# Supplementary material for: The Drosophila transcriptional network is structured by microbiota
Source: BMC Genomics. 2016 Nov 25;17:975. doi: 10.1186/s12864-016-3307-9 (PMC5124311; doi:10.1186/s12864-016-3307-9)
Supplement: Additional file 4: Table S2. — Gene ontology enrichment, full sets of terms and differentially expressed genes for (a) biological process enriched in axenic flies, (b) molecular function enriched in axenic flies, (c) cellular component enriched in axenic flies, (d) biological process depleted in axenic flies, (e) molecular function depleted in axenic flies, (f) cellular component depleted in axenic flies. (CSV 55 kb) [file 12864_2016_3307_MOESM4_ESM.csv]

Table S2 Gene ontology enrichment amongst differentially expressed genes
Ontology class	GO term	Description	P-value	FDR q-value	Genes
biological process enriched in axenic flies	GO:0006869	lipid transport	1.52E-06	9.33E-03	Rfabg - retinoid- and fatty acid-binding glycoprotein
					Npc2d - niemann-pick type c-2d
					Npc2g - niemann-pick type c-2g
					Npc2h - niemann-pick type c-2h
	GO:0015918	sterol transport	7.23E-06	2.22E-02	Npc2d - niemann-pick type c-2d
					Npc2g - niemann-pick type c-2g
					Npc2h - niemann-pick type c-2h
	GO:0015850	organic hydroxy compound transport	2.93E-05	6.00E-02	Npc2d - niemann-pick type c-2d
					Npc2g - niemann-pick type c-2g
					Npc2h - niemann-pick type c-2h
	GO:0006508	proteolysis	6.09E-04	9.33E-01	CG31233 - cg31233 gene product from transcript cg31233-ra
					CG11459 - cg11459 gene product from transcript cg11459-ra
					Jon65Aii - jonah 65aii
					CG32483 - cg32483 gene product from transcript cg32483-ra
					Jon25Bi - jonah 25bi
					Jon74E - jonah 74e
					Jon25Biii - jonah 25biii
					Jon25Bii - jonah 25bii
					CG11911 - cg11911 gene product from transcript cg11911-ra
	GO:0050817	coagulation	6.96E-04	8.54E-01	Npc2g - niemann-pick type c-2g
					Npc2h - niemann-pick type c-2h
	GO:0042381	hemolymph coagulation	6.96E-04	7.11E-01	Npc2g - niemann-pick type c-2g
					Npc2h - niemann-pick type c-2h
	GO:0007599	hemostasis	6.96E-04	6.10E-01	Npc2g - niemann-pick type c-2g
					Npc2h - niemann-pick type c-2h
	GO:0034644	cellular response to UV	8.33E-04	6.39E-01	TotC - turandot c
					TotA - turandot a
molecular functions enriched in axenic flies	GO:0043178	alcohol binding	3.47E-07	8.86E-04	Rfabg - retinoid- and fatty acid-binding glycoprotein
					Npc2d - niemann-pick type c-2d
					Npc2g - niemann-pick type c-2g
					Npc2h - niemann-pick type c-2h
	GO:0032934	sterol binding	2.42E-05	3.10E-02	Npc2d - niemann-pick type c-2d
					Npc2g - niemann-pick type c-2g
					Npc2h - niemann-pick type c-2h
	GO:0008236	serine-type peptidase activity	2.73E-05	2.32E-02	Jon65Aii - jonah 65aii
					CG32483 - cg32483 gene product from transcript cg32483-ra
					Jon25Bi - jonah 25bi
					Jon74E - jonah 74e
					Jon25Biii - jonah 25biii
					Jon25Bii - jonah 25bii
					CG11911 - cg11911 gene product from transcript cg11911-ra
	GO:0017171	serine hydrolase activity	2.87E-05	1.83E-02	Jon65Aii - jonah 65aii
					CG32483 - cg32483 gene product from transcript cg32483-ra
					Jon25Bi - jonah 25bi
					Jon74E - jonah 74e
					Jon25Biii - jonah 25biii
					Jon25Bii - jonah 25bii
					CG11911 - cg11911 gene product from transcript cg11911-ra
	GO:0004035	alkaline phosphatase activity	3.51E-05	1.80E-02	CG5150 - cg5150 gene product from transcript cg5150-ra
					CG10592 - cg10592 gene product from transcript cg10592-ra
					CG8147 - cg8147 gene product from transcript cg8147-ra
	GO:0005496	steroid binding	3.51E-05	1.50E-02	Npc2d - niemann-pick type c-2d
					Npc2g - niemann-pick type c-2g
					Npc2h - niemann-pick type c-2h
	GO:0070011	peptidase activity, acting on L-amino acid peptides	9.02E-05	3.29E-02	CG31233 - cg31233 gene product from transcript cg31233-ra
					CG11459 - cg11459 gene product from transcript cg11459-ra
					Jon65Aii - jonah 65aii
					CG32483 - cg32483 gene product from transcript cg32483-ra
					Jon25Bi - jonah 25bi
					Jon74E - jonah 74e
					Jon25Biii - jonah 25biii
					Jon25Bii - jonah 25bii
					CG11911 - cg11911 gene product from transcript cg11911-ra
	GO:0008233	peptidase activity	9.98E-05	3.19E-02	CG31233 - cg31233 gene product from transcript cg31233-ra
					CG11459 - cg11459 gene product from transcript cg11459-ra
					Jon65Aii - jonah 65aii
					CG32483 - cg32483 gene product from transcript cg32483-ra
					Jon25Bi - jonah 25bi
					Jon74E - jonah 74e
					Jon25Biii - jonah 25biii
					Jon25Bii - jonah 25bii
					CG11911 - cg11911 gene product from transcript cg11911-ra
	GO:0004252	serine-type endopeptidase activity	1.52E-04	4.32E-02	Jon65Aii - jonah 65aii
					Jon25Bi - jonah 25bi
					Jon74E - jonah 74e
					Jon25Biii - jonah 25biii
					Jon25Bii - jonah 25bii
					CG11911 - cg11911 gene product from transcript cg11911-ra
	GO:0008970	phosphatidylcholine 1-acylhydrolase activity	4.58E-04	1.17E-01	CG17192 - cg17192 gene product from transcript cg17192-ra
					CG6295 - cg6295 gene product from transcript cg6295-ra
	GO:0016787	hydrolase activity	6.99E-04	1.63E-01	CG8147 - cg8147 gene product from transcript cg8147-ra
					CG31233 - cg31233 gene product from transcript cg31233-ra
					Jon25Bi - jonah 25bi
					Jon74E - jonah 74e
					mag - magro
					Jon25Biii - jonah 25biii
					Jon25Bii - jonah 25bii
					CG11911 - cg11911 gene product from transcript cg11911-ra
					CG5150 - cg5150 gene product from transcript cg5150-ra
					CG10592 - cg10592 gene product from transcript cg10592-ra
					CG11459 - cg11459 gene product from transcript cg11459-ra
					CG32483 - cg32483 gene product from transcript cg32483-ra
					Jon65Aii - jonah 65aii
					CG17192 - cg17192 gene product from transcript cg17192-ra
					CG6295 - cg6295 gene product from transcript cg6295-ra
cellular component enriched in axenic flies	GO:0044421	extracellular region part	5.82E-05	6.00E-02	Rfabg - retinoid- and fatty acid-binding glycoprotein
					Spn28F - serpin 28f
					TotC - turandot c
					TotA - turandot a
					Sfp24Bb - seminal fluid protein 24bb
					Diedel3 - diedel 3
					Acp76A - accessory gland-specific peptide 76a
					Lsp1beta - larval serum protein 1 beta
					Npc2h - niemann-pick type c-2h
	GO:0005615	extracellular space	6.59E-05	3.40E-02	Rfabg - retinoid- and fatty acid-binding glycoprotein
					Spn28F - serpin 28f
					TotC - turandot c
					TotA - turandot a
					Sfp24Bb - seminal fluid protein 24bb
					Diedel3 - diedel 3
					Acp76A - accessory gland-specific peptide 76a
					Npc2h - niemann-pick type c-2h
	GO:0005576	extracellular region	4.47E-04	1.54E-01	Rfabg - retinoid- and fatty acid-binding glycoprotein
					Spn28F - serpin 28f
					TotC - turandot c
					Npc2g - niemann-pick type c-2g
					Nplp3 - neuropeptide-like precursor 3
					Lsp1beta - larval serum protein 1 beta
					Npc2h - niemann-pick type c-2h
					CG3348 - cg3348 gene product from transcript cg3348-ra
	GO:0009986	cell surface	6.49E-04	1.67E-01	CG5150 - cg5150 gene product from transcript cg5150-ra
					CG10592 - cg10592 gene product from transcript cg10592-ra
					CG8147 - cg8147 gene product from transcript cg8147-ra
biological processes depleted in axenic flies	GO:0019731	antibacterial humoral response	8.39E-17	5.15E-13	AttD - attacin-d
					Drs - drosomycin
					Dpt - diptericin
					AttA - attacin-a
					Dro - drosocin
					Def - defensin
					AttB - attacin-b
					DptB - diptericin b
					Mtk - metchnikowin
					CecC - cecropin c
					CG43055 - cg43055 gene product from transcript cg43055-ra
	GO:0050830	defense response to Gram-positive bacterium	6.00E-16	1.84E-12	PGRP-SD - cg7496 gene product from transcript cg7496-ra
					AttD - attacin-d
					AttA - attacin-a
					Dro - drosocin
					Def - defensin
					AttB - attacin-b
					PGRP-LB - peptidoglycan recognition protein lb
					DptB - diptericin b
					Mtk - metchnikowin
					Listericin - cg9080 gene product from transcript cg9080-ra
					CecC - cecropin c
					edin - elevated during infection
	GO:0006959	humoral immune response	8.45E-12	1.73E-08	Drs - drosomycin
					AttA - attacin-a
					Dpt - diptericin
					AttD - attacin-d
					Dro - drosocin
					Def - defensin
					AttB - attacin-b
					DptB - diptericin b
					Mtk - metchnikowin
					CecC - cecropin c
					CG43055 - cg43055 gene product from transcript cg43055-ra
					edin - elevated during infection
	GO:0019730	antimicrobial humoral response	8.77E-12	1.35E-08	Drs - drosomycin
					AttA - attacin-a
					AttD - attacin-d
					Dpt - diptericin
					Dro - drosocin
					Def - defensin
					AttB - attacin-b
					DptB - diptericin b
					Mtk - metchnikowin
					CecC - cecropin c
					CG43055 - cg43055 gene product from transcript cg43055-ra
	GO:0009617	response to bacterium	9.53E-12	1.17E-08	PGRP-SD - cg7496 gene product from transcript cg7496-ra
					AttD - attacin-d
					Dpt - diptericin
					AttA - attacin-a
					Drs - drosomycin
					Dro - drosocin
					AttB - attacin-b
					pirk - poor imd response upon knock-in
					PGRP-LB - peptidoglycan recognition protein lb
					CG43055 - cg43055 gene product from transcript cg43055-ra
					CecC - cecropin c
					edin - elevated during infection
					Def - defensin
					DptB - diptericin b
					Mtk - metchnikowin
					Listericin - cg9080 gene product from transcript cg9080-ra
	GO:0042742	defense response to bacterium	1.45E-11	1.48E-08	PGRP-SD - cg7496 gene product from transcript cg7496-ra
					Drs - drosomycin
					Dpt - diptericin
					AttD - attacin-d
					AttA - attacin-a
					Dro - drosocin
					AttB - attacin-b
					PGRP-LB - peptidoglycan recognition protein lb
					CecC - cecropin c
					CG43055 - cg43055 gene product from transcript cg43055-ra
					edin - elevated during infection
					Def - defensin
					DptB - diptericin b
					Mtk - metchnikowin
					Listericin - cg9080 gene product from transcript cg9080-ra
	GO:0006955	immune response	4.57E-11	4.00E-08	PGRP-SD - cg7496 gene product from transcript cg7496-ra
					Drs - drosomycin
					AttD - attacin-d
					Dpt - diptericin
					AttA - attacin-a
					Dro - drosocin
					AttB - attacin-b
					PGRP-LB - peptidoglycan recognition protein lb
					CecC - cecropin c
					CG43055 - cg43055 gene product from transcript cg43055-ra
					edin - elevated during infection
					PGRP-SC2 - cg14745 gene product from transcript cg14745-ra
					Def - defensin
					DptB - diptericin b
					Mtk - metchnikowin
	GO:0002376	immune system process	8.33E-11	6.39E-08	PGRP-SD - cg7496 gene product from transcript cg7496-ra
					AttD - attacin-d
					Dpt - diptericin
					AttA - attacin-a
					Drs - drosomycin
					Dro - drosocin
					AttB - attacin-b
					PGRP-LB - peptidoglycan recognition protein lb
					CG43055 - cg43055 gene product from transcript cg43055-ra
					CecC - cecropin c
					edin - elevated during infection
					PGRP-SC2 - cg14745 gene product from transcript cg14745-ra
					Def - defensin
					DptB - diptericin b
					Mtk - metchnikowin
					Listericin - cg9080 gene product from transcript cg9080-ra
	GO:0098542	defense response to other organism	3.44E-10	2.35E-07	PGRP-SD - cg7496 gene product from transcript cg7496-ra
					AttD - attacin-d
					Dpt - diptericin
					AttA - attacin-a
					Drs - drosomycin
					Dro - drosocin
					AttB - attacin-b
					PGRP-LB - peptidoglycan recognition protein lb
					CG43055 - cg43055 gene product from transcript cg43055-ra
					CecC - cecropin c
					edin - elevated during infection
					Def - defensin
					DptB - diptericin b
					Mtk - metchnikowin
					Listericin - cg9080 gene product from transcript cg9080-ra
	GO:0051707	response to other organism	2.85E-09	1.75E-06	PGRP-SD - cg7496 gene product from transcript cg7496-ra
					AttD - attacin-d
					Dpt - diptericin
					AttA - attacin-a
					Drs - drosomycin
					Dro - drosocin
					AttB - attacin-b
					pirk - poor imd response upon knock-in
					PGRP-LB - peptidoglycan recognition protein lb
					CG43055 - cg43055 gene product from transcript cg43055-ra
					CecC - cecropin c
					edin - elevated during infection
					Def - defensin
					DptB - diptericin b
					Mtk - metchnikowin
					Listericin - cg9080 gene product from transcript cg9080-ra
	GO:0043207	response to external biotic stimulus	3.31E-09	1.84E-06	PGRP-SD - cg7496 gene product from transcript cg7496-ra
					AttD - attacin-d
					Dpt - diptericin
					AttA - attacin-a
					Drs - drosomycin
					Dro - drosocin
					AttB - attacin-b
					pirk - poor imd response upon knock-in
					PGRP-LB - peptidoglycan recognition protein lb
					CG43055 - cg43055 gene product from transcript cg43055-ra
					CecC - cecropin c
					edin - elevated during infection
					Def - defensin
					DptB - diptericin b
					Mtk - metchnikowin
					Listericin - cg9080 gene product from transcript cg9080-ra
	GO:0009607	response to biotic stimulus	3.65E-09	1.87E-06	PGRP-SD - cg7496 gene product from transcript cg7496-ra
					AttD - attacin-d
					Dpt - diptericin
					AttA - attacin-a
					Drs - drosomycin
					Dro - drosocin
					AttB - attacin-b
					pirk - poor imd response upon knock-in
					PGRP-LB - peptidoglycan recognition protein lb
					CG43055 - cg43055 gene product from transcript cg43055-ra
					CecC - cecropin c
					edin - elevated during infection
					Def - defensin
					DptB - diptericin b
					Mtk - metchnikowin
					Listericin - cg9080 gene product from transcript cg9080-ra
	GO:0006952	defense response	1.19E-08	5.60E-06	PGRP-SD - cg7496 gene product from transcript cg7496-ra
					AttD - attacin-d
					Dpt - diptericin
					AttA - attacin-a
					Drs - drosomycin
					Dro - drosocin
					AttB - attacin-b
					PGRP-LB - peptidoglycan recognition protein lb
					CG43055 - cg43055 gene product from transcript cg43055-ra
					CecC - cecropin c
					edin - elevated during infection
					PGRP-SC2 - cg14745 gene product from transcript cg14745-ra
					Def - defensin
					DptB - diptericin b
					Mtk - metchnikowin
					Listericin - cg9080 gene product from transcript cg9080-ra
	GO:0006189	'de novo' IMP biosynthetic process	7.96E-08	3.49E-05	ade2 - adenosine 2
					ade5 - cg3989 gene product from transcript cg3989-rb
					ade3 - adenosine 3
					Prat2 - phosphoribosylamidotransferase 2
	GO:0044281	small molecule metabolic process	9.14E-08	3.74E-05	CG6188 - cg6188 gene product from transcript cg6188-ra
					Nmdmc - nad-dependent methylenetetrahydrofolate dehydrogenase
					CG3590 - cg3590 gene product from transcript cg3590-ra
					CG3699 - cg3699 gene product from transcript cg3699-ra
					CG3999 - cg3999 gene product from transcript cg3999-ra
					ade2 - adenosine 2
					CG4586 - cg4586 gene product from transcript cg4586-ra
					CG6910 - cg6910 gene product from transcript cg6910-rc
					Adgf-D - adenosine deaminase-related growth factor d
					CG11089 - cg11089 gene product from transcript cg11089-rd
					CG6385 - cg6385 gene product from transcript cg6385-ra
					CG6767 - cg6767 gene product from transcript cg6767-ra
					Ahcy13 - adenosylhomocysteinase at 13
					ade5 - cg3989 gene product from transcript cg3989-rb
					ade3 - adenosine 3
					Prat2 - phosphoribosylamidotransferase 2
					CG4500 - cg4500 gene product from transcript cg4500-ra
					Pxt - peroxinectin-like
					CG3011 - cg3011 gene product from transcript cg3011-ra
					pug - pugilist
					CG11899 - cg11899 gene product from transcript cg11899-ra
	GO:0009069	serine family amino acid metabolic process	1.26E-07	4.82E-05	CG6188 - cg6188 gene product from transcript cg6188-ra
					CG3999 - cg3999 gene product from transcript cg3999-ra
					CG3011 - cg3011 gene product from transcript cg3011-ra
					CG11899 - cg11899 gene product from transcript cg11899-ra
					CG6385 - cg6385 gene product from transcript cg6385-ra
	GO:0009605	response to external stimulus	1.43E-07	5.17E-05	CG6188 - cg6188 gene product from transcript cg6188-ra
					Arc1 - activity-regulated cytoskeleton associated protein 1
					PGRP-SD - cg7496 gene product from transcript cg7496-ra
					Drs - drosomycin
					AttA - attacin-a
					AttD - attacin-d
					Dpt - diptericin
					CG8317 - cg8317 gene product from transcript cg8317-ra
					Dro - drosocin
					AttB - attacin-b
					pirk - poor imd response upon knock-in
					PGRP-LB - peptidoglycan recognition protein lb
					CG43055 - cg43055 gene product from transcript cg43055-ra
					CecC - cecropin c
					edin - elevated during infection
					Def - defensin
					DptB - diptericin b
					Mtk - metchnikowin
					Listericin - cg9080 gene product from transcript cg9080-ra
	GO:0006188	IMP biosynthetic process	1.85E-07	6.29E-05	ade2 - adenosine 2
					Prat2 - phosphoribosylamidotransferase 2
					ade3 - adenosine 3
					ade5 - cg3989 gene product from transcript cg3989-rb
	GO:0046040	IMP metabolic process	1.85E-07	5.96E-05	ade2 - adenosine 2
					ade5 - cg3989 gene product from transcript cg3989-rb
					ade3 - adenosine 3
					Prat2 - phosphoribosylamidotransferase 2
	GO:0006950	response to stress	5.11E-07	1.57E-04	Fst - frost
					PGRP-SD - cg7496 gene product from transcript cg7496-ra
					AttA - attacin-a
					Dro - drosocin
					AttB - attacin-b
					CG10912 - cg10912 gene product from transcript cg10912-ra
					CG11089 - cg11089 gene product from transcript cg11089-rd
					CG43055 - cg43055 gene product from transcript cg43055-ra
					edin - elevated during infection
					PGRP-SC2 - cg14745 gene product from transcript cg14745-ra
					Pxt - peroxinectin-like
					DptB - diptericin b
					Listericin - cg9080 gene product from transcript cg9080-ra
					CG1600 - cg1600 gene product from transcript cg1600-ra
					Arc1 - activity-regulated cytoskeleton associated protein 1
					CG6188 - cg6188 gene product from transcript cg6188-ra
					AttD - attacin-d
					Dpt - diptericin
					Drs - drosomycin
					CG8317 - cg8317 gene product from transcript cg8317-ra
					CG31148 - cg31148 gene product from transcript cg31148-ra
					PGRP-LB - peptidoglycan recognition protein lb
					CecC - cecropin c
					Def - defensin
					Mtk - metchnikowin
	GO:0051704	multi-organism process	5.26E-07	1.54E-04	PGRP-SD - cg7496 gene product from transcript cg7496-ra
					AttA - attacin-a
					AttD - attacin-d
					Dpt - diptericin
					Drs - drosomycin
					Dro - drosocin
					AttB - attacin-b
					pirk - poor imd response upon knock-in
					PGRP-LB - peptidoglycan recognition protein lb
					CG43055 - cg43055 gene product from transcript cg43055-ra
					CecC - cecropin c
					edin - elevated during infection
					Def - defensin
					ade5 - cg3989 gene product from transcript cg3989-rb
					DptB - diptericin b
					Mtk - metchnikowin
					Listericin - cg9080 gene product from transcript cg9080-ra
	GO:1901564	organonitrogen compound metabolic process	6.87E-07	1.92E-04	CG7017 - cg7017 gene product from transcript cg7017-rb
					CG6188 - cg6188 gene product from transcript cg6188-ra
					CG3590 - cg3590 gene product from transcript cg3590-ra
					Nmdmc - nad-dependent methylenetetrahydrofolate dehydrogenase
					ade2 - adenosine 2
					CG3999 - cg3999 gene product from transcript cg3999-ra
					CG31148 - cg31148 gene product from transcript cg31148-ra
					PGRP-LB - peptidoglycan recognition protein lb
					CG11089 - cg11089 gene product from transcript cg11089-rd
					Adgf-D - adenosine deaminase-related growth factor d
					CG6385 - cg6385 gene product from transcript cg6385-ra
					CG14957 - cg14957 gene product from transcript cg14957-ra
					PGRP-SC2 - cg14745 gene product from transcript cg14745-ra
					CG14245 - cg14245 gene product from transcript cg14245-ra
					ade5 - cg3989 gene product from transcript cg3989-rb
					ade3 - adenosine 3
					Prat2 - phosphoribosylamidotransferase 2
					CG3011 - cg3011 gene product from transcript cg3011-ra
					GstD8 - glutathione s transferase d8
					pug - pugilist
					mal - maroon-like
					CG11899 - cg11899 gene product from transcript cg11899-ra
	GO:0050896	response to stimulus	7.20E-07	1.92E-04	Fst - frost
					PGRP-SD - cg7496 gene product from transcript cg7496-ra
					AttA - attacin-a
					Dro - drosocin
					AttB - attacin-b
					pirk - poor imd response upon knock-in
					CG10912 - cg10912 gene product from transcript cg10912-ra
					CG11089 - cg11089 gene product from transcript cg11089-rd
					CG43055 - cg43055 gene product from transcript cg43055-ra
					edin - elevated during infection
					PGRP-SC2 - cg14745 gene product from transcript cg14745-ra
					Pxt - peroxinectin-like
					DptB - diptericin b
					MtnE - metallothionein e
					CG1600 - cg1600 gene product from transcript cg1600-ra
					Listericin - cg9080 gene product from transcript cg9080-ra
					Arc1 - activity-regulated cytoskeleton associated protein 1
					CG6188 - cg6188 gene product from transcript cg6188-ra
					MtnA - metallothionein a
					Drs - drosomycin
					Obp56h - odorant-binding protein 56h
					AttD - attacin-d
					Dpt - diptericin
					CG8317 - cg8317 gene product from transcript cg8317-ra
					CG31148 - cg31148 gene product from transcript cg31148-ra
					PGRP-LB - peptidoglycan recognition protein lb
					CecC - cecropin c
					osk - oskar
					MtnD - metallothionein d
					Def - defensin
					Mtk - metchnikowin
	GO:0050829	defense response to Gram-negative bacterium	8.14E-07	2.08E-04	Drs - drosomycin
					AttA - attacin-a
					Dpt - diptericin
					Dro - drosocin
					Listericin - cg9080 gene product from transcript cg9080-ra
					Mtk - metchnikowin
					CecC - cecropin c
					edin - elevated during infection
	GO:0072521	purine-containing compound metabolic process	1.59E-06	3.91E-04	CG6188 - cg6188 gene product from transcript cg6188-ra
					CG3590 - cg3590 gene product from transcript cg3590-ra
					ade2 - adenosine 2
					ade5 - cg3989 gene product from transcript cg3989-rb
					Prat2 - phosphoribosylamidotransferase 2
					ade3 - adenosine 3
					CG11089 - cg11089 gene product from transcript cg11089-rd
					Adgf-D - adenosine deaminase-related growth factor d
					CG6385 - cg6385 gene product from transcript cg6385-ra
	GO:0044712	single-organism catabolic process	1.63E-06	3.84E-04	CG6188 - cg6188 gene product from transcript cg6188-ra
					bmm - brummer
					CG6271 - cg6271 gene product from transcript cg6271-ra
					CG3699 - cg3699 gene product from transcript cg3699-ra
					CG3999 - cg3999 gene product from transcript cg3999-ra
					CG4586 - cg4586 gene product from transcript cg4586-ra
					CG6277 - cg6277 gene product from transcript cg6277-ra
					CG6910 - cg6910 gene product from transcript cg6910-rc
					CG6283 - cg6283 gene product from transcript cg6283-ra
					Adgf-D - adenosine deaminase-related growth factor d
					CG6385 - cg6385 gene product from transcript cg6385-ra
	GO:1901135	carbohydrate derivative metabolic process	3.01E-06	6.84E-04	CG7017 - cg7017 gene product from transcript cg7017-rb
					CG6188 - cg6188 gene product from transcript cg6188-ra
					CG3590 - cg3590 gene product from transcript cg3590-ra
					ade2 - adenosine 2
					PGRP-LB - peptidoglycan recognition protein lb
					Adgf-D - adenosine deaminase-related growth factor d
					CG10383 - cg10383 gene product from transcript cg10383-ra
					CG6385 - cg6385 gene product from transcript cg6385-ra
					CG14957 - cg14957 gene product from transcript cg14957-ra
					PGRP-SC2 - cg14745 gene product from transcript cg14745-ra
					CG14245 - cg14245 gene product from transcript cg14245-ra
					ade3 - adenosine 3
					Prat2 - phosphoribosylamidotransferase 2
					ade5 - cg3989 gene product from transcript cg3989-rb
	GO:0072522	purine-containing compound biosynthetic process	3.39E-06	7.42E-04	CG3590 - cg3590 gene product from transcript cg3590-ra
					ade2 - adenosine 2
					Prat2 - phosphoribosylamidotransferase 2
					ade5 - cg3989 gene product from transcript cg3989-rb
					ade3 - adenosine 3
					CG11089 - cg11089 gene product from transcript cg11089-rd
					Adgf-D - adenosine deaminase-related growth factor d
	GO:0044710	single-organism metabolic process	4.15E-06	8.78E-04	bmm - brummer
					CG3699 - cg3699 gene product from transcript cg3699-ra
					CG3999 - cg3999 gene product from transcript cg3999-ra
					CG4586 - cg4586 gene product from transcript cg4586-ra
					CG6910 - cg6910 gene product from transcript cg6910-rc
					CG12766 - cg12766 gene product from transcript cg12766-ra
					Adgf-D - adenosine deaminase-related growth factor d
					CG11089 - cg11089 gene product from transcript cg11089-rd
					CG10383 - cg10383 gene product from transcript cg10383-ra
					CG6767 - cg6767 gene product from transcript cg6767-ra
					ade5 - cg3989 gene product from transcript cg3989-rb
					ade3 - adenosine 3
					CG4500 - cg4500 gene product from transcript cg4500-ra
					Pxt - peroxinectin-like
					CG3011 - cg3011 gene product from transcript cg3011-ra
					CG11899 - cg11899 gene product from transcript cg11899-ra
					CG1600 - cg1600 gene product from transcript cg1600-ra
					CG6188 - cg6188 gene product from transcript cg6188-ra
					Nmdmc - nad-dependent methylenetetrahydrofolate dehydrogenase
					CG3590 - cg3590 gene product from transcript cg3590-ra
					CG6271 - cg6271 gene product from transcript cg6271-ra
					ade2 - adenosine 2
					CG31148 - cg31148 gene product from transcript cg31148-ra
					CG18547 - cg18547 gene product from transcript cg18547-ra
					CG6385 - cg6385 gene product from transcript cg6385-ra
					Lip3 - cg8823 gene product from transcript cg8823-ra
					Ahcy13 - adenosylhomocysteinase at 13
					CG3609 - cg3609 gene product from transcript cg3609-ra
					Prat2 - phosphoribosylamidotransferase 2
					pug - pugilist
					CG6277 - cg6277 gene product from transcript cg6277-ra
					CG6283 - cg6283 gene product from transcript cg6283-ra
					mal - maroon-like
	GO:0055086	nucleobase-containing small molecule metabolic process	6.23E-06	1.27E-03	CG6188 - cg6188 gene product from transcript cg6188-ra
					CG3590 - cg3590 gene product from transcript cg3590-ra
					CG6767 - cg6767 gene product from transcript cg6767-ra
					ade2 - adenosine 2
					ade5 - cg3989 gene product from transcript cg3989-rb
					Prat2 - phosphoribosylamidotransferase 2
					ade3 - adenosine 3
					CG11089 - cg11089 gene product from transcript cg11089-rd
					Adgf-D - adenosine deaminase-related growth factor d
					CG6385 - cg6385 gene product from transcript cg6385-ra
	GO:1901293	nucleoside phosphate biosynthetic process	9.29E-06	1.84E-03	CG3590 - cg3590 gene product from transcript cg3590-ra
					CG6767 - cg6767 gene product from transcript cg6767-ra
					ade2 - adenosine 2
					Prat2 - phosphoribosylamidotransferase 2
					ade5 - cg3989 gene product from transcript cg3989-rb
					ade3 - adenosine 3
					CG11089 - cg11089 gene product from transcript cg11089-rd
	GO:0009165	nucleotide biosynthetic process	9.29E-06	1.78E-03	CG3590 - cg3590 gene product from transcript cg3590-ra
					CG6767 - cg6767 gene product from transcript cg6767-ra
					ade2 - adenosine 2
					Prat2 - phosphoribosylamidotransferase 2
					ade5 - cg3989 gene product from transcript cg3989-rb
					ade3 - adenosine 3
					CG11089 - cg11089 gene product from transcript cg11089-rd
	GO:1901607	alpha-amino acid biosynthetic process	1.02E-05	1.90E-03	CG6188 - cg6188 gene product from transcript cg6188-ra
					Nmdmc - nad-dependent methylenetetrahydrofolate dehydrogenase
					CG3011 - cg3011 gene product from transcript cg3011-ra
					pug - pugilist
					CG11899 - cg11899 gene product from transcript cg11899-ra
	GO:0061058	regulation of peptidoglycan recognition protein signaling pathway	1.25E-05	2.26E-03	pirk - poor imd response upon knock-in
					PGRP-LB - peptidoglycan recognition protein lb
					Listericin - cg9080 gene product from transcript cg9080-ra
	GO:0044711	single-organism biosynthetic process	1.31E-05	2.29E-03	CG6188 - cg6188 gene product from transcript cg6188-ra
					CG3590 - cg3590 gene product from transcript cg3590-ra
					Nmdmc - nad-dependent methylenetetrahydrofolate dehydrogenase
					ade2 - adenosine 2
					Adgf-D - adenosine deaminase-related growth factor d
					CG11089 - cg11089 gene product from transcript cg11089-rd
					CG6767 - cg6767 gene product from transcript cg6767-ra
					ade5 - cg3989 gene product from transcript cg3989-rb
					ade3 - adenosine 3
					Prat2 - phosphoribosylamidotransferase 2
					Pxt - peroxinectin-like
					CG3011 - cg3011 gene product from transcript cg3011-ra
					pug - pugilist
					mal - maroon-like
					CG11899 - cg11899 gene product from transcript cg11899-ra
	GO:0009156	ribonucleoside monophosphate biosynthetic process	1.37E-05	2.33E-03	CG6767 - cg6767 gene product from transcript cg6767-ra
					ade2 - adenosine 2
					Prat2 - phosphoribosylamidotransferase 2
					ade3 - adenosine 3
					ade5 - cg3989 gene product from transcript cg3989-rb
	GO:0008652	cellular amino acid biosynthetic process	1.57E-05	2.60E-03	CG6188 - cg6188 gene product from transcript cg6188-ra
					Nmdmc - nad-dependent methylenetetrahydrofolate dehydrogenase
					CG3011 - cg3011 gene product from transcript cg3011-ra
					pug - pugilist
					CG11899 - cg11899 gene product from transcript cg11899-ra
	GO:0009124	nucleoside monophosphate biosynthetic process	1.57E-05	2.53E-03	CG6767 - cg6767 gene product from transcript cg6767-ra
					ade2 - adenosine 2
					Prat2 - phosphoribosylamidotransferase 2
					ade5 - cg3989 gene product from transcript cg3989-rb
					ade3 - adenosine 3
	GO:0006164	purine nucleotide biosynthetic process	1.69E-05	2.66E-03	CG3590 - cg3590 gene product from transcript cg3590-ra
					ade2 - adenosine 2
					Prat2 - phosphoribosylamidotransferase 2
					ade5 - cg3989 gene product from transcript cg3989-rb
					ade3 - adenosine 3
					CG11089 - cg11089 gene product from transcript cg11089-rd
	GO:1901605	alpha-amino acid metabolic process	1.79E-05	2.75E-03	CG6188 - cg6188 gene product from transcript cg6188-ra
					Nmdmc - nad-dependent methylenetetrahydrofolate dehydrogenase
					CG3999 - cg3999 gene product from transcript cg3999-ra
					CG3011 - cg3011 gene product from transcript cg3011-ra
					pug - pugilist
					CG11899 - cg11899 gene product from transcript cg11899-ra
					CG6385 - cg6385 gene product from transcript cg6385-ra
	GO:0090407	organophosphate biosynthetic process	3.16E-05	4.73E-03	CG3590 - cg3590 gene product from transcript cg3590-ra
					CG6767 - cg6767 gene product from transcript cg6767-ra
					ade2 - adenosine 2
					ade5 - cg3989 gene product from transcript cg3989-rb
					Prat2 - phosphoribosylamidotransferase 2
					ade3 - adenosine 3
					mal - maroon-like
					CG11089 - cg11089 gene product from transcript cg11089-rd
	GO:1901566	organonitrogen compound biosynthetic process	3.75E-05	5.48E-03	CG6188 - cg6188 gene product from transcript cg6188-ra
					CG3590 - cg3590 gene product from transcript cg3590-ra
					Nmdmc - nad-dependent methylenetetrahydrofolate dehydrogenase
					ade2 - adenosine 2
					Adgf-D - adenosine deaminase-related growth factor d
					CG11089 - cg11089 gene product from transcript cg11089-rd
					ade3 - adenosine 3
					Prat2 - phosphoribosylamidotransferase 2
					ade5 - cg3989 gene product from transcript cg3989-rb
					CG3011 - cg3011 gene product from transcript cg3011-ra
					pug - pugilist
					mal - maroon-like
					CG11899 - cg11899 gene product from transcript cg11899-ra
	GO:1901575	organic substance catabolic process	4.31E-05	6.15E-03	CG6188 - cg6188 gene product from transcript cg6188-ra
					bmm - brummer
					CG3699 - cg3699 gene product from transcript cg3699-ra
					CG6271 - cg6271 gene product from transcript cg6271-ra
					CG3999 - cg3999 gene product from transcript cg3999-ra
					CG4586 - cg4586 gene product from transcript cg4586-ra
					CG6967 - cg6967 gene product from transcript cg6967-rd
					PGRP-LB - peptidoglycan recognition protein lb
					CG6910 - cg6910 gene product from transcript cg6910-rc
					Adgf-D - adenosine deaminase-related growth factor d
					CG6385 - cg6385 gene product from transcript cg6385-ra
					PGRP-SC2 - cg14745 gene product from transcript cg14745-ra
					CG6277 - cg6277 gene product from transcript cg6277-ra
					CG6283 - cg6283 gene product from transcript cg6283-ra
	GO:0016042	lipid catabolic process	5.34E-05	7.45E-03	bmm - brummer
					CG3699 - cg3699 gene product from transcript cg3699-ra
					CG6271 - cg6271 gene product from transcript cg6271-ra
					CG4586 - cg4586 gene product from transcript cg4586-ra
					CG6277 - cg6277 gene product from transcript cg6277-ra
					CG6283 - cg6283 gene product from transcript cg6283-ra
	GO:0016053	organic acid biosynthetic process	5.75E-05	7.84E-03	CG6188 - cg6188 gene product from transcript cg6188-ra
					Nmdmc - nad-dependent methylenetetrahydrofolate dehydrogenase
					Pxt - peroxinectin-like
					CG3011 - cg3011 gene product from transcript cg3011-ra
					pug - pugilist
					CG11899 - cg11899 gene product from transcript cg11899-ra
	GO:0046394	carboxylic acid biosynthetic process	5.75E-05	7.66E-03	CG6188 - cg6188 gene product from transcript cg6188-ra
					Nmdmc - nad-dependent methylenetetrahydrofolate dehydrogenase
					Pxt - peroxinectin-like
					CG3011 - cg3011 gene product from transcript cg3011-ra
					pug - pugilist
					CG11899 - cg11899 gene product from transcript cg11899-ra
	GO:0009056	catabolic process	6.83E-05	8.91E-03	CG6188 - cg6188 gene product from transcript cg6188-ra
					bmm - brummer
					CG3699 - cg3699 gene product from transcript cg3699-ra
					CG6271 - cg6271 gene product from transcript cg6271-ra
					CG3999 - cg3999 gene product from transcript cg3999-ra
					CG4586 - cg4586 gene product from transcript cg4586-ra
					CG6967 - cg6967 gene product from transcript cg6967-rd
					PGRP-LB - peptidoglycan recognition protein lb
					CG6910 - cg6910 gene product from transcript cg6910-rc
					Adgf-D - adenosine deaminase-related growth factor d
					CG6385 - cg6385 gene product from transcript cg6385-ra
					PGRP-SC2 - cg14745 gene product from transcript cg14745-ra
					CG6277 - cg6277 gene product from transcript cg6277-ra
					CG6283 - cg6283 gene product from transcript cg6283-ra
	GO:0009113	purine nucleobase biosynthetic process	7.32E-05	9.36E-03	Prat2 - phosphoribosylamidotransferase 2
					ade3 - adenosine 3
					Adgf-D - adenosine deaminase-related growth factor d
	GO:1901565	organonitrogen compound catabolic process	8.72E-05	1.09E-02	CG6188 - cg6188 gene product from transcript cg6188-ra
					PGRP-SC2 - cg14745 gene product from transcript cg14745-ra
					CG3999 - cg3999 gene product from transcript cg3999-ra
					PGRP-LB - peptidoglycan recognition protein lb
					Adgf-D - adenosine deaminase-related growth factor d
					CG6385 - cg6385 gene product from transcript cg6385-ra
	GO:0019438	aromatic compound biosynthetic process	1.05E-04	1.29E-02	CG3590 - cg3590 gene product from transcript cg3590-ra
					Nmdmc - nad-dependent methylenetetrahydrofolate dehydrogenase
					CG6767 - cg6767 gene product from transcript cg6767-ra
					ade2 - adenosine 2
					ade5 - cg3989 gene product from transcript cg3989-rb
					Prat2 - phosphoribosylamidotransferase 2
					ade3 - adenosine 3
					pug - pugilist
					mal - maroon-like
					CG11089 - cg11089 gene product from transcript cg11089-rd
					CG11899 - cg11899 gene product from transcript cg11899-ra
					Adgf-D - adenosine deaminase-related growth factor d
	GO:0019752	carboxylic acid metabolic process	1.10E-04	1.32E-02	CG6188 - cg6188 gene product from transcript cg6188-ra
					Nmdmc - nad-dependent methylenetetrahydrofolate dehydrogenase
					CG3699 - cg3699 gene product from transcript cg3699-ra
					CG3999 - cg3999 gene product from transcript cg3999-ra
					CG4586 - cg4586 gene product from transcript cg4586-ra
					Pxt - peroxinectin-like
					CG4500 - cg4500 gene product from transcript cg4500-ra
					CG3011 - cg3011 gene product from transcript cg3011-ra
					pug - pugilist
					CG11899 - cg11899 gene product from transcript cg11899-ra
					CG6385 - cg6385 gene product from transcript cg6385-ra
	GO:0018130	heterocycle biosynthetic process	1.16E-04	1.37E-02	CG3590 - cg3590 gene product from transcript cg3590-ra
					Nmdmc - nad-dependent methylenetetrahydrofolate dehydrogenase
					CG6767 - cg6767 gene product from transcript cg6767-ra
					ade2 - adenosine 2
					ade5 - cg3989 gene product from transcript cg3989-rb
					Prat2 - phosphoribosylamidotransferase 2
					ade3 - adenosine 3
					pug - pugilist
					mal - maroon-like
					CG11089 - cg11089 gene product from transcript cg11089-rd
					CG11899 - cg11899 gene product from transcript cg11899-ra
					Adgf-D - adenosine deaminase-related growth factor d
	GO:0009127	purine nucleoside monophosphate biosynthetic process	1.41E-04	1.64E-02	ade2 - adenosine 2
					Prat2 - phosphoribosylamidotransferase 2
					ade3 - adenosine 3
					ade5 - cg3989 gene product from transcript cg3989-rb
	GO:0009168	purine ribonucleoside monophosphate biosynthetic process	1.41E-04	1.61E-02	ade2 - adenosine 2
					Prat2 - phosphoribosylamidotransferase 2
					ade5 - cg3989 gene product from transcript cg3989-rb
					ade3 - adenosine 3
	GO:0043436	oxoacid metabolic process	1.68E-04	1.87E-02	CG6188 - cg6188 gene product from transcript cg6188-ra
					Nmdmc - nad-dependent methylenetetrahydrofolate dehydrogenase
					CG3699 - cg3699 gene product from transcript cg3699-ra
					CG3999 - cg3999 gene product from transcript cg3999-ra
					CG4586 - cg4586 gene product from transcript cg4586-ra
					Pxt - peroxinectin-like
					CG4500 - cg4500 gene product from transcript cg4500-ra
					CG3011 - cg3011 gene product from transcript cg3011-ra
					pug - pugilist
					CG11899 - cg11899 gene product from transcript cg11899-ra
					CG6385 - cg6385 gene product from transcript cg6385-ra
	GO:0006082	organic acid metabolic process	1.68E-04	1.84E-02	CG6188 - cg6188 gene product from transcript cg6188-ra
					Nmdmc - nad-dependent methylenetetrahydrofolate dehydrogenase
					CG3699 - cg3699 gene product from transcript cg3699-ra
					CG3999 - cg3999 gene product from transcript cg3999-ra
					CG4586 - cg4586 gene product from transcript cg4586-ra
					Pxt - peroxinectin-like
					CG4500 - cg4500 gene product from transcript cg4500-ra
					CG3011 - cg3011 gene product from transcript cg3011-ra
					pug - pugilist
					CG11899 - cg11899 gene product from transcript cg11899-ra
					CG6385 - cg6385 gene product from transcript cg6385-ra
	GO:0009152	purine ribonucleotide biosynthetic process	1.82E-04	1.96E-02	CG3590 - cg3590 gene product from transcript cg3590-ra
					ade2 - adenosine 2
					Prat2 - phosphoribosylamidotransferase 2
					ade5 - cg3989 gene product from transcript cg3989-rb
					ade3 - adenosine 3
	GO:1900424	regulation of defense response to bacterium	2.04E-04	2.16E-02	Def - defensin
					pirk - poor imd response upon knock-in
					PGRP-LB - peptidoglycan recognition protein lb
					Listericin - cg9080 gene product from transcript cg9080-ra
	GO:0006144	purine nucleobase metabolic process	2.17E-04	2.25E-02	Prat2 - phosphoribosylamidotransferase 2
					ade3 - adenosine 3
					Adgf-D - adenosine deaminase-related growth factor d
	GO:0006564	L-serine biosynthetic process	2.23E-04	2.28E-02	CG3011 - cg3011 gene product from transcript cg3011-ra
					CG11899 - cg11899 gene product from transcript cg11899-ra
	GO:1901052	sarcosine metabolic process	2.23E-04	2.25E-02	CG6188 - cg6188 gene product from transcript cg6188-ra
					CG6385 - cg6385 gene product from transcript cg6385-ra
	GO:0033353	S-adenosylmethionine cycle	2.23E-04	2.21E-02	CG6188 - cg6188 gene product from transcript cg6188-ra
					CG6385 - cg6385 gene product from transcript cg6385-ra
	GO:0046498	S-adenosylhomocysteine metabolic process	2.23E-04	2.17E-02	CG6188 - cg6188 gene product from transcript cg6188-ra
					CG6385 - cg6385 gene product from transcript cg6385-ra
	GO:0046688	response to copper ion	2.23E-04	2.14E-02	MtnD - metallothionein d
					MtnE - metallothionein e
	GO:0046390	ribose phosphate biosynthetic process	2.45E-04	2.32E-02	CG3590 - cg3590 gene product from transcript cg3590-ra
					ade2 - adenosine 2
					Prat2 - phosphoribosylamidotransferase 2
					ade5 - cg3989 gene product from transcript cg3989-rb
					ade3 - adenosine 3
	GO:0009260	ribonucleotide biosynthetic process	2.45E-04	2.28E-02	CG3590 - cg3590 gene product from transcript cg3590-ra
					ade2 - adenosine 2
					Prat2 - phosphoribosylamidotransferase 2
					ade5 - cg3989 gene product from transcript cg3989-rb
					ade3 - adenosine 3
	GO:1901362	organic cyclic compound biosynthetic process	2.74E-04	2.51E-02	Nmdmc - nad-dependent methylenetetrahydrofolate dehydrogenase
					CG3590 - cg3590 gene product from transcript cg3590-ra
					CG6767 - cg6767 gene product from transcript cg6767-ra
					ade2 - adenosine 2
					ade5 - cg3989 gene product from transcript cg3989-rb
					Prat2 - phosphoribosylamidotransferase 2
					ade3 - adenosine 3
					pug - pugilist
					mal - maroon-like
					CG11089 - cg11089 gene product from transcript cg11089-rd
					CG11899 - cg11899 gene product from transcript cg11899-ra
					Adgf-D - adenosine deaminase-related growth factor d
	GO:0006629	lipid metabolic process	2.96E-04	2.67E-02	bmm - brummer
					CG6271 - cg6271 gene product from transcript cg6271-ra
					CG3699 - cg3699 gene product from transcript cg3699-ra
					CG31148 - cg31148 gene product from transcript cg31148-ra
					CG4586 - cg4586 gene product from transcript cg4586-ra
					Pxt - peroxinectin-like
					CG4500 - cg4500 gene product from transcript cg4500-ra
					CG6277 - cg6277 gene product from transcript cg6277-ra
					CG6283 - cg6283 gene product from transcript cg6283-ra
					CG10383 - cg10383 gene product from transcript cg10383-ra
					Lip3 - cg8823 gene product from transcript cg8823-ra
	GO:0006163	purine nucleotide metabolic process	3.14E-04	2.79E-02	CG3590 - cg3590 gene product from transcript cg3590-ra
					ade2 - adenosine 2
					ade5 - cg3989 gene product from transcript cg3989-rb
					Prat2 - phosphoribosylamidotransferase 2
					ade3 - adenosine 3
					CG11089 - cg11089 gene product from transcript cg11089-rd
	GO:0009117	nucleotide metabolic process	3.37E-04	2.95E-02	CG3590 - cg3590 gene product from transcript cg3590-ra
					CG6767 - cg6767 gene product from transcript cg6767-ra
					ade2 - adenosine 2
					ade5 - cg3989 gene product from transcript cg3989-rb
					Prat2 - phosphoribosylamidotransferase 2
					ade3 - adenosine 3
					CG11089 - cg11089 gene product from transcript cg11089-rd
	GO:0006753	nucleoside phosphate metabolic process	3.80E-04	3.28E-02	CG3590 - cg3590 gene product from transcript cg3590-ra
					CG6767 - cg6767 gene product from transcript cg6767-ra
					ade2 - adenosine 2
					ade5 - cg3989 gene product from transcript cg3989-rb
					Prat2 - phosphoribosylamidotransferase 2
					ade3 - adenosine 3
					CG11089 - cg11089 gene product from transcript cg11089-rd
	GO:0006730	one-carbon metabolic process	3.97E-04	3.38E-02	Nmdmc - nad-dependent methylenetetrahydrofolate dehydrogenase
					Ahcy13 - adenosylhomocysteinase at 13
					pug - pugilist
	GO:0042398	cellular modified amino acid biosynthetic process	3.97E-04	3.34E-02	CG6188 - cg6188 gene product from transcript cg6188-ra
					Nmdmc - nad-dependent methylenetetrahydrofolate dehydrogenase
					pug - pugilist
	GO:0031347	regulation of defense response	4.02E-04	3.34E-02	Dpt - diptericin
					PGRP-SC2 - cg14745 gene product from transcript cg14745-ra
					Def - defensin
					pirk - poor imd response upon knock-in
					PGRP-LB - peptidoglycan recognition protein lb
					Listericin - cg9080 gene product from transcript cg9080-ra
	GO:0006520	cellular amino acid metabolic process	4.43E-04	3.63E-02	CG6188 - cg6188 gene product from transcript cg6188-ra
					Nmdmc - nad-dependent methylenetetrahydrofolate dehydrogenase
					CG3999 - cg3999 gene product from transcript cg3999-ra
					CG3011 - cg3011 gene product from transcript cg3011-ra
					pug - pugilist
					CG11899 - cg11899 gene product from transcript cg11899-ra
					CG6385 - cg6385 gene product from transcript cg6385-ra
	GO:0006563	L-serine metabolic process	4.44E-04	3.58E-02	CG3011 - cg3011 gene product from transcript cg3011-ra
					CG11899 - cg11899 gene product from transcript cg11899-ra
	GO:0046500	S-adenosylmethionine metabolic process	4.44E-04	3.54E-02	CG6188 - cg6188 gene product from transcript cg6188-ra
					CG6385 - cg6385 gene product from transcript cg6385-ra
	GO:0009161	ribonucleoside monophosphate metabolic process	4.50E-04	3.54E-02	CG6767 - cg6767 gene product from transcript cg6767-ra
					ade2 - adenosine 2
					Prat2 - phosphoribosylamidotransferase 2
					ade5 - cg3989 gene product from transcript cg3989-rb
					ade3 - adenosine 3
	GO:0046112	nucleobase biosynthetic process	4.73E-04	3.68E-02	Prat2 - phosphoribosylamidotransferase 2
					ade3 - adenosine 3
					Adgf-D - adenosine deaminase-related growth factor d
	GO:0009123	nucleoside monophosphate metabolic process	4.79E-04	3.67E-02	CG6767 - cg6767 gene product from transcript cg6767-ra
					ade2 - adenosine 2
					Prat2 - phosphoribosylamidotransferase 2
					ade5 - cg3989 gene product from transcript cg3989-rb
					ade3 - adenosine 3
	GO:0019637	organophosphate metabolic process	6.03E-04	4.57E-02	CG3590 - cg3590 gene product from transcript cg3590-ra
					CG6767 - cg6767 gene product from transcript cg6767-ra
					ade2 - adenosine 2
					ade5 - cg3989 gene product from transcript cg3989-rb
					Prat2 - phosphoribosylamidotransferase 2
					ade3 - adenosine 3
					mal - maroon-like
					CG11089 - cg11089 gene product from transcript cg11089-rd
					CG10383 - cg10383 gene product from transcript cg10383-ra
	GO:0006575	cellular modified amino acid metabolic process	6.08E-04	4.55E-02	CG6188 - cg6188 gene product from transcript cg6188-ra
					Nmdmc - nad-dependent methylenetetrahydrofolate dehydrogenase
					pug - pugilist
					GstD8 - glutathione s transferase d8
					CG6385 - cg6385 gene product from transcript cg6385-ra
	GO:0044283	small molecule biosynthetic process	6.37E-04	4.71E-02	CG6188 - cg6188 gene product from transcript cg6188-ra
					Nmdmc - nad-dependent methylenetetrahydrofolate dehydrogenase
					Pxt - peroxinectin-like
					CG3011 - cg3011 gene product from transcript cg3011-ra
					pug - pugilist
					CG11899 - cg11899 gene product from transcript cg11899-ra
	GO:0044282	small molecule catabolic process	6.82E-04	4.98E-02	CG3699 - cg3699 gene product from transcript cg3699-ra
					CG3999 - cg3999 gene product from transcript cg3999-ra
					CG4586 - cg4586 gene product from transcript cg4586-ra
					CG6910 - cg6910 gene product from transcript cg6910-rc
					CG6385 - cg6385 gene product from transcript cg6385-ra
	GO:0061060	negative regulation of peptidoglycan recognition protein signaling pathway	7.36E-04	5.31E-02	pirk - poor imd response upon knock-in
					PGRP-LB - peptidoglycan recognition protein lb
	GO:0042219	cellular modified amino acid catabolic process	7.36E-04	5.25E-02	CG6188 - cg6188 gene product from transcript cg6188-ra
					CG6385 - cg6385 gene product from transcript cg6385-ra
	GO:0009396	folic acid-containing compound biosynthetic process	7.36E-04	5.19E-02	Nmdmc - nad-dependent methylenetetrahydrofolate dehydrogenase
					pug - pugilist
	GO:1901136	carbohydrate derivative catabolic process	8.44E-04	5.89E-02	CG6188 - cg6188 gene product from transcript cg6188-ra
					PGRP-SC2 - cg14745 gene product from transcript cg14745-ra
					PGRP-LB - peptidoglycan recognition protein lb
					Adgf-D - adenosine deaminase-related growth factor d
molecular functions depleted in axenic flies	GO:0019238	cyclohydrolase activity	2.54E-06	6.48E-03	Nmdmc - nad-dependent methylenetetrahydrofolate dehydrogenase
					pug - pugilist
					CG11089 - cg11089 gene product from transcript cg11089-rd
	GO:0016742	hydroxymethyl-, formyl- and related transferase activity	6.30E-06	8.05E-03	ade3 - adenosine 3
					CG3011 - cg3011 gene product from transcript cg3011-ra
					CG11089 - cg11089 gene product from transcript cg11089-rd
	GO:0090599	alpha-glucosidase activity	6.82E-06	5.81E-03	Mal-A4 - maltase a4
					Mal-B2 - maltase b2
					Amyrel - cg8221 gene product from transcript cg8221-ra
					tobi - target of brain insulin
	GO:0015926	glucosidase activity	1.17E-05	7.50E-03	Mal-A4 - maltase a4
					Mal-B2 - maltase b2
					Amyrel - cg8221 gene product from transcript cg8221-ra
					tobi - target of brain insulin
	GO:0016814	hydrolase activity, acting on carbon-nitrogen (but not peptide) bonds, in cyclic amidines	3.49E-05	1.78E-02	Nmdmc - nad-dependent methylenetetrahydrofolate dehydrogenase
					pug - pugilist
					Adgf-D - adenosine deaminase-related growth factor d
					CG11089 - cg11089 gene product from transcript cg11089-rd
	GO:0008970	phosphatidylcholine 1-acylhydrolase activity	5.16E-05	2.20E-02	CG6271 - cg6271 gene product from transcript cg6271-ra
					CG6277 - cg6277 gene product from transcript cg6277-ra
					CG6283 - cg6283 gene product from transcript cg6283-ra
	GO:0052689	carboxylic ester hydrolase activity	6.89E-05	2.52E-02	bmm - brummer
					CG6271 - cg6271 gene product from transcript cg6271-ra
					CG4757 - cg4757 gene product from transcript cg4757-rb
					CG6277 - cg6277 gene product from transcript cg6277-ra
					CG6283 - cg6283 gene product from transcript cg6283-ra
					Lip3 - cg8823 gene product from transcript cg8823-ra
					Yp1 - yolk protein 1
	GO:0004488	methylenetetrahydrofolate dehydrogenase (NADP+) activity	7.49E-05	2.39E-02	Nmdmc - nad-dependent methylenetetrahydrofolate dehydrogenase
					pug - pugilist
	GO:0004477	methenyltetrahydrofolate cyclohydrolase activity	7.49E-05	2.13E-02	Nmdmc - nad-dependent methylenetetrahydrofolate dehydrogenase
					pug - pugilist
	GO:0016810	hydrolase activity, acting on carbon-nitrogen (but not peptide) bonds	9.32E-05	2.38E-02	Nmdmc - nad-dependent methylenetetrahydrofolate dehydrogenase
					PGRP-SC2 - cg14745 gene product from transcript cg14745-ra
					pug - pugilist
					PGRP-LB - peptidoglycan recognition protein lb
					CG11089 - cg11089 gene product from transcript cg11089-rd
					Adgf-D - adenosine deaminase-related growth factor d
	GO:0004553	hydrolase activity, hydrolyzing O-glycosyl compounds	1.36E-04	3.16E-02	CG16965 - cg16965 gene product from transcript cg16965-rc
					Mal-A4 - maltase a4
					CG31148 - cg31148 gene product from transcript cg31148-ra
					Mal-B2 - maltase b2
					Amyrel - cg8221 gene product from transcript cg8221-ra
					tobi - target of brain insulin
	GO:0004558	alpha-1,4-glucosidase activity	1.71E-04	3.65E-02	Mal-A4 - maltase a4
					Mal-B2 - maltase b2
					tobi - target of brain insulin
	GO:0016798	hydrolase activity, acting on glycosyl bonds	1.94E-04	3.81E-02	CG16965 - cg16965 gene product from transcript cg16965-rc
					Mal-A4 - maltase a4
					CG31148 - cg31148 gene product from transcript cg31148-ra
					Mal-B2 - maltase b2
					Amyrel - cg8221 gene product from transcript cg8221-ra
					tobi - target of brain insulin
	GO:0042834	peptidoglycan binding	3.29E-04	6.01E-02	PGRP-SD - cg7496 gene product from transcript cg7496-ra
					PGRP-SC2 - cg14745 gene product from transcript cg14745-ra
					PGRP-LB - peptidoglycan recognition protein lb
	GO:0016645	oxidoreductase activity, acting on the CH-NH group of donors	3.97E-04	6.76E-02	Nmdmc - nad-dependent methylenetetrahydrofolate dehydrogenase
					pug - pugilist
					CG6385 - cg6385 gene product from transcript cg6385-ra
	GO:0016491	oxidoreductase activity	5.54E-04	8.85E-02	Nmdmc - nad-dependent methylenetetrahydrofolate dehydrogenase
					CG3699 - cg3699 gene product from transcript cg3699-ra
					CG3999 - cg3999 gene product from transcript cg3999-ra
					CG4586 - cg4586 gene product from transcript cg4586-ra
					CG6910 - cg6910 gene product from transcript cg6910-rc
					CG12766 - cg12766 gene product from transcript cg12766-ra
					CG18547 - cg18547 gene product from transcript cg18547-ra
					CG12224 - cg12224 gene product from transcript cg12224-rc
					CG6385 - cg6385 gene product from transcript cg6385-ra
					CG3609 - cg3609 gene product from transcript cg3609-ra
					Pxt - peroxinectin-like
					GstD8 - glutathione s transferase d8
					pug - pugilist
					CG1600 - cg1600 gene product from transcript cg1600-ra
	GO:0003824	catalytic activity	6.33E-04	9.51E-02	bmm - brummer
					CG4757 - cg4757 gene product from transcript cg4757-rb
					CG4586 - cg4586 gene product from transcript cg4586-ra
					CG12766 - cg12766 gene product from transcript cg12766-ra
					CG11089 - cg11089 gene product from transcript cg11089-rd
					Adgf-D - adenosine deaminase-related growth factor d
					CG10383 - cg10383 gene product from transcript cg10383-ra
					CG9119 - cg9119 gene product from transcript cg9119-ra
					trbl - tribbles
					PGRP-SC2 - cg14745 gene product from transcript cg14745-ra
					ade3 - adenosine 3
					Pxt - peroxinectin-like
					CG4500 - cg4500 gene product from transcript cg4500-ra
					CG1600 - cg1600 gene product from transcript cg1600-ra
					CG16965 - cg16965 gene product from transcript cg16965-rc
					Nmdmc - nad-dependent methylenetetrahydrofolate dehydrogenase
					CG6271 - cg6271 gene product from transcript cg6271-ra
					ade2 - adenosine 2
					CG31148 - cg31148 gene product from transcript cg31148-ra
					Mal-B2 - maltase b2
					PGRP-LB - peptidoglycan recognition protein lb
					Lip3 - cg8823 gene product from transcript cg8823-ra
					CG6385 - cg6385 gene product from transcript cg6385-ra
					CG16986 - cg16986 gene product from transcript cg16986-ra
					CG3609 - cg3609 gene product from transcript cg3609-ra
					Mal-A4 - maltase a4
					Amyrel - cg8221 gene product from transcript cg8221-ra
					CG6277 - cg6277 gene product from transcript cg6277-ra
					GstD8 - glutathione s transferase d8
					CG6283 - cg6283 gene product from transcript cg6283-ra
					Yp1 - yolk protein 1
					CG3699 - cg3699 gene product from transcript cg3699-ra
					CG3999 - cg3999 gene product from transcript cg3999-ra
					CG6910 - cg6910 gene product from transcript cg6910-rc
					CG6767 - cg6767 gene product from transcript cg6767-ra
					CG18179 - cg18179 gene product from transcript cg18179-ra
					ade5 - cg3989 gene product from transcript cg3989-rb
					CG32335 - cg32335 gene product from transcript cg32335-rb
					CG3011 - cg3011 gene product from transcript cg3011-ra
					CG11899 - cg11899 gene product from transcript cg11899-ra
					tobi - target of brain insulin
					CG6188 - cg6188 gene product from transcript cg6188-ra
					CG3590 - cg3590 gene product from transcript cg3590-ra
					CG18547 - cg18547 gene product from transcript cg18547-ra
					CG12224 - cg12224 gene product from transcript cg12224-rc
					Ahcy13 - adenosylhomocysteinase at 13
					Prat2 - phosphoribosylamidotransferase 2
					pug - pugilist
					mal - maroon-like
	GO:0016879	ligase activity, forming carbon-nitrogen bonds	7.20E-04	1.02E-01	ade2 - adenosine 2
					ade5 - cg3989 gene product from transcript cg3989-rb
					ade3 - adenosine 3
					pug - pugilist
	GO:0016298	lipase activity	7.22E-04	9.71E-02	bmm - brummer
					CG6271 - cg6271 gene product from transcript cg6271-ra
					CG6277 - cg6277 gene product from transcript cg6277-ra
					CG6283 - cg6283 gene product from transcript cg6283-ra
					Lip3 - cg8823 gene product from transcript cg8823-ra
cellular component depleted in axenic flies	GO:0005576	extracellular region	7.21E-08	7.43E-05	Lsp1alpha - larval serum protein 1 alpha
					CG7017 - cg7017 gene product from transcript cg7017-rb
					PGRP-SD - cg7496 gene product from transcript cg7496-ra
					Obp56h - odorant-binding protein 56h
					AttD - attacin-d
					Drs - drosomycin
					Dro - drosocin
					Cry - crystallin
					AttB - attacin-b
					Obp49a - odorant-binding protein 49a
					PGRP-LB - peptidoglycan recognition protein lb
					CG43055 - cg43055 gene product from transcript cg43055-ra
					CecC - cecropin c
					edin - elevated during infection
					CG14957 - cg14957 gene product from transcript cg14957-ra
					lectin-37Da - cg33532 gene product from transcript cg33532-ra
					PGRP-SC2 - cg14745 gene product from transcript cg14745-ra
					CG14245 - cg14245 gene product from transcript cg14245-ra
					Mtk - metchnikowin
