# Supplementary material for: The Drosophila transcriptional network is structured by microbiota
Source: BMC Genomics. 2016 Nov 25;17:975. doi: 10.1186/s12864-016-3307-9 (PMC5124311; doi:10.1186/s12864-016-3307-9)
Supplement: Additional file 5: Table S3. — Gene membership of transcriptional modules. The table shows gene identifiers and names in FlyBase format, the module to which the gene was assigned, and whether the module exhibited significantly altered network structure (differential coexpression, i.e., TRUE) between axenic flies and gnotobiotic flies. Significant differential coexpression can indicate changes within a module or between two modules, see Fig. 1. (CSV 457 kb) [file 12864_2016_3307_MOESM5_ESM.csv]

Table S3. Gene membership of transcriptional modules
Gene ID	Gene name	Module (number)	Differentially coexpressed
FBgn0000032	Acph-1	4	TRUE
FBgn0037555	Ada2b	4	TRUE
FBgn0031491	alpha4GT1	4	TRUE
FBgn0003863	alphaTry	4	TRUE
FBgn0023179	amon	4	TRUE
FBgn0032536	Ance-3	4	TRUE
FBgn0034231	APC10	4	TRUE
FBgn0029879	APC7	4	TRUE
FBgn0031458	aph-1	4	TRUE
FBgn0040281	Aplip1	4	TRUE
FBgn0015904	ara	4	TRUE
FBgn0030088	Arfrp1	4	TRUE
FBgn0031437	Arpc5	4	TRUE
FBgn0000120	Arr1	4	TRUE
FBgn0029094	asf1	4	TRUE
FBgn0031876	Atac1	4	TRUE
FBgn0039946	ATbp	4	TRUE
FBgn0000150	awd	4	TRUE
FBgn0031977	baf	4	TRUE
FBgn0000158	bam	4	TRUE
FBgn0039558	BCAS2	4	TRUE
FBgn0000166	bcd	4	TRUE
FBgn0038857	Bdbt	4	TRUE
FBgn0038498	beat-IIa	4	TRUE
FBgn0053179	beat-IIIb	4	TRUE
FBgn0038084	beat-Vc	4	TRUE
FBgn0030538	betaNACtes1	4	TRUE
FBgn0052601	betaNACtes3	4	TRUE
FBgn0035608	blanks	4	TRUE
FBgn0085284	Blos3	4	TRUE
FBgn0004132	boca	4	TRUE
FBgn0037719	bocksbeutel	4	TRUE
FBgn0259791	bora	4	TRUE
FBgn0032105	borr	4	TRUE
FBgn0037205	BoYb	4	TRUE
FBgn0030434	Brms1	4	TRUE
FBgn0033504	CAP	4	TRUE
FBgn0053653	Caps	4	TRUE
FBgn0265082	Cdep	4	TRUE
FBgn0039093	CG10183	4	TRUE
FBgn0032797	CG10186	4	TRUE
FBgn0032787	CG10195	4	TRUE
FBgn0038454	CG10324	4	TRUE
FBgn0032698	CG10336	4	TRUE
FBgn0032707	CG10348	4	TRUE
FBgn0032724	CG10428	4	TRUE
FBgn0037539	CG10435	4	TRUE
FBgn0036292	CG10646	4	TRUE
FBgn0036287	CG10663	4	TRUE
FBgn0035586	CG10671	4	TRUE
FBgn0035592	CG10674	4	TRUE
FBgn0030073	CG10962	4	TRUE
FBgn0036306	CG10973	4	TRUE
FBgn0037200	CG11109	4	TRUE
FBgn0037199	CG11137	4	TRUE
FBgn0031732	CG11149	4	TRUE
FBgn0039927	CG11155	4	TRUE
FBgn0036334	CG11267	4	TRUE
FBgn0031837	CG11320	4	TRUE
FBgn0029568	CG11381	4	TRUE
FBgn0024360	CG11418	4	TRUE
FBgn0037156	CG11523	4	TRUE
FBgn0035520	CG11586	4	TRUE
FBgn0030678	CG11679	4	TRUE
FBgn0039259	CG11781	4	TRUE
FBgn0034000	CG11808	4	TRUE
FBgn0039271	CG11839	4	TRUE
FBgn0039642	CG11882	4	TRUE
FBgn0039656	CG11951	4	TRUE
FBgn0037652	CG11980	4	TRUE
FBgn0037656	CG11986	4	TRUE
FBgn0030457	CG12096	4	TRUE
FBgn0030100	CG12106	4	TRUE
FBgn0033469	CG12133	4	TRUE
FBgn0033471	CG12134	4	TRUE
FBgn0037305	CG12173	4	TRUE
FBgn0037377	CG1218	4	TRUE
FBgn0039557	CG12259	4	TRUE
FBgn0032620	CG12288	4	TRUE
FBgn0036515	CG12304	4	TRUE
FBgn0033550	CG12341	4	TRUE
FBgn0033558	CG12344	4	TRUE
FBgn0037370	CG1236	4	TRUE
FBgn0031768	CG12393	4	TRUE
FBgn0036324	CG12520	4	TRUE
FBgn0030586	CG12539	4	TRUE
FBgn0029930	CG12541	4	TRUE
FBgn0031070	CG12702	4	TRUE
FBgn0033229	CG12822	4	TRUE
FBgn0033222	CG12824	4	TRUE
FBgn0040666	CG12848	4	TRUE
FBgn0039523	CG12885	4	TRUE
FBgn0033500	CG12913	4	TRUE
FBgn0033547	CG12935	4	TRUE
FBgn0030798	CG13003	4	TRUE
FBgn0036592	CG13049	4	TRUE
FBgn0036583	CG13055	4	TRUE
FBgn0032789	CG13083	4	TRUE
FBgn0033736	CG13154	4	TRUE
FBgn0033645	CG13196	4	TRUE
FBgn0033628	CG13203	4	TRUE
FBgn0033590	CG13217	4	TRUE
FBgn0035677	CG13293	4	TRUE
FBgn0035921	CG13305	4	TRUE
FBgn0033884	CG13344	4	TRUE
FBgn0036532	CG13445	4	TRUE
FBgn0036406	CG13484	4	TRUE
FBgn0034935	CG13565	4	TRUE
FBgn0034942	CG13566	4	TRUE
FBgn0035010	CG13579	4	TRUE
FBgn0039224	CG13634	4	TRUE
FBgn0035578	CG13707	4	TRUE
FBgn0036382	CG13737	4	TRUE
FBgn0033368	CG13743	4	TRUE
FBgn0042092	CG13773	4	TRUE
FBgn0031776	CG13993	4	TRUE
FBgn0036696	CG14057	4	TRUE
FBgn0036860	CG14086	4	TRUE
FBgn0036861	CG14089	4	TRUE
FBgn0031031	CG14218	4	TRUE
FBgn0032023	CG14274	4	TRUE
FBgn0038204	CG14357	4	TRUE
FBgn0038156	CG14372	4	TRUE
FBgn0029922	CG14431	4	TRUE
FBgn0029895	CG14441	4	TRUE
FBgn0037184	CG14450	4	TRUE
FBgn0037180	CG14452	4	TRUE
FBgn0039617	CG14521	4	TRUE
FBgn0039407	CG14544	4	TRUE
FBgn0037487	CG14608	4	TRUE
FBgn0031187	CG14619	4	TRUE
FBgn0031183	CG14621	4	TRUE
FBgn0037244	CG14647	4	TRUE
FBgn0037326	CG14669	4	TRUE
FBgn0029587	CG14797	4	TRUE
FBgn0038425	CG14881	4	TRUE
FBgn0038451	CG14893	4	TRUE
FBgn0038446	CG14903	4	TRUE
FBgn0035518	CG15011	4	TRUE
FBgn0035532	CG15014	4	TRUE
FBgn0030611	CG15027	4	TRUE
FBgn0032635	CG15141	4	TRUE
FBgn0028853	CG15263	4	TRUE
FBgn0031403	CG15387	4	TRUE
FBgn0030508	CG15760	4	TRUE
FBgn0030873	CG15814	4	TRUE
FBgn0033467	CG15863	4	TRUE
FBgn0036909	CG15881	4	TRUE
FBgn0030700	CG15914	4	TRUE
FBgn0033453	CG1667	4	TRUE
FBgn0038881	CG16791	4	TRUE
FBgn0030122	CG16892	4	TRUE
FBgn0031116	CG1695	4	TRUE
FBgn0038741	CG17186	4	TRUE
FBgn0040571	CG17193	4	TRUE
FBgn0038043	CG17202	4	TRUE
FBgn0033089	CG17266	4	TRUE
FBgn0028906	CG17341	4	TRUE
FBgn0035425	CG17746	4	TRUE
FBgn0040899	CG17776	4	TRUE
FBgn0023534	CG17778	4	TRUE
FBgn0030061	CG1785	4	TRUE
FBgn0030063	CG1789	4	TRUE
FBgn0028901	CG18109	4	TRUE
FBgn0043825	CG18284	4	TRUE
FBgn0033905	CG18324	4	TRUE
FBgn0039149	CG18428	4	TRUE
FBgn0039189	CG18528	4	TRUE
FBgn0040629	CG18673	4	TRUE
FBgn0039869	CG1890	4	TRUE
FBgn0035271	CG2021	4	TRUE
FBgn0037372	CG2091	4	TRUE
FBgn0039876	CG2126	4	TRUE
FBgn0033484	CG2269	4	TRUE
FBgn0039665	CG2310	4	TRUE
FBgn0032873	CG2614	4	TRUE
FBgn0032877	CG2617	4	TRUE
FBgn0024998	CG2685	4	TRUE
FBgn0034753	CG2852	4	TRUE
FBgn0030178	CG2974	4	TRUE
FBgn0050001	CG30001	4	TRUE
FBgn0050025	CG30025	4	TRUE
FBgn0050089	CG30089	4	TRUE
FBgn0050185	CG30185	4	TRUE
FBgn0050203	CG30203	4	TRUE
FBgn0050371	CG30371	4	TRUE
FBgn0051097	CG31097	4	TRUE
FBgn0051109	CG31109	4	TRUE
FBgn0051191	CG31191	4	TRUE
FBgn0051211	CG31211	4	TRUE
FBgn0051259	CG31259	4	TRUE
FBgn0051601	CG31601	4	TRUE
FBgn0051715	CG31715	4	TRUE
FBgn0051793	CG31793	4	TRUE
FBgn0051797	CG31797	4	TRUE
FBgn0051814	CG31814	4	TRUE
FBgn0029892	CG3184	4	TRUE
FBgn0029887	CG3198	4	TRUE
FBgn0052069	CG32069	4	TRUE
FBgn0052104	CG32104	4	TRUE
FBgn0052105	CG32105	4	TRUE
FBgn0052170	CG32170	4	TRUE
FBgn0052191	CG32191	4	TRUE
FBgn0052206	CG32206	4	TRUE
FBgn0052249	CG32249	4	TRUE
FBgn0029882	CG3226	4	TRUE
FBgn0052302	CG32302	4	TRUE
FBgn0031540	CG3238	4	TRUE
FBgn0052409	CG32409	4	TRUE
FBgn0052506	CG32506	4	TRUE
FBgn0052547	CG32547	4	TRUE
FBgn0052579	CG32579	4	TRUE
FBgn0052625	CG32625	4	TRUE
FBgn0052708	CG32708	4	TRUE
FBgn0053107	CG33107	4	TRUE
FBgn0053108	CG33108	4	TRUE
FBgn0053144	CG33144	4	TRUE
FBgn0086610	CG33342	4	TRUE
FBgn0031513	CG3347	4	TRUE
FBgn0036459	CG3349	4	TRUE
FBgn0053506	CG33506	4	TRUE
FBgn0053543	CG33543	4	TRUE
FBgn0033117	CG3358	4	TRUE
FBgn0053669	CG33669	4	TRUE
FBgn0053687	CG33687	4	TRUE
FBgn0053758	CG33758	4	TRUE
FBgn0053777	CG33777	4	TRUE
FBgn0053978	CG33978	4	TRUE
FBgn0054001	CG34001	4	TRUE
FBgn0083950	CG34114	4	TRUE
FBgn0083991	CG34155	4	TRUE
FBgn0085203	CG34174	4	TRUE
FBgn0033100	CG3420	4	TRUE
FBgn0085307	CG34278	4	TRUE
FBgn0036000	CG3434	4	TRUE
FBgn0085380	CG34351	4	TRUE
FBgn0085383	CG34354	4	TRUE
FBgn0085385	CG34356	4	TRUE
FBgn0085409	CG34380	4	TRUE
FBgn0085420	CG34391	4	TRUE
FBgn0085422	CG34393	4	TRUE
FBgn0035070	CG3650	4	TRUE
FBgn0031600	CG3652	4	TRUE
FBgn0031227	CG3709	4	TRUE
FBgn0034750	CG3732	4	TRUE
FBgn0022343	CG3760	4	TRUE
FBgn0035088	CG3776	4	TRUE
FBgn0038275	CG3817	4	TRUE
FBgn0023520	CG3857	4	TRUE
FBgn0035057	CG3880	4	TRUE
FBgn0027524	CG3909	4	TRUE
FBgn0058042	CG40042	4	TRUE
FBgn0037018	CG4042	4	TRUE
FBgn0250867	CG42238	4	TRUE
FBgn0259146	CG42261	4	TRUE
FBgn0259163	CG42268	4	TRUE
FBgn0259677	CG42346	4	TRUE
FBgn0259935	CG42458	4	TRUE
FBgn0260995	CG42596	4	TRUE
FBgn0261615	CG42704	4	TRUE
FBgn0261631	CG42714	4	TRUE
FBgn0261705	CG42741	4	TRUE
FBgn0261928	CG42795	4	TRUE
FBgn0261999	CG42817	4	TRUE
FBgn0262005	CG42823	4	TRUE
FBgn0262150	CG42876	4	TRUE
FBgn0262536	CG43090	4	TRUE
FBgn0262617	CG43143	4	TRUE
FBgn0263077	CG43340	4	TRUE
FBgn0263131	CG43373	4	TRUE
FBgn0028481	CG4341	4	TRUE
FBgn0037024	CG4365	4	TRUE
FBgn0264894	CG44085	4	TRUE
FBgn0265002	CG44153	4	TRUE
FBgn0038765	CG4424	4	TRUE
FBgn0265180	CG44245	4	TRUE
FBgn0266364	CG45012	4	TRUE
FBgn0266801	CG45263	4	TRUE
FBgn0032153	CG4537	4	TRUE
FBgn0267430	CG45783	4	TRUE
FBgn0029929	CG4593	4	TRUE
FBgn0032160	CG4598	4	TRUE
FBgn0033808	CG4627	4	TRUE
FBgn0032169	CG4709	4	TRUE
FBgn0030792	CG4789	4	TRUE
FBgn0038766	CG4854	4	TRUE
FBgn0034232	CG4866	4	TRUE
FBgn0027556	CG4928	4	TRUE
FBgn0038768	CG4936	4	TRUE
FBgn0035951	CG5068	4	TRUE
FBgn0032644	CG5131	4	TRUE
FBgn0038039	CG5196	4	TRUE
FBgn0038471	CG5220	4	TRUE
FBgn0034925	CG5339	4	TRUE
FBgn0038950	CG5382	4	TRUE
FBgn0038389	CG5516	4	TRUE
FBgn0035639	CG5537	4	TRUE
FBgn0032208	CG5604	4	TRUE
FBgn0038046	CG5641	4	TRUE
FBgn0032658	CG5681	4	TRUE
FBgn0038855	CG5745	4	TRUE
FBgn0032446	CG5780	4	TRUE
FBgn0027617	CG5808	4	TRUE
FBgn0038506	CG5860	4	TRUE
FBgn0015338	CG5861	4	TRUE
FBgn0039489	CG5880	4	TRUE
FBgn0039380	CG5890	4	TRUE
FBgn0026737	CG6171	4	TRUE
FBgn0030915	CG6179	4	TRUE
FBgn0032453	CG6180	4	TRUE
FBgn0038723	CG6195	4	TRUE
FBgn0038072	CG6225	4	TRUE
FBgn0039464	CG6330	4	TRUE
FBgn0036106	CG6409	4	TRUE
FBgn0037842	CG6567	4	TRUE
FBgn0038912	CG6656	4	TRUE
FBgn0032408	CG6712	4	TRUE
FBgn0036952	CG6933	4	TRUE
FBgn0030959	CG6961	4	TRUE
FBgn0039233	CG7006	4	TRUE
FBgn0032284	CG7294	4	TRUE
FBgn0033584	CG7737	4	TRUE
FBgn0039698	CG7789	4	TRUE
FBgn0032016	CG7818	4	TRUE
FBgn0030658	CG7872	4	TRUE
FBgn0039735	CG7911	4	TRUE
FBgn0030997	CG7990	4	TRUE
FBgn0033392	CG8027	4	TRUE
FBgn0031011	CG8034	4	TRUE
FBgn0037619	CG8159	4	TRUE
FBgn0033347	CG8248	4	TRUE
FBgn0037722	CG8319	4	TRUE
FBgn0033715	CG8490	4	TRUE
FBgn0040837	CG8620	4	TRUE
FBgn0033317	CG8635	4	TRUE
FBgn0029629	CG8636	4	TRUE
FBgn0035733	CG8641	4	TRUE
FBgn0033761	CG8778	4	TRUE
FBgn0030706	CG8909	4	TRUE
FBgn0038161	CG9269	4	TRUE
FBgn0032907	CG9272	4	TRUE
FBgn0032058	CG9289	4	TRUE
FBgn0037688	CG9356	4	TRUE
FBgn0036893	CG9376	4	TRUE
FBgn0032506	CG9395	4	TRUE
FBgn0031822	CG9548	4	TRUE
FBgn0031094	CG9578	4	TRUE
FBgn0038365	CG9593	4	TRUE
FBgn0030773	CG9676	4	TRUE
FBgn0037609	CG9773	4	TRUE
FBgn0038143	CG9813	4	TRUE
FBgn0034814	CG9890	4	TRUE
FBgn0035721	CG9948	4	TRUE
FBgn0039273	CG9996	4	TRUE
FBgn0013764	Chi	4	TRUE
FBgn0043001	Chrac-16	4	TRUE
FBgn0051116	ClC-a	4	TRUE
FBgn0261016	clos	4	TRUE
FBgn0053696	CNMaR	4	TRUE
FBgn0052404	Cpr65Aw	4	TRUE
FBgn0261065	Cpsf73	4	TRUE
FBgn0054006	CR34006	4	TRUE
FBgn0085732	CR40190	4	TRUE
FBgn0262943	CR43262	4	TRUE
FBgn0263441	CR43464	4	TRUE
FBgn0263445	CR43468	4	TRUE
FBgn0263664	CR43655	4	TRUE
FBgn0264310	CR43785	4	TRUE
FBgn0264353	CR43809	4	TRUE
FBgn0264376	CR43828	4	TRUE
FBgn0264383	CR43835	4	TRUE
FBgn0264703	CR43972	4	TRUE
FBgn0264791	CR44021	4	TRUE
FBgn0264821	CR44029	4	TRUE
FBgn0264876	CR44067	4	TRUE
FBgn0264951	CR44120	4	TRUE
FBgn0265107	CR44209	4	TRUE
FBgn0265160	CR44229	4	TRUE
FBgn0265457	CR44357	4	TRUE
FBgn0265596	CR44423	4	TRUE
FBgn0265609	CR44427	4	TRUE
FBgn0265659	CR44466	4	TRUE
FBgn0265740	CR44547	4	TRUE
FBgn0265868	CR44657	4	TRUE
FBgn0265928	CR44717	4	TRUE
FBgn0265941	CR44728	4	TRUE
FBgn0266044	CR44809	4	TRUE
FBgn0266094	CR44831	4	TRUE
FBgn0266316	CR44981	4	TRUE
FBgn0266348	CR44997	4	TRUE
FBgn0266360	CR45008	4	TRUE
FBgn0266376	CR45018	4	TRUE
FBgn0266621	CR45128	4	TRUE
FBgn0266641	CR45148	4	TRUE
FBgn0266685	CR45175	4	TRUE
FBgn0266728	CR45201	4	TRUE
FBgn0266822	CR45284	4	TRUE
FBgn0266847	CR45309	4	TRUE
FBgn0266858	CR45319	4	TRUE
FBgn0266911	CR45371	4	TRUE
FBgn0266951	CR45402	4	TRUE
FBgn0267070	CR45514	4	TRUE
FBgn0267204	CR45644	4	TRUE
FBgn0267237	CR45677	4	TRUE
FBgn0267452	CR45802	4	TRUE
FBgn0267481	CR45831	4	TRUE
FBgn0267547	CR45887	4	TRUE
FBgn0267754	CR46085	4	TRUE
FBgn0014143	croc	4	TRUE
FBgn0032346	Csl4	4	TRUE
FBgn0027055	CSN3	4	TRUE
FBgn0027053	CSN5	4	TRUE
FBgn0028837	CSN6	4	TRUE
FBgn0261437	CSN8	4	TRUE
FBgn0039867	CstF-50	4	TRUE
FBgn0004198	ct	4	TRUE
FBgn0033890	Ctf4	4	TRUE
FBgn0004597	CycC	4	TRUE
FBgn0028382	cyp33	4	TRUE
FBgn0039519	Cyp6a18	4	TRUE
FBgn0005677	dac	4	TRUE
FBgn0015926	dah	4	TRUE
FBgn0020305	dbe	4	TRUE
FBgn0000422	Ddc	4	TRUE
FBgn0053531	Ddr	4	TRUE
FBgn0264291	Det	4	TRUE
FBgn0085390	Dgk	4	TRUE
FBgn0032390	dgt2	4	TRUE
FBgn0012344	Dh44	4	TRUE
FBgn0024432	Dlc90F	4	TRUE
FBgn0034537	DMAP1	4	TRUE
FBgn0021825	Dmn	4	TRUE
FBgn0039683	dmrt99B	4	TRUE
FBgn0022338	dnk	4	TRUE
FBgn0015379	dod	4	TRUE
FBgn0266137	Dop1R2	4	TRUE
FBgn0024558	Dph5	4	TRUE
FBgn0053202	dpr11	4	TRUE
FBgn0085414	dpr12	4	TRUE
FBgn0037908	dpr5	4	TRUE
FBgn0052600	dpr8	4	TRUE
FBgn0000497	ds	4	TRUE
FBgn0033159	Dscam1	4	TRUE
FBgn0261046	Dscam3	4	TRUE
FBgn0263219	Dscam4	4	TRUE
FBgn0023090	dtr	4	TRUE
FBgn0002733	E(spl)mbeta-HLH	4	TRUE
FBgn0000618	e(y)2	4	TRUE
FBgn0008646	E5	4	TRUE
FBgn0026438	Eaat2	4	TRUE
FBgn0035624	Eaf6	4	TRUE
FBgn0028436	ECSIT	4	TRUE
FBgn0262579	Ect4	4	TRUE
FBgn0034180	Ehbp1	4	TRUE
FBgn0004926	eIF-2beta	4	TRUE
FBgn0015218	eIF-4E	4	TRUE
FBgn0037573	eIF4AIII	4	TRUE
FBgn0034915	eIF6	4	TRUE
FBgn0000567	Eip74EF	4	TRUE
FBgn0004858	elB	4	TRUE
FBgn0031604	Elp3	4	TRUE
FBgn0033690	EndoG	4	TRUE
FBgn0036319	Ent3	4	TRUE
FBgn0004510	Ets97D	4	TRUE
FBgn0005558	ey	4	TRUE
FBgn0000633	fas	4	TRUE
FBgn0000635	Fas2	4	TRUE
FBgn0001228+FBgn0001223	FBgn0001228+FBgn0001223	4	TRUE
FBgn0032240+FBgn0067622	FBgn0032240+FBgn0067622	4	TRUE
FBgn0033497+FBgn0000448	FBgn0033497+FBgn0000448	4	TRUE
FBgn0036856+FBgn0259720	FBgn0036856+FBgn0259720	4	TRUE
FBgn0038975+FBgn0263554	FBgn0038975+FBgn0263554	4	TRUE
FBgn0085346+FBgn0260468	FBgn0085346+FBgn0260468	4	TRUE
FBgn0259203+FBgn0002909	FBgn0259203+FBgn0002909	4	TRUE
FBgn0261262+FBgn0263983	FBgn0261262+FBgn0263983	4	TRUE
FBgn0262417+FBgn0267580	FBgn0262417+FBgn0267580	4	TRUE
FBgn0265084+FBgn0261788	FBgn0265084+FBgn0261788	4	TRUE
FBgn0266540+FBgn0025355	FBgn0266540+FBgn0025355	4	TRUE
FBgn0000723	FER	4	TRUE
FBgn0026592	Fie	4	TRUE
FBgn0013954	FK506-bp2	4	TRUE
FBgn0031633	Fnta	4	TRUE
FBgn0004652	fru	4	TRUE
FBgn0031873	Gas41	4	TRUE
FBgn0267252	Ggamma30A	4	TRUE
FBgn0004618	gl	4	TRUE
FBgn0004619	GluRIA	4	TRUE
FBgn0264000	GluRIB	4	TRUE
FBgn0004919	gol	4	TRUE
FBgn0032416	Gr33a	4	TRUE
FBgn0046886	Gr98c	4	TRUE
FBgn0046885	Gr98d	4	TRUE
FBgn0001138	grn	4	TRUE
FBgn0042206	GstD10	4	TRUE
FBgn0033381	GstE13	4	TRUE
FBgn0050005	GstT2	4	TRUE
FBgn0031117	GstT3	4	TRUE
FBgn0001150	gt	4	TRUE
FBgn0013973	Gycbeta100B	4	TRUE
FBgn0001168	h	4	TRUE
FBgn0032812	Hakai	4	TRUE
FBgn0005619	Hdc	4	TRUE
FBgn0001202	hk	4	TRUE
FBgn0261434	hkb	4	TRUE
FBgn0011276	HLH3B	4	TRUE
FBgn0264005	Hmx	4	TRUE
FBgn0031649	hoe2	4	TRUE
FBgn0039019	HP1c	4	TRUE
FBgn0024230	Hs2st	4	TRUE
FBgn0053147	Hs3st-A	4	TRUE
FBgn0013279	Hsp70Bc	4	TRUE
FBgn0061198	HSPC300	4	TRUE
FBgn0264857	iab-8	4	TRUE
FBgn0029079	icln	4	TRUE
FBgn0263397	Ih	4	TRUE
FBgn0044051	Ilp1	4	TRUE
FBgn0036690	Ilp8	4	TRUE
FBgn0034272	Ir54a	4	TRUE
FBgn0053971	Ir62a	4	TRUE
FBgn0027654	jdp	4	TRUE
FBgn0020412	JIL-1	4	TRUE
FBgn0025820	JTBR	4	TRUE
FBgn0261794	kcc	4	TRUE
FBgn0039925	Kif3C	4	TRUE
FBgn0028369	kirre	4	TRUE
FBgn0001323	knrl	4	TRUE
FBgn0001325	Kr	4	TRUE
FBgn0020647	KrT95D	4	TRUE
FBgn0001491	l(1)10Bb	4	TRUE
FBgn0010607	l(2)05714	4	TRUE
FBgn0261535	l(2)34Fd	4	TRUE
FBgn0259982	l(2)35Cc	4	TRUE
FBgn0086447	l(2)37Cg	4	TRUE
FBgn0016970	l(2)k10201	4	TRUE
FBgn0002283	l(3)73Ah	4	TRUE
FBgn0011335	l(3)j2D3	4	TRUE
FBgn0011638	La	4	TRUE
FBgn0260771	Larp7	4	TRUE
FBgn0040096	lectin-33A	4	TRUE
FBgn0039907	lgs	4	TRUE
FBgn0026411	Lim1	4	TRUE
FBgn0029800	lin-52	4	TRUE
FBgn0034720	Liprin-gamma	4	TRUE
FBgn0028582	lqf	4	TRUE
FBgn0261067	LSm1	4	TRUE
FBgn0261068	LSm7	4	TRUE
FBgn0002576	lz	4	TRUE
FBgn0002736	mago	4	TRUE
FBgn0027592	MED15	4	TRUE
FBgn0026873	MED18	4	TRUE
FBgn0013531	MED20	4	TRUE
FBgn0040339	MED22	4	TRUE
FBgn0035754	MED4	4	TRUE
FBgn0034503	MED8	4	TRUE
FBgn0043070	MESK2	4	TRUE
FBgn0025684	MFS18	4	TRUE
FBgn0264694	mgr	4	TRUE
FBgn0263538	mir-4965	4	TRUE
FBgn0263536	mir-4974	4	TRUE
FBgn0262307	mir-990	4	TRUE
FBgn0033549	mms4	4	TRUE
FBgn0033341	MrgBP	4	TRUE
FBgn0031231	mRpL10	4	TRUE
FBgn0011787	mRpL12	4	TRUE
FBgn0036990	mRpL15	4	TRUE
FBgn0035122	mRpL17	4	TRUE
FBgn0030786	mRpL22	4	TRUE
FBgn0039835	mRpL32	4	TRUE
FBgn0083983	mRpL34	4	TRUE
FBgn0261380	mRpL37	4	TRUE
FBgn0034001	mRpL41	4	TRUE
FBgn0030433	mRpL49	4	TRUE
FBgn0038678	mRpL55	4	TRUE
FBgn0038307	mRpS10	4	TRUE
FBgn0033907	mRpS16	4	TRUE
FBgn0034986	mRpS17	4	TRUE
FBgn0051450	mRpS18A	4	TRUE
FBgn0032849	mRpS18B	4	TRUE
FBgn0034361	mRpS28	4	TRUE
FBgn0013679	mt:ND1	4	TRUE
FBgn0013681	mt:ND3	4	TRUE
FBgn0013684	mt:ND5	4	TRUE
FBgn0013705	mt:tRNA:S:AGY	4	TRUE
FBgn0013709	mt:tRNA:W	4	TRUE
FBgn0034215	Mtap	4	TRUE
FBgn0036203	Muc68D	4	TRUE
FBgn0040298	Myt1	4	TRUE
FBgn0017566	ND75	4	TRUE
FBgn0261479	nero	4	TRUE
FBgn0037085	Neu2	4	TRUE
FBgn0002938	ninaC	4	TRUE
FBgn0002940	ninaE	4	TRUE
FBgn0031866	Nlg2	4	TRUE
FBgn0051658	Nnf1b	4	TRUE
FBgn0038964	Nop56	4	TRUE
FBgn0034963	Not11	4	TRUE
FBgn0015776	nrv1	4	TRUE
FBgn0015777	nrv2	4	TRUE
FBgn0039301	Nup37	4	TRUE
FBgn0038609	Nup43	4	TRUE
FBgn0027537	Nup93-1	4	TRUE
FBgn0028411	Nxt1	4	TRUE
FBgn0034470	Obp56d	4	TRUE
FBgn0004514	Oct-TyrR	4	TRUE
FBgn0013307	Odc1	4	TRUE
FBgn0003008	or	4	TRUE
FBgn0026391	Or33b	4	TRUE
FBgn0026385	Or47b	4	TRUE
FBgn0030204	Or9a	4	TRUE
FBgn0003011	ort	4	TRUE
FBgn0015765	p38a	4	TRUE
FBgn0036192	Pallidin	4	TRUE
FBgn0024841	Pcd	4	TRUE
FBgn0035876	Pex2	4	TRUE
FBgn0023517	Pgam5	4	TRUE
FBgn0001970	Pgant35A	4	TRUE
FBgn0033088	PGAP3	4	TRUE
FBgn0004861	ph-p	4	TRUE
FBgn0033380	Phax	4	TRUE
FBgn0032052	PIG-U	4	TRUE
FBgn0034789	PIP5K59B	4	TRUE
FBgn0024943	PIP82	4	TRUE
FBgn0003091	Pkc53E	4	TRUE
FBgn0010770	ppan	4	TRUE
FBgn0035785	ppk26	4	TRUE
FBgn0039270	PQBP1	4	TRUE
FBgn0004901	Prat	4	TRUE
FBgn0086134	Prosalpha2	4	TRUE
FBgn0004066	Prosalpha4	4	TRUE
FBgn0016697	Prosalpha5	4	TRUE
FBgn0023175	Prosalpha7	4	TRUE
FBgn0010590	Prosbeta1	4	TRUE
FBgn0023174	Prosbeta2	4	TRUE
FBgn0002284	Prosbeta6	4	TRUE
FBgn0050342	Prp38	4	TRUE
FBgn0033518	Prx2540-2	4	TRUE
FBgn0264598	PsGEF	4	TRUE
FBgn0267486	Ptp36E	4	TRUE
FBgn0032006	Pvr	4	TRUE
FBgn0015790	Rab11	4	TRUE
FBgn0025807	Rad9	4	TRUE
FBgn0034646	Rae1	4	TRUE
FBgn0037647	RagA-B	4	TRUE
FBgn0020255	Ran	4	TRUE
FBgn0038128	Ravus	4	TRUE
FBgn0034585	Rbpn-5	4	TRUE
FBgn0027872	rdgBbeta	4	TRUE
FBgn0036463	Reck	4	TRUE
FBgn0026378	Rep	4	TRUE
FBgn0260985	RfC4	4	TRUE
FBgn0085426	Rgk3	4	TRUE
FBgn0028699	Rh50	4	TRUE
FBgn0041723	rho-5	4	TRUE
FBgn0041097	robo3	4	TRUE
FBgn0025638	Roc1a	4	TRUE
FBgn0044020	Roc2	4	TRUE
FBgn0032906	RPA2	4	TRUE
FBgn0032634	Rpb11	4	TRUE
FBgn0037121	Rpb8	4	TRUE
FBgn0038903	RpI12	4	TRUE
FBgn0004855	RpII15	4	TRUE
FBgn0022981	rpk	4	TRUE
FBgn0028694	Rpn11	4	TRUE
FBgn0028688	Rpn7	4	TRUE
FBgn0002787	Rpn8	4	TRUE
FBgn0028691	Rpn9	4	TRUE
FBgn0004404	RpS14b	4	TRUE
FBgn0033555	RpS15Ab	4	TRUE
FBgn0028687	Rpt1	4	TRUE
FBgn0028684	Rpt5	4	TRUE
FBgn0020369	Rpt6	4	TRUE
FBgn0034065	Rrp42	4	TRUE
FBgn0003285	rst	4	TRUE
FBgn0020909	Rtc1	4	TRUE
FBgn0083981	RunxA	4	TRUE
FBgn0003301	rut	4	TRUE
FBgn0031281	Saf6	4	TRUE
FBgn0024188	san	4	TRUE
FBgn0003326	sca	4	TRUE
FBgn0261455	scaRNA:MeU5-G38	4	TRUE
FBgn0263474	scaRNA:PsiU2-38.40.42	4	TRUE
FBgn0005590	scw	4	TRUE
FBgn0261873	sdt	4	TRUE
FBgn0261270	SelD	4	TRUE
FBgn0266666	Sem1	4	TRUE
FBgn0264273	Sema-2b	4	TRUE
FBgn0050390	Sgf29	4	TRUE
FBgn0003372	Sgs1	4	TRUE
FBgn0003386	Shaw	4	TRUE
FBgn0016061	side	4	TRUE
FBgn0028402	Sin	4	TRUE
FBgn0041186	Slbp	4	TRUE
FBgn0039403	Sld5	4	TRUE
FBgn0264089	sli	4	TRUE
FBgn0264087	Slob	4	TRUE
FBgn0004567	slp2	4	TRUE
FBgn0086906	sls	4	TRUE
FBgn0261933	SmD1	4	TRUE
FBgn0000426	SmF	4	TRUE
FBgn0261791	SmG	4	TRUE
FBgn0003449	snf	4	TRUE
FBgn0082952	snoRNA:Me18S-A1061	4	TRUE
FBgn0082951	snoRNA:Me18S-C1366	4	TRUE
FBgn0082946	snoRNA:Me28S-A2634a	4	TRUE
FBgn0086027	snoRNA:Or-CD1	4	TRUE
FBgn0086072	snoRNA:Or-CD11a	4	TRUE
FBgn0083046	snoRNA:Psi18S-1389a	4	TRUE
FBgn0083028	snoRNA:Psi18S-525k	4	TRUE
FBgn0083011	snoRNA:Psi28S-1135b	4	TRUE
FBgn0082994	snoRNA:Psi28S-1837c	4	TRUE
FBgn0082980	snoRNA:Psi28S-2996	4	TRUE
FBgn0082969	snoRNA:Psi28S-3316d	4	TRUE
FBgn0082960	snoRNA:Psi28S-3405a	4	TRUE
FBgn0003934	snRNA:U5:23D	4	TRUE
FBgn0043021	snRNA:U5:38ABb	4	TRUE
FBgn0261792	snRNP-U1-C	4	TRUE
FBgn0024189	sns	4	TRUE
FBgn0004892	sob	4	TRUE
FBgn0003463	sog	4	TRUE
FBgn0029123	SoxN	4	TRUE
FBgn0020378	Sp1	4	TRUE
FBgn0034070	SP2353	4	TRUE
FBgn0033348	Spt	4	TRUE
FBgn0028683	spt4	4	TRUE
FBgn0038808	Srp14	4	TRUE
FBgn0003512	Sry-delta	4	TRUE
FBgn0015299	Ssb-c31a	4	TRUE
FBgn0036248	ssp	4	TRUE
FBgn0035676	ssp6	4	TRUE
FBgn0035050	ST6Gal	4	TRUE
FBgn0005355	Su(fu)	4	TRUE
FBgn0005561	sv	4	TRUE
FBgn0034135	Syn2	4	TRUE
FBgn0038826	Syp	4	TRUE
FBgn0261085	Syt12	4	TRUE
FBgn0011708	Syx5	4	TRUE
FBgn0011291	Taf11	4	TRUE
FBgn0032847	Taf13	4	TRUE
FBgn0022724	Taf8	4	TRUE
FBgn0015828	TfIIEalpha	4	TRUE
FBgn0036373	Tgi	4	TRUE
FBgn0261649	tinc	4	TRUE
FBgn0003714	tko	4	TRUE
FBgn0026160	tna	4	TRUE
FBgn0039257	tnc	4	TRUE
FBgn0034476	Toll-7	4	TRUE
FBgn0019650	toy	4	TRUE
FBgn0051721	Trim9	4	TRUE
FBgn0010452	trn	4	TRUE
FBgn0050241	tRNA:CR30241	4	TRUE
FBgn0050297	tRNA:CR30297	4	TRUE
FBgn0011893	tRNA:K2:42Eb	4	TRUE
FBgn0011895	tRNA:K2:42Ed	4	TRUE
FBgn0003861	trp	4	TRUE
FBgn0260861	Trs23	4	TRUE
FBgn0033528	trsn	4	TRUE
FBgn0033378	tsu	4	TRUE
FBgn0250874	ttm50	4	TRUE
FBgn0039530	Tusp	4	TRUE
FBgn0039441	TwdlN	4	TRUE
FBgn0029128	tyn	4	TRUE
FBgn0038541	TyrRII	4	TRUE
FBgn0005411	U2af50	4	TRUE
FBgn0053505	U3-55K	4	TRUE
FBgn0035853	UbcE2M	4	TRUE
FBgn0022224	ubl	4	TRUE
FBgn0063449	Uhg2	4	TRUE
FBgn0035756	unc-13-4A	4	TRUE
FBgn0039536	unc80	4	TRUE
FBgn0039269	veli	4	TRUE
FBgn0265262	Vha68-1	4	TRUE
FBgn0052418	vito	4	TRUE
FBgn0003978	vls	4	TRUE
FBgn0039702	Vps16B	4	TRUE
FBgn0034744	Vps20	4	TRUE
FBgn0035120	wac	4	TRUE
FBgn0032030	Wdr82	4	TRUE
FBgn0004009	wg	4	TRUE
FBgn0034876	wmd	4	TRUE
FBgn0051665	wry	4	TRUE
FBgn0029857	wuho	4	TRUE
FBgn0004052	Z600	4	TRUE
FBgn0004607	zfh2	4	TRUE
FBgn0261266	zuc	4	TRUE
FBgn0267508	28SrRNA-Psi:CR45848	5	TRUE
FBgn0016122	Acer	5	TRUE
FBgn0000052	ade2	5	TRUE
FBgn0000053	ade3	5	TRUE
FBgn0000054	Adf1	5	TRUE
FBgn0038467	AdSL	5	TRUE
FBgn0020508	Ag5r2	5	TRUE
FBgn0014455	Ahcy13	5	TRUE
FBgn0025595	AkhR	5	TRUE
FBgn0010548	Aldh-III	5	TRUE
FBgn0086346	ALiX	5	TRUE
FBgn0037116	Als2	5	TRUE
FBgn0052626	AMPdeam	5	TRUE
FBgn0023169	AMPKalpha	5	TRUE
FBgn0260945	Atg1	5	TRUE
FBgn0052672	Atg8a	5	TRUE
FBgn0013751	Awh	5	TRUE
FBgn0000153	b	5	TRUE
FBgn0003890	betaTub97EF	5	TRUE
FBgn0039509	bigmax	5	TRUE
FBgn0045759	bin	5	TRUE
FBgn0036449	bmm	5	TRUE
FBgn0025678	CaBP1	5	TRUE
FBgn0038147	CCHa2	5	TRUE
FBgn0261532	cdm	5	TRUE
FBgn0028509	CenG1A	5	TRUE
FBgn0032785	CG10026	5	TRUE
FBgn0032783	CG10237	5	TRUE
FBgn0032699	CG10383	5	TRUE
FBgn0034494	CG10444	5	TRUE
FBgn0039311	CG10513	5	TRUE
FBgn0039312	CG10514	5	TRUE
FBgn0036549	CG10516	5	TRUE
FBgn0032752	CG10702	5	TRUE
FBgn0039241	CG11089	5	TRUE
FBgn0037304	CG1113	5	TRUE
FBgn0030519	CG11151	5	TRUE
FBgn0034539	CG11159	5	TRUE
FBgn0034500	CG11200	5	TRUE
FBgn0037120	CG11247	5	TRUE
FBgn0035490	CG1136	5	TRUE
FBgn0040364	CG11378	5	TRUE
FBgn0035300	CG1139	5	TRUE
FBgn0036249	CG11560	5	TRUE
FBgn0039313	CG11892	5	TRUE
FBgn0037312	CG11999	5	TRUE
FBgn0035445	CG12014	5	TRUE
FBgn0037386	CG1208	5	TRUE
FBgn0030053	CG12081	5	TRUE
FBgn0030041	CG12116	5	TRUE
FBgn0031022	CG12204	5	TRUE
FBgn0037974	CG12224	5	TRUE
FBgn0031048	CG12237	5	TRUE
FBgn0035137	CG1233	5	TRUE
FBgn0039543	CG12428	5	TRUE
FBgn0031190	CG12576	5	TRUE
FBgn0037206	CG12768	5	TRUE
FBgn0033207	CG12826	5	TRUE
FBgn0035401	CG1291	5	TRUE
FBgn0030868	CG12986	5	TRUE
FBgn0030859	CG12990	5	TRUE
FBgn0030807	CG13000	5	TRUE
FBgn0036665	CG13024	5	TRUE
FBgn0032803	CG13082	5	TRUE
FBgn0032788	CG13084	5	TRUE
FBgn0032088	CG13102	5	TRUE
FBgn0029531	CG13362	5	TRUE
FBgn0025634	CG13367	5	TRUE
FBgn0039151	CG13607	5	TRUE
FBgn0039319	CG13659	5	TRUE
FBgn0031939	CG13796	5	TRUE
FBgn0035104	CG13875	5	TRUE
FBgn0035165	CG13887	5	TRUE
FBgn0035270	CG13933	5	TRUE
FBgn0031676	CG14040	5	TRUE
FBgn0036205	CG14131	5	TRUE
FBgn0036146	CG14141	5	TRUE
FBgn0036138	CG14143	5	TRUE
FBgn0031032	CG14204	5	TRUE
FBgn0040569	CG14310	5	TRUE
FBgn0038170	CG14367	5	TRUE
FBgn0029898	CG14439	5	TRUE
FBgn0027578	CG14526	5	TRUE
FBgn0038262	CG14857	5	TRUE
FBgn0038380	CG14877	5	TRUE
FBgn0034391	CG15080	5	TRUE
FBgn0034413	CG15115	5	TRUE
FBgn0032669	CG15155	5	TRUE
FBgn0031143	CG1532	5	TRUE
FBgn0030040	CG15347	5	TRUE
FBgn0040718	CG15353	5	TRUE
FBgn0039755	CG15531	5	TRUE
FBgn0037678	CG16749	5	TRUE
FBgn0029765	CG16756	5	TRUE
FBgn0032779	CG16771	5	TRUE
FBgn0032835	CG16772	5	TRUE
FBgn0025621	CG16989	5	TRUE
FBgn0033122	CG17002	5	TRUE
FBgn0036553	CG17027	5	TRUE
FBgn0036552	CG17028	5	TRUE
FBgn0036547	CG17032	5	TRUE
FBgn0039941	CG17167	5	TRUE
FBgn0039836	CG1750	5	TRUE
FBgn0032775	CG17544	5	TRUE
FBgn0033777	CG17574	5	TRUE
FBgn0025835	CG17707	5	TRUE
FBgn0033439	CG1773	5	TRUE
FBgn0038547	CG17803	5	TRUE
FBgn0034748	CG17807	5	TRUE
FBgn0034624	CG17974	5	TRUE
FBgn0038552	CG18012	5	TRUE
FBgn0033904	CG18327	5	TRUE
FBgn0037468	CG1943	5	TRUE
FBgn0030485	CG1998	5	TRUE
FBgn0032955	CG2201	5	TRUE
FBgn0037534	CG2781	5	TRUE
FBgn0031263	CG2789	5	TRUE
FBgn0031273	CG2839	5	TRUE
FBgn0023529	CG2918	5	TRUE
FBgn0031643	CG3008	5	TRUE
FBgn0029823	CG3011	5	TRUE
FBgn0050291	CG30291	5	TRUE
FBgn0050339	CG30339	5	TRUE
FBgn0031645	CG3036	5	TRUE
FBgn0050431	CG30431	5	TRUE
FBgn0034946	CG3065	5	TRUE
FBgn0030148	CG3106	5	TRUE
FBgn0051148	CG31148	5	TRUE
FBgn0051198	CG31198	5	TRUE
FBgn0051233	CG31233	5	TRUE
FBgn0051357	CG31357	5	TRUE
FBgn0027564	CG3149	5	TRUE
FBgn0051908	CG31908	5	TRUE
FBgn0052225	CG32225	5	TRUE
FBgn0029885	CG3224	5	TRUE
FBgn0052344	CG32344	5	TRUE
FBgn0052549	CG32549	5	TRUE
FBgn0052563	CG32563	5	TRUE
FBgn0052633	CG32633	5	TRUE
FBgn0052699	CG32699	5	TRUE
FBgn0033093	CG3270	5	TRUE
FBgn0053080	CG33080	5	TRUE
FBgn0053127	CG33127	5	TRUE
FBgn0053288	CG33288	5	TRUE
FBgn0053303	CG33303	5	TRUE
FBgn0053494	CG33494	5	TRUE
FBgn0054034	CG34034	5	TRUE
FBgn0083956	CG34120	5	TRUE
FBgn0083962	CG34126	5	TRUE
FBgn0085227	CG34198	5	TRUE
FBgn0085290	CG34261	5	TRUE
FBgn0085330	CG34301	5	TRUE
FBgn0085374	CG34345	5	TRUE
FBgn0031245	CG3625	5	TRUE
FBgn0031238	CG3645	5	TRUE
FBgn0029824	CG3726	5	TRUE
FBgn0032130	CG3838	5	TRUE
FBgn0037801	CG3999	5	TRUE
FBgn0031256	CG4164	5	TRUE
FBgn0250862	CG42237	5	TRUE
FBgn0259712	CG42366	5	TRUE
FBgn0260764	CG42562	5	TRUE
FBgn0261805	CG42751	5	TRUE
FBgn0261991	CG42809	5	TRUE
FBgn0024983	CG4293	5	TRUE
FBgn0262854	CG43218	5	TRUE
FBgn0036274	CG4328	5	TRUE
FBgn0262983	CG43291	5	TRUE
FBgn0263080	CG43348	5	TRUE
FBgn0030432	CG4404	5	TRUE
FBgn0030431	CG4407	5	TRUE
FBgn0038753	CG4459	5	TRUE
FBgn0038752	CG4462	5	TRUE
FBgn0028519	CG4500	5	TRUE
FBgn0038740	CG4562	5	TRUE
FBgn0032170	CG4658	5	TRUE
FBgn0039024	CG4721	5	TRUE
FBgn0039023	CG4723	5	TRUE
FBgn0039022	CG4725	5	TRUE
FBgn0036622	CG4753	5	TRUE
FBgn0034229	CG4847	5	TRUE
FBgn0035944	CG5021	5	TRUE
FBgn0035620	CG5150	5	TRUE
FBgn0030828	CG5162	5	TRUE
FBgn0031909	CG5181	5	TRUE
FBgn0038986	CG5278	5	TRUE
FBgn0032213	CG5390	5	TRUE
FBgn0030838	CG5445	5	TRUE
FBgn0034364	CG5493	5	TRUE
FBgn0036754	CG5589	5	TRUE
FBgn0034290	CG5773	5	TRUE
FBgn0035926	CG5804	5	TRUE
FBgn0034717	CG5819	5	TRUE
FBgn0038868	CG5862	5	TRUE
FBgn0025700	CG5885	5	TRUE
FBgn0039495	CG5909	5	TRUE
FBgn0026576	CG5991	5	TRUE
FBgn0038407	CG6126	5	TRUE
FBgn0036152	CG6175	5	TRUE
FBgn0039156	CG6178	5	TRUE
FBgn0263398	CG6364	5	TRUE
FBgn0028494	CG6424	5	TRUE
FBgn0034162	CG6426	5	TRUE
FBgn0029689	CG6428	5	TRUE
FBgn0034214	CG6550	5	TRUE
FBgn0037877	CG6689	5	TRUE
FBgn0039052	CG6733	5	TRUE
FBgn0036030	CG6767	5	TRUE
FBgn0032400	CG6770	5	TRUE
FBgn0034179	CG6805	5	TRUE
FBgn0038861	CG7009	5	TRUE
FBgn0031930	CG7025	5	TRUE
FBgn0027532	CG7139	5	TRUE
FBgn0031940	CG7214	5	TRUE
FBgn0037074	CG7324	5	TRUE
FBgn0038098	CG7381	5	TRUE
FBgn0036528	CG7579	5	TRUE
FBgn0028945	CG7631	5	TRUE
FBgn0027525	CG7686	5	TRUE
FBgn0038545	CG7713	5	TRUE
FBgn0039711	CG7824	5	TRUE
FBgn0028533	CG7953	5	TRUE
FBgn0028532	CG7968	5	TRUE
FBgn0031008	CG8010	5	TRUE
FBgn0037684	CG8129	5	TRUE
FBgn0030863	CG8188	5	TRUE
FBgn0033677	CG8321	5	TRUE
FBgn0033903	CG8323	5	TRUE
FBgn0033913	CG8468	5	TRUE
FBgn0250836	CG8628	5	TRUE
FBgn0038130	CG8630	5	TRUE
FBgn0033763	CG8646	5	TRUE
FBgn0032934	CG8679	5	TRUE
FBgn0033308	CG8736	5	TRUE
FBgn0038135	CG8773	5	TRUE
FBgn0027529	CG8920	5	TRUE
FBgn0028920	CG8997	5	TRUE
FBgn0035216	CG9168	5	TRUE
FBgn0032913	CG9259	5	TRUE
FBgn0037714	CG9396	5	TRUE
FBgn0033101	CG9436	5	TRUE
FBgn0031813	CG9527	5	TRUE
FBgn0032087	CG9568	5	TRUE
FBgn0036663	CG9674	5	TRUE
FBgn0030160	CG9691	5	TRUE
FBgn0036659	CG9701	5	TRUE
FBgn0039754	CG9747	5	TRUE
FBgn0030761	CG9784	5	TRUE
FBgn0037636	CG9821	5	TRUE
FBgn0034784	CG9826	5	TRUE
FBgn0030734	CG9911	5	TRUE
FBgn0024248	chico	5	TRUE
FBgn0045761	CHKov1	5	TRUE
FBgn0015622	Cnx99A	5	TRUE
FBgn0031268	cold	5	TRUE
FBgn0263240	Coop	5	TRUE
FBgn0000356	Cp16	5	TRUE
FBgn0029811	Cpr5C	5	TRUE
FBgn0033131	CR12842	5	TRUE
FBgn0051840	CR31840	5	TRUE
FBgn0262027	CR42838	5	TRUE
FBgn0262902	CR43257	5	TRUE
FBgn0262993	CR43301	5	TRUE
FBgn0263769	CR43686	5	TRUE
FBgn0264549	CR43928	5	TRUE
FBgn0265369	CR44310	5	TRUE
FBgn0265702	CR44509	5	TRUE
FBgn0265761	CR44568	5	TRUE
FBgn0265977	CR44756	5	TRUE
FBgn0266038	CR44803	5	TRUE
FBgn0266088	CR44830	5	TRUE
FBgn0266280	CR44965	5	TRUE
FBgn0266629	CR45136	5	TRUE
FBgn0266637	CR45144	5	TRUE
FBgn0266638	CR45145	5	TRUE
FBgn0266812	CR45274	5	TRUE
FBgn0266872	CR45333	5	TRUE
FBgn0266965	CR45416	5	TRUE
FBgn0267145	CR45585	5	TRUE
FBgn0267154	CR45594	5	TRUE
FBgn0267210	CR45650	5	TRUE
FBgn0267299	CR45735	5	TRUE
FBgn0267424	CR45777	5	TRUE
FBgn0267427	CR45780	5	TRUE
FBgn0267599	CR45937	5	TRUE
FBgn0267607	CR45945	5	TRUE
FBgn0267663	CR46001	5	TRUE
FBgn0005585	Crc	5	TRUE
FBgn0000376	crm	5	TRUE
FBgn0265048	cv-d	5	TRUE
FBgn0031694	Cyp4ac2	5	TRUE
FBgn0030615	Cyp4s3	5	TRUE
FBgn0031182	Cyp6t1	5	TRUE
FBgn0020493	Dad	5	TRUE
FBgn0010220	Dbp45A	5	TRUE
FBgn0086687	Desat1	5	TRUE
FBgn0000439	Dfd	5	TRUE
FBgn0030891	dik	5	TRUE
FBgn0038916	dnd	5	TRUE
FBgn0037469	Dpck	5	TRUE
FBgn0004240	Dpt	5	TRUE
FBgn0015664	Dref	5	TRUE
FBgn0250832	Dup99B	5	TRUE
FBgn0000520	dwg	5	TRUE
FBgn0004554	Edg91	5	TRUE
FBgn0052072	Elo68alpha	5	TRUE
FBgn0037926	Elp1	5	TRUE
FBgn0027496	epsilonCOP	5	TRUE
FBgn0035909	ergic53	5	TRUE
FBgn0033663	ERp60	5	TRUE
FBgn0035849	ERR	5	TRUE
FBgn0261547	Exn	5	TRUE
FBgn0032587+FBgn0263555	FBgn0032587+FBgn0263555	5	TRUE
FBgn0037913+FBgn0037912	FBgn0037913+FBgn0037912	5	TRUE
FBgn0038033+FBgn0038032	FBgn0038033+FBgn0038032	5	TRUE
FBgn0051086+FBgn0051323	FBgn0051086+FBgn0051323	5	TRUE
FBgn0065059+FBgn0000044	FBgn0065059+FBgn0000044	5	TRUE
FBgn0266458+FBgn0021953	FBgn0266458+FBgn0021953	5	TRUE
FBgn0266884+FBgn0262177	FBgn0266884+FBgn0262177	5	TRUE
FBgn0267503+FBgn0267507+FBgn0267504+FBgn0267501	FBgn0267503+FBgn0267507+FBgn0267504+FBgn0267501	5	TRUE
FBgn0267521+FBgn0267516+FBgn0267522	FBgn0267521+FBgn0267516+FBgn0267522	5	TRUE
FBgn0011205	fbl	5	TRUE
FBgn0266268	FeCH	5	TRUE
FBgn0034542	Fem-1	5	TRUE
FBgn0038914	fit	5	TRUE
FBgn0263773	fok	5	TRUE
FBgn0023441	fus	5	TRUE
FBgn0001087	g	5	TRUE
FBgn0261703	gce	5	TRUE
FBgn0030013	GIIIspla2	5	TRUE
FBgn0001114	Glt	5	TRUE
FBgn0039562	Gp93	5	TRUE
FBgn0261988	Gprk2	5	TRUE
FBgn0046887	Gr98b	5	TRUE
FBgn0001142	Gs1	5	TRUE
FBgn0001148	gsb	5	TRUE
FBgn0063493	GstE7	5	TRUE
FBgn0030484	GstT4	5	TRUE
FBgn0033448	hebe	5	TRUE
FBgn0014000	Hf	5	TRUE
FBgn0040211	hgo	5	TRUE
FBgn0261283	HLH106	5	TRUE
FBgn0010611	Hmgs	5	TRUE
FBgn0001229	Hsp67Bc	5	TRUE
FBgn0013275	Hsp70Aa	5	TRUE
FBgn0026415	Idgf4	5	TRUE
FBgn0036816	Indy	5	TRUE
FBgn0013984	InR	5	TRUE
FBgn0015001	iotaTry	5	TRUE
FBgn0032147	IP3K1	5	TRUE
FBgn0036083	Ir67b	5	TRUE
FBgn0038465	Irc	5	TRUE
FBgn0020906	Jon25Bi	5	TRUE
FBgn0003356	Jon99Cii	5	TRUE
FBgn0087013	Karybeta3	5	TRUE
FBgn0267330	KdelR	5	TRUE
FBgn0261955	kdn	5	TRUE
FBgn0001301	kel	5	TRUE
FBgn0001332	L	5	TRUE
FBgn0028343	l(1)G0222	5	TRUE
FBgn0010651	l(2)08717	5	TRUE
FBgn0013548	l(2)dtl	5	TRUE
FBgn0261983	l(2)gd1	5	TRUE
FBgn0263852	l(2)k12914	5	TRUE
FBgn0262517	l(3)76BDr	5	TRUE
FBgn0043470	lambdaTry	5	TRUE
FBgn0262976	lawc	5	TRUE
FBgn0037163	laza	5	TRUE
FBgn0035626	lin-28	5	TRUE
FBgn0017581	Lk6	5	TRUE
FBgn0028717	Lnk	5	TRUE
FBgn0263593	Lpin	5	TRUE
FBgn0039114	Lsd-1	5	TRUE
FBgn0036996	mag	5	TRUE
FBgn0033296	Mal-A7	5	TRUE
FBgn0032381	Mal-B1	5	TRUE
FBgn0039337	MED28	5	TRUE
FBgn0086384	Mer	5	TRUE
FBgn0027579	mino	5	TRUE
FBgn0031399	mio	5	TRUE
FBgn0263548	mir-4957	5	TRUE
FBgn0265512	mlt	5	TRUE
FBgn0031885	Mnn1	5	TRUE
FBgn0020270	mre11	5	TRUE
FBgn0266369	Mtp	5	TRUE
FBgn0004698	mus210	5	TRUE
FBgn0265988	mv	5	TRUE
FBgn0002914	Myb	5	TRUE
FBgn0010488	NAT1	5	TRUE
FBgn0032924	Nbr	5	TRUE
FBgn0259111	Ndae1	5	TRUE
FBgn0026630	nes	5	TRUE
FBgn0024945	NitFhit	5	TRUE
FBgn0010222	Nmdmc	5	TRUE
FBgn0028473	Non1	5	TRUE
FBgn0261675	Npc1b	5	TRUE
FBgn0051410	Npc2e	5	TRUE
FBgn0040813	Nplp2	5	TRUE
FBgn0034243	Ns2	5	TRUE
FBgn0032433	Oatp33Ea	5	TRUE
FBgn0050277	Oatp58Da	5	TRUE
FBgn0039682	Obp99c	5	TRUE
FBgn0026398	Or22a	5	TRUE
FBgn0019952	Orct	5	TRUE
FBgn0014868	Ost48	5	TRUE
FBgn0032015	Ostgamma	5	TRUE
FBgn0011336	OstStt3	5	TRUE
FBgn0086679	p	5	TRUE
FBgn0038100	Paip2	5	TRUE
FBgn0036695	Papst2	5	TRUE
FBgn0260934	par-1	5	TRUE
FBgn0011822	pcl	5	TRUE
FBgn0003046	Pcp	5	TRUE
FBgn0014002	Pdi	5	TRUE
FBgn0004181	Peb	5	TRUE
FBgn0038973	Pebp1	5	TRUE
FBgn0033564	Pex6	5	TRUE
FBgn0027621	Pfrx	5	TRUE
FBgn0051017	PH4alphaNE3	5	TRUE
FBgn0015277	Pi3K59F	5	TRUE
FBgn0004462	Pk17E	5	TRUE
FBgn0020621	Pkn	5	TRUE
FBgn0027945	ppl	5	TRUE
FBgn0004369	Ptp99A	5	TRUE
FBgn0261985	Ptpmeg	5	TRUE
FBgn0028577	pUf68	5	TRUE
FBgn0030964	Pvf1	5	TRUE
FBgn0033649	pyr	5	TRUE
FBgn0025382	Rab27	5	TRUE
FBgn0034728	rad50	5	TRUE
FBgn0039055	Rassf	5	TRUE
FBgn0033897	Rcd1	5	TRUE
FBgn0263832	Rcd5	5	TRUE
FBgn0027375	RecQ5	5	TRUE
FBgn0014018	Rel	5	TRUE
FBgn0031814	retm	5	TRUE
FBgn0087002	Rfabg	5	TRUE
FBgn0041191	Rheb	5	TRUE
FBgn0036980	RhoBTB	5	TRUE
FBgn0036257	RhoGAP68F	5	TRUE
FBgn0003261	Rm62	5	TRUE
FBgn0030753	rngo	5	TRUE
FBgn0004170	sc	5	TRUE
FBgn0033052	SCAP	5	TRUE
FBgn0025682	scf	5	TRUE
FBgn0037879	scpr-C	5	TRUE
FBgn0015808	ScpX	5	TRUE
FBgn0263289	scrib	5	TRUE
FBgn0262125	Sec23	5	TRUE
FBgn0010638	Sec61beta	5	TRUE
FBgn0261058	Sfp38D	5	TRUE
FBgn0086656	shrb	5	TRUE
FBgn0266411	sima	5	TRUE
FBgn0025469	slv	5	TRUE
FBgn0023167	SmD3	5	TRUE
FBgn0019890	Smg5	5	TRUE
FBgn0065058	snoRNA:684	5	TRUE
FBgn0082940	snoRNA:Me28S-C3227a	5	TRUE
FBgn0083022	snoRNA:Psi18S-640e	5	TRUE
FBgn0086662	snoRNA:Psi28S-3186	5	TRUE
FBgn0034371	SP2637	5	TRUE
FBgn0039172	Spase22-23	5	TRUE
FBgn0039102	SPE	5	TRUE
FBgn0015546	spel1	5	TRUE
FBgn0005672	spi	5	TRUE
FBgn0053121	Spn28Db	5	TRUE
FBgn0085443	spri	5	TRUE
FBgn0011016	SsRbeta	5	TRUE
FBgn0030850	stas	5	TRUE
FBgn0086708	stv	5	TRUE
FBgn0259853	Su(Ste):CR42422	5	TRUE
FBgn0038721	subdued	5	TRUE
FBgn0029118	Sucb	5	TRUE
FBgn0033782	sug	5	TRUE
FBgn0086358	Tab2	5	TRUE
FBgn0037792	TAF1B	5	TRUE
FBgn0010417	Taf6	5	TRUE
FBgn0021795	Tapdelta	5	TRUE
FBgn0031233	Tbc1d15-17	5	TRUE
FBgn0026760	Tehao	5	TRUE
FBgn0013347	TfIIA-S	5	TRUE
FBgn0030984	tgy	5	TRUE
FBgn0011555	thetaTry	5	TRUE
FBgn0261560	Thor	5	TRUE
FBgn0036978	Toll-9	5	TRUE
FBgn0044812	TotC	5	TRUE
FBgn0040340	TRAM	5	TRUE
FBgn0028978	trbl	5	TRUE
FBgn0022355	Tsf1	5	TRUE
FBgn0024361	Tsp2A	5	TRUE
FBgn0033129	Tsp42Eh	5	TRUE
FBgn0003996	w	5	TRUE
FBgn0031903	Wnt10	5	TRUE
FBgn0041711	yellow-e	5	TRUE
FBgn0041710	yellow-f	5	TRUE
FBgn0038105	yellow-f2	5	TRUE
FBgn0040064	yip2	5	TRUE
FBgn0027616	YT521-B	5	TRUE
FBgn0037000	ZnT77C	5	TRUE
FBgn0037875	ZnT86D	5	TRUE
FBgn0004168	5-HT1A	6	TRUE
FBgn0004573	5-HT7	6	TRUE
FBgn0023416	Ac3	6	TRUE
FBgn0000043	Act42A	6	TRUE
FBgn0024913	Actbeta	6	TRUE
FBgn0026086	Adar	6	TRUE
FBgn0010379	Akt1	6	TRUE
FBgn0040505	Alk	6	TRUE
FBgn0000108	Appl	6	TRUE
FBgn0039908	Asator	6	TRUE
FBgn0266429	AstA-R1	6	TRUE
FBgn0044452	Atg2	6	TRUE
FBgn0037989	ATP8B	6	TRUE
FBgn0013753	Bgb	6	TRUE
FBgn0035625	Blimp-1	6	TRUE
FBgn0036118	Blos2	6	TRUE
FBgn0259246	brp	6	TRUE
FBgn0264001	bru-3	6	TRUE
FBgn0259176	bun	6	TRUE
FBgn0264386	Ca-alpha1T	6	TRUE
FBgn0259822	Ca-beta	6	TRUE
FBgn0263111	cac	6	TRUE
FBgn0000253	Cam	6	TRUE
FBgn0010014	CanB	6	TRUE
FBgn0035720	CG10077	6	TRUE
FBgn0032790	CG10194	6	TRUE
FBgn0035688	CG10289	6	TRUE
FBgn0034731	CG10384	6	TRUE
FBgn0036277	CG10418	6	TRUE
FBgn0034427	CG10474	6	TRUE
FBgn0003057	CG10598	6	TRUE
FBgn0038839	CG10830	6	TRUE
FBgn0037238	CG1090	6	TRUE
FBgn0263353	CG11000	6	TRUE
FBgn0030400	CG11138	6	TRUE
FBgn0031855	CG11221	6	TRUE
FBgn0031860	CG11236	6	TRUE
FBgn0039920	CG11360	6	TRUE
FBgn0039671	CG11470	6	TRUE
FBgn0029584	CG11509	6	TRUE
FBgn0037570	CG11693	6	TRUE
FBgn0039808	CG12071	6	TRUE
FBgn0031064	CG12531	6	TRUE
FBgn0030055	CG12772	6	TRUE
FBgn0033958	CG12858	6	TRUE
FBgn0036602	CG13042	6	TRUE
FBgn0036606	CG13060	6	TRUE
FBgn0032127	CG13114	6	TRUE
FBgn0033608	CG13220	6	TRUE
FBgn0086673	CG13272	6	TRUE
FBgn0035643	CG13287	6	TRUE
FBgn0039209	CG13624	6	TRUE
FBgn0035816	CG13685	6	TRUE
FBgn0035572	CG13711	6	TRUE
FBgn0040376	CG13759	6	TRUE
FBgn0039054	CG13830	6	TRUE
FBgn0035246	CG13928	6	TRUE
FBgn0031770	CG13995	6	TRUE
FBgn0036851	CG14082	6	TRUE
FBgn0036935	CG14186	6	TRUE
FBgn0038658	CG14292	6	TRUE
FBgn0030581	CG14408	6	TRUE
FBgn0262730	CG14446	6	TRUE
FBgn0039647	CG14509	6	TRUE
FBgn0037129	CG14565	6	TRUE
FBgn0037340	CG14671	6	TRUE
FBgn0029594	CG14806	6	TRUE
FBgn0029814	CG15765	6	TRUE
FBgn0037698	CG16779	6	TRUE
FBgn0031239	CG17075	6	TRUE
FBgn0037525	CG17816	6	TRUE
FBgn0038653	CG18208	6	TRUE
FBgn0039911	CG1909	6	TRUE
FBgn0037466	CG1965	6	TRUE
FBgn0030017	CG2278	6	TRUE
FBgn0023526	CG2865	6	TRUE
FBgn0033241	CG2915	6	TRUE
FBgn0037342	CG2931	6	TRUE
FBgn0037521	CG2993	6	TRUE
FBgn0050419	CG30419	6	TRUE
FBgn0050423	CG30423	6	TRUE
FBgn0051064	CG31064	6	TRUE
FBgn0051140	CG31140	6	TRUE
FBgn0051221	CG31221	6	TRUE
FBgn0051278	CG31278	6	TRUE
FBgn0051712	CG31712	6	TRUE
FBgn0052017	CG32017	6	TRUE
FBgn0052250	CG32250	6	TRUE
FBgn0052264	CG32264	6	TRUE
FBgn0052333	CG32333	6	TRUE
FBgn0052369	CG32369	6	TRUE
FBgn0052376	CG32376	6	TRUE
FBgn0052432	CG32432	6	TRUE
FBgn0052554	CG32554	6	TRUE
FBgn0052683	CG32683	6	TRUE
FBgn0023531	CG32809	6	TRUE
FBgn0053461	CG33461	6	TRUE
FBgn0083949	CG34113	6	TRUE
FBgn0085382	CG34353	6	TRUE
FBgn0085386	CG34357	6	TRUE
FBgn0085391	CG34362	6	TRUE
FBgn0085399	CG34370	6	TRUE
FBgn0029708	CG3556	6	TRUE
FBgn0040344	CG3711	6	TRUE
FBgn0259143	CG42258	6	TRUE
FBgn0259145	CG42260	6	TRUE
FBgn0259150	CG42265	6	TRUE
FBgn0259242	CG42340	6	TRUE
FBgn0259705	CG42359	6	TRUE
FBgn0259823	CG42404	6	TRUE
FBgn0259927	CG42450	6	TRUE
FBgn0259994	CG42492	6	TRUE
FBgn0260657	CG42540	6	TRUE
FBgn0260658	CG42541	6	TRUE
FBgn0260971	CG42594	6	TRUE
FBgn0261641	CG42724	6	TRUE
FBgn0261804	CG42750	6	TRUE
FBgn0263354	CG42784	6	TRUE
FBgn0261994	CG42812	6	TRUE
FBgn0034742	CG4294	6	TRUE
FBgn0031258	CG4297	6	TRUE
FBgn0262476	CG43066	6	TRUE
FBgn0262562	CG43102	6	TRUE
FBgn0262574	CG43114	6	TRUE
FBgn0263346	CG43427	6	TRUE
FBgn0263994	CG43737	6	TRUE
FBgn0264308	CG43778	6	TRUE
FBgn0264449	CG43867	6	TRUE
FBgn0264478	CG43886	6	TRUE
FBgn0264502	CG43901	6	TRUE
FBgn0264503	CG43902	6	TRUE
FBgn0264542	CG43921	6	TRUE
FBgn0265182	CG44247	6	TRUE
FBgn0265184	CG44249	6	TRUE
FBgn0039064	CG4467	6	TRUE
FBgn0266615	CG45122	6	TRUE
FBgn0266745	CG45218	6	TRUE
FBgn0031306	CG4577	6	TRUE
FBgn0028863	CG4587	6	TRUE
FBgn0035594	CG4597	6	TRUE
FBgn0038396	CG5013	6	TRUE
FBgn0039346	CG5079	6	TRUE
FBgn0032642	CG5110	6	TRUE
FBgn0029835	CG5921	6	TRUE
FBgn0029834	CG5937	6	TRUE
FBgn0036202	CG6024	6	TRUE
FBgn0030913	CG6123	6	TRUE
FBgn0033872	CG6329	6	TRUE
FBgn0032303	CG6508	6	TRUE
FBgn0036229	CG7248	6	TRUE
FBgn0038641	CG7708	6	TRUE
FBgn0035253	CG7971	6	TRUE
FBgn0033365	CG8170	6	TRUE
FBgn0037754	CG8500	6	TRUE
FBgn0032938	CG8671	6	TRUE
FBgn0025833	CG8910	6	TRUE
FBgn0030634	CG9164	6	TRUE
FBgn0030716	CG9170	6	TRUE
FBgn0037445	CG9727	6	TRUE
FBgn0030757	CG9902	6	TRUE
FBgn0029504	CHES-1-like	6	TRUE
FBgn0037015	cmpy	6	TRUE
FBgn0263257	Cngl	6	TRUE
FBgn0005775	Con	6	TRUE
FBgn0037240	Cont	6	TRUE
FBgn0033192	Corin	6	TRUE
FBgn0263995	cpo	6	TRUE
FBgn0041605	cpx	6	TRUE
FBgn0051451	CR31451	6	TRUE
FBgn0053963	CR33963	6	TRUE
FBgn0085790	CR41507	6	TRUE
FBgn0085792	CR41509	6	TRUE
FBgn0262109	CR42862	6	TRUE
FBgn0263586	CR43611	6	TRUE
FBgn0264394	CR43842	6	TRUE
FBgn0264571	CR43943	6	TRUE
FBgn0264794	CR44024	6	TRUE
FBgn0265307	CR44280	6	TRUE
FBgn0265736	CR44543	6	TRUE
FBgn0265950	CR44737	6	TRUE
FBgn0265994	CR44769	6	TRUE
FBgn0266028	CR44793	6	TRUE
FBgn0266065	CR44818	6	TRUE
FBgn0266227	CR44922	6	TRUE
FBgn0266413	CR45053	6	TRUE
FBgn0266549	CR45102	6	TRUE
FBgn0266655	CR45162	6	TRUE
FBgn0266705	CR45195	6	TRUE
FBgn0266852	CR45313	6	TRUE
FBgn0266989	CR45440	6	TRUE
FBgn0267007	CR45451	6	TRUE
FBgn0267089	CR45533	6	TRUE
FBgn0267180	CR45620	6	TRUE
FBgn0267265	CR45701	6	TRUE
FBgn0267272	CR45708	6	TRUE
FBgn0267457	CR45807	6	TRUE
FBgn0267485	CR45835	6	TRUE
FBgn0267530	CR45870	6	TRUE
FBgn0267567	CR45907	6	TRUE
FBgn0267606	CR45944	6	TRUE
FBgn0267615	CR45953	6	TRUE
FBgn0267616	CR45954	6	TRUE
FBgn0267735	CR46066	6	TRUE
FBgn0000382	csw	6	TRUE
FBgn0039858	CycG	6	TRUE
FBgn0011576	Cyp4d2	6	TRUE
FBgn0000414	Dab	6	TRUE
FBgn0028862	dao	6	TRUE
FBgn0036534	DCP2	6	TRUE
FBgn0035538	DopEcR	6	TRUE
FBgn0000490	dpp	6	TRUE
FBgn0034286	dpr13	6	TRUE
FBgn0029974	dpr14	6	TRUE
FBgn0053512	dpr4	6	TRUE
FBgn0038282	dpr9	6	TRUE
FBgn0265296	Dscam2	6	TRUE
FBgn0033739	Dyb	6	TRUE
FBgn0264006	dysc	6	TRUE
FBgn0000535	eag	6	TRUE
FBgn0051158	Efa6	6	TRUE
FBgn0014848	Eig71Eh	6	TRUE
FBgn0000568	Eip75B	6	TRUE
FBgn0264490	Eip93F	6	TRUE
FBgn0085421	Epac	6	TRUE
FBgn0005658	Ets65A	6	TRUE
FBgn0005427	ewg	6	TRUE
FBgn0262742	Fas1	6	TRUE
FBgn0016976+FBgn0016975	FBgn0016976+FBgn0016975	6	TRUE
FBgn0032305+FBgn0263560	FBgn0032305+FBgn0263560	6	TRUE
FBgn0037625+FBgn0083971	FBgn0037625+FBgn0083971	6	TRUE
FBgn0065088+FBgn0036746	FBgn0065088+FBgn0036746	6	TRUE
FBgn0259108+FBgn0265139	FBgn0259108+FBgn0265139	6	TRUE
FBgn0263552+FBgn0024987	FBgn0263552+FBgn0024987	6	TRUE
FBgn0263556+FBgn0263456	FBgn0263556+FBgn0263456	6	TRUE
FBgn0263996+FBgn0032901	FBgn0263996+FBgn0032901	6	TRUE
FBgn0266181+FBgn0013759	FBgn0266181+FBgn0013759	6	TRUE
FBgn0266410+FBgn0263750	FBgn0266410+FBgn0263750	6	TRUE
FBgn0266578+FBgn0260793	FBgn0266578+FBgn0260793	6	TRUE
FBgn0264606	Fife	6	TRUE
FBgn0024555	flfl	6	TRUE
FBgn0262477	FoxP	6	TRUE
FBgn0051774	fred	6	TRUE
FBgn0030897	Frq1	6	TRUE
FBgn0260446	GABA-B-R1	6	TRUE
FBgn0027575	GABA-B-R2	6	TRUE
FBgn0035879	GAPcenA	6	TRUE
FBgn0262869	Gfrl	6	TRUE
FBgn0024963	GluClalpha	6	TRUE
FBgn0264574	Glut1	6	TRUE
FBgn0024232	gprs	6	TRUE
FBgn0052529	Hers	6	TRUE
FBgn0010114	hig	6	TRUE
FBgn0035142	hipk	6	TRUE
FBgn0263220	Hk	6	TRUE
FBgn0264491	how	6	TRUE
FBgn0013467	igl	6	TRUE
FBgn0264962	Inr-a	6	TRUE
FBgn0086677	jeb	6	TRUE
FBgn0027339	jim	6	TRUE
FBgn0263929	jvl	6	TRUE
FBgn0015400	kek2	6	TRUE
FBgn0028370	kek3	6	TRUE
FBgn0040890	ksh	6	TRUE
FBgn0086446	l(2)37Ce	6	TRUE
FBgn0086686	l(3)L1231	6	TRUE
FBgn0000464	Lar	6	TRUE
FBgn0262636	Lin29	6	TRUE
FBgn0040765	luna	6	TRUE
FBgn0000037	mAChR-A	6	TRUE
FBgn0002643	mam	6	TRUE
FBgn0265487	mbl	6	TRUE
FBgn0002723	Met	6	TRUE
FBgn0004456	mew	6	TRUE
FBgn0019985	mGluR	6	TRUE
FBgn0053988	Mid1	6	TRUE
FBgn0027111	miple	6	TRUE
FBgn0262394	mir-281-1	6	TRUE
FBgn0262423	mir-281-2	6	TRUE
FBgn0262377	mir-2a-1	6	TRUE
FBgn0262172	mir-307b	6	TRUE
FBgn0263561	mir-4984	6	TRUE
FBgn0002774	mle	6	TRUE
FBgn0259110	mmd	6	TRUE
FBgn0033208	mRpL52	6	TRUE
FBgn0037705	mura	6	TRUE
FBgn0002917	na	6	TRUE
FBgn0000036	nAChRalpha1	6	TRUE
FBgn0015519	nAChRalpha3	6	TRUE
FBgn0032151	nAChRalpha6	6	TRUE
FBgn0000038	nAChRbeta1	6	TRUE
FBgn0085434	NaCP60E	6	TRUE
FBgn0028704	Nckx30C	6	TRUE
FBgn0031081	Nep3	6	TRUE
FBgn0015774	NetB	6	TRUE
FBgn0030505	NFAT	6	TRUE
FBgn0040297	Nhe2	6	TRUE
FBgn0053513	Nmdar2	6	TRUE
FBgn0262738	norpA	6	TRUE
FBgn0035092	Nplp1	6	TRUE
FBgn0032946	nrv3	6	TRUE
FBgn0013342	nSyb	6	TRUE
FBgn0053983	obst-H	6	TRUE
FBgn0028996	onecut	6	TRUE
FBgn0037590	Or85b	6	TRUE
FBgn0085432	pan	6	TRUE
FBgn0264255	para	6	TRUE
FBgn0264815	Pde1c	6	TRUE
FBgn0020386	Pdk1	6	TRUE
FBgn0000273	Pka-C1	6	TRUE
FBgn0003093	Pkc98E	6	TRUE
FBgn0259680	Pkcdelta	6	TRUE
FBgn0051660	pog	6	TRUE
FBgn0024734	PRL-1	6	TRUE
FBgn0004595	pros	6	TRUE
FBgn0261552	ps	6	TRUE
FBgn0085407	Pvf3	6	TRUE
FBgn0260499	qvr	6	TRUE
FBgn0086913	Rab26	6	TRUE
FBgn0005586	Rab3	6	TRUE
FBgn0030613	Rab3-GEF	6	TRUE
FBgn0265597	rad	6	TRUE
FBgn0262699	rap	6	TRUE
FBgn0262483	Rbp	6	TRUE
FBgn0030479	Rbp1-like	6	TRUE
FBgn0260943	Rbp6	6	TRUE
FBgn0010263	Rbp9	6	TRUE
FBgn0261549	rdgA	6	TRUE
FBgn0265959	rdgC	6	TRUE
FBgn0004244	Rdl	6	TRUE
FBgn0039883	RhoGAP100F	6	TRUE
FBgn0053547	Rim	6	TRUE
FBgn0019661	roX1	6	TRUE
FBgn0022246	Rpp30	6	TRUE
FBgn0024941	RSG7	6	TRUE
FBgn0039229	Saf-B	6	TRUE
FBgn0013334	Sap47	6	TRUE
FBgn0003321	sbr	6	TRUE
FBgn0004880	scrt	6	TRUE
FBgn0036544	sff	6	TRUE
FBgn0003378	Sgs8	6	TRUE
FBgn0003380	Sh	6	TRUE
FBgn0262593	Shab	6	TRUE
FBgn0085387	shakB	6	TRUE
FBgn0005564	Shal	6	TRUE
FBgn0052423	shep	6	TRUE
FBgn0085447	sif	6	TRUE
FBgn0029761	SK	6	TRUE
FBgn0025800	Smox	6	TRUE
FBgn0011288	Snap25	6	TRUE
FBgn0065070	snoRNA:291	6	TRUE
FBgn0263475	snoRNA:CG16892-a	6	TRUE
FBgn0263460	snoRNA:CG31191-a	6	TRUE
FBgn0086048	snoRNA:Me28S-U3344b	6	TRUE
FBgn0082919	snoRNA:Or-CD4	6	TRUE
FBgn0083050	snoRNA:Psi18S-1377b	6	TRUE
FBgn0082986	snoRNA:Psi28S-2562	6	TRUE
FBgn0082954	snoRNA:Psi28S-3571	6	TRUE
FBgn0032840	sNPF	6	TRUE
FBgn0004190	snRNA:U6:96Ac	6	TRUE
FBgn0003499	sr	6	TRUE
FBgn0024836	stan	6	TRUE
FBgn0265623	Su(z)2	6	TRUE
FBgn0004575	Syn	6	TRUE
FBgn0037130	Syn1	6	TRUE
FBgn0004242	Syt1	6	TRUE
FBgn0028400	Syt4	6	TRUE
FBgn0041092	tai	6	TRUE
FBgn0010329	Tbh	6	TRUE
FBgn0037766	Teh1	6	TRUE
FBgn0035505	Teh2	6	TRUE
FBgn0040697	Teh3	6	TRUE
FBgn0035504	Teh4	6	TRUE
FBgn0267001	Ten-a	6	TRUE
FBgn0263392	Tet	6	TRUE
FBgn0261953	TfAP-2	6	TRUE
FBgn0033652	ths	6	TRUE
FBgn0003710	tipE	6	TRUE
FBgn0036494	Toll-6	6	TRUE
FBgn0030412	Tomosyn	6	TRUE
FBgn0052330	tRNA:CR32330	6	TRUE
FBgn0052370	tRNA:CR32370	6	TRUE
FBgn0052546	tRNA:CR32546	6	TRUE
FBgn0053536	tRNA:CR33536	6	TRUE
FBgn0011859	tRNA:G3:22BCa	6	TRUE
FBgn0010473	tutl	6	TRUE
FBgn0039443	TwdlS	6	TRUE
FBgn0267002	unc-104	6	TRUE
FBgn0025726	unc-13	6	TRUE
FBgn0015323	VAChT	6	TRUE
FBgn0033911	VGAT	6	TRUE
FBgn0031424	VGlut	6	TRUE
FBgn0031310	Vps29	6	TRUE
FBgn0036896	wnd	6	TRUE
FBgn0052677	X11Lbeta	6	TRUE
FBgn0260486	Ziz	6	TRUE
FBgn0085753	28SrRNA-Psi:CR40596	7	TRUE
FBgn0267515	28SrRNA-Psi:CR45855	7	TRUE
FBgn0267523	5.8SrRNA-Psi:CR45863	7	TRUE
FBgn0012034	AcCoAS	7	TRUE
FBgn0038172	Adgf-D	7	TRUE
FBgn0000063	ald	7	TRUE
FBgn0015575	alpha-Est7	7	TRUE
FBgn0015576	alpha-Est8	7	TRUE
FBgn0027513	ana2	7	TRUE
FBgn0023535	arg	7	TRUE
FBgn0005386	ash1	7	TRUE
FBgn0000140	asp	7	TRUE
FBgn0031298	Atg4a	7	TRUE
FBgn0032422	atilla	7	TRUE
FBgn0052446	Atox1	7	TRUE
FBgn0031420	Atxn7	7	TRUE
FBgn0024227	aurB	7	TRUE
FBgn0042085	Bap170	7	TRUE
FBgn0033578	BBS4	7	TRUE
FBgn0040238	Best1	7	TRUE
FBgn0038252	BigH1	7	TRUE
FBgn0050077	Blos1	7	TRUE
FBgn0010300	brat	7	TRUE
FBgn0030228	BTBD9	7	TRUE
FBgn0263855	BubR1	7	TRUE
FBgn0038478	cal1	7	TRUE
FBgn0259876	Cap-G	7	TRUE
FBgn0000261	Cat	7	TRUE
FBgn0026257	cav	7	TRUE
FBgn0039056	CenB1A	7	TRUE
FBgn0266916	Cenp-C	7	TRUE
FBgn0027512	CG10254	7	TRUE
FBgn0030349	CG10353	7	TRUE
FBgn0037440	CG1041	7	TRUE
FBgn0032836	CG10680	7	TRUE
FBgn0029666	CG10803	7	TRUE
FBgn0030010	CG10959	7	TRUE
FBgn0033249	CG11191	7	TRUE
FBgn0037290	CG1124	7	TRUE
FBgn0037280	CG1126	7	TRUE
FBgn0038733	CG11407	7	TRUE
FBgn0037162	CG11449	7	TRUE
FBgn0035484	CG11594	7	TRUE
FBgn0039645	CG11898	7	TRUE
FBgn0030037	CG12125	7	TRUE
FBgn0037387	CG1213	7	TRUE
FBgn0036483	CG12316	7	TRUE
FBgn0033624	CG12384	7	TRUE
FBgn0031703	CG12512	7	TRUE
FBgn0032770	CG13086	7	TRUE
FBgn0026565	CG1315	7	TRUE
FBgn0032613	CG13283	7	TRUE
FBgn0035949	CG13314	7	TRUE
FBgn0029518	CG13376	7	TRUE
FBgn0034723	CG13506	7	TRUE
FBgn0039239	CG13641	7	TRUE
FBgn0033355	CG13748	7	TRUE
FBgn0031700	CG14022	7	TRUE
FBgn0031677	CG14036	7	TRUE
FBgn0036359	CG14105	7	TRUE
FBgn0031052	CG14215	7	TRUE
FBgn0032896	CG14400	7	TRUE
FBgn0030558	CG1461	7	TRUE
FBgn0037940	CG14720	7	TRUE
FBgn0029573	CG14770	7	TRUE
FBgn0029588	CG14798	7	TRUE
FBgn0023515	CG14814	7	TRUE
FBgn0038239	CG14850	7	TRUE
FBgn0032374	CG14931	7	TRUE
FBgn0031169	CG1494	7	TRUE
FBgn0032402	CG14945	7	TRUE
FBgn0031100	CG1504	7	TRUE
FBgn0032663	CG15153	7	TRUE
FBgn0027580	CG1516	7	TRUE
FBgn0030271	CG15202	7	TRUE
FBgn0039742	CG15528	7	TRUE
FBgn0039807	CG15546	7	TRUE
FBgn0039844	CG1607	7	TRUE
FBgn0086855	CG17078	7	TRUE
FBgn0035151	CG17129	7	TRUE
FBgn0036395	CG17361	7	TRUE
FBgn0037870	CG18577	7	TRUE
FBgn0042132	CG18809	7	TRUE
FBgn0042146	CG18823	7	TRUE
FBgn0039674	CG1907	7	TRUE
FBgn0037376	CG2051	7	TRUE
FBgn0030008	CG2129	7	TRUE
FBgn0035090	CG2736	7	TRUE
FBgn0050046	CG30046	7	TRUE
FBgn0050183	CG30183	7	TRUE
FBgn0050441	CG30441	7	TRUE
FBgn0051002	CG31002	7	TRUE
FBgn0051248	CG31248	7	TRUE
FBgn0025683	CG3164	7	TRUE
FBgn0051678	CG31678	7	TRUE
FBgn0051741	CG31741	7	TRUE
FBgn0051778	CG31778	7	TRUE
FBgn0051800	CG31800	7	TRUE
FBgn0023525	CG3191	7	TRUE
FBgn0052425	CG32425	7	TRUE
FBgn0031538	CG3246	7	TRUE
FBgn0052668	CG32668	7	TRUE
FBgn0052687	CG32687	7	TRUE
FBgn0052756	CG32756	7	TRUE
FBgn0038381	CG3303	7	TRUE
FBgn0053051	CG33051	7	TRUE
FBgn0053116	CG33116	7	TRUE
FBgn0053120	CG33120	7	TRUE
FBgn0030307	CG33235	7	TRUE
FBgn0053267	CG33267	7	TRUE
FBgn0053475	CG33475	7	TRUE
FBgn0053647	CG33647	7	TRUE
FBgn0083969	CG34133	7	TRUE
FBgn0085271	CG34242	7	TRUE
FBgn0085276	CG34247	7	TRUE
FBgn0085317	CG34288	7	TRUE
FBgn0085326	CG34297	7	TRUE
FBgn0085366	CG34337	7	TRUE
FBgn0038463	CG3534	7	TRUE
FBgn0031417	CG3597	7	TRUE
FBgn0031286	CG3862	7	TRUE
FBgn0250754	CG42232	7	TRUE
FBgn0259219	CG42319	7	TRUE
FBgn0259715	CG42369	7	TRUE
FBgn0261803	CG42749	7	TRUE
FBgn0261931	CG42797	7	TRUE
FBgn0262571	CG43111	7	TRUE
FBgn0030455	CG4318	7	TRUE
FBgn0262819	CG43190	7	TRUE
FBgn0262899	CG43254	7	TRUE
FBgn0263037	CG43332	7	TRUE
FBgn0263040	CG43335	7	TRUE
FBgn0263047	CG43342	7	TRUE
FBgn0263072	CG43347	7	TRUE
FBgn0263083	CG43351	7	TRUE
FBgn0264725	CG43993	7	TRUE
FBgn0265063	CG44174	7	TRUE
FBgn0265631	CG44438	7	TRUE
FBgn0031895	CG4497	7	TRUE
FBgn0266430	CG45060	7	TRUE
FBgn0029932	CG4607	7	TRUE
FBgn0035021	CG4622	7	TRUE
FBgn0033820	CG4716	7	TRUE
FBgn0027546	CG4766	7	TRUE
FBgn0034137	CG4945	7	TRUE
FBgn0034300	CG5098	7	TRUE
FBgn0039531	CG5611	7	TRUE
FBgn0036991	CG5872	7	TRUE
FBgn0036560	CG5895	7	TRUE
FBgn0030645	CG6308	7	TRUE
FBgn0032430	CG6388	7	TRUE
FBgn0036710	CG6479	7	TRUE
FBgn0039053	CG6738	7	TRUE
FBgn0037944	CG6923	7	TRUE
FBgn0035102	CG7049	7	TRUE
FBgn0038588	CG7156	7	TRUE
FBgn0030968	CG7322	7	TRUE
FBgn0036522	CG7372	7	TRUE
FBgn0035842	CG7504	7	TRUE
FBgn0036726	CG7603	7	TRUE
FBgn0038640	CG7706	7	TRUE
FBgn0034109	CG7747	7	TRUE
FBgn0032020	CG7787	7	TRUE
FBgn0039697	CG7834	7	TRUE
FBgn0030668	CG8128	7	TRUE
FBgn0030864	CG8173	7	TRUE
FBgn0037743	CG8412	7	TRUE
FBgn0033724	CG8501	7	TRUE
FBgn0036897	CG8786	7	TRUE
FBgn0036386	CG8833	7	TRUE
FBgn0027504	CG8878	7	TRUE
FBgn0035181	CG9205	7	TRUE
FBgn0030659	CG9215	7	TRUE
FBgn0040529	CG9603	7	TRUE
FBgn0038211	CG9649	7	TRUE
FBgn0023395	Chd3	7	TRUE
FBgn0036783	CheA75a	7	TRUE
FBgn0261290	CheA84a	7	TRUE
FBgn0261292	CheB53a	7	TRUE
FBgn0039328	CHKov2	7	TRUE
FBgn0040477	cid	7	TRUE
FBgn0040232	cmet	7	TRUE
FBgn0033729	Cpr49Af	7	TRUE
FBgn0037114	Cpr78E	7	TRUE
FBgn0052027	CR32027	7	TRUE
FBgn0262898	CR43253	7	TRUE
FBgn0262979	CR43287	7	TRUE
FBgn0263869	CR43716	7	TRUE
FBgn0264441	CR43859	7	TRUE
FBgn0264679	CR43964	7	TRUE
FBgn0264863	CR44054	7	TRUE
FBgn0264877	CR44068	7	TRUE
FBgn0265144	CR44213	7	TRUE
FBgn0265667	CR44474	7	TRUE
FBgn0265693	CR44500	7	TRUE
FBgn0265701	CR44508	7	TRUE
FBgn0265829	CR44618	7	TRUE
FBgn0265904	CR44693	7	TRUE
FBgn0265920	CR44709	7	TRUE
FBgn0265985	CR44764	7	TRUE
FBgn0266156	CR44862	7	TRUE
FBgn0266233	CR44928	7	TRUE
FBgn0266677	CR45167	7	TRUE
FBgn0266766	CR45231	7	TRUE
FBgn0266807	CR45269	7	TRUE
FBgn0266808	CR45270	7	TRUE
FBgn0267025	CR45469	7	TRUE
FBgn0267056	CR45500	7	TRUE
FBgn0267126	CR45566	7	TRUE
FBgn0267171	CR45611	7	TRUE
FBgn0267259	CR45695	7	TRUE
FBgn0267295	CR45731	7	TRUE
FBgn0267297	CR45733	7	TRUE
FBgn0267566	CR45906	7	TRUE
FBgn0267574	CR45914	7	TRUE
FBgn0267586	CR45924	7	TRUE
FBgn0267624	CR45962	7	TRUE
FBgn0267679	CR46015	7	TRUE
FBgn0267716	CR46049	7	TRUE
FBgn0267732	CR46063	7	TRUE
FBgn0035636	Cralbp	7	TRUE
FBgn0260794	ctrip	7	TRUE
FBgn0000405	CycB	7	TRUE
FBgn0015625	CycB3	7	TRUE
FBgn0025454	Cyp6g1	7	TRUE
FBgn0019643	Dat	7	TRUE
FBgn0000477	DNaseII	7	TRUE
FBgn0023506	Es2	7	TRUE
FBgn0266758	Esyt2	7	TRUE
FBgn0028380	fal	7	TRUE
FBgn0000182+FBgn0266459	FBgn0000182+FBgn0266459	7	TRUE
FBgn0014903+FBgn0053082	FBgn0014903+FBgn0053082	7	TRUE
FBgn0033802+FBgn0053182	FBgn0033802+FBgn0053182	7	TRUE
FBgn0040992+FBgn0260228	FBgn0040992+FBgn0260228	7	TRUE
FBgn0052573+FBgn0260238	FBgn0052573+FBgn0260238	7	TRUE
FBgn0053199+FBgn0033356	FBgn0053199+FBgn0033356	7	TRUE
FBgn0085339+FBgn0000392	FBgn0085339+FBgn0000392	7	TRUE
FBgn0259717+FBgn0040715	FBgn0259717+FBgn0040715	7	TRUE
FBgn0266526+FBgn0050497	FBgn0266526+FBgn0050497	7	TRUE
FBgn0266731+FBgn0262735	FBgn0266731+FBgn0262735	7	TRUE
FBgn0267500+FBgn0267506+FBgn0267498	FBgn0267500+FBgn0267506+FBgn0267498	7	TRUE
FBgn0032820	fbp	7	TRUE
FBgn0030241	feo	7	TRUE
FBgn0004650	fs(1)N	7	TRUE
FBgn0001083	fw	7	TRUE
FBgn0001086	fzy	7	TRUE
FBgn0031495	GABPI	7	TRUE
FBgn0035411	Girdin	7	TRUE
FBgn0004913	Gnf1	7	TRUE
FBgn0045495	Gr28b	7	TRUE
FBgn0026430	Grip84	7	TRUE
FBgn0001612	Grip91	7	TRUE
FBgn0027590	GstE12	7	TRUE
FBgn0025592	Gyk	7	TRUE
FBgn0030925	Hayan	7	TRUE
FBgn0001180	hb	7	TRUE
FBgn0022786	Hira	7	TRUE
FBgn0001208	Hn	7	TRUE
FBgn0001227	Hsp67Ba	7	TRUE
FBgn0260991	Incenp	7	TRUE
FBgn0030268	Klp10A	7	TRUE
FBgn0004379	Klp67A	7	TRUE
FBgn0266598	Kmn2	7	TRUE
FBgn0264816	koko	7	TRUE
FBgn0001341	l(1)1Bi	7	TRUE
FBgn0028336	l(1)G0255	7	TRUE
FBgn0002525	Lam	7	TRUE
FBgn0002542	lds	7	TRUE
FBgn0039354	Lgr3	7	TRUE
FBgn0025687	LKR	7	TRUE
FBgn0010398	Lrr47	7	TRUE
FBgn0029003	mab-21	7	TRUE
FBgn0016034	mael	7	TRUE
FBgn0025743	mbt	7	TRUE
FBgn0039559	Mes-4	7	TRUE
FBgn0050021	metro	7	TRUE
FBgn0029002	miple2	7	TRUE
FBgn0026061	Mipp1	7	TRUE
FBgn0262392	mir-1004	7	TRUE
FBgn0263579	mir-4947	7	TRUE
FBgn0262266	mir-980	7	TRUE
FBgn0262334	mir-992	7	TRUE
FBgn0014340	mof	7	TRUE
FBgn0027930	MP1	7	TRUE
FBgn0038923	mRpL35	7	TRUE
FBgn0032236	mRpS7	7	TRUE
FBgn0027949	msb1l	7	TRUE
FBgn0035210	msd5	7	TRUE
FBgn0002872	mu2	7	TRUE
FBgn0002878	mus101	7	TRUE
FBgn0261530	nbs	7	TRUE
FBgn0002930	nec	7	TRUE
FBgn0028936	NimB5	7	TRUE
FBgn0014368	nol	7	TRUE
FBgn0038585	Non3	7	TRUE
FBgn0015520	nonA-l	7	TRUE
FBgn0262647	Nup160	7	TRUE
FBgn0016687	Nurf-38	7	TRUE
FBgn0046876	Obp83ef	7	TRUE
FBgn0026390	Or33c	7	TRUE
FBgn0041623	Or65c	7	TRUE
FBgn0038203	Or88a	7	TRUE
FBgn0023181	Orc4	7	TRUE
FBgn0266420	Ote	7	TRUE
FBgn0003023	otu	7	TRUE
FBgn0038371	Pbp45	7	TRUE
FBgn0020261	pcm	7	TRUE
FBgn0043578	PGRP-SB1	7	TRUE
FBgn0043577	PGRP-SB2	7	TRUE
FBgn0020521	pio	7	TRUE
FBgn0003124	polo	7	TRUE
FBgn0040078	pont	7	TRUE
FBgn0038519	Prx3	7	TRUE
FBgn0030926	psh	7	TRUE
FBgn0004577	Pxd	7	TRUE
FBgn0043900	pygo	7	TRUE
FBgn0028622	qsm	7	TRUE
FBgn0037364	Rab23	7	TRUE
FBgn0029959	Rab39	7	TRUE
[truncated: 14,294 more rows]
