# Supplementary material for: The Drosophila transcriptional network is structured by microbiota
Source: BMC Genomics. 2016 Nov 25;17:975. doi: 10.1186/s12864-016-3307-9 (PMC5124311; doi:10.1186/s12864-016-3307-9)
Supplement: Additional file 9: Table S5. — GO enrichment amongst microbiota-dependent transcriptional modules. Enrichment of GO terms in microbiota-dependent modules was analyzed in Cytoscape using BINGO. The table shows transcriptional module identifiers, description of GO terms enriched (FDR ≤ 0.05) in each module, the GO term identifiers, and p-values (FDR). (CSV 31 kb) [file 12864_2016_3307_MOESM9_ESM.csv]

Table S5. GO enrichment in microbiota-dependent transcriptional modules
Module number	Description	GO-ID	FDR
4	gene expression	10467	2.36E-07
4	RNA metabolic process	16070	8.32E-06
4	regulation of gene expression	10468	8.32E-06
4	cellular macromolecule metabolic process	44260	9.42E-06
4	regulation of nucleobase, nucleoside, nucleotide and nucleic acid metabolic process	19219	9.42E-06
4	regulation of nitrogen compound metabolic process	51171	9.42E-06
4	regulation of cellular process	50794	1.11E-05
4	nucleic acid metabolic process	90304	1.55E-05
4	biological regulation	65007	1.57E-05
4	regulation of transcription	45449	1.57E-05
4	regulation of macromolecule metabolic process	60255	1.68E-05
4	regulation of macromolecule biosynthetic process	10556	1.68E-05
4	regulation of biological process	50789	2.21E-05
4	transcription	6350	2.71E-05
4	nucleobase, nucleoside, nucleotide and nucleic acid metabolic process	6139	4.44E-05
4	regulation of biosynthetic process	9889	5.91E-05
4	regulation of cellular biosynthetic process	31326	5.91E-05
4	regulation of metabolic process	19222	6.86E-05
4	regulation of cellular metabolic process	31323	8.20E-05
4	regulation of primary metabolic process	80090	1.21E-04
4	cellular nitrogen compound metabolic process	34641	2.26E-04
4	RNA processing	6396	4.43E-04
4	transcription, DNA-dependent	6351	4.46E-04
4	macromolecule metabolic process	43170	4.90E-04
4	regulation of RNA metabolic process	51252	4.98E-04
4	RNA biosynthetic process	32774	4.98E-04
4	regulation of transcription, DNA-dependent	6355	4.98E-04
4	cellular macromolecule biosynthetic process	34645	5.12E-04
4	macromolecule biosynthetic process	9059	6.23E-04
4	transcription from RNA polymerase II promoter	6366	7.59E-04
4	nitrogen compound metabolic process	6807	8.28E-04
4	biosynthetic process	9058	1.49E-03
4	cellular metabolic process	44237	1.51E-03
4	mRNA processing	6397	1.53E-03
4	mRNA metabolic process	16071	1.95E-03
4	cellular biosynthetic process	44249	2.27E-03
4	regulation of transcription from RNA polymerase II promoter	6357	3.04E-03
4	respiratory system development	60541	4.83E-03
4	open tracheal system development	7424	4.83E-03
4	RNA splicing, via transesterification reactions with bulged adenosine as nucleophile	377	1.21E-02
4	nuclear mRNA splicing, via spliceosome	398	1.21E-02
4	head segmentation	35287	1.24E-02
4	transcription initiation	6352	1.24E-02
4	RNA splicing, via transesterification reactions	375	1.37E-02
4	transcription initiation from RNA polymerase II promoter	6367	1.83E-02
4	establishment of RNA localization	51236	1.83E-02
4	RNA splicing	8380	1.96E-02
4	cellular process	9987	1.96E-02
4	blastoderm segmentation	7350	2.02E-02
4	primary metabolic process	44238	2.19E-02
4	imaginal disc-derived genitalia development	7484	2.19E-02
4	mitotic cell cycle	278	2.19E-02
4	trunk segmentation	35290	2.19E-02
4	anterior/posterior axis specification, embryo	8595	2.19E-02
4	tripartite regional subdivision	7351	2.19E-02
4	male genitalia development	30539	2.35E-02
4	genitalia morphogenesis	35112	2.35E-02
4	genital disc sexually dimorphic development	35263	2.35E-02
4	endocrine system development	35270	2.35E-02
4	ring gland development	35271	2.35E-02
4	larval visceral muscle development	7523	2.35E-02
4	macromolecular complex assembly	65003	2.58E-02
4	central nervous system development	7417	2.68E-02
4	embryonic axis specification	578	2.68E-02
4	anterior/posterior axis specification	9948	2.68E-02
4	zygotic determination of anterior/posterior axis, embryo	7354	3.23E-02
4	sex differentiation	7548	3.58E-02
4	embryonic pattern specification	9880	3.58E-02
4	male sex differentiation	46661	3.58E-02
4	genitalia development	48806	3.58E-02
4	segmentation	35282	3.58E-02
4	nuclear export	51168	3.59E-02
4	anterior/posterior pattern formation	9952	3.68E-02
4	genital disc development	35215	4.19E-02
4	RNA export from nucleus	6405	4.19E-02
4	nucleic acid transport	50657	4.19E-02
4	RNA transport	50658	4.19E-02
4	neuron development	48666	4.19E-02
4	snRNA transport	51030	4.19E-02
4	nucleotide phosphorylation	46939	4.19E-02
4	nucleoside diphosphate phosphorylation	6165	4.19E-02
4	snRNA export from nucleus	6408	4.19E-02
4	protein catabolic process	30163	4.19E-02
4	formation of anatomical boundary	48859	4.75E-02
4	mRNA transport	51028	4.91E-02
5	oxoacid metabolic process	43436	2.16E-03
5	carboxylic acid metabolic process	19752	2.16E-03
5	organic acid metabolic process	6082	2.16E-03
5	fatty acid metabolic process	6631	2.56E-03
5	metabolic process	8152	2.95E-03
5	cellular ketone metabolic process	42180	3.36E-03
5	cellular lipid metabolic process	44255	3.36E-03
5	regulation of response to stimulus	48583	3.36E-03
5	protein retention in ER lumen	6621	4.53E-03
5	maintenance of protein localization in endoplasmic reticulum	35437	4.53E-03
5	regulation of response to stress	80134	5.22E-03
5	carboxylic acid biosynthetic process	46394	5.22E-03
5	organic acid biosynthetic process	16053	5.22E-03
5	monocarboxylic acid metabolic process	32787	5.38E-03
5	lipid metabolic process	6629	5.74E-03
5	positive regulation of antimicrobial peptide biosynthetic process	2807	1.07E-02
5	homeostatic process	42592	1.07E-02
5	regulation of immune effector process	2697	1.07E-02
5	regulation of production of molecular mediator of immune response	2700	1.07E-02
5	regulation of antimicrobial peptide production	2784	1.07E-02
5	regulation of antimicrobial peptide biosynthetic process	2805	1.07E-02
5	cellular aromatic compound metabolic process	6725	1.11E-02
5	protein localization in endoplasmic reticulum	70972	1.52E-02
5	regulation of antimicrobial humoral response	2759	1.80E-02
5	regulation of response to biotic stimulus	2831	1.80E-02
5	regulation of humoral immune response	2920	1.80E-02
5	regulation of multi-organism process	43900	1.80E-02
5	regulation of organ growth	46620	1.80E-02
5	lipid homeostasis	55088	1.96E-02
5	regulation of defense response	31347	1.97E-02
5	secondary metabolic process	19748	1.97E-02
5	small molecule metabolic process	44281	1.97E-02
5	regulation of cell growth	1558	2.18E-02
5	positive regulation of cellular process	48522	2.61E-02
5	fatty acid biosynthetic process	6633	2.61E-02
5	response to stress	6950	2.63E-02
5	cellular amine metabolic process	44106	2.63E-02
5	regulation of growth	40008	2.68E-02
5	positive regulation of biological process	48518	3.06E-02
5	cellular amino acid and derivative metabolic process	6519	3.44E-02
5	IMP biosynthetic process	6188	3.44E-02
5	IMP metabolic process	46040	3.44E-02
5	transport	6810	3.58E-02
5	lipid catabolic process	16042	3.58E-02
5	regulation of immune response	50776	3.97E-02
5	innate immune response	45087	3.97E-02
5	tyrosine metabolic process	6570	4.60E-02
5	regulation of antifungal peptide biosynthetic process	2810	4.60E-02
5	positive regulation of antifungal peptide biosynthetic process	6967	4.60E-02
5	regulation of retinal cell programmed cell death	46668	4.83E-02
6	signaling	23052	2.24E-23
6	signaling process	23046	5.51E-16
6	signal transmission	23060	5.51E-16
6	transmission of nerve impulse	19226	1.11E-13
6	biological regulation	65007	8.95E-13
6	synaptic transmission	7268	1.99E-12
6	cell-cell signaling	7267	2.83E-12
6	cell communication	7154	6.46E-12
6	regulation of transmission of nerve impulse	51969	6.46E-12
6	regulation of neurological system process	31644	6.46E-12
6	regulation of synaptic transmission	50804	6.46E-12
6	regulation of system process	44057	1.68E-11
6	regulation of biological process	50789	8.27E-11
6	regulation of transport	51049	2.62E-10
6	neurological system process	50877	7.47E-10
6	regulation of multicellular organismal process	51239	1.74E-09
6	system process	3008	1.74E-09
6	regulation of localization	32879	1.85E-09
6	behavior	7610	3.51E-09
6	metal ion transport	30001	3.51E-09
6	regulation of neurotransmitter levels	1505	6.78E-09
6	regulation of biological quality	65008	7.38E-09
6	signaling pathway	23033	1.09E-08
6	potassium ion transport	6813	2.73E-08
6	regulation of cellular process	50794	2.91E-08
6	nervous system development	7399	1.12E-07
6	neurotransmitter secretion	7269	1.43E-07
6	signal release	23061	1.52E-07
6	generation of a signal involved in cell-cell signaling	3001	1.52E-07
6	positive regulation of sodium ion transport	10765	2.28E-07
6	positive regulation of sodium ion transport via voltage-gated sodium channel activity	90072	2.28E-07
6	neurotransmitter transport	6836	3.00E-07
6	regulation of secretion	51046	3.00E-07
6	regulation of cell communication	10646	3.14E-07
6	neurogenesis	22008	3.55E-07
6	localization	51179	5.34E-07
6	secretion by cell	32940	5.93E-07
6	ion transport	6811	8.65E-07
6	regulation of sodium ion transport	2028	1.07E-06
6	locomotory behavior	7626	1.08E-06
6	secretion	46903	1.30E-06
6	regulation of ion transport	43269	1.53E-06
6	monovalent inorganic cation transport	15672	1.82E-06
6	regulation of cellular localization	60341	2.11E-06
6	intracellular signaling pathway	23034	2.15E-06
6	transport	6810	2.26E-06
6	positive regulation of ion transport	43270	2.92E-06
6	regulation of neurotransmitter transport	51588	2.92E-06
6	regulation of neurotransmitter secretion	46928	2.92E-06
6	establishment of localization	51234	3.03E-06
6	signal transduction	7165	3.86E-06
6	cation transport	6812	4.75E-06
6	vesicle-mediated transport	16192	6.33E-06
6	exocytosis	6887	8.59E-06
6	cell surface receptor linked signaling pathway	7166	1.03E-05
6	adult behavior	30534	1.03E-05
6	synaptic vesicle exocytosis	16079	1.36E-05
6	positive regulation of biological process	48518	2.69E-05
6	regulation of metal ion transport	10959	2.76E-05
6	generation of neurons	48699	2.94E-05
6	axonogenesis	7409	6.97E-05
6	muscle structure development	61061	8.32E-05
6	positive regulation of transport	51050	8.74E-05
6	cell development	48468	9.51E-05
6	cellular component movement	6928	1.03E-04
6	tissue migration	90130	1.03E-04
6	regulation of circadian rhythm	42752	1.03E-04
6	regulation of cell differentiation	45595	1.03E-04
6	cell differentiation	30154	1.04E-04
6	neuron differentiation	30182	1.20E-04
6	regulation of developmental process	50793	1.23E-04
6	response to chemical stimulus	42221	1.26E-04
6	system development	48731	1.41E-04
6	regulation of behavior	50795	1.52E-04
6	larval behavior	30537	1.74E-04
6	multicellular organismal process	32501	1.83E-04
6	neuron projection morphogenesis	48812	1.83E-04
6	neuron projection development	31175	1.89E-04
6	synaptic vesicle transport	48489	2.15E-04
6	regulation of circadian sleep/wake cycle	42749	2.22E-04
6	skeletal muscle organ development	60538	2.30E-04
6	detection of visible light	9584	2.32E-04
6	synapse organization	50808	2.39E-04
6	cellular developmental process	48869	2.44E-04
6	adult locomotory behavior	8344	2.48E-04
6	behavioral signaling	23032	2.74E-04
6	courtship behavior	7619	2.74E-04
6	larval locomotory behavior	8345	2.84E-04
6	circadian sleep/wake cycle process	22410	2.84E-04
6	muscle fiber development	48747	3.08E-04
6	tissue development	9888	3.34E-04
6	axon guidance	7411	3.56E-04
6	circadian sleep/wake cycle	42745	3.79E-04
6	response to stimulus	50896	3.96E-04
6	regulation of action potential	1508	3.96E-04
6	cell morphogenesis involved in differentiation	904	4.11E-04
6	cellular component morphogenesis	32989	4.19E-04
6	sodium ion transport	6814	4.63E-04
6	striated muscle cell development	55002	4.63E-04
6	muscle cell development	55001	5.22E-04
6	cell morphogenesis involved in neuron differentiation	48667	5.27E-04
6	cell projection morphogenesis	48858	5.63E-04
6	compound eye photoreceptor cell differentiation	1751	5.71E-04
6	G-protein coupled receptor protein signaling pathway	7186	5.95E-04
6	neuron development	48666	6.22E-04
6	neuromuscular junction development	7528	6.56E-04
6	skeletal muscle fiber development	48741	6.56E-04
6	ameboidal cell migration	1667	6.56E-04
6	eye photoreceptor cell differentiation	1754	7.43E-04
6	mating	7618	7.43E-04
6	cell part morphogenesis	32990	8.04E-04
6	cell morphogenesis	902	9.18E-04
6	positive regulation of molecular function	44093	9.45E-04
6	detection of light stimulus involved in visual perception	50908	9.45E-04
6	muscle organ development	7517	1.05E-03
6	regulation of membrane potential	42391	1.17E-03
6	detection of light stimulus involved in sensory perception	50962	1.17E-03
6	regulation of circadian sleep/wake cycle, sleep	45187	1.19E-03
6	cell projection organization	30030	1.19E-03
6	mating behavior	7617	1.19E-03
6	regulation of exocytosis	17157	1.19E-03
6	gliogenesis	42063	1.37E-03
6	regulation of G-protein coupled receptor protein signaling pathway	8277	1.40E-03
6	detection of light stimulus	9583	1.51E-03
6	ion homeostasis	50801	1.51E-03
6	photoreceptor cell differentiation	46530	1.55E-03
6	mesoderm development	7498	1.77E-03
6	intracellular signal transduction	35556	2.00E-03
6	epithelium migration	90132	2.00E-03
6	epithelial cell migration	10631	2.00E-03
6	epithelial cell migration, open tracheal system	7427	2.00E-03
6	positive regulation of catalytic activity	43085	2.05E-03
6	regulation of heart contraction	8016	2.06E-03
6	regulation of signaling pathway	35466	2.68E-03
6	male courtship behavior, veined wing vibration	16545	2.70E-03
6	male courtship behavior, veined wing generated song production	45433	2.70E-03
6	detection of abiotic stimulus	9582	2.77E-03
6	second-messenger-mediated signaling	19932	2.78E-03
6	reproductive behavior	19098	2.85E-03
6	regulation of cell size	8361	2.85E-03
6	phagocytosis, engulfment	6911	3.13E-03
6	male courtship behavior, veined wing extension	48065	3.38E-03
6	skeletal muscle tissue development	7519	3.69E-03
6	response to endogenous stimulus	9719	3.69E-03
6	response to hormone stimulus	9725	3.69E-03
6	calcium ion transport	6816	3.70E-03
6	formation of primary germ layer	1704	3.70E-03
6	extracellular structure organization	43062	4.11E-03
6	learning or memory	7611	4.11E-03
6	striated muscle cell differentiation	51146	4.11E-03
6	regulation of response to stimulus	48583	4.13E-03
6	detection of external stimulus	9581	4.18E-03
6	divalent metal ion transport	70838	4.19E-03
6	regulation of cell death	10941	4.21E-03
6	response to organic substance	10033	4.21E-03
6	regulation of anatomical structure size	90066	4.21E-03
6	behavioral response to ether	48150	4.33E-03
6	phagocytosis	6909	4.78E-03
6	cellular ion homeostasis	6873	4.81E-03
6	regulation of synapse structure and activity	50803	4.81E-03
6	behavioral interaction between organisms	51705	4.92E-03
6	compound eye development	48749	5.32E-03
6	locomotion	40011	5.37E-03
6	circadian rhythm	7623	5.86E-03
6	neuron recognition	8038	5.86E-03
6	R7 cell differentiation	45466	6.10E-03
6	striated muscle tissue development	14706	6.30E-03
6	rhythmic process	48511	6.30E-03
6	eye photoreceptor cell fate commitment	42706	6.30E-03
6	compound eye photoreceptor fate commitment	1752	6.30E-03
6	cell recognition	8037	6.30E-03
6	response to external stimulus	9605	6.66E-03
6	muscle cell differentiation	42692	6.66E-03
6	positive regulation of growth	45927	6.70E-03
6	male mating behavior	60179	6.78E-03
6	muscle tissue development	60537	6.78E-03
6	male courtship behavior	8049	6.78E-03
6	membrane invagination	10324	6.95E-03
6	endocytosis	6897	6.95E-03
6	glial cell differentiation	10001	8.05E-03
6	photoreceptor cell fate commitment	46552	8.12E-03
6	regulation of programmed cell death	43067	8.12E-03
6	chemical homeostasis	48878	8.50E-03
6	regulation of synaptic plasticity	48167	8.67E-03
6	cellular chemical homeostasis	55082	8.80E-03
6	di-, tri-valent inorganic cation transport	15674	9.31E-03
6	enzyme linked receptor protein signaling pathway	7167	9.37E-03
6	regulation of cellular metabolic process	31323	9.37E-03
6	anatomical structure morphogenesis	9653	9.80E-03
6	eye development	1654	9.89E-03
6	neuron fate commitment	48663	1.03E-02
6	response to ether	45472	1.03E-02
6	substrate-bound cell migration	6929	1.03E-02
6	substrate-bound cell migration, cell extension	6930	1.03E-02
6	anesthesia-resistant memory	7615	1.03E-02
6	synaptic target attraction	16200	1.03E-02
6	regulation of metabolic process	19222	1.03E-02
6	transmembrane transport	55085	1.03E-02
6	regulation of anatomical structure morphogenesis	22603	1.06E-02
6	ecdysone-mediated induction of salivary gland cell autophagic cell death	35072	1.07E-02
6	compound eye photoreceptor development	42051	1.07E-02
6	eye photoreceptor cell development	42462	1.07E-02
6	circadian behavior	48512	1.09E-02
6	growth	40007	1.10E-02
6	establishment of localization in cell	51649	1.11E-02
6	response to abiotic stimulus	9628	1.16E-02
6	response to ecdysone	35075	1.17E-02
6	response to steroid hormone stimulus	48545	1.17E-02
6	memory	7613	1.18E-02
6	biological adhesion	22610	1.21E-02
6	regulation of cellular component size	32535	1.23E-02
6	rhythmic behavior	7622	1.29E-02
6	regulation of cell development	60284	1.29E-02
6	negative regulation of cell death	60548	1.29E-02
6	induction of programmed cell death by ecdysone	35078	1.29E-02
6	cell-substrate adhesion	31589	1.29E-02
6	cell-matrix adhesion	7160	1.29E-02
6	regulation of vesicle-mediated transport	60627	1.29E-02
6	cAMP-mediated signaling	19933	1.29E-02
6	cyclic-nucleotide-mediated signaling	19935	1.29E-02
6	anatomical structure development	48856	1.50E-02
6	visual perception	7601	1.54E-02
6	detection of stimulus involved in sensory perception	50906	1.54E-02
6	induction of programmed cell death by hormones	35081	1.62E-02
6	multi-organism process	51704	1.67E-02
6	sensory perception of light stimulus	50953	1.68E-02
6	mesoderm formation	1707	1.69E-02
6	two-component signal transduction system (phosphorelay)	160	1.71E-02
6	regulation of synaptic activity	60025	1.71E-02
6	serotonin receptor signaling pathway	7210	1.71E-02
6	neurotransmitter biosynthetic process	42136	1.71E-02
6	nerve development	21675	1.71E-02
6	regulation of gene expression	10468	1.82E-02
6	mesoderm morphogenesis	48332	1.88E-02
6	cell adhesion	7155	1.89E-02
6	hemocyte migration	35099	1.90E-02
6	deactivation of rhodopsin mediated signaling	16059	1.90E-02
6	regulation of rhodopsin mediated signaling pathway	22400	1.90E-02
6	multicellular organismal development	7275	1.91E-02
6	regulation of neuron differentiation	45664	1.91E-02
6	photoreceptor cell development	42461	1.91E-02
6	regulation of tube architecture, open tracheal system	35152	1.92E-02
6	negative regulation of cell communication	10648	1.92E-02
6	chemosensory behavior	7635	2.02E-02
6	phototransduction	7602	2.08E-02
6	gland development	48732	2.24E-02
6	exocrine system development	35272	2.28E-02
6	salivary gland development	7431	2.28E-02
6	regulation of protein import into nucleus	42306	2.28E-02
6	protein amino acid phosphorylation	6468	2.28E-02
6	developmental growth	48589	2.34E-02
6	compound eye morphogenesis	1745	2.41E-02
6	regulation of cell projection organization	31344	2.42E-02
6	regulation of nucleobase, nucleoside, nucleotide and nucleic acid metabolic process	19219	2.45E-02
6	cell fate commitment	45165	2.46E-02
6	regulation of intracellular protein transport	33157	2.46E-02
6	apposition of dorsal and ventral imaginal disc-derived wing surfaces	7475	2.46E-02
6	regulation of nitrogen compound metabolic process	51171	2.46E-02
6	dosage compensation complex assembly involved in dosage compensation by hyperactivation of X chromosome	16457	2.46E-02
6	activation of phospholipase C activity by G-protein coupled receptor protein signaling pathway coupled to IP3 second messenger	7200	2.46E-02
6	mesodermal cell fate determination	7500	2.46E-02
6	maintenance of presynaptic active zone structure	48790	2.46E-02
6	dosage compensation complex assembly	42714	2.46E-02
6	synaptic target recognition	8039	2.46E-02
6	rhodopsin mediated phototransduction	9586	2.54E-02
6	positive regulation of cell growth	30307	2.54E-02
6	regulation of protein transport	51223	2.68E-02
6	regulation of establishment of protein localization	70201	2.68E-02
6	regulation of nucleocytoplasmic transport	46822	2.68E-02
6	cell growth	16049	2.69E-02
6	regulation of primary metabolic process	80090	2.74E-02
6	gland morphogenesis	22612	2.74E-02
6	salivary gland morphogenesis	7435	2.74E-02
6	detection of stimulus	51606	2.87E-02
6	negative regulation of programmed cell death	43069	2.87E-02
6	membrane organization	61024	2.87E-02
6	cellular membrane organization	16044	2.87E-02
6	regulation of macromolecule metabolic process	60255	2.87E-02
6	regulation of intracellular transport	32386	2.87E-02
6	cell fate commitment involved in the formation of primary germ layers	60795	2.87E-02
6	synaptic vesicle priming	16082	2.87E-02
6	olfactory behavior	42048	2.94E-02
6	cognition	50890	2.97E-02
6	cell migration	16477	3.14E-02
6	homeostatic process	42592	3.14E-02
6	developmental cell growth	48588	3.14E-02
6	somatic muscle development	7525	3.25E-02
6	regulation of molecular function	65009	3.25E-02
6	axon ensheathment	8366	3.25E-02
6	regulation of tube diameter, open tracheal system	35158	3.25E-02
6	regulation of action potential in neuron	19228	3.25E-02
6	G-protein signaling, coupled to cyclic nucleotide second messenger	7187	3.25E-02
6	G-protein signaling, coupled to cAMP nucleotide second messenger	7188	3.25E-02
6	ensheathment of neurons	7272	3.25E-02
6	neurotransmitter metabolic process	42133	3.25E-02
6	positive chemotaxis	50918	3.25E-02
6	regulation of cell morphogenesis	22604	3.35E-02
6	cellular component organization	16043	3.58E-02
6	regulation of alternative nuclear mRNA splicing, via spliceosome	381	3.62E-02
6	response to light stimulus	9416	3.62E-02
6	eye morphogenesis	48592	3.63E-02
6	germ-line stem cell maintenance	30718	3.63E-02
6	positive regulation of cell size	45793	3.63E-02
6	phototransduction, visible light	7603	3.63E-02
6	multicellular organismal homeostasis	48871	3.63E-02
6	tissue homeostasis	1894	3.63E-02
6	positive regulation of cellular process	48522	3.66E-02
6	organ development	48513	3.68E-02
6	phosphorus metabolic process	6793	3.70E-02
6	phosphate metabolic process	6796	3.70E-02
6	cell-cell adhesion	16337	3.74E-02
6	reproductive behavior in a multicellular organism	33057	3.78E-02
6	cell motility	48870	3.84E-02
6	regulation of protein localization	32880	3.86E-02
6	regulation of neurogenesis	50767	3.97E-02
6	embryonic hemopoiesis	35162	4.07E-02
6	respiratory system development	60541	4.11E-02
6	open tracheal system development	7424	4.11E-02
6	negative regulation of signaling pathway	35467	4.11E-02
6	positive regulation of phospholipase activity	10518	4.11E-02
6	positive regulation of phospholipase C activity	10863	4.11E-02
6	positive regulation of lipase activity	60193	4.11E-02
6	activation of phospholipase C activity	7202	4.11E-02
6	imaginal disc-derived wing margin morphogenesis	8587	4.15E-02
6	regulation of nervous system development	51960	4.27E-02
6	transmembrane receptor protein tyrosine kinase signaling pathway	7169	4.27E-02
6	regulation of cellular biosynthetic process	31326	4.37E-02
6	regulation of biosynthetic process	9889	4.37E-02
6	positive regulation of hydrolase activity	51345	4.48E-02
6	R7 cell fate commitment	7465	4.48E-02
6	immune system development	2520	4.64E-02
6	hemopoietic or lymphoid organ development	48534	4.64E-02
6	regulation of neuron projection development	10975	4.79E-02
6	regulation of growth	40008	4.80E-02
6	localization of cell	51674	4.90E-02
6	sensory organ development	7423	4.93E-02
6	negative regulation of developmental process	51093	4.95E-02
6	autophagy	6914	4.95E-02
6	embryonic organ development	48568	4.95E-02
6	axon extension	48675	4.95E-02
6	regulation of cyclic nucleotide metabolic process	30799	4.97E-02
6	regulation of cyclic nucleotide biosynthetic process	30802	4.97E-02
6	regulation of nucleotide biosynthetic process	30808	4.97E-02
6	regulation of cAMP metabolic process	30814	4.97E-02
6	regulation of cAMP biosynthetic process	30817	4.97E-02
6	regulation of tube diameter	35296	4.97E-02
6	regulation of cyclase activity	31279	4.97E-02
6	regulation of adenylate cyclase activity	45761	4.97E-02
6	progression of morphogenetic furrow involved in compound eye morphogenesis	7458	4.97E-02
6	positive regulation of Wnt receptor signaling pathway	30177	4.97E-02
6	synaptic growth at neuromuscular junction	51124	4.97E-02
6	organ morphogenesis	9887	4.98E-02
6	regulation of nuclear mRNA splicing, via spliceosome	48024	4.98E-02
6	regulation of cellular component organization	51128	4.98E-02
7	mitotic spindle organization	7052	2.06E-08
7	mitotic cell cycle	278	2.06E-08
7	mitotic sister chromatid segregation	70	4.42E-08
7	sister chromatid segregation	819	4.42E-08
7	spindle organization	7051	1.39E-07
7	establishment of chromosome localization	51303	1.52E-07
7	chromosome localization	50000	1.52E-07
7	microtubule cytoskeleton organization	226	3.23E-07
7	establishment of organelle localization	51656	3.85E-07
7	chromosome segregation	7059	4.48E-07
7	mitosis	7067	5.15E-07
7	chromosome organization	51276	6.86E-07
7	M phase of mitotic cell cycle	87	6.86E-07
7	nuclear division	280	7.11E-07
7	organelle localization	51640	8.25E-07
7	organelle fission	48285	1.07E-06
7	metaphase plate congression	51310	1.46E-06
7	organelle organization	6996	1.47E-06
7	M phase	279	2.92E-06
7	cellular component organization	16043	5.28E-06
7	cell cycle phase	22403	6.56E-06
7	cell cycle process	22402	1.80E-05
7	covalent chromatin modification	16569	2.83E-05
7	histone modification	16570	2.83E-05
7	chromatin modification	16568	3.51E-05
7	cell cycle	7049	3.51E-05
7	microtubule-based process	7017	3.51E-05
7	cytoskeleton organization	7010	3.76E-05
7	mitotic metaphase plate congression	7080	1.58E-04
7	cell division	51301	4.96E-04
7	attachment of spindle microtubules to chromosome	51313	1.32E-03
7	microtubule anchoring	34453	1.32E-03
7	post-translational protein modification	43687	1.85E-03
7	centrosome organization	51297	2.15E-03
7	cytokinesis	910	2.53E-03
7	microtubule organizing center organization	31023	3.32E-03
7	regulation of cell differentiation	45595	3.32E-03
7	chromosome movement towards spindle pole	51305	1.44E-02
7	histone methylation	16571	1.64E-02
7	organelle assembly	70925	1.87E-02
7	macromolecule modification	43412	1.87E-02
7	anaphase	51322	1.87E-02
7	protein modification process	6464	1.87E-02
7	histone acetylation	16573	1.87E-02
7	regulation of cell cycle	51726	2.09E-02
7	protein amino acid acetylation	6473	2.49E-02
7	spindle assembly	51225	2.49E-02
7	nucleus organization	6997	2.49E-02
7	nuclear migration	7097	2.81E-02
7	regulation of histone methylation	31060	3.11E-02
7	fusion cell fate specification	35156	3.11E-02
7	attachment of spindle microtubules to kinetochore	8608	3.11E-02
7	establishment of nucleus localization	40023	3.60E-02
7	protein amino acid acylation	43543	3.82E-02
7	chromatin organization	6325	3.89E-02
7	protein amino acid alkylation	8213	3.89E-02
7	protein amino acid methylation	6479	3.89E-02
7	negative regulation of developmental process	51093	4.05E-02
7	cellular process	9987	4.05E-02
7	asymmetric cell division	8356	4.05E-02
7	negative regulation of cell differentiation	45596	4.05E-02
7	syncytial blastoderm mitotic cell cycle	35186	4.27E-02
7	cytokinesis after mitosis	281	4.91E-02
7	labial disc development	35217	4.91E-02
7	nuclear envelope reassembly	31468	4.91E-02
8	primary metabolic process	44238	2.17E-03
8	metabolic process	8152	2.90E-03
8	cellular metabolic process	44237	2.90E-03
8	protein folding	6457	2.90E-03
8	macromolecule metabolic process	43170	2.26E-02
8	DNA replication	6260	4.21E-02
9	cellular macromolecule metabolic process	44260	2.60E-03
9	cellular metabolic process	44237	2.84E-03
9	cellular protein metabolic process	44267	3.46E-03
9	cellular biosynthetic process	44249	3.46E-03
9	biosynthetic process	9058	3.46E-03
9	cellular macromolecule biosynthetic process	34645	4.55E-03
9	macromolecule biosynthetic process	9059	4.55E-03
9	gene expression	10467	1.24E-02
9	nucleobase, nucleoside, nucleotide and nucleic acid metabolic process	6139	1.48E-02
9	GPI anchor biosynthetic process	6506	2.25E-02
9	translation	6412	2.39E-02
9	phosphoinositide biosynthetic process	46489	2.71E-02
9	GPI anchor metabolic process	6505	2.97E-02
9	cyclic nucleotide biosynthetic process	9190	3.08E-02
9	tRNA aminoacylation	43039	3.08E-02
9	tRNA aminoacylation for protein translation	6418	3.08E-02
9	amino acid activation	43038	3.08E-02
9	cellular nitrogen compound metabolic process	34641	3.08E-02
9	microtubule-based movement	7018	3.08E-02
9	protein amino acid lipidation	6497	3.08E-02
9	cyclic nucleotide metabolic process	9187	3.08E-02
9	lipoprotein biosynthetic process	42158	3.08E-02
9	glycerophospholipid biosynthetic process	46474	3.08E-02
9	lipoprotein metabolic process	42157	3.38E-02
9	glycerolipid biosynthetic process	45017	4.19E-02
9	RNA metabolic process	16070	4.58E-02
11	cytosol to ER transport	46967	2.32E-02
11	regulation of ER to Golgi vesicle-mediated transport by GTP hydrolysis	90113	2.32E-02
11	GTP catabolic process	6184	2.32E-02
11	regulation of COPII vesicle coating	3400	2.32E-02
11	regulation of vesicle targeting, to, from or within Golgi	48209	2.32E-02
11	regulation of ER to Golgi vesicle-mediated transport	60628	2.32E-02
11	protein transport	15031	2.32E-02
11	establishment of protein localization	45184	2.32E-02
11	ribonucleotide catabolic process	9261	2.32E-02
11	vesicle fusion with endoplasmic reticulum	48279	2.32E-02
11	purine nucleoside triphosphate catabolic process	9146	2.32E-02
11	purine ribonucleotide catabolic process	9154	2.32E-02
11	ribonucleoside triphosphate catabolic process	9203	2.32E-02
11	purine ribonucleoside triphosphate catabolic process	9207	2.32E-02
11	purine nucleotide catabolic process	6195	2.32E-02
11	indolalkylamine biosynthetic process	46219	2.32E-02
11	tryptophan biosynthetic process	162	2.32E-02
11	indole derivative biosynthetic process	42435	2.32E-02
11	intracellular transport	46907	2.32E-02
11	protein localization	8104	2.32E-02
11	nucleoside triphosphate catabolic process	9143	2.32E-02
11	GTP metabolic process	46039	2.32E-02
11	establishment of localization in cell	51649	2.52E-02
11	vesicle fusion with Golgi apparatus	48280	2.72E-02
11	nucleotide catabolic process	9166	2.72E-02
11	macromolecule localization	33036	2.73E-02
11	posttranslational protein targeting to membrane	6620	2.73E-02
11	posttranslational protein targeting to membrane, translocation	31204	2.73E-02
11	cellular localization	51641	2.83E-02
11	regulation of intracellular transport	32386	2.83E-02
11	chorismate metabolic process	46417	2.83E-02
11	aromatic amino acid family biosynthetic process	9073	2.83E-02
11	tryptophan metabolic process	6568	2.83E-02
11	indolalkylamine metabolic process	6586	2.83E-02
11	indole and derivative metabolic process	42430	2.83E-02
11	indole derivative metabolic process	42434	2.83E-02
11	heterocycle metabolic process	46483	2.90E-02
11	cellular biogenic amine biosynthetic process	42401	2.90E-02
11	nucleobase, nucleoside, nucleotide and nucleic acid catabolic process	34655	3.18E-02
11	nucleobase, nucleoside and nucleotide catabolic process	34656	3.18E-02
11	regulation of cellular localization	60341	3.31E-02
11	aromatic amino acid family metabolic process	9072	4.23E-02
11	SRP-dependent cotranslational protein targeting to membrane	6614	4.23E-02
11	intracellular protein transport	6886	4.23E-02
11	dicarboxylic acid metabolic process	43648	4.23E-02
11	cotranslational protein targeting to membrane	6613	4.23E-02
11	regulation of vesicle-mediated transport	60627	4.32E-02
11	cellular nitrogen compound catabolic process	44270	4.40E-02
11	cellular amino acid derivative biosynthetic process	42398	4.49E-02
11	retrograde vesicle-mediated transport, Golgi to ER	6890	4.90E-02
