# Supplementary material for: The Drosophila transcriptional network is structured by microbiota
Source: BMC Genomics. 2016 Nov 25;17:975. doi: 10.1186/s12864-016-3307-9 (PMC5124311; doi:10.1186/s12864-016-3307-9)
Supplement: Additional file 12: — Data analysis tools. The unzipped folder contains (1) parameters used to align and count reads (align_count_index_reads.txt) and (2) an R script to replicate the data analysis. See README file and R script within folder for instructions. (ZIP 15304 kb) [file 12864_2016_3307_MOESM12_ESM.zip]

Archive with 65 entries (52 files):
- DobsonEtAlBMCanalysis_submitted/
- DobsonEtAlBMCanalysis_submitted/.DS_Store
- __MACOSX/
- __MACOSX/DobsonEtAlBMCanalysis_submitted/
- __MACOSX/DobsonEtAlBMCanalysis_submitted/._.DS_Store
- DobsonEtAlBMCanalysis_submitted/align_count_index_reads.txt
- __MACOSX/DobsonEtAlBMCanalysis_submitted/._align_count_index_reads.txt
- DobsonEtAlBMCanalysis_submitted/counts_assembled/
- DobsonEtAlBMCanalysis_submitted/counts_raw/
- DobsonEtAlBMCanalysis_submitted/counts_raw/533_6823_4210_N_JC-1_CGATGT_R1_sn.sam.count
- DobsonEtAlBMCanalysis_submitted/counts_raw/533_6823_4211_N_JC-2_TGACCA_R1_sn.sam.count
- DobsonEtAlBMCanalysis_submitted/counts_raw/533_6823_4212_N_JC-3_ACAGTG_R1_sn.sam.count
- DobsonEtAlBMCanalysis_submitted/counts_raw/533_6823_4213_N_JC-4_GCCAAT_R1_sn.sam.count
- DobsonEtAlBMCanalysis_submitted/counts_raw/533_6823_4214_N_JC-5_CAGATC_R1_sn.sam.count
- DobsonEtAlBMCanalysis_submitted/counts_raw/533_6823_4215_N_JC-6_AGTCAA_R1_sn.sam.count
- DobsonEtAlBMCanalysis_submitted/counts_raw/540_6823_4216_N_JC-9_ACAGTG_R1_sn.sam.count
- DobsonEtAlBMCanalysis_submitted/counts_raw/540_6823_4217_N_JC-10_GCCAAT_R1_sn.sam.count
- DobsonEtAlBMCanalysis_submitted/counts_raw/540_6823_4218_N_JC-11_CTTGTA_R1_sn.sam.count
- DobsonEtAlBMCanalysis_submitted/counts_raw/540_6823_4219_N_JC-12_GTGAAA_R1_sn.sam.count
- DobsonEtAlBMCanalysis_submitted/counts_raw/540_6823_4220_N_JC-17_ATGTCA_R1_sn.sam.count
- DobsonEtAlBMCanalysis_submitted/counts_raw/540_6823_4221_N_JC-18_GTCCGC_R1_sn.sam.count
- DobsonEtAlBMCanalysis_submitted/counts_raw/541_6823_4222_N_JC-7_AGTTCC_R1_sn.sam.count
- DobsonEtAlBMCanalysis_submitted/counts_raw/541_6823_4223_N_JC-8_CCGTCC_R1_sn.sam.count
- DobsonEtAlBMCanalysis_submitted/counts_raw/541_6823_4224_N_JC-13_15_ATGTCA_R1_sn.sam.count
- DobsonEtAlBMCanalysis_submitted/counts_raw/541_6823_4225_N_JC-14_16_GTCCGC_R1_sn.sam.count
- DobsonEtAlBMCanalysis_submitted/counts_raw/541_6823_4226_N_JC-15_13_ACAGTG_R1_sn.sam.count
- DobsonEtAlBMCanalysis_submitted/counts_raw/541_6823_4227_N_JC-16_14_GCCAAT_R1_sn.sam.count
- DobsonEtAlBMCanalysis_submitted/counts_raw/542_6823_4228_N_JC-19_CGATGT_R1_sn.sam.count
- DobsonEtAlBMCanalysis_submitted/counts_raw/542_6823_4229_N_JC-20_TGACCA_R1_sn.sam.count
- DobsonEtAlBMCanalysis_submitted/counts_raw/542_6823_4230_N_JC-21_CAGATC_R1_sn.sam.count
- DobsonEtAlBMCanalysis_submitted/counts_raw/542_6823_4231_N_JC-22_CCGTCC_R1_sn.sam.count
- DobsonEtAlBMCanalysis_submitted/counts_raw/542_6823_4232_N_JC-23_AGTCAA_R1_sn.sam.count
- DobsonEtAlBMCanalysis_submitted/counts_raw/542_6823_4233_N_JC-24_AGTTCC_R1_sn.sam.count
- DobsonEtAlBMCanalysis_submitted/counts_raw/543_6823_4234_N_JC-25_GCCAAT_R1_sn.sam.count
- DobsonEtAlBMCanalysis_submitted/counts_raw/543_6823_4235_N_JC-26_CTTGTA_R1_sn.sam.count
- DobsonEtAlBMCanalysis_submitted/counts_raw/543_6823_4236_N_JC-27_ACAGTG_R1_sn.sam.count
- DobsonEtAlBMCanalysis_submitted/counts_raw/543_6823_4237_N_JC-28_GTGAAA_R1_sn.sam.count
- DobsonEtAlBMCanalysis_submitted/counts_raw/543_6823_4238_N_JC-29_AGTCAA_R1_sn.sam.count
- DobsonEtAlBMCanalysis_submitted/counts_raw/543_6823_4239_N_JC-30_AGTTCC_R1_sn.sam.count
- DobsonEtAlBMCanalysis_submitted/counts_raw/544_6823_4240_N_JC-31_GCCAAT_R1_sn.sam.count
- DobsonEtAlBMCanalysis_submitted/counts_raw/544_6823_4241_N_JC-32_CTTGTA_R1_sn.sam.count
- DobsonEtAlBMCanalysis_submitted/counts_raw/544_6823_4242_N_JC-33_ACAGTG_R1_sn.sam.count
- DobsonEtAlBMCanalysis_submitted/counts_raw/544_6823_4243_N_JC-34_GTGAAA_R1_sn.sam.count
- DobsonEtAlBMCanalysis_submitted/counts_raw/544_6823_4244_N_JC-35_ATGTCA_R1_sn.sam.count
- DobsonEtAlBMCanalysis_submitted/counts_raw/544_6823_4245_N_JC-36_GTCCGC_R1_sn.sam.count
- DobsonEtAlBMCanalysis_submitted/cytoscapeInputs/
- DobsonEtAlBMCanalysis_submitted/DobsonEtAl_microbiotaTranscriptionalNetwork.R
- DobsonEtAlBMCanalysis_submitted/DobsonEtAl_microbiotaTranscriptionalNetwork.Rout
- __MACOSX/DobsonEtAlBMCanalysis_submitted/._DobsonEtAl_microbiotaTranscriptionalNetwork.Rout
- DobsonEtAlBMCanalysis_submitted/flyatlas/
- DobsonEtAlBMCanalysis_submitted/flyatlas/Drosophila_2.na32.annot.csv
- __MACOSX/DobsonEtAlBMCanalysis_submitted/flyatlas/
- __MACOSX/DobsonEtAlBMCanalysis_submitted/flyatlas/._Drosophila_2.na32.annot.csv
- DobsonEtAlBMCanalysis_submitted/flyatlas/flyatlas.tsv
- __MACOSX/DobsonEtAlBMCanalysis_submitted/flyatlas/._flyatlas.tsv
- DobsonEtAlBMCanalysis_submitted/indices/
- DobsonEtAlBMCanalysis_submitted/indices/genes_info.csv
- DobsonEtAlBMCanalysis_submitted/indices/rawDataIndex_withQC.csv
- __MACOSX/DobsonEtAlBMCanalysis_submitted/indices/
- __MACOSX/DobsonEtAlBMCanalysis_submitted/indices/._rawDataIndex_withQC.csv
- DobsonEtAlBMCanalysis_submitted/plots/
- DobsonEtAlBMCanalysis_submitted/rData/
- DobsonEtAlBMCanalysis_submitted/README.txt
- __MACOSX/DobsonEtAlBMCanalysis_submitted/._README.txt
- DobsonEtAlBMCanalysis_submitted/results/
