# Supplementary material for: The Drosophila transcriptional network is structured by microbiota
Source: BMC Genomics. 2016 Nov 25;17:975. doi: 10.1186/s12864-016-3307-9 (PMC5124311; doi:10.1186/s12864-016-3307-9)
Supplement: Additional file 12: — Data analysis tools. The unzipped folder contains (1) parameters used to align and count reads (align_count_index_reads.txt) and (2) an R script to replicate the data analysis. See README file and R script within folder for instructions. (ZIP 15304 kb) [file 12864_2016_3307_MOESM12_ESM.zip › DobsonEtAlBMCanalysis_submitted/align_count_index_reads.txt]

genome= <genome name>
genomeFileType=.fa

	#name of the gtf file associated with the fasta file
gf= <path to gtf file>

	#read file type
libFileType=.fastq

#directory for the reads
libDir= <directory where reads are stored>

	#build bowtie index
cd <genome directory, in working directory>
bowtie2-build $genome$genomeFileType $genome
cd ..

BOWTIE2_INDEXES=/dro_fasta/

	#bits of text to concatenate in with the iterations of library names
geno=dro_fasta/<genome name>
AH=/accepted_hits.bam
SN=_sn
SNSAM=_sn.sam
SNBAM=_sn.bam
SBAM=_s.bam
S=_s
SNSAMCOUNT=_sn.sam.count

	#how many cores?
nCore=<n. cores to use>

	#iteratively run tophat, samtools and htseq for each file
lib=<library name>
myDir=$libDir$lib$libFileType
tophat -p $nCore -o $lib --no-coverage-search $geno $myDir
samtools sort -n $lib$AH $lib$SN
samtools view -o $lib$SNSAM $lib$SNBAM
samtools sort $lib$AH $lib$S
samtools index $lib$SBAM
htseq-count -s no -a 10 $lib$SNSAM $gf>$lib$SNSAMCOUNT
