# Supplementary material for: The Drosophila transcriptional network is structured by microbiota
Source: BMC Genomics. 2016 Nov 25;17:975. doi: 10.1186/s12864-016-3307-9 (PMC5124311; doi:10.1186/s12864-016-3307-9)
Supplement: Additional file 12: — Data analysis tools. The unzipped folder contains (1) parameters used to align and count reads (align_count_index_reads.txt) and (2) an R script to replicate the data analysis. See README file and R script within folder for instructions. (ZIP 15304 kb) [file 12864_2016_3307_MOESM12_ESM.zip › DobsonEtAlBMCanalysis_submitted/counts_raw/533_6823_4210_N_JC-1_CGATGT_R1_sn.sam.count]

FBgn0000003	0
FBgn0000008	783
FBgn0000014	644
FBgn0000015	465
FBgn0000017	1487
FBgn0000018	364
FBgn0000022	0
FBgn0000024	2202
FBgn0000028	253
FBgn0000032	832
FBgn0000036	297
FBgn0000037	347
FBgn0000038	1287
FBgn0000039	201
FBgn0000042	25611
FBgn0000043	4934
FBgn0000045	10110
FBgn0000046	8084
FBgn0000047	2421
FBgn0000052	5048
FBgn0000053	5312
FBgn0000054	678
FBgn0000055+FBgn0000056	143799
FBgn0000057	1749
FBgn0000061	14
FBgn0000063	263
FBgn0000064	78218
FBgn0000071	2
FBgn0000075	161
FBgn0000077	286
FBgn0000078	6766
FBgn0000079	13941
FBgn0000083	7278
FBgn0000084	1864
FBgn0000092	27
FBgn0000094	6593
FBgn0000097	1114
FBgn0000099	1607
FBgn0000100	22276
FBgn0000108	3482
FBgn0000109	350
FBgn0000114	13614
FBgn0000115	951
FBgn0000116	40433
FBgn0000117	5153
FBgn0000119	1048
FBgn0000120	22952
FBgn0000121	15845
FBgn0000137	4
FBgn0000139	1204
FBgn0000140	897
FBgn0000146	191
FBgn0000147	814
FBgn0000150	13167
FBgn0000152	151
FBgn0000153	3302
FBgn0000157	320
FBgn0000158	45
FBgn0000163	2090
FBgn0000166	11
FBgn0000173	2776
FBgn0000179	174
FBgn0000180	96
FBgn0000181	10540
FBgn0000182+FBgn0266459	3263
FBgn0000183	2082
FBgn0000206	661
FBgn0000210	167
FBgn0000212	1504
FBgn0000216	0
FBgn0000221	184
FBgn0000227	0
FBgn0000228	1094
FBgn0000229	1431
FBgn0000233	39
FBgn0000239	3338
FBgn0000241	281
FBgn0000244	2896
FBgn0000246	137
FBgn0000247	2058
FBgn0000250	3749
FBgn0000251	1383
FBgn0000253	23194
FBgn0000256	7863
FBgn0000257	588
FBgn0000259	2416
FBgn0000261	36450
FBgn0000273	4495
FBgn0000274	1495
FBgn0000276	449
FBgn0000277	23
FBgn0000278	9
FBgn0000279	3
FBgn0000280	0
FBgn0000281	0
FBgn0000283	1874
FBgn0000286	1878
FBgn0000287	574
FBgn0000289	2604
FBgn0000299	5315
FBgn0000303	368
FBgn0000308	8583
FBgn0000316	697
FBgn0000317	1524
FBgn0000318	2631
FBgn0000319	11009
FBgn0000320	542
FBgn0000326	789
FBgn0000330	401
FBgn0000337	0
FBgn0000339	1525
FBgn0000346	2501
FBgn0000351	23
FBgn0000352	411
FBgn0000355	94
FBgn0000356	0
FBgn0000357	17
FBgn0000358	0
FBgn0000359	2
FBgn0000360	1
FBgn0000370	24011
FBgn0000376	391
FBgn0000377	569
FBgn0000382	3677
FBgn0000384	356
FBgn0000394	602
FBgn0000395	548
FBgn0000404	1070
FBgn0000405	1967
FBgn0000406	28231
FBgn0000409	9796
FBgn0000411	241
FBgn0000412	2542
FBgn0000413	1691
FBgn0000414	2078
FBgn0000416	38917
FBgn0000422	2055
FBgn0000426	246
FBgn0000427	33
FBgn0000439	91
FBgn0000442	53
FBgn0000447	3306
FBgn0000449	3
FBgn0000451	241
FBgn0000454	4741
FBgn0000455+FBgn0065087	1970
FBgn0000459	208
FBgn0000463	323
FBgn0000464	1588
FBgn0000473	1032
FBgn0000477	2688
FBgn0000479	3097
FBgn0000482	552
FBgn0000489	4685
FBgn0000490	595
FBgn0000492	454
FBgn0000497	269
FBgn0000499	1678
FBgn0000500	273
FBgn0000504	1788
FBgn0000520	220
FBgn0000524	309
FBgn0000527	663
FBgn0000529	38
FBgn0000533	309
FBgn0000535	426
FBgn0000536	6164
FBgn0000541	4112
FBgn0000542	267
FBgn0000543	570
FBgn0000546	613
FBgn0000547	1353
FBgn0000551	11
FBgn0000552	0
FBgn0000556	169058
FBgn0000557	4871
FBgn0000559	81543
FBgn0000560	110
FBgn0000562	2476
FBgn0000564	32
FBgn0000565	1857
FBgn0000566	1658
FBgn0000567	600
FBgn0000568	2272
FBgn0000575	2217
FBgn0000576	45
FBgn0000577	131
FBgn0000578	718
FBgn0000579	34451
FBgn0000581	2717
FBgn0000588	149
FBgn0000591	0
FBgn0000592	42558
FBgn0000594	0
FBgn0000606	12
FBgn0000611	2057
FBgn0000615	24334
FBgn0000617	311
FBgn0000618	162
FBgn0000625	199
FBgn0000629	564
FBgn0000633	351
FBgn0000635	2041
FBgn0000636	1124
FBgn0000639	1
FBgn0000640	13
FBgn0000644	23
FBgn0000658	50
FBgn0000659	918
FBgn0000662	1323
FBgn0000667	5801
FBgn0000709	845
FBgn0000711	1615
FBgn0000715	235
FBgn0000719	667
FBgn0000721	6334
FBgn0000723	2461
FBgn0000808	11
FBgn0000810	465
FBgn0000826	29
FBgn0000927	40
FBgn0000928	92
FBgn0000964	62
FBgn0000996	246
FBgn0001075	281
FBgn0001077	43
FBgn0001079	252
FBgn0001083	329
FBgn0001084	108
FBgn0001085	149
FBgn0001086	500
FBgn0001087	1209
FBgn0001089	1759
FBgn0001090	4212
FBgn0001091	25261
FBgn0001092	16569
FBgn0001098	6964
FBgn0001104	982
FBgn0001105	4899
FBgn0001108	1966
FBgn0001112	4761
FBgn0001114	13791
FBgn0001120	4
FBgn0001122	1749
FBgn0001123	1566
FBgn0001124	15590
FBgn0001125	15835
FBgn0001128	17832
FBgn0001133	550
FBgn0001134	114
FBgn0001137	438
FBgn0001138	82
FBgn0001139	1919
FBgn0001142	3258
FBgn0001145	25412
FBgn0001147	145
FBgn0001148	49
FBgn0001149	15634
FBgn0001150	38
FBgn0001168	2407
FBgn0001169	668
FBgn0001170	32
FBgn0001174	2
FBgn0001179	400
FBgn0001180	129
FBgn0001185	400
FBgn0001186	9905
FBgn0001187	8012
FBgn0001189	1276
FBgn0001197	1463
FBgn0001202	1247
FBgn0001206	321
FBgn0001208	11970
FBgn0001215	7845
FBgn0001216	3096
FBgn0001217	8494
FBgn0001218	22643
FBgn0001220	13339
FBgn0001222	1368
FBgn0001224	955
FBgn0001225	3024
FBgn0001226	1587
FBgn0001227	22
FBgn0001228+FBgn0001223	2885
FBgn0001229	117
FBgn0001230	1476
FBgn0001233	27798
FBgn0001234+FBgn0263537	2681
FBgn0001235	2822
FBgn0001247	2388
FBgn0001248	17647
FBgn0001250	3463
FBgn0001253	104
FBgn0001254	0
FBgn0001255	32
FBgn0001256	3
FBgn0001257	3708
FBgn0001258	2118
FBgn0001259	98
FBgn0001263	1296
FBgn0001269	243
FBgn0001276	176
FBgn0001280	1637
FBgn0001281	2172
FBgn0001285	70
FBgn0001291	1584
FBgn0001296	1102
FBgn0001297	5747
FBgn0001301	1398
FBgn0001308	3536
FBgn0001311	150
FBgn0001313	449
FBgn0001319	86
FBgn0001320	327
FBgn0001321	15
FBgn0001323	288
FBgn0001324	1654
FBgn0001325	38
FBgn0001330	199
FBgn0001332	1036
FBgn0001341	295
FBgn0001404	2496
FBgn0001491	654
FBgn0001565	1917
FBgn0001612	310
FBgn0001624	3434
FBgn0001941	2097
FBgn0001942	40117
FBgn0001961	2798
FBgn0001965	1337
FBgn0001967	0
FBgn0001970	1
FBgn0001974	270
FBgn0001977	969
FBgn0001978	2256
FBgn0001981	156
FBgn0001983	2
FBgn0001986	698
FBgn0001987	1095
FBgn0001989	3188
FBgn0001990	339
FBgn0001991	2901
FBgn0001992	110
FBgn0001994	1447
FBgn0001995	547
FBgn0002021	832
FBgn0002022	2135
FBgn0002023	378
FBgn0002031	3606
FBgn0002036	3838
FBgn0002044	1859
FBgn0002069	472
FBgn0002121	3836
FBgn0002174	3774
FBgn0002183	1528
FBgn0002283	767
FBgn0002284	3301
FBgn0002306	1127
FBgn0002354	373
FBgn0002413	1920
FBgn0002431	6302
FBgn0002440	1
FBgn0002441	1276
FBgn0002466+FBgn0266678	398
FBgn0002521	1246
FBgn0002522	55
FBgn0002524	1095
FBgn0002525	1735
FBgn0002526	1585
FBgn0002531	3
FBgn0002533	1
FBgn0002534	2
FBgn0002535	0
FBgn0002542	638
FBgn0002552	679
FBgn0002561	0
FBgn0002562	222
FBgn0002563	8336
FBgn0002564	49
FBgn0002565	895
FBgn0002566	1982
FBgn0002567	2173
FBgn0002569	633
FBgn0002570	64405
FBgn0002571	2405
FBgn0002573	73
FBgn0002576	100
FBgn0002577	33
FBgn0002579	16023
FBgn0002590	20962
FBgn0002592	16
FBgn0002593	22105
FBgn0002607	23694
FBgn0002609	36
FBgn0002622	23063
FBgn0002626	19248
FBgn0002629	0
FBgn0002631	1
FBgn0002632	2
FBgn0002633	5
FBgn0002638	1487
FBgn0002641	583
FBgn0002643	1329
FBgn0002645	3370
FBgn0002673	1309
FBgn0002707	159
FBgn0002709+FBgn0028581	3705
FBgn0002715	1015
FBgn0002716	38
FBgn0002719	32847
FBgn0002723	575
FBgn0002732	13
FBgn0002733	124
FBgn0002734	0
FBgn0002735	1
FBgn0002736	363
FBgn0002772	9970
FBgn0002773	23913
FBgn0002774	1321
FBgn0002775	395
FBgn0002778	1463
FBgn0002780	2058
FBgn0002783	1415
FBgn0002787	3160
FBgn0002789	6055
FBgn0002791	985
FBgn0002838	203
FBgn0002842	298
FBgn0002855	13474
FBgn0002856	3266
FBgn0002862	9003
FBgn0002863	0
FBgn0002865	16461
FBgn0002868	28203
FBgn0002869	310
FBgn0002872	288
FBgn0002873	2990
FBgn0002878	240
FBgn0002887	466
FBgn0002891	362
FBgn0002899	151
FBgn0002901	338
FBgn0002905	322
FBgn0002906	754
FBgn0002914	2238
FBgn0002917	633
FBgn0002921	40074
FBgn0002922	54
FBgn0002924	379
FBgn0002926	17
FBgn0002930	6252
FBgn0002931	273
FBgn0002932	153
FBgn0002933	0
FBgn0002936	0
FBgn0002937	1026
FBgn0002938	10718
FBgn0002939	4535
FBgn0002940	86098
FBgn0002941	50
FBgn0002945	433
FBgn0002948	93
FBgn0002962	43
FBgn0002973	2019
FBgn0002985	377
FBgn0002989	203
FBgn0003002	38
FBgn0003008	419
FBgn0003009	533
FBgn0003011	69
FBgn0003015	13
FBgn0003023	54
FBgn0003028	287
FBgn0003034	5786
FBgn0003041	767
FBgn0003042	221
FBgn0003044	894
FBgn0003046	14
FBgn0003048	1295
FBgn0003053	1250
FBgn0003057	0
FBgn0003060	37
FBgn0003062	769
FBgn0003065	3
FBgn0003068	1442
FBgn0003071	10546
FBgn0003074	17426
FBgn0003076	16433
FBgn0003079	529
FBgn0003082	86
FBgn0003086	0
FBgn0003087	333
FBgn0003089	8
FBgn0003090	265
FBgn0003091	1063
FBgn0003093	1955
FBgn0003114	14
FBgn0003116	795
FBgn0003117	179
FBgn0003118	511
FBgn0003124	2464
FBgn0003129	135
FBgn0003130	12
FBgn0003132	1667
FBgn0003134	5321
FBgn0003137	7934
FBgn0003139	618
FBgn0003140	482
FBgn0003141	908
FBgn0003145	683
FBgn0003149	14363
FBgn0003159	4603
FBgn0003162	1324
FBgn0003165	1591
FBgn0003169	1529
FBgn0003174	71
FBgn0003175	2164
FBgn0003187	3129
FBgn0003189	1195
FBgn0003204	2055
FBgn0003205	1540
FBgn0003206	1192
FBgn0003209	1788
FBgn0003210	1569
FBgn0003218	3539
FBgn0003227	28
FBgn0003231	13037
FBgn0003248	799
FBgn0003249	2018
FBgn0003250	3998
FBgn0003254	450
FBgn0003255	77
FBgn0003256	860
FBgn0003257	216
FBgn0003261	12240
FBgn0003267	5
FBgn0003268	315
FBgn0003270	1
FBgn0003274	18433
FBgn0003275	1012
FBgn0003277	1479
FBgn0003278	194
FBgn0003279	29022
FBgn0003285	98
FBgn0003292	59
FBgn0003295	37
FBgn0003300	32
FBgn0003301	1788
FBgn0003302	821
FBgn0003308	1956
FBgn0003310	1296
FBgn0003312	38
FBgn0003313+FBgn0263087	42
FBgn0003317	934
FBgn0003319	20
FBgn0003321	2389
FBgn0003326	86
FBgn0003328	1367
FBgn0003330	279
FBgn0003334	1351
FBgn0003339	126
FBgn0003345	2011
FBgn0003346	711
FBgn0003353	417
FBgn0003356	1998
FBgn0003357	1346
FBgn0003358	6320
FBgn0003360	61790
FBgn0003366	3037
FBgn0003372	5
FBgn0003373	1
FBgn0003374	0
FBgn0003375	0
FBgn0003377	0
FBgn0003378	1
FBgn0003380	1723
FBgn0003382	22
FBgn0003386	737
FBgn0003388	88
FBgn0003390	1295
FBgn0003391	1364
FBgn0003392	5839
FBgn0003396	1962
FBgn0003401	100
FBgn0003410	1889
FBgn0003411	2
FBgn0003415	2145
FBgn0003416	451
FBgn0003423	5237
FBgn0003429	3107
FBgn0003430	67
FBgn0003435	17272
FBgn0003444	253
FBgn0003447	928
FBgn0003448	1
FBgn0003449	761
FBgn0003450	30
FBgn0003459	445
FBgn0003460	428
FBgn0003462	15703
FBgn0003463	1953
FBgn0003464	1546
FBgn0003475	5050
FBgn0003479	265
FBgn0003480	65
FBgn0003482	5
FBgn0003483	162
FBgn0003486	1
FBgn0003495	751
FBgn0003499	260
FBgn0003502+FBgn0262374	854
FBgn0003510+FBgn0003511	275
FBgn0003512	509
FBgn0003513	249
FBgn0003514	2290
FBgn0003515	951
FBgn0003517	27395
FBgn0003520	2120
FBgn0003525	47
FBgn0003527	264
FBgn0003545	637
FBgn0003557	2737
FBgn0003559	673
FBgn0003567	988
FBgn0003575	1145
FBgn0003598	688
FBgn0003607	1467
FBgn0003612	2137
FBgn0003638	5893
FBgn0003651	1690
FBgn0003654	715
FBgn0003655	72
FBgn0003656	6580
FBgn0003660	3965
FBgn0003676	1668
FBgn0003683	0
FBgn0003687	215
FBgn0003701	300
FBgn0003710	272
FBgn0003714	400
FBgn0003716	2047
FBgn0003719	61
FBgn0003720	1
FBgn0003721	12694
FBgn0003731	3594
FBgn0003732	1525
FBgn0003733	162
FBgn0003741	215
FBgn0003742	803
FBgn0003744	1631
FBgn0003747	1
FBgn0003748	15319
FBgn0003751	13
FBgn0003861	8445
FBgn0003862	2376
FBgn0003863	37585
FBgn0003865	1
FBgn0003866	445
FBgn0003867	1816
FBgn0003870	1637
FBgn0003882	887
FBgn0003884	37131
FBgn0003885	6110
FBgn0003886	496
FBgn0003887	9985
FBgn0003888	2475
FBgn0003889	23710
FBgn0003890	2902
FBgn0003891	10079
FBgn0003892	543
FBgn0003896	161
FBgn0003900	227
FBgn0003916	0
FBgn0003920	0
FBgn0003922	0
FBgn0003923	0
FBgn0003926	1
FBgn0003930	2
FBgn0003931	0
FBgn0003933	0
FBgn0003934	1
FBgn0003935	0
FBgn0003936	0
FBgn0003938	0
FBgn0003941	17609
FBgn0003942	20038
FBgn0003943	12908
FBgn0003944	332
FBgn0003950	256
FBgn0003961	3804
FBgn0003963	335
FBgn0003964	1057
FBgn0003965	937
FBgn0003969	816
FBgn0003975	226
FBgn0003977	517
FBgn0003978	194
FBgn0003979	2
FBgn0003980	4
FBgn0003983	0
FBgn0003984	296
FBgn0003996	424
FBgn0003997	279
FBgn0004003	861
FBgn0004009	43
FBgn0004028	10448
FBgn0004034	6
FBgn0004045	4980
FBgn0004047	18020
FBgn0004049	1333
FBgn0004050	849
FBgn0004052	13
FBgn0004053	2
FBgn0004054	0
FBgn0004055	1865
FBgn0004057	4588
FBgn0004066	2670
FBgn0004087	265
FBgn0004101	294
FBgn0004102	259
FBgn0004103	4925
FBgn0004106	207
FBgn0004107	74
FBgn0004108	315
FBgn0004110	4
FBgn0004117	11745
FBgn0004118	223
FBgn0004132	490
FBgn0004133	885
FBgn0004143	0
FBgn0004167	8143
FBgn0004168	175
FBgn0004169	17641
FBgn0004170	0
FBgn0004171	4789
FBgn0004172	1138
FBgn0004173	7258
FBgn0004174	5114
FBgn0004175	3318
FBgn0004177	7670
FBgn0004179	3172
FBgn0004181	134027
FBgn0004183	2
FBgn0004185	0
FBgn0004186	0
FBgn0004187	1
FBgn0004188	0
FBgn0004189	0
FBgn0004190	0
FBgn0004191	2
FBgn0004192	0
FBgn0004197	397
FBgn0004198	1172
FBgn0004227	1369
FBgn0004228	674
FBgn0004237	2979
FBgn0004240	80
FBgn0004242	3996
FBgn0004244	1052
FBgn0004359	556
FBgn0004360	144
FBgn0004362	1000
FBgn0004363	26537
FBgn0004364	1456
FBgn0004367	177
FBgn0004368	1438
FBgn0004369	1315
FBgn0004370	1967
FBgn0004372	185
FBgn0004373	4314
FBgn0004374	907
FBgn0004378	169
FBgn0004379	1063
FBgn0004380	759
FBgn0004381	548
FBgn0004387	1987
FBgn0004389	1
FBgn0004390	719
FBgn0004391	606
FBgn0004394	65
FBgn0004395	622
FBgn0004396	1185
FBgn0004397	1756
FBgn0004400	15
FBgn0004401	4501
FBgn0004403	7411
FBgn0004404	3345
FBgn0004406	257
FBgn0004407+FBgn0064115	702
FBgn0004414	10452
FBgn0004419	2752
FBgn0004425	193
FBgn0004426	172
FBgn0004427	86
FBgn0004428	444
FBgn0004429	1938
FBgn0004430	29
FBgn0004431	4
FBgn0004432	16351
FBgn0004436	3295
FBgn0004449	3180
FBgn0004456	1269
FBgn0004462	924
FBgn0004463	269
FBgn0004465	1096
FBgn0004507	18319
FBgn0004509	2828
FBgn0004510	303
FBgn0004511	2
FBgn0004512	3924
FBgn0004513	649
FBgn0004514	55
FBgn0004516	2364
FBgn0004552	459
FBgn0004554	7
FBgn0004556	229
FBgn0004567	47
FBgn0004569	456
FBgn0004573	118
FBgn0004574	3374
FBgn0004575	1355
FBgn0004577	4
FBgn0004580	1857
FBgn0004581	994
FBgn0004583	1025
FBgn0004584	657
FBgn0004587	4198
FBgn0004588	1
FBgn0004589	0
FBgn0004590	0
FBgn0004591	0
FBgn0004592	0
FBgn0004593	0
FBgn0004594	0
FBgn0004595	1914
FBgn0004597	385
FBgn0004598	2229
FBgn0004606	747
FBgn0004607	702
FBgn0004611	2437
FBgn0004618	192
FBgn0004619	163
FBgn0004620	304
FBgn0004622	88
FBgn0004623	4147
FBgn0004629	3
FBgn0004635	381
FBgn0004636	3137
FBgn0004638	1114
FBgn0004643	495
FBgn0004644	143
FBgn0004646	2244
FBgn0004647	663
FBgn0004648	4732
FBgn0004649+FBgn0263530	79
FBgn0004650	450
FBgn0004652	1067
FBgn0004654	11191
FBgn0004655	1029
FBgn0004656	3139
FBgn0004657	2802
FBgn0004666	73
FBgn0004687	3052
FBgn0004698	1398
FBgn0004777	1
FBgn0004778	1
FBgn0004779	0
FBgn0004780	1
FBgn0004781	1
FBgn0004782	0
FBgn0004783	1
FBgn0004784	4206
FBgn0004795	1032
FBgn0004797	1304
FBgn0004811	927
FBgn0004828	8050
FBgn0004832	359
FBgn0004837	563
FBgn0004838	11604
FBgn0004839	94
FBgn0004841	35
FBgn0004842	67
FBgn0004852	2221
FBgn0004854	199
FBgn0004855	459
FBgn0004856	951
FBgn0004858	708
FBgn0004859	789
FBgn0004860	204
FBgn0004861	372
FBgn0004862	37
FBgn0004863	34
FBgn0004864	1042
FBgn0004865	198
FBgn0004867	24637
FBgn0004868	7812
FBgn0004870	72
FBgn0004872	54
FBgn0004875	3098
FBgn0004876	4791
FBgn0004878	0
FBgn0004880	579
FBgn0004882	9607
FBgn0004885	2556
FBgn0004888	9491
FBgn0004889	2980
FBgn0004892	112
FBgn0004893	986
FBgn0004895	2
FBgn0004896	36
FBgn0004897	6
FBgn0004898	8
FBgn0004901	279
FBgn0004903	1996
FBgn0004907	20848
FBgn0004908	332
FBgn0004910	1208
FBgn0004911	18
FBgn0004913	1481
FBgn0004914	3908
FBgn0004915	1149
FBgn0004919	853
FBgn0004921	8525
FBgn0004924	2905
FBgn0004926	3669
FBgn0004956	240
FBgn0004957	236
FBgn0004959	22
FBgn0005198	1418
FBgn0005278	9392
FBgn0005322	1320
FBgn0005355	647
FBgn0005386	2183
FBgn0005390	11
FBgn0005391	6768
FBgn0005411	1507
FBgn0005427	891
FBgn0005533	13931
FBgn0005536	4582
FBgn0005558	180
FBgn0005561	224
FBgn0005564	456
FBgn0005585	14784
FBgn0005586	1194
FBgn0005590	1
FBgn0005592	196
FBgn0005593	25449
FBgn0005596	587
FBgn0005612	1331
FBgn0005613	116
FBgn0005614	4147
FBgn0005617	563
FBgn0005619	586
FBgn0005624	121
FBgn0005626	1462
FBgn0005631	932
FBgn0005632	5507
FBgn0005633	48
FBgn0005636	315
FBgn0005638	115
FBgn0005640	1666
FBgn0005642	729
FBgn0005648	1118
FBgn0005649	3098
FBgn0005654+FBgn0085344	3624
FBgn0005655	219
FBgn0005658	97
FBgn0005659	1114
FBgn0005660	103
FBgn0005664	68
FBgn0005666	31703
FBgn0005670	108
FBgn0005671	15047
FBgn0005672	1244
FBgn0005674	1533
FBgn0005677	345
FBgn0005683	169
FBgn0005694	1113
FBgn0005695	608
FBgn0005696	113
FBgn0005771	912
FBgn0005775	476
FBgn0005777	1657
FBgn0005778	571
FBgn0005779	391
FBgn0008635	4154
FBgn0008636	27
FBgn0008646	48
FBgn0008651	102
FBgn0010014	394
FBgn0010015	614
FBgn0010019	534874
FBgn0010038	140
FBgn0010039	478
FBgn0010040	7
FBgn0010041	351
FBgn0010042	4
FBgn0010043	106
FBgn0010044	227
FBgn0010051	3064
FBgn0010052	68
FBgn0010053	4637
FBgn0010078	15426
FBgn0010097	7
FBgn0010100	38488
FBgn0010105	262
FBgn0010109	2
FBgn0010113	868
FBgn0010114	2205
FBgn0010173	1558
FBgn0010194	169
FBgn0010197	32
FBgn0010198	10690
FBgn0010213	3674
FBgn0010215	2597
FBgn0010217	57968
FBgn0010220	408
FBgn0010222	649
FBgn0010223	431
FBgn0010225	23694
FBgn0010226	15237
FBgn0010228	3543
FBgn0010235	2255
FBgn0010238	1931
FBgn0010240	126
FBgn0010241	1825
FBgn0010246	3787
FBgn0010247	947
FBgn0010258	557
FBgn0010263	5339
FBgn0010265	17878
FBgn0010269	502
FBgn0010278	776
FBgn0010280	2983
FBgn0010282	1128
FBgn0010287	311
FBgn0010288	3860
FBgn0010292	406
FBgn0010294	0
FBgn0010295	0
FBgn0010296	0
FBgn0010300	586
FBgn0010303	1193
FBgn0010309	782
FBgn0010313	1476
FBgn0010314	136
FBgn0010315	337
FBgn0010316	330
FBgn0010317	40
FBgn0010323	20
FBgn0010328	1238
FBgn0010329	135
FBgn0010333	1488
FBgn0010339	975
FBgn0010340	298
FBgn0010341	2867
FBgn0010342	212
FBgn0010348	8669
FBgn0010350	4220
FBgn0010352	36401
FBgn0010355	2086
FBgn0010356	475
FBgn0010357	32192
FBgn0010358	18
FBgn0010359	0
FBgn0010379	2578
FBgn0010380	2051
FBgn0010381	837
FBgn0010382	448
FBgn0010383	656
FBgn0010385	22
FBgn0010387	14438
FBgn0010388	49
FBgn0010389	603
FBgn0010391	2031
FBgn0010395	425
FBgn0010397	1686
FBgn0010398	175
FBgn0010399	311
FBgn0010401	702
FBgn0010403	1479
FBgn0010406	1223
FBgn0010407	72
FBgn0010408	8468
FBgn0010409	14410
FBgn0010411	19642
FBgn0010412	8041
FBgn0010414	215
FBgn0010415	5984
FBgn0010416	632
FBgn0010417	799
FBgn0010421	336
FBgn0010422	862
FBgn0010423	328
FBgn0010424	781
FBgn0010425	2127
FBgn0010431	122
FBgn0010433	0
FBgn0010434	6369
FBgn0010435	17446
FBgn0010438	40
FBgn0010441	614
FBgn0010452	193
FBgn0010453	130
FBgn0010470	4717
FBgn0010473	1823
FBgn0010482	6028
FBgn0010488	12872
FBgn0010497	1256
FBgn0010501	294
FBgn0010504	3356
FBgn0010516	6366
FBgn0010520	201
FBgn0010531	573
FBgn0010548	11385
FBgn0010549	80
FBgn0010551	5080
FBgn0010575	1969
FBgn0010583	1603
FBgn0010590	3247
FBgn0010591	2696
FBgn0010602	1521
FBgn0010607	210
FBgn0010611	3186
FBgn0010612	7699
FBgn0010620	1901
FBgn0010621	2036
FBgn0010622	368
FBgn0010638	2913
FBgn0010651	3716
FBgn0010660	1311
FBgn0010741	761
FBgn0010747	3411
FBgn0010750	712
FBgn0010762	1153
FBgn0010768	209
FBgn0010770	163
FBgn0010772	2177
FBgn0010774	2085
FBgn0010786	2740
FBgn0010803	1270
FBgn0010808	2377
FBgn0010812	904
FBgn0010825	2561
FBgn0010830	483
FBgn0010877	1717
FBgn0010894	445
FBgn0010905	2343
FBgn0010909	3094
FBgn0010926	375
FBgn0011016	2314
FBgn0011020	143
FBgn0011202	1634
FBgn0011204	4035
FBgn0011205	2306
FBgn0011206	13442
FBgn0011207	1302
FBgn0011211	42270
FBgn0011217	12875
FBgn0011224	4397
FBgn0011225	12422
FBgn0011227	3184
FBgn0011230	12287
FBgn0011232	959
FBgn0011236	660
FBgn0011239	955
FBgn0011241	510
FBgn0011244	11025
FBgn0011259	576
FBgn0011260	688
FBgn0011270	5145
FBgn0011272	15834
FBgn0011273+FBgn0039374	3524
FBgn0011274	2752
FBgn0011276	6
FBgn0011277	8
FBgn0011278	35
FBgn0011279	294
FBgn0011280	8276
FBgn0011281	1405
FBgn0011282	3
FBgn0011283	502
FBgn0011284	23201
FBgn0011286	5752
FBgn0011288	1013
FBgn0011289	2142
FBgn0011290	532
FBgn0011291	195
FBgn0011293	737
FBgn0011294	174
FBgn0011296	2819
FBgn0011297	253
FBgn0011300	1328
FBgn0011305	718
FBgn0011327	2880
FBgn0011335	389
FBgn0011336	5198
FBgn0011361	4839
FBgn0011455	5927
FBgn0011474	625
FBgn0011476	352
FBgn0011481	1562
FBgn0011509	765
FBgn0011554	244
FBgn0011555	1126
FBgn0011556	351
FBgn0011559	43772
FBgn0011566	280
FBgn0011569	410
FBgn0011570	911
FBgn0011571	989
FBgn0011573	2139
FBgn0011576	1
FBgn0011581	510
FBgn0011582	274
FBgn0011584	5892
FBgn0011586	934
FBgn0011589	206
FBgn0011591	351
FBgn0011592	974
FBgn0011596	2300
FBgn0011603	2052
FBgn0011604	2458
FBgn0011606	3071
FBgn0011638	1371
FBgn0011640	1634
FBgn0011642	1720
FBgn0011648	1206
FBgn0011653	2
FBgn0011655	750
FBgn0011656	2205
FBgn0011659	126
FBgn0011660	522
FBgn0011661	7324
FBgn0011666	892
FBgn0011668	27638
FBgn0011669	37610
FBgn0011670	8308
FBgn0011672	1981
FBgn0011674	188
FBgn0011676	227
FBgn0011692	186
FBgn0011693	2752
FBgn0011694	43354
FBgn0011695	55188
FBgn0011701	445
FBgn0011703	144
FBgn0011704	462
FBgn0011705	643
FBgn0011706	31
FBgn0011708	2458
FBgn0011710	758
FBgn0011715	445
FBgn0011722	1093
FBgn0011723	180
FBgn0011725	13196
FBgn0011726	4649
FBgn0011737	1777
FBgn0011739	1628
FBgn0011740	1121
FBgn0011741	576
FBgn0011742	2117
FBgn0011743	1871
FBgn0011745	1859
FBgn0011746	592
FBgn0011747	7171
FBgn0011754	5274
FBgn0011758	62
FBgn0011760	6595
FBgn0011761	63
FBgn0011762	47
FBgn0011763	1352
FBgn0011764	1181
FBgn0011766	2258
FBgn0011768	5228
FBgn0011769	279
FBgn0011770	4701
FBgn0011771	726
FBgn0011774	236
FBgn0011785	1407
FBgn0011787	651
FBgn0011802	240
FBgn0011812	0
FBgn0011817	2554
FBgn0011818	847
FBgn0011822	69
FBgn0011824	268
FBgn0011826	1254
FBgn0011828	2340
FBgn0011829	50
FBgn0011832	0
FBgn0011834	118
FBgn0011836	554
FBgn0011837	2109
FBgn0011840	0
FBgn0011844	0
FBgn0011845	0
FBgn0011848	0
FBgn0011849	0
FBgn0011850	0
FBgn0011851	0
FBgn0011852	0
FBgn0011853	0
FBgn0011855	0
FBgn0011858	0
FBgn0011859	2
FBgn0011860	0
FBgn0011861	0
FBgn0011862	0
FBgn0011863	0
FBgn0011864	0
FBgn0011865	0
FBgn0011866	0
FBgn0011867	0
FBgn0011868	0
FBgn0011869	0
FBgn0011870	0
FBgn0011871	0
FBgn0011872	0
FBgn0011877	0
FBgn0011878	1
FBgn0011879	0
FBgn0011880	0
FBgn0011881	0
FBgn0011882	0
FBgn0011883	0
FBgn0011884	0
FBgn0011885	0
FBgn0011887	0
FBgn0011888	0
FBgn0011889	0
FBgn0011890	0
FBgn0011891	0
FBgn0011892	0
FBgn0011893	0
FBgn0011894	1
FBgn0011895	0
FBgn0011896	0
FBgn0011897	0
FBgn0011902	0
FBgn0011904	0
FBgn0011905	0
FBgn0011906	0
FBgn0011909	0
FBgn0011910	0
FBgn0011915	0
FBgn0011916	0
FBgn0011919	0
FBgn0011921	0
FBgn0011927	0
FBgn0011928	0
FBgn0011931	0
FBgn0011932	1
FBgn0011933	0
FBgn0011934	0
FBgn0011935	0
FBgn0011936	0
FBgn0011937	0
FBgn0011938	0
FBgn0011944	0
FBgn0011945	0
FBgn0011948	0
FBgn0011949	0
FBgn0011950	0
FBgn0011951	0
FBgn0011952	0
FBgn0011953	0
FBgn0011954	0
FBgn0011955	0
FBgn0011956	0
FBgn0011957	0
FBgn0011958	0
FBgn0011959	0
FBgn0011960	0
FBgn0011961	0
FBgn0011962	0
FBgn0011963	0
FBgn0011965	1
FBgn0011966	0
FBgn0011970	0
FBgn0011971	0
FBgn0011974	0
FBgn0011975	0
FBgn0011976	0
FBgn0011977	0
FBgn0011980	0
FBgn0011981	0
FBgn0011982	0
FBgn0011983	0
FBgn0011984	0
FBgn0011985	0
FBgn0011986	0
FBgn0011987	1
FBgn0011993	0
FBgn0011994	0
FBgn0011998	0
FBgn0011999	0
FBgn0012000	0
FBgn0012001	0
FBgn0012002	0
FBgn0012003	0
FBgn0012004	0
FBgn0012009	0
FBgn0012010	0
FBgn0012011	0
FBgn0012016	0
FBgn0012017	0
FBgn0012018	0
FBgn0012024	0
FBgn0012025	0
FBgn0012026	2
FBgn0012027	1
FBgn0012028	0
FBgn0012034	25456
FBgn0012036	24736
FBgn0012037	7478
FBgn0012042	81
FBgn0012051	1075
FBgn0012058	2488
FBgn0012344	333
FBgn0013263+FBgn0260233	3001
FBgn0013269	845
FBgn0013272	18083
FBgn0013275	0
FBgn0013276	4
FBgn0013277	0
FBgn0013278	14
FBgn0013279	4
FBgn0013300	1442
FBgn0013301	2053
FBgn0013303	986
FBgn0013305	3991
FBgn0013307	1873
FBgn0013308	19
FBgn0013323	135
FBgn0013325	21707
FBgn0013334	4999
FBgn0013342	5231
FBgn0013343	987
FBgn0013347	972
FBgn0013348	1774
FBgn0013432	393
FBgn0013433	107
FBgn0013435	212
FBgn0013467	1305
FBgn0013469	268
FBgn0013531	186
FBgn0013548	109
FBgn0013563	534
FBgn0013576	9355
FBgn0013672	10212
FBgn0013673	510
FBgn0013674	131656
FBgn0013675	45571
FBgn0013676	75330
FBgn0013678	19030
FBgn0013679	7102
FBgn0013680	819
FBgn0013681	1415
FBgn0013683	150
FBgn0013684	8039
FBgn0013685	136
FBgn0013686	487762
FBgn0013688	942
FBgn0013689	4
FBgn0013690	3
FBgn0013691	2
FBgn0013692	0
FBgn0013693	0
FBgn0013694	3
FBgn0013695	6
FBgn0013696	1
FBgn0013697	15
FBgn0013698	6
FBgn0013699	3
FBgn0013700	0
FBgn0013701	1
FBgn0013702	3
FBgn0013703	0
FBgn0013704	0
FBgn0013705	0
FBgn0013706	0
FBgn0013707	0
FBgn0013708	6
FBgn0013709	0
FBgn0013710	4
FBgn0013717	491
FBgn0013718	3175
FBgn0013720	668
FBgn0013725	235
FBgn0013726	969
FBgn0013732	165
FBgn0013733	22497
FBgn0013746	1334
FBgn0013749	2128
FBgn0013750	1719
FBgn0013751	77
FBgn0013753	288
FBgn0013755	2
FBgn0013756	1611
FBgn0013762	476
FBgn0013763	17395
FBgn0013764	915
FBgn0013765	6071
FBgn0013767	82
FBgn0013770	23116
FBgn0013771	1562
FBgn0013772	684
FBgn0013773	1023
FBgn0013799	924
FBgn0013809	1590
FBgn0013810	3507
FBgn0013811	1061
FBgn0013812	527
FBgn0013813	2524
FBgn0013949	1643
FBgn0013953	319
FBgn0013954	5121
FBgn0013972	624
FBgn0013973	360
FBgn0013981	9063
FBgn0013983	702
FBgn0013984	869
FBgn0013987	2255
FBgn0013995	6033
FBgn0013997	2089
FBgn0014000	2150
FBgn0014002	18714
FBgn0014006	1595
FBgn0014007	1111
FBgn0014009	3013
FBgn0014010	6080
FBgn0014011	1366
FBgn0014018	3003
FBgn0014019	1108
FBgn0014020	8001
FBgn0014022	190
FBgn0014023	552
FBgn0014024	697
FBgn0014026	31397
FBgn0014028	12388
FBgn0014029	839
FBgn0014031	4337
FBgn0014032	437
FBgn0014033	980
FBgn0014037	5548
FBgn0014073	660
FBgn0014075	2965
FBgn0014076	2
FBgn0014092	330
FBgn0014127	1085
FBgn0014133	2074
FBgn0014135	282
FBgn0014141	3862
FBgn0014143	57
FBgn0014163	4745
FBgn0014179	26
FBgn0014184	42893
FBgn0014189	1707
FBgn0014269	536
FBgn0014340	217
FBgn0014342	408
FBgn0014343	321
FBgn0014366	613
FBgn0014368	2
FBgn0014380	1065
FBgn0014388	862
FBgn0014391	3581
FBgn0014395	410
FBgn0014396	14765
FBgn0014411	1689
FBgn0014417	977
FBgn0014427	3450
FBgn0014454	5
FBgn0014455	1731
FBgn0014464	7
FBgn0014465	2
FBgn0014466	0
FBgn0014469	6549
FBgn0014848	0
FBgn0014849	0
FBgn0014850	0
FBgn0014851	0
FBgn0014857	2482
FBgn0014859	382
FBgn0014861	190
FBgn0014863	12193
FBgn0014865	350
FBgn0014868	2771
FBgn0014869	5297
FBgn0014870	1533
FBgn0014877	2180
FBgn0014879	767
FBgn0014903+FBgn0053082	1966
FBgn0014906	2380
FBgn0014930	1114
FBgn0014931	78
FBgn0014949	1
FBgn0015000	1361
FBgn0015001	633
FBgn0015008	1688
FBgn0015010	2566
FBgn0015011	972
FBgn0015019	1738
FBgn0015024	6214
FBgn0015025	129
FBgn0015031	6670
FBgn0015032	49
FBgn0015033	1445
FBgn0015034	1101
FBgn0015035	1576
FBgn0015036	24
FBgn0015037	3404
FBgn0015038	240
FBgn0015039	7267
FBgn0015040	5
FBgn0015075	888
FBgn0015218	5933
FBgn0015221	27556
FBgn0015222	29412
FBgn0015229	848
FBgn0015230	1206
FBgn0015239	1354
FBgn0015240	898
FBgn0015245	8655
FBgn0015247	2851
FBgn0015268	159
FBgn0015269	2295
FBgn0015270	51
FBgn0015271	154
FBgn0015277	836
FBgn0015278	3036
FBgn0015279	1684
FBgn0015282	3867
FBgn0015283	4344
FBgn0015286	1408
FBgn0015295	637
FBgn0015296	687
FBgn0015298	624
FBgn0015299	538
FBgn0015300	277
FBgn0015316	221
FBgn0015320	2952
FBgn0015321	2994
FBgn0015323	630
FBgn0015324	14255
FBgn0015331	812
FBgn0015336	196
FBgn0015338	877
FBgn0015351	130
FBgn0015359	1314
FBgn0015360	891
FBgn0015371	927
FBgn0015372	633
FBgn0015376	599
FBgn0015379	454
FBgn0015380	227
FBgn0015381	37
FBgn0015391	332
FBgn0015393	284
FBgn0015396	348
FBgn0015399	368
FBgn0015400	256
FBgn0015402	879
FBgn0015477	2149
FBgn0015509	3728
FBgn0015513	3141
FBgn0015519	155
FBgn0015520	852
FBgn0015521	7700
FBgn0015522	1129
FBgn0015524	106
FBgn0015527	436
FBgn0015541	2208
FBgn0015543	12
FBgn0015544	710
FBgn0015546	321
FBgn0015550	9
FBgn0015553	86
FBgn0015558	600
FBgn0015561	61
FBgn0015568	1834
FBgn0015569	2213
FBgn0015570	1376
FBgn0015571	4187
FBgn0015572	165
FBgn0015574	1023
FBgn0015575	9715
FBgn0015576	2928
FBgn0015577	1410
FBgn0015582	349
FBgn0015583	1123
FBgn0015584	13856
FBgn0015585	5287
FBgn0015586	7972
FBgn0015589	1906
FBgn0015591	371
FBgn0015600	8907
FBgn0015602	516
FBgn0015609	1160
FBgn0015614	2671
FBgn0015615	673
FBgn0015618	119
FBgn0015621	174
FBgn0015622	9394
FBgn0015623	33590
FBgn0015625	711
FBgn0015663	299
FBgn0015664	637
FBgn0015714	1428
FBgn0015721	161
FBgn0015737	4733
FBgn0015754	3038
FBgn0015756	16411
FBgn0015765	583
FBgn0015766+FBgn0065097	35741
FBgn0015770	9
FBgn0015772	2407
FBgn0015773	426
FBgn0015774	455
FBgn0015776	7873
FBgn0015777	7164
FBgn0015778	8812
FBgn0015781	713
FBgn0015789	2607
FBgn0015790	5364
FBgn0015791	2589
FBgn0015793	679
FBgn0015794	1039
FBgn0015795	5779
FBgn0015797	1590
FBgn0015799	1206
FBgn0015801	1223
FBgn0015803	1743
FBgn0015805	1029
FBgn0015806	2485
FBgn0015808	3593
FBgn0015818	276
FBgn0015828	569
FBgn0015829	500
FBgn0015831	1023
FBgn0015834	4179
FBgn0015838	385
FBgn0015872	2507
FBgn0015903	795
FBgn0015904	151
FBgn0015905	398
FBgn0015919	247
FBgn0015924	3954
FBgn0015925	294
FBgn0015926	15
FBgn0015929	379
FBgn0015949	2026
FBgn0016013	983
FBgn0016031	3477
FBgn0016032	559
FBgn0016034	504
FBgn0016036	18
FBgn0016038	1399
FBgn0016041	1739
FBgn0016047	142
FBgn0016053	1
FBgn0016054	146
FBgn0016059	2743
FBgn0016061	516
FBgn0016070	1544
FBgn0016075	3559
FBgn0016076	6267
FBgn0016078	1134
FBgn0016080	2784
FBgn0016081	6001
FBgn0016119	7620
FBgn0016120	8835
FBgn0016122	7980
FBgn0016123	3753
FBgn0016126	8656
FBgn0016131	212
FBgn0016641	1070
FBgn0016650	683
FBgn0016660	101
FBgn0016672	1825
FBgn0016675	496
FBgn0016684	2522
FBgn0016685	1578
FBgn0016687	9027
FBgn0016691	10190
FBgn0016693	6835
FBgn0016694	9268
FBgn0016696	3138
FBgn0016697	3317
FBgn0016698	572
FBgn0016700	3232
FBgn0016701	1754
FBgn0016715	1247
FBgn0016726	6652
FBgn0016754	1400
FBgn0016756	10754
FBgn0016762	193
FBgn0016792	624
FBgn0016794	769
FBgn0016797	1561
FBgn0016917	8941
FBgn0016919	561
FBgn0016920	118
FBgn0016926	10394
FBgn0016930	1348
FBgn0016970	193
FBgn0016974	920
FBgn0016976+FBgn0016975	2690
FBgn0016977	5500
FBgn0016978	1014
FBgn0016983	1455
FBgn0016984	1745
FBgn0017414	169
FBgn0017418	2294
FBgn0017424	7
FBgn0017429	745
FBgn0017430	384
FBgn0017448	608
FBgn0017456	1173
FBgn0017457	816
FBgn0017482	329
FBgn0017545	37066
FBgn0017550	1206
FBgn0017551	453
FBgn0017556	1077
FBgn0017558	8641
FBgn0017561	681
FBgn0017566	13370
FBgn0017567	4571
FBgn0017572	2098
FBgn0017577	92
FBgn0017578	612
FBgn0017579	15897
FBgn0017581	39404
FBgn0017590	364
FBgn0019624	14357
FBgn0019637	530
FBgn0019643	5546
FBgn0019644	13549
FBgn0019650	395
FBgn0019660	228
FBgn0019661	9385
FBgn0019662	1049
FBgn0019686	314
FBgn0019809	14
FBgn0019828	10286
FBgn0019830	3813
FBgn0019886	7399
FBgn0019890	4737
FBgn0019925	3577
FBgn0019928	407
FBgn0019929	2043
FBgn0019932	2018
FBgn0019936	12541
FBgn0019938	659
FBgn0019940	1964
FBgn0019947	1198
FBgn0019948	3814
FBgn0019949	403
FBgn0019952	1216
FBgn0019957	6550
FBgn0019960	8572
FBgn0019968	4677
FBgn0019972	541
FBgn0019982	1447
FBgn0019985	329
FBgn0019990	1245
FBgn0020018	1397
FBgn0020224	1392
FBgn0020235	11558
FBgn0020236	22569
FBgn0020238	12717
FBgn0020248	20
FBgn0020249	1982
FBgn0020251	1188
FBgn0020255	5159
FBgn0020257	651
FBgn0020258	56
FBgn0020261	1370
FBgn0020269	407
FBgn0020270	185
FBgn0020272	124
FBgn0020277	254
FBgn0020278	1087
FBgn0020279	5306
FBgn0020280	655
FBgn0020294	786
FBgn0020299	1079
FBgn0020300	911
FBgn0020304	4328
FBgn0020305	369
FBgn0020307	605
FBgn0020309	3886
FBgn0020312	547
FBgn0020369	2898
FBgn0020370	2547
FBgn0020371	1818
FBgn0020372	943
FBgn0020376	2
FBgn0020377	46
FBgn0020378	287
FBgn0020379	526
FBgn0020381	735
FBgn0020385	13545
FBgn0020386	5512
FBgn0020388	1155
FBgn0020389	507
FBgn0020391	103
FBgn0020392	960
FBgn0020399	1660
FBgn0020407	262
FBgn0020412	3535
FBgn0020414	5981
FBgn0020415	7081
FBgn0020416	1570
FBgn0020429	15
FBgn0020440	1128
FBgn0020443	4333
FBgn0020445	337
FBgn0020493	677
FBgn0020496	3507
FBgn0020497	2431
FBgn0020503	14893
FBgn0020506	1055
FBgn0020508	390
FBgn0020509	9547
FBgn0020510	1017
FBgn0020513	12368
FBgn0020518	0
FBgn0020521	2764
FBgn0020545	2819
FBgn0020546+FBgn0262462	1
FBgn0020556	57
FBgn0020616	638
FBgn0020617	51
FBgn0020618	20258
FBgn0020620	1472
FBgn0020621	2976
FBgn0020622	985
FBgn0020626	3205
FBgn0020633	20
FBgn0020637	20
FBgn0020638	1
FBgn0020639	2
FBgn0020640	6
FBgn0020641	2
FBgn0020642	3
FBgn0020643	0
FBgn0020644	0
FBgn0020645	1
FBgn0020646	0
FBgn0020647	5893
FBgn0020653	5812
FBgn0020655	1315
FBgn0020660	5
FBgn0020762	1074
FBgn0020764	8345
FBgn0020765	14
FBgn0020766	1455
FBgn0020767	1568
FBgn0020880	31
FBgn0020887	890
FBgn0020906	10111
FBgn0020907	1852
FBgn0020908	12819
FBgn0020909	238
FBgn0020910+FBgn0086056	35653
FBgn0020912	612
FBgn0020930	1247
FBgn0021738	44
FBgn0021742	3
FBgn0021750	325
FBgn0021760	14709
FBgn0021761	620
FBgn0021764	954
FBgn0021765	4155
FBgn0021767	117
FBgn0021768	1884
FBgn0021776	68
FBgn0021795	2512
FBgn0021796	1304
FBgn0021800	1127
FBgn0021814	1892
FBgn0021818	980
FBgn0021825	1292
FBgn0021847	1317
FBgn0021856	674
FBgn0021872	11412
FBgn0021874	280
FBgn0021875	157
FBgn0021895	1278
FBgn0021906	11969
FBgn0021944	1315
FBgn0021967	3903
FBgn0021979	4027
FBgn0021995	471
FBgn0022023	4392
FBgn0022027	560
FBgn0022029	737
[truncated: 15,153 more rows]
