# Supplementary material for: The Drosophila transcriptional network is structured by microbiota
Source: BMC Genomics. 2016 Nov 25;17:975. doi: 10.1186/s12864-016-3307-9 (PMC5124311; doi:10.1186/s12864-016-3307-9)
Supplement: Additional file 12: — Data analysis tools. The unzipped folder contains (1) parameters used to align and count reads (align_count_index_reads.txt) and (2) an R script to replicate the data analysis. See README file and R script within folder for instructions. (ZIP 15304 kb) [file 12864_2016_3307_MOESM12_ESM.zip › DobsonEtAlBMCanalysis_submitted/counts_raw/533_6823_4211_N_JC-2_TGACCA_R1_sn.sam.count]

FBgn0000003	0
FBgn0000008	653
FBgn0000014	568
FBgn0000015	388
FBgn0000017	1342
FBgn0000018	400
FBgn0000022	0
FBgn0000024	1984
FBgn0000028	243
FBgn0000032	919
FBgn0000036	245
FBgn0000037	286
FBgn0000038	1144
FBgn0000039	190
FBgn0000042	34199
FBgn0000043	5751
FBgn0000045	10275
FBgn0000046	7962
FBgn0000047	2214
FBgn0000052	4437
FBgn0000053	6513
FBgn0000054	715
FBgn0000055+FBgn0000056	111054
FBgn0000057	1851
FBgn0000061	17
FBgn0000063	247
FBgn0000064	80961
FBgn0000071	5
FBgn0000075	177
FBgn0000077	320
FBgn0000078	7685
FBgn0000079	16567
FBgn0000083	8095
FBgn0000084	2016
FBgn0000092	29
FBgn0000094	6112
FBgn0000097	1054
FBgn0000099	1438
FBgn0000100	25396
FBgn0000108	2783
FBgn0000109	449
FBgn0000114	12408
FBgn0000115	1067
FBgn0000116	43144
FBgn0000117	5221
FBgn0000119	1003
FBgn0000120	19605
FBgn0000121	14058
FBgn0000137	3
FBgn0000139	1356
FBgn0000140	803
FBgn0000146	203
FBgn0000147	847
FBgn0000150	16349
FBgn0000152	171
FBgn0000153	3168
FBgn0000157	328
FBgn0000158	46
FBgn0000163	2060
FBgn0000166	8
FBgn0000173	3173
FBgn0000179	165
FBgn0000180	67
FBgn0000181	11551
FBgn0000182+FBgn0266459	2979
FBgn0000183	1903
FBgn0000206	600
FBgn0000210	142
FBgn0000212	1338
FBgn0000216	0
FBgn0000221	225
FBgn0000227	0
FBgn0000228	964
FBgn0000229	1499
FBgn0000233	47
FBgn0000239	3412
FBgn0000241	290
FBgn0000244	2939
FBgn0000246	120
FBgn0000247	1832
FBgn0000250	3682
FBgn0000251	1435
FBgn0000253	21130
FBgn0000256	7616
FBgn0000257	661
FBgn0000259	2369
FBgn0000261	41184
FBgn0000273	4051
FBgn0000274	1401
FBgn0000276	342
FBgn0000277	29
FBgn0000278	5
FBgn0000279	8
FBgn0000280	0
FBgn0000281	0
FBgn0000283	1640
FBgn0000286	1707
FBgn0000287	517
FBgn0000289	2397
FBgn0000299	5425
FBgn0000303	318
FBgn0000308	9465
FBgn0000316	729
FBgn0000317	1234
FBgn0000318	3078
FBgn0000319	10750
FBgn0000320	612
FBgn0000326	780
FBgn0000330	393
FBgn0000337	1
FBgn0000339	1770
FBgn0000346	2317
FBgn0000351	34
FBgn0000352	440
FBgn0000355	98
FBgn0000356	1
FBgn0000357	28
FBgn0000358	0
FBgn0000359	0
FBgn0000360	0
FBgn0000370	24976
FBgn0000376	348
FBgn0000377	633
FBgn0000382	3253
FBgn0000384	342
FBgn0000394	656
FBgn0000395	590
FBgn0000404	1060
FBgn0000405	1799
FBgn0000406	33723
FBgn0000409	10250
FBgn0000411	201
FBgn0000412	2493
FBgn0000413	1633
FBgn0000414	1865
FBgn0000416	42322
FBgn0000422	1941
FBgn0000426	299
FBgn0000427	31
FBgn0000439	93
FBgn0000442	55
FBgn0000447	3588
FBgn0000449	0
FBgn0000451	241
FBgn0000454	5702
FBgn0000455+FBgn0065087	2399
FBgn0000459	243
FBgn0000463	366
FBgn0000464	1402
FBgn0000473	1318
FBgn0000477	3364
FBgn0000479	2879
FBgn0000482	567
FBgn0000489	4172
FBgn0000490	583
FBgn0000492	447
FBgn0000497	250
FBgn0000499	1810
FBgn0000500	308
FBgn0000504	1842
FBgn0000520	298
FBgn0000524	333
FBgn0000527	709
FBgn0000529	34
FBgn0000533	374
FBgn0000535	297
FBgn0000536	6160
FBgn0000541	3374
FBgn0000542	278
FBgn0000543	655
FBgn0000546	576
FBgn0000547	1229
FBgn0000551	10
FBgn0000552	0
FBgn0000556	184385
FBgn0000557	4898
FBgn0000559	90424
FBgn0000560	122
FBgn0000562	2537
FBgn0000564	34
FBgn0000565	2126
FBgn0000566	1963
FBgn0000567	587
FBgn0000568	1982
FBgn0000575	1975
FBgn0000576	41
FBgn0000577	118
FBgn0000578	693
FBgn0000579	37846
FBgn0000581	2381
FBgn0000588	132
FBgn0000591	0
FBgn0000592	38724
FBgn0000594	0
FBgn0000606	9
FBgn0000611	1996
FBgn0000615	23783
FBgn0000617	244
FBgn0000618	183
FBgn0000625	174
FBgn0000629	547
FBgn0000633	268
FBgn0000635	2055
FBgn0000636	1202
FBgn0000639	0
FBgn0000640	21
FBgn0000644	16
FBgn0000658	65
FBgn0000659	883
FBgn0000662	1307
FBgn0000667	5782
FBgn0000709	916
FBgn0000711	1509
FBgn0000715	298
FBgn0000719	684
FBgn0000721	6490
FBgn0000723	2227
FBgn0000808	7
FBgn0000810	439
FBgn0000826	31
FBgn0000927	36
FBgn0000928	115
FBgn0000964	54
FBgn0000996	265
FBgn0001075	234
FBgn0001077	48
FBgn0001079	215
FBgn0001083	314
FBgn0001084	101
FBgn0001085	134
FBgn0001086	508
FBgn0001087	1096
FBgn0001089	1859
FBgn0001090	4203
FBgn0001091	27042
FBgn0001092	17477
FBgn0001098	6700
FBgn0001104	1071
FBgn0001105	4686
FBgn0001108	2026
FBgn0001112	3645
FBgn0001114	14881
FBgn0001120	5
FBgn0001122	1583
FBgn0001123	1588
FBgn0001124	18221
FBgn0001125	18350
FBgn0001128	22065
FBgn0001133	595
FBgn0001134	109
FBgn0001137	440
FBgn0001138	90
FBgn0001139	1888
FBgn0001142	3488
FBgn0001145	26048
FBgn0001147	150
FBgn0001148	62
FBgn0001149	20774
FBgn0001150	29
FBgn0001168	2351
FBgn0001169	620
FBgn0001170	28
FBgn0001174	2
FBgn0001179	383
FBgn0001180	131
FBgn0001185	394
FBgn0001186	9890
FBgn0001187	7975
FBgn0001189	1256
FBgn0001197	1432
FBgn0001202	1476
FBgn0001206	260
FBgn0001208	13251
FBgn0001215	7477
FBgn0001216	3407
FBgn0001217	8683
FBgn0001218	21274
FBgn0001220	13017
FBgn0001222	1447
FBgn0001224	1161
FBgn0001225	3367
FBgn0001226	1616
FBgn0001227	25
FBgn0001228+FBgn0001223	3250
FBgn0001229	130
FBgn0001230	1476
FBgn0001233	27104
FBgn0001234+FBgn0263537	2737
FBgn0001235	2441
FBgn0001247	2293
FBgn0001248	19490
FBgn0001250	3316
FBgn0001253	90
FBgn0001254	0
FBgn0001255	29
FBgn0001256	4
FBgn0001257	3977
FBgn0001258	2537
FBgn0001259	109
FBgn0001263	947
FBgn0001269	179
FBgn0001276	174
FBgn0001280	1775
FBgn0001281	2133
FBgn0001285	90
FBgn0001291	1739
FBgn0001296	1117
FBgn0001297	5376
FBgn0001301	1478
FBgn0001308	3493
FBgn0001311	128
FBgn0001313	270
FBgn0001319	66
FBgn0001320	294
FBgn0001321	34
FBgn0001323	244
FBgn0001324	1539
FBgn0001325	36
FBgn0001330	177
FBgn0001332	1013
FBgn0001341	270
FBgn0001404	2504
FBgn0001491	700
FBgn0001565	2078
FBgn0001612	284
FBgn0001624	3039
FBgn0001941	2659
FBgn0001942	46366
FBgn0001961	3351
FBgn0001965	1264
FBgn0001967	0
FBgn0001970	5
FBgn0001974	259
FBgn0001977	1145
FBgn0001978	2218
FBgn0001981	174
FBgn0001983	8
FBgn0001986	620
FBgn0001987	1268
FBgn0001989	3408
FBgn0001990	332
FBgn0001991	2417
FBgn0001992	92
FBgn0001994	1229
FBgn0001995	737
FBgn0002021	930
FBgn0002022	2165
FBgn0002023	324
FBgn0002031	3938
FBgn0002036	4044
FBgn0002044	1669
FBgn0002069	553
FBgn0002121	4011
FBgn0002174	3998
FBgn0002183	1563
FBgn0002283	763
FBgn0002284	3793
FBgn0002306	972
FBgn0002354	373
FBgn0002413	1850
FBgn0002431	5630
FBgn0002440	2
FBgn0002441	1237
FBgn0002466+FBgn0266678	371
FBgn0002521	1371
FBgn0002522	67
FBgn0002524	1232
FBgn0002525	1563
FBgn0002526	1606
FBgn0002531	10
FBgn0002533	3
FBgn0002534	4
FBgn0002535	0
FBgn0002542	641
FBgn0002552	620
FBgn0002561	0
FBgn0002562	646
FBgn0002563	13333
FBgn0002564	42
FBgn0002565	1104
FBgn0002566	1979
FBgn0002567	2121
FBgn0002569	819
FBgn0002570	73093
FBgn0002571	3383
FBgn0002573	77
FBgn0002576	77
FBgn0002577	43
FBgn0002579	20032
FBgn0002590	24389
FBgn0002592	17
FBgn0002593	24643
FBgn0002607	27854
FBgn0002609	36
FBgn0002622	27906
FBgn0002626	22702
FBgn0002629	1
FBgn0002631	0
FBgn0002632	1
FBgn0002633	1
FBgn0002638	1582
FBgn0002641	738
FBgn0002643	1145
FBgn0002645	3353
FBgn0002673	1342
FBgn0002707	174
FBgn0002709+FBgn0028581	3041
FBgn0002715	1032
FBgn0002716	35
FBgn0002719	39506
FBgn0002723	542
FBgn0002732	11
FBgn0002733	157
FBgn0002734	0
FBgn0002735	2
FBgn0002736	424
FBgn0002772	9609
FBgn0002773	24324
FBgn0002774	1267
FBgn0002775	418
FBgn0002778	1251
FBgn0002780	2089
FBgn0002783	1420
FBgn0002787	3464
FBgn0002789	6320
FBgn0002791	1021
FBgn0002838	202
FBgn0002842	275
FBgn0002855	11258
FBgn0002856	3107
FBgn0002862	11071
FBgn0002863	0
FBgn0002865	16981
FBgn0002868	53988
FBgn0002869	704
FBgn0002872	248
FBgn0002873	2363
FBgn0002878	238
FBgn0002887	441
FBgn0002891	390
FBgn0002899	173
FBgn0002901	343
FBgn0002905	306
FBgn0002906	646
FBgn0002914	2058
FBgn0002917	508
FBgn0002921	35697
FBgn0002922	55
FBgn0002924	362
FBgn0002926	20
FBgn0002930	6424
FBgn0002931	237
FBgn0002932	180
FBgn0002933	0
FBgn0002936	0
FBgn0002937	1138
FBgn0002938	8523
FBgn0002939	5595
FBgn0002940	69396
FBgn0002941	44
FBgn0002945	450
FBgn0002948	98
FBgn0002962	41
FBgn0002973	2240
FBgn0002985	415
FBgn0002989	210
FBgn0003002	30
FBgn0003008	463
FBgn0003009	504
FBgn0003011	91
FBgn0003015	4
FBgn0003023	40
FBgn0003028	206
FBgn0003034	6363
FBgn0003041	785
FBgn0003042	189
FBgn0003044	741
FBgn0003046	17
FBgn0003048	1160
FBgn0003053	1301
FBgn0003057	1
FBgn0003060	26
FBgn0003062	793
FBgn0003065	0
FBgn0003068	1368
FBgn0003071	10568
FBgn0003074	19000
FBgn0003076	17886
FBgn0003079	639
FBgn0003082	113
FBgn0003086	0
FBgn0003087	325
FBgn0003089	10
FBgn0003090	235
FBgn0003091	897
FBgn0003093	1848
FBgn0003114	12
FBgn0003116	804
FBgn0003117	220
FBgn0003118	451
FBgn0003124	2228
FBgn0003129	121
FBgn0003130	11
FBgn0003132	1712
FBgn0003134	5570
FBgn0003137	8695
FBgn0003139	665
FBgn0003140	429
FBgn0003141	870
FBgn0003145	634
FBgn0003149	13749
FBgn0003159	4406
FBgn0003162	1386
FBgn0003165	1332
FBgn0003169	1658
FBgn0003174	57
FBgn0003175	1920
FBgn0003187	2968
FBgn0003189	1143
FBgn0003204	2177
FBgn0003205	1648
FBgn0003206	1206
FBgn0003209	1631
FBgn0003210	1446
FBgn0003218	3414
FBgn0003227	30
FBgn0003231	14587
FBgn0003248	863
FBgn0003249	2022
FBgn0003250	4517
FBgn0003254	418
FBgn0003255	76
FBgn0003256	904
FBgn0003257	259
FBgn0003261	11906
FBgn0003267	7
FBgn0003268	269
FBgn0003270	0
FBgn0003274	24282
FBgn0003275	1117
FBgn0003277	1237
FBgn0003278	162
FBgn0003279	33572
FBgn0003285	103
FBgn0003292	64
FBgn0003295	41
FBgn0003300	21
FBgn0003301	1623
FBgn0003302	864
FBgn0003308	2140
FBgn0003310	1232
FBgn0003312	31
FBgn0003313+FBgn0263087	26
FBgn0003317	914
FBgn0003319	13
FBgn0003321	2263
FBgn0003326	74
FBgn0003328	1854
FBgn0003330	334
FBgn0003334	1369
FBgn0003339	135
FBgn0003345	1872
FBgn0003346	694
FBgn0003353	355
FBgn0003356	1614
FBgn0003357	1117
FBgn0003358	5619
FBgn0003360	61377
FBgn0003366	3135
FBgn0003372	1
FBgn0003373	0
FBgn0003374	0
FBgn0003375	0
FBgn0003377	1
FBgn0003378	1
FBgn0003380	1212
FBgn0003382	12
FBgn0003386	668
FBgn0003388	117
FBgn0003390	1412
FBgn0003391	1351
FBgn0003392	5571
FBgn0003396	1629
FBgn0003401	79
FBgn0003410	1991
FBgn0003411	3
FBgn0003415	1898
FBgn0003416	421
FBgn0003423	4943
FBgn0003429	2860
FBgn0003430	98
FBgn0003435	15239
FBgn0003444	252
FBgn0003447	1012
FBgn0003448	0
FBgn0003449	783
FBgn0003450	55
FBgn0003459	454
FBgn0003460	416
FBgn0003462	19527
FBgn0003463	2115
FBgn0003464	1561
FBgn0003475	4864
FBgn0003479	292
FBgn0003480	70
FBgn0003482	8
FBgn0003483	196
FBgn0003486	1
FBgn0003495	721
FBgn0003499	184
FBgn0003502+FBgn0262374	762
FBgn0003510+FBgn0003511	292
FBgn0003512	466
FBgn0003513	186
FBgn0003514	2714
FBgn0003515	1160
FBgn0003517	33675
FBgn0003520	1816
FBgn0003525	37
FBgn0003527	343
FBgn0003545	570
FBgn0003557	3107
FBgn0003559	646
FBgn0003567	970
FBgn0003575	1154
FBgn0003598	590
FBgn0003607	1799
FBgn0003612	1920
FBgn0003638	5239
FBgn0003651	1471
FBgn0003654	712
FBgn0003655	51
FBgn0003656	6352
FBgn0003660	4826
FBgn0003676	1894
FBgn0003683	1
FBgn0003687	231
FBgn0003701	298
FBgn0003710	250
FBgn0003714	392
FBgn0003716	1955
FBgn0003719	45
FBgn0003720	0
FBgn0003721	14049
FBgn0003731	3471
FBgn0003732	1458
FBgn0003733	169
FBgn0003741	225
FBgn0003742	727
FBgn0003744	1462
FBgn0003747	0
FBgn0003748	17625
FBgn0003751	13
FBgn0003861	6694
FBgn0003862	1964
FBgn0003863	40254
FBgn0003865	0
FBgn0003866	392
FBgn0003867	2298
FBgn0003870	1378
FBgn0003882	893
FBgn0003884	39208
FBgn0003885	6392
FBgn0003886	555
FBgn0003887	11704
FBgn0003888	3106
FBgn0003889	24587
FBgn0003890	3397
FBgn0003891	9324
FBgn0003892	491
FBgn0003896	178
FBgn0003900	299
FBgn0003916	0
FBgn0003920	1
FBgn0003922	0
FBgn0003923	0
FBgn0003926	0
FBgn0003930	4
FBgn0003931	0
FBgn0003933	0
FBgn0003934	1
FBgn0003935	0
FBgn0003936	0
FBgn0003938	0
FBgn0003941	19445
FBgn0003942	21829
FBgn0003943	13188
FBgn0003944	339
FBgn0003950	237
FBgn0003961	5202
FBgn0003963	342
FBgn0003964	1141
FBgn0003965	1066
FBgn0003969	827
FBgn0003975	187
FBgn0003977	573
FBgn0003978	218
FBgn0003979	0
FBgn0003980	3
FBgn0003983	0
FBgn0003984	255
FBgn0003996	483
FBgn0003997	280
FBgn0004003	870
FBgn0004009	45
FBgn0004028	10920
FBgn0004034	2
FBgn0004045	22
FBgn0004047	292
FBgn0004049	1173
FBgn0004050	844
FBgn0004052	7
FBgn0004053	0
FBgn0004054	0
FBgn0004055	1765
FBgn0004057	4984
FBgn0004066	2761
FBgn0004087	285
FBgn0004101	291
FBgn0004102	231
FBgn0004103	4858
FBgn0004106	207
FBgn0004107	71
FBgn0004108	299
FBgn0004110	2
FBgn0004117	12190
FBgn0004118	219
FBgn0004132	560
FBgn0004133	910
FBgn0004143	2
FBgn0004167	8231
FBgn0004168	158
FBgn0004169	17371
FBgn0004170	1
FBgn0004171	4821
FBgn0004172	1090
FBgn0004173	8667
FBgn0004174	5689
FBgn0004175	3801
FBgn0004177	7774
FBgn0004179	2926
FBgn0004181	118889
FBgn0004183	1
FBgn0004185	0
FBgn0004186	0
FBgn0004187	0
FBgn0004188	0
FBgn0004189	0
FBgn0004190	1
FBgn0004191	1
FBgn0004192	1
FBgn0004197	439
FBgn0004198	1025
FBgn0004227	1340
FBgn0004228	935
FBgn0004237	2829
FBgn0004240	231
FBgn0004242	3146
FBgn0004244	792
FBgn0004359	521
FBgn0004360	156
FBgn0004362	1035
FBgn0004363	29262
FBgn0004364	1418
FBgn0004367	187
FBgn0004368	1371
FBgn0004369	1254
FBgn0004370	1833
FBgn0004372	213
FBgn0004373	3998
FBgn0004374	965
FBgn0004378	186
FBgn0004379	859
FBgn0004380	833
FBgn0004381	620
FBgn0004387	2030
FBgn0004389	0
FBgn0004390	774
FBgn0004391	604
FBgn0004394	58
FBgn0004395	644
FBgn0004396	989
FBgn0004397	1926
FBgn0004400	20
FBgn0004401	4419
FBgn0004403	8736
FBgn0004404	4257
FBgn0004406	266
FBgn0004407+FBgn0064115	726
FBgn0004414	7911
FBgn0004419	2618
FBgn0004425	179
FBgn0004426	297
FBgn0004427	76
FBgn0004428	430
FBgn0004429	1618
FBgn0004430	26
FBgn0004431	10
FBgn0004432	19642
FBgn0004436	3277
FBgn0004449	3092
FBgn0004456	1208
FBgn0004462	1009
FBgn0004463	292
FBgn0004465	1281
FBgn0004507	18156
FBgn0004509	2769
FBgn0004510	331
FBgn0004511	3
FBgn0004512	4103
FBgn0004513	570
FBgn0004514	73
FBgn0004516	2367
FBgn0004552	461
FBgn0004554	9
FBgn0004556	178
FBgn0004567	47
FBgn0004569	431
FBgn0004573	94
FBgn0004574	3600
FBgn0004575	1045
FBgn0004577	3
FBgn0004580	1695
FBgn0004581	804
FBgn0004583	886
FBgn0004584	588
FBgn0004587	3918
FBgn0004588	0
FBgn0004589	3
FBgn0004590	1
FBgn0004591	0
FBgn0004592	0
FBgn0004593	3
FBgn0004594	0
FBgn0004595	1456
FBgn0004597	472
FBgn0004598	2195
FBgn0004606	670
FBgn0004607	526
FBgn0004611	2224
FBgn0004618	161
FBgn0004619	147
FBgn0004620	288
FBgn0004622	109
FBgn0004623	3919
FBgn0004629	3
FBgn0004635	367
FBgn0004636	2985
FBgn0004638	1131
FBgn0004643	488
FBgn0004644	124
FBgn0004646	2139
FBgn0004647	579
FBgn0004648	4478
FBgn0004649+FBgn0263530	70
FBgn0004650	463
FBgn0004652	972
FBgn0004654	13504
FBgn0004655	1016
FBgn0004656	2693
FBgn0004657	2935
FBgn0004666	63
FBgn0004687	3327
FBgn0004698	1288
FBgn0004777	0
FBgn0004778	2
FBgn0004779	0
FBgn0004780	1
FBgn0004781	0
FBgn0004782	0
FBgn0004783	1
FBgn0004784	3593
FBgn0004795	862
FBgn0004797	1510
FBgn0004811	884
FBgn0004828	8576
FBgn0004832	427
FBgn0004837	529
FBgn0004838	10966
FBgn0004839	110
FBgn0004841	46
FBgn0004842	59
FBgn0004852	2158
FBgn0004854	192
FBgn0004855	508
FBgn0004856	1093
FBgn0004858	722
FBgn0004859	703
FBgn0004860	168
FBgn0004861	328
FBgn0004862	24
FBgn0004863	39
FBgn0004864	899
FBgn0004865	192
FBgn0004867	29842
FBgn0004868	8740
FBgn0004870	84
FBgn0004872	64
FBgn0004875	2634
FBgn0004876	4593
FBgn0004878	0
FBgn0004880	395
FBgn0004882	8777
FBgn0004885	2667
FBgn0004888	11074
FBgn0004889	2754
FBgn0004892	100
FBgn0004893	1034
FBgn0004895	6
FBgn0004896	31
FBgn0004897	7
FBgn0004898	10
FBgn0004901	310
FBgn0004903	1784
FBgn0004907	22075
FBgn0004908	310
FBgn0004910	1191
FBgn0004911	15
FBgn0004913	1425
FBgn0004914	3901
FBgn0004915	1117
FBgn0004919	634
FBgn0004921	8281
FBgn0004924	2548
FBgn0004926	3622
FBgn0004956	219
FBgn0004957	236
FBgn0004959	18
FBgn0005198	1309
FBgn0005278	8997
FBgn0005322	1450
FBgn0005355	717
FBgn0005386	1742
FBgn0005390	15
FBgn0005391	47
FBgn0005411	1724
FBgn0005427	825
FBgn0005533	16544
FBgn0005536	4138
FBgn0005558	160
FBgn0005561	173
FBgn0005564	427
FBgn0005585	15915
FBgn0005586	1120
FBgn0005590	0
FBgn0005592	177
FBgn0005593	28725
FBgn0005596	535
FBgn0005612	1473
FBgn0005613	118
FBgn0005614	3409
FBgn0005617	586
FBgn0005619	569
FBgn0005624	142
FBgn0005626	1986
FBgn0005631	917
FBgn0005632	4862
FBgn0005633	58
FBgn0005636	328
FBgn0005638	92
FBgn0005640	1560
FBgn0005642	800
FBgn0005648	1125
FBgn0005649	2951
FBgn0005654+FBgn0085344	3213
FBgn0005655	233
FBgn0005658	101
FBgn0005659	931
FBgn0005660	131
FBgn0005664	569
FBgn0005666	25013
FBgn0005670	153
FBgn0005671	15885
FBgn0005672	1147
FBgn0005674	1487
FBgn0005677	339
FBgn0005683	164
FBgn0005694	936
FBgn0005695	565
FBgn0005696	130
FBgn0005771	916
FBgn0005775	385
FBgn0005777	1606
FBgn0005778	579
FBgn0005779	386
FBgn0008635	4463
FBgn0008636	24
FBgn0008646	64
FBgn0008651	96
FBgn0010014	342
FBgn0010015	540
FBgn0010019	562840
FBgn0010038	567
FBgn0010039	560
FBgn0010040	21
FBgn0010041	771
FBgn0010042	10
FBgn0010043	175
FBgn0010044	661
FBgn0010051	2700
FBgn0010052	88
FBgn0010053	5690
FBgn0010078	18929
FBgn0010097	12
FBgn0010100	37929
FBgn0010105	282
FBgn0010109	2
FBgn0010113	809
FBgn0010114	2045
FBgn0010173	1675
FBgn0010194	138
FBgn0010197	34
FBgn0010198	12675
FBgn0010213	3841
FBgn0010215	2605
FBgn0010217	57268
FBgn0010220	415
FBgn0010222	553
FBgn0010223	391
FBgn0010225	24100
FBgn0010226	16293
FBgn0010228	3406
FBgn0010235	2398
FBgn0010238	1876
FBgn0010240	101
FBgn0010241	1816
FBgn0010246	5155
FBgn0010247	888
FBgn0010258	629
FBgn0010263	4760
FBgn0010265	19891
FBgn0010269	616
FBgn0010278	756
FBgn0010280	2752
FBgn0010282	1117
FBgn0010287	300
FBgn0010288	3944
FBgn0010292	444
FBgn0010294	0
FBgn0010295	0
FBgn0010296	0
FBgn0010300	572
FBgn0010303	1106
FBgn0010309	807
FBgn0010313	1300
FBgn0010314	141
FBgn0010315	341
FBgn0010316	356
FBgn0010317	43
FBgn0010323	22
FBgn0010328	1243
FBgn0010329	140
FBgn0010333	1618
FBgn0010339	1024
FBgn0010340	318
FBgn0010341	3366
FBgn0010342	210
FBgn0010348	8408
FBgn0010350	4039
FBgn0010352	38045
FBgn0010355	2091
FBgn0010356	526
FBgn0010357	33413
FBgn0010358	34
FBgn0010359	0
FBgn0010379	2395
FBgn0010380	2133
FBgn0010381	1217
FBgn0010382	452
FBgn0010383	635
FBgn0010385	48
FBgn0010387	19015
FBgn0010388	136
FBgn0010389	497
FBgn0010391	2309
FBgn0010395	536
FBgn0010397	1756
FBgn0010398	201
FBgn0010399	278
FBgn0010401	738
FBgn0010403	1594
FBgn0010406	1302
FBgn0010407	62
FBgn0010408	10538
FBgn0010409	15955
FBgn0010411	22777
FBgn0010412	8957
FBgn0010414	229
FBgn0010415	6081
FBgn0010416	640
FBgn0010417	949
FBgn0010421	336
FBgn0010422	942
FBgn0010423	381
FBgn0010424	759
FBgn0010425	2591
FBgn0010431	97
FBgn0010433	1
FBgn0010434	5941
FBgn0010435	17085
FBgn0010438	41
FBgn0010441	715
FBgn0010452	185
FBgn0010453	115
FBgn0010470	5222
FBgn0010473	1434
FBgn0010482	4779
FBgn0010488	11774
FBgn0010497	996
FBgn0010501	318
FBgn0010504	3541
FBgn0010516	7277
FBgn0010520	242
FBgn0010531	715
FBgn0010548	12175
FBgn0010549	89
FBgn0010551	5574
FBgn0010575	1761
FBgn0010583	1627
FBgn0010590	3545
FBgn0010591	3124
FBgn0010602	1675
FBgn0010607	208
FBgn0010611	3246
FBgn0010612	8709
FBgn0010620	1903
FBgn0010621	2319
FBgn0010622	348
FBgn0010638	3128
FBgn0010651	4084
FBgn0010660	1118
FBgn0010741	828
FBgn0010747	3309
FBgn0010750	798
FBgn0010762	1035
FBgn0010768	231
FBgn0010770	228
FBgn0010772	2071
FBgn0010774	2057
FBgn0010786	3188
FBgn0010803	1402
FBgn0010808	2741
FBgn0010812	1056
FBgn0010825	2457
FBgn0010830	459
FBgn0010877	1678
FBgn0010894	456
FBgn0010905	2029
FBgn0010909	2983
FBgn0010926	320
FBgn0011016	2352
FBgn0011020	130
FBgn0011202	1607
FBgn0011204	3603
FBgn0011205	2481
FBgn0011206	11805
FBgn0011207	1253
FBgn0011211	42129
FBgn0011217	12348
FBgn0011224	3978
FBgn0011225	11946
FBgn0011227	3427
FBgn0011230	11105
FBgn0011232	968
FBgn0011236	657
FBgn0011239	948
FBgn0011241	583
FBgn0011244	11077
FBgn0011259	507
FBgn0011260	695
FBgn0011270	6062
FBgn0011272	18568
FBgn0011273+FBgn0039374	3441
FBgn0011274	2660
FBgn0011276	5
FBgn0011277	5
FBgn0011278	27
FBgn0011279	305
FBgn0011280	9421
FBgn0011281	1591
FBgn0011282	9
FBgn0011283	634
FBgn0011284	26795
FBgn0011286	4761
FBgn0011288	929
FBgn0011289	2250
FBgn0011290	535
FBgn0011291	259
FBgn0011293	774
FBgn0011294	189
FBgn0011296	3395
FBgn0011297	311
FBgn0011300	1243
FBgn0011305	781
FBgn0011327	3025
FBgn0011335	354
FBgn0011336	5554
FBgn0011361	5248
FBgn0011455	6393
FBgn0011474	646
FBgn0011476	320
FBgn0011481	1464
FBgn0011509	791
FBgn0011554	367
FBgn0011555	1161
FBgn0011556	311
FBgn0011559	36223
FBgn0011566	294
FBgn0011569	397
FBgn0011570	1040
FBgn0011571	884
FBgn0011573	2196
FBgn0011576	1
FBgn0011581	574
FBgn0011582	194
FBgn0011584	5674
FBgn0011586	1009
FBgn0011589	192
FBgn0011591	322
FBgn0011592	957
FBgn0011596	1953
FBgn0011603	2061
FBgn0011604	2160
FBgn0011606	2906
FBgn0011638	1433
FBgn0011640	1691
FBgn0011642	1730
FBgn0011648	1369
FBgn0011653	1
FBgn0011655	812
FBgn0011656	2001
FBgn0011659	115
FBgn0011660	486
FBgn0011661	7356
FBgn0011666	718
FBgn0011668	28116
FBgn0011669	33128
FBgn0011670	8944
FBgn0011672	2159
FBgn0011674	238
FBgn0011676	152
FBgn0011692	190
FBgn0011693	2850
FBgn0011694	35661
FBgn0011695	60597
FBgn0011701	430
FBgn0011703	135
FBgn0011704	516
FBgn0011705	651
FBgn0011706	34
FBgn0011708	2569
FBgn0011710	814
FBgn0011715	533
FBgn0011722	921
FBgn0011723	165
FBgn0011725	12504
FBgn0011726	6112
FBgn0011737	1732
FBgn0011739	1434
FBgn0011740	1118
FBgn0011741	667
FBgn0011742	2157
FBgn0011743	1870
FBgn0011745	2048
FBgn0011746	577
FBgn0011747	6461
FBgn0011754	5482
FBgn0011758	64
FBgn0011760	6353
FBgn0011761	50
FBgn0011762	37
FBgn0011763	1367
FBgn0011764	1098
FBgn0011766	2195
FBgn0011768	6296
FBgn0011769	267
FBgn0011770	5385
FBgn0011771	724
FBgn0011774	314
FBgn0011785	1465
FBgn0011787	661
FBgn0011802	202
FBgn0011812	1
FBgn0011817	2229
FBgn0011818	842
FBgn0011822	75
FBgn0011824	260
FBgn0011826	1150
FBgn0011828	2418
FBgn0011829	48
FBgn0011832	0
FBgn0011834	241
FBgn0011836	543
FBgn0011837	2080
FBgn0011840	0
FBgn0011844	0
FBgn0011845	0
FBgn0011848	0
FBgn0011849	0
FBgn0011850	2
FBgn0011851	0
FBgn0011852	0
FBgn0011853	0
FBgn0011855	0
FBgn0011858	0
FBgn0011859	0
FBgn0011860	0
FBgn0011861	0
FBgn0011862	0
FBgn0011863	0
FBgn0011864	0
FBgn0011865	0
FBgn0011866	0
FBgn0011867	0
FBgn0011868	0
FBgn0011869	0
FBgn0011870	0
FBgn0011871	0
FBgn0011872	0
FBgn0011877	0
FBgn0011878	0
FBgn0011879	0
FBgn0011880	0
FBgn0011881	0
FBgn0011882	0
FBgn0011883	0
FBgn0011884	0
FBgn0011885	0
FBgn0011887	0
FBgn0011888	0
FBgn0011889	0
FBgn0011890	1
FBgn0011891	0
FBgn0011892	0
FBgn0011893	0
FBgn0011894	1
FBgn0011895	0
FBgn0011896	0
FBgn0011897	0
FBgn0011902	0
FBgn0011904	0
FBgn0011905	0
FBgn0011906	0
FBgn0011909	0
FBgn0011910	0
FBgn0011915	0
FBgn0011916	0
FBgn0011919	0
FBgn0011921	0
FBgn0011927	0
FBgn0011928	0
FBgn0011931	0
FBgn0011932	1
FBgn0011933	0
FBgn0011934	0
FBgn0011935	0
FBgn0011936	0
FBgn0011937	0
FBgn0011938	0
FBgn0011944	0
FBgn0011945	0
FBgn0011948	0
FBgn0011949	0
FBgn0011950	0
FBgn0011951	0
FBgn0011952	0
FBgn0011953	0
FBgn0011954	0
FBgn0011955	0
FBgn0011956	0
FBgn0011957	0
FBgn0011958	0
FBgn0011959	0
FBgn0011960	0
FBgn0011961	0
FBgn0011962	0
FBgn0011963	0
FBgn0011965	0
FBgn0011966	0
FBgn0011970	0
FBgn0011971	0
FBgn0011974	0
FBgn0011975	0
FBgn0011976	0
FBgn0011977	0
FBgn0011980	0
FBgn0011981	0
FBgn0011982	0
FBgn0011983	0
FBgn0011984	0
FBgn0011985	0
FBgn0011986	0
FBgn0011987	1
FBgn0011993	0
FBgn0011994	0
FBgn0011998	0
FBgn0011999	0
FBgn0012000	0
FBgn0012001	0
FBgn0012002	0
FBgn0012003	0
FBgn0012004	0
FBgn0012009	0
FBgn0012010	0
FBgn0012011	0
FBgn0012016	0
FBgn0012017	0
FBgn0012018	0
FBgn0012024	0
FBgn0012025	1
FBgn0012026	0
FBgn0012027	0
FBgn0012028	0
FBgn0012034	30253
FBgn0012036	27655
FBgn0012037	8338
FBgn0012042	189
FBgn0012051	1006
FBgn0012058	2335
FBgn0012344	319
FBgn0013263+FBgn0260233	2698
FBgn0013269	882
FBgn0013272	18012
FBgn0013275	0
FBgn0013276	2
FBgn0013277	1
FBgn0013278	17
FBgn0013279	13
FBgn0013300	1531
FBgn0013301	2113
FBgn0013303	1001
FBgn0013305	4197
FBgn0013307	2075
FBgn0013308	13
FBgn0013323	137
FBgn0013325	26574
FBgn0013334	4615
FBgn0013342	4464
FBgn0013343	978
FBgn0013347	978
FBgn0013348	1716
FBgn0013432	464
FBgn0013433	95
FBgn0013435	267
FBgn0013467	1188
FBgn0013469	252
FBgn0013531	223
FBgn0013548	111
FBgn0013563	560
FBgn0013576	9173
FBgn0013672	14394
FBgn0013673	735
FBgn0013674	157063
FBgn0013675	56317
FBgn0013676	95622
FBgn0013678	31252
FBgn0013679	8175
FBgn0013680	1203
FBgn0013681	2421
FBgn0013683	201
FBgn0013684	10168
FBgn0013685	264
FBgn0013686	583394
FBgn0013688	1558
FBgn0013689	4
FBgn0013690	1
FBgn0013691	1
FBgn0013692	0
FBgn0013693	0
FBgn0013694	5
FBgn0013695	3
FBgn0013696	0
FBgn0013697	18
FBgn0013698	6
FBgn0013699	2
FBgn0013700	0
FBgn0013701	0
FBgn0013702	2
FBgn0013703	0
FBgn0013704	4
FBgn0013705	0
FBgn0013706	0
FBgn0013707	0
FBgn0013708	1
FBgn0013709	0
FBgn0013710	6
FBgn0013717	508
FBgn0013718	2999
FBgn0013720	679
FBgn0013725	221
FBgn0013726	1097
FBgn0013732	131
FBgn0013733	19672
FBgn0013746	1405
FBgn0013749	2490
FBgn0013750	1876
FBgn0013751	66
FBgn0013753	245
FBgn0013755	7
FBgn0013756	1559
FBgn0013762	540
FBgn0013763	20617
FBgn0013764	1036
FBgn0013765	5633
FBgn0013767	117
FBgn0013770	24813
FBgn0013771	1708
FBgn0013772	743
FBgn0013773	1269
FBgn0013799	897
FBgn0013809	1297
FBgn0013810	2868
FBgn0013811	947
FBgn0013812	427
FBgn0013813	1918
FBgn0013949	1733
FBgn0013953	308
FBgn0013954	6206
FBgn0013972	671
FBgn0013973	308
FBgn0013981	10087
FBgn0013983	772
FBgn0013984	736
FBgn0013987	2471
FBgn0013995	5604
FBgn0013997	1925
FBgn0014000	2722
FBgn0014002	19376
FBgn0014006	1575
FBgn0014007	967
FBgn0014009	3277
FBgn0014010	6352
FBgn0014011	1413
FBgn0014018	2936
FBgn0014019	1114
FBgn0014020	8572
FBgn0014022	201
FBgn0014023	579
FBgn0014024	653
FBgn0014026	37176
FBgn0014028	13898
FBgn0014029	899
FBgn0014031	5415
FBgn0014032	478
FBgn0014033	1153
FBgn0014037	5222
FBgn0014073	492
FBgn0014075	2731
FBgn0014076	3
FBgn0014092	425
FBgn0014127	968
FBgn0014133	2277
FBgn0014135	271
FBgn0014141	3561
FBgn0014143	51
FBgn0014163	4381
FBgn0014179	19
FBgn0014184	49405
FBgn0014189	1881
FBgn0014269	562
FBgn0014340	261
FBgn0014342	413
FBgn0014343	341
FBgn0014366	590
FBgn0014368	3
FBgn0014380	1209
FBgn0014388	824
FBgn0014391	4040
FBgn0014395	416
FBgn0014396	13856
FBgn0014411	1655
FBgn0014417	930
FBgn0014427	4843
FBgn0014454	4
FBgn0014455	2532
FBgn0014464	13
FBgn0014465	6
FBgn0014466	0
FBgn0014469	7463
FBgn0014848	0
FBgn0014849	0
FBgn0014850	0
FBgn0014851	0
FBgn0014857	2776
FBgn0014859	259
FBgn0014861	182
FBgn0014863	11320
FBgn0014865	452
FBgn0014868	3258
FBgn0014869	5579
FBgn0014870	1430
FBgn0014877	2121
FBgn0014879	751
FBgn0014903+FBgn0053082	2967
FBgn0014906	2572
FBgn0014930	1371
FBgn0014931	76
FBgn0014949	3
FBgn0015000	1513
FBgn0015001	542
FBgn0015008	1659
FBgn0015010	2786
FBgn0015011	1045
FBgn0015019	1854
FBgn0015024	6072
FBgn0015025	109
FBgn0015031	7166
FBgn0015032	50
FBgn0015033	1824
FBgn0015034	1259
FBgn0015035	1571
FBgn0015036	16
FBgn0015037	3661
FBgn0015038	188
FBgn0015039	8695
FBgn0015040	1
FBgn0015075	970
FBgn0015218	5899
FBgn0015221	36253
FBgn0015222	38223
FBgn0015229	819
FBgn0015230	1288
FBgn0015239	1321
FBgn0015240	1089
FBgn0015245	9573
FBgn0015247	3230
FBgn0015268	214
FBgn0015269	1858
FBgn0015270	66
FBgn0015271	137
FBgn0015277	996
FBgn0015278	2969
FBgn0015279	1714
FBgn0015282	4269
FBgn0015283	4471
FBgn0015286	1445
FBgn0015295	578
FBgn0015296	732
FBgn0015298	709
FBgn0015299	637
FBgn0015300	304
FBgn0015316	280
FBgn0015320	3041
FBgn0015321	2978
FBgn0015323	488
FBgn0015324	13977
FBgn0015331	809
FBgn0015336	296
FBgn0015338	964
FBgn0015351	130
FBgn0015359	1346
FBgn0015360	882
FBgn0015371	893
FBgn0015372	682
FBgn0015376	551
FBgn0015379	551
FBgn0015380	223
FBgn0015381	30
FBgn0015391	331
FBgn0015393	364
FBgn0015396	281
FBgn0015399	370
FBgn0015400	231
FBgn0015402	883
FBgn0015477	2055
FBgn0015509	3747
FBgn0015513	2834
FBgn0015519	121
FBgn0015520	811
FBgn0015521	9277
FBgn0015522	1170
FBgn0015524	92
FBgn0015527	493
FBgn0015541	2163
FBgn0015543	8
FBgn0015544	693
FBgn0015546	393
FBgn0015550	8
FBgn0015553	95
FBgn0015558	509
FBgn0015561	79
FBgn0015568	2084
FBgn0015569	2239
FBgn0015570	1529
FBgn0015571	4877
FBgn0015572	199
FBgn0015574	1055
FBgn0015575	10718
FBgn0015576	2728
FBgn0015577	1264
FBgn0015582	386
FBgn0015583	1259
FBgn0015584	12349
FBgn0015585	4930
FBgn0015586	6212
FBgn0015589	1930
FBgn0015591	430
FBgn0015600	8115
FBgn0015602	575
FBgn0015609	1012
FBgn0015614	2880
FBgn0015615	623
FBgn0015618	131
FBgn0015621	172
FBgn0015622	9081
FBgn0015623	36009
FBgn0015625	607
FBgn0015663	263
FBgn0015664	586
FBgn0015714	1422
FBgn0015721	159
FBgn0015737	4684
FBgn0015754	3180
FBgn0015756	19793
FBgn0015765	651
FBgn0015766+FBgn0065097	37431
FBgn0015770	7
FBgn0015772	2136
FBgn0015773	417
FBgn0015774	358
FBgn0015776	7831
FBgn0015777	6717
FBgn0015778	8008
FBgn0015781	810
FBgn0015789	2801
FBgn0015790	5758
FBgn0015791	2584
FBgn0015793	772
FBgn0015794	1128
FBgn0015795	6158
FBgn0015797	1758
FBgn0015799	1048
FBgn0015801	1224
FBgn0015803	1573
FBgn0015805	1204
FBgn0015806	2498
FBgn0015808	4276
FBgn0015818	326
FBgn0015828	703
FBgn0015829	621
FBgn0015831	1130
FBgn0015834	5315
FBgn0015838	378
FBgn0015872	2606
FBgn0015903	776
FBgn0015904	138
FBgn0015905	384
FBgn0015919	193
FBgn0015924	4064
FBgn0015925	325
FBgn0015926	20
FBgn0015929	401
FBgn0015949	1893
FBgn0016013	1147
FBgn0016031	3553
FBgn0016032	597
FBgn0016034	537
FBgn0016036	17
FBgn0016038	1592
FBgn0016041	1648
FBgn0016047	125
FBgn0016053	4
FBgn0016054	167
FBgn0016059	2511
FBgn0016061	428
FBgn0016070	1424
FBgn0016075	3776
FBgn0016076	6462
FBgn0016078	1199
FBgn0016080	2818
FBgn0016081	5788
FBgn0016119	7867
FBgn0016120	9903
FBgn0016122	8183
FBgn0016123	2919
FBgn0016126	8556
FBgn0016131	172
FBgn0016641	915
FBgn0016650	606
FBgn0016660	80
FBgn0016672	2026
FBgn0016675	738
FBgn0016684	3024
FBgn0016685	1730
FBgn0016687	10304
FBgn0016691	11834
FBgn0016693	7079
FBgn0016694	7921
FBgn0016696	2786
FBgn0016697	3743
FBgn0016698	610
FBgn0016700	3405
FBgn0016701	1868
FBgn0016715	1500
FBgn0016726	7495
FBgn0016754	1212
FBgn0016756	10236
FBgn0016762	227
FBgn0016792	651
FBgn0016794	991
FBgn0016797	1501
FBgn0016917	9558
FBgn0016919	485
FBgn0016920	133
FBgn0016926	10177
FBgn0016930	1135
FBgn0016970	213
FBgn0016974	845
FBgn0016976+FBgn0016975	2108
FBgn0016977	4303
FBgn0016978	1065
FBgn0016983	1471
FBgn0016984	1919
FBgn0017414	180
FBgn0017418	2237
FBgn0017424	2
FBgn0017429	807
FBgn0017430	405
FBgn0017448	768
FBgn0017456	1216
FBgn0017457	887
FBgn0017482	422
FBgn0017545	40072
FBgn0017550	1181
FBgn0017551	460
FBgn0017556	1124
FBgn0017558	9583
FBgn0017561	622
FBgn0017566	14949
FBgn0017567	4676
FBgn0017572	2242
FBgn0017577	107
FBgn0017578	635
FBgn0017579	18533
FBgn0017581	37233
FBgn0017590	327
FBgn0019624	15926
FBgn0019637	626
FBgn0019643	5858
FBgn0019644	14915
FBgn0019650	342
FBgn0019660	223
FBgn0019661	9889
FBgn0019662	1046
FBgn0019686	306
FBgn0019809	11
FBgn0019828	10047
FBgn0019830	4546
FBgn0019886	7391
FBgn0019890	4680
FBgn0019925	3627
FBgn0019928	350
FBgn0019929	2084
FBgn0019932	2141
FBgn0019936	14911
FBgn0019938	518
FBgn0019940	2209
FBgn0019947	1467
FBgn0019948	4078
FBgn0019949	464
FBgn0019952	1246
FBgn0019957	7771
FBgn0019960	8573
FBgn0019968	4253
FBgn0019972	718
FBgn0019982	1860
FBgn0019985	260
FBgn0019990	1280
FBgn0020018	1649
FBgn0020224	1379
FBgn0020235	12495
FBgn0020236	29642
FBgn0020238	12680
FBgn0020248	11
FBgn0020249	2164
FBgn0020251	1035
FBgn0020255	5418
FBgn0020257	677
FBgn0020258	49
FBgn0020261	1489
FBgn0020269	390
FBgn0020270	207
FBgn0020272	158
FBgn0020277	261
FBgn0020278	1113
FBgn0020279	5154
FBgn0020280	621
FBgn0020294	624
FBgn0020299	939
FBgn0020300	842
FBgn0020304	4435
FBgn0020305	374
FBgn0020307	540
FBgn0020309	3543
FBgn0020312	534
FBgn0020369	3185
FBgn0020370	2430
FBgn0020371	1801
FBgn0020372	939
FBgn0020376	9
FBgn0020377	49
FBgn0020378	277
FBgn0020379	518
FBgn0020381	814
FBgn0020385	16531
FBgn0020386	5347
FBgn0020388	1325
FBgn0020389	516
FBgn0020391	95
FBgn0020392	1061
FBgn0020399	1599
FBgn0020407	244
FBgn0020412	3282
FBgn0020414	6306
FBgn0020415	7662
FBgn0020416	1393
FBgn0020429	9
FBgn0020440	1166
FBgn0020443	3944
FBgn0020445	276
FBgn0020493	608
FBgn0020496	3294
FBgn0020497	2350
FBgn0020503	13596
FBgn0020506	1888
FBgn0020508	479
FBgn0020509	8417
FBgn0020510	976
FBgn0020513	13172
FBgn0020518	1
FBgn0020521	2623
FBgn0020545	3436
FBgn0020546+FBgn0262462	1
FBgn0020556	68
FBgn0020616	601
FBgn0020617	51
FBgn0020618	22443
FBgn0020620	1471
FBgn0020621	2790
FBgn0020622	1029
FBgn0020626	3424
FBgn0020633	31
FBgn0020637	26
FBgn0020638	0
FBgn0020639	0
FBgn0020640	6
FBgn0020641	0
FBgn0020642	2
FBgn0020643	0
FBgn0020644	0
FBgn0020645	1
FBgn0020646	0
FBgn0020647	5585
FBgn0020653	6358
FBgn0020655	1404
FBgn0020660	5
FBgn0020762	866
FBgn0020764	9187
FBgn0020765	13
FBgn0020766	1658
FBgn0020767	1458
FBgn0020880	21
FBgn0020887	849
FBgn0020906	8489
FBgn0020907	2056
FBgn0020908	11479
FBgn0020909	273
FBgn0020910+FBgn0086056	38267
FBgn0020912	616
FBgn0020930	1331
FBgn0021738	35
FBgn0021742	3
FBgn0021750	337
FBgn0021760	13191
FBgn0021761	553
FBgn0021764	880
FBgn0021765	5372
FBgn0021767	114
FBgn0021768	1929
FBgn0021776	91
FBgn0021795	2749
FBgn0021796	1193
FBgn0021800	1025
FBgn0021814	2166
FBgn0021818	908
FBgn0021825	1641
FBgn0021847	1457
FBgn0021856	689
FBgn0021872	13567
FBgn0021874	296
FBgn0021875	198
FBgn0021895	1309
FBgn0021906	13232
FBgn0021944	1427
FBgn0021967	4612
FBgn0021979	4118
FBgn0021995	461
FBgn0022023	4707
FBgn0022027	657
FBgn0022029	800
[truncated: 15,153 more rows]
