# Supplementary material for: The Drosophila transcriptional network is structured by microbiota
Source: BMC Genomics. 2016 Nov 25;17:975. doi: 10.1186/s12864-016-3307-9 (PMC5124311; doi:10.1186/s12864-016-3307-9)
Supplement: Additional file 12: — Data analysis tools. The unzipped folder contains (1) parameters used to align and count reads (align_count_index_reads.txt) and (2) an R script to replicate the data analysis. See README file and R script within folder for instructions. (ZIP 15304 kb) [file 12864_2016_3307_MOESM12_ESM.zip › DobsonEtAlBMCanalysis_submitted/counts_raw/533_6823_4212_N_JC-3_ACAGTG_R1_sn.sam.count]

FBgn0000003	0
FBgn0000008	521
FBgn0000014	825
FBgn0000015	633
FBgn0000017	1951
FBgn0000018	484
FBgn0000022	0
FBgn0000024	2725
FBgn0000028	324
FBgn0000032	1183
FBgn0000036	591
FBgn0000037	462
FBgn0000038	2358
FBgn0000039	367
FBgn0000042	36363
FBgn0000043	7442
FBgn0000045	11227
FBgn0000046	12616
FBgn0000047	1572
FBgn0000052	4090
FBgn0000053	4015
FBgn0000054	880
FBgn0000055+FBgn0000056	212329
FBgn0000057	2151
FBgn0000061	31
FBgn0000063	252
FBgn0000064	102917
FBgn0000071	10
FBgn0000075	128
FBgn0000077	355
FBgn0000078	7330
FBgn0000079	22375
FBgn0000083	8497
FBgn0000084	2342
FBgn0000092	157
FBgn0000094	7532
FBgn0000097	2274
FBgn0000099	1432
FBgn0000100	24657
FBgn0000108	4910
FBgn0000109	397
FBgn0000114	18944
FBgn0000115	1181
FBgn0000116	58422
FBgn0000117	6641
FBgn0000119	1307
FBgn0000120	32211
FBgn0000121	30106
FBgn0000137	3
FBgn0000139	956
FBgn0000140	1379
FBgn0000146	272
FBgn0000147	1214
FBgn0000150	13310
FBgn0000152	187
FBgn0000153	3237
FBgn0000157	492
FBgn0000158	43
FBgn0000163	2287
FBgn0000166	18
FBgn0000173	3636
FBgn0000179	198
FBgn0000180	121
FBgn0000181	13268
FBgn0000182+FBgn0266459	5400
FBgn0000183	2277
FBgn0000206	885
FBgn0000210	395
FBgn0000212	1839
FBgn0000216	0
FBgn0000221	282
FBgn0000227	2
FBgn0000228	1383
FBgn0000229	2010
FBgn0000233	47
FBgn0000239	4154
FBgn0000241	302
FBgn0000244	3481
FBgn0000246	226
FBgn0000247	2588
FBgn0000250	4127
FBgn0000251	1681
FBgn0000253	32520
FBgn0000256	11458
FBgn0000257	746
FBgn0000259	3352
FBgn0000261	33236
FBgn0000273	4751
FBgn0000274	2558
FBgn0000276	85
FBgn0000277	10
FBgn0000278	2
FBgn0000279	3
FBgn0000280	0
FBgn0000281	1
FBgn0000283	1913
FBgn0000286	2457
FBgn0000287	877
FBgn0000289	3612
FBgn0000299	4160
FBgn0000303	659
FBgn0000308	11026
FBgn0000316	977
FBgn0000317	1478
FBgn0000318	2763
FBgn0000319	13022
FBgn0000320	831
FBgn0000326	872
FBgn0000330	483
FBgn0000337	1
FBgn0000339	1892
FBgn0000346	3816
FBgn0000351	110
FBgn0000352	533
FBgn0000355	78
FBgn0000356	0
FBgn0000357	34
FBgn0000358	0
FBgn0000359	0
FBgn0000360	1
FBgn0000370	29324
FBgn0000376	411
FBgn0000377	738
FBgn0000382	4642
FBgn0000384	533
FBgn0000394	670
FBgn0000395	592
FBgn0000404	1033
FBgn0000405	2640
FBgn0000406	27776
FBgn0000409	11635
FBgn0000411	339
FBgn0000412	3189
FBgn0000413	2154
FBgn0000414	3109
FBgn0000416	41853
FBgn0000422	3298
FBgn0000426	351
FBgn0000427	45
FBgn0000439	129
FBgn0000442	66
FBgn0000447	5425
FBgn0000449	2
FBgn0000451	111
FBgn0000454	5822
FBgn0000455+FBgn0065087	2523
FBgn0000459	294
FBgn0000463	245
FBgn0000464	2612
FBgn0000473	4340
FBgn0000477	1741
FBgn0000479	3416
FBgn0000482	726
FBgn0000489	5886
FBgn0000490	680
FBgn0000492	366
FBgn0000497	273
FBgn0000499	2568
FBgn0000500	258
FBgn0000504	2859
FBgn0000520	364
FBgn0000524	448
FBgn0000527	677
FBgn0000529	19
FBgn0000533	408
FBgn0000535	721
FBgn0000536	6231
FBgn0000541	5288
FBgn0000542	341
FBgn0000543	709
FBgn0000546	749
FBgn0000547	1765
FBgn0000551	9
FBgn0000552	0
FBgn0000556	150019
FBgn0000557	5703
FBgn0000559	86055
FBgn0000560	140
FBgn0000562	2640
FBgn0000564	1
FBgn0000565	5399
FBgn0000566	1936
FBgn0000567	654
FBgn0000568	2279
FBgn0000575	2412
FBgn0000576	71
FBgn0000577	270
FBgn0000578	1016
FBgn0000579	38962
FBgn0000581	3168
FBgn0000588	210
FBgn0000591	0
FBgn0000592	30514
FBgn0000594	0
FBgn0000606	8
FBgn0000611	3054
FBgn0000615	45276
FBgn0000617	306
FBgn0000618	237
FBgn0000625	165
FBgn0000629	852
FBgn0000633	363
FBgn0000635	2874
FBgn0000636	1578
FBgn0000639	1
FBgn0000640	9
FBgn0000644	27
FBgn0000658	88
FBgn0000659	1077
FBgn0000662	1809
FBgn0000667	7826
FBgn0000709	1022
FBgn0000711	2413
FBgn0000715	512
FBgn0000719	1007
FBgn0000721	6171
FBgn0000723	2657
FBgn0000808	8
FBgn0000810	648
FBgn0000826	28
FBgn0000927	22
FBgn0000928	108
FBgn0000964	497
FBgn0000996	356
FBgn0001075	148
FBgn0001077	67
FBgn0001079	322
FBgn0001083	262
FBgn0001084	179
FBgn0001085	194
FBgn0001086	854
FBgn0001087	1528
FBgn0001089	1291
FBgn0001090	4647
FBgn0001091	30427
FBgn0001092	20224
FBgn0001098	10077
FBgn0001104	1234
FBgn0001105	5895
FBgn0001108	2969
FBgn0001112	4572
FBgn0001114	9621
FBgn0001120	3
FBgn0001122	2694
FBgn0001123	1806
FBgn0001124	19669
FBgn0001125	16875
FBgn0001128	17308
FBgn0001133	740
FBgn0001134	142
FBgn0001137	783
FBgn0001138	106
FBgn0001139	3057
FBgn0001142	5217
FBgn0001145	31250
FBgn0001147	196
FBgn0001148	86
FBgn0001149	17297
FBgn0001150	49
FBgn0001168	2334
FBgn0001169	794
FBgn0001170	28
FBgn0001174	4
FBgn0001179	525
FBgn0001180	208
FBgn0001185	548
FBgn0001186	11006
FBgn0001187	7360
FBgn0001189	1479
FBgn0001197	1920
FBgn0001202	1756
FBgn0001206	278
FBgn0001208	11106
FBgn0001215	12786
FBgn0001216	7892
FBgn0001217	13669
FBgn0001218	26260
FBgn0001220	14622
FBgn0001222	1566
FBgn0001224	2056
FBgn0001225	3035
FBgn0001226	2157
FBgn0001227	38
FBgn0001228+FBgn0001223	2877
FBgn0001229	127
FBgn0001230	2066
FBgn0001233	34229
FBgn0001234+FBgn0263537	5129
FBgn0001235	2456
FBgn0001247	3499
FBgn0001248	25595
FBgn0001250	4114
FBgn0001253	108
FBgn0001254	1
FBgn0001255	48
FBgn0001256	15
FBgn0001257	3778
FBgn0001258	1951
FBgn0001259	133
FBgn0001263	3058
FBgn0001269	193
FBgn0001276	195
FBgn0001280	2365
FBgn0001281	4410
FBgn0001285	249
FBgn0001291	1852
FBgn0001296	1026
FBgn0001297	8160
FBgn0001301	1671
FBgn0001308	4069
FBgn0001311	276
FBgn0001313	490
FBgn0001319	154
FBgn0001320	299
FBgn0001321	31
FBgn0001323	316
FBgn0001324	1947
FBgn0001325	31
FBgn0001330	287
FBgn0001332	1545
FBgn0001341	475
FBgn0001404	3122
FBgn0001491	906
FBgn0001565	2308
FBgn0001612	469
FBgn0001624	4523
FBgn0001941	2837
FBgn0001942	41769
FBgn0001961	3478
FBgn0001965	1653
FBgn0001967	0
FBgn0001970	1
FBgn0001974	529
FBgn0001977	1228
FBgn0001978	3365
FBgn0001981	160
FBgn0001983	0
FBgn0001986	1365
FBgn0001987	1277
FBgn0001989	3779
FBgn0001990	402
FBgn0001991	4230
FBgn0001992	84
FBgn0001994	1790
FBgn0001995	722
FBgn0002021	1044
FBgn0002022	2667
FBgn0002023	529
FBgn0002031	4849
FBgn0002036	5470
FBgn0002044	2449
FBgn0002069	557
FBgn0002121	2677
FBgn0002174	5180
FBgn0002183	1771
FBgn0002283	968
FBgn0002284	5412
FBgn0002306	1226
FBgn0002354	499
FBgn0002413	2607
FBgn0002431	7030
FBgn0002440	2
FBgn0002441	1670
FBgn0002466+FBgn0266678	511
FBgn0002521	1835
FBgn0002522	128
FBgn0002524	1237
FBgn0002525	2425
FBgn0002526	2543
FBgn0002531	23
FBgn0002533	1
FBgn0002534	3
FBgn0002535	0
FBgn0002542	1146
FBgn0002552	740
FBgn0002561	0
FBgn0002562	33
FBgn0002563	2674
FBgn0002564	44
FBgn0002565	349
FBgn0002566	2899
FBgn0002567	3259
FBgn0002569	2583
FBgn0002570	38257
FBgn0002571	3722
FBgn0002573	68
FBgn0002576	96
FBgn0002577	18
FBgn0002579	15950
FBgn0002590	21524
FBgn0002592	35
FBgn0002593	21484
FBgn0002607	24368
FBgn0002609	56
FBgn0002622	25640
FBgn0002626	16798
FBgn0002629	1
FBgn0002631	1
FBgn0002632	2
FBgn0002633	10
FBgn0002638	1874
FBgn0002641	857
FBgn0002643	1376
FBgn0002645	3981
FBgn0002673	2647
FBgn0002707	249
FBgn0002709+FBgn0028581	5727
FBgn0002715	1560
FBgn0002716	80
FBgn0002719	32132
FBgn0002723	731
FBgn0002732	17
FBgn0002733	191
FBgn0002734	0
FBgn0002735	2
FBgn0002736	569
FBgn0002772	11963
FBgn0002773	32761
FBgn0002774	1859
FBgn0002775	409
FBgn0002778	1449
FBgn0002780	2537
FBgn0002783	1661
FBgn0002787	4254
FBgn0002789	8924
FBgn0002791	1381
FBgn0002838	187
FBgn0002842	392
FBgn0002855	10333
FBgn0002856	4786
FBgn0002862	18365
FBgn0002863	0
FBgn0002865	27895
FBgn0002868	29253
FBgn0002869	450
FBgn0002872	470
FBgn0002873	4714
FBgn0002878	369
FBgn0002887	468
FBgn0002891	519
FBgn0002899	114
FBgn0002901	402
FBgn0002905	415
FBgn0002906	358
FBgn0002914	3250
FBgn0002917	796
FBgn0002921	55567
FBgn0002922	81
FBgn0002924	532
FBgn0002926	19
FBgn0002930	5509
FBgn0002931	432
FBgn0002932	246
FBgn0002933	0
FBgn0002936	0
FBgn0002937	1738
FBgn0002938	16569
FBgn0002939	2961
FBgn0002940	158946
FBgn0002941	53
FBgn0002945	496
FBgn0002948	118
FBgn0002962	31
FBgn0002973	2548
FBgn0002985	612
FBgn0002989	257
FBgn0003002	56
FBgn0003008	670
FBgn0003009	855
FBgn0003011	154
FBgn0003015	12
FBgn0003023	56
FBgn0003028	300
FBgn0003034	6852
FBgn0003041	943
FBgn0003042	297
FBgn0003044	1106
FBgn0003046	18
FBgn0003048	1545
FBgn0003053	1707
FBgn0003057	0
FBgn0003060	2
FBgn0003062	928
FBgn0003065	8
FBgn0003068	1356
FBgn0003071	15565
FBgn0003074	23867
FBgn0003076	15130
FBgn0003079	770
FBgn0003082	113
FBgn0003086	0
FBgn0003087	409
FBgn0003089	11
FBgn0003090	234
FBgn0003091	1421
FBgn0003093	2514
FBgn0003114	2
FBgn0003116	1085
FBgn0003117	103
FBgn0003118	540
FBgn0003124	3398
FBgn0003129	184
FBgn0003130	12
FBgn0003132	2893
FBgn0003134	6212
FBgn0003137	4958
FBgn0003139	796
FBgn0003140	854
FBgn0003141	1053
FBgn0003145	735
FBgn0003149	16503
FBgn0003159	6897
FBgn0003162	1548
FBgn0003165	2016
FBgn0003169	1709
FBgn0003174	99
FBgn0003175	2656
FBgn0003187	4873
FBgn0003189	1738
FBgn0003204	2127
FBgn0003205	1768
FBgn0003206	1514
FBgn0003209	2246
FBgn0003210	1991
FBgn0003218	5093
FBgn0003227	32
FBgn0003231	15219
FBgn0003248	987
FBgn0003249	3687
FBgn0003250	5849
FBgn0003254	733
FBgn0003255	65
FBgn0003256	1168
FBgn0003257	395
FBgn0003261	14662
FBgn0003267	6
FBgn0003268	348
FBgn0003270	1
FBgn0003274	20988
FBgn0003275	1538
FBgn0003277	1731
FBgn0003278	265
FBgn0003279	29174
FBgn0003285	125
FBgn0003292	96
FBgn0003295	62
FBgn0003300	40
FBgn0003301	2254
FBgn0003302	1443
FBgn0003308	1901
FBgn0003310	1396
FBgn0003312	17
FBgn0003313+FBgn0263087	11
FBgn0003317	1196
FBgn0003319	10
FBgn0003321	3214
FBgn0003326	108
FBgn0003328	1751
FBgn0003330	438
FBgn0003334	1599
FBgn0003339	203
FBgn0003345	2326
FBgn0003346	2252
FBgn0003353	452
FBgn0003356	4447
FBgn0003357	6729
FBgn0003358	4766
FBgn0003360	73301
FBgn0003366	3457
FBgn0003372	16
FBgn0003373	1
FBgn0003374	0
FBgn0003375	0
FBgn0003377	0
FBgn0003378	2
FBgn0003380	2866
FBgn0003382	33
FBgn0003386	1374
FBgn0003388	217
FBgn0003390	644
FBgn0003391	1913
FBgn0003392	8655
FBgn0003396	2575
FBgn0003401	76
FBgn0003410	3217
FBgn0003411	16
FBgn0003415	2668
FBgn0003416	488
FBgn0003423	8566
FBgn0003429	4057
FBgn0003430	157
FBgn0003435	25924
FBgn0003444	417
FBgn0003447	1137
FBgn0003448	0
FBgn0003449	953
FBgn0003450	14
FBgn0003459	556
FBgn0003460	775
FBgn0003462	18277
FBgn0003463	2848
FBgn0003464	2101
FBgn0003475	8129
FBgn0003479	332
FBgn0003480	59
FBgn0003482	7
FBgn0003483	279
FBgn0003486	4
FBgn0003495	823
FBgn0003499	236
FBgn0003502+FBgn0262374	1046
FBgn0003510+FBgn0003511	338
FBgn0003512	692
FBgn0003513	181
FBgn0003514	3346
FBgn0003515	1215
FBgn0003517	26320
FBgn0003520	2704
FBgn0003525	43
FBgn0003527	459
FBgn0003545	1230
FBgn0003557	3215
FBgn0003559	969
FBgn0003567	1195
FBgn0003575	1737
FBgn0003598	1046
FBgn0003607	1894
FBgn0003612	3103
FBgn0003638	7267
FBgn0003651	1857
FBgn0003654	846
FBgn0003655	721
FBgn0003656	9472
FBgn0003660	5348
FBgn0003676	2123
FBgn0003683	0
FBgn0003687	281
FBgn0003701	543
FBgn0003710	370
FBgn0003714	473
FBgn0003716	2463
FBgn0003719	133
FBgn0003720	0
FBgn0003721	13165
FBgn0003731	3450
FBgn0003732	2056
FBgn0003733	280
FBgn0003741	333
FBgn0003742	1113
FBgn0003744	1885
FBgn0003747	0
FBgn0003748	23096
FBgn0003751	17
FBgn0003861	15733
FBgn0003862	2418
FBgn0003863	47924
FBgn0003865	1
FBgn0003866	516
FBgn0003867	1744
FBgn0003870	2356
FBgn0003882	975
FBgn0003884	58937
FBgn0003885	9607
FBgn0003886	1113
FBgn0003887	13164
FBgn0003888	1828
FBgn0003889	40004
FBgn0003890	3567
FBgn0003891	13071
FBgn0003892	583
FBgn0003896	319
FBgn0003900	404
FBgn0003916	0
FBgn0003920	0
FBgn0003922	0
FBgn0003923	0
FBgn0003926	10
FBgn0003930	6
FBgn0003931	5
FBgn0003933	0
FBgn0003934	3
FBgn0003935	5
FBgn0003936	1
FBgn0003938	1
FBgn0003941	18380
FBgn0003942	21332
FBgn0003943	19320
FBgn0003944	459
FBgn0003950	276
FBgn0003961	5896
FBgn0003963	431
FBgn0003964	1448
FBgn0003965	1401
FBgn0003969	1067
FBgn0003975	455
FBgn0003977	714
FBgn0003978	247
FBgn0003979	0
FBgn0003980	3
FBgn0003983	0
FBgn0003984	373
FBgn0003996	809
FBgn0003997	398
FBgn0004003	927
FBgn0004009	74
FBgn0004028	12777
FBgn0004034	2
FBgn0004045	15
FBgn0004047	386
FBgn0004049	1403
FBgn0004050	1112
FBgn0004052	6
FBgn0004053	0
FBgn0004054	0
FBgn0004055	2152
FBgn0004057	5805
FBgn0004066	3482
FBgn0004087	267
FBgn0004101	460
FBgn0004102	224
FBgn0004103	6095
FBgn0004106	254
FBgn0004107	87
FBgn0004108	396
FBgn0004110	6
FBgn0004117	12056
FBgn0004118	444
FBgn0004132	698
FBgn0004133	1061
FBgn0004143	2
FBgn0004167	9135
FBgn0004168	253
FBgn0004169	18260
FBgn0004170	1
FBgn0004171	10077
FBgn0004172	1972
FBgn0004173	11904
FBgn0004174	11376
FBgn0004175	7616
FBgn0004177	8846
FBgn0004179	4101
FBgn0004181	142295
FBgn0004183	0
FBgn0004185	0
FBgn0004186	0
FBgn0004187	4
FBgn0004188	0
FBgn0004189	0
FBgn0004190	0
FBgn0004191	1
FBgn0004192	1
FBgn0004197	175
FBgn0004198	1372
FBgn0004227	2104
FBgn0004228	646
FBgn0004237	3858
FBgn0004240	38
FBgn0004242	6541
FBgn0004244	3080
FBgn0004359	701
FBgn0004360	301
FBgn0004362	1259
FBgn0004363	30341
FBgn0004364	1730
FBgn0004367	282
FBgn0004368	1960
FBgn0004369	1523
FBgn0004370	2591
FBgn0004372	229
FBgn0004373	5457
FBgn0004374	6172
FBgn0004378	247
FBgn0004379	1385
FBgn0004380	1101
FBgn0004381	651
FBgn0004387	2199
FBgn0004389	4
FBgn0004390	959
FBgn0004391	957
FBgn0004394	97
FBgn0004395	850
FBgn0004396	1266
FBgn0004397	2579
FBgn0004400	19
FBgn0004401	6030
FBgn0004403	8138
FBgn0004404	3812
FBgn0004406	379
FBgn0004407+FBgn0064115	827
FBgn0004414	4736
FBgn0004419	3385
FBgn0004425	2712
FBgn0004426	5360
FBgn0004427	952
FBgn0004428	3654
FBgn0004429	4188
FBgn0004430	97
FBgn0004431	3
FBgn0004432	22806
FBgn0004436	3806
FBgn0004449	3544
FBgn0004456	1686
FBgn0004462	1023
FBgn0004463	523
FBgn0004465	1347
FBgn0004507	16750
FBgn0004509	3037
FBgn0004510	403
FBgn0004511	10
FBgn0004512	3471
FBgn0004513	710
FBgn0004514	98
FBgn0004516	3550
FBgn0004552	595
FBgn0004554	12
FBgn0004556	228
FBgn0004567	80
FBgn0004569	706
FBgn0004573	157
FBgn0004574	4436
FBgn0004575	2431
FBgn0004577	4
FBgn0004580	2530
FBgn0004581	1375
FBgn0004583	1126
FBgn0004584	740
FBgn0004587	5520
FBgn0004588	0
FBgn0004589	52
FBgn0004590	1
FBgn0004591	0
FBgn0004592	0
FBgn0004593	0
FBgn0004594	0
FBgn0004595	2438
FBgn0004597	556
FBgn0004598	2582
FBgn0004606	689
FBgn0004607	904
FBgn0004611	3056
FBgn0004618	332
FBgn0004619	282
FBgn0004620	269
FBgn0004622	132
FBgn0004623	6456
FBgn0004629	1
FBgn0004635	480
FBgn0004636	3792
FBgn0004638	1550
FBgn0004643	603
FBgn0004644	234
FBgn0004646	2481
FBgn0004647	708
FBgn0004648	4543
FBgn0004649+FBgn0263530	68
FBgn0004650	813
FBgn0004652	1344
FBgn0004654	7941
FBgn0004655	1266
FBgn0004656	3052
FBgn0004657	3799
FBgn0004666	126
FBgn0004687	3985
FBgn0004698	1686
FBgn0004777	17
FBgn0004778	125
FBgn0004779	12
FBgn0004780	2
FBgn0004781	0
FBgn0004782	0
FBgn0004783	0
FBgn0004784	4604
FBgn0004795	1375
FBgn0004797	1106
FBgn0004811	978
FBgn0004828	12078
FBgn0004832	475
FBgn0004837	552
FBgn0004838	13340
FBgn0004839	191
FBgn0004841	58
FBgn0004842	85
FBgn0004852	2413
FBgn0004854	375
FBgn0004855	518
FBgn0004856	1130
FBgn0004858	992
FBgn0004859	1054
FBgn0004860	307
FBgn0004861	558
FBgn0004862	40
FBgn0004863	61
FBgn0004864	1176
FBgn0004865	259
FBgn0004867	27485
FBgn0004868	9946
FBgn0004870	117
FBgn0004872	135
FBgn0004875	3887
FBgn0004876	6763
FBgn0004878	1
FBgn0004880	782
FBgn0004882	16194
FBgn0004885	3378
FBgn0004888	11089
FBgn0004889	3413
FBgn0004892	144
FBgn0004893	900
FBgn0004895	17
FBgn0004896	38
FBgn0004897	9
FBgn0004898	24
FBgn0004901	345
FBgn0004903	2587
FBgn0004907	25415
FBgn0004908	508
FBgn0004910	1360
FBgn0004911	22
FBgn0004913	2170
FBgn0004914	4235
FBgn0004915	1372
FBgn0004919	1230
FBgn0004921	11126
FBgn0004924	3953
FBgn0004926	4316
FBgn0004956	367
FBgn0004957	317
FBgn0004959	12
FBgn0005198	1826
FBgn0005278	14939
FBgn0005322	1517
FBgn0005355	757
FBgn0005386	2686
FBgn0005390	30
FBgn0005391	36
FBgn0005411	2080
FBgn0005427	1133
FBgn0005533	15011
FBgn0005536	5814
FBgn0005558	247
FBgn0005561	342
FBgn0005564	819
FBgn0005585	24376
FBgn0005586	1774
FBgn0005590	0
FBgn0005592	262
FBgn0005593	25558
FBgn0005596	865
FBgn0005612	1379
FBgn0005613	118
FBgn0005614	3871
FBgn0005617	749
FBgn0005619	761
FBgn0005624	220
FBgn0005626	2054
FBgn0005631	1092
FBgn0005632	6265
FBgn0005633	70
FBgn0005636	733
FBgn0005638	136
FBgn0005640	2055
FBgn0005642	911
FBgn0005648	1623
FBgn0005649	3880
FBgn0005654+FBgn0085344	4837
FBgn0005655	234
FBgn0005658	146
FBgn0005659	1128
FBgn0005660	107
FBgn0005664	59
FBgn0005666	29726
FBgn0005670	271
FBgn0005671	21331
FBgn0005672	1571
FBgn0005674	1865
FBgn0005677	483
FBgn0005683	226
FBgn0005694	1364
FBgn0005695	810
FBgn0005696	85
FBgn0005771	1363
FBgn0005775	621
FBgn0005777	2225
FBgn0005778	521
FBgn0005779	660
FBgn0008635	5284
FBgn0008636	40
FBgn0008646	65
FBgn0008651	177
FBgn0010014	606
FBgn0010015	767
FBgn0010019	659722
FBgn0010038	84
FBgn0010039	775
FBgn0010040	4
FBgn0010041	1017
FBgn0010042	6
FBgn0010043	54
FBgn0010044	113
FBgn0010051	3884
FBgn0010052	316
FBgn0010053	7026
FBgn0010078	17609
FBgn0010097	10
FBgn0010100	53466
FBgn0010105	430
FBgn0010109	1
FBgn0010113	1112
FBgn0010114	3337
FBgn0010173	1252
FBgn0010194	268
FBgn0010197	39
FBgn0010198	12377
FBgn0010213	6139
FBgn0010215	3115
FBgn0010217	83982
FBgn0010220	541
FBgn0010222	958
FBgn0010223	435
FBgn0010225	17730
FBgn0010226	21116
FBgn0010228	4202
FBgn0010235	2983
FBgn0010238	2556
FBgn0010240	174
FBgn0010241	25
FBgn0010246	5846
FBgn0010247	1476
FBgn0010258	837
FBgn0010263	6641
FBgn0010265	18991
FBgn0010269	737
FBgn0010278	866
FBgn0010280	4154
FBgn0010282	1446
FBgn0010287	426
FBgn0010288	5977
FBgn0010292	497
FBgn0010294	0
FBgn0010295	0
FBgn0010296	0
FBgn0010300	824
FBgn0010303	1462
FBgn0010309	1246
FBgn0010313	1578
FBgn0010314	227
FBgn0010315	352
FBgn0010316	429
FBgn0010317	36
FBgn0010323	12
FBgn0010328	1659
FBgn0010329	245
FBgn0010333	2570
FBgn0010339	1366
FBgn0010340	407
FBgn0010341	3185
FBgn0010342	306
FBgn0010348	10543
FBgn0010350	5861
FBgn0010352	42365
FBgn0010355	2787
FBgn0010356	511
FBgn0010357	52859
FBgn0010358	10
FBgn0010359	0
FBgn0010379	3003
FBgn0010380	2564
FBgn0010381	1408
FBgn0010382	447
FBgn0010383	566
FBgn0010385	29
FBgn0010387	15403
FBgn0010388	45
FBgn0010389	680
FBgn0010391	2453
FBgn0010395	543
FBgn0010397	1955
FBgn0010398	268
FBgn0010399	427
FBgn0010401	984
FBgn0010403	1100
FBgn0010406	1652
FBgn0010407	66
FBgn0010408	9428
FBgn0010409	15747
FBgn0010411	22925
FBgn0010412	8320
FBgn0010414	276
FBgn0010415	6209
FBgn0010416	828
FBgn0010417	963
FBgn0010421	486
FBgn0010422	1113
FBgn0010423	462
FBgn0010424	778
FBgn0010425	6340
FBgn0010431	57
FBgn0010433	0
FBgn0010434	7161
FBgn0010435	20954
FBgn0010438	63
FBgn0010441	581
FBgn0010452	382
FBgn0010453	142
FBgn0010470	5118
FBgn0010473	2459
FBgn0010482	7976
FBgn0010488	17182
FBgn0010497	2472
FBgn0010501	270
FBgn0010504	6105
FBgn0010516	7266
FBgn0010520	230
FBgn0010531	808
FBgn0010548	12058
FBgn0010549	235
FBgn0010551	6583
FBgn0010575	2625
FBgn0010583	2182
FBgn0010590	4535
FBgn0010591	2950
FBgn0010602	1768
FBgn0010607	323
FBgn0010611	8445
FBgn0010612	10544
FBgn0010620	2283
FBgn0010621	2572
FBgn0010622	571
FBgn0010638	3855
FBgn0010651	5224
FBgn0010660	1627
FBgn0010741	957
FBgn0010747	4564
FBgn0010750	1034
FBgn0010762	1430
FBgn0010768	173
FBgn0010770	231
FBgn0010772	3149
FBgn0010774	2209
FBgn0010786	3721
FBgn0010803	2103
FBgn0010808	2675
FBgn0010812	1109
FBgn0010825	3446
FBgn0010830	567
FBgn0010877	1792
FBgn0010894	849
FBgn0010905	2571
FBgn0010909	3527
FBgn0010926	367
FBgn0011016	3340
FBgn0011020	199
FBgn0011202	1791
FBgn0011204	3406
FBgn0011205	2918
FBgn0011206	19130
FBgn0011207	1492
FBgn0011211	49047
FBgn0011217	16847
FBgn0011224	5560
FBgn0011225	17382
FBgn0011227	4063
FBgn0011230	16370
FBgn0011232	877
FBgn0011236	961
FBgn0011239	1740
FBgn0011241	1618
FBgn0011244	20097
FBgn0011259	935
FBgn0011260	991
FBgn0011270	8948
FBgn0011272	19207
FBgn0011273+FBgn0039374	5925
FBgn0011274	3415
FBgn0011276	8
FBgn0011277	2
FBgn0011278	54
FBgn0011279	263
FBgn0011280	8159
FBgn0011281	1585
FBgn0011282	5
FBgn0011283	552
FBgn0011284	23979
FBgn0011286	6848
FBgn0011288	1763
FBgn0011289	2390
FBgn0011290	726
FBgn0011291	348
FBgn0011293	1093
FBgn0011294	280
FBgn0011296	3638
FBgn0011297	444
FBgn0011300	1754
FBgn0011305	999
FBgn0011327	4531
FBgn0011335	357
FBgn0011336	6487
FBgn0011361	6012
FBgn0011455	8425
FBgn0011474	829
FBgn0011476	448
FBgn0011481	1789
FBgn0011509	981
FBgn0011554	311
FBgn0011555	3040
FBgn0011556	704
FBgn0011559	27852
FBgn0011566	336
FBgn0011569	438
FBgn0011570	1090
FBgn0011571	1137
FBgn0011573	2896
FBgn0011576	2
FBgn0011581	938
FBgn0011582	349
FBgn0011584	7378
FBgn0011586	1431
FBgn0011589	312
FBgn0011591	521
FBgn0011592	1038
FBgn0011596	3498
FBgn0011603	2335
FBgn0011604	3456
FBgn0011606	5322
FBgn0011638	1662
FBgn0011640	2005
FBgn0011642	2524
FBgn0011648	1427
FBgn0011653	241
FBgn0011655	1007
FBgn0011656	2815
FBgn0011659	179
FBgn0011660	813
FBgn0011661	8766
FBgn0011666	1441
FBgn0011668	25372
FBgn0011669	29838
FBgn0011670	5556
FBgn0011672	2759
FBgn0011674	272
FBgn0011676	275
FBgn0011692	209
FBgn0011693	3637
FBgn0011694	37649
FBgn0011695	38982
FBgn0011701	618
FBgn0011703	155
FBgn0011704	467
FBgn0011705	656
FBgn0011706	35
FBgn0011708	3374
FBgn0011710	1257
FBgn0011715	644
FBgn0011722	1632
FBgn0011723	189
FBgn0011725	19294
FBgn0011726	5431
FBgn0011737	2960
FBgn0011739	1967
FBgn0011740	1656
FBgn0011741	607
FBgn0011742	2716
FBgn0011743	3177
FBgn0011745	2366
FBgn0011746	1075
FBgn0011747	8897
FBgn0011754	6604
FBgn0011758	83
FBgn0011760	8011
FBgn0011761	61
FBgn0011762	61
FBgn0011763	1754
FBgn0011764	1392
FBgn0011766	2657
FBgn0011768	6174
FBgn0011769	252
FBgn0011770	3478
FBgn0011771	917
FBgn0011774	278
FBgn0011785	1813
FBgn0011787	795
FBgn0011802	653
FBgn0011812	0
FBgn0011817	3807
FBgn0011818	1099
FBgn0011822	129
FBgn0011824	302
FBgn0011826	1493
FBgn0011828	1887
FBgn0011829	63
FBgn0011832	0
FBgn0011834	1874
FBgn0011836	688
FBgn0011837	2391
FBgn0011840	0
FBgn0011844	0
FBgn0011845	0
FBgn0011848	0
FBgn0011849	0
FBgn0011850	0
FBgn0011851	0
FBgn0011852	0
FBgn0011853	0
FBgn0011855	0
FBgn0011858	0
FBgn0011859	0
FBgn0011860	0
FBgn0011861	0
FBgn0011862	0
FBgn0011863	0
FBgn0011864	0
FBgn0011865	0
FBgn0011866	0
FBgn0011867	0
FBgn0011868	1
FBgn0011869	0
FBgn0011870	1
FBgn0011871	0
FBgn0011872	0
FBgn0011877	0
FBgn0011878	0
FBgn0011879	0
FBgn0011880	0
FBgn0011881	0
FBgn0011882	0
FBgn0011883	0
FBgn0011884	0
FBgn0011885	0
FBgn0011887	0
FBgn0011888	0
FBgn0011889	0
FBgn0011890	0
FBgn0011891	0
FBgn0011892	0
FBgn0011893	0
FBgn0011894	0
FBgn0011895	1
FBgn0011896	0
FBgn0011897	0
FBgn0011902	0
FBgn0011904	0
FBgn0011905	0
FBgn0011906	0
FBgn0011909	0
FBgn0011910	0
FBgn0011915	0
FBgn0011916	1
FBgn0011919	1
FBgn0011921	0
FBgn0011927	0
FBgn0011928	0
FBgn0011931	0
FBgn0011932	0
FBgn0011933	0
FBgn0011934	0
FBgn0011935	0
FBgn0011936	0
FBgn0011937	0
FBgn0011938	0
FBgn0011944	0
FBgn0011945	0
FBgn0011948	0
FBgn0011949	0
FBgn0011950	0
FBgn0011951	0
FBgn0011952	0
FBgn0011953	0
FBgn0011954	0
FBgn0011955	0
FBgn0011956	0
FBgn0011957	0
FBgn0011958	0
FBgn0011959	0
FBgn0011960	0
FBgn0011961	0
FBgn0011962	0
FBgn0011963	0
FBgn0011965	3
FBgn0011966	0
FBgn0011970	0
FBgn0011971	0
FBgn0011974	0
FBgn0011975	0
FBgn0011976	0
FBgn0011977	0
FBgn0011980	0
FBgn0011981	0
FBgn0011982	0
FBgn0011983	0
FBgn0011984	0
FBgn0011985	0
FBgn0011986	0
FBgn0011987	1
FBgn0011993	0
FBgn0011994	0
FBgn0011998	0
FBgn0011999	0
FBgn0012000	0
FBgn0012001	0
FBgn0012002	0
FBgn0012003	0
FBgn0012004	0
FBgn0012009	0
FBgn0012010	0
FBgn0012011	0
FBgn0012016	0
FBgn0012017	0
FBgn0012018	0
FBgn0012024	0
FBgn0012025	0
FBgn0012026	1
FBgn0012027	1
FBgn0012028	0
FBgn0012034	39284
FBgn0012036	27953
FBgn0012037	7334
FBgn0012042	222
FBgn0012051	1779
FBgn0012058	3872
FBgn0012344	511
FBgn0013263+FBgn0260233	3786
FBgn0013269	1051
FBgn0013272	22646
FBgn0013275	0
FBgn0013276	2
FBgn0013277	0
FBgn0013278	16
FBgn0013279	7
FBgn0013300	2126
FBgn0013301	3216
FBgn0013303	1234
FBgn0013305	6729
FBgn0013307	1363
FBgn0013308	164
FBgn0013323	139
FBgn0013325	21931
FBgn0013334	6758
FBgn0013342	7488
FBgn0013343	1241
FBgn0013347	1392
FBgn0013348	2043
FBgn0013432	604
FBgn0013433	173
FBgn0013435	254
FBgn0013467	1866
FBgn0013469	275
FBgn0013531	286
FBgn0013548	173
FBgn0013563	688
FBgn0013576	12391
FBgn0013672	34086
FBgn0013673	447
FBgn0013674	352164
FBgn0013675	90753
FBgn0013676	190725
FBgn0013678	72941
FBgn0013679	23062
FBgn0013680	3248
FBgn0013681	11163
FBgn0013683	185
FBgn0013684	22626
FBgn0013685	222
FBgn0013686	931348
FBgn0013688	2267
FBgn0013689	10
FBgn0013690	5
FBgn0013691	2
FBgn0013692	0
FBgn0013693	0
FBgn0013694	33
FBgn0013695	9
FBgn0013696	1
FBgn0013697	212
FBgn0013698	107
FBgn0013699	13
FBgn0013700	1
FBgn0013701	0
FBgn0013702	2
FBgn0013703	4
FBgn0013704	12
FBgn0013705	0
FBgn0013706	2
FBgn0013707	0
FBgn0013708	69
FBgn0013709	0
FBgn0013710	13
FBgn0013717	628
FBgn0013718	3504
FBgn0013720	959
FBgn0013725	203
FBgn0013726	1286
FBgn0013732	188
FBgn0013733	27880
FBgn0013746	1631
FBgn0013749	3048
FBgn0013750	2413
FBgn0013751	105
FBgn0013753	369
FBgn0013755	6
FBgn0013756	2241
FBgn0013762	575
FBgn0013763	15359
FBgn0013764	1254
FBgn0013765	9003
FBgn0013767	133
FBgn0013770	21714
FBgn0013771	1831
FBgn0013772	924
FBgn0013773	646
FBgn0013799	1287
FBgn0013809	2313
FBgn0013810	6391
FBgn0013811	1529
FBgn0013812	381
FBgn0013813	3293
FBgn0013949	1043
FBgn0013953	324
FBgn0013954	6340
FBgn0013972	1042
FBgn0013973	599
FBgn0013981	10580
FBgn0013983	1181
FBgn0013984	961
FBgn0013987	2518
FBgn0013995	7833
FBgn0013997	2492
FBgn0014000	2629
FBgn0014002	25179
FBgn0014006	1935
FBgn0014007	1235
FBgn0014009	3663
FBgn0014010	6983
FBgn0014011	1941
FBgn0014018	3203
FBgn0014019	2607
FBgn0014020	9894
FBgn0014022	235
FBgn0014023	736
FBgn0014024	1218
FBgn0014026	34787
FBgn0014028	15730
FBgn0014029	987
FBgn0014031	5165
FBgn0014032	499
FBgn0014033	843
FBgn0014037	6032
FBgn0014073	1206
FBgn0014075	3416
FBgn0014076	1
FBgn0014092	473
FBgn0014127	1374
FBgn0014133	2882
FBgn0014135	414
FBgn0014141	4587
FBgn0014143	76
FBgn0014163	5142
FBgn0014179	43
FBgn0014184	55889
FBgn0014189	2585
FBgn0014269	683
FBgn0014340	325
FBgn0014342	532
FBgn0014343	399
FBgn0014366	814
FBgn0014368	0
FBgn0014380	1332
FBgn0014388	1150
FBgn0014391	4274
FBgn0014395	639
FBgn0014396	13462
FBgn0014411	1999
FBgn0014417	493
FBgn0014427	4683
FBgn0014454	2
FBgn0014455	2140
FBgn0014464	16
FBgn0014465	14
FBgn0014466	4
FBgn0014469	6942
FBgn0014848	0
FBgn0014849	0
FBgn0014850	1
FBgn0014851	0
FBgn0014857	2867
FBgn0014859	297
FBgn0014861	170
FBgn0014863	14228
FBgn0014865	38
FBgn0014868	3426
FBgn0014869	7837
FBgn0014870	2122
FBgn0014877	3132
FBgn0014879	1037
FBgn0014903+FBgn0053082	2548
FBgn0014906	4174
FBgn0014930	1369
FBgn0014931	93
FBgn0014949	3
FBgn0015000	1203
FBgn0015001	551
FBgn0015008	2805
FBgn0015010	4315
FBgn0015011	1032
FBgn0015019	2036
FBgn0015024	7507
FBgn0015025	183
FBgn0015031	8463
FBgn0015032	63
FBgn0015033	719
FBgn0015034	1043
FBgn0015035	930
FBgn0015036	19
FBgn0015037	1433
FBgn0015038	830
FBgn0015039	8244
FBgn0015040	2
FBgn0015075	2592
FBgn0015218	7744
FBgn0015221	35055
FBgn0015222	37142
FBgn0015229	907
FBgn0015230	1835
FBgn0015239	1940
FBgn0015240	1296
FBgn0015245	11234
FBgn0015247	4178
FBgn0015268	153
FBgn0015269	3103
FBgn0015270	74
FBgn0015271	144
FBgn0015277	880
FBgn0015278	3817
FBgn0015279	1970
FBgn0015282	5225
FBgn0015283	5471
FBgn0015286	1642
FBgn0015295	498
FBgn0015296	725
FBgn0015298	794
FBgn0015299	612
FBgn0015300	651
FBgn0015316	105
FBgn0015320	4449
FBgn0015321	4560
FBgn0015323	899
FBgn0015324	19267
FBgn0015331	1073
FBgn0015336	216
FBgn0015338	1148
FBgn0015351	178
FBgn0015359	1879
FBgn0015360	1185
FBgn0015371	1420
FBgn0015372	763
FBgn0015376	75
FBgn0015379	712
FBgn0015380	364
FBgn0015381	83
FBgn0015391	402
FBgn0015393	361
FBgn0015396	399
FBgn0015399	521
FBgn0015400	422
FBgn0015402	1412
FBgn0015477	2815
FBgn0015509	4877
FBgn0015513	3380
FBgn0015519	205
FBgn0015520	1140
FBgn0015521	8900
FBgn0015522	661
FBgn0015524	173
FBgn0015527	578
FBgn0015541	1979
FBgn0015543	18
FBgn0015544	1230
FBgn0015546	440
FBgn0015550	13
FBgn0015553	147
FBgn0015558	1030
FBgn0015561	105
FBgn0015568	1890
FBgn0015569	2440
FBgn0015570	1058
FBgn0015571	8166
FBgn0015572	300
FBgn0015574	1432
FBgn0015575	9413
FBgn0015576	3162
FBgn0015577	1719
FBgn0015582	467
FBgn0015583	1176
FBgn0015584	12096
FBgn0015585	4657
FBgn0015586	5518
FBgn0015589	1992
FBgn0015591	743
FBgn0015600	13090
FBgn0015602	674
FBgn0015609	1482
FBgn0015614	3413
FBgn0015615	783
FBgn0015618	129
FBgn0015621	204
FBgn0015622	13075
FBgn0015623	40559
FBgn0015625	807
FBgn0015663	511
FBgn0015664	725
FBgn0015714	539
FBgn0015721	308
FBgn0015737	5044
FBgn0015754	4323
FBgn0015756	17209
FBgn0015765	760
FBgn0015766+FBgn0065097	46565
FBgn0015770	40
FBgn0015772	2991
FBgn0015773	473
FBgn0015774	708
FBgn0015776	10130
FBgn0015777	10946
FBgn0015778	12032
FBgn0015781	788
FBgn0015789	3714
FBgn0015790	6574
FBgn0015791	3988
FBgn0015793	1017
FBgn0015794	1214
FBgn0015795	6934
FBgn0015797	1931
FBgn0015799	1554
FBgn0015801	1393
FBgn0015803	1644
FBgn0015805	1034
FBgn0015806	2693
FBgn0015808	4297
FBgn0015818	406
FBgn0015828	839
FBgn0015829	692
FBgn0015831	1308
FBgn0015834	4544
FBgn0015838	559
FBgn0015872	3611
FBgn0015903	1056
FBgn0015904	204
FBgn0015905	573
FBgn0015919	302
FBgn0015924	4155
FBgn0015925	450
FBgn0015926	23
FBgn0015929	569
FBgn0015949	2542
FBgn0016013	1584
FBgn0016031	4334
FBgn0016032	505
FBgn0016034	777
FBgn0016036	43
FBgn0016038	2186
FBgn0016041	2377
FBgn0016047	174
FBgn0016053	1
FBgn0016054	131
FBgn0016059	3101
FBgn0016061	659
FBgn0016070	1857
FBgn0016075	2815
FBgn0016076	5143
FBgn0016078	1574
FBgn0016080	4841
FBgn0016081	6127
FBgn0016119	8269
FBgn0016120	12066
FBgn0016122	8354
FBgn0016123	6690
FBgn0016126	10296
FBgn0016131	265
FBgn0016641	1479
FBgn0016650	613
FBgn0016660	117
FBgn0016672	1903
FBgn0016675	1028
FBgn0016684	4616
FBgn0016685	1895
FBgn0016687	9522
FBgn0016691	13901
FBgn0016693	9870
FBgn0016694	8700
FBgn0016696	4276
FBgn0016697	4662
FBgn0016698	726
FBgn0016700	4097
FBgn0016701	2195
FBgn0016715	1377
FBgn0016726	6644
FBgn0016754	1802
FBgn0016756	14493
FBgn0016762	290
FBgn0016792	680
FBgn0016794	787
FBgn0016797	1809
FBgn0016917	9456
FBgn0016919	670
FBgn0016920	210
FBgn0016926	12339
FBgn0016930	1859
FBgn0016970	259
FBgn0016974	1705
FBgn0016976+FBgn0016975	3534
FBgn0016977	6453
FBgn0016978	1453
FBgn0016983	1846
FBgn0016984	2267
FBgn0017414	188
FBgn0017418	2754
FBgn0017424	0
FBgn0017429	869
FBgn0017430	594
FBgn0017448	1054
FBgn0017456	1900
FBgn0017457	942
FBgn0017482	393
FBgn0017545	38296
FBgn0017550	1320
FBgn0017551	547
FBgn0017556	1821
FBgn0017558	8621
FBgn0017561	1425
FBgn0017566	16768
FBgn0017567	6119
FBgn0017572	2681
FBgn0017577	128
FBgn0017578	658
FBgn0017579	14717
FBgn0017581	39044
FBgn0017590	535
FBgn0019624	14702
FBgn0019637	671
FBgn0019643	6002
FBgn0019644	17498
FBgn0019650	623
FBgn0019660	342
FBgn0019661	14962
FBgn0019662	1323
FBgn0019686	209
FBgn0019809	57
FBgn0019828	20680
FBgn0019830	4541
FBgn0019886	9034
FBgn0019890	5443
FBgn0019925	4204
FBgn0019928	492
FBgn0019929	2105
FBgn0019932	1446
FBgn0019936	13017
FBgn0019938	641
FBgn0019940	2765
FBgn0019947	1891
FBgn0019948	4755
FBgn0019949	625
FBgn0019952	1435
FBgn0019957	9648
FBgn0019960	10884
FBgn0019968	6059
FBgn0019972	661
FBgn0019982	2645
FBgn0019985	447
FBgn0019990	1004
FBgn0020018	1874
FBgn0020224	1720
FBgn0020235	12532
FBgn0020236	34709
FBgn0020238	17434
FBgn0020248	32
FBgn0020249	2602
FBgn0020251	1167
FBgn0020255	6831
FBgn0020257	1042
FBgn0020258	73
FBgn0020261	2404
FBgn0020269	522
FBgn0020270	249
FBgn0020272	199
FBgn0020277	295
FBgn0020278	1837
FBgn0020279	6791
FBgn0020280	903
FBgn0020294	916
FBgn0020299	1009
FBgn0020300	1291
FBgn0020304	4669
FBgn0020305	447
FBgn0020307	696
FBgn0020309	4313
FBgn0020312	658
FBgn0020369	3936
FBgn0020370	3827
FBgn0020371	2459
FBgn0020372	1307
FBgn0020376	4
FBgn0020377	119
FBgn0020378	420
FBgn0020379	975
FBgn0020381	880
FBgn0020385	8563
FBgn0020386	7778
FBgn0020388	1520
FBgn0020389	739
FBgn0020391	182
FBgn0020392	1167
FBgn0020399	2907
FBgn0020407	287
FBgn0020412	4603
FBgn0020414	6762
FBgn0020415	5126
FBgn0020416	939
FBgn0020429	352
FBgn0020440	1480
FBgn0020443	4929
FBgn0020445	359
FBgn0020493	1221
FBgn0020496	4469
FBgn0020497	2822
FBgn0020503	8507
FBgn0020506	1189
FBgn0020508	610
FBgn0020509	7061
FBgn0020510	1132
FBgn0020513	13661
FBgn0020518	4
FBgn0020521	2691
FBgn0020545	4697
FBgn0020546+FBgn0262462	4
FBgn0020556	6
FBgn0020616	1054
FBgn0020617	53
FBgn0020618	22953
FBgn0020620	2176
FBgn0020621	3672
FBgn0020622	1256
FBgn0020626	4264
FBgn0020633	61
FBgn0020637	24
FBgn0020638	1
FBgn0020639	1
FBgn0020640	5
FBgn0020641	2
FBgn0020642	5
FBgn0020643	0
FBgn0020644	0
FBgn0020645	0
FBgn0020646	0
FBgn0020647	7366
FBgn0020653	8739
FBgn0020655	1881
FBgn0020660	8
FBgn0020762	1302
FBgn0020764	9680
FBgn0020765	6
FBgn0020766	1601
FBgn0020767	1804
FBgn0020880	12
FBgn0020887	1277
FBgn0020906	11817
FBgn0020907	2589
FBgn0020908	13100
FBgn0020909	336
FBgn0020910+FBgn0086056	35477
FBgn0020912	870
FBgn0020930	1901
FBgn0021738	82
FBgn0021742	15
FBgn0021750	382
FBgn0021760	19412
FBgn0021761	785
FBgn0021764	1124
FBgn0021765	5480
FBgn0021767	186
FBgn0021768	1941
FBgn0021776	198
FBgn0021795	3499
FBgn0021796	1419
FBgn0021800	1302
FBgn0021814	2846
FBgn0021818	1002
FBgn0021825	1777
FBgn0021847	2141
FBgn0021856	783
FBgn0021872	15610
FBgn0021874	521
FBgn0021875	277
FBgn0021895	1300
FBgn0021906	15269
FBgn0021944	2337
FBgn0021967	4795
FBgn0021979	6021
FBgn0021995	1149
FBgn0022023	4777
FBgn0022027	718
FBgn0022029	1009
[truncated: 15,153 more rows]
