# Supplementary material for: The Drosophila transcriptional network is structured by microbiota
Source: BMC Genomics. 2016 Nov 25;17:975. doi: 10.1186/s12864-016-3307-9 (PMC5124311; doi:10.1186/s12864-016-3307-9)
Supplement: Additional file 12: — Data analysis tools. The unzipped folder contains (1) parameters used to align and count reads (align_count_index_reads.txt) and (2) an R script to replicate the data analysis. See README file and R script within folder for instructions. (ZIP 15304 kb) [file 12864_2016_3307_MOESM12_ESM.zip › DobsonEtAlBMCanalysis_submitted/counts_raw/533_6823_4213_N_JC-4_GCCAAT_R1_sn.sam.count]

FBgn0000003	0
FBgn0000008	596
FBgn0000014	814
FBgn0000015	583
FBgn0000017	1827
FBgn0000018	434
FBgn0000022	0
FBgn0000024	2248
FBgn0000028	308
FBgn0000032	1084
FBgn0000036	559
FBgn0000037	416
FBgn0000038	1965
FBgn0000039	309
FBgn0000042	34920
FBgn0000043	6825
FBgn0000045	9428
FBgn0000046	11135
FBgn0000047	859
FBgn0000052	4142
FBgn0000053	6477
FBgn0000054	803
FBgn0000055+FBgn0000056	199170
FBgn0000057	2014
FBgn0000061	36
FBgn0000063	250
FBgn0000064	84943
FBgn0000071	11
FBgn0000075	104
FBgn0000077	361
FBgn0000078	9248
FBgn0000079	28747
FBgn0000083	7847
FBgn0000084	2125
FBgn0000092	128
FBgn0000094	7358
FBgn0000097	2178
FBgn0000099	1193
FBgn0000100	23483
FBgn0000108	4052
FBgn0000109	398
FBgn0000114	16984
FBgn0000115	1083
FBgn0000116	50528
FBgn0000117	6082
FBgn0000119	1315
FBgn0000120	30900
FBgn0000121	26621
FBgn0000137	0
FBgn0000139	882
FBgn0000140	1349
FBgn0000146	262
FBgn0000147	1037
FBgn0000150	12958
FBgn0000152	156
FBgn0000153	2904
FBgn0000157	445
FBgn0000158	38
FBgn0000163	1987
FBgn0000166	13
FBgn0000173	3637
FBgn0000179	183
FBgn0000180	92
FBgn0000181	13216
FBgn0000182+FBgn0266459	4975
FBgn0000183	2194
FBgn0000206	780
FBgn0000210	323
FBgn0000212	1571
FBgn0000216	0
FBgn0000221	250
FBgn0000227	2
FBgn0000228	1368
FBgn0000229	1944
FBgn0000233	57
FBgn0000239	3906
FBgn0000241	233
FBgn0000244	3397
FBgn0000246	164
FBgn0000247	2471
FBgn0000250	3983
FBgn0000251	1635
FBgn0000253	30170
FBgn0000256	10539
FBgn0000257	764
FBgn0000259	3080
FBgn0000261	35668
FBgn0000273	4528
FBgn0000274	2442
FBgn0000276	112
FBgn0000277	16
FBgn0000278	1
FBgn0000279	4
FBgn0000280	0
FBgn0000281	0
FBgn0000283	1874
FBgn0000286	2359
FBgn0000287	679
FBgn0000289	3141
FBgn0000299	3087
FBgn0000303	567
FBgn0000308	10348
FBgn0000316	864
FBgn0000317	1525
FBgn0000318	2671
FBgn0000319	12084
FBgn0000320	711
FBgn0000326	782
FBgn0000330	436
FBgn0000337	0
FBgn0000339	1863
FBgn0000346	3428
FBgn0000351	93
FBgn0000352	462
FBgn0000355	85
FBgn0000356	0
FBgn0000357	23
FBgn0000358	1
FBgn0000359	0
FBgn0000360	1
FBgn0000370	28543
FBgn0000376	454
FBgn0000377	625
FBgn0000382	4364
FBgn0000384	472
FBgn0000394	639
FBgn0000395	537
FBgn0000404	1023
FBgn0000405	2297
FBgn0000406	33416
FBgn0000409	9140
FBgn0000411	323
FBgn0000412	2974
FBgn0000413	2022
FBgn0000414	3019
FBgn0000416	44362
FBgn0000422	3042
FBgn0000426	355
FBgn0000427	28
FBgn0000439	112
FBgn0000442	60
FBgn0000447	4932
FBgn0000449	4
FBgn0000451	106
FBgn0000454	5386
FBgn0000455+FBgn0065087	2624
FBgn0000459	299
FBgn0000463	234
FBgn0000464	2387
FBgn0000473	4423
FBgn0000477	1637
FBgn0000479	3069
FBgn0000482	723
FBgn0000489	5310
FBgn0000490	634
FBgn0000492	278
FBgn0000497	264
FBgn0000499	2342
FBgn0000500	234
FBgn0000504	2243
FBgn0000520	366
FBgn0000524	424
FBgn0000527	474
FBgn0000529	13
FBgn0000533	416
FBgn0000535	606
FBgn0000536	5406
FBgn0000541	4718
FBgn0000542	321
FBgn0000543	709
FBgn0000546	728
FBgn0000547	1534
FBgn0000551	9
FBgn0000552	0
FBgn0000556	158935
FBgn0000557	5085
FBgn0000559	84037
FBgn0000560	115
FBgn0000562	2443
FBgn0000564	2
FBgn0000565	3903
FBgn0000566	2180
FBgn0000567	664
FBgn0000568	2100
FBgn0000575	1893
FBgn0000576	85
FBgn0000577	165
FBgn0000578	844
FBgn0000579	36068
FBgn0000581	2877
FBgn0000588	184
FBgn0000591	0
FBgn0000592	27085
FBgn0000594	0
FBgn0000606	7
FBgn0000611	2948
FBgn0000615	39192
FBgn0000617	328
FBgn0000618	195
FBgn0000625	138
FBgn0000629	778
FBgn0000633	296
FBgn0000635	2651
FBgn0000636	1569
FBgn0000639	2
FBgn0000640	10
FBgn0000644	33
FBgn0000658	76
FBgn0000659	994
FBgn0000662	1687
FBgn0000667	6920
FBgn0000709	934
FBgn0000711	2126
FBgn0000715	511
FBgn0000719	889
FBgn0000721	5961
FBgn0000723	2527
FBgn0000808	12
FBgn0000810	608
FBgn0000826	23
FBgn0000927	45
FBgn0000928	112
FBgn0000964	496
FBgn0000996	382
FBgn0001075	153
FBgn0001077	83
FBgn0001079	316
FBgn0001083	276
FBgn0001084	115
FBgn0001085	175
FBgn0001086	717
FBgn0001087	1469
FBgn0001089	1263
FBgn0001090	3959
FBgn0001091	23449
FBgn0001092	19409
FBgn0001098	8989
FBgn0001104	1296
FBgn0001105	5756
FBgn0001108	2663
FBgn0001112	4287
FBgn0001114	9710
FBgn0001120	3
FBgn0001122	2318
FBgn0001123	1695
FBgn0001124	23879
FBgn0001125	21838
FBgn0001128	15747
FBgn0001133	698
FBgn0001134	139
FBgn0001137	694
FBgn0001138	92
FBgn0001139	2846
FBgn0001142	5386
FBgn0001145	26937
FBgn0001147	153
FBgn0001148	67
FBgn0001149	18417
FBgn0001150	34
FBgn0001168	2341
FBgn0001169	827
FBgn0001170	33
FBgn0001174	1
FBgn0001179	465
FBgn0001180	174
FBgn0001185	482
FBgn0001186	9380
FBgn0001187	7275
FBgn0001189	1414
FBgn0001197	1811
FBgn0001202	1682
FBgn0001206	273
FBgn0001208	12062
FBgn0001215	11873
FBgn0001216	6625
FBgn0001217	12526
FBgn0001218	25325
FBgn0001220	13268
FBgn0001222	1509
FBgn0001224	1985
FBgn0001225	2873
FBgn0001226	1858
FBgn0001227	38
FBgn0001228+FBgn0001223	3102
FBgn0001229	138
FBgn0001230	2122
FBgn0001233	35722
FBgn0001234+FBgn0263537	4457
FBgn0001235	2131
FBgn0001247	2979
FBgn0001248	26404
FBgn0001250	3766
FBgn0001253	105
FBgn0001254	2
FBgn0001255	31
FBgn0001256	19
FBgn0001257	2409
FBgn0001258	1873
FBgn0001259	107
FBgn0001263	2579
FBgn0001269	181
FBgn0001276	190
FBgn0001280	2109
FBgn0001281	4215
FBgn0001285	380
FBgn0001291	1844
FBgn0001296	873
FBgn0001297	6767
FBgn0001301	1528
FBgn0001308	3947
FBgn0001311	241
FBgn0001313	435
FBgn0001319	111
FBgn0001320	255
FBgn0001321	33
FBgn0001323	313
FBgn0001324	1828
FBgn0001325	39
FBgn0001330	236
FBgn0001332	1388
FBgn0001341	458
FBgn0001404	2940
FBgn0001491	868
FBgn0001565	2380
FBgn0001612	436
FBgn0001624	4024
FBgn0001941	2934
FBgn0001942	42194
FBgn0001961	3468
FBgn0001965	1522
FBgn0001967	0
FBgn0001970	6
FBgn0001974	531
FBgn0001977	1247
FBgn0001978	3094
FBgn0001981	132
FBgn0001983	2
FBgn0001986	1167
FBgn0001987	1249
FBgn0001989	3252
FBgn0001990	392
FBgn0001991	3686
FBgn0001992	67
FBgn0001994	1778
FBgn0001995	684
FBgn0002021	955
FBgn0002022	2547
FBgn0002023	474
FBgn0002031	4547
FBgn0002036	4989
FBgn0002044	2308
FBgn0002069	674
FBgn0002121	2860
FBgn0002174	4748
FBgn0002183	1659
FBgn0002283	859
FBgn0002284	5094
FBgn0002306	1073
FBgn0002354	482
FBgn0002413	2521
FBgn0002431	6929
FBgn0002440	1
FBgn0002441	1524
FBgn0002466+FBgn0266678	482
FBgn0002521	1765
FBgn0002522	95
FBgn0002524	1157
FBgn0002525	2171
FBgn0002526	2048
FBgn0002531	21
FBgn0002533	2
FBgn0002534	5
FBgn0002535	0
FBgn0002542	989
FBgn0002552	759
FBgn0002561	0
FBgn0002562	68
FBgn0002563	3220
FBgn0002564	42
FBgn0002565	773
FBgn0002566	2803
FBgn0002567	2875
FBgn0002569	3352
FBgn0002570	52572
FBgn0002571	4788
FBgn0002573	71
FBgn0002576	101
FBgn0002577	15
FBgn0002579	17093
FBgn0002590	20985
FBgn0002592	29
FBgn0002593	21141
FBgn0002607	24843
FBgn0002609	42
FBgn0002622	25605
FBgn0002626	17317
FBgn0002629	1
FBgn0002631	0
FBgn0002632	0
FBgn0002633	5
FBgn0002638	1821
FBgn0002641	1135
FBgn0002643	1239
FBgn0002645	3715
FBgn0002673	2421
FBgn0002707	236
FBgn0002709+FBgn0028581	4930
FBgn0002715	1453
FBgn0002716	48
FBgn0002719	32776
FBgn0002723	678
FBgn0002732	14
FBgn0002733	132
FBgn0002734	1
FBgn0002735	2
FBgn0002736	586
FBgn0002772	9197
FBgn0002773	26245
FBgn0002774	1783
FBgn0002775	361
FBgn0002778	1134
FBgn0002780	2420
FBgn0002783	1659
FBgn0002787	3919
FBgn0002789	8432
FBgn0002791	1318
FBgn0002838	166
FBgn0002842	360
FBgn0002855	7733
FBgn0002856	4404
FBgn0002862	17030
FBgn0002863	0
FBgn0002865	24803
FBgn0002868	44342
FBgn0002869	864
FBgn0002872	445
FBgn0002873	4049
FBgn0002878	310
FBgn0002887	444
FBgn0002891	443
FBgn0002899	107
FBgn0002901	385
FBgn0002905	402
FBgn0002906	261
FBgn0002914	2894
FBgn0002917	650
FBgn0002921	48589
FBgn0002922	66
FBgn0002924	466
FBgn0002926	20
FBgn0002930	5424
FBgn0002931	385
FBgn0002932	242
FBgn0002933	0
FBgn0002936	0
FBgn0002937	1594
FBgn0002938	13908
FBgn0002939	3088
FBgn0002940	155267
FBgn0002941	39
FBgn0002945	475
FBgn0002948	123
FBgn0002962	37
FBgn0002973	2335
FBgn0002985	461
FBgn0002989	219
FBgn0003002	59
FBgn0003008	657
FBgn0003009	759
FBgn0003011	127
FBgn0003015	25
FBgn0003023	57
FBgn0003028	341
FBgn0003034	5937
FBgn0003041	849
FBgn0003042	246
FBgn0003044	1051
FBgn0003046	16
FBgn0003048	1493
FBgn0003053	1577
FBgn0003057	1
FBgn0003060	2
FBgn0003062	879
FBgn0003065	2
FBgn0003068	1260
FBgn0003071	13976
FBgn0003074	23939
FBgn0003076	15935
FBgn0003079	779
FBgn0003082	104
FBgn0003086	0
FBgn0003087	397
FBgn0003089	26
FBgn0003090	218
FBgn0003091	1359
FBgn0003093	2379
FBgn0003114	4
FBgn0003116	1114
FBgn0003117	81
FBgn0003118	480
FBgn0003124	3108
FBgn0003129	172
FBgn0003130	6
FBgn0003132	2684
FBgn0003134	6122
FBgn0003137	3878
FBgn0003139	763
FBgn0003140	664
FBgn0003141	993
FBgn0003145	581
FBgn0003149	13288
FBgn0003159	6312
FBgn0003162	1405
FBgn0003165	1700
FBgn0003169	1690
FBgn0003174	122
FBgn0003175	2574
FBgn0003187	4503
FBgn0003189	1512
FBgn0003204	2126
FBgn0003205	1776
FBgn0003206	1402
FBgn0003209	2290
FBgn0003210	1795
FBgn0003218	4600
FBgn0003227	34
FBgn0003231	16952
FBgn0003248	965
FBgn0003249	3485
FBgn0003250	5839
FBgn0003254	598
FBgn0003255	56
FBgn0003256	1159
FBgn0003257	321
FBgn0003261	14526
FBgn0003267	15
FBgn0003268	346
FBgn0003270	3
FBgn0003274	21895
FBgn0003275	1430
FBgn0003277	1749
FBgn0003278	243
FBgn0003279	28742
FBgn0003285	151
FBgn0003292	97
FBgn0003295	60
FBgn0003300	22
FBgn0003301	2108
FBgn0003302	1243
FBgn0003308	1872
FBgn0003310	1251
FBgn0003312	14
FBgn0003313+FBgn0263087	9
FBgn0003317	1080
FBgn0003319	7
FBgn0003321	3036
FBgn0003326	73
FBgn0003328	1656
FBgn0003330	403
FBgn0003334	1528
FBgn0003339	176
FBgn0003345	2000
FBgn0003346	1937
FBgn0003353	389
FBgn0003356	3958
FBgn0003357	5579
FBgn0003358	6046
FBgn0003360	55959
FBgn0003366	3139
FBgn0003372	14
FBgn0003373	0
FBgn0003374	0
FBgn0003375	0
FBgn0003377	1
FBgn0003378	0
FBgn0003380	2279
FBgn0003382	31
FBgn0003386	1184
FBgn0003388	162
FBgn0003390	531
FBgn0003391	1718
FBgn0003392	7710
FBgn0003396	2471
FBgn0003401	57
FBgn0003410	2892
FBgn0003411	9
FBgn0003415	2373
FBgn0003416	477
FBgn0003423	7004
FBgn0003429	3405
FBgn0003430	92
FBgn0003435	23486
FBgn0003444	413
FBgn0003447	954
FBgn0003448	0
FBgn0003449	952
FBgn0003450	11
FBgn0003459	533
FBgn0003460	686
FBgn0003462	17731
FBgn0003463	2606
FBgn0003464	1931
FBgn0003475	7272
FBgn0003479	322
FBgn0003480	58
FBgn0003482	4
FBgn0003483	250
FBgn0003486	0
FBgn0003495	807
FBgn0003499	206
FBgn0003502+FBgn0262374	963
FBgn0003510+FBgn0003511	357
FBgn0003512	629
FBgn0003513	143
FBgn0003514	3220
FBgn0003515	1272
FBgn0003517	25431
FBgn0003520	2570
FBgn0003525	49
FBgn0003527	415
FBgn0003545	1129
FBgn0003557	3420
FBgn0003559	897
FBgn0003567	1110
FBgn0003575	1578
FBgn0003598	876
FBgn0003607	1772
FBgn0003612	2830
FBgn0003638	6750
FBgn0003651	1639
FBgn0003654	805
FBgn0003655	610
FBgn0003656	8495
FBgn0003660	5448
FBgn0003676	2063
FBgn0003683	0
FBgn0003687	275
FBgn0003701	440
FBgn0003710	334
FBgn0003714	408
FBgn0003716	2363
FBgn0003719	133
FBgn0003720	0
FBgn0003721	12036
FBgn0003731	3139
FBgn0003732	1959
FBgn0003733	286
FBgn0003741	293
FBgn0003742	1048
FBgn0003744	1749
FBgn0003747	3
FBgn0003748	23805
FBgn0003751	16
FBgn0003861	13805
FBgn0003862	2142
FBgn0003863	47102
FBgn0003865	0
FBgn0003866	437
FBgn0003867	1599
FBgn0003870	2118
FBgn0003882	965
FBgn0003884	53081
FBgn0003885	8649
FBgn0003886	988
FBgn0003887	11862
FBgn0003888	1550
FBgn0003889	35691
FBgn0003890	3246
FBgn0003891	12896
FBgn0003892	531
FBgn0003896	263
FBgn0003900	379
FBgn0003916	0
FBgn0003920	1
FBgn0003922	0
FBgn0003923	0
FBgn0003926	9
FBgn0003930	6
FBgn0003931	4
FBgn0003933	0
FBgn0003934	2
FBgn0003935	8
FBgn0003936	0
FBgn0003938	1
FBgn0003941	18776
FBgn0003942	20994
FBgn0003943	19259
FBgn0003944	359
FBgn0003950	282
FBgn0003961	4434
FBgn0003963	314
FBgn0003964	1374
FBgn0003965	1269
FBgn0003969	1051
FBgn0003975	315
FBgn0003977	690
FBgn0003978	266
FBgn0003979	1
FBgn0003980	1
FBgn0003983	0
FBgn0003984	339
FBgn0003996	671
FBgn0003997	405
FBgn0004003	773
FBgn0004009	66
FBgn0004028	11076
FBgn0004034	1
FBgn0004045	24
FBgn0004047	360
FBgn0004049	1333
FBgn0004050	1065
FBgn0004052	6
FBgn0004053	2
FBgn0004054	0
FBgn0004055	1725
FBgn0004057	5703
FBgn0004066	3132
FBgn0004087	261
FBgn0004101	418
FBgn0004102	247
FBgn0004103	5677
FBgn0004106	257
FBgn0004107	69
FBgn0004108	354
FBgn0004110	5
FBgn0004117	9846
FBgn0004118	365
FBgn0004132	726
FBgn0004133	881
FBgn0004143	2
FBgn0004167	9132
FBgn0004168	207
FBgn0004169	15191
FBgn0004170	0
FBgn0004171	9304
FBgn0004172	1716
FBgn0004173	10970
FBgn0004174	10002
FBgn0004175	6747
FBgn0004177	8432
FBgn0004179	3945
FBgn0004181	106053
FBgn0004183	1
FBgn0004185	0
FBgn0004186	0
FBgn0004187	2
FBgn0004188	0
FBgn0004189	0
FBgn0004190	0
FBgn0004191	3
FBgn0004192	0
FBgn0004197	119
FBgn0004198	1281
FBgn0004227	1820
FBgn0004228	705
FBgn0004237	3682
FBgn0004240	113
FBgn0004242	5394
FBgn0004244	2496
FBgn0004359	585
FBgn0004360	251
FBgn0004362	1155
FBgn0004363	25975
FBgn0004364	1457
FBgn0004367	272
FBgn0004368	1698
FBgn0004369	1448
FBgn0004370	2337
FBgn0004372	232
FBgn0004373	5117
FBgn0004374	7382
FBgn0004378	263
FBgn0004379	1152
FBgn0004380	1041
FBgn0004381	638
FBgn0004387	2142
FBgn0004389	2
FBgn0004390	962
FBgn0004391	917
FBgn0004394	71
FBgn0004395	789
FBgn0004396	1279
FBgn0004397	2339
FBgn0004400	21
FBgn0004401	5759
FBgn0004403	8209
FBgn0004404	4176
FBgn0004406	329
FBgn0004407+FBgn0064115	772
FBgn0004414	4209
FBgn0004419	3115
FBgn0004425	2791
FBgn0004426	4638
FBgn0004427	689
FBgn0004428	3104
FBgn0004429	4733
FBgn0004430	81
FBgn0004431	21
FBgn0004432	24372
FBgn0004436	3625
FBgn0004449	3038
FBgn0004456	1562
FBgn0004462	960
FBgn0004463	560
FBgn0004465	1301
FBgn0004507	15820
FBgn0004509	3046
FBgn0004510	419
FBgn0004511	8
FBgn0004512	3691
FBgn0004513	627
FBgn0004514	100
FBgn0004516	3001
FBgn0004552	616
FBgn0004554	14
FBgn0004556	194
FBgn0004567	59
FBgn0004569	637
FBgn0004573	138
FBgn0004574	4062
FBgn0004575	2095
FBgn0004577	3
FBgn0004580	2039
FBgn0004581	1131
FBgn0004583	863
FBgn0004584	646
FBgn0004587	4985
FBgn0004588	1
FBgn0004589	42
FBgn0004590	0
FBgn0004591	1
FBgn0004592	1
FBgn0004593	0
FBgn0004594	0
FBgn0004595	1968
FBgn0004597	499
FBgn0004598	2537
FBgn0004606	576
FBgn0004607	737
FBgn0004611	2893
FBgn0004618	250
FBgn0004619	178
FBgn0004620	242
FBgn0004622	127
FBgn0004623	5475
FBgn0004629	2
FBgn0004635	418
FBgn0004636	3786
FBgn0004638	1449
FBgn0004643	612
FBgn0004644	243
FBgn0004646	2281
FBgn0004647	628
FBgn0004648	4079
FBgn0004649+FBgn0263530	33
FBgn0004650	716
FBgn0004652	1084
FBgn0004654	8206
FBgn0004655	1093
FBgn0004656	2947
FBgn0004657	3642
FBgn0004666	97
FBgn0004687	3798
FBgn0004698	1504
FBgn0004777	12
FBgn0004778	87
FBgn0004779	3
FBgn0004780	2
FBgn0004781	0
FBgn0004782	1
FBgn0004783	1
FBgn0004784	4317
FBgn0004795	1122
FBgn0004797	911
FBgn0004811	911
FBgn0004828	11885
FBgn0004832	394
FBgn0004837	479
FBgn0004838	12787
FBgn0004839	176
FBgn0004841	63
FBgn0004842	60
FBgn0004852	2328
FBgn0004854	329
FBgn0004855	504
FBgn0004856	1289
FBgn0004858	826
FBgn0004859	1069
FBgn0004860	332
FBgn0004861	530
FBgn0004862	32
FBgn0004863	57
FBgn0004864	1196
FBgn0004865	232
FBgn0004867	26620
FBgn0004868	10254
FBgn0004870	114
FBgn0004872	131
FBgn0004875	3417
FBgn0004876	6269
FBgn0004878	1
FBgn0004880	659
FBgn0004882	14124
FBgn0004885	3515
FBgn0004888	10459
FBgn0004889	3250
FBgn0004892	127
FBgn0004893	902
FBgn0004895	9
FBgn0004896	31
FBgn0004897	6
FBgn0004898	6
FBgn0004901	312
FBgn0004903	2382
FBgn0004907	24417
FBgn0004908	433
FBgn0004910	1380
FBgn0004911	24
FBgn0004913	2037
FBgn0004914	4208
FBgn0004915	1156
FBgn0004919	1055
FBgn0004921	10816
FBgn0004924	3563
FBgn0004926	4093
FBgn0004956	342
FBgn0004957	301
FBgn0004959	5
FBgn0005198	1782
FBgn0005278	13663
FBgn0005322	1311
FBgn0005355	742
FBgn0005386	2300
FBgn0005390	19
FBgn0005391	40
FBgn0005411	2024
FBgn0005427	1180
FBgn0005533	15138
FBgn0005536	5351
FBgn0005558	217
FBgn0005561	270
FBgn0005564	696
FBgn0005585	22555
FBgn0005586	1601
FBgn0005590	6
FBgn0005592	253
FBgn0005593	25907
FBgn0005596	821
FBgn0005612	1617
FBgn0005613	116
FBgn0005614	3771
FBgn0005617	718
FBgn0005619	670
FBgn0005624	175
FBgn0005626	1874
FBgn0005631	956
FBgn0005632	6159
FBgn0005633	51
FBgn0005636	735
FBgn0005638	116
FBgn0005640	1818
FBgn0005642	919
FBgn0005648	1520
FBgn0005649	3849
FBgn0005654+FBgn0085344	4294
FBgn0005655	276
FBgn0005658	137
FBgn0005659	1028
FBgn0005660	107
FBgn0005664	73
FBgn0005666	26572
FBgn0005670	253
FBgn0005671	20555
FBgn0005672	1482
FBgn0005674	1732
FBgn0005677	450
FBgn0005683	212
FBgn0005694	1296
FBgn0005695	816
FBgn0005696	83
FBgn0005771	1066
FBgn0005775	492
FBgn0005777	2025
FBgn0005778	485
FBgn0005779	621
FBgn0008635	5288
FBgn0008636	47
FBgn0008646	78
FBgn0008651	123
FBgn0010014	530
FBgn0010015	625
FBgn0010019	530244
FBgn0010038	121
FBgn0010039	779
FBgn0010040	7
FBgn0010041	1352
FBgn0010042	9
FBgn0010043	48
FBgn0010044	318
FBgn0010051	3429
FBgn0010052	341
FBgn0010053	6278
FBgn0010078	18012
FBgn0010097	7
FBgn0010100	39016
FBgn0010105	380
FBgn0010109	1
FBgn0010113	1047
FBgn0010114	2887
FBgn0010173	1133
FBgn0010194	223
FBgn0010197	27
FBgn0010198	12283
FBgn0010213	5193
FBgn0010215	2932
FBgn0010217	59166
FBgn0010220	516
FBgn0010222	901
FBgn0010223	432
FBgn0010225	15999
FBgn0010226	19806
FBgn0010228	3696
FBgn0010235	2871
FBgn0010238	2360
FBgn0010240	134
FBgn0010241	15
FBgn0010246	6592
FBgn0010247	1320
FBgn0010258	743
FBgn0010263	6253
FBgn0010265	18414
FBgn0010269	723
FBgn0010278	852
FBgn0010280	3718
FBgn0010282	1391
FBgn0010287	393
FBgn0010288	5691
FBgn0010292	473
FBgn0010294	0
FBgn0010295	0
FBgn0010296	0
FBgn0010300	732
FBgn0010303	1443
FBgn0010309	1164
FBgn0010313	1398
FBgn0010314	253
FBgn0010315	366
FBgn0010316	382
FBgn0010317	41
FBgn0010323	9
FBgn0010328	1622
FBgn0010329	206
FBgn0010333	2516
FBgn0010339	1175
FBgn0010340	474
FBgn0010341	3218
FBgn0010342	268
FBgn0010348	9882
FBgn0010350	5130
FBgn0010352	38895
FBgn0010355	2494
FBgn0010356	526
FBgn0010357	51141
FBgn0010358	42
FBgn0010359	0
FBgn0010379	2819
FBgn0010380	2373
FBgn0010381	2218
FBgn0010382	422
FBgn0010383	460
FBgn0010385	57
FBgn0010387	14828
FBgn0010388	133
FBgn0010389	565
FBgn0010391	2429
FBgn0010395	564
FBgn0010397	1845
FBgn0010398	267
FBgn0010399	386
FBgn0010401	808
FBgn0010403	936
FBgn0010406	1642
FBgn0010407	82
FBgn0010408	9456
FBgn0010409	15392
FBgn0010411	22845
FBgn0010412	8033
FBgn0010414	238
FBgn0010415	6406
FBgn0010416	807
FBgn0010417	942
FBgn0010421	461
FBgn0010422	1042
FBgn0010423	406
FBgn0010424	741
FBgn0010425	6836
FBgn0010431	34
FBgn0010433	1
FBgn0010434	6517
FBgn0010435	18604
FBgn0010438	67
FBgn0010441	623
FBgn0010452	349
FBgn0010453	142
FBgn0010470	5308
FBgn0010473	1993
FBgn0010482	6927
FBgn0010488	15890
FBgn0010497	1623
FBgn0010501	263
FBgn0010504	5574
FBgn0010516	6899
FBgn0010520	196
FBgn0010531	723
FBgn0010548	11398
FBgn0010549	191
FBgn0010551	6140
FBgn0010575	2348
FBgn0010583	2017
FBgn0010590	4191
FBgn0010591	2786
FBgn0010602	1704
FBgn0010607	280
FBgn0010611	8279
FBgn0010612	8327
FBgn0010620	2074
FBgn0010621	2491
FBgn0010622	552
FBgn0010638	3486
FBgn0010651	4280
FBgn0010660	1414
FBgn0010741	924
FBgn0010747	4100
FBgn0010750	1025
FBgn0010762	1226
FBgn0010768	142
FBgn0010770	194
FBgn0010772	3067
FBgn0010774	2106
FBgn0010786	3302
FBgn0010803	1884
FBgn0010808	2464
FBgn0010812	1082
FBgn0010825	3221
FBgn0010830	517
FBgn0010877	1673
FBgn0010894	766
FBgn0010905	2368
FBgn0010909	3424
FBgn0010926	352
FBgn0011016	2896
FBgn0011020	174
FBgn0011202	1756
FBgn0011204	2960
FBgn0011205	2785
FBgn0011206	16948
FBgn0011207	1296
FBgn0011211	39998
FBgn0011217	15047
FBgn0011224	4897
FBgn0011225	16829
FBgn0011227	3231
FBgn0011230	15660
FBgn0011232	899
FBgn0011236	872
FBgn0011239	1613
FBgn0011241	1448
FBgn0011244	17421
FBgn0011259	776
FBgn0011260	791
FBgn0011270	8141
FBgn0011272	19009
FBgn0011273+FBgn0039374	5149
FBgn0011274	3284
FBgn0011276	8
FBgn0011277	6
FBgn0011278	48
FBgn0011279	228
FBgn0011280	8336
FBgn0011281	1448
FBgn0011282	5
FBgn0011283	610
FBgn0011284	23279
FBgn0011286	5579
FBgn0011288	1652
FBgn0011289	2377
FBgn0011290	700
FBgn0011291	332
FBgn0011293	941
FBgn0011294	237
FBgn0011296	3880
FBgn0011297	365
FBgn0011300	1600
FBgn0011305	900
FBgn0011327	4096
FBgn0011335	301
FBgn0011336	6261
FBgn0011361	4970
FBgn0011455	6659
FBgn0011474	807
FBgn0011476	380
FBgn0011481	1702
FBgn0011509	963
FBgn0011554	281
FBgn0011555	2230
FBgn0011556	645
FBgn0011559	22747
FBgn0011566	350
FBgn0011569	364
FBgn0011570	1050
FBgn0011571	1067
FBgn0011573	2717
FBgn0011576	0
FBgn0011581	906
FBgn0011582	253
FBgn0011584	6930
FBgn0011586	1330
FBgn0011589	258
FBgn0011591	468
FBgn0011592	940
FBgn0011596	3136
FBgn0011603	2165
FBgn0011604	3229
FBgn0011606	4580
FBgn0011638	1474
FBgn0011640	2021
FBgn0011642	2383
FBgn0011648	1485
FBgn0011653	213
FBgn0011655	955
FBgn0011656	2546
FBgn0011659	208
FBgn0011660	692
FBgn0011661	8076
FBgn0011666	1299
FBgn0011668	21528
FBgn0011669	23248
FBgn0011670	4797
FBgn0011672	2625
FBgn0011674	232
FBgn0011676	279
FBgn0011692	162
FBgn0011693	3363
FBgn0011694	32819
FBgn0011695	35009
FBgn0011701	482
FBgn0011703	166
FBgn0011704	489
FBgn0011705	570
FBgn0011706	32
FBgn0011708	3295
FBgn0011710	1226
FBgn0011715	596
FBgn0011722	1220
FBgn0011723	163
FBgn0011725	17011
FBgn0011726	5112
FBgn0011737	2585
FBgn0011739	1849
FBgn0011740	1494
FBgn0011741	583
FBgn0011742	2432
FBgn0011743	2734
FBgn0011745	2134
FBgn0011746	777
FBgn0011747	8384
FBgn0011754	6851
FBgn0011758	72
FBgn0011760	7329
FBgn0011761	41
FBgn0011762	53
FBgn0011763	1730
FBgn0011764	1275
FBgn0011766	2695
FBgn0011768	6191
FBgn0011769	240
FBgn0011770	4454
FBgn0011771	867
FBgn0011774	278
FBgn0011785	1725
FBgn0011787	682
FBgn0011802	600
FBgn0011812	1
FBgn0011817	3323
FBgn0011818	1109
FBgn0011822	96
FBgn0011824	292
FBgn0011826	1327
FBgn0011828	1549
FBgn0011829	58
FBgn0011832	0
FBgn0011834	1656
FBgn0011836	660
FBgn0011837	2593
FBgn0011840	0
FBgn0011844	0
FBgn0011845	0
FBgn0011848	0
FBgn0011849	0
FBgn0011850	0
FBgn0011851	0
FBgn0011852	0
FBgn0011853	0
FBgn0011855	0
FBgn0011858	0
FBgn0011859	1
FBgn0011860	0
FBgn0011861	0
FBgn0011862	0
FBgn0011863	0
FBgn0011864	0
FBgn0011865	0
FBgn0011866	0
FBgn0011867	0
FBgn0011868	0
FBgn0011869	0
FBgn0011870	0
FBgn0011871	0
FBgn0011872	0
FBgn0011877	0
FBgn0011878	0
FBgn0011879	0
FBgn0011880	0
FBgn0011881	0
FBgn0011882	0
FBgn0011883	0
FBgn0011884	0
FBgn0011885	0
FBgn0011887	0
FBgn0011888	0
FBgn0011889	0
FBgn0011890	1
FBgn0011891	0
FBgn0011892	0
FBgn0011893	1
FBgn0011894	0
FBgn0011895	0
FBgn0011896	0
FBgn0011897	0
FBgn0011902	0
FBgn0011904	0
FBgn0011905	0
FBgn0011906	0
FBgn0011909	0
FBgn0011910	0
FBgn0011915	0
FBgn0011916	0
FBgn0011919	1
FBgn0011921	0
FBgn0011927	0
FBgn0011928	0
FBgn0011931	0
FBgn0011932	0
FBgn0011933	0
FBgn0011934	0
FBgn0011935	0
FBgn0011936	0
FBgn0011937	0
FBgn0011938	1
FBgn0011944	0
FBgn0011945	0
FBgn0011948	0
FBgn0011949	0
FBgn0011950	0
FBgn0011951	0
FBgn0011952	0
FBgn0011953	0
FBgn0011954	0
FBgn0011955	0
FBgn0011956	0
FBgn0011957	0
FBgn0011958	0
FBgn0011959	0
FBgn0011960	0
FBgn0011961	0
FBgn0011962	0
FBgn0011963	0
FBgn0011965	1
FBgn0011966	0
FBgn0011970	0
FBgn0011971	0
FBgn0011974	0
FBgn0011975	0
FBgn0011976	0
FBgn0011977	0
FBgn0011980	0
FBgn0011981	0
FBgn0011982	1
FBgn0011983	0
FBgn0011984	1
FBgn0011985	0
FBgn0011986	0
FBgn0011987	1
FBgn0011993	0
FBgn0011994	0
FBgn0011998	0
FBgn0011999	0
FBgn0012000	0
FBgn0012001	0
FBgn0012002	0
FBgn0012003	0
FBgn0012004	0
FBgn0012009	1
FBgn0012010	0
FBgn0012011	0
FBgn0012016	0
FBgn0012017	0
FBgn0012018	0
FBgn0012024	1
FBgn0012025	0
FBgn0012026	0
FBgn0012027	0
FBgn0012028	0
FBgn0012034	43927
FBgn0012036	26909
FBgn0012037	7977
FBgn0012042	400
FBgn0012051	1810
FBgn0012058	3549
FBgn0012344	552
FBgn0013263+FBgn0260233	3313
FBgn0013269	979
FBgn0013272	23932
FBgn0013275	0
FBgn0013276	0
FBgn0013277	0
FBgn0013278	17
FBgn0013279	3
FBgn0013300	1930
FBgn0013301	2857
FBgn0013303	1234
FBgn0013305	6826
FBgn0013307	943
FBgn0013308	140
FBgn0013323	115
FBgn0013325	21818
FBgn0013334	5976
FBgn0013342	6860
FBgn0013343	945
FBgn0013347	1385
FBgn0013348	1857
FBgn0013432	581
FBgn0013433	131
FBgn0013435	276
FBgn0013467	1669
FBgn0013469	258
FBgn0013531	286
FBgn0013548	130
FBgn0013563	619
FBgn0013576	12041
FBgn0013672	29498
FBgn0013673	343
FBgn0013674	369290
FBgn0013675	95844
FBgn0013676	205592
FBgn0013678	83284
FBgn0013679	22711
FBgn0013680	3537
FBgn0013681	11905
FBgn0013683	158
FBgn0013684	21087
FBgn0013685	246
FBgn0013686	961940
FBgn0013688	2648
FBgn0013689	8
FBgn0013690	3
FBgn0013691	4
FBgn0013692	0
FBgn0013693	0
FBgn0013694	14
FBgn0013695	9
FBgn0013696	1
FBgn0013697	181
FBgn0013698	79
FBgn0013699	10
FBgn0013700	1
FBgn0013701	0
FBgn0013702	1
FBgn0013703	1
FBgn0013704	7
FBgn0013705	0
FBgn0013706	0
FBgn0013707	1
FBgn0013708	54
FBgn0013709	0
FBgn0013710	8
FBgn0013717	682
FBgn0013718	3381
FBgn0013720	909
FBgn0013725	156
FBgn0013726	1154
FBgn0013732	131
FBgn0013733	24815
FBgn0013746	1477
FBgn0013749	2877
FBgn0013750	2335
FBgn0013751	90
FBgn0013753	385
FBgn0013755	9
FBgn0013756	2053
FBgn0013762	601
FBgn0013763	15791
FBgn0013764	1142
FBgn0013765	8140
FBgn0013767	108
FBgn0013770	21409
FBgn0013771	2067
FBgn0013772	614
FBgn0013773	663
FBgn0013799	1135
FBgn0013809	2001
FBgn0013810	5544
FBgn0013811	1408
FBgn0013812	325
FBgn0013813	2871
FBgn0013949	785
FBgn0013953	294
FBgn0013954	6418
FBgn0013972	938
FBgn0013973	468
FBgn0013981	10643
FBgn0013983	1163
FBgn0013984	810
FBgn0013987	2455
FBgn0013995	6985
FBgn0013997	2306
FBgn0014000	2698
FBgn0014002	24839
FBgn0014006	1843
FBgn0014007	1157
FBgn0014009	3481
FBgn0014010	6772
FBgn0014011	1870
FBgn0014018	3242
FBgn0014019	2484
FBgn0014020	10037
FBgn0014022	233
FBgn0014023	630
FBgn0014024	1124
FBgn0014026	34317
FBgn0014028	13459
FBgn0014029	996
FBgn0014031	6316
FBgn0014032	502
FBgn0014033	793
FBgn0014037	6039
FBgn0014073	1136
FBgn0014075	3212
FBgn0014076	0
FBgn0014092	413
FBgn0014127	1271
FBgn0014133	2837
FBgn0014135	378
FBgn0014141	4204
FBgn0014143	68
FBgn0014163	4564
FBgn0014179	24
FBgn0014184	65128
FBgn0014189	2524
FBgn0014269	741
FBgn0014340	311
FBgn0014342	638
FBgn0014343	254
FBgn0014366	713
FBgn0014368	1
FBgn0014380	1173
FBgn0014388	1024
FBgn0014391	3282
FBgn0014395	571
FBgn0014396	13209
FBgn0014411	1900
FBgn0014417	579
FBgn0014427	6067
FBgn0014454	2
FBgn0014455	2451
FBgn0014464	19
FBgn0014465	11
FBgn0014466	0
FBgn0014469	7075
FBgn0014848	0
FBgn0014849	0
FBgn0014850	0
FBgn0014851	0
FBgn0014857	2715
FBgn0014859	297
FBgn0014861	149
FBgn0014863	13170
FBgn0014865	59
FBgn0014868	3454
FBgn0014869	7347
FBgn0014870	2018
FBgn0014877	2769
FBgn0014879	966
FBgn0014903+FBgn0053082	3112
FBgn0014906	3949
FBgn0014930	1497
FBgn0014931	77
FBgn0014949	1
FBgn0015000	1193
FBgn0015001	628
FBgn0015008	2531
FBgn0015010	5231
FBgn0015011	1087
FBgn0015019	2053
FBgn0015024	7053
FBgn0015025	133
FBgn0015031	6550
FBgn0015032	48
FBgn0015033	670
FBgn0015034	991
FBgn0015035	790
FBgn0015036	24
FBgn0015037	1343
FBgn0015038	822
FBgn0015039	9258
FBgn0015040	3
FBgn0015075	2410
FBgn0015218	7196
FBgn0015221	39676
FBgn0015222	42450
FBgn0015229	892
FBgn0015230	1626
FBgn0015239	1855
FBgn0015240	1312
FBgn0015245	10992
FBgn0015247	3868
FBgn0015268	134
FBgn0015269	2827
FBgn0015270	100
FBgn0015271	127
FBgn0015277	943
FBgn0015278	3741
FBgn0015279	1945
FBgn0015282	4972
FBgn0015283	4936
FBgn0015286	1678
FBgn0015295	508
FBgn0015296	785
FBgn0015298	697
FBgn0015299	659
FBgn0015300	617
FBgn0015316	140
FBgn0015320	4171
FBgn0015321	4387
FBgn0015323	736
FBgn0015324	19132
FBgn0015331	930
FBgn0015336	224
FBgn0015338	1148
FBgn0015351	170
FBgn0015359	1591
FBgn0015360	1088
FBgn0015371	1155
FBgn0015372	786
FBgn0015376	83
FBgn0015379	660
FBgn0015380	324
FBgn0015381	96
FBgn0015391	388
FBgn0015393	368
FBgn0015396	327
FBgn0015399	439
FBgn0015400	296
FBgn0015402	1292
FBgn0015477	2747
FBgn0015509	4607
FBgn0015513	3195
FBgn0015519	156
FBgn0015520	1041
FBgn0015521	9270
FBgn0015522	738
FBgn0015524	172
FBgn0015527	476
FBgn0015541	1916
FBgn0015543	28
FBgn0015544	1051
FBgn0015546	396
FBgn0015550	11
FBgn0015553	125
FBgn0015558	813
FBgn0015561	112
FBgn0015568	1909
FBgn0015569	2204
FBgn0015570	1211
FBgn0015571	7827
FBgn0015572	274
FBgn0015574	1373
FBgn0015575	9098
FBgn0015576	3011
FBgn0015577	1461
FBgn0015582	474
FBgn0015583	1035
FBgn0015584	9905
FBgn0015585	3360
FBgn0015586	4222
FBgn0015589	1882
FBgn0015591	624
FBgn0015600	11739
FBgn0015602	664
FBgn0015609	1200
FBgn0015614	3396
FBgn0015615	726
FBgn0015618	130
FBgn0015621	199
FBgn0015622	12041
FBgn0015623	34538
FBgn0015625	711
FBgn0015663	495
FBgn0015664	736
FBgn0015714	667
FBgn0015721	254
FBgn0015737	4840
FBgn0015754	4012
FBgn0015756	17247
FBgn0015765	722
FBgn0015766+FBgn0065097	43797
FBgn0015770	42
FBgn0015772	2792
FBgn0015773	433
FBgn0015774	543
FBgn0015776	9997
FBgn0015777	9567
FBgn0015778	10841
FBgn0015781	774
FBgn0015789	3421
FBgn0015790	6634
FBgn0015791	3714
FBgn0015793	991
FBgn0015794	1181
FBgn0015795	6895
FBgn0015797	1810
FBgn0015799	1395
FBgn0015801	1232
FBgn0015803	1564
FBgn0015805	902
FBgn0015806	2789
FBgn0015808	4360
FBgn0015818	380
FBgn0015828	741
FBgn0015829	655
FBgn0015831	1202
FBgn0015834	4547
FBgn0015838	552
FBgn0015872	3315
FBgn0015903	875
FBgn0015904	183
FBgn0015905	552
FBgn0015919	275
FBgn0015924	3940
FBgn0015925	430
FBgn0015926	22
FBgn0015929	429
FBgn0015949	2430
FBgn0016013	1520
FBgn0016031	3926
FBgn0016032	466
FBgn0016034	655
FBgn0016036	34
FBgn0016038	2031
FBgn0016041	2152
FBgn0016047	136
FBgn0016053	1
FBgn0016054	123
FBgn0016059	3002
FBgn0016061	562
FBgn0016070	1588
FBgn0016075	1942
FBgn0016076	3727
FBgn0016078	1533
FBgn0016080	4381
FBgn0016081	5735
FBgn0016119	6975
FBgn0016120	8924
FBgn0016122	7311
FBgn0016123	5353
FBgn0016126	10547
FBgn0016131	279
FBgn0016641	1443
FBgn0016650	587
FBgn0016660	84
FBgn0016672	1766
FBgn0016675	1319
FBgn0016684	4388
FBgn0016685	1873
FBgn0016687	9755
FBgn0016691	10662
FBgn0016693	9060
FBgn0016694	8186
FBgn0016696	3930
FBgn0016697	4376
FBgn0016698	624
FBgn0016700	4123
FBgn0016701	2199
FBgn0016715	1636
FBgn0016726	6710
FBgn0016754	1630
FBgn0016756	13046
FBgn0016762	285
FBgn0016792	653
FBgn0016794	845
FBgn0016797	1677
FBgn0016917	9623
FBgn0016919	553
FBgn0016920	202
FBgn0016926	8175
FBgn0016930	1580
FBgn0016970	256
FBgn0016974	1564
FBgn0016976+FBgn0016975	3031
FBgn0016977	5894
FBgn0016978	1326
FBgn0016983	1785
FBgn0016984	2267
FBgn0017414	175
FBgn0017418	2613
FBgn0017424	0
FBgn0017429	971
FBgn0017430	581
FBgn0017448	930
FBgn0017456	1726
FBgn0017457	844
FBgn0017482	330
FBgn0017545	38910
FBgn0017550	1254
FBgn0017551	525
FBgn0017556	1757
FBgn0017558	9800
FBgn0017561	936
FBgn0017566	13648
FBgn0017567	5178
FBgn0017572	2604
FBgn0017577	123
FBgn0017578	653
FBgn0017579	14528
FBgn0017581	41388
FBgn0017590	436
FBgn0019624	12160
FBgn0019637	642
FBgn0019643	5769
FBgn0019644	14374
FBgn0019650	586
FBgn0019660	269
FBgn0019661	14685
FBgn0019662	1293
FBgn0019686	201
FBgn0019809	59
FBgn0019828	18702
FBgn0019830	3964
FBgn0019886	8415
FBgn0019890	5277
FBgn0019925	3982
FBgn0019928	647
FBgn0019929	1888
FBgn0019932	1327
FBgn0019936	12821
FBgn0019938	641
FBgn0019940	2647
FBgn0019947	1794
FBgn0019948	4425
FBgn0019949	593
FBgn0019952	1274
FBgn0019957	7859
FBgn0019960	10074
FBgn0019968	5507
FBgn0019972	751
FBgn0019982	2865
FBgn0019985	404
FBgn0019990	1017
FBgn0020018	1669
FBgn0020224	1657
FBgn0020235	10469
FBgn0020236	41188
FBgn0020238	16812
FBgn0020248	27
FBgn0020249	2449
FBgn0020251	1023
FBgn0020255	6325
FBgn0020257	979
FBgn0020258	49
FBgn0020261	2069
FBgn0020269	478
FBgn0020270	265
FBgn0020272	202
FBgn0020277	227
FBgn0020278	1652
FBgn0020279	6388
FBgn0020280	809
FBgn0020294	796
FBgn0020299	949
FBgn0020300	1408
FBgn0020304	4624
FBgn0020305	413
FBgn0020307	632
FBgn0020309	4127
FBgn0020312	576
FBgn0020369	3722
FBgn0020370	3695
FBgn0020371	2116
FBgn0020372	1093
FBgn0020376	3
FBgn0020377	135
FBgn0020378	340
FBgn0020379	896
FBgn0020381	872
FBgn0020385	11791
FBgn0020386	6940
FBgn0020388	1591
FBgn0020389	684
FBgn0020391	170
FBgn0020392	1153
FBgn0020399	2767
FBgn0020407	275
FBgn0020412	4208
FBgn0020414	6721
FBgn0020415	4962
FBgn0020416	1034
FBgn0020429	319
FBgn0020440	1406
FBgn0020443	4535
FBgn0020445	345
FBgn0020493	1137
FBgn0020496	4194
FBgn0020497	2906
FBgn0020503	7899
FBgn0020506	2222
FBgn0020508	752
FBgn0020509	5455
FBgn0020510	1051
FBgn0020513	15750
FBgn0020518	6
FBgn0020521	2377
FBgn0020545	3876
FBgn0020546+FBgn0262462	2
FBgn0020556	8
FBgn0020616	937
FBgn0020617	34
FBgn0020618	22590
FBgn0020620	2005
FBgn0020621	3541
FBgn0020622	1304
FBgn0020626	4012
FBgn0020633	39
FBgn0020637	21
FBgn0020638	2
FBgn0020639	2
FBgn0020640	3
FBgn0020641	1
FBgn0020642	4
FBgn0020643	0
FBgn0020644	0
FBgn0020645	0
FBgn0020646	0
FBgn0020647	6524
FBgn0020653	8482
FBgn0020655	1711
FBgn0020660	7
FBgn0020762	1089
FBgn0020764	9024
FBgn0020765	6
FBgn0020766	1380
FBgn0020767	1738
FBgn0020880	6
FBgn0020887	1163
FBgn0020906	10979
FBgn0020907	2259
FBgn0020908	11026
FBgn0020909	299
FBgn0020910+FBgn0086056	33896
FBgn0020912	831
FBgn0020930	1869
FBgn0021738	55
FBgn0021742	1
FBgn0021750	367
FBgn0021760	16785
FBgn0021761	770
FBgn0021764	973
FBgn0021765	5038
FBgn0021767	129
FBgn0021768	1862
FBgn0021776	178
FBgn0021795	3299
FBgn0021796	1340
FBgn0021800	1122
FBgn0021814	2689
FBgn0021818	1028
FBgn0021825	1686
FBgn0021847	1852
FBgn0021856	691
FBgn0021872	16739
FBgn0021874	467
FBgn0021875	231
FBgn0021895	1188
FBgn0021906	12663
FBgn0021944	2114
FBgn0021967	4132
FBgn0021979	5632
FBgn0021995	1051
FBgn0022023	4696
FBgn0022027	684
FBgn0022029	1006
[truncated: 15,153 more rows]
