# Supplementary material for: The Drosophila transcriptional network is structured by microbiota
Source: BMC Genomics. 2016 Nov 25;17:975. doi: 10.1186/s12864-016-3307-9 (PMC5124311; doi:10.1186/s12864-016-3307-9)
Supplement: Additional file 12: — Data analysis tools. The unzipped folder contains (1) parameters used to align and count reads (align_count_index_reads.txt) and (2) an R script to replicate the data analysis. See README file and R script within folder for instructions. (ZIP 15304 kb) [file 12864_2016_3307_MOESM12_ESM.zip › DobsonEtAlBMCanalysis_submitted/counts_raw/533_6823_4214_N_JC-5_CAGATC_R1_sn.sam.count]

FBgn0000003	0
FBgn0000008	507
FBgn0000014	792
FBgn0000015	650
FBgn0000017	2036
FBgn0000018	555
FBgn0000022	0
FBgn0000024	2457
FBgn0000028	313
FBgn0000032	1343
FBgn0000036	447
FBgn0000037	471
FBgn0000038	2235
FBgn0000039	237
FBgn0000042	35191
FBgn0000043	7783
FBgn0000045	17376
FBgn0000046	11822
FBgn0000047	3727
FBgn0000052	4862
FBgn0000053	7299
FBgn0000054	1026
FBgn0000055+FBgn0000056	324085
FBgn0000057	2485
FBgn0000061	23
FBgn0000063	332
FBgn0000064	109964
FBgn0000071	12
FBgn0000075	632
FBgn0000077	465
FBgn0000078	26920
FBgn0000079	24697
FBgn0000083	11921
FBgn0000084	2500
FBgn0000092	102
FBgn0000094	8038
FBgn0000097	1509
FBgn0000099	1830
FBgn0000100	26290
FBgn0000108	5005
FBgn0000109	465
FBgn0000114	20375
FBgn0000115	1202
FBgn0000116	109398
FBgn0000117	7779
FBgn0000119	1219
FBgn0000120	35776
FBgn0000121	23181
FBgn0000137	4
FBgn0000139	902
FBgn0000140	1671
FBgn0000146	378
FBgn0000147	1160
FBgn0000150	13703
FBgn0000152	252
FBgn0000153	4133
FBgn0000157	408
FBgn0000158	53
FBgn0000163	2514
FBgn0000166	23
FBgn0000173	4257
FBgn0000179	192
FBgn0000180	146
FBgn0000181	13918
FBgn0000182+FBgn0266459	4850
FBgn0000183	2935
FBgn0000206	1106
FBgn0000210	351
FBgn0000212	2021
FBgn0000216	0
FBgn0000221	274
FBgn0000227	2
FBgn0000228	1543
FBgn0000229	2061
FBgn0000233	51
FBgn0000239	4224
FBgn0000241	215
FBgn0000244	3646
FBgn0000246	187
FBgn0000247	2861
FBgn0000250	5593
FBgn0000251	1869
FBgn0000253	35689
FBgn0000256	12068
FBgn0000257	858
FBgn0000259	3746
FBgn0000261	45456
FBgn0000273	5855
FBgn0000274	2101
FBgn0000276	569
FBgn0000277	73
FBgn0000278	5
FBgn0000279	3
FBgn0000280	0
FBgn0000281	3
FBgn0000283	2610
FBgn0000286	3205
FBgn0000287	844
FBgn0000289	4081
FBgn0000299	5871
FBgn0000303	615
FBgn0000308	13410
FBgn0000316	968
FBgn0000317	1984
FBgn0000318	3094
FBgn0000319	14887
FBgn0000320	769
FBgn0000326	873
FBgn0000330	398
FBgn0000337	7
FBgn0000339	2026
FBgn0000346	4042
FBgn0000351	30
FBgn0000352	656
FBgn0000355	111
FBgn0000356	0
FBgn0000357	39
FBgn0000358	0
FBgn0000359	1
FBgn0000360	2
FBgn0000370	33478
FBgn0000376	513
FBgn0000377	747
FBgn0000382	4486
FBgn0000384	481
FBgn0000394	660
FBgn0000395	505
FBgn0000404	1569
FBgn0000405	2549
FBgn0000406	27460
FBgn0000409	14011
FBgn0000411	402
FBgn0000412	4086
FBgn0000413	2253
FBgn0000414	2820
FBgn0000416	46148
FBgn0000422	2392
FBgn0000426	340
FBgn0000427	51
FBgn0000439	139
FBgn0000442	90
FBgn0000447	4682
FBgn0000449	5
FBgn0000451	447
FBgn0000454	6222
FBgn0000455+FBgn0065087	2384
FBgn0000459	294
FBgn0000463	403
FBgn0000464	2584
FBgn0000473	5860
FBgn0000477	3518
FBgn0000479	4326
FBgn0000482	786
FBgn0000489	6077
FBgn0000490	697
FBgn0000492	573
FBgn0000497	458
FBgn0000499	2470
FBgn0000500	333
FBgn0000504	3029
FBgn0000520	414
FBgn0000524	490
FBgn0000527	638
FBgn0000529	31
FBgn0000533	437
FBgn0000535	756
FBgn0000536	8222
FBgn0000541	5629
FBgn0000542	329
FBgn0000543	824
FBgn0000546	797
FBgn0000547	2422
FBgn0000551	21
FBgn0000552	0
FBgn0000556	180621
FBgn0000557	7989
FBgn0000559	94732
FBgn0000560	130
FBgn0000562	3016
FBgn0000564	4
FBgn0000565	2837
FBgn0000566	5704
FBgn0000567	711
FBgn0000568	2878
FBgn0000575	2875
FBgn0000576	72
FBgn0000577	206
FBgn0000578	964
FBgn0000579	42246
FBgn0000581	3690
FBgn0000588	200
FBgn0000591	0
FBgn0000592	39282
FBgn0000594	0
FBgn0000606	9
FBgn0000611	3711
FBgn0000615	43183
FBgn0000617	374
FBgn0000618	206
FBgn0000625	174
FBgn0000629	885
FBgn0000633	476
FBgn0000635	3211
FBgn0000636	2057
FBgn0000639	2
FBgn0000640	31
FBgn0000644	31
FBgn0000658	74
FBgn0000659	1512
FBgn0000662	1981
FBgn0000667	10548
FBgn0000709	1298
FBgn0000711	2859
FBgn0000715	629
FBgn0000719	886
FBgn0000721	6087
FBgn0000723	3432
FBgn0000808	46
FBgn0000810	716
FBgn0000826	22
FBgn0000927	44
FBgn0000928	110
FBgn0000964	63
FBgn0000996	455
FBgn0001075	354
FBgn0001077	99
FBgn0001079	325
FBgn0001083	363
FBgn0001084	134
FBgn0001085	235
FBgn0001086	787
FBgn0001087	1973
FBgn0001089	1548
FBgn0001090	4776
FBgn0001091	39652
FBgn0001092	25170
FBgn0001098	13514
FBgn0001104	1564
FBgn0001105	7713
FBgn0001108	3248
FBgn0001112	5102
FBgn0001114	11199
FBgn0001120	6
FBgn0001122	2656
FBgn0001123	2336
FBgn0001124	21944
FBgn0001125	18795
FBgn0001128	12571
FBgn0001133	894
FBgn0001134	119
FBgn0001137	921
FBgn0001138	100
FBgn0001139	3463
FBgn0001142	4137
FBgn0001145	33242
FBgn0001147	321
FBgn0001148	82
FBgn0001149	24913
FBgn0001150	111
FBgn0001168	3244
FBgn0001169	1054
FBgn0001170	23
FBgn0001174	2
FBgn0001179	490
FBgn0001180	208
FBgn0001185	626
FBgn0001186	10487
FBgn0001187	7728
FBgn0001189	1637
FBgn0001197	1985
FBgn0001202	1805
FBgn0001206	324
FBgn0001208	11594
FBgn0001215	13898
FBgn0001216	7650
FBgn0001217	13094
FBgn0001218	26874
FBgn0001220	17034
FBgn0001222	1869
FBgn0001224	1274
FBgn0001225	3296
FBgn0001226	1561
FBgn0001227	28
FBgn0001228+FBgn0001223	3507
FBgn0001229	112
FBgn0001230	1980
FBgn0001233	41001
FBgn0001234+FBgn0263537	4646
FBgn0001235	3109
FBgn0001247	3760
FBgn0001248	30114
FBgn0001250	4708
FBgn0001253	63
FBgn0001254	1
FBgn0001255	69
FBgn0001256	31
FBgn0001257	6130
FBgn0001258	2503
FBgn0001259	80
FBgn0001263	2175
FBgn0001269	452
FBgn0001276	213
FBgn0001280	2302
FBgn0001281	3797
FBgn0001285	474
FBgn0001291	2413
FBgn0001296	927
FBgn0001297	8471
FBgn0001301	2398
FBgn0001308	4972
FBgn0001311	201
FBgn0001313	509
FBgn0001319	131
FBgn0001320	418
FBgn0001321	44
FBgn0001323	398
FBgn0001324	2409
FBgn0001325	24
FBgn0001330	209
FBgn0001332	1466
FBgn0001341	476
FBgn0001404	4084
FBgn0001491	987
FBgn0001565	2295
FBgn0001612	454
FBgn0001624	5345
FBgn0001941	3012
FBgn0001942	46994
FBgn0001961	4031
FBgn0001965	1908
FBgn0001967	0
FBgn0001970	8
FBgn0001974	506
FBgn0001977	1820
FBgn0001978	3547
FBgn0001981	265
FBgn0001983	2
FBgn0001986	1189
FBgn0001987	1793
FBgn0001989	3727
FBgn0001990	401
FBgn0001991	5103
FBgn0001992	169
FBgn0001994	2152
FBgn0001995	861
FBgn0002021	1187
FBgn0002022	3010
FBgn0002023	584
FBgn0002031	5153
FBgn0002036	4998
FBgn0002044	2868
FBgn0002069	608
FBgn0002121	3351
FBgn0002174	4872
FBgn0002183	2169
FBgn0002283	877
FBgn0002284	5775
FBgn0002306	1458
FBgn0002354	425
FBgn0002413	2760
FBgn0002431	9041
FBgn0002440	3
FBgn0002441	1979
FBgn0002466+FBgn0266678	540
FBgn0002521	1983
FBgn0002522	153
FBgn0002524	1754
FBgn0002525	2485
FBgn0002526	1857
FBgn0002531	10
FBgn0002533	6
FBgn0002534	3
FBgn0002535	3
FBgn0002542	992
FBgn0002552	955
FBgn0002561	0
FBgn0002562	16
FBgn0002563	26
FBgn0002564	66
FBgn0002565	1323
FBgn0002566	2816
FBgn0002567	2998
FBgn0002569	5845
FBgn0002570	72277
FBgn0002571	2917
FBgn0002573	109
FBgn0002576	77
FBgn0002577	22
FBgn0002579	17432
FBgn0002590	22617
FBgn0002592	15
FBgn0002593	23348
FBgn0002607	25989
FBgn0002609	58
FBgn0002622	26280
FBgn0002626	21093
FBgn0002629	0
FBgn0002631	0
FBgn0002632	2
FBgn0002633	6
FBgn0002638	2219
FBgn0002641	939
FBgn0002643	1634
FBgn0002645	4139
FBgn0002673	2105
FBgn0002707	246
FBgn0002709+FBgn0028581	5693
FBgn0002715	1450
FBgn0002716	52
FBgn0002719	49026
FBgn0002723	887
FBgn0002732	13
FBgn0002733	164
FBgn0002734	1
FBgn0002735	4
FBgn0002736	628
FBgn0002772	14781
FBgn0002773	39567
FBgn0002774	2137
FBgn0002775	539
FBgn0002778	1915
FBgn0002780	2740
FBgn0002783	1945
FBgn0002787	4385
FBgn0002789	7584
FBgn0002791	1093
FBgn0002838	196
FBgn0002842	496
FBgn0002855	16804
FBgn0002856	5742
FBgn0002862	16242
FBgn0002863	0
FBgn0002865	24219
FBgn0002868	29245
FBgn0002869	194
FBgn0002872	451
FBgn0002873	4048
FBgn0002878	378
FBgn0002887	845
FBgn0002891	400
FBgn0002899	177
FBgn0002901	501
FBgn0002905	558
FBgn0002906	1836
FBgn0002914	3212
FBgn0002917	954
FBgn0002921	64303
FBgn0002922	66
FBgn0002924	1152
FBgn0002926	94
FBgn0002930	7985
FBgn0002931	390
FBgn0002932	266
FBgn0002933	0
FBgn0002936	0
FBgn0002937	1203
FBgn0002938	17734
FBgn0002939	983
FBgn0002940	130632
FBgn0002941	56
FBgn0002945	550
FBgn0002948	131
FBgn0002962	50
FBgn0002973	2342
FBgn0002985	432
FBgn0002989	253
FBgn0003002	56
FBgn0003008	580
FBgn0003009	890
FBgn0003011	106
FBgn0003015	11
FBgn0003023	63
FBgn0003028	360
FBgn0003034	7028
FBgn0003041	1044
FBgn0003042	315
FBgn0003044	1193
FBgn0003046	18
FBgn0003048	1665
FBgn0003053	2086
FBgn0003057	1
FBgn0003060	7
FBgn0003062	954
FBgn0003065	0
FBgn0003068	1700
FBgn0003071	18085
FBgn0003074	24001
FBgn0003076	16363
FBgn0003079	895
FBgn0003082	134
FBgn0003086	0
FBgn0003087	471
FBgn0003089	38
FBgn0003090	254
FBgn0003091	1761
FBgn0003093	3235
FBgn0003114	4
FBgn0003116	1009
FBgn0003117	121
FBgn0003118	838
FBgn0003124	3794
FBgn0003129	210
FBgn0003130	9
FBgn0003132	2790
FBgn0003134	5745
FBgn0003137	9962
FBgn0003139	778
FBgn0003140	852
FBgn0003141	1331
FBgn0003145	1236
FBgn0003149	20769
FBgn0003159	6614
FBgn0003162	1865
FBgn0003165	2260
FBgn0003169	2173
FBgn0003174	90
FBgn0003175	2964
FBgn0003187	4596
FBgn0003189	1279
FBgn0003204	3616
FBgn0003205	2033
FBgn0003206	2060
FBgn0003209	3538
FBgn0003210	1933
FBgn0003218	5799
FBgn0003227	44
FBgn0003231	24524
FBgn0003248	1219
FBgn0003249	3951
FBgn0003250	4971
FBgn0003254	637
FBgn0003255	69
FBgn0003256	1355
FBgn0003257	345
FBgn0003261	17708
FBgn0003267	4
FBgn0003268	426
FBgn0003270	3
FBgn0003274	22527
FBgn0003275	1460
FBgn0003277	2100
FBgn0003278	292
FBgn0003279	31361
FBgn0003285	123
FBgn0003292	92
FBgn0003295	40
FBgn0003300	33
FBgn0003301	2725
FBgn0003302	1289
FBgn0003308	3055
FBgn0003310	1319
FBgn0003312	42
FBgn0003313+FBgn0263087	11
FBgn0003317	1440
FBgn0003319	14
FBgn0003321	3440
FBgn0003326	120
FBgn0003328	2947
FBgn0003330	442
FBgn0003334	1936
FBgn0003339	226
FBgn0003345	2767
FBgn0003346	2048
FBgn0003353	549
FBgn0003356	3413
FBgn0003357	2433
FBgn0003358	6446
FBgn0003360	84000
FBgn0003366	3955
FBgn0003372	22
FBgn0003373	0
FBgn0003374	0
FBgn0003375	0
FBgn0003377	0
FBgn0003378	4
FBgn0003380	2853
FBgn0003382	35
FBgn0003386	1205
FBgn0003388	231
FBgn0003390	881
FBgn0003391	1989
FBgn0003392	9167
FBgn0003396	2096
FBgn0003401	71
FBgn0003410	3214
FBgn0003411	3
FBgn0003415	3098
FBgn0003416	612
FBgn0003423	7707
FBgn0003429	4624
FBgn0003430	131
FBgn0003435	26209
FBgn0003444	351
FBgn0003447	1032
FBgn0003448	1
FBgn0003449	1042
FBgn0003450	71
FBgn0003459	693
FBgn0003460	751
FBgn0003462	19337
FBgn0003463	3106
FBgn0003464	2050
FBgn0003475	8041
FBgn0003479	392
FBgn0003480	88
FBgn0003482	18
FBgn0003483	355
FBgn0003486	0
FBgn0003495	1113
FBgn0003499	276
FBgn0003502+FBgn0262374	1420
FBgn0003510+FBgn0003511	421
FBgn0003512	766
FBgn0003513	193
FBgn0003514	3968
FBgn0003515	1148
FBgn0003517	26790
FBgn0003520	3060
FBgn0003525	64
FBgn0003527	537
FBgn0003545	982
FBgn0003557	3914
FBgn0003559	988
FBgn0003567	1405
FBgn0003575	1677
FBgn0003598	1147
FBgn0003607	1947
FBgn0003612	3727
FBgn0003638	9229
FBgn0003651	1670
FBgn0003654	1010
FBgn0003655	66
FBgn0003656	9752
FBgn0003660	6005
FBgn0003676	2365
FBgn0003683	0
FBgn0003687	317
FBgn0003701	573
FBgn0003710	400
FBgn0003714	482
FBgn0003716	2894
FBgn0003719	180
FBgn0003720	1
FBgn0003721	18873
FBgn0003731	4057
FBgn0003732	2477
FBgn0003733	370
FBgn0003741	335
FBgn0003742	1269
FBgn0003744	2229
FBgn0003747	3
FBgn0003748	18956
FBgn0003751	13
FBgn0003861	13621
FBgn0003862	2948
FBgn0003863	50514
FBgn0003865	0
FBgn0003866	692
FBgn0003867	2195
FBgn0003870	2698
FBgn0003882	1094
FBgn0003884	56265
FBgn0003885	9463
FBgn0003886	543
FBgn0003887	11701
FBgn0003888	3393
FBgn0003889	37020
FBgn0003890	3640
FBgn0003891	18314
FBgn0003892	747
FBgn0003896	299
FBgn0003900	938
FBgn0003916	0
FBgn0003920	0
FBgn0003922	0
FBgn0003923	0
FBgn0003926	0
FBgn0003930	7
FBgn0003931	0
FBgn0003933	0
FBgn0003934	2
FBgn0003935	0
FBgn0003936	0
FBgn0003938	1
FBgn0003941	18080
FBgn0003942	23539
FBgn0003943	19250
FBgn0003944	374
FBgn0003950	275
FBgn0003961	10629
FBgn0003963	453
FBgn0003964	1763
FBgn0003965	1911
FBgn0003969	1308
FBgn0003975	278
FBgn0003977	880
FBgn0003978	247
FBgn0003979	0
FBgn0003980	3
FBgn0003983	1
FBgn0003984	512
FBgn0003996	882
FBgn0003997	466
FBgn0004003	1316
FBgn0004009	81
FBgn0004028	13829
FBgn0004034	6
FBgn0004045	10
FBgn0004047	325
FBgn0004049	1820
FBgn0004050	1228
FBgn0004052	198
FBgn0004053	2
FBgn0004054	0
FBgn0004055	2045
FBgn0004057	4898
FBgn0004066	3403
FBgn0004087	348
FBgn0004101	474
FBgn0004102	235
FBgn0004103	6779
FBgn0004106	252
FBgn0004107	72
FBgn0004108	475
FBgn0004110	4
FBgn0004117	13262
FBgn0004118	361
FBgn0004132	642
FBgn0004133	1152
FBgn0004143	5
FBgn0004167	11109
FBgn0004168	242
FBgn0004169	19975
FBgn0004170	1
FBgn0004171	10797
FBgn0004172	1838
FBgn0004173	10950
FBgn0004174	10574
FBgn0004175	5799
FBgn0004177	10382
FBgn0004179	4662
FBgn0004181	123342
FBgn0004183	2
FBgn0004185	0
FBgn0004186	0
FBgn0004187	5
FBgn0004188	1
FBgn0004189	0
FBgn0004190	1
FBgn0004191	0
FBgn0004192	0
FBgn0004197	275
FBgn0004198	1644
FBgn0004227	2415
FBgn0004228	769
FBgn0004237	4263
FBgn0004240	230
FBgn0004242	7157
FBgn0004244	1891
FBgn0004359	743
FBgn0004360	258
FBgn0004362	1651
FBgn0004363	34239
FBgn0004364	1534
FBgn0004367	268
FBgn0004368	1983
FBgn0004369	1948
FBgn0004370	2760
FBgn0004372	361
FBgn0004373	6374
FBgn0004374	1491
FBgn0004378	189
FBgn0004379	1581
FBgn0004380	1273
FBgn0004381	762
FBgn0004387	2502
FBgn0004389	5
FBgn0004390	1306
FBgn0004391	779
FBgn0004394	75
FBgn0004395	1084
FBgn0004396	2843
FBgn0004397	3013
FBgn0004400	51
FBgn0004401	6329
FBgn0004403	8659
FBgn0004404	3810
FBgn0004406	289
FBgn0004407+FBgn0064115	669
FBgn0004414	4261
FBgn0004419	3793
FBgn0004425	574
FBgn0004426	388
FBgn0004427	115
FBgn0004428	1590
FBgn0004429	153
FBgn0004430	52
FBgn0004431	213
FBgn0004432	23944
FBgn0004436	4509
FBgn0004449	4310
FBgn0004456	2188
FBgn0004462	1224
FBgn0004463	420
FBgn0004465	1435
FBgn0004507	20458
FBgn0004509	4375
FBgn0004510	451
FBgn0004511	5
FBgn0004512	4766
FBgn0004513	1096
FBgn0004514	106
FBgn0004516	2984
FBgn0004552	495
FBgn0004554	19
FBgn0004556	302
FBgn0004567	82
FBgn0004569	403
FBgn0004573	178
FBgn0004574	5214
FBgn0004575	2559
FBgn0004577	4
FBgn0004580	2642
FBgn0004581	1542
FBgn0004583	1520
FBgn0004584	786
FBgn0004587	6604
FBgn0004588	0
FBgn0004589	22
FBgn0004590	0
FBgn0004591	0
FBgn0004592	0
FBgn0004593	1
FBgn0004594	0
FBgn0004595	2829
FBgn0004597	568
FBgn0004598	2684
FBgn0004606	949
FBgn0004607	906
FBgn0004611	3585
FBgn0004618	300
FBgn0004619	236
FBgn0004620	543
FBgn0004622	155
FBgn0004623	6164
FBgn0004629	17
FBgn0004635	596
FBgn0004636	4099
FBgn0004638	1918
FBgn0004643	681
FBgn0004644	184
FBgn0004646	2635
FBgn0004647	794
FBgn0004648	6299
FBgn0004649+FBgn0263530	133
FBgn0004650	641
FBgn0004652	1317
FBgn0004654	15495
FBgn0004655	1412
FBgn0004656	3679
FBgn0004657	5324
FBgn0004666	107
FBgn0004687	4683
FBgn0004698	2200
FBgn0004777	21
FBgn0004778	3
FBgn0004779	4
FBgn0004780	18
FBgn0004781	60
FBgn0004782	4
FBgn0004783	4
FBgn0004784	5414
FBgn0004795	1365
FBgn0004797	1387
FBgn0004811	1117
FBgn0004828	12174
FBgn0004832	490
FBgn0004837	1236
FBgn0004838	15679
FBgn0004839	168
FBgn0004841	104
FBgn0004842	60
FBgn0004852	3596
FBgn0004854	292
FBgn0004855	597
FBgn0004856	1305
FBgn0004858	992
FBgn0004859	1156
FBgn0004860	322
FBgn0004861	581
FBgn0004862	50
FBgn0004863	57
FBgn0004864	1349
FBgn0004865	289
FBgn0004867	29117
FBgn0004868	10457
FBgn0004870	132
FBgn0004872	136
FBgn0004875	4330
FBgn0004876	7282
FBgn0004878	2
FBgn0004880	850
FBgn0004882	15539
FBgn0004885	4465
FBgn0004888	10656
FBgn0004889	4362
FBgn0004892	157
FBgn0004893	1199
FBgn0004895	17
FBgn0004896	55
FBgn0004897	8
FBgn0004898	18
FBgn0004901	367
FBgn0004903	3059
FBgn0004907	29095
FBgn0004908	443
FBgn0004910	2102
FBgn0004911	24
FBgn0004913	2116
FBgn0004914	4418
FBgn0004915	1568
FBgn0004919	1863
FBgn0004921	11070
FBgn0004924	4075
FBgn0004926	4304
FBgn0004956	238
FBgn0004957	387
FBgn0004959	10
FBgn0005198	1767
FBgn0005278	11638
FBgn0005322	1936
FBgn0005355	860
FBgn0005386	2656
FBgn0005390	18
FBgn0005391	24
FBgn0005411	2380
FBgn0005427	1475
FBgn0005533	16001
FBgn0005536	7686
FBgn0005558	232
FBgn0005561	303
FBgn0005564	833
FBgn0005585	23445
FBgn0005586	2012
FBgn0005590	2
FBgn0005592	211
FBgn0005593	28498
FBgn0005596	965
FBgn0005612	1773
FBgn0005613	146
FBgn0005614	8030
FBgn0005617	844
FBgn0005619	788
FBgn0005624	255
FBgn0005626	2388
FBgn0005631	1347
FBgn0005632	7905
FBgn0005633	85
FBgn0005636	1075
FBgn0005638	156
FBgn0005640	2275
FBgn0005642	1031
FBgn0005648	1610
FBgn0005649	4236
FBgn0005654+FBgn0085344	4970
FBgn0005655	333
FBgn0005658	154
FBgn0005659	1104
FBgn0005660	167
FBgn0005664	298
FBgn0005666	46043
FBgn0005670	766
FBgn0005671	21339
FBgn0005672	1908
FBgn0005674	1943
FBgn0005677	518
FBgn0005683	243
FBgn0005694	1561
FBgn0005695	709
FBgn0005696	114
FBgn0005771	1329
FBgn0005775	628
FBgn0005777	2351
FBgn0005778	692
FBgn0005779	474
FBgn0008635	5735
FBgn0008636	36
FBgn0008646	63
FBgn0008651	157
FBgn0010014	564
FBgn0010015	881
FBgn0010019	932929
FBgn0010038	199
FBgn0010039	594
FBgn0010040	17
FBgn0010041	273
FBgn0010042	10
FBgn0010043	177
FBgn0010044	192
FBgn0010051	4199
FBgn0010052	328
FBgn0010053	4857
FBgn0010078	18310
FBgn0010097	6
FBgn0010100	35128
FBgn0010105	373
FBgn0010109	0
FBgn0010113	1394
FBgn0010114	3441
FBgn0010173	2017
FBgn0010194	250
FBgn0010197	71
FBgn0010198	12846
FBgn0010213	4548
FBgn0010215	3462
FBgn0010217	61784
FBgn0010220	486
FBgn0010222	1412
FBgn0010223	438
FBgn0010225	24700
FBgn0010226	19612
FBgn0010228	4205
FBgn0010235	3476
FBgn0010238	3323
FBgn0010240	162
FBgn0010241	2565
FBgn0010246	6643
FBgn0010247	1762
FBgn0010258	892
FBgn0010263	7979
FBgn0010265	20426
FBgn0010269	839
FBgn0010278	989
FBgn0010280	4240
FBgn0010282	1384
FBgn0010287	522
FBgn0010288	5648
FBgn0010292	584
FBgn0010294	0
FBgn0010295	0
FBgn0010296	0
FBgn0010300	1111
FBgn0010303	1687
FBgn0010309	1181
FBgn0010313	1931
FBgn0010314	232
FBgn0010315	517
FBgn0010316	533
FBgn0010317	89
FBgn0010323	12
FBgn0010328	2008
FBgn0010329	241
FBgn0010333	2038
FBgn0010339	1453
FBgn0010340	408
FBgn0010341	4256
FBgn0010342	390
FBgn0010348	12096
FBgn0010350	6522
FBgn0010352	45335
FBgn0010355	2889
FBgn0010356	658
FBgn0010357	45115
FBgn0010358	2
FBgn0010359	0
FBgn0010379	3200
FBgn0010380	3165
FBgn0010381	1545
FBgn0010382	758
FBgn0010383	550
FBgn0010385	99
FBgn0010387	14030
FBgn0010388	356
FBgn0010389	859
FBgn0010391	2951
FBgn0010395	1058
FBgn0010397	2487
FBgn0010398	293
FBgn0010399	425
FBgn0010401	770
FBgn0010403	850
FBgn0010406	1948
FBgn0010407	101
FBgn0010408	10409
FBgn0010409	16896
FBgn0010411	25899
FBgn0010412	8783
FBgn0010414	241
FBgn0010415	6603
FBgn0010416	1086
FBgn0010417	1058
FBgn0010421	544
FBgn0010422	1380
FBgn0010423	740
FBgn0010424	1020
FBgn0010425	843
FBgn0010431	86
FBgn0010433	2
FBgn0010434	10167
FBgn0010435	22032
FBgn0010438	60
FBgn0010441	864
FBgn0010452	351
FBgn0010453	177
FBgn0010470	7029
FBgn0010473	2675
FBgn0010482	11480
FBgn0010488	18204
FBgn0010497	2148
FBgn0010501	413
FBgn0010504	5363
FBgn0010516	6821
FBgn0010520	224
FBgn0010531	771
FBgn0010548	14297
FBgn0010549	141
FBgn0010551	6926
FBgn0010575	2913
FBgn0010583	2227
FBgn0010590	4524
FBgn0010591	2962
FBgn0010602	2034
FBgn0010607	349
FBgn0010611	4484
FBgn0010612	9602
FBgn0010620	3109
FBgn0010621	2703
FBgn0010622	617
FBgn0010638	3920
FBgn0010651	3799
FBgn0010660	1717
FBgn0010741	1018
FBgn0010747	4380
FBgn0010750	1060
FBgn0010762	1817
FBgn0010768	203
FBgn0010770	286
FBgn0010772	3813
FBgn0010774	2548
FBgn0010786	5897
FBgn0010803	1943
FBgn0010808	2823
FBgn0010812	1527
FBgn0010825	3852
FBgn0010830	594
FBgn0010877	2389
FBgn0010894	907
FBgn0010905	3322
FBgn0010909	4731
FBgn0010926	421
FBgn0011016	3398
FBgn0011020	243
FBgn0011202	1992
FBgn0011204	3443
FBgn0011205	3165
FBgn0011206	19801
FBgn0011207	1783
FBgn0011211	52868
FBgn0011217	18892
FBgn0011224	6915
FBgn0011225	18670
FBgn0011227	3789
FBgn0011230	14880
FBgn0011232	1111
FBgn0011236	1082
FBgn0011239	1390
FBgn0011241	877
FBgn0011244	18739
FBgn0011259	959
FBgn0011260	942
FBgn0011270	7329
FBgn0011272	19314
FBgn0011273+FBgn0039374	5639
FBgn0011274	3819
FBgn0011276	8
FBgn0011277	13
FBgn0011278	83
FBgn0011279	134
FBgn0011280	7758
FBgn0011281	1308
FBgn0011282	2
FBgn0011283	298
FBgn0011284	25578
FBgn0011286	10572
FBgn0011288	2186
FBgn0011289	2956
FBgn0011290	783
FBgn0011291	457
FBgn0011293	646
FBgn0011294	339
FBgn0011296	2589
FBgn0011297	583
FBgn0011300	2114
FBgn0011305	970
FBgn0011327	4913
FBgn0011335	519
FBgn0011336	6555
FBgn0011361	5486
FBgn0011455	7280
FBgn0011474	1093
FBgn0011476	483
FBgn0011481	2510
FBgn0011509	984
FBgn0011554	360
FBgn0011555	2008
FBgn0011556	1005
FBgn0011559	48372
FBgn0011566	436
FBgn0011569	706
FBgn0011570	1438
FBgn0011571	1316
FBgn0011573	3038
FBgn0011576	1
FBgn0011581	867
FBgn0011582	411
FBgn0011584	7939
FBgn0011586	1503
FBgn0011589	276
FBgn0011591	526
FBgn0011592	1204
FBgn0011596	3201
FBgn0011603	2709
FBgn0011604	3681
FBgn0011606	4529
FBgn0011638	1718
FBgn0011640	2475
FBgn0011642	2398
FBgn0011648	1675
FBgn0011653	202
FBgn0011655	1149
FBgn0011656	3268
FBgn0011659	260
FBgn0011660	861
FBgn0011661	10800
FBgn0011666	1561
FBgn0011668	38334
FBgn0011669	41994
FBgn0011670	10545
FBgn0011672	2771
FBgn0011674	492
FBgn0011676	280
FBgn0011692	220
FBgn0011693	2498
FBgn0011694	50678
FBgn0011695	45508
FBgn0011701	590
FBgn0011703	174
FBgn0011704	448
FBgn0011705	635
FBgn0011706	43
FBgn0011708	2957
FBgn0011710	1276
FBgn0011715	685
FBgn0011722	2526
FBgn0011723	256
FBgn0011725	17094
FBgn0011726	7341
FBgn0011737	2462
FBgn0011739	2266
FBgn0011740	1765
FBgn0011741	693
FBgn0011742	3323
FBgn0011743	3067
FBgn0011745	2464
FBgn0011746	865
FBgn0011747	10494
FBgn0011754	7573
FBgn0011758	62
FBgn0011760	8719
FBgn0011761	66
FBgn0011762	69
FBgn0011763	2098
FBgn0011764	1689
FBgn0011766	2594
FBgn0011768	6660
FBgn0011769	312
FBgn0011770	4929
FBgn0011771	1024
FBgn0011774	305
FBgn0011785	2007
FBgn0011787	872
FBgn0011802	1803
FBgn0011812	3
FBgn0011817	4081
FBgn0011818	1530
FBgn0011822	326
FBgn0011824	463
FBgn0011826	1558
FBgn0011828	2133
FBgn0011829	107
FBgn0011832	0
FBgn0011834	1356
FBgn0011836	775
FBgn0011837	3176
FBgn0011840	0
FBgn0011844	0
FBgn0011845	1
FBgn0011848	0
FBgn0011849	0
FBgn0011850	0
FBgn0011851	0
FBgn0011852	0
FBgn0011853	0
FBgn0011855	0
FBgn0011858	0
FBgn0011859	0
FBgn0011860	0
FBgn0011861	0
FBgn0011862	0
FBgn0011863	0
FBgn0011864	0
FBgn0011865	0
FBgn0011866	0
FBgn0011867	0
FBgn0011868	0
FBgn0011869	0
FBgn0011870	0
FBgn0011871	0
FBgn0011872	0
FBgn0011877	0
FBgn0011878	0
FBgn0011879	1
FBgn0011880	0
FBgn0011881	0
FBgn0011882	0
FBgn0011883	0
FBgn0011884	0
FBgn0011885	0
FBgn0011887	0
FBgn0011888	0
FBgn0011889	0
FBgn0011890	0
FBgn0011891	0
FBgn0011892	3
FBgn0011893	1
FBgn0011894	0
FBgn0011895	0
FBgn0011896	0
FBgn0011897	1
FBgn0011902	0
FBgn0011904	0
FBgn0011905	0
FBgn0011906	0
FBgn0011909	0
FBgn0011910	1
FBgn0011915	0
FBgn0011916	1
FBgn0011919	0
FBgn0011921	0
FBgn0011927	0
FBgn0011928	0
FBgn0011931	0
FBgn0011932	0
FBgn0011933	0
FBgn0011934	0
FBgn0011935	0
FBgn0011936	0
FBgn0011937	0
FBgn0011938	0
FBgn0011944	0
FBgn0011945	0
FBgn0011948	0
FBgn0011949	0
FBgn0011950	0
FBgn0011951	0
FBgn0011952	0
FBgn0011953	0
FBgn0011954	0
FBgn0011955	1
FBgn0011956	0
FBgn0011957	0
FBgn0011958	0
FBgn0011959	0
FBgn0011960	0
FBgn0011961	0
FBgn0011962	0
FBgn0011963	0
FBgn0011965	0
FBgn0011966	0
FBgn0011970	0
FBgn0011971	0
FBgn0011974	0
FBgn0011975	0
FBgn0011976	0
FBgn0011977	0
FBgn0011980	0
FBgn0011981	0
FBgn0011982	0
FBgn0011983	0
FBgn0011984	0
FBgn0011985	1
FBgn0011986	0
FBgn0011987	2
FBgn0011993	0
FBgn0011994	0
FBgn0011998	0
FBgn0011999	0
FBgn0012000	0
FBgn0012001	0
FBgn0012002	0
FBgn0012003	0
FBgn0012004	0
FBgn0012009	0
FBgn0012010	0
FBgn0012011	0
FBgn0012016	0
FBgn0012017	0
FBgn0012018	0
FBgn0012024	0
FBgn0012025	0
FBgn0012026	2
FBgn0012027	2
FBgn0012028	0
FBgn0012034	33915
FBgn0012036	40840
FBgn0012037	6895
FBgn0012042	350
FBgn0012051	2065
FBgn0012058	3824
FBgn0012344	423
FBgn0013263+FBgn0260233	4612
FBgn0013269	1094
FBgn0013272	25529
FBgn0013275	0
FBgn0013276	2
FBgn0013277	0
FBgn0013278	38
FBgn0013279	64
FBgn0013300	2523
FBgn0013301	3161
FBgn0013303	1404
FBgn0013305	6138
FBgn0013307	1496
FBgn0013308	352
FBgn0013323	173
FBgn0013325	21547
FBgn0013334	7517
FBgn0013342	6103
FBgn0013343	1490
FBgn0013347	1481
FBgn0013348	2323
FBgn0013432	537
FBgn0013433	110
FBgn0013435	253
FBgn0013467	1884
FBgn0013469	736
FBgn0013531	303
FBgn0013548	179
FBgn0013563	674
FBgn0013576	13100
FBgn0013672	58249
FBgn0013673	344
FBgn0013674	558626
FBgn0013675	125771
FBgn0013676	334496
FBgn0013678	144731
FBgn0013679	25408
FBgn0013680	762
FBgn0013681	4984
FBgn0013683	179
FBgn0013684	29050
FBgn0013685	120
FBgn0013686	972274
FBgn0013688	3267
FBgn0013689	8
FBgn0013690	5
FBgn0013691	1
FBgn0013692	0
FBgn0013693	0
FBgn0013694	15
FBgn0013695	8
FBgn0013696	0
FBgn0013697	93
FBgn0013698	45
FBgn0013699	14
FBgn0013700	0
FBgn0013701	1
FBgn0013702	0
FBgn0013703	0
FBgn0013704	21
FBgn0013705	0
FBgn0013706	0
FBgn0013707	0
FBgn0013708	15
FBgn0013709	1
FBgn0013710	27
FBgn0013717	692
FBgn0013718	4163
FBgn0013720	1044
FBgn0013725	646
FBgn0013726	1423
FBgn0013732	191
FBgn0013733	32906
FBgn0013746	1776
FBgn0013749	3227
FBgn0013750	2629
FBgn0013751	160
FBgn0013753	339
FBgn0013755	16
FBgn0013756	2645
FBgn0013762	555
FBgn0013763	16285
FBgn0013764	1291
FBgn0013765	9102
FBgn0013767	72
FBgn0013770	20898
FBgn0013771	3083
FBgn0013772	1005
FBgn0013773	1174
FBgn0013799	1377
FBgn0013809	2149
FBgn0013810	4787
FBgn0013811	1924
FBgn0013812	493
FBgn0013813	3758
FBgn0013949	1535
FBgn0013953	361
FBgn0013954	6397
FBgn0013972	926
FBgn0013973	460
FBgn0013981	10914
FBgn0013983	800
FBgn0013984	1025
FBgn0013987	3021
FBgn0013995	8197
FBgn0013997	2799
FBgn0014000	2068
FBgn0014002	27160
FBgn0014006	2323
FBgn0014007	1630
FBgn0014009	4314
FBgn0014010	8336
FBgn0014011	2137
FBgn0014018	3291
FBgn0014019	3417
FBgn0014020	12571
FBgn0014022	248
FBgn0014023	675
FBgn0014024	950
FBgn0014026	35406
FBgn0014028	15186
FBgn0014029	1323
FBgn0014031	4402
FBgn0014032	505
FBgn0014033	1013
FBgn0014037	8180
FBgn0014073	963
FBgn0014075	3758
FBgn0014076	2
FBgn0014092	484
FBgn0014127	1560
FBgn0014133	3512
FBgn0014135	576
FBgn0014141	6070
FBgn0014143	90
FBgn0014163	5832
FBgn0014179	32
FBgn0014184	62075
FBgn0014189	2513
FBgn0014269	833
FBgn0014340	426
FBgn0014342	509
FBgn0014343	389
FBgn0014366	780
FBgn0014368	6
FBgn0014380	1652
FBgn0014388	1368
FBgn0014391	4077
FBgn0014395	623
FBgn0014396	16786
FBgn0014411	2349
FBgn0014417	540
FBgn0014427	2648
FBgn0014454	15
FBgn0014455	2168
FBgn0014464	13
FBgn0014465	7
FBgn0014466	1
FBgn0014469	8669
FBgn0014848	0
FBgn0014849	0
FBgn0014850	0
FBgn0014851	0
FBgn0014857	3137
FBgn0014859	421
FBgn0014861	203
FBgn0014863	22443
FBgn0014865	300
FBgn0014868	3698
FBgn0014869	9338
FBgn0014870	2632
FBgn0014877	3911
FBgn0014879	1124
FBgn0014903+FBgn0053082	1923
FBgn0014906	4505
FBgn0014930	1431
FBgn0014931	88
FBgn0014949	1
FBgn0015000	1770
FBgn0015001	758
FBgn0015008	2592
FBgn0015010	8109
FBgn0015011	1291
FBgn0015019	2458
FBgn0015024	8361
FBgn0015025	174
FBgn0015031	7957
FBgn0015032	58
FBgn0015033	751
FBgn0015034	1021
FBgn0015035	2072
FBgn0015036	19
FBgn0015037	3983
FBgn0015038	418
FBgn0015039	8856
FBgn0015040	2
FBgn0015075	694
FBgn0015218	8046
FBgn0015221	31759
FBgn0015222	36532
FBgn0015229	1089
FBgn0015230	1649
FBgn0015239	1904
FBgn0015240	1389
FBgn0015245	10857
FBgn0015247	3683
FBgn0015268	173
FBgn0015269	4152
FBgn0015270	168
FBgn0015271	56
FBgn0015277	1597
FBgn0015278	4289
FBgn0015279	2162
FBgn0015282	5425
FBgn0015283	6127
FBgn0015286	2125
FBgn0015295	595
FBgn0015296	1001
FBgn0015298	843
FBgn0015299	469
FBgn0015300	588
FBgn0015316	64
FBgn0015320	4786
FBgn0015321	4654
FBgn0015323	896
FBgn0015324	19299
FBgn0015331	1066
FBgn0015336	496
FBgn0015338	1282
FBgn0015351	218
FBgn0015359	1894
FBgn0015360	1377
FBgn0015371	1481
FBgn0015372	1162
FBgn0015376	132
FBgn0015379	703
FBgn0015380	375
FBgn0015381	43
FBgn0015391	407
FBgn0015393	232
FBgn0015396	394
FBgn0015399	483
FBgn0015400	414
FBgn0015402	1305
FBgn0015477	3277
FBgn0015509	5916
FBgn0015513	3747
FBgn0015519	192
FBgn0015520	1219
FBgn0015521	9444
FBgn0015522	1216
FBgn0015524	203
FBgn0015527	703
FBgn0015541	3024
FBgn0015543	22
FBgn0015544	1055
FBgn0015546	476
FBgn0015550	7
FBgn0015553	183
FBgn0015558	1062
FBgn0015561	76
FBgn0015568	1957
FBgn0015569	2514
FBgn0015570	732
FBgn0015571	6808
FBgn0015572	299
FBgn0015574	1337
FBgn0015575	10194
FBgn0015576	2813
FBgn0015577	2172
FBgn0015582	419
FBgn0015583	1350
FBgn0015584	15243
FBgn0015585	6538
FBgn0015586	6400
FBgn0015589	2676
FBgn0015591	598
FBgn0015600	12788
FBgn0015602	713
FBgn0015609	1874
FBgn0015614	3851
FBgn0015615	855
FBgn0015618	162
FBgn0015621	214
FBgn0015622	15620
FBgn0015623	54158
FBgn0015625	852
FBgn0015663	516
FBgn0015664	876
FBgn0015714	2938
FBgn0015721	467
FBgn0015737	5054
FBgn0015754	4742
FBgn0015756	19952
FBgn0015765	1081
FBgn0015766+FBgn0065097	47237
FBgn0015770	62
FBgn0015772	3893
FBgn0015773	670
FBgn0015774	707
FBgn0015776	10618
FBgn0015777	11515
FBgn0015778	13443
FBgn0015781	938
FBgn0015789	4407
FBgn0015790	7503
FBgn0015791	3977
FBgn0015793	1340
FBgn0015794	1383
FBgn0015795	7472
FBgn0015797	2163
FBgn0015799	1686
FBgn0015801	1655
FBgn0015803	3204
FBgn0015805	1146
FBgn0015806	3145
FBgn0015808	3138
FBgn0015818	490
FBgn0015828	857
FBgn0015829	728
FBgn0015831	1484
FBgn0015834	5531
FBgn0015838	627
FBgn0015872	4575
FBgn0015903	929
FBgn0015904	158
FBgn0015905	983
FBgn0015919	774
FBgn0015924	5117
FBgn0015925	486
FBgn0015926	18
FBgn0015929	604
FBgn0015949	3034
FBgn0016013	1995
FBgn0016031	5445
FBgn0016032	598
FBgn0016034	898
FBgn0016036	44
FBgn0016038	1993
FBgn0016041	2072
FBgn0016047	130
FBgn0016053	0
FBgn0016054	182
FBgn0016059	4213
FBgn0016061	617
FBgn0016070	2282
FBgn0016075	3729
FBgn0016076	6278
FBgn0016078	1989
FBgn0016080	4367
FBgn0016081	7138
FBgn0016119	8951
FBgn0016120	11186
FBgn0016122	8809
FBgn0016123	6092
FBgn0016126	10726
FBgn0016131	207
FBgn0016641	1363
FBgn0016650	831
FBgn0016660	134
FBgn0016672	2374
FBgn0016675	2875
FBgn0016684	4109
FBgn0016685	2347
FBgn0016687	8241
FBgn0016691	13057
FBgn0016693	9924
FBgn0016694	11095
FBgn0016696	5477
FBgn0016697	4926
FBgn0016698	716
FBgn0016700	4860
FBgn0016701	2612
FBgn0016715	1593
FBgn0016726	7586
FBgn0016754	2266
FBgn0016756	13394
FBgn0016762	361
FBgn0016792	900
FBgn0016794	990
FBgn0016797	2147
FBgn0016917	11574
FBgn0016919	807
FBgn0016920	196
FBgn0016926	11254
FBgn0016930	2339
FBgn0016970	283
FBgn0016974	1402
FBgn0016976+FBgn0016975	3696
FBgn0016977	7086
FBgn0016978	1571
FBgn0016983	2161
FBgn0016984	2749
FBgn0017414	411
FBgn0017418	3260
FBgn0017424	7
FBgn0017429	941
FBgn0017430	773
FBgn0017448	1484
FBgn0017456	1665
FBgn0017457	1111
FBgn0017482	652
FBgn0017545	45487
FBgn0017550	1477
FBgn0017551	509
FBgn0017556	1284
FBgn0017558	7743
FBgn0017561	924
FBgn0017566	15078
FBgn0017567	5169
FBgn0017572	2991
FBgn0017577	145
FBgn0017578	646
FBgn0017579	17264
FBgn0017581	48465
FBgn0017590	612
FBgn0019624	19049
FBgn0019637	756
FBgn0019643	7555
FBgn0019644	17868
FBgn0019650	517
FBgn0019660	339
FBgn0019661	16537
FBgn0019662	1443
FBgn0019686	325
FBgn0019809	13
FBgn0019828	18270
FBgn0019830	4064
FBgn0019886	10616
FBgn0019890	6692
FBgn0019925	4714
FBgn0019928	333
FBgn0019929	2191
FBgn0019932	1971
FBgn0019936	13265
FBgn0019938	759
FBgn0019940	2221
FBgn0019947	1895
FBgn0019948	4266
FBgn0019949	589
FBgn0019952	1361
FBgn0019957	8211
FBgn0019960	10530
FBgn0019968	6583
FBgn0019972	940
FBgn0019982	2819
FBgn0019985	430
FBgn0019990	1541
FBgn0020018	1848
FBgn0020224	2254
FBgn0020235	15739
FBgn0020236	25427
FBgn0020238	19166
FBgn0020248	70
FBgn0020249	2914
FBgn0020251	1421
FBgn0020255	6768
FBgn0020257	996
FBgn0020258	33
FBgn0020261	2103
FBgn0020269	686
FBgn0020270	235
FBgn0020272	177
FBgn0020277	225
FBgn0020278	1942
FBgn0020279	8355
FBgn0020280	1072
FBgn0020294	920
FBgn0020299	1232
FBgn0020300	1318
FBgn0020304	5611
FBgn0020305	418
FBgn0020307	764
FBgn0020309	5130
FBgn0020312	769
FBgn0020369	4202
FBgn0020370	3527
FBgn0020371	2516
FBgn0020372	1538
FBgn0020376	13
FBgn0020377	104
FBgn0020378	431
FBgn0020379	919
FBgn0020381	1004
FBgn0020385	13966
FBgn0020386	8207
FBgn0020388	1473
FBgn0020389	666
FBgn0020391	184
FBgn0020392	1288
FBgn0020399	2508
FBgn0020407	306
FBgn0020412	4459
FBgn0020414	9677
FBgn0020415	11442
FBgn0020416	2551
FBgn0020429	16
FBgn0020440	1623
FBgn0020443	5693
FBgn0020445	492
FBgn0020493	1259
FBgn0020496	5042
FBgn0020497	3586
FBgn0020503	20757
FBgn0020506	639
FBgn0020508	729
FBgn0020509	11521
FBgn0020510	1557
FBgn0020513	13190
FBgn0020518	6
FBgn0020521	3144
FBgn0020545	3037
FBgn0020546+FBgn0262462	6
FBgn0020556	5
FBgn0020616	1267
FBgn0020617	34
FBgn0020618	27065
FBgn0020620	2258
FBgn0020621	4835
FBgn0020622	1625
FBgn0020626	4461
FBgn0020633	40
FBgn0020637	20
FBgn0020638	0
FBgn0020639	1
FBgn0020640	0
FBgn0020641	2
FBgn0020642	3
FBgn0020643	0
FBgn0020644	0
FBgn0020645	0
FBgn0020646	0
FBgn0020647	10170
FBgn0020653	9274
FBgn0020655	1955
FBgn0020660	6
FBgn0020762	1513
FBgn0020764	13242
FBgn0020765	23
FBgn0020766	1220
FBgn0020767	2151
FBgn0020880	8
FBgn0020887	1406
FBgn0020906	1552
FBgn0020907	2369
FBgn0020908	14885
FBgn0020909	339
FBgn0020910+FBgn0086056	39673
FBgn0020912	952
FBgn0020930	1895
FBgn0021738	73
FBgn0021742	7
FBgn0021750	380
FBgn0021760	17791
FBgn0021761	900
FBgn0021764	1630
FBgn0021765	5701
FBgn0021767	165
FBgn0021768	2669
FBgn0021776	94
FBgn0021795	3511
FBgn0021796	1689
FBgn0021800	1523
FBgn0021814	2950
FBgn0021818	1294
FBgn0021825	1906
FBgn0021847	2273
FBgn0021856	813
FBgn0021872	17724
FBgn0021874	371
FBgn0021875	254
FBgn0021895	1635
FBgn0021906	10759
FBgn0021944	2228
FBgn0021967	5024
FBgn0021979	6055
FBgn0021995	745
FBgn0022023	5644
FBgn0022027	704
FBgn0022029	1157
[truncated: 15,153 more rows]
