# Supplementary material for: The Drosophila transcriptional network is structured by microbiota
Source: BMC Genomics. 2016 Nov 25;17:975. doi: 10.1186/s12864-016-3307-9 (PMC5124311; doi:10.1186/s12864-016-3307-9)
Supplement: Additional file 12: — Data analysis tools. The unzipped folder contains (1) parameters used to align and count reads (align_count_index_reads.txt) and (2) an R script to replicate the data analysis. See README file and R script within folder for instructions. (ZIP 15304 kb) [file 12864_2016_3307_MOESM12_ESM.zip › DobsonEtAlBMCanalysis_submitted/counts_raw/533_6823_4215_N_JC-6_AGTCAA_R1_sn.sam.count]

FBgn0000003	1
FBgn0000008	442
FBgn0000014	613
FBgn0000015	486
FBgn0000017	1632
FBgn0000018	501
FBgn0000022	0
FBgn0000024	1952
FBgn0000028	293
FBgn0000032	1228
FBgn0000036	369
FBgn0000037	344
FBgn0000038	1713
FBgn0000039	188
FBgn0000042	29499
FBgn0000043	6649
FBgn0000045	10482
FBgn0000046	9397
FBgn0000047	2029
FBgn0000052	4307
FBgn0000053	9710
FBgn0000054	851
FBgn0000055+FBgn0000056	238952
FBgn0000057	2196
FBgn0000061	18
FBgn0000063	314
FBgn0000064	86867
FBgn0000071	11
FBgn0000075	511
FBgn0000077	417
FBgn0000078	32398
FBgn0000079	28563
FBgn0000083	9972
FBgn0000084	1914
FBgn0000092	95
FBgn0000094	8349
FBgn0000097	1276
FBgn0000099	1414
FBgn0000100	22088
FBgn0000108	3714
FBgn0000109	392
FBgn0000114	16881
FBgn0000115	1054
FBgn0000116	79681
FBgn0000117	6200
FBgn0000119	1073
FBgn0000120	26550
FBgn0000121	18497
FBgn0000137	5
FBgn0000139	817
FBgn0000140	1570
FBgn0000146	335
FBgn0000147	1232
FBgn0000150	11274
FBgn0000152	206
FBgn0000153	3124
FBgn0000157	332
FBgn0000158	47
FBgn0000163	2097
FBgn0000166	10
FBgn0000173	3672
FBgn0000179	134
FBgn0000180	143
FBgn0000181	11868
FBgn0000182+FBgn0266459	3959
FBgn0000183	2593
FBgn0000206	771
FBgn0000210	243
FBgn0000212	1665
FBgn0000216	0
FBgn0000221	259
FBgn0000227	3
FBgn0000228	1281
FBgn0000229	1709
FBgn0000233	31
FBgn0000239	3599
FBgn0000241	163
FBgn0000244	3219
FBgn0000246	139
FBgn0000247	2570
FBgn0000250	4742
FBgn0000251	1668
FBgn0000253	28545
FBgn0000256	10470
FBgn0000257	700
FBgn0000259	3146
FBgn0000261	37267
FBgn0000273	5028
FBgn0000274	1836
FBgn0000276	681
FBgn0000277	210
FBgn0000278	18
FBgn0000279	55
FBgn0000280	2
FBgn0000281	2
FBgn0000283	2033
FBgn0000286	2656
FBgn0000287	683
FBgn0000289	3257
FBgn0000299	3840
FBgn0000303	501
FBgn0000308	11390
FBgn0000316	814
FBgn0000317	1770
FBgn0000318	2736
FBgn0000319	12590
FBgn0000320	620
FBgn0000326	705
FBgn0000330	379
FBgn0000337	8
FBgn0000339	1730
FBgn0000346	3204
FBgn0000351	33
FBgn0000352	517
FBgn0000355	90
FBgn0000356	1
FBgn0000357	25
FBgn0000358	1
FBgn0000359	0
FBgn0000360	1
FBgn0000370	28588
FBgn0000376	420
FBgn0000377	640
FBgn0000382	3734
FBgn0000384	420
FBgn0000394	497
FBgn0000395	416
FBgn0000404	1571
FBgn0000405	2498
FBgn0000406	25106
FBgn0000409	9657
FBgn0000411	335
FBgn0000412	3493
FBgn0000413	1952
FBgn0000414	2261
FBgn0000416	39844
FBgn0000422	1772
FBgn0000426	353
FBgn0000427	40
FBgn0000439	78
FBgn0000442	72
FBgn0000447	4173
FBgn0000449	5
FBgn0000451	423
FBgn0000454	5225
FBgn0000455+FBgn0065087	2246
FBgn0000459	226
FBgn0000463	293
FBgn0000464	2172
FBgn0000473	5876
FBgn0000477	2883
FBgn0000479	3556
FBgn0000482	691
FBgn0000489	4945
FBgn0000490	547
FBgn0000492	347
FBgn0000497	319
FBgn0000499	2094
FBgn0000500	257
FBgn0000504	2353
FBgn0000520	299
FBgn0000524	402
FBgn0000527	443
FBgn0000529	21
FBgn0000533	324
FBgn0000535	707
FBgn0000536	6647
FBgn0000541	4891
FBgn0000542	251
FBgn0000543	709
FBgn0000546	711
FBgn0000547	1881
FBgn0000551	16
FBgn0000552	1
FBgn0000556	153272
FBgn0000557	6171
FBgn0000559	78352
FBgn0000560	131
FBgn0000562	2551
FBgn0000564	1
FBgn0000565	2380
FBgn0000566	6502
FBgn0000567	692
FBgn0000568	2203
FBgn0000575	2315
FBgn0000576	80
FBgn0000577	159
FBgn0000578	810
FBgn0000579	32150
FBgn0000581	3026
FBgn0000588	155
FBgn0000591	2
FBgn0000592	40595
FBgn0000594	0
FBgn0000606	11
FBgn0000611	3068
FBgn0000615	38045
FBgn0000617	355
FBgn0000618	206
FBgn0000625	141
FBgn0000629	746
FBgn0000633	369
FBgn0000635	2534
FBgn0000636	1831
FBgn0000639	1
FBgn0000640	11
FBgn0000644	24
FBgn0000658	40
FBgn0000659	1161
FBgn0000662	1696
FBgn0000667	7168
FBgn0000709	957
FBgn0000711	2259
FBgn0000715	463
FBgn0000719	706
FBgn0000721	4715
FBgn0000723	2936
FBgn0000808	27
FBgn0000810	573
FBgn0000826	24
FBgn0000927	42
FBgn0000928	103
FBgn0000964	57
FBgn0000996	320
FBgn0001075	306
FBgn0001077	102
FBgn0001079	255
FBgn0001083	320
FBgn0001084	148
FBgn0001085	165
FBgn0001086	766
FBgn0001087	1578
FBgn0001089	1155
FBgn0001090	3537
FBgn0001091	24788
FBgn0001092	19411
FBgn0001098	10291
FBgn0001104	1376
FBgn0001105	6415
FBgn0001108	2693
FBgn0001112	5676
FBgn0001114	9564
FBgn0001120	1
FBgn0001122	2060
FBgn0001123	2039
FBgn0001124	20180
FBgn0001125	16407
FBgn0001128	9905
FBgn0001133	653
FBgn0001134	119
FBgn0001137	775
FBgn0001138	78
FBgn0001139	2859
FBgn0001142	3697
FBgn0001145	25299
FBgn0001147	247
FBgn0001148	54
FBgn0001149	23480
FBgn0001150	87
FBgn0001168	2786
FBgn0001169	855
FBgn0001170	14
FBgn0001174	0
FBgn0001179	418
FBgn0001180	176
FBgn0001185	512
FBgn0001186	8071
FBgn0001187	6048
FBgn0001189	1357
FBgn0001197	1673
FBgn0001202	1630
FBgn0001206	297
FBgn0001208	10294
FBgn0001215	12689
FBgn0001216	6140
FBgn0001217	11720
FBgn0001218	25944
FBgn0001220	15060
FBgn0001222	1626
FBgn0001224	1118
FBgn0001225	2933
FBgn0001226	1377
FBgn0001227	25
FBgn0001228+FBgn0001223	3527
FBgn0001229	97
FBgn0001230	2195
FBgn0001233	38240
FBgn0001234+FBgn0263537	3675
FBgn0001235	2353
FBgn0001247	3109
FBgn0001248	25911
FBgn0001250	4071
FBgn0001253	42
FBgn0001254	2
FBgn0001255	51
FBgn0001256	28
FBgn0001257	4032
FBgn0001258	1975
FBgn0001259	69
FBgn0001263	1678
FBgn0001269	390
FBgn0001276	195
FBgn0001280	1906
FBgn0001281	3330
FBgn0001285	726
FBgn0001291	2109
FBgn0001296	955
FBgn0001297	6603
FBgn0001301	1991
FBgn0001308	4274
FBgn0001311	175
FBgn0001313	470
FBgn0001319	98
FBgn0001320	335
FBgn0001321	58
FBgn0001323	286
FBgn0001324	2011
FBgn0001325	24
FBgn0001330	218
FBgn0001332	1067
FBgn0001341	366
FBgn0001404	3224
FBgn0001491	884
FBgn0001565	1785
FBgn0001612	373
FBgn0001624	4337
FBgn0001941	2641
FBgn0001942	40308
FBgn0001961	3475
FBgn0001965	1593
FBgn0001967	0
FBgn0001970	1
FBgn0001974	385
FBgn0001977	1794
FBgn0001978	3191
FBgn0001981	195
FBgn0001983	1
FBgn0001986	989
FBgn0001987	1680
FBgn0001989	3132
FBgn0001990	321
FBgn0001991	4133
FBgn0001992	146
FBgn0001994	1629
FBgn0001995	717
FBgn0002021	997
FBgn0002022	2834
FBgn0002023	537
FBgn0002031	4251
FBgn0002036	4287
FBgn0002044	2467
FBgn0002069	549
FBgn0002121	2791
FBgn0002174	4108
FBgn0002183	1857
FBgn0002283	781
FBgn0002284	4810
FBgn0002306	1222
FBgn0002354	407
FBgn0002413	2308
FBgn0002431	7885
FBgn0002440	1
FBgn0002441	1599
FBgn0002466+FBgn0266678	422
FBgn0002521	1748
FBgn0002522	113
FBgn0002524	1520
FBgn0002525	2215
FBgn0002526	1423
FBgn0002531	6
FBgn0002533	1
FBgn0002534	2
FBgn0002535	1
FBgn0002542	921
FBgn0002552	782
FBgn0002561	0
FBgn0002562	9
FBgn0002563	16
FBgn0002564	50
FBgn0002565	1707
FBgn0002566	2481
FBgn0002567	2319
FBgn0002569	6371
FBgn0002570	68197
FBgn0002571	3449
FBgn0002573	90
FBgn0002576	59
FBgn0002577	26
FBgn0002579	15552
FBgn0002590	19694
FBgn0002592	11
FBgn0002593	19833
FBgn0002607	22835
FBgn0002609	39
FBgn0002622	22529
FBgn0002626	18198
FBgn0002629	0
FBgn0002631	1
FBgn0002632	0
FBgn0002633	3
FBgn0002638	2068
FBgn0002641	958
FBgn0002643	1286
FBgn0002645	3654
FBgn0002673	2027
FBgn0002707	222
FBgn0002709+FBgn0028581	5083
FBgn0002715	1302
FBgn0002716	51
FBgn0002719	45693
FBgn0002723	719
FBgn0002732	7
FBgn0002733	112
FBgn0002734	0
FBgn0002735	1
FBgn0002736	531
FBgn0002772	9873
FBgn0002773	26048
FBgn0002774	1714
FBgn0002775	497
FBgn0002778	1291
FBgn0002780	2264
FBgn0002783	1545
FBgn0002787	3797
FBgn0002789	6155
FBgn0002791	951
FBgn0002838	203
FBgn0002842	540
FBgn0002855	17977
FBgn0002856	6123
FBgn0002862	14262
FBgn0002863	0
FBgn0002865	20694
FBgn0002868	36040
FBgn0002869	328
FBgn0002872	358
FBgn0002873	3848
FBgn0002878	339
FBgn0002887	784
FBgn0002891	395
FBgn0002899	140
FBgn0002901	470
FBgn0002905	455
FBgn0002906	1669
FBgn0002914	2700
FBgn0002917	765
FBgn0002921	49579
FBgn0002922	48
FBgn0002924	1051
FBgn0002926	78
FBgn0002930	6203
FBgn0002931	346
FBgn0002932	283
FBgn0002933	0
FBgn0002936	0
FBgn0002937	887
FBgn0002938	12298
FBgn0002939	1256
FBgn0002940	107706
FBgn0002941	31
FBgn0002945	527
FBgn0002948	116
FBgn0002962	35
FBgn0002973	1862
FBgn0002985	367
FBgn0002989	209
FBgn0003002	33
FBgn0003008	513
FBgn0003009	784
FBgn0003011	79
FBgn0003015	10
FBgn0003023	47
FBgn0003028	278
FBgn0003034	7129
FBgn0003041	930
FBgn0003042	239
FBgn0003044	1016
FBgn0003046	29
FBgn0003048	1403
FBgn0003053	1803
FBgn0003057	0
FBgn0003060	26
FBgn0003062	886
FBgn0003065	0
FBgn0003068	1304
FBgn0003071	14436
FBgn0003074	19755
FBgn0003076	13267
FBgn0003079	732
FBgn0003082	102
FBgn0003086	0
FBgn0003087	421
FBgn0003089	31
FBgn0003090	182
FBgn0003091	1444
FBgn0003093	2595
FBgn0003114	2
FBgn0003116	839
FBgn0003117	73
FBgn0003118	631
FBgn0003124	3739
FBgn0003129	171
FBgn0003130	12
FBgn0003132	2332
FBgn0003134	4552
FBgn0003137	6979
FBgn0003139	625
FBgn0003140	783
FBgn0003141	1158
FBgn0003145	981
FBgn0003149	14840
FBgn0003159	5581
FBgn0003162	1662
FBgn0003165	1760
FBgn0003169	1794
FBgn0003174	63
FBgn0003175	2242
FBgn0003187	4115
FBgn0003189	1123
FBgn0003204	2936
FBgn0003205	1641
FBgn0003206	1702
FBgn0003209	2909
FBgn0003210	1684
FBgn0003218	4805
FBgn0003227	25
FBgn0003231	21583
FBgn0003248	1077
FBgn0003249	3090
FBgn0003250	3844
FBgn0003254	612
FBgn0003255	50
FBgn0003256	1114
FBgn0003257	266
FBgn0003261	15000
FBgn0003267	13
FBgn0003268	416
FBgn0003270	6
FBgn0003274	19608
FBgn0003275	1243
FBgn0003277	1736
FBgn0003278	222
FBgn0003279	25934
FBgn0003285	102
FBgn0003292	74
FBgn0003295	41
FBgn0003300	29
FBgn0003301	2115
FBgn0003302	1167
FBgn0003308	2743
FBgn0003310	1101
FBgn0003312	38
FBgn0003313+FBgn0263087	12
FBgn0003317	1233
FBgn0003319	11
FBgn0003321	2795
FBgn0003326	81
FBgn0003328	2675
FBgn0003330	380
FBgn0003334	1541
FBgn0003339	185
FBgn0003345	2384
FBgn0003346	1790
FBgn0003353	407
FBgn0003356	4653
FBgn0003357	3270
FBgn0003358	8181
FBgn0003360	61212
FBgn0003366	3122
FBgn0003372	18
FBgn0003373	1
FBgn0003374	0
FBgn0003375	1
FBgn0003377	0
FBgn0003378	2
FBgn0003380	2425
FBgn0003382	14
FBgn0003386	905
FBgn0003388	175
FBgn0003390	777
FBgn0003391	1629
FBgn0003392	7578
FBgn0003396	1848
FBgn0003401	68
FBgn0003410	2739
FBgn0003411	2
FBgn0003415	2526
FBgn0003416	561
FBgn0003423	6172
FBgn0003429	3836
FBgn0003430	112
FBgn0003435	23847
FBgn0003444	259
FBgn0003447	889
FBgn0003448	1
FBgn0003449	891
FBgn0003450	69
FBgn0003459	589
FBgn0003460	484
FBgn0003462	16214
FBgn0003463	2482
FBgn0003464	1648
FBgn0003475	6687
FBgn0003479	382
FBgn0003480	81
FBgn0003482	20
FBgn0003483	319
FBgn0003486	2
FBgn0003495	1090
FBgn0003499	208
FBgn0003502+FBgn0262374	1065
FBgn0003510+FBgn0003511	329
FBgn0003512	675
FBgn0003513	153
FBgn0003514	3526
FBgn0003515	998
FBgn0003517	22009
FBgn0003520	2600
FBgn0003525	39
FBgn0003527	488
FBgn0003545	914
FBgn0003557	3519
FBgn0003559	890
FBgn0003567	1229
FBgn0003575	1422
FBgn0003598	974
FBgn0003607	1710
FBgn0003612	3126
FBgn0003638	7954
FBgn0003651	1436
FBgn0003654	807
FBgn0003655	69
FBgn0003656	8235
FBgn0003660	5464
FBgn0003676	2051
FBgn0003683	0
FBgn0003687	292
FBgn0003701	454
FBgn0003710	314
FBgn0003714	428
FBgn0003716	2313
FBgn0003719	151
FBgn0003720	0
FBgn0003721	13554
FBgn0003731	3237
FBgn0003732	1982
FBgn0003733	276
FBgn0003741	294
FBgn0003742	1184
FBgn0003744	1866
FBgn0003747	5
FBgn0003748	15946
FBgn0003751	15
FBgn0003861	10047
FBgn0003862	2356
FBgn0003863	49435
FBgn0003865	0
FBgn0003866	546
FBgn0003867	1954
FBgn0003870	2086
FBgn0003882	985
FBgn0003884	48098
FBgn0003885	8187
FBgn0003886	424
FBgn0003887	9384
FBgn0003888	2701
FBgn0003889	33735
FBgn0003890	2935
FBgn0003891	15318
FBgn0003892	683
FBgn0003896	262
FBgn0003900	787
FBgn0003916	0
FBgn0003920	0
FBgn0003922	0
FBgn0003923	0
FBgn0003926	1
FBgn0003930	8
FBgn0003931	0
FBgn0003933	0
FBgn0003934	0
FBgn0003935	0
FBgn0003936	0
FBgn0003938	0
FBgn0003941	15869
FBgn0003942	19354
FBgn0003943	17203
FBgn0003944	285
FBgn0003950	247
FBgn0003961	5073
FBgn0003963	338
FBgn0003964	1473
FBgn0003965	1772
FBgn0003969	1087
FBgn0003975	195
FBgn0003977	760
FBgn0003978	208
FBgn0003979	2
FBgn0003980	1
FBgn0003983	1
FBgn0003984	370
FBgn0003996	689
FBgn0003997	392
FBgn0004003	1392
FBgn0004009	51
FBgn0004028	10455
FBgn0004034	6
FBgn0004045	7
FBgn0004047	229
FBgn0004049	1531
FBgn0004050	1061
FBgn0004052	174
FBgn0004053	5
FBgn0004054	0
FBgn0004055	1529
FBgn0004057	4072
FBgn0004066	2760
FBgn0004087	332
FBgn0004101	357
FBgn0004102	233
FBgn0004103	5407
FBgn0004106	300
FBgn0004107	50
FBgn0004108	391
FBgn0004110	2
FBgn0004117	9150
FBgn0004118	241
FBgn0004132	589
FBgn0004133	952
FBgn0004143	0
FBgn0004167	9921
FBgn0004168	157
FBgn0004169	13448
FBgn0004170	1
FBgn0004171	9431
FBgn0004172	1633
FBgn0004173	9389
FBgn0004174	8793
FBgn0004175	5054
FBgn0004177	8766
FBgn0004179	3908
FBgn0004181	123318
FBgn0004183	0
FBgn0004185	0
FBgn0004186	1
FBgn0004187	4
FBgn0004188	0
FBgn0004189	0
FBgn0004190	0
FBgn0004191	0
FBgn0004192	0
FBgn0004197	262
FBgn0004198	1371
FBgn0004227	1975
FBgn0004228	830
FBgn0004237	3871
FBgn0004240	2068
FBgn0004242	5544
FBgn0004244	1555
FBgn0004359	628
FBgn0004360	215
FBgn0004362	1214
FBgn0004363	26845
FBgn0004364	1108
FBgn0004367	222
FBgn0004368	1650
FBgn0004369	1438
FBgn0004370	2487
FBgn0004372	329
FBgn0004373	5579
FBgn0004374	1380
FBgn0004378	185
FBgn0004379	1509
FBgn0004380	1129
FBgn0004381	617
FBgn0004387	2023
FBgn0004389	4
FBgn0004390	1092
FBgn0004391	665
FBgn0004394	67
FBgn0004395	886
FBgn0004396	2529
FBgn0004397	2322
FBgn0004400	41
FBgn0004401	5433
FBgn0004403	7493
FBgn0004404	3481
FBgn0004406	273
FBgn0004407+FBgn0064115	631
FBgn0004414	11522
FBgn0004419	3182
FBgn0004425	732
FBgn0004426	569
FBgn0004427	97
FBgn0004428	1566
FBgn0004429	131
FBgn0004430	48
FBgn0004431	342
FBgn0004432	21450
FBgn0004436	3892
FBgn0004449	3396
FBgn0004456	1605
FBgn0004462	997
FBgn0004463	416
FBgn0004465	1143
FBgn0004507	14501
FBgn0004509	3862
FBgn0004510	420
FBgn0004511	1
FBgn0004512	4378
FBgn0004513	830
FBgn0004514	95
FBgn0004516	2091
FBgn0004552	542
FBgn0004554	28
FBgn0004556	295
FBgn0004567	50
FBgn0004569	342
FBgn0004573	139
FBgn0004574	4294
FBgn0004575	2007
FBgn0004577	10
FBgn0004580	1988
FBgn0004581	1377
FBgn0004583	949
FBgn0004584	752
FBgn0004587	5535
FBgn0004588	0
FBgn0004589	9
FBgn0004590	0
FBgn0004591	0
FBgn0004592	0
FBgn0004593	2
FBgn0004594	1
FBgn0004595	2245
FBgn0004597	519
FBgn0004598	2294
FBgn0004606	765
FBgn0004607	701
FBgn0004611	3124
FBgn0004618	201
FBgn0004619	174
FBgn0004620	397
FBgn0004622	125
FBgn0004623	4294
FBgn0004629	14
FBgn0004635	435
FBgn0004636	3514
FBgn0004638	1541
FBgn0004643	590
FBgn0004644	153
FBgn0004646	2191
FBgn0004647	600
FBgn0004648	5356
FBgn0004649+FBgn0263530	114
FBgn0004650	642
FBgn0004652	1216
FBgn0004654	13334
FBgn0004655	1176
FBgn0004656	2994
FBgn0004657	4338
FBgn0004666	85
FBgn0004687	4038
FBgn0004698	1802
FBgn0004777	16
FBgn0004778	2
FBgn0004779	3
FBgn0004780	12
FBgn0004781	69
FBgn0004782	4
FBgn0004783	1
FBgn0004784	3975
FBgn0004795	1063
FBgn0004797	1114
FBgn0004811	954
FBgn0004828	10015
FBgn0004832	406
FBgn0004837	1199
FBgn0004838	13151
FBgn0004839	126
FBgn0004841	77
FBgn0004842	45
FBgn0004852	3088
FBgn0004854	243
FBgn0004855	459
FBgn0004856	1234
FBgn0004858	711
FBgn0004859	958
FBgn0004860	255
FBgn0004861	483
FBgn0004862	23
FBgn0004863	56
FBgn0004864	1135
FBgn0004865	259
FBgn0004867	25031
FBgn0004868	9286
FBgn0004870	92
FBgn0004872	114
FBgn0004875	3730
FBgn0004876	6370
FBgn0004878	1
FBgn0004880	681
FBgn0004882	13279
FBgn0004885	3857
FBgn0004888	8282
FBgn0004889	3712
FBgn0004892	140
FBgn0004893	943
FBgn0004895	6
FBgn0004896	31
FBgn0004897	7
FBgn0004898	9
FBgn0004901	308
FBgn0004903	2692
FBgn0004907	23543
FBgn0004908	385
FBgn0004910	1720
FBgn0004911	22
FBgn0004913	1869
FBgn0004914	3608
FBgn0004915	1459
FBgn0004919	1306
FBgn0004921	9313
FBgn0004924	3413
FBgn0004926	3758
FBgn0004956	236
FBgn0004957	269
FBgn0004959	15
FBgn0005198	1554
FBgn0005278	9754
FBgn0005322	1656
FBgn0005355	775
FBgn0005386	2346
FBgn0005390	21
FBgn0005391	16
FBgn0005411	1994
FBgn0005427	1125
FBgn0005533	13751
FBgn0005536	6147
FBgn0005558	181
FBgn0005561	279
FBgn0005564	609
FBgn0005585	20902
FBgn0005586	1464
FBgn0005590	5
FBgn0005592	172
FBgn0005593	23888
FBgn0005596	822
FBgn0005612	1561
FBgn0005613	111
FBgn0005614	5616
FBgn0005617	769
FBgn0005619	637
FBgn0005624	210
FBgn0005626	1682
FBgn0005631	1062
FBgn0005632	6531
FBgn0005633	57
FBgn0005636	903
FBgn0005638	100
FBgn0005640	1891
FBgn0005642	883
FBgn0005648	1368
FBgn0005649	3700
FBgn0005654+FBgn0085344	4666
FBgn0005655	313
FBgn0005658	104
FBgn0005659	852
FBgn0005660	164
FBgn0005664	418
FBgn0005666	38193
FBgn0005670	940
FBgn0005671	17784
FBgn0005672	1471
FBgn0005674	1737
FBgn0005677	333
FBgn0005683	206
FBgn0005694	1242
FBgn0005695	644
FBgn0005696	107
FBgn0005771	984
FBgn0005775	443
FBgn0005777	2144
FBgn0005778	676
FBgn0005779	432
FBgn0008635	5137
FBgn0008636	22
FBgn0008646	76
FBgn0008651	128
FBgn0010014	418
FBgn0010015	634
FBgn0010019	732614
FBgn0010038	323
FBgn0010039	465
FBgn0010040	26
FBgn0010041	357
FBgn0010042	20
FBgn0010043	240
FBgn0010044	410
FBgn0010051	3644
FBgn0010052	247
FBgn0010053	4131
FBgn0010078	15957
FBgn0010097	6
FBgn0010100	27322
FBgn0010105	307
FBgn0010109	1
FBgn0010113	1169
FBgn0010114	2525
FBgn0010173	1852
FBgn0010194	197
FBgn0010197	63
FBgn0010198	10937
FBgn0010213	3337
FBgn0010215	3007
FBgn0010217	44583
FBgn0010220	413
FBgn0010222	1741
FBgn0010223	381
FBgn0010225	20940
FBgn0010226	16894
FBgn0010228	3300
FBgn0010235	2937
FBgn0010238	2912
FBgn0010240	89
FBgn0010241	2666
FBgn0010246	5944
FBgn0010247	1591
FBgn0010258	790
FBgn0010263	6288
FBgn0010265	17255
FBgn0010269	687
FBgn0010278	889
FBgn0010280	3344
FBgn0010282	1164
FBgn0010287	444
FBgn0010288	4935
FBgn0010292	496
FBgn0010294	0
FBgn0010295	1
FBgn0010296	0
FBgn0010300	886
FBgn0010303	1418
FBgn0010309	1169
FBgn0010313	1399
FBgn0010314	227
FBgn0010315	421
FBgn0010316	446
FBgn0010317	59
FBgn0010323	6
FBgn0010328	1684
FBgn0010329	185
FBgn0010333	1819
FBgn0010339	1253
FBgn0010340	370
FBgn0010341	3877
FBgn0010342	268
FBgn0010348	10525
FBgn0010350	5573
FBgn0010352	38241
FBgn0010355	2683
FBgn0010356	599
FBgn0010357	45586
FBgn0010358	7
FBgn0010359	0
FBgn0010379	2829
FBgn0010380	2642
FBgn0010381	2535
FBgn0010382	783
FBgn0010383	376
FBgn0010385	489
FBgn0010387	11657
FBgn0010388	2719
FBgn0010389	733
FBgn0010391	2638
FBgn0010395	984
FBgn0010397	2062
FBgn0010398	286
FBgn0010399	351
FBgn0010401	656
FBgn0010403	688
FBgn0010406	1666
FBgn0010407	58
FBgn0010408	8961
FBgn0010409	14365
FBgn0010411	22389
FBgn0010412	6807
FBgn0010414	199
FBgn0010415	5362
FBgn0010416	903
FBgn0010417	835
FBgn0010421	488
FBgn0010422	1253
FBgn0010423	483
FBgn0010424	723
FBgn0010425	1265
FBgn0010431	77
FBgn0010433	0
FBgn0010434	7814
FBgn0010435	17918
FBgn0010438	35
FBgn0010441	788
FBgn0010452	292
FBgn0010453	139
FBgn0010470	6769
FBgn0010473	2094
FBgn0010482	8484
FBgn0010488	15187
FBgn0010497	1317
FBgn0010501	363
FBgn0010504	4699
FBgn0010516	5634
FBgn0010520	216
FBgn0010531	640
FBgn0010548	12085
FBgn0010549	136
FBgn0010551	5814
FBgn0010575	2082
FBgn0010583	1999
FBgn0010590	3892
FBgn0010591	2589
FBgn0010602	1677
FBgn0010607	294
FBgn0010611	3887
FBgn0010612	7080
FBgn0010620	2631
FBgn0010621	2518
FBgn0010622	487
FBgn0010638	3386
FBgn0010651	3157
FBgn0010660	1539
FBgn0010741	945
FBgn0010747	3916
FBgn0010750	905
FBgn0010762	1518
FBgn0010768	139
FBgn0010770	231
FBgn0010772	3104
FBgn0010774	2168
FBgn0010786	5219
FBgn0010803	1744
FBgn0010808	2296
FBgn0010812	1423
FBgn0010825	3123
FBgn0010830	547
FBgn0010877	2007
FBgn0010894	736
FBgn0010905	2709
FBgn0010909	3835
FBgn0010926	374
FBgn0011016	3001
FBgn0011020	203
FBgn0011202	1680
FBgn0011204	2656
FBgn0011205	2610
FBgn0011206	17673
FBgn0011207	1574
FBgn0011211	38412
FBgn0011217	15737
FBgn0011224	5915
FBgn0011225	16189
FBgn0011227	3076
FBgn0011230	13301
FBgn0011232	1034
FBgn0011236	878
FBgn0011239	1235
FBgn0011241	717
FBgn0011244	16597
FBgn0011259	830
FBgn0011260	834
FBgn0011270	6194
FBgn0011272	16310
FBgn0011273+FBgn0039374	4888
FBgn0011274	3427
FBgn0011276	12
FBgn0011277	3
FBgn0011278	62
FBgn0011279	101
FBgn0011280	7849
FBgn0011281	1161
FBgn0011282	1
FBgn0011283	322
FBgn0011284	21008
FBgn0011286	7907
FBgn0011288	1753
FBgn0011289	2504
FBgn0011290	635
FBgn0011291	358
FBgn0011293	615
FBgn0011294	349
FBgn0011296	2158
FBgn0011297	560
FBgn0011300	1860
FBgn0011305	786
FBgn0011327	4480
FBgn0011335	451
FBgn0011336	5846
FBgn0011361	4409
FBgn0011455	5758
FBgn0011474	991
FBgn0011476	394
FBgn0011481	2015
FBgn0011509	907
FBgn0011554	359
FBgn0011555	2001
FBgn0011556	860
FBgn0011559	54828
FBgn0011566	343
FBgn0011569	632
FBgn0011570	1326
FBgn0011571	1127
FBgn0011573	2566
FBgn0011576	1
FBgn0011581	707
FBgn0011582	355
FBgn0011584	7420
FBgn0011586	1322
FBgn0011589	222
FBgn0011591	347
FBgn0011592	995
FBgn0011596	3197
FBgn0011603	2148
FBgn0011604	3253
FBgn0011606	4158
FBgn0011638	1544
FBgn0011640	2021
FBgn0011642	2034
FBgn0011648	1391
FBgn0011653	191
FBgn0011655	943
FBgn0011656	2689
FBgn0011659	269
FBgn0011660	860
FBgn0011661	9328
FBgn0011666	1231
FBgn0011668	39643
FBgn0011669	43935
FBgn0011670	11483
FBgn0011672	2388
FBgn0011674	366
FBgn0011676	189
FBgn0011692	181
FBgn0011693	2068
FBgn0011694	48135
FBgn0011695	40153
FBgn0011701	408
FBgn0011703	109
FBgn0011704	375
FBgn0011705	553
FBgn0011706	29
FBgn0011708	2844
FBgn0011710	1070
FBgn0011715	626
FBgn0011722	2271
FBgn0011723	219
FBgn0011725	15122
FBgn0011726	6559
FBgn0011737	2179
FBgn0011739	1713
FBgn0011740	1712
FBgn0011741	559
FBgn0011742	2757
FBgn0011743	2921
FBgn0011745	2111
FBgn0011746	625
FBgn0011747	9107
FBgn0011754	6473
FBgn0011758	40
FBgn0011760	7018
FBgn0011761	58
FBgn0011762	61
FBgn0011763	1694
FBgn0011764	1356
FBgn0011766	2140
FBgn0011768	5633
FBgn0011769	274
FBgn0011770	4275
FBgn0011771	887
FBgn0011774	279
FBgn0011785	1602
FBgn0011787	711
FBgn0011802	1567
FBgn0011812	0
FBgn0011817	3485
FBgn0011818	1403
FBgn0011822	232
FBgn0011824	384
FBgn0011826	1317
FBgn0011828	1475
FBgn0011829	72
FBgn0011832	0
FBgn0011834	1366
FBgn0011836	644
FBgn0011837	2821
FBgn0011840	0
FBgn0011844	0
FBgn0011845	0
FBgn0011848	0
FBgn0011849	0
FBgn0011850	0
FBgn0011851	0
FBgn0011852	0
FBgn0011853	0
FBgn0011855	0
FBgn0011858	0
FBgn0011859	3
FBgn0011860	0
FBgn0011861	0
FBgn0011862	0
FBgn0011863	0
FBgn0011864	0
FBgn0011865	0
FBgn0011866	0
FBgn0011867	0
FBgn0011868	0
FBgn0011869	0
FBgn0011870	0
FBgn0011871	0
FBgn0011872	0
FBgn0011877	0
FBgn0011878	0
FBgn0011879	0
FBgn0011880	0
FBgn0011881	0
FBgn0011882	0
FBgn0011883	0
FBgn0011884	0
FBgn0011885	0
FBgn0011887	0
FBgn0011888	0
FBgn0011889	0
FBgn0011890	0
FBgn0011891	0
FBgn0011892	0
FBgn0011893	0
FBgn0011894	0
FBgn0011895	0
FBgn0011896	0
FBgn0011897	0
FBgn0011902	0
FBgn0011904	0
FBgn0011905	0
FBgn0011906	0
FBgn0011909	0
FBgn0011910	0
FBgn0011915	0
FBgn0011916	0
FBgn0011919	0
FBgn0011921	0
FBgn0011927	0
FBgn0011928	0
FBgn0011931	0
FBgn0011932	0
FBgn0011933	0
FBgn0011934	0
FBgn0011935	0
FBgn0011936	0
FBgn0011937	0
FBgn0011938	0
FBgn0011944	0
FBgn0011945	0
FBgn0011948	0
FBgn0011949	0
FBgn0011950	0
FBgn0011951	0
FBgn0011952	0
FBgn0011953	0
FBgn0011954	0
FBgn0011955	1
FBgn0011956	0
FBgn0011957	0
FBgn0011958	0
FBgn0011959	0
FBgn0011960	0
FBgn0011961	0
FBgn0011962	0
FBgn0011963	0
FBgn0011965	1
FBgn0011966	0
FBgn0011970	0
FBgn0011971	0
FBgn0011974	0
FBgn0011975	0
FBgn0011976	0
FBgn0011977	0
FBgn0011980	0
FBgn0011981	1
FBgn0011982	0
FBgn0011983	0
FBgn0011984	0
FBgn0011985	1
FBgn0011986	0
FBgn0011987	5
FBgn0011993	0
FBgn0011994	0
FBgn0011998	0
FBgn0011999	0
FBgn0012000	0
FBgn0012001	0
FBgn0012002	0
FBgn0012003	0
FBgn0012004	0
FBgn0012009	0
FBgn0012010	0
FBgn0012011	0
FBgn0012016	0
FBgn0012017	0
FBgn0012018	2
FBgn0012024	1
FBgn0012025	0
FBgn0012026	3
FBgn0012027	1
FBgn0012028	0
FBgn0012034	30353
FBgn0012036	35786
FBgn0012037	5850
FBgn0012042	2466
FBgn0012051	1635
FBgn0012058	3239
FBgn0012344	374
FBgn0013263+FBgn0260233	3804
FBgn0013269	912
FBgn0013272	21085
FBgn0013275	1
FBgn0013276	2
FBgn0013277	0
FBgn0013278	39
FBgn0013279	61
FBgn0013300	2434
FBgn0013301	2928
FBgn0013303	1163
FBgn0013305	5414
FBgn0013307	1181
FBgn0013308	346
FBgn0013323	168
FBgn0013325	18709
FBgn0013334	5824
FBgn0013342	4691
FBgn0013343	1098
FBgn0013347	1233
FBgn0013348	1549
FBgn0013432	437
FBgn0013433	87
FBgn0013435	246
FBgn0013467	1405
FBgn0013469	566
FBgn0013531	254
FBgn0013548	144
FBgn0013563	522
FBgn0013576	11020
FBgn0013672	50095
FBgn0013673	363
FBgn0013674	487810
FBgn0013675	114623
FBgn0013676	296465
FBgn0013678	133498
FBgn0013679	22596
FBgn0013680	669
FBgn0013681	4608
FBgn0013683	198
FBgn0013684	24923
FBgn0013685	125
FBgn0013686	754557
FBgn0013688	2826
FBgn0013689	6
FBgn0013690	7
FBgn0013691	1
FBgn0013692	0
FBgn0013693	0
FBgn0013694	6
FBgn0013695	6
FBgn0013696	0
FBgn0013697	82
FBgn0013698	28
FBgn0013699	3
FBgn0013700	0
FBgn0013701	0
FBgn0013702	0
FBgn0013703	0
FBgn0013704	5
FBgn0013705	1
FBgn0013706	0
FBgn0013707	0
FBgn0013708	5
FBgn0013709	0
FBgn0013710	25
FBgn0013717	564
FBgn0013718	3407
FBgn0013720	868
FBgn0013725	545
FBgn0013726	1089
FBgn0013732	178
FBgn0013733	26785
FBgn0013746	1507
FBgn0013749	3031
FBgn0013750	2110
FBgn0013751	90
FBgn0013753	248
FBgn0013755	13
FBgn0013756	2165
FBgn0013762	550
FBgn0013763	13231
FBgn0013764	1106
FBgn0013765	7783
FBgn0013767	61
FBgn0013770	16925
FBgn0013771	2523
FBgn0013772	937
FBgn0013773	1089
FBgn0013799	1090
FBgn0013809	1976
FBgn0013810	4204
FBgn0013811	1843
FBgn0013812	373
FBgn0013813	3530
FBgn0013949	1183
FBgn0013953	284
FBgn0013954	5767
FBgn0013972	661
FBgn0013973	352
FBgn0013981	9356
FBgn0013983	706
FBgn0013984	810
FBgn0013987	2712
FBgn0013995	6965
FBgn0013997	2297
FBgn0014000	1749
FBgn0014002	25045
FBgn0014006	2005
FBgn0014007	1257
FBgn0014009	3576
FBgn0014010	7222
FBgn0014011	1864
FBgn0014018	3228
FBgn0014019	2723
FBgn0014020	10590
FBgn0014022	251
FBgn0014023	584
FBgn0014024	784
FBgn0014026	30329
FBgn0014028	11479
FBgn0014029	1094
FBgn0014031	4082
FBgn0014032	406
FBgn0014033	792
FBgn0014037	7309
FBgn0014073	807
FBgn0014075	3282
FBgn0014076	0
FBgn0014092	408
FBgn0014127	1482
FBgn0014133	2899
FBgn0014135	581
FBgn0014141	4710
FBgn0014143	58
FBgn0014163	4560
FBgn0014179	27
FBgn0014184	59039
FBgn0014189	2158
FBgn0014269	736
FBgn0014340	331
FBgn0014342	597
FBgn0014343	347
FBgn0014366	674
FBgn0014368	4
FBgn0014380	1365
FBgn0014388	1153
FBgn0014391	3027
FBgn0014395	565
FBgn0014396	13430
FBgn0014411	1956
FBgn0014417	503
FBgn0014427	2764
FBgn0014454	8
FBgn0014455	2115
FBgn0014464	8
FBgn0014465	7
FBgn0014466	2
FBgn0014469	8155
FBgn0014848	0
FBgn0014849	0
FBgn0014850	0
FBgn0014851	1
FBgn0014857	2762
FBgn0014859	422
FBgn0014861	200
FBgn0014863	18072
FBgn0014865	1090
FBgn0014868	3327
FBgn0014869	6488
FBgn0014870	2260
FBgn0014877	3462
FBgn0014879	908
FBgn0014903+FBgn0053082	1976
FBgn0014906	3949
FBgn0014930	1300
FBgn0014931	93
FBgn0014949	1
FBgn0015000	1523
FBgn0015001	572
FBgn0015008	2287
FBgn0015010	7856
FBgn0015011	1198
FBgn0015019	2147
FBgn0015024	6975
FBgn0015025	179
FBgn0015031	6170
FBgn0015032	60
FBgn0015033	720
FBgn0015034	798
FBgn0015035	1170
FBgn0015036	27
FBgn0015037	3159
FBgn0015038	322
FBgn0015039	8098
FBgn0015040	0
FBgn0015075	634
FBgn0015218	7123
FBgn0015221	28205
FBgn0015222	33550
FBgn0015229	856
FBgn0015230	1350
FBgn0015239	1701
FBgn0015240	1236
FBgn0015245	9471
FBgn0015247	3246
FBgn0015268	142
FBgn0015269	3433
FBgn0015270	135
FBgn0015271	34
FBgn0015277	1290
FBgn0015278	3798
FBgn0015279	1872
FBgn0015282	4650
FBgn0015283	4962
FBgn0015286	1803
FBgn0015295	489
FBgn0015296	855
FBgn0015298	759
FBgn0015299	444
FBgn0015300	610
FBgn0015316	52
FBgn0015320	4126
FBgn0015321	4170
FBgn0015323	660
FBgn0015324	16772
FBgn0015331	842
FBgn0015336	518
FBgn0015338	1053
FBgn0015351	171
FBgn0015359	1736
FBgn0015360	1134
FBgn0015371	1134
FBgn0015372	1073
FBgn0015376	102
FBgn0015379	631
FBgn0015380	270
FBgn0015381	48
FBgn0015391	334
FBgn0015393	216
FBgn0015396	288
FBgn0015399	392
FBgn0015400	300
FBgn0015402	1015
FBgn0015477	2795
FBgn0015509	4797
FBgn0015513	2947
FBgn0015519	162
FBgn0015520	1040
FBgn0015521	8372
FBgn0015522	784
FBgn0015524	170
FBgn0015527	537
FBgn0015541	2277
FBgn0015543	18
FBgn0015544	939
FBgn0015546	385
FBgn0015550	17
FBgn0015553	150
FBgn0015558	784
FBgn0015561	61
FBgn0015568	1640
FBgn0015569	2113
FBgn0015570	646
FBgn0015571	5929
FBgn0015572	277
FBgn0015574	1242
FBgn0015575	8744
FBgn0015576	2382
FBgn0015577	1743
FBgn0015582	374
FBgn0015583	1400
FBgn0015584	15882
FBgn0015585	6392
FBgn0015586	8820
FBgn0015589	2172
FBgn0015591	562
FBgn0015600	10994
FBgn0015602	622
FBgn0015609	1455
FBgn0015614	3373
FBgn0015615	692
FBgn0015618	138
FBgn0015621	223
FBgn0015622	13715
FBgn0015623	45941
FBgn0015625	822
FBgn0015663	441
FBgn0015664	694
FBgn0015714	2419
FBgn0015721	443
FBgn0015737	4039
FBgn0015754	3807
FBgn0015756	17302
FBgn0015765	966
FBgn0015766+FBgn0065097	38682
FBgn0015770	67
FBgn0015772	3107
FBgn0015773	491
FBgn0015774	575
FBgn0015776	9344
FBgn0015777	9100
FBgn0015778	11635
FBgn0015781	892
FBgn0015789	3764
FBgn0015790	6450
FBgn0015791	3377
FBgn0015793	1205
FBgn0015794	1105
FBgn0015795	6357
FBgn0015797	1841
FBgn0015799	1376
FBgn0015801	1259
FBgn0015803	2679
FBgn0015805	981
FBgn0015806	2512
FBgn0015808	2790
FBgn0015818	384
FBgn0015828	713
FBgn0015829	640
FBgn0015831	1465
FBgn0015834	4629
FBgn0015838	508
FBgn0015872	3581
FBgn0015903	867
FBgn0015904	144
FBgn0015905	933
FBgn0015919	614
FBgn0015924	4277
FBgn0015925	406
FBgn0015926	12
FBgn0015929	491
FBgn0015949	2404
FBgn0016013	1447
FBgn0016031	4616
FBgn0016032	460
FBgn0016034	729
FBgn0016036	23
FBgn0016038	1798
FBgn0016041	1810
FBgn0016047	149
FBgn0016053	4
FBgn0016054	150
FBgn0016059	3265
FBgn0016061	459
FBgn0016070	1899
FBgn0016075	2369
FBgn0016076	4292
FBgn0016078	1677
FBgn0016080	4027
FBgn0016081	6300
FBgn0016119	6914
FBgn0016120	8131
FBgn0016122	7174
FBgn0016123	4978
FBgn0016126	9508
FBgn0016131	167
FBgn0016641	1212
FBgn0016650	701
FBgn0016660	141
FBgn0016672	1860
FBgn0016675	2673
FBgn0016684	3738
FBgn0016685	1997
FBgn0016687	7059
FBgn0016691	9975
FBgn0016693	8827
FBgn0016694	9471
FBgn0016696	4576
FBgn0016697	4239
FBgn0016698	634
FBgn0016700	4320
FBgn0016701	2103
FBgn0016715	1379
FBgn0016726	6672
FBgn0016754	1892
FBgn0016756	11581
FBgn0016762	310
FBgn0016792	751
FBgn0016794	828
FBgn0016797	1657
FBgn0016917	9399
FBgn0016919	840
FBgn0016920	222
FBgn0016926	7721
FBgn0016930	1737
FBgn0016970	261
FBgn0016974	1336
FBgn0016976+FBgn0016975	2742
FBgn0016977	5879
FBgn0016978	1320
FBgn0016983	1765
FBgn0016984	2353
FBgn0017414	438
FBgn0017418	2579
FBgn0017424	5
FBgn0017429	766
FBgn0017430	676
FBgn0017448	1353
FBgn0017456	1524
FBgn0017457	987
FBgn0017482	576
FBgn0017545	38544
FBgn0017550	1304
FBgn0017551	478
FBgn0017556	1215
FBgn0017558	6865
FBgn0017561	773
FBgn0017566	11966
FBgn0017567	4096
FBgn0017572	2720
FBgn0017577	123
FBgn0017578	567
FBgn0017579	15166
FBgn0017581	40692
FBgn0017590	480
FBgn0019624	14609
FBgn0019637	601
FBgn0019643	6205
FBgn0019644	13203
FBgn0019650	383
FBgn0019660	301
FBgn0019661	14161
FBgn0019662	1202
FBgn0019686	301
FBgn0019809	14
FBgn0019828	15924
FBgn0019830	3357
FBgn0019886	9098
FBgn0019890	5889
FBgn0019925	4351
FBgn0019928	435
FBgn0019929	1698
FBgn0019932	1829
FBgn0019936	11178
FBgn0019938	655
FBgn0019940	1680
FBgn0019947	1581
FBgn0019948	3857
FBgn0019949	472
FBgn0019952	1407
FBgn0019957	6837
FBgn0019960	9048
FBgn0019968	5874
FBgn0019972	837
FBgn0019982	2568
FBgn0019985	353
FBgn0019990	1153
FBgn0020018	1681
FBgn0020224	1841
FBgn0020235	11718
FBgn0020236	23586
FBgn0020238	16198
FBgn0020248	58
FBgn0020249	2481
FBgn0020251	1166
FBgn0020255	5789
FBgn0020257	759
FBgn0020258	40
FBgn0020261	1812
FBgn0020269	465
FBgn0020270	183
FBgn0020272	139
FBgn0020277	160
FBgn0020278	1614
FBgn0020279	7391
FBgn0020280	1054
FBgn0020294	709
FBgn0020299	847
FBgn0020300	1281
FBgn0020304	4588
FBgn0020305	411
FBgn0020307	578
FBgn0020309	4253
FBgn0020312	681
FBgn0020369	3647
FBgn0020370	2963
FBgn0020371	2365
FBgn0020372	1066
FBgn0020376	4
FBgn0020377	93
FBgn0020378	382
FBgn0020379	816
FBgn0020381	933
FBgn0020385	14683
FBgn0020386	6605
FBgn0020388	1329
FBgn0020389	599
FBgn0020391	143
FBgn0020392	1124
FBgn0020399	2342
FBgn0020407	243
FBgn0020412	3936
FBgn0020414	7812
FBgn0020415	9720
FBgn0020416	1967
FBgn0020429	12
FBgn0020440	1305
FBgn0020443	5479
FBgn0020445	339
FBgn0020493	983
FBgn0020496	4196
FBgn0020497	2901
FBgn0020503	17717
FBgn0020506	1370
FBgn0020508	796
FBgn0020509	11967
FBgn0020510	1267
FBgn0020513	12456
FBgn0020518	2
FBgn0020521	2445
FBgn0020545	2933
FBgn0020546+FBgn0262462	6
FBgn0020556	7
FBgn0020616	1019
FBgn0020617	20
FBgn0020618	22608
FBgn0020620	1929
FBgn0020621	3798
FBgn0020622	1740
FBgn0020626	3783
FBgn0020633	38
FBgn0020637	25
FBgn0020638	1
FBgn0020639	0
FBgn0020640	1
FBgn0020641	2
FBgn0020642	5
FBgn0020643	0
FBgn0020644	0
FBgn0020645	2
FBgn0020646	0
FBgn0020647	8188
FBgn0020653	8251
FBgn0020655	1871
FBgn0020660	9
FBgn0020762	1184
FBgn0020764	10867
FBgn0020765	17
FBgn0020766	1063
FBgn0020767	1805
FBgn0020880	16
FBgn0020887	1195
FBgn0020906	4028
FBgn0020907	1995
FBgn0020908	10489
FBgn0020909	279
FBgn0020910+FBgn0086056	32710
FBgn0020912	751
FBgn0020930	1681
FBgn0021738	69
FBgn0021742	7
FBgn0021750	305
FBgn0021760	15756
FBgn0021761	723
FBgn0021764	1201
FBgn0021765	4728
FBgn0021767	141
FBgn0021768	2478
FBgn0021776	54
FBgn0021795	3145
FBgn0021796	1432
FBgn0021800	1223
FBgn0021814	2662
FBgn0021818	1035
FBgn0021825	1582
FBgn0021847	1921
FBgn0021856	643
FBgn0021872	15716
FBgn0021874	318
FBgn0021875	219
FBgn0021895	1385
FBgn0021906	8621
FBgn0021944	1976
FBgn0021967	3838
FBgn0021979	5054
FBgn0021995	619
FBgn0022023	4657
FBgn0022027	620
FBgn0022029	976
[truncated: 15,153 more rows]
