# Supplementary material for: The Drosophila transcriptional network is structured by microbiota
Source: BMC Genomics. 2016 Nov 25;17:975. doi: 10.1186/s12864-016-3307-9 (PMC5124311; doi:10.1186/s12864-016-3307-9)
Supplement: Additional file 12: — Data analysis tools. The unzipped folder contains (1) parameters used to align and count reads (align_count_index_reads.txt) and (2) an R script to replicate the data analysis. See README file and R script within folder for instructions. (ZIP 15304 kb) [file 12864_2016_3307_MOESM12_ESM.zip › DobsonEtAlBMCanalysis_submitted/counts_raw/540_6823_4216_N_JC-9_ACAGTG_R1_sn.sam.count]

FBgn0000003	0
FBgn0000008	453
FBgn0000014	417
FBgn0000015	591
FBgn0000017	1687
FBgn0000018	377
FBgn0000022	0
FBgn0000024	2041
FBgn0000028	229
FBgn0000032	951
FBgn0000036	288
FBgn0000037	347
FBgn0000038	1620
FBgn0000039	222
FBgn0000042	31941
FBgn0000043	6329
FBgn0000045	10501
FBgn0000046	3231
FBgn0000047	760
FBgn0000052	3575
FBgn0000053	7728
FBgn0000054	753
FBgn0000055+FBgn0000056	241768
FBgn0000057	1842
FBgn0000061	11
FBgn0000063	295
FBgn0000064	88985
FBgn0000071	15
FBgn0000075	139
FBgn0000077	335
FBgn0000078	13431
FBgn0000079	9584
FBgn0000083	7646
FBgn0000084	2028
FBgn0000092	63
FBgn0000094	7440
FBgn0000097	1114
FBgn0000099	1477
FBgn0000100	20810
FBgn0000108	3916
FBgn0000109	347
FBgn0000114	18127
FBgn0000115	976
FBgn0000116	45593
FBgn0000117	6156
FBgn0000119	1078
FBgn0000120	19546
FBgn0000121	18590
FBgn0000137	1
FBgn0000139	650
FBgn0000140	1120
FBgn0000146	361
FBgn0000147	1045
FBgn0000150	10461
FBgn0000152	192
FBgn0000153	3635
FBgn0000157	432
FBgn0000158	67
FBgn0000163	1716
FBgn0000166	5
FBgn0000173	3111
FBgn0000179	161
FBgn0000180	99
FBgn0000181	10237
FBgn0000182+FBgn0266459	4534
FBgn0000183	1981
FBgn0000206	663
FBgn0000210	194
FBgn0000212	1640
FBgn0000216	0
FBgn0000221	269
FBgn0000227	0
FBgn0000228	1071
FBgn0000229	1607
FBgn0000233	46
FBgn0000239	3659
FBgn0000241	142
FBgn0000244	2934
FBgn0000246	231
FBgn0000247	1959
FBgn0000250	4179
FBgn0000251	1529
FBgn0000253	26630
FBgn0000256	9791
FBgn0000257	704
FBgn0000259	3253
FBgn0000261	36593
FBgn0000273	4798
FBgn0000274	1890
FBgn0000276	516
FBgn0000277	21
FBgn0000278	1
FBgn0000279	6
FBgn0000280	0
FBgn0000281	1
FBgn0000283	1942
FBgn0000286	2204
FBgn0000287	627
FBgn0000289	3146
FBgn0000299	2735
FBgn0000303	493
FBgn0000308	10770
FBgn0000316	791
FBgn0000317	1619
FBgn0000318	2839
FBgn0000319	10941
FBgn0000320	574
FBgn0000326	643
FBgn0000330	401
FBgn0000337	1
FBgn0000339	1800
FBgn0000346	3134
FBgn0000351	29
FBgn0000352	431
FBgn0000355	1
FBgn0000356	0
FBgn0000357	20
FBgn0000358	0
FBgn0000359	0
FBgn0000360	0
FBgn0000370	24628
FBgn0000376	361
FBgn0000377	605
FBgn0000382	3783
FBgn0000384	405
FBgn0000394	561
FBgn0000395	351
FBgn0000404	1161
FBgn0000405	2497
FBgn0000406	23217
FBgn0000409	8247
FBgn0000411	407
FBgn0000412	3354
FBgn0000413	1826
FBgn0000414	2080
FBgn0000416	37251
FBgn0000422	2116
FBgn0000426	294
FBgn0000427	32
FBgn0000439	81
FBgn0000442	70
FBgn0000447	4278
FBgn0000449	7
FBgn0000451	242
FBgn0000454	4270
FBgn0000455+FBgn0065087	2059
FBgn0000459	258
FBgn0000463	274
FBgn0000464	1954
FBgn0000473	9061
FBgn0000477	2134
FBgn0000479	3338
FBgn0000482	603
FBgn0000489	5445
FBgn0000490	738
FBgn0000492	463
FBgn0000497	294
FBgn0000499	2189
FBgn0000500	188
FBgn0000504	1854
FBgn0000520	286
FBgn0000524	365
FBgn0000527	394
FBgn0000529	15
FBgn0000533	394
FBgn0000535	516
FBgn0000536	5141
FBgn0000541	4311
FBgn0000542	289
FBgn0000543	644
FBgn0000546	690
FBgn0000547	1689
FBgn0000551	15
FBgn0000552	0
FBgn0000556	179255
FBgn0000557	5408
FBgn0000559	80914
FBgn0000560	85
FBgn0000562	2301
FBgn0000564	5
FBgn0000565	2088
FBgn0000566	2983
FBgn0000567	556
FBgn0000568	2670
FBgn0000575	2272
FBgn0000576	39
FBgn0000577	175
FBgn0000578	923
FBgn0000579	43805
FBgn0000581	2824
FBgn0000588	158
FBgn0000591	1
FBgn0000592	32827
FBgn0000594	0
FBgn0000606	6
FBgn0000611	2981
FBgn0000615	30979
FBgn0000617	285
FBgn0000618	197
FBgn0000625	112
FBgn0000629	590
FBgn0000633	306
FBgn0000635	2876
FBgn0000636	1500
FBgn0000639	6
FBgn0000640	14
FBgn0000644	23
FBgn0000658	53
FBgn0000659	1049
FBgn0000662	1366
FBgn0000667	8222
FBgn0000709	932
FBgn0000711	2076
FBgn0000715	255
FBgn0000719	663
FBgn0000721	5426
FBgn0000723	2942
FBgn0000808	18
FBgn0000810	566
FBgn0000826	18
FBgn0000927	49
FBgn0000928	109
FBgn0000964	62
FBgn0000996	344
FBgn0001075	491
FBgn0001077	11
FBgn0001079	238
FBgn0001083	202
FBgn0001084	100
FBgn0001085	181
FBgn0001086	899
FBgn0001087	1526
FBgn0001089	1245
FBgn0001090	2677
FBgn0001091	28895
FBgn0001092	22302
FBgn0001098	10873
FBgn0001104	1125
FBgn0001105	5373
FBgn0001108	2440
FBgn0001112	4777
FBgn0001114	7013
FBgn0001120	1
FBgn0001122	2223
FBgn0001123	1924
FBgn0001124	16916
FBgn0001125	15784
FBgn0001128	16075
FBgn0001133	607
FBgn0001134	73
FBgn0001137	667
FBgn0001138	78
FBgn0001139	2213
FBgn0001142	6848
FBgn0001145	25678
FBgn0001147	159
FBgn0001148	76
FBgn0001149	19795
FBgn0001150	16
FBgn0001168	3317
FBgn0001169	820
FBgn0001170	21
FBgn0001174	6
FBgn0001179	475
FBgn0001180	154
FBgn0001185	448
FBgn0001186	8376
FBgn0001187	5574
FBgn0001189	1184
FBgn0001197	1762
FBgn0001202	1397
FBgn0001206	284
FBgn0001208	7145
FBgn0001215	11186
FBgn0001216	6938
FBgn0001217	11997
FBgn0001218	20839
FBgn0001220	14451
FBgn0001222	1544
FBgn0001224	1541
FBgn0001225	5104
FBgn0001226	2269
FBgn0001227	33
FBgn0001228+FBgn0001223	5258
FBgn0001229	141
FBgn0001230	1913
FBgn0001233	39020
FBgn0001234+FBgn0263537	2724
FBgn0001235	2216
FBgn0001247	3105
FBgn0001248	22126
FBgn0001250	4115
FBgn0001253	285
FBgn0001254	3
FBgn0001255	37
FBgn0001256	3
FBgn0001257	3144
FBgn0001258	2281
FBgn0001259	92
FBgn0001263	2552
FBgn0001269	257
FBgn0001276	189
FBgn0001280	2084
FBgn0001281	3701
FBgn0001285	2108
FBgn0001291	2015
FBgn0001296	894
FBgn0001297	7820
FBgn0001301	1654
FBgn0001308	3493
FBgn0001311	190
FBgn0001313	567
FBgn0001319	88
FBgn0001320	300
FBgn0001321	31
FBgn0001323	299
FBgn0001324	1762
FBgn0001325	34
FBgn0001330	170
FBgn0001332	1295
FBgn0001341	402
FBgn0001404	2733
FBgn0001491	810
FBgn0001565	1522
FBgn0001612	477
FBgn0001624	4130
FBgn0001941	2467
FBgn0001942	38733
FBgn0001961	3270
FBgn0001965	1442
FBgn0001967	0
FBgn0001970	3
FBgn0001974	475
FBgn0001977	1294
FBgn0001978	2583
FBgn0001981	265
FBgn0001983	6
FBgn0001986	975
FBgn0001987	1230
FBgn0001989	2708
FBgn0001990	339
FBgn0001991	4195
FBgn0001992	142
FBgn0001994	1600
FBgn0001995	734
FBgn0002021	938
FBgn0002022	2326
FBgn0002023	422
FBgn0002031	3874
FBgn0002036	4155
FBgn0002044	2150
FBgn0002069	498
FBgn0002121	2611
FBgn0002174	8107
FBgn0002183	1705
FBgn0002283	812
FBgn0002284	4692
FBgn0002306	1363
FBgn0002354	399
FBgn0002413	2416
FBgn0002431	7039
FBgn0002440	0
FBgn0002441	1478
FBgn0002466+FBgn0266678	463
FBgn0002521	1792
FBgn0002522	205
FBgn0002524	1435
FBgn0002525	2641
FBgn0002526	1105
FBgn0002531	10
FBgn0002533	3
FBgn0002534	2
FBgn0002535	2
FBgn0002542	1100
FBgn0002552	696
FBgn0002561	0
FBgn0002562	85
FBgn0002563	1001
FBgn0002564	22
FBgn0002565	7408
FBgn0002566	2246
FBgn0002567	2442
FBgn0002569	4339
FBgn0002570	83258
FBgn0002571	3506
FBgn0002573	95
FBgn0002576	91
FBgn0002577	52
FBgn0002579	14304
FBgn0002590	17668
FBgn0002592	25
FBgn0002593	20668
FBgn0002607	21709
FBgn0002609	32
FBgn0002622	21588
FBgn0002626	15930
FBgn0002629	0
FBgn0002631	1
FBgn0002632	1
FBgn0002633	1
FBgn0002638	1456
FBgn0002641	821
FBgn0002643	1345
FBgn0002645	3668
FBgn0002673	1974
FBgn0002707	231
FBgn0002709+FBgn0028581	4975
FBgn0002715	1285
FBgn0002716	58
FBgn0002719	42595
FBgn0002723	639
FBgn0002732	15
FBgn0002733	174
FBgn0002734	1
FBgn0002735	4
FBgn0002736	417
FBgn0002772	11657
FBgn0002773	31096
FBgn0002774	1703
FBgn0002775	489
FBgn0002778	979
FBgn0002780	1916
FBgn0002783	1652
FBgn0002787	3766
FBgn0002789	12214
FBgn0002791	1259
FBgn0002838	205
FBgn0002842	461
FBgn0002855	7143
FBgn0002856	4530
FBgn0002862	12162
FBgn0002863	0
FBgn0002865	19706
FBgn0002868	18054
FBgn0002869	212
FBgn0002872	333
FBgn0002873	3997
FBgn0002878	294
FBgn0002887	611
FBgn0002891	470
FBgn0002899	164
FBgn0002901	471
FBgn0002905	3778
FBgn0002906	1659
FBgn0002914	2712
FBgn0002917	719
FBgn0002921	46447
FBgn0002922	140
FBgn0002924	474
FBgn0002926	171
FBgn0002930	3998
FBgn0002931	325
FBgn0002932	215
FBgn0002933	0
FBgn0002936	0
FBgn0002937	699
FBgn0002938	10675
FBgn0002939	2216
FBgn0002940	105506
FBgn0002941	44
FBgn0002945	349
FBgn0002948	95
FBgn0002962	55
FBgn0002973	2416
FBgn0002985	502
FBgn0002989	196
FBgn0003002	32
FBgn0003008	483
FBgn0003009	869
FBgn0003011	30
FBgn0003015	2
FBgn0003023	76
FBgn0003028	240
FBgn0003034	5835
FBgn0003041	910
FBgn0003042	229
FBgn0003044	1061
FBgn0003046	35
FBgn0003048	1243
FBgn0003053	1642
FBgn0003057	0
FBgn0003060	10
FBgn0003062	661
FBgn0003065	1
FBgn0003068	927
FBgn0003071	14745
FBgn0003074	24113
FBgn0003076	15013
FBgn0003079	678
FBgn0003082	95
FBgn0003086	0
FBgn0003087	381
FBgn0003089	414
FBgn0003090	190
FBgn0003091	1476
FBgn0003093	2517
FBgn0003114	18
FBgn0003116	762
FBgn0003117	69
FBgn0003118	483
FBgn0003124	3459
FBgn0003129	148
FBgn0003130	93
FBgn0003132	2350
FBgn0003134	4418
FBgn0003137	4209
FBgn0003139	618
FBgn0003140	800
FBgn0003141	1073
FBgn0003145	812
FBgn0003149	13533
FBgn0003159	5757
FBgn0003162	1335
FBgn0003165	1684
FBgn0003169	1567
FBgn0003174	65
FBgn0003175	2188
FBgn0003187	4211
FBgn0003189	1099
FBgn0003204	1867
FBgn0003205	1521
FBgn0003206	1438
FBgn0003209	2005
FBgn0003210	1708
FBgn0003218	4265
FBgn0003227	41
FBgn0003231	11964
FBgn0003248	896
FBgn0003249	1104
FBgn0003250	2854
FBgn0003254	550
FBgn0003255	67
FBgn0003256	1048
FBgn0003257	334
FBgn0003261	13978
FBgn0003267	41
FBgn0003268	367
FBgn0003270	1
FBgn0003274	17402
FBgn0003275	1126
FBgn0003277	3420
FBgn0003278	192
FBgn0003279	26037
FBgn0003285	120
FBgn0003292	62
FBgn0003295	31
FBgn0003300	23
FBgn0003301	2006
FBgn0003302	1158
FBgn0003308	2343
FBgn0003310	1288
FBgn0003312	40
FBgn0003313+FBgn0263087	9
FBgn0003317	1246
FBgn0003319	16
FBgn0003321	2783
FBgn0003326	98
FBgn0003328	1791
FBgn0003330	357
FBgn0003334	1483
FBgn0003339	182
FBgn0003345	2227
FBgn0003346	1565
FBgn0003353	277
FBgn0003356	5931
FBgn0003357	5952
FBgn0003358	11218
FBgn0003360	53330
FBgn0003366	3431
FBgn0003372	8
FBgn0003373	0
FBgn0003374	3
FBgn0003375	1
FBgn0003377	1
FBgn0003378	1
FBgn0003380	1628
FBgn0003382	28
FBgn0003386	1043
FBgn0003388	230
FBgn0003390	792
FBgn0003391	1425
FBgn0003392	7641
FBgn0003396	2324
FBgn0003401	81
FBgn0003410	2601
FBgn0003411	1
FBgn0003415	2464
FBgn0003416	468
FBgn0003423	6926
FBgn0003429	3567
FBgn0003430	65
FBgn0003435	24089
FBgn0003444	378
FBgn0003447	752
FBgn0003448	0
FBgn0003449	886
FBgn0003450	21
FBgn0003459	552
FBgn0003460	348
FBgn0003462	15755
FBgn0003463	1745
FBgn0003464	1684
FBgn0003475	6782
FBgn0003479	282
FBgn0003480	43
FBgn0003482	12
FBgn0003483	250
FBgn0003486	1
FBgn0003495	847
FBgn0003499	216
FBgn0003502+FBgn0262374	1047
FBgn0003510+FBgn0003511	288
FBgn0003512	506
FBgn0003513	145
FBgn0003514	2635
FBgn0003515	1013
FBgn0003517	22959
FBgn0003520	2147
FBgn0003525	48
FBgn0003527	520
FBgn0003545	1152
FBgn0003557	3742
FBgn0003559	855
FBgn0003567	1229
FBgn0003575	1413
FBgn0003598	796
FBgn0003607	1570
FBgn0003612	2564
FBgn0003638	5775
FBgn0003651	1714
FBgn0003654	839
FBgn0003655	36
FBgn0003656	7515
FBgn0003660	4545
FBgn0003676	2022
FBgn0003683	0
FBgn0003687	211
FBgn0003701	481
FBgn0003710	318
FBgn0003714	381
FBgn0003716	1972
FBgn0003719	102
FBgn0003720	9
FBgn0003721	14591
FBgn0003731	3352
FBgn0003732	2268
FBgn0003733	241
FBgn0003741	252
FBgn0003742	1195
FBgn0003744	1697
FBgn0003747	6
FBgn0003748	19943
FBgn0003751	14
FBgn0003861	7964
FBgn0003862	2008
FBgn0003863	64865
FBgn0003865	0
FBgn0003866	405
FBgn0003867	1160
FBgn0003870	2334
FBgn0003882	880
FBgn0003884	46031
FBgn0003885	7960
FBgn0003886	346
FBgn0003887	10974
FBgn0003888	2551
FBgn0003889	32043
FBgn0003890	3548
FBgn0003891	17363
FBgn0003892	477
FBgn0003896	275
FBgn0003900	711
FBgn0003916	0
FBgn0003920	0
FBgn0003922	0
FBgn0003923	0
FBgn0003926	0
FBgn0003930	6
FBgn0003931	0
FBgn0003933	0
FBgn0003934	0
FBgn0003935	0
FBgn0003936	0
FBgn0003938	0
FBgn0003941	13740
FBgn0003942	20320
FBgn0003943	15361
FBgn0003944	362
FBgn0003950	250
FBgn0003961	3299
FBgn0003963	328
FBgn0003964	1112
FBgn0003965	1522
FBgn0003969	974
FBgn0003975	149
FBgn0003977	620
FBgn0003978	294
FBgn0003979	1
FBgn0003980	2
FBgn0003983	0
FBgn0003984	363
FBgn0003996	563
FBgn0003997	839
FBgn0004003	1204
FBgn0004009	45
FBgn0004028	12128
FBgn0004034	4
FBgn0004045	23
FBgn0004047	234
FBgn0004049	1375
FBgn0004050	1030
FBgn0004052	5
FBgn0004053	0
FBgn0004054	0
FBgn0004055	1724
FBgn0004057	4043
FBgn0004066	3092
FBgn0004087	290
FBgn0004101	326
FBgn0004102	213
FBgn0004103	5403
FBgn0004106	260
FBgn0004107	66
FBgn0004108	410
FBgn0004110	0
FBgn0004117	12167
FBgn0004118	317
FBgn0004132	583
FBgn0004133	915
FBgn0004143	3
FBgn0004167	8915
FBgn0004168	194
FBgn0004169	19409
FBgn0004170	0
FBgn0004171	9025
FBgn0004172	1342
FBgn0004173	8528
FBgn0004174	8099
FBgn0004175	6894
FBgn0004177	8368
FBgn0004179	3772
FBgn0004181	120122
FBgn0004183	0
FBgn0004185	0
FBgn0004186	0
FBgn0004187	0
FBgn0004188	1
FBgn0004189	0
FBgn0004190	0
FBgn0004191	4
FBgn0004192	0
FBgn0004197	322
FBgn0004198	1090
FBgn0004227	2160
FBgn0004228	835
FBgn0004237	3777
FBgn0004240	78
FBgn0004242	5171
FBgn0004244	1212
FBgn0004359	518
FBgn0004360	267
FBgn0004362	1198
FBgn0004363	25628
FBgn0004364	956
FBgn0004367	204
FBgn0004368	1351
FBgn0004369	1386
FBgn0004370	2859
FBgn0004372	362
FBgn0004373	5105
FBgn0004374	1393
FBgn0004378	226
FBgn0004379	1461
FBgn0004380	978
FBgn0004381	555
FBgn0004387	1527
FBgn0004389	2
FBgn0004390	780
FBgn0004391	920
FBgn0004394	89
FBgn0004395	723
FBgn0004396	1153
FBgn0004397	2265
FBgn0004400	58
FBgn0004401	6306
FBgn0004403	6789
FBgn0004404	2804
FBgn0004406	322
FBgn0004407+FBgn0064115	641
FBgn0004414	5804
FBgn0004419	3426
FBgn0004425	1450
FBgn0004426	7513
FBgn0004427	656
FBgn0004428	2671
FBgn0004429	1806
FBgn0004430	154
FBgn0004431	2
FBgn0004432	20517
FBgn0004436	3238
FBgn0004449	2498
FBgn0004456	1236
FBgn0004462	788
FBgn0004463	337
FBgn0004465	920
FBgn0004507	21574
FBgn0004509	3684
FBgn0004510	412
FBgn0004511	8
FBgn0004512	6208
FBgn0004513	705
FBgn0004514	77
FBgn0004516	2541
FBgn0004552	480
FBgn0004554	8
FBgn0004556	220
FBgn0004567	40
FBgn0004569	365
FBgn0004573	151
FBgn0004574	3809
FBgn0004575	2081
FBgn0004577	7
FBgn0004580	1896
FBgn0004581	1507
FBgn0004583	1311
FBgn0004584	818
FBgn0004587	4745
FBgn0004588	0
FBgn0004589	3
FBgn0004590	1
FBgn0004591	0
FBgn0004592	1
FBgn0004593	2
FBgn0004594	1
FBgn0004595	1929
FBgn0004597	461
FBgn0004598	1947
FBgn0004606	481
FBgn0004607	760
FBgn0004611	2821
FBgn0004618	194
FBgn0004619	187
FBgn0004620	380
FBgn0004622	139
FBgn0004623	4131
FBgn0004629	1
FBgn0004635	557
FBgn0004636	3152
FBgn0004638	1711
FBgn0004643	530
FBgn0004644	144
FBgn0004646	2119
FBgn0004647	615
FBgn0004648	4624
FBgn0004649+FBgn0263530	1
FBgn0004650	725
FBgn0004652	1196
FBgn0004654	7505
FBgn0004655	968
FBgn0004656	2891
FBgn0004657	3093
FBgn0004666	114
FBgn0004687	3696
FBgn0004698	1613
FBgn0004777	29
FBgn0004778	6
FBgn0004779	2
FBgn0004780	0
FBgn0004781	1
FBgn0004782	3
FBgn0004783	1
FBgn0004784	3328
FBgn0004795	1280
FBgn0004797	2000
FBgn0004811	847
FBgn0004828	8847
FBgn0004832	467
FBgn0004837	581
FBgn0004838	11834
FBgn0004839	158
FBgn0004841	38
FBgn0004842	53
FBgn0004852	2676
FBgn0004854	246
FBgn0004855	512
FBgn0004856	980
FBgn0004858	750
FBgn0004859	959
FBgn0004860	234
FBgn0004861	424
FBgn0004862	28
FBgn0004863	49
FBgn0004864	1039
FBgn0004865	192
FBgn0004867	21724
FBgn0004868	7938
FBgn0004870	118
FBgn0004872	97
FBgn0004875	3442
FBgn0004876	5317
FBgn0004878	2
FBgn0004880	621
FBgn0004882	13440
FBgn0004885	2471
FBgn0004888	7808
FBgn0004889	3513
FBgn0004892	97
FBgn0004893	952
FBgn0004895	21
FBgn0004896	33
FBgn0004897	4
FBgn0004898	13
FBgn0004901	285
FBgn0004903	2709
FBgn0004907	22542
FBgn0004908	408
FBgn0004910	1643
FBgn0004911	13
FBgn0004913	1604
FBgn0004914	3004
FBgn0004915	1373
FBgn0004919	1058
FBgn0004921	8891
FBgn0004924	3203
FBgn0004926	3824
FBgn0004956	226
FBgn0004957	249
FBgn0004959	8
FBgn0005198	1648
FBgn0005278	9770
FBgn0005322	1413
FBgn0005355	597
FBgn0005386	2791
FBgn0005390	145
FBgn0005391	24
FBgn0005411	1968
FBgn0005427	1083
FBgn0005533	13918
FBgn0005536	5884
FBgn0005558	219
FBgn0005561	270
FBgn0005564	599
FBgn0005585	20979
FBgn0005586	1439
FBgn0005590	1
FBgn0005592	202
FBgn0005593	22388
FBgn0005596	792
FBgn0005612	1072
FBgn0005613	114
FBgn0005614	4320
FBgn0005617	638
FBgn0005619	561
FBgn0005624	186
FBgn0005626	3040
FBgn0005631	1108
FBgn0005632	5945
FBgn0005633	50
FBgn0005636	426
FBgn0005638	123
FBgn0005640	1969
FBgn0005642	691
FBgn0005648	1292
FBgn0005649	3157
FBgn0005654+FBgn0085344	4769
FBgn0005655	278
FBgn0005658	109
FBgn0005659	754
FBgn0005660	207
FBgn0005664	225
FBgn0005666	33477
FBgn0005670	219
FBgn0005671	19907
FBgn0005672	1318
FBgn0005674	1681
FBgn0005677	359
FBgn0005683	198
FBgn0005694	1271
FBgn0005695	474
FBgn0005696	81
FBgn0005771	973
FBgn0005775	462
FBgn0005777	2132
FBgn0005778	779
FBgn0005779	598
FBgn0008635	3876
FBgn0008636	45
FBgn0008646	54
FBgn0008651	134
FBgn0010014	476
FBgn0010015	678
FBgn0010019	595148
FBgn0010038	207
FBgn0010039	529
FBgn0010040	16
FBgn0010041	1299
FBgn0010042	69
FBgn0010043	94
FBgn0010044	139
FBgn0010051	2614
FBgn0010052	264
FBgn0010053	5370
FBgn0010078	15310
FBgn0010097	8
FBgn0010100	33155
FBgn0010105	358
FBgn0010109	0
FBgn0010113	1016
FBgn0010114	2279
FBgn0010173	1913
FBgn0010194	180
FBgn0010197	49
FBgn0010198	11796
FBgn0010213	4328
FBgn0010215	2658
FBgn0010217	46215
FBgn0010220	467
FBgn0010222	1212
FBgn0010223	367
FBgn0010225	11517
FBgn0010226	13144
FBgn0010228	3157
FBgn0010235	2483
FBgn0010238	2338
FBgn0010240	136
FBgn0010241	1300
FBgn0010246	5897
FBgn0010247	1325
FBgn0010258	871
FBgn0010263	6286
FBgn0010265	15645
FBgn0010269	614
FBgn0010278	1132
FBgn0010280	3666
FBgn0010282	1394
FBgn0010287	371
FBgn0010288	4779
FBgn0010292	409
FBgn0010294	1
FBgn0010295	0
FBgn0010296	0
FBgn0010300	756
FBgn0010303	1210
FBgn0010309	1251
FBgn0010313	1429
FBgn0010314	254
FBgn0010315	354
FBgn0010316	363
FBgn0010317	35
FBgn0010323	30
FBgn0010328	1377
FBgn0010329	164
FBgn0010333	1695
FBgn0010339	1218
FBgn0010340	387
FBgn0010341	3089
FBgn0010342	285
FBgn0010348	9886
FBgn0010350	4833
FBgn0010352	36639
FBgn0010355	2215
FBgn0010356	497
FBgn0010357	48911
FBgn0010358	21
FBgn0010359	0
FBgn0010379	2505
FBgn0010380	2117
FBgn0010381	4408
FBgn0010382	617
FBgn0010383	357
FBgn0010385	54
FBgn0010387	10159
FBgn0010388	149
FBgn0010389	1161
FBgn0010391	2054
FBgn0010395	577
FBgn0010397	1722
FBgn0010398	242
FBgn0010399	333
FBgn0010401	781
FBgn0010403	970
FBgn0010406	1491
FBgn0010407	69
FBgn0010408	8396
FBgn0010409	13269
FBgn0010411	18906
FBgn0010412	9048
FBgn0010414	217
FBgn0010415	5548
FBgn0010416	766
FBgn0010417	823
FBgn0010421	526
FBgn0010422	1153
FBgn0010423	612
FBgn0010424	1025
FBgn0010425	2988
FBgn0010431	31
FBgn0010433	2
FBgn0010434	7118
FBgn0010435	18226
FBgn0010438	61
FBgn0010441	551
FBgn0010452	228
FBgn0010453	142
FBgn0010470	4016
FBgn0010473	1662
FBgn0010482	6320
FBgn0010488	14729
FBgn0010497	1483
FBgn0010501	205
FBgn0010504	4657
FBgn0010516	6353
FBgn0010520	164
FBgn0010531	695
FBgn0010548	11097
FBgn0010549	129
FBgn0010551	5740
FBgn0010575	2199
FBgn0010583	1849
FBgn0010590	4116
FBgn0010591	2063
FBgn0010602	1585
FBgn0010607	274
FBgn0010611	3663
FBgn0010612	5854
FBgn0010620	2501
FBgn0010621	2501
FBgn0010622	458
FBgn0010638	3180
FBgn0010651	3286
FBgn0010660	1435
FBgn0010741	808
FBgn0010747	3682
FBgn0010750	918
FBgn0010762	1207
FBgn0010768	133
FBgn0010770	201
FBgn0010772	2716
FBgn0010774	2155
FBgn0010786	3180
FBgn0010803	1729
FBgn0010808	2230
FBgn0010812	1209
FBgn0010825	2551
FBgn0010830	377
FBgn0010877	1657
FBgn0010894	645
FBgn0010905	2455
FBgn0010909	3734
FBgn0010926	335
FBgn0011016	2841
FBgn0011020	167
FBgn0011202	1628
FBgn0011204	2631
FBgn0011205	2444
FBgn0011206	17973
FBgn0011207	1400
FBgn0011211	39447
FBgn0011217	15829
FBgn0011224	6007
FBgn0011225	15654
FBgn0011227	3008
FBgn0011230	11545
FBgn0011232	819
FBgn0011236	1022
FBgn0011239	1377
FBgn0011241	1176
FBgn0011244	15771
FBgn0011259	807
FBgn0011260	796
FBgn0011270	5669
FBgn0011272	14497
FBgn0011273+FBgn0039374	4645
FBgn0011274	2336
FBgn0011276	7
FBgn0011277	4
FBgn0011278	59
FBgn0011279	139
FBgn0011280	6153
FBgn0011281	1756
FBgn0011282	3
FBgn0011283	505
FBgn0011284	21695
FBgn0011286	5671
FBgn0011288	1494
FBgn0011289	2348
FBgn0011290	581
FBgn0011291	277
FBgn0011293	913
FBgn0011294	303
FBgn0011296	3891
FBgn0011297	684
FBgn0011300	1473
FBgn0011305	885
FBgn0011327	4361
FBgn0011335	239
FBgn0011336	5469
FBgn0011361	4585
FBgn0011455	5078
FBgn0011474	647
FBgn0011476	429
FBgn0011481	1614
FBgn0011509	700
FBgn0011554	223
FBgn0011555	2145
FBgn0011556	520
FBgn0011559	32248
FBgn0011566	257
FBgn0011569	487
FBgn0011570	1117
FBgn0011571	1002
FBgn0011573	2803
FBgn0011576	0
FBgn0011581	785
FBgn0011582	250
FBgn0011584	5575
FBgn0011586	1300
FBgn0011589	200
FBgn0011591	452
FBgn0011592	946
FBgn0011596	3205
FBgn0011603	2473
FBgn0011604	2760
FBgn0011606	4295
FBgn0011638	1421
FBgn0011640	1803
FBgn0011642	1936
FBgn0011648	1464
FBgn0011653	209
FBgn0011655	848
FBgn0011656	2285
FBgn0011659	131
FBgn0011660	672
FBgn0011661	8604
FBgn0011666	1137
FBgn0011668	27343
FBgn0011669	26621
FBgn0011670	2802
FBgn0011672	2440
FBgn0011674	245
FBgn0011676	186
FBgn0011692	196
FBgn0011693	2199
FBgn0011694	37935
FBgn0011695	38597
FBgn0011701	429
FBgn0011703	174
FBgn0011704	404
FBgn0011705	521
FBgn0011706	40
FBgn0011708	2721
FBgn0011710	864
FBgn0011715	496
FBgn0011722	1737
FBgn0011723	215
FBgn0011725	16520
FBgn0011726	5986
FBgn0011737	2458
FBgn0011739	1738
FBgn0011740	1617
FBgn0011741	554
FBgn0011742	2522
FBgn0011743	2625
FBgn0011745	2179
FBgn0011746	413
FBgn0011747	7824
FBgn0011754	7004
FBgn0011758	60
FBgn0011760	7859
FBgn0011761	66
FBgn0011762	51
FBgn0011763	1652
FBgn0011764	1195
FBgn0011766	2127
FBgn0011768	3748
FBgn0011769	257
FBgn0011770	6014
FBgn0011771	801
FBgn0011774	303
FBgn0011785	1603
FBgn0011787	781
FBgn0011802	509
FBgn0011812	0
FBgn0011817	3307
FBgn0011818	1498
FBgn0011822	139
FBgn0011824	206
FBgn0011826	1349
FBgn0011828	990
FBgn0011829	67
FBgn0011832	0
FBgn0011834	214
FBgn0011836	716
FBgn0011837	2301
FBgn0011840	0
FBgn0011844	0
FBgn0011845	1
FBgn0011848	0
FBgn0011849	0
FBgn0011850	0
FBgn0011851	0
FBgn0011852	0
FBgn0011853	0
FBgn0011855	0
FBgn0011858	1
FBgn0011859	1
FBgn0011860	0
FBgn0011861	0
FBgn0011862	0
FBgn0011863	0
FBgn0011864	0
FBgn0011865	0
FBgn0011866	0
FBgn0011867	0
FBgn0011868	0
FBgn0011869	0
FBgn0011870	0
FBgn0011871	0
FBgn0011872	0
FBgn0011877	0
FBgn0011878	0
FBgn0011879	0
FBgn0011880	0
FBgn0011881	0
FBgn0011882	0
FBgn0011883	0
FBgn0011884	0
FBgn0011885	0
FBgn0011887	0
FBgn0011888	0
FBgn0011889	0
FBgn0011890	0
FBgn0011891	0
FBgn0011892	1
FBgn0011893	1
FBgn0011894	0
FBgn0011895	1
FBgn0011896	0
FBgn0011897	0
FBgn0011902	0
FBgn0011904	0
FBgn0011905	0
FBgn0011906	0
FBgn0011909	0
FBgn0011910	0
FBgn0011915	0
FBgn0011916	0
FBgn0011919	0
FBgn0011921	0
FBgn0011927	0
FBgn0011928	0
FBgn0011931	0
FBgn0011932	0
FBgn0011933	0
FBgn0011934	0
FBgn0011935	0
FBgn0011936	0
FBgn0011937	0
FBgn0011938	0
FBgn0011944	0
FBgn0011945	0
FBgn0011948	0
FBgn0011949	0
FBgn0011950	0
FBgn0011951	0
FBgn0011952	0
FBgn0011953	0
FBgn0011954	0
FBgn0011955	0
FBgn0011956	0
FBgn0011957	0
FBgn0011958	0
FBgn0011959	0
FBgn0011960	0
FBgn0011961	0
FBgn0011962	0
FBgn0011963	0
FBgn0011965	0
FBgn0011966	0
FBgn0011970	0
FBgn0011971	0
FBgn0011974	0
FBgn0011975	0
FBgn0011976	0
FBgn0011977	0
FBgn0011980	0
FBgn0011981	0
FBgn0011982	0
FBgn0011983	0
FBgn0011984	0
FBgn0011985	0
FBgn0011986	0
FBgn0011987	2
FBgn0011993	0
FBgn0011994	0
FBgn0011998	0
FBgn0011999	0
FBgn0012000	0
FBgn0012001	0
FBgn0012002	0
FBgn0012003	0
FBgn0012004	0
FBgn0012009	0
FBgn0012010	0
FBgn0012011	0
FBgn0012016	0
FBgn0012017	0
FBgn0012018	0
FBgn0012024	1
FBgn0012025	0
FBgn0012026	2
FBgn0012027	1
FBgn0012028	0
FBgn0012034	31738
FBgn0012036	31046
FBgn0012037	7482
FBgn0012042	604
FBgn0012051	1842
FBgn0012058	3486
FBgn0012344	482
FBgn0013263+FBgn0260233	3294
FBgn0013269	1001
FBgn0013272	20413
FBgn0013275	0
FBgn0013276	0
FBgn0013277	2
FBgn0013278	13
FBgn0013279	6
FBgn0013300	2348
FBgn0013301	2202
FBgn0013303	1014
FBgn0013305	5684
FBgn0013307	1202
FBgn0013308	113
FBgn0013323	115
FBgn0013325	17706
FBgn0013334	5733
FBgn0013342	5412
FBgn0013343	1088
FBgn0013347	1127
FBgn0013348	1339
FBgn0013432	556
FBgn0013433	124
FBgn0013435	181
FBgn0013467	1449
FBgn0013469	246
FBgn0013531	247
FBgn0013548	125
FBgn0013563	733
FBgn0013576	10725
FBgn0013672	59573
FBgn0013673	172
FBgn0013674	427711
FBgn0013675	86656
FBgn0013676	249034
FBgn0013678	142320
FBgn0013679	22219
FBgn0013680	698
FBgn0013681	8291
FBgn0013683	129
FBgn0013684	19015
FBgn0013685	114
FBgn0013686	769412
FBgn0013688	3307
FBgn0013689	16
FBgn0013690	34
FBgn0013691	4
FBgn0013692	0
FBgn0013693	0
FBgn0013694	24
FBgn0013695	2
FBgn0013696	1
FBgn0013697	181
FBgn0013698	58
FBgn0013699	25
FBgn0013700	4
FBgn0013701	7
FBgn0013702	0
FBgn0013703	3
FBgn0013704	28
FBgn0013705	1
FBgn0013706	1
FBgn0013707	1
FBgn0013708	36
FBgn0013709	1
FBgn0013710	89
FBgn0013717	580
FBgn0013718	3666
FBgn0013720	900
FBgn0013725	133
FBgn0013726	1025
FBgn0013732	180
FBgn0013733	19418
FBgn0013746	1433
FBgn0013749	2687
FBgn0013750	2186
FBgn0013751	162
FBgn0013753	317
FBgn0013755	8
FBgn0013756	1966
FBgn0013762	624
FBgn0013763	13394
FBgn0013764	1027
FBgn0013765	7288
FBgn0013767	104
FBgn0013770	15371
FBgn0013771	1531
FBgn0013772	1188
FBgn0013773	990
FBgn0013799	1028
FBgn0013809	1831
FBgn0013810	4026
FBgn0013811	1496
FBgn0013812	206
FBgn0013813	2539
FBgn0013949	1117
FBgn0013953	398
FBgn0013954	5987
FBgn0013972	678
FBgn0013973	417
FBgn0013981	8907
FBgn0013983	944
FBgn0013984	777
FBgn0013987	2287
FBgn0013995	6493
FBgn0013997	2197
FBgn0014000	1863
FBgn0014002	19369
FBgn0014006	1723
FBgn0014007	1185
FBgn0014009	3233
FBgn0014010	6473
FBgn0014011	1297
FBgn0014018	2764
FBgn0014019	920
FBgn0014020	9884
FBgn0014022	236
FBgn0014023	554
FBgn0014024	929
FBgn0014026	31294
FBgn0014028	9664
FBgn0014029	1149
FBgn0014031	3002
FBgn0014032	540
FBgn0014033	440
FBgn0014037	6446
FBgn0014073	981
FBgn0014075	3132
FBgn0014076	0
FBgn0014092	373
FBgn0014127	1391
FBgn0014133	2575
FBgn0014135	404
FBgn0014141	4720
FBgn0014143	71
FBgn0014163	4767
FBgn0014179	29
FBgn0014184	45909
FBgn0014189	2141
FBgn0014269	626
FBgn0014340	314
FBgn0014342	632
FBgn0014343	276
FBgn0014366	648
FBgn0014368	2
FBgn0014380	1136
FBgn0014388	950
FBgn0014391	3030
FBgn0014395	581
FBgn0014396	6628
FBgn0014411	1825
FBgn0014417	503
FBgn0014427	3304
FBgn0014454	4
FBgn0014455	1898
FBgn0014464	10
FBgn0014465	176
FBgn0014466	2
FBgn0014469	6905
FBgn0014848	0
FBgn0014849	0
FBgn0014850	0
FBgn0014851	0
FBgn0014857	2746
FBgn0014859	259
FBgn0014861	165
FBgn0014863	25356
FBgn0014865	176
FBgn0014868	2837
FBgn0014869	7996
FBgn0014870	1903
FBgn0014877	2560
FBgn0014879	994
FBgn0014903+FBgn0053082	1834
FBgn0014906	3969
FBgn0014930	1305
FBgn0014931	75
FBgn0014949	0
FBgn0015000	1077
FBgn0015001	561
FBgn0015008	2337
FBgn0015010	3877
FBgn0015011	787
FBgn0015019	2205
FBgn0015024	6373
FBgn0015025	193
FBgn0015031	5339
FBgn0015032	81
FBgn0015033	1100
FBgn0015034	1214
FBgn0015035	2524
FBgn0015036	18
FBgn0015037	2935
FBgn0015038	423
FBgn0015039	6449
FBgn0015040	2
FBgn0015075	1154
FBgn0015218	6802
FBgn0015221	21611
FBgn0015222	23015
FBgn0015229	1041
FBgn0015230	1952
FBgn0015239	1389
FBgn0015240	1093
FBgn0015245	10400
FBgn0015247	2966
FBgn0015268	131
FBgn0015269	3103
FBgn0015270	71
FBgn0015271	90
FBgn0015277	867
FBgn0015278	3320
FBgn0015279	1594
FBgn0015282	4776
FBgn0015283	5197
FBgn0015286	1710
FBgn0015295	511
FBgn0015296	712
FBgn0015298	639
FBgn0015299	543
FBgn0015300	543
FBgn0015316	328
FBgn0015320	3715
FBgn0015321	4014
FBgn0015323	597
FBgn0015324	18021
FBgn0015331	961
FBgn0015336	272
FBgn0015338	987
FBgn0015351	149
FBgn0015359	1485
FBgn0015360	1121
FBgn0015371	1071
FBgn0015372	792
FBgn0015376	93
FBgn0015379	608
FBgn0015380	286
FBgn0015381	10
FBgn0015391	389
FBgn0015393	261
FBgn0015396	664
FBgn0015399	589
FBgn0015400	268
FBgn0015402	1053
FBgn0015477	2632
FBgn0015509	4061
FBgn0015513	2643
FBgn0015519	151
FBgn0015520	1160
FBgn0015521	7483
FBgn0015522	994
FBgn0015524	136
FBgn0015527	472
FBgn0015541	3069
FBgn0015543	18
FBgn0015544	968
FBgn0015546	440
FBgn0015550	8
FBgn0015553	106
FBgn0015558	577
FBgn0015561	46
FBgn0015568	2582
FBgn0015569	1601
FBgn0015570	1804
FBgn0015571	5678
FBgn0015572	279
FBgn0015574	1094
FBgn0015575	7871
FBgn0015576	2551
FBgn0015577	1646
FBgn0015582	471
FBgn0015583	1016
FBgn0015584	9587
FBgn0015585	4091
FBgn0015586	7194
FBgn0015589	1741
FBgn0015591	652
FBgn0015600	11557
FBgn0015602	575
FBgn0015609	1495
FBgn0015614	3096
FBgn0015615	632
FBgn0015618	134
FBgn0015621	181
FBgn0015622	12049
FBgn0015623	34857
FBgn0015625	880
FBgn0015663	239
FBgn0015664	713
FBgn0015714	1397
FBgn0015721	273
FBgn0015737	4228
FBgn0015754	3872
FBgn0015756	16068
FBgn0015765	662
FBgn0015766+FBgn0065097	41602
FBgn0015770	31
FBgn0015772	2715
FBgn0015773	452
FBgn0015774	590
FBgn0015776	9256
FBgn0015777	8984
FBgn0015778	11282
FBgn0015781	662
FBgn0015789	3029
FBgn0015790	5983
FBgn0015791	3471
FBgn0015793	907
FBgn0015794	972
FBgn0015795	5569
FBgn0015797	1653
FBgn0015799	1324
FBgn0015801	1307
FBgn0015803	2083
FBgn0015805	862
FBgn0015806	2497
FBgn0015808	2957
FBgn0015818	355
FBgn0015828	644
FBgn0015829	594
FBgn0015831	1456
FBgn0015834	3892
FBgn0015838	499
FBgn0015872	3552
FBgn0015903	790
FBgn0015904	147
FBgn0015905	492
FBgn0015919	238
FBgn0015924	3423
FBgn0015925	341
FBgn0015926	23
FBgn0015929	495
FBgn0015949	2061
FBgn0016013	2111
FBgn0016031	3492
FBgn0016032	398
FBgn0016034	664
FBgn0016036	17
FBgn0016038	1786
FBgn0016041	2167
FBgn0016047	110
FBgn0016053	2
FBgn0016054	156
FBgn0016059	3131
FBgn0016061	755
FBgn0016070	1728
FBgn0016075	1927
FBgn0016076	3687
FBgn0016078	977
FBgn0016080	3332
FBgn0016081	5319
FBgn0016119	6405
FBgn0016120	7961
FBgn0016122	7401
FBgn0016123	6016
FBgn0016126	8261
FBgn0016131	106
FBgn0016641	1163
FBgn0016650	859
FBgn0016660	72
FBgn0016672	1222
FBgn0016675	1009
FBgn0016684	4401
FBgn0016685	1986
FBgn0016687	9127
FBgn0016691	9738
FBgn0016693	8480
FBgn0016694	7040
FBgn0016696	3650
FBgn0016697	3926
FBgn0016698	599
FBgn0016700	3582
FBgn0016701	1914
FBgn0016715	1522
FBgn0016726	6880
FBgn0016754	1835
FBgn0016756	12975
FBgn0016762	229
FBgn0016792	804
FBgn0016794	710
FBgn0016797	1946
FBgn0016917	8756
FBgn0016919	590
FBgn0016920	152
FBgn0016926	10673
FBgn0016930	1792
FBgn0016970	177
FBgn0016974	1248
FBgn0016976+FBgn0016975	2416
FBgn0016977	4816
FBgn0016978	1056
FBgn0016983	1532
FBgn0016984	2195
FBgn0017414	148
FBgn0017418	2349
FBgn0017424	7
FBgn0017429	833
FBgn0017430	609
FBgn0017448	453
FBgn0017456	1560
FBgn0017457	983
FBgn0017482	462
FBgn0017545	41611
FBgn0017550	1187
FBgn0017551	450
FBgn0017556	1610
FBgn0017558	7666
FBgn0017561	730
FBgn0017566	11709
FBgn0017567	4428
FBgn0017572	2395
FBgn0017577	105
FBgn0017578	639
FBgn0017579	14165
FBgn0017581	35031
FBgn0017590	432
FBgn0019624	13106
FBgn0019637	669
FBgn0019643	6022
FBgn0019644	12445
FBgn0019650	347
FBgn0019660	277
FBgn0019661	1299
FBgn0019662	1192
FBgn0019686	273
FBgn0019809	16
FBgn0019828	16832
FBgn0019830	3358
FBgn0019886	8209
FBgn0019890	5483
FBgn0019925	3437
FBgn0019928	1300
FBgn0019929	1620
FBgn0019932	1898
FBgn0019936	10948
FBgn0019938	481
FBgn0019940	1499
FBgn0019947	1673
FBgn0019948	4658
FBgn0019949	527
FBgn0019952	885
FBgn0019957	6176
FBgn0019960	9161
FBgn0019968	5532
FBgn0019972	529
FBgn0019982	2114
FBgn0019985	358
FBgn0019990	911
FBgn0020018	1867
FBgn0020224	1593
FBgn0020235	10673
FBgn0020236	27376
FBgn0020238	15790
FBgn0020248	18
FBgn0020249	2257
FBgn0020251	1022
FBgn0020255	6272
FBgn0020257	748
FBgn0020258	104
FBgn0020261	2144
FBgn0020269	510
FBgn0020270	214
FBgn0020272	144
FBgn0020277	318
FBgn0020278	1307
FBgn0020279	6266
FBgn0020280	967
FBgn0020294	806
FBgn0020299	951
FBgn0020300	1965
FBgn0020304	3677
FBgn0020305	376
FBgn0020307	602
FBgn0020309	3752
FBgn0020312	536
FBgn0020369	3142
FBgn0020370	2826
FBgn0020371	2251
FBgn0020372	984
FBgn0020376	1
FBgn0020377	60
FBgn0020378	292
FBgn0020379	667
FBgn0020381	703
FBgn0020385	8010
FBgn0020386	6512
FBgn0020388	953
FBgn0020389	462
FBgn0020391	130
FBgn0020392	1282
FBgn0020399	2193
FBgn0020407	289
FBgn0020412	4359
FBgn0020414	4716
FBgn0020415	6908
FBgn0020416	1059
FBgn0020429	84
FBgn0020440	1417
FBgn0020443	4529
FBgn0020445	397
FBgn0020493	1121
FBgn0020496	4491
FBgn0020497	2598
FBgn0020503	17051
FBgn0020506	1308
FBgn0020508	1263
FBgn0020509	4705
FBgn0020510	1258
FBgn0020513	9589
FBgn0020518	8
FBgn0020521	2620
FBgn0020545	3221
FBgn0020546+FBgn0262462	3
FBgn0020556	69
FBgn0020616	1089
FBgn0020617	29
FBgn0020618	17078
FBgn0020620	1777
FBgn0020621	2837
FBgn0020622	1211
FBgn0020626	3421
FBgn0020633	33
FBgn0020637	17
FBgn0020638	0
FBgn0020639	1
FBgn0020640	8
FBgn0020641	8
FBgn0020642	0
FBgn0020643	0
FBgn0020644	0
FBgn0020645	0
FBgn0020646	0
FBgn0020647	6158
FBgn0020653	8021
FBgn0020655	1613
FBgn0020660	3
FBgn0020762	1011
FBgn0020764	8403
FBgn0020765	6
FBgn0020766	1157
FBgn0020767	1742
FBgn0020880	33
FBgn0020887	1131
FBgn0020906	17896
FBgn0020907	2280
FBgn0020908	13663
FBgn0020909	227
FBgn0020910+FBgn0086056	29192
FBgn0020912	715
FBgn0020930	1545
FBgn0021738	1
FBgn0021742	4
FBgn0021750	336
FBgn0021760	15920
FBgn0021761	690
FBgn0021764	993
FBgn0021765	3694
FBgn0021767	162
FBgn0021768	2428
FBgn0021776	71
FBgn0021795	2661
FBgn0021796	1237
FBgn0021800	1183
FBgn0021814	2524
FBgn0021818	939
FBgn0021825	1382
FBgn0021847	1659
FBgn0021856	797
FBgn0021872	10917
FBgn0021874	327
FBgn0021875	155
FBgn0021895	1249
FBgn0021906	10557
FBgn0021944	2044
FBgn0021967	3671
FBgn0021979	4726
FBgn0021995	592
FBgn0022023	4506
FBgn0022027	613
FBgn0022029	858
[truncated: 15,153 more rows]
