# Supplementary material for: The Drosophila transcriptional network is structured by microbiota
Source: BMC Genomics. 2016 Nov 25;17:975. doi: 10.1186/s12864-016-3307-9 (PMC5124311; doi:10.1186/s12864-016-3307-9)
Supplement: Additional file 12: — Data analysis tools. The unzipped folder contains (1) parameters used to align and count reads (align_count_index_reads.txt) and (2) an R script to replicate the data analysis. See README file and R script within folder for instructions. (ZIP 15304 kb) [file 12864_2016_3307_MOESM12_ESM.zip › DobsonEtAlBMCanalysis_submitted/counts_raw/540_6823_4217_N_JC-10_GCCAAT_R1_sn.sam.count]

FBgn0000003	0
FBgn0000008	516
FBgn0000014	453
FBgn0000015	568
FBgn0000017	1730
FBgn0000018	383
FBgn0000022	1
FBgn0000024	2095
FBgn0000028	260
FBgn0000032	1077
FBgn0000036	404
FBgn0000037	364
FBgn0000038	1864
FBgn0000039	233
FBgn0000042	34214
FBgn0000043	6329
FBgn0000045	10672
FBgn0000046	3352
FBgn0000047	663
FBgn0000052	4438
FBgn0000053	9608
FBgn0000054	828
FBgn0000055+FBgn0000056	224668
FBgn0000057	1957
FBgn0000061	14
FBgn0000063	274
FBgn0000064	85174
FBgn0000071	10
FBgn0000075	159
FBgn0000077	387
FBgn0000078	14204
FBgn0000079	10135
FBgn0000083	8298
FBgn0000084	2001
FBgn0000092	78
FBgn0000094	7820
FBgn0000097	1212
FBgn0000099	1444
FBgn0000100	21535
FBgn0000108	3997
FBgn0000109	425
FBgn0000114	17975
FBgn0000115	1025
FBgn0000116	47211
FBgn0000117	6340
FBgn0000119	1114
FBgn0000120	21132
FBgn0000121	20072
FBgn0000137	1
FBgn0000139	721
FBgn0000140	1093
FBgn0000146	295
FBgn0000147	1008
FBgn0000150	11384
FBgn0000152	151
FBgn0000153	3102
FBgn0000157	416
FBgn0000158	63
FBgn0000163	1634
FBgn0000166	6
FBgn0000173	3608
FBgn0000179	140
FBgn0000180	118
FBgn0000181	11392
FBgn0000182+FBgn0266459	4393
FBgn0000183	2144
FBgn0000206	723
FBgn0000210	195
FBgn0000212	1755
FBgn0000216	0
FBgn0000221	269
FBgn0000227	0
FBgn0000228	1132
FBgn0000229	2007
FBgn0000233	49
FBgn0000239	4007
FBgn0000241	157
FBgn0000244	3197
FBgn0000246	226
FBgn0000247	2072
FBgn0000250	4282
FBgn0000251	1617
FBgn0000253	29393
FBgn0000256	10093
FBgn0000257	754
FBgn0000259	3388
FBgn0000261	40467
FBgn0000273	4969
FBgn0000274	2051
FBgn0000276	470
FBgn0000277	29
FBgn0000278	7
FBgn0000279	48
FBgn0000280	0
FBgn0000281	3
FBgn0000283	2089
FBgn0000286	2289
FBgn0000287	643
FBgn0000289	3158
FBgn0000299	2685
FBgn0000303	498
FBgn0000308	11469
FBgn0000316	793
FBgn0000317	1777
FBgn0000318	3288
FBgn0000319	10687
FBgn0000320	535
FBgn0000326	687
FBgn0000330	412
FBgn0000337	0
FBgn0000339	1970
FBgn0000346	3275
FBgn0000351	22
FBgn0000352	481
FBgn0000355	0
FBgn0000356	2
FBgn0000357	18
FBgn0000358	0
FBgn0000359	0
FBgn0000360	1
FBgn0000370	27668
FBgn0000376	371
FBgn0000377	597
FBgn0000382	4058
FBgn0000384	441
FBgn0000394	653
FBgn0000395	362
FBgn0000404	1150
FBgn0000405	2622
FBgn0000406	25847
FBgn0000409	8349
FBgn0000411	367
FBgn0000412	3558
FBgn0000413	1927
FBgn0000414	2227
FBgn0000416	40840
FBgn0000422	2234
FBgn0000426	358
FBgn0000427	22
FBgn0000439	99
FBgn0000442	99
FBgn0000447	4499
FBgn0000449	7
FBgn0000451	259
FBgn0000454	4695
FBgn0000455+FBgn0065087	2335
FBgn0000459	221
FBgn0000463	275
FBgn0000464	2186
FBgn0000473	8870
FBgn0000477	2154
FBgn0000479	3423
FBgn0000482	723
FBgn0000489	5891
FBgn0000490	647
FBgn0000492	308
FBgn0000497	272
FBgn0000499	2295
FBgn0000500	215
FBgn0000504	1878
FBgn0000520	303
FBgn0000524	370
FBgn0000527	314
FBgn0000529	20
FBgn0000533	420
FBgn0000535	518
FBgn0000536	5218
FBgn0000541	4298
FBgn0000542	338
FBgn0000543	787
FBgn0000546	659
FBgn0000547	1588
FBgn0000551	11
FBgn0000552	0
FBgn0000556	209716
FBgn0000557	5666
FBgn0000559	86066
FBgn0000560	79
FBgn0000562	2490
FBgn0000564	6
FBgn0000565	2314
FBgn0000566	4232
FBgn0000567	621
FBgn0000568	2401
FBgn0000575	2010
FBgn0000576	62
FBgn0000577	155
FBgn0000578	934
FBgn0000579	45998
FBgn0000581	2973
FBgn0000588	150
FBgn0000591	0
FBgn0000592	36085
FBgn0000594	0
FBgn0000606	12
FBgn0000611	3063
FBgn0000615	31419
FBgn0000617	337
FBgn0000618	227
FBgn0000625	112
FBgn0000629	685
FBgn0000633	355
FBgn0000635	2790
FBgn0000636	1608
FBgn0000639	6
FBgn0000640	12
FBgn0000644	35
FBgn0000658	67
FBgn0000659	1243
FBgn0000662	1666
FBgn0000667	8734
FBgn0000709	962
FBgn0000711	2309
FBgn0000715	339
FBgn0000719	718
FBgn0000721	5420
FBgn0000723	2983
FBgn0000808	19
FBgn0000810	572
FBgn0000826	24
FBgn0000927	56
FBgn0000928	139
FBgn0000964	65
FBgn0000996	349
FBgn0001075	505
FBgn0001077	14
FBgn0001079	282
FBgn0001083	178
FBgn0001084	129
FBgn0001085	163
FBgn0001086	881
FBgn0001087	1395
FBgn0001089	1159
FBgn0001090	2678
FBgn0001091	29428
FBgn0001092	24790
FBgn0001098	11309
FBgn0001104	1292
FBgn0001105	5806
FBgn0001108	2554
FBgn0001112	4522
FBgn0001114	7288
FBgn0001120	6
FBgn0001122	2374
FBgn0001123	2159
FBgn0001124	19914
FBgn0001125	19198
FBgn0001128	14825
FBgn0001133	682
FBgn0001134	65
FBgn0001137	733
FBgn0001138	89
FBgn0001139	2212
FBgn0001142	6724
FBgn0001145	26826
FBgn0001147	179
FBgn0001148	70
FBgn0001149	21894
FBgn0001150	30
FBgn0001168	2816
FBgn0001169	834
FBgn0001170	17
FBgn0001174	5
FBgn0001179	471
FBgn0001180	142
FBgn0001185	456
FBgn0001186	8579
FBgn0001187	6470
FBgn0001189	1283
FBgn0001197	1864
FBgn0001202	1619
FBgn0001206	292
FBgn0001208	7621
FBgn0001215	11419
FBgn0001216	7044
FBgn0001217	12194
FBgn0001218	24476
FBgn0001220	14367
FBgn0001222	1717
FBgn0001224	1581
FBgn0001225	4816
FBgn0001226	2224
FBgn0001227	36
FBgn0001228+FBgn0001223	5147
FBgn0001229	204
FBgn0001230	2302
FBgn0001233	46272
FBgn0001234+FBgn0263537	3222
FBgn0001235	2204
FBgn0001247	3261
FBgn0001248	23202
FBgn0001250	4236
FBgn0001253	314
FBgn0001254	2
FBgn0001255	46
FBgn0001256	2
FBgn0001257	2787
FBgn0001258	2856
FBgn0001259	101
FBgn0001263	2596
FBgn0001269	238
FBgn0001276	212
FBgn0001280	2089
FBgn0001281	3813
FBgn0001285	1616
FBgn0001291	2096
FBgn0001296	980
FBgn0001297	7933
FBgn0001301	1531
FBgn0001308	3620
FBgn0001311	177
FBgn0001313	495
FBgn0001319	87
FBgn0001320	305
FBgn0001321	37
FBgn0001323	294
FBgn0001324	1878
FBgn0001325	38
FBgn0001330	211
FBgn0001332	1399
FBgn0001341	426
FBgn0001404	3031
FBgn0001491	821
FBgn0001565	1702
FBgn0001612	494
FBgn0001624	4100
FBgn0001941	2832
FBgn0001942	44481
FBgn0001961	3634
FBgn0001965	1636
FBgn0001967	0
FBgn0001970	1
FBgn0001974	457
FBgn0001977	1382
FBgn0001978	2809
FBgn0001981	297
FBgn0001983	11
FBgn0001986	946
FBgn0001987	1341
FBgn0001989	2779
FBgn0001990	371
FBgn0001991	4439
FBgn0001992	156
FBgn0001994	1612
FBgn0001995	777
FBgn0002021	939
FBgn0002022	2533
FBgn0002023	449
FBgn0002031	4163
FBgn0002036	4340
FBgn0002044	2234
FBgn0002069	603
FBgn0002121	2779
FBgn0002174	8285
FBgn0002183	1680
FBgn0002283	846
FBgn0002284	5039
FBgn0002306	1307
FBgn0002354	393
FBgn0002413	2380
FBgn0002431	7176
FBgn0002440	1
FBgn0002441	1565
FBgn0002466+FBgn0266678	432
FBgn0002521	1914
FBgn0002522	199
FBgn0002524	1533
FBgn0002525	2450
FBgn0002526	1070
FBgn0002531	48
FBgn0002533	2
FBgn0002534	5
FBgn0002535	3
FBgn0002542	1159
FBgn0002552	816
FBgn0002561	0
FBgn0002562	148
FBgn0002563	518
FBgn0002564	10
FBgn0002565	9043
FBgn0002566	2292
FBgn0002567	2382
FBgn0002569	5426
FBgn0002570	96207
FBgn0002571	4698
FBgn0002573	107
FBgn0002576	76
FBgn0002577	71
FBgn0002579	16418
FBgn0002590	19772
FBgn0002592	23
FBgn0002593	22667
FBgn0002607	24006
FBgn0002609	27
FBgn0002622	24195
FBgn0002626	17978
FBgn0002629	0
FBgn0002631	0
FBgn0002632	0
FBgn0002633	3
FBgn0002638	1505
FBgn0002641	1509
FBgn0002643	1334
FBgn0002645	3666
FBgn0002673	1996
FBgn0002707	213
FBgn0002709+FBgn0028581	4764
FBgn0002715	1287
FBgn0002716	73
FBgn0002719	44096
FBgn0002723	692
FBgn0002732	14
FBgn0002733	143
FBgn0002734	0
FBgn0002735	10
FBgn0002736	431
FBgn0002772	12131
FBgn0002773	32385
FBgn0002774	1823
FBgn0002775	585
FBgn0002778	1080
FBgn0002780	2090
FBgn0002783	1741
FBgn0002787	3788
FBgn0002789	12950
FBgn0002791	1314
FBgn0002838	199
FBgn0002842	492
FBgn0002855	6209
FBgn0002856	5223
FBgn0002862	12137
FBgn0002863	0
FBgn0002865	19440
FBgn0002868	27617
FBgn0002869	470
FBgn0002872	335
FBgn0002873	3863
FBgn0002878	324
FBgn0002887	606
FBgn0002891	492
FBgn0002899	169
FBgn0002901	455
FBgn0002905	3555
FBgn0002906	1490
FBgn0002914	2745
FBgn0002917	781
FBgn0002921	49372
FBgn0002922	118
FBgn0002924	444
FBgn0002926	163
FBgn0002930	4423
FBgn0002931	352
FBgn0002932	240
FBgn0002933	0
FBgn0002936	0
FBgn0002937	680
FBgn0002938	11384
FBgn0002939	2810
FBgn0002940	116192
FBgn0002941	56
FBgn0002945	348
FBgn0002948	86
FBgn0002962	42
FBgn0002973	2657
FBgn0002985	442
FBgn0002989	211
FBgn0003002	27
FBgn0003008	547
FBgn0003009	865
FBgn0003011	45
FBgn0003015	2
FBgn0003023	48
FBgn0003028	213
FBgn0003034	5817
FBgn0003041	971
FBgn0003042	257
FBgn0003044	1039
FBgn0003046	25
FBgn0003048	1311
FBgn0003053	1744
FBgn0003057	0
FBgn0003060	18
FBgn0003062	771
FBgn0003065	1
FBgn0003068	864
FBgn0003071	14883
FBgn0003074	27588
FBgn0003076	17632
FBgn0003079	820
FBgn0003082	84
FBgn0003086	0
FBgn0003087	452
FBgn0003089	442
FBgn0003090	194
FBgn0003091	1651
FBgn0003093	2645
FBgn0003114	12
FBgn0003116	744
FBgn0003117	42
FBgn0003118	518
FBgn0003124	3355
FBgn0003129	150
FBgn0003130	110
FBgn0003132	2458
FBgn0003134	4846
FBgn0003137	4175
FBgn0003139	714
FBgn0003140	868
FBgn0003141	1169
FBgn0003145	877
FBgn0003149	13518
FBgn0003159	5904
FBgn0003162	1562
FBgn0003165	1742
FBgn0003169	1779
FBgn0003174	74
FBgn0003175	2279
FBgn0003187	4376
FBgn0003189	1074
FBgn0003204	2211
FBgn0003205	1665
FBgn0003206	1570
FBgn0003209	2246
FBgn0003210	1694
FBgn0003218	4404
FBgn0003227	36
FBgn0003231	13808
FBgn0003248	1118
FBgn0003249	1419
FBgn0003250	3172
FBgn0003254	602
FBgn0003255	63
FBgn0003256	1176
FBgn0003257	374
FBgn0003261	14948
FBgn0003267	51
FBgn0003268	405
FBgn0003270	0
FBgn0003274	19112
FBgn0003275	1230
FBgn0003277	3568
FBgn0003278	267
FBgn0003279	28547
FBgn0003285	136
FBgn0003292	73
FBgn0003295	36
FBgn0003300	29
FBgn0003301	2286
FBgn0003302	1191
FBgn0003308	2420
FBgn0003310	1275
FBgn0003312	45
FBgn0003313+FBgn0263087	8
FBgn0003317	1202
FBgn0003319	11
FBgn0003321	2801
FBgn0003326	89
FBgn0003328	1882
FBgn0003330	433
FBgn0003334	1519
FBgn0003339	182
FBgn0003345	2206
FBgn0003346	1562
FBgn0003353	345
FBgn0003356	5860
FBgn0003357	5759
FBgn0003358	8035
FBgn0003360	56365
FBgn0003366	3607
FBgn0003372	7
FBgn0003373	0
FBgn0003374	0
FBgn0003375	0
FBgn0003377	0
FBgn0003378	0
FBgn0003380	1942
FBgn0003382	33
FBgn0003386	1086
FBgn0003388	203
FBgn0003390	763
FBgn0003391	1379
FBgn0003392	7939
FBgn0003396	2204
FBgn0003401	75
FBgn0003410	2749
FBgn0003411	3
FBgn0003415	2285
FBgn0003416	469
FBgn0003423	6826
FBgn0003429	3786
FBgn0003430	98
FBgn0003435	24709
FBgn0003444	391
FBgn0003447	704
FBgn0003448	0
FBgn0003449	922
FBgn0003450	12
FBgn0003459	529
FBgn0003460	402
FBgn0003462	18016
FBgn0003463	1853
FBgn0003464	1865
FBgn0003475	6885
FBgn0003479	334
FBgn0003480	64
FBgn0003482	11
FBgn0003483	221
FBgn0003486	1
FBgn0003495	905
FBgn0003499	231
FBgn0003502+FBgn0262374	969
FBgn0003510+FBgn0003511	364
FBgn0003512	601
FBgn0003513	127
FBgn0003514	2979
FBgn0003515	1119
FBgn0003517	25451
FBgn0003520	2394
FBgn0003525	44
FBgn0003527	526
FBgn0003545	1162
FBgn0003557	3382
FBgn0003559	933
FBgn0003567	1262
FBgn0003575	1564
FBgn0003598	846
FBgn0003607	1784
FBgn0003612	2692
FBgn0003638	5923
FBgn0003651	1517
FBgn0003654	840
FBgn0003655	46
FBgn0003656	7353
FBgn0003660	5202
FBgn0003676	2100
FBgn0003683	0
FBgn0003687	263
FBgn0003701	484
FBgn0003710	329
FBgn0003714	408
FBgn0003716	2054
FBgn0003719	154
FBgn0003720	16
FBgn0003721	15691
FBgn0003731	3204
FBgn0003732	1984
FBgn0003733	214
FBgn0003741	284
FBgn0003742	1149
FBgn0003744	1715
FBgn0003747	5
FBgn0003748	21109
FBgn0003751	18
FBgn0003861	8549
FBgn0003862	2119
FBgn0003863	65973
FBgn0003865	0
FBgn0003866	432
FBgn0003867	1186
FBgn0003870	2374
FBgn0003882	1049
FBgn0003884	46191
FBgn0003885	8390
FBgn0003886	408
FBgn0003887	10766
FBgn0003888	2649
FBgn0003889	33527
FBgn0003890	3496
FBgn0003891	17745
FBgn0003892	524
FBgn0003896	247
FBgn0003900	715
FBgn0003916	0
FBgn0003920	0
FBgn0003922	0
FBgn0003923	0
FBgn0003926	0
FBgn0003930	4
FBgn0003931	0
FBgn0003933	0
FBgn0003934	0
FBgn0003935	0
FBgn0003936	0
FBgn0003938	0
FBgn0003941	15941
FBgn0003942	22317
FBgn0003943	16000
FBgn0003944	359
FBgn0003950	218
FBgn0003961	7863
FBgn0003963	325
FBgn0003964	1217
FBgn0003965	1616
FBgn0003969	1083
FBgn0003975	118
FBgn0003977	651
FBgn0003978	268
FBgn0003979	0
FBgn0003980	1
FBgn0003983	1
FBgn0003984	350
FBgn0003996	512
FBgn0003997	942
FBgn0004003	1283
FBgn0004009	54
FBgn0004028	12819
FBgn0004034	2
FBgn0004045	27
FBgn0004047	243
FBgn0004049	1409
FBgn0004050	1119
FBgn0004052	3
FBgn0004053	5
FBgn0004054	0
FBgn0004055	1740
FBgn0004057	5148
FBgn0004066	3104
FBgn0004087	362
FBgn0004101	348
FBgn0004102	213
FBgn0004103	5802
FBgn0004106	277
FBgn0004107	82
FBgn0004108	403
FBgn0004110	3
FBgn0004117	12169
FBgn0004118	345
FBgn0004132	677
FBgn0004133	877
FBgn0004143	0
FBgn0004167	9385
FBgn0004168	188
FBgn0004169	20073
FBgn0004170	0
FBgn0004171	9195
FBgn0004172	1524
FBgn0004173	8792
FBgn0004174	8421
FBgn0004175	7245
FBgn0004177	9309
FBgn0004179	4032
FBgn0004181	106648
FBgn0004183	1
FBgn0004185	0
FBgn0004186	0
FBgn0004187	0
FBgn0004188	0
FBgn0004189	1
FBgn0004190	0
FBgn0004191	3
FBgn0004192	0
FBgn0004197	397
FBgn0004198	1191
FBgn0004227	2130
FBgn0004228	913
FBgn0004237	3863
FBgn0004240	311
FBgn0004242	5642
FBgn0004244	1350
FBgn0004359	597
FBgn0004360	303
FBgn0004362	1229
FBgn0004363	26044
FBgn0004364	979
FBgn0004367	228
FBgn0004368	1530
FBgn0004369	1449
FBgn0004370	2733
FBgn0004372	383
FBgn0004373	5393
FBgn0004374	1437
FBgn0004378	197
FBgn0004379	1506
FBgn0004380	1058
FBgn0004381	603
FBgn0004387	1647
FBgn0004389	2
FBgn0004390	859
FBgn0004391	865
FBgn0004394	82
FBgn0004395	784
FBgn0004396	1271
FBgn0004397	2294
FBgn0004400	76
FBgn0004401	6343
FBgn0004403	7715
FBgn0004404	3658
FBgn0004406	364
FBgn0004407+FBgn0064115	707
FBgn0004414	4213
FBgn0004419	3371
FBgn0004425	656
FBgn0004426	2431
FBgn0004427	248
FBgn0004428	990
FBgn0004429	1598
FBgn0004430	54
FBgn0004431	0
FBgn0004432	22082
FBgn0004436	3794
FBgn0004449	2688
FBgn0004456	1265
FBgn0004462	906
FBgn0004463	401
FBgn0004465	948
FBgn0004507	20157
FBgn0004509	3941
FBgn0004510	453
FBgn0004511	12
FBgn0004512	7193
FBgn0004513	674
FBgn0004514	97
FBgn0004516	2940
FBgn0004552	553
FBgn0004554	18
FBgn0004556	239
FBgn0004567	47
FBgn0004569	420
FBgn0004573	155
FBgn0004574	4375
FBgn0004575	2219
FBgn0004577	5
FBgn0004580	2011
FBgn0004581	1399
FBgn0004583	1014
FBgn0004584	779
FBgn0004587	4913
FBgn0004588	1
FBgn0004589	3
FBgn0004590	2
FBgn0004591	1
FBgn0004592	2
FBgn0004593	3
FBgn0004594	1
FBgn0004595	2137
FBgn0004597	493
FBgn0004598	2024
FBgn0004606	530
FBgn0004607	811
FBgn0004611	2916
FBgn0004618	205
FBgn0004619	205
FBgn0004620	422
FBgn0004622	165
FBgn0004623	4501
FBgn0004629	1
FBgn0004635	587
FBgn0004636	3532
FBgn0004638	1903
FBgn0004643	612
FBgn0004644	156
FBgn0004646	2134
FBgn0004647	532
FBgn0004648	4886
FBgn0004649+FBgn0263530	2
FBgn0004650	702
FBgn0004652	1314
FBgn0004654	9720
FBgn0004655	1123
FBgn0004656	3020
FBgn0004657	3350
FBgn0004666	119
FBgn0004687	4321
FBgn0004698	1611
FBgn0004777	27
FBgn0004778	2
FBgn0004779	0
FBgn0004780	1
FBgn0004781	9
FBgn0004782	0
FBgn0004783	0
FBgn0004784	3808
FBgn0004795	1324
FBgn0004797	1833
FBgn0004811	957
FBgn0004828	9665
FBgn0004832	460
FBgn0004837	558
FBgn0004838	12394
FBgn0004839	147
FBgn0004841	53
FBgn0004842	58
FBgn0004852	2832
FBgn0004854	291
FBgn0004855	528
FBgn0004856	1069
FBgn0004858	779
FBgn0004859	1018
FBgn0004860	274
FBgn0004861	491
FBgn0004862	26
FBgn0004863	51
FBgn0004864	1117
FBgn0004865	204
FBgn0004867	22965
FBgn0004868	8731
FBgn0004870	119
FBgn0004872	102
FBgn0004875	3462
FBgn0004876	5679
FBgn0004878	1
FBgn0004880	703
FBgn0004882	13518
FBgn0004885	2633
FBgn0004888	8209
FBgn0004889	3566
FBgn0004892	121
FBgn0004893	1101
FBgn0004895	16
FBgn0004896	56
FBgn0004897	8
FBgn0004898	18
FBgn0004901	288
FBgn0004903	2721
FBgn0004907	25019
FBgn0004908	454
FBgn0004910	2021
FBgn0004911	15
FBgn0004913	1650
FBgn0004914	3195
FBgn0004915	1426
FBgn0004919	1132
FBgn0004921	9805
FBgn0004924	3360
FBgn0004926	3962
FBgn0004956	249
FBgn0004957	254
FBgn0004959	4
FBgn0005198	1680
FBgn0005278	10334
FBgn0005322	1457
FBgn0005355	650
FBgn0005386	2689
FBgn0005390	194
FBgn0005391	28
FBgn0005411	2041
FBgn0005427	1103
FBgn0005533	15566
FBgn0005536	6151
FBgn0005558	221
FBgn0005561	214
FBgn0005564	656
FBgn0005585	23190
FBgn0005586	1648
FBgn0005590	1
FBgn0005592	250
FBgn0005593	24866
FBgn0005596	755
FBgn0005612	1240
FBgn0005613	139
FBgn0005614	4458
FBgn0005617	731
FBgn0005619	645
FBgn0005624	184
FBgn0005626	3020
FBgn0005631	1122
FBgn0005632	6054
FBgn0005633	47
FBgn0005636	472
FBgn0005638	125
FBgn0005640	1938
FBgn0005642	736
FBgn0005648	1409
FBgn0005649	3646
FBgn0005654+FBgn0085344	4825
FBgn0005655	270
FBgn0005658	110
FBgn0005659	801
FBgn0005660	218
FBgn0005664	511
FBgn0005666	35418
FBgn0005670	196
FBgn0005671	22312
FBgn0005672	1396
FBgn0005674	1765
FBgn0005677	382
FBgn0005683	242
FBgn0005694	1334
FBgn0005695	547
FBgn0005696	82
FBgn0005771	1062
FBgn0005775	534
FBgn0005777	2287
FBgn0005778	821
FBgn0005779	612
FBgn0008635	4122
FBgn0008636	56
FBgn0008646	70
FBgn0008651	113
FBgn0010014	512
FBgn0010015	580
FBgn0010019	647063
FBgn0010038	197
FBgn0010039	515
FBgn0010040	7
FBgn0010041	1407
FBgn0010042	30
FBgn0010043	103
FBgn0010044	460
FBgn0010051	2690
FBgn0010052	294
FBgn0010053	5030
FBgn0010078	17626
FBgn0010097	4
FBgn0010100	30480
FBgn0010105	452
FBgn0010109	0
FBgn0010113	1012
FBgn0010114	2417
FBgn0010173	2020
FBgn0010194	200
FBgn0010197	49
FBgn0010198	12509
FBgn0010213	4306
FBgn0010215	2939
FBgn0010217	46797
FBgn0010220	489
FBgn0010222	1212
FBgn0010223	310
FBgn0010225	11405
FBgn0010226	13268
FBgn0010228	3381
FBgn0010235	2663
FBgn0010238	2188
FBgn0010240	172
FBgn0010241	1859
FBgn0010246	7121
FBgn0010247	1385
FBgn0010258	872
FBgn0010263	7047
FBgn0010265	17639
FBgn0010269	723
FBgn0010278	1115
FBgn0010280	3509
FBgn0010282	1466
FBgn0010287	387
FBgn0010288	4819
FBgn0010292	443
FBgn0010294	0
FBgn0010295	0
FBgn0010296	0
FBgn0010300	795
FBgn0010303	1338
FBgn0010309	1247
FBgn0010313	1387
FBgn0010314	272
FBgn0010315	358
FBgn0010316	412
FBgn0010317	49
FBgn0010323	13
FBgn0010328	1466
FBgn0010329	191
FBgn0010333	1929
FBgn0010339	1238
FBgn0010340	387
FBgn0010341	3468
FBgn0010342	281
FBgn0010348	10438
FBgn0010350	4917
FBgn0010352	35767
FBgn0010355	2545
FBgn0010356	554
FBgn0010357	47758
FBgn0010358	24
FBgn0010359	0
FBgn0010379	2622
FBgn0010380	2214
FBgn0010381	6333
FBgn0010382	698
FBgn0010383	333
FBgn0010385	220
FBgn0010387	11221
FBgn0010388	213
FBgn0010389	1331
FBgn0010391	2283
FBgn0010395	776
FBgn0010397	2048
FBgn0010398	294
FBgn0010399	371
FBgn0010401	801
FBgn0010403	927
FBgn0010406	1632
FBgn0010407	78
FBgn0010408	9357
FBgn0010409	14309
FBgn0010411	21224
FBgn0010412	9954
FBgn0010414	197
FBgn0010415	5655
FBgn0010416	812
FBgn0010417	897
FBgn0010421	511
FBgn0010422	1218
FBgn0010423	540
FBgn0010424	982
FBgn0010425	5783
FBgn0010431	39
FBgn0010433	0
FBgn0010434	7267
FBgn0010435	18278
FBgn0010438	60
FBgn0010441	666
FBgn0010452	294
FBgn0010453	157
FBgn0010470	4117
FBgn0010473	1892
FBgn0010482	6163
FBgn0010488	15096
FBgn0010497	1453
FBgn0010501	227
FBgn0010504	5033
FBgn0010516	6502
FBgn0010520	220
FBgn0010531	793
FBgn0010548	10620
FBgn0010549	150
FBgn0010551	5992
FBgn0010575	2131
FBgn0010583	1957
FBgn0010590	4245
FBgn0010591	2245
FBgn0010602	1735
FBgn0010607	297
FBgn0010611	4133
FBgn0010612	5883
FBgn0010620	2652
FBgn0010621	2562
FBgn0010622	525
FBgn0010638	3447
FBgn0010651	2647
FBgn0010660	1380
FBgn0010741	875
FBgn0010747	3717
FBgn0010750	898
FBgn0010762	1182
FBgn0010768	129
FBgn0010770	216
FBgn0010772	2905
FBgn0010774	2162
FBgn0010786	3489
FBgn0010803	1666
FBgn0010808	2385
FBgn0010812	1296
FBgn0010825	2600
FBgn0010830	429
FBgn0010877	1645
FBgn0010894	693
FBgn0010905	2502
FBgn0010909	3852
FBgn0010926	396
FBgn0011016	2756
FBgn0011020	176
FBgn0011202	1702
FBgn0011204	2936
FBgn0011205	2195
FBgn0011206	18279
FBgn0011207	1554
FBgn0011211	39356
FBgn0011217	16762
FBgn0011224	5748
FBgn0011225	15711
FBgn0011227	3167
FBgn0011230	11659
FBgn0011232	882
FBgn0011236	1084
FBgn0011239	1413
FBgn0011241	1332
FBgn0011244	16530
FBgn0011259	808
FBgn0011260	781
FBgn0011270	5912
FBgn0011272	16373
FBgn0011273+FBgn0039374	4722
FBgn0011274	2591
FBgn0011276	7
FBgn0011277	6
FBgn0011278	39
FBgn0011279	146
FBgn0011280	7136
FBgn0011281	1797
FBgn0011282	5
FBgn0011283	616
FBgn0011284	23623
FBgn0011286	5900
FBgn0011288	1595
FBgn0011289	2502
FBgn0011290	647
FBgn0011291	320
FBgn0011293	964
FBgn0011294	358
FBgn0011296	4943
FBgn0011297	720
FBgn0011300	1644
FBgn0011305	939
FBgn0011327	4423
FBgn0011335	252
FBgn0011336	5767
FBgn0011361	4852
FBgn0011455	5252
FBgn0011474	734
FBgn0011476	419
FBgn0011481	1647
FBgn0011509	719
FBgn0011554	248
FBgn0011555	1993
FBgn0011556	392
FBgn0011559	33641
FBgn0011566	304
FBgn0011569	477
FBgn0011570	1233
FBgn0011571	1013
FBgn0011573	2777
FBgn0011576	1
FBgn0011581	863
FBgn0011582	260
FBgn0011584	6272
FBgn0011586	1403
FBgn0011589	209
FBgn0011591	437
FBgn0011592	976
FBgn0011596	3179
FBgn0011603	2596
FBgn0011604	2715
FBgn0011606	4429
FBgn0011638	1454
FBgn0011640	2078
FBgn0011642	2075
FBgn0011648	1454
FBgn0011653	205
FBgn0011655	853
FBgn0011656	2372
FBgn0011659	148
FBgn0011660	656
FBgn0011661	9029
FBgn0011666	1146
FBgn0011668	30913
FBgn0011669	26458
FBgn0011670	3526
FBgn0011672	2663
FBgn0011674	233
FBgn0011676	244
FBgn0011692	204
FBgn0011693	1858
FBgn0011694	34614
FBgn0011695	43728
FBgn0011701	398
FBgn0011703	185
FBgn0011704	451
FBgn0011705	471
FBgn0011706	24
FBgn0011708	3040
FBgn0011710	964
FBgn0011715	602
FBgn0011722	1595
FBgn0011723	259
FBgn0011725	16473
FBgn0011726	6492
FBgn0011737	2594
FBgn0011739	1743
FBgn0011740	1644
FBgn0011741	556
FBgn0011742	2767
FBgn0011743	2791
FBgn0011745	2314
FBgn0011746	426
FBgn0011747	8162
FBgn0011754	7575
FBgn0011758	62
FBgn0011760	8263
FBgn0011761	75
FBgn0011762	44
FBgn0011763	1739
FBgn0011764	1270
FBgn0011766	2292
FBgn0011768	3761
FBgn0011769	284
FBgn0011770	8097
FBgn0011771	825
FBgn0011774	318
FBgn0011785	1731
FBgn0011787	785
FBgn0011802	451
FBgn0011812	1
FBgn0011817	3061
FBgn0011818	1465
FBgn0011822	107
FBgn0011824	218
FBgn0011826	1436
FBgn0011828	995
FBgn0011829	72
FBgn0011832	0
FBgn0011834	293
FBgn0011836	747
FBgn0011837	2539
FBgn0011840	0
FBgn0011844	0
FBgn0011845	1
FBgn0011848	0
FBgn0011849	0
FBgn0011850	0
FBgn0011851	0
FBgn0011852	0
FBgn0011853	0
FBgn0011855	0
FBgn0011858	0
FBgn0011859	1
FBgn0011860	0
FBgn0011861	0
FBgn0011862	0
FBgn0011863	0
FBgn0011864	0
FBgn0011865	0
FBgn0011866	0
FBgn0011867	0
FBgn0011868	0
FBgn0011869	0
FBgn0011870	0
FBgn0011871	0
FBgn0011872	0
FBgn0011877	0
FBgn0011878	0
FBgn0011879	0
FBgn0011880	0
FBgn0011881	0
FBgn0011882	0
FBgn0011883	0
FBgn0011884	0
FBgn0011885	0
FBgn0011887	0
FBgn0011888	0
FBgn0011889	0
FBgn0011890	1
FBgn0011891	0
FBgn0011892	0
FBgn0011893	0
FBgn0011894	0
FBgn0011895	0
FBgn0011896	0
FBgn0011897	0
FBgn0011902	0
FBgn0011904	0
FBgn0011905	0
FBgn0011906	0
FBgn0011909	0
FBgn0011910	0
FBgn0011915	0
FBgn0011916	0
FBgn0011919	0
FBgn0011921	0
FBgn0011927	0
FBgn0011928	0
FBgn0011931	0
FBgn0011932	0
FBgn0011933	0
FBgn0011934	0
FBgn0011935	0
FBgn0011936	0
FBgn0011937	0
FBgn0011938	0
FBgn0011944	0
FBgn0011945	0
FBgn0011948	0
FBgn0011949	0
FBgn0011950	0
FBgn0011951	0
FBgn0011952	0
FBgn0011953	0
FBgn0011954	0
FBgn0011955	1
FBgn0011956	0
FBgn0011957	0
FBgn0011958	0
FBgn0011959	0
FBgn0011960	0
FBgn0011961	0
FBgn0011962	0
FBgn0011963	0
FBgn0011965	1
FBgn0011966	0
FBgn0011970	0
FBgn0011971	1
FBgn0011974	0
FBgn0011975	0
FBgn0011976	0
FBgn0011977	0
FBgn0011980	0
FBgn0011981	0
FBgn0011982	0
FBgn0011983	0
FBgn0011984	0
FBgn0011985	0
FBgn0011986	0
FBgn0011987	4
FBgn0011993	1
FBgn0011994	0
FBgn0011998	0
FBgn0011999	0
FBgn0012000	0
FBgn0012001	0
FBgn0012002	0
FBgn0012003	0
FBgn0012004	0
FBgn0012009	0
FBgn0012010	0
FBgn0012011	1
FBgn0012016	0
FBgn0012017	0
FBgn0012018	0
FBgn0012024	1
FBgn0012025	3
FBgn0012026	1
FBgn0012027	0
FBgn0012028	0
FBgn0012034	34304
FBgn0012036	30086
FBgn0012037	9281
FBgn0012042	643
FBgn0012051	1859
FBgn0012058	3634
FBgn0012344	517
FBgn0013263+FBgn0260233	3428
FBgn0013269	957
FBgn0013272	21076
FBgn0013275	0
FBgn0013276	0
FBgn0013277	8
FBgn0013278	26
FBgn0013279	5
FBgn0013300	2409
FBgn0013301	2379
FBgn0013303	1211
FBgn0013305	6099
FBgn0013307	1368
FBgn0013308	84
FBgn0013323	127
FBgn0013325	19483
FBgn0013334	6392
FBgn0013342	5882
FBgn0013343	1112
FBgn0013347	1236
FBgn0013348	1595
FBgn0013432	572
FBgn0013433	126
FBgn0013435	264
FBgn0013467	1603
FBgn0013469	285
FBgn0013531	298
FBgn0013548	144
FBgn0013563	740
FBgn0013576	11459
FBgn0013672	60044
FBgn0013673	70
FBgn0013674	469419
FBgn0013675	96358
FBgn0013676	279770
FBgn0013678	159521
FBgn0013679	19657
FBgn0013680	545
FBgn0013681	8426
FBgn0013683	63
FBgn0013684	18978
FBgn0013685	66
FBgn0013686	874623
FBgn0013688	3513
FBgn0013689	9
FBgn0013690	20
FBgn0013691	0
FBgn0013692	0
FBgn0013693	0
FBgn0013694	10
FBgn0013695	1
FBgn0013696	5
FBgn0013697	84
FBgn0013698	28
FBgn0013699	5
FBgn0013700	0
FBgn0013701	3
FBgn0013702	0
FBgn0013703	1
FBgn0013704	18
FBgn0013705	0
FBgn0013706	0
FBgn0013707	0
FBgn0013708	9
FBgn0013709	0
FBgn0013710	61
FBgn0013717	576
FBgn0013718	3829
FBgn0013720	870
FBgn0013725	144
FBgn0013726	1148
FBgn0013732	195
FBgn0013733	19522
FBgn0013746	1563
FBgn0013749	2982
FBgn0013750	2358
FBgn0013751	126
FBgn0013753	333
FBgn0013755	6
FBgn0013756	1928
FBgn0013762	725
FBgn0013763	13460
FBgn0013764	1108
FBgn0013765	7462
FBgn0013767	97
FBgn0013770	16664
FBgn0013771	1734
FBgn0013772	1360
FBgn0013773	1228
FBgn0013799	1132
FBgn0013809	1689
FBgn0013810	3808
FBgn0013811	1448
FBgn0013812	229
FBgn0013813	2484
FBgn0013949	1282
FBgn0013953	407
FBgn0013954	6513
FBgn0013972	790
FBgn0013973	478
FBgn0013981	10108
FBgn0013983	1045
FBgn0013984	780
FBgn0013987	2478
FBgn0013995	6547
FBgn0013997	2103
FBgn0014000	1960
FBgn0014002	20468
FBgn0014006	1700
FBgn0014007	1298
FBgn0014009	3554
FBgn0014010	7099
FBgn0014011	1524
FBgn0014018	3314
FBgn0014019	1200
FBgn0014020	11381
FBgn0014022	240
FBgn0014023	614
FBgn0014024	907
FBgn0014026	34402
FBgn0014028	9530
FBgn0014029	1263
FBgn0014031	3645
FBgn0014032	592
FBgn0014033	509
FBgn0014037	6874
FBgn0014073	948
FBgn0014075	3147
FBgn0014076	1
FBgn0014092	391
FBgn0014127	1424
FBgn0014133	2714
FBgn0014135	417
FBgn0014141	5075
FBgn0014143	65
FBgn0014163	4829
FBgn0014179	46
FBgn0014184	54158
FBgn0014189	2271
FBgn0014269	680
FBgn0014340	362
FBgn0014342	738
FBgn0014343	312
FBgn0014366	742
FBgn0014368	2
FBgn0014380	1273
FBgn0014388	1054
FBgn0014391	3109
FBgn0014395	584
FBgn0014396	6728
FBgn0014411	1895
FBgn0014417	632
FBgn0014427	3347
FBgn0014454	0
FBgn0014455	2540
FBgn0014464	12
FBgn0014465	127
FBgn0014466	1
FBgn0014469	7234
FBgn0014848	0
FBgn0014849	1
FBgn0014850	0
FBgn0014851	1
FBgn0014857	2863
FBgn0014859	316
FBgn0014861	172
FBgn0014863	27124
FBgn0014865	120
FBgn0014868	2974
FBgn0014869	8499
FBgn0014870	2124
FBgn0014877	2665
FBgn0014879	1085
FBgn0014903+FBgn0053082	2660
FBgn0014906	4049
FBgn0014930	1383
FBgn0014931	88
FBgn0014949	3
FBgn0015000	1046
FBgn0015001	690
FBgn0015008	2269
FBgn0015010	4735
FBgn0015011	948
FBgn0015019	2227
FBgn0015024	6847
FBgn0015025	196
FBgn0015031	5550
FBgn0015032	86
FBgn0015033	1163
FBgn0015034	1284
FBgn0015035	914
FBgn0015036	21
FBgn0015037	2991
FBgn0015038	359
FBgn0015039	8558
FBgn0015040	1
FBgn0015075	1192
FBgn0015218	7190
FBgn0015221	27001
FBgn0015222	29622
FBgn0015229	1038
FBgn0015230	1949
FBgn0015239	1494
FBgn0015240	1198
FBgn0015245	11213
FBgn0015247	3173
FBgn0015268	120
FBgn0015269	3068
FBgn0015270	70
FBgn0015271	97
FBgn0015277	957
FBgn0015278	3379
FBgn0015279	1780
FBgn0015282	4641
FBgn0015283	5278
FBgn0015286	1852
FBgn0015295	563
FBgn0015296	747
FBgn0015298	626
FBgn0015299	575
FBgn0015300	522
FBgn0015316	342
FBgn0015320	4018
FBgn0015321	4392
FBgn0015323	679
FBgn0015324	19453
FBgn0015331	1028
FBgn0015336	339
FBgn0015338	1097
FBgn0015351	173
FBgn0015359	1596
FBgn0015360	1143
FBgn0015371	1191
FBgn0015372	893
FBgn0015376	96
FBgn0015379	683
FBgn0015380	326
FBgn0015381	15
FBgn0015391	416
FBgn0015393	323
FBgn0015396	619
FBgn0015399	584
FBgn0015400	293
FBgn0015402	1033
FBgn0015477	2684
FBgn0015509	4321
FBgn0015513	2584
FBgn0015519	148
FBgn0015520	1004
FBgn0015521	8588
FBgn0015522	813
FBgn0015524	163
FBgn0015527	479
FBgn0015541	3061
FBgn0015543	24
FBgn0015544	890
FBgn0015546	462
FBgn0015550	12
FBgn0015553	115
FBgn0015558	610
FBgn0015561	63
FBgn0015568	2843
FBgn0015569	1606
FBgn0015570	1797
FBgn0015571	5898
FBgn0015572	351
FBgn0015574	1150
FBgn0015575	8064
FBgn0015576	2647
FBgn0015577	1388
FBgn0015582	506
FBgn0015583	1148
FBgn0015584	10715
FBgn0015585	4295
FBgn0015586	8192
FBgn0015589	1861
FBgn0015591	722
FBgn0015600	11548
FBgn0015602	571
FBgn0015609	1640
FBgn0015614	3381
FBgn0015615	709
FBgn0015618	155
FBgn0015621	199
FBgn0015622	12666
FBgn0015623	38136
FBgn0015625	913
FBgn0015663	262
FBgn0015664	749
FBgn0015714	1537
FBgn0015721	284
FBgn0015737	4252
FBgn0015754	4072
FBgn0015756	18261
FBgn0015765	836
FBgn0015766+FBgn0065097	44239
FBgn0015770	29
FBgn0015772	2924
FBgn0015773	411
FBgn0015774	606
FBgn0015776	10010
FBgn0015777	8904
FBgn0015778	11275
FBgn0015781	725
FBgn0015789	3132
FBgn0015790	6763
FBgn0015791	3451
FBgn0015793	992
FBgn0015794	1064
FBgn0015795	6131
FBgn0015797	1794
FBgn0015799	1340
FBgn0015801	1371
FBgn0015803	2058
FBgn0015805	974
FBgn0015806	2796
FBgn0015808	3132
FBgn0015818	390
FBgn0015828	760
FBgn0015829	695
FBgn0015831	1524
FBgn0015834	4254
FBgn0015838	540
FBgn0015872	3879
FBgn0015903	835
FBgn0015904	159
FBgn0015905	503
FBgn0015919	242
FBgn0015924	3609
FBgn0015925	337
FBgn0015926	27
FBgn0015929	477
FBgn0015949	2251
FBgn0016013	2086
FBgn0016031	3478
FBgn0016032	423
FBgn0016034	682
FBgn0016036	25
FBgn0016038	1883
FBgn0016041	2273
FBgn0016047	176
FBgn0016053	0
FBgn0016054	209
FBgn0016059	3156
FBgn0016061	890
FBgn0016070	1823
FBgn0016075	1803
FBgn0016076	2870
FBgn0016078	1110
FBgn0016080	3316
FBgn0016081	5680
FBgn0016119	6467
FBgn0016120	8080
FBgn0016122	7100
FBgn0016123	5387
FBgn0016126	9038
FBgn0016131	131
FBgn0016641	1251
FBgn0016650	888
FBgn0016660	63
FBgn0016672	1358
FBgn0016675	1490
FBgn0016684	5131
FBgn0016685	2017
FBgn0016687	10279
FBgn0016691	9666
FBgn0016693	9037
FBgn0016694	7166
FBgn0016696	4042
FBgn0016697	3940
FBgn0016698	620
FBgn0016700	3983
FBgn0016701	2124
FBgn0016715	1913
FBgn0016726	7728
FBgn0016754	1698
FBgn0016756	13630
FBgn0016762	272
FBgn0016792	793
FBgn0016794	811
FBgn0016797	1988
FBgn0016917	8486
FBgn0016919	653
FBgn0016920	214
FBgn0016926	9266
FBgn0016930	1835
FBgn0016970	230
FBgn0016974	1291
FBgn0016976+FBgn0016975	2734
FBgn0016977	5033
FBgn0016978	1211
FBgn0016983	1475
FBgn0016984	2331
FBgn0017414	163
FBgn0017418	2454
FBgn0017424	12
FBgn0017429	864
FBgn0017430	734
FBgn0017448	497
FBgn0017456	1613
FBgn0017457	932
FBgn0017482	484
FBgn0017545	46887
FBgn0017550	1315
FBgn0017551	478
FBgn0017556	1578
FBgn0017558	7837
FBgn0017561	598
FBgn0017566	11631
FBgn0017567	4491
FBgn0017572	2552
FBgn0017577	128
FBgn0017578	668
FBgn0017579	15651
FBgn0017581	38813
FBgn0017590	490
FBgn0019624	12975
FBgn0019637	655
FBgn0019643	6911
FBgn0019644	12302
FBgn0019650	328
FBgn0019660	321
FBgn0019661	1428
FBgn0019662	1284
FBgn0019686	320
FBgn0019809	14
FBgn0019828	17769
FBgn0019830	3401
FBgn0019886	8015
FBgn0019890	5562
FBgn0019925	3599
FBgn0019928	1768
FBgn0019929	1594
FBgn0019932	2025
FBgn0019936	12133
FBgn0019938	572
FBgn0019940	1595
FBgn0019947	1688
FBgn0019948	4758
FBgn0019949	603
FBgn0019952	932
FBgn0019957	6324
FBgn0019960	9427
FBgn0019968	5665
FBgn0019972	651
FBgn0019982	2402
FBgn0019985	421
FBgn0019990	972
FBgn0020018	1990
FBgn0020224	1771
FBgn0020235	10838
FBgn0020236	31748
FBgn0020238	16594
FBgn0020248	19
FBgn0020249	2337
FBgn0020251	1026
FBgn0020255	6614
FBgn0020257	772
FBgn0020258	91
FBgn0020261	2260
FBgn0020269	465
FBgn0020270	216
FBgn0020272	176
FBgn0020277	293
FBgn0020278	1235
FBgn0020279	6563
FBgn0020280	1039
FBgn0020294	738
FBgn0020299	866
FBgn0020300	2004
FBgn0020304	3845
FBgn0020305	462
FBgn0020307	635
FBgn0020309	3795
FBgn0020312	631
FBgn0020369	3384
FBgn0020370	3029
FBgn0020371	2332
FBgn0020372	1098
FBgn0020376	4
FBgn0020377	70
FBgn0020378	315
FBgn0020379	763
FBgn0020381	754
FBgn0020385	11332
FBgn0020386	6287
FBgn0020388	1102
FBgn0020389	567
FBgn0020391	126
FBgn0020392	1311
FBgn0020399	2229
FBgn0020407	276
FBgn0020412	4148
FBgn0020414	4833
FBgn0020415	7465
FBgn0020416	1461
FBgn0020429	106
FBgn0020440	1582
FBgn0020443	4925
FBgn0020445	391
FBgn0020493	1182
FBgn0020496	4610
FBgn0020497	2799
FBgn0020503	17151
FBgn0020506	2152
FBgn0020508	1313
FBgn0020509	4733
FBgn0020510	1337
FBgn0020513	10655
FBgn0020518	6
FBgn0020521	2625
FBgn0020545	3210
FBgn0020546+FBgn0262462	6
FBgn0020556	64
FBgn0020616	1098
FBgn0020617	22
FBgn0020618	18442
FBgn0020620	1750
FBgn0020621	3238
FBgn0020622	1426
FBgn0020626	3538
FBgn0020633	27
FBgn0020637	15
FBgn0020638	0
FBgn0020639	0
FBgn0020640	8
FBgn0020641	10
FBgn0020642	0
FBgn0020643	0
FBgn0020644	0
FBgn0020645	3
FBgn0020646	0
FBgn0020647	6357
FBgn0020653	8839
FBgn0020655	1710
FBgn0020660	5
FBgn0020762	956
FBgn0020764	9335
FBgn0020765	4
FBgn0020766	1255
FBgn0020767	1776
FBgn0020880	37
FBgn0020887	1265
FBgn0020906	6125
FBgn0020907	2380
FBgn0020908	15504
FBgn0020909	257
FBgn0020910+FBgn0086056	31210
FBgn0020912	748
FBgn0020930	1671
FBgn0021738	0
FBgn0021742	6
FBgn0021750	363
FBgn0021760	15952
FBgn0021761	683
FBgn0021764	945
FBgn0021765	3459
FBgn0021767	163
FBgn0021768	2535
FBgn0021776	86
FBgn0021795	2809
FBgn0021796	1315
FBgn0021800	1107
FBgn0021814	2559
FBgn0021818	1031
FBgn0021825	1645
FBgn0021847	1710
FBgn0021856	758
FBgn0021872	12746
FBgn0021874	371
FBgn0021875	178
FBgn0021895	1328
FBgn0021906	10847
FBgn0021944	2136
FBgn0021967	3971
FBgn0021979	5297
FBgn0021995	620
FBgn0022023	5062
FBgn0022027	648
FBgn0022029	990
[truncated: 15,153 more rows]
