# Supplementary material for: The Drosophila transcriptional network is structured by microbiota
Source: BMC Genomics. 2016 Nov 25;17:975. doi: 10.1186/s12864-016-3307-9 (PMC5124311; doi:10.1186/s12864-016-3307-9)
Supplement: Additional file 12: — Data analysis tools. The unzipped folder contains (1) parameters used to align and count reads (align_count_index_reads.txt) and (2) an R script to replicate the data analysis. See README file and R script within folder for instructions. (ZIP 15304 kb) [file 12864_2016_3307_MOESM12_ESM.zip › DobsonEtAlBMCanalysis_submitted/counts_raw/540_6823_4218_N_JC-11_CTTGTA_R1_sn.sam.count]

FBgn0000003	0
FBgn0000008	894
FBgn0000014	410
FBgn0000015	534
FBgn0000017	1307
FBgn0000018	364
FBgn0000022	0
FBgn0000024	2431
FBgn0000028	242
FBgn0000032	777
FBgn0000036	370
FBgn0000037	349
FBgn0000038	1583
FBgn0000039	234
FBgn0000042	28416
FBgn0000043	5006
FBgn0000045	10946
FBgn0000046	10808
FBgn0000047	1424
FBgn0000052	1885
FBgn0000053	2166
FBgn0000054	832
FBgn0000055+FBgn0000056	205419
FBgn0000057	1310
FBgn0000061	17
FBgn0000063	208
FBgn0000064	76919
FBgn0000071	9
FBgn0000075	119
FBgn0000077	312
FBgn0000078	1765
FBgn0000079	6528
FBgn0000083	6543
FBgn0000084	1797
FBgn0000092	12
FBgn0000094	7760
FBgn0000097	1120
FBgn0000099	1475
FBgn0000100	18502
FBgn0000108	4097
FBgn0000109	265
FBgn0000114	15420
FBgn0000115	1126
FBgn0000116	51243
FBgn0000117	5392
FBgn0000119	913
FBgn0000120	26178
FBgn0000121	11053
FBgn0000137	1
FBgn0000139	690
FBgn0000140	1116
FBgn0000146	238
FBgn0000147	867
FBgn0000150	8708
FBgn0000152	172
FBgn0000153	2132
FBgn0000157	359
FBgn0000158	46
FBgn0000163	1459
FBgn0000166	6
FBgn0000173	2994
FBgn0000179	143
FBgn0000180	116
FBgn0000181	9496
FBgn0000182+FBgn0266459	3320
FBgn0000183	2197
FBgn0000206	766
FBgn0000210	197
FBgn0000212	1825
FBgn0000216	0
FBgn0000221	221
FBgn0000227	1
FBgn0000228	1073
FBgn0000229	1583
FBgn0000233	51
FBgn0000239	3100
FBgn0000241	153
FBgn0000244	2775
FBgn0000246	174
FBgn0000247	1931
FBgn0000250	3604
FBgn0000251	1315
FBgn0000253	26886
FBgn0000256	8488
FBgn0000257	644
FBgn0000259	2799
FBgn0000261	35427
FBgn0000273	5015
FBgn0000274	1587
FBgn0000276	497
FBgn0000277	33
FBgn0000278	7
FBgn0000279	1
FBgn0000280	0
FBgn0000281	0
FBgn0000283	1873
FBgn0000286	2326
FBgn0000287	823
FBgn0000289	2945
FBgn0000299	3082
FBgn0000303	443
FBgn0000308	9660
FBgn0000316	750
FBgn0000317	1561
FBgn0000318	2376
FBgn0000319	10589
FBgn0000320	538
FBgn0000326	498
FBgn0000330	424
FBgn0000337	3
FBgn0000339	1694
FBgn0000346	2833
FBgn0000351	27
FBgn0000352	386
FBgn0000355	69
FBgn0000356	0
FBgn0000357	16
FBgn0000358	3
FBgn0000359	1
FBgn0000360	0
FBgn0000370	23251
FBgn0000376	401
FBgn0000377	573
FBgn0000382	3618
FBgn0000384	403
FBgn0000394	535
FBgn0000395	605
FBgn0000404	928
FBgn0000405	1764
FBgn0000406	18795
FBgn0000409	8531
FBgn0000411	226
FBgn0000412	2857
FBgn0000413	1519
FBgn0000414	2021
FBgn0000416	34618
FBgn0000422	2387
FBgn0000426	224
FBgn0000427	31
FBgn0000439	88
FBgn0000442	68
FBgn0000447	3432
FBgn0000449	7
FBgn0000451	259
FBgn0000454	3804
FBgn0000455+FBgn0065087	1939
FBgn0000459	190
FBgn0000463	193
FBgn0000464	2021
FBgn0000473	14720
FBgn0000477	1477
FBgn0000479	3058
FBgn0000482	563
FBgn0000489	5504
FBgn0000490	622
FBgn0000492	322
FBgn0000497	386
FBgn0000499	1758
FBgn0000500	235
FBgn0000504	2167
FBgn0000520	288
FBgn0000524	315
FBgn0000527	346
FBgn0000529	16
FBgn0000533	275
FBgn0000535	560
FBgn0000536	5526
FBgn0000541	4070
FBgn0000542	296
FBgn0000543	609
FBgn0000546	668
FBgn0000547	1911
FBgn0000551	6
FBgn0000552	0
FBgn0000556	134300
FBgn0000557	4618
FBgn0000559	64321
FBgn0000560	63
FBgn0000562	2079
FBgn0000564	1
FBgn0000565	1865
FBgn0000566	2703
FBgn0000567	593
FBgn0000568	2213
FBgn0000575	1821
FBgn0000576	46
FBgn0000577	327
FBgn0000578	751
FBgn0000579	32251
FBgn0000581	2384
FBgn0000588	154
FBgn0000591	0
FBgn0000592	31642
FBgn0000594	0
FBgn0000606	0
FBgn0000611	2605
FBgn0000615	25691
FBgn0000617	263
FBgn0000618	198
FBgn0000625	106
FBgn0000629	537
FBgn0000633	376
FBgn0000635	2801
FBgn0000636	1421
FBgn0000639	3
FBgn0000640	10
FBgn0000644	18
FBgn0000658	76
FBgn0000659	982
FBgn0000662	1456
FBgn0000667	6327
FBgn0000709	909
FBgn0000711	2010
FBgn0000715	469
FBgn0000719	670
FBgn0000721	5085
FBgn0000723	2721
FBgn0000808	12
FBgn0000810	508
FBgn0000826	25
FBgn0000927	45
FBgn0000928	79
FBgn0000964	73
FBgn0000996	290
FBgn0001075	134
FBgn0001077	15
FBgn0001079	246
FBgn0001083	196
FBgn0001084	138
FBgn0001085	186
FBgn0001086	627
FBgn0001087	1433
FBgn0001089	1417
FBgn0001090	3312
FBgn0001091	22124
FBgn0001092	16946
FBgn0001098	7651
FBgn0001104	1043
FBgn0001105	5351
FBgn0001108	2077
FBgn0001112	5943
FBgn0001114	9311
FBgn0001120	4
FBgn0001122	2570
FBgn0001123	1802
FBgn0001124	14005
FBgn0001125	10704
FBgn0001128	23902
FBgn0001133	624
FBgn0001134	140
FBgn0001137	554
FBgn0001138	101
FBgn0001139	2048
FBgn0001142	3839
FBgn0001145	21780
FBgn0001147	153
FBgn0001148	50
FBgn0001149	18729
FBgn0001150	77
FBgn0001168	2285
FBgn0001169	750
FBgn0001170	18
FBgn0001174	8
FBgn0001179	443
FBgn0001180	159
FBgn0001185	430
FBgn0001186	8585
FBgn0001187	5450
FBgn0001189	1322
FBgn0001197	1587
FBgn0001202	1418
FBgn0001206	271
FBgn0001208	7672
FBgn0001215	9098
FBgn0001216	6818
FBgn0001217	8675
FBgn0001218	19746
FBgn0001220	12458
FBgn0001222	1335
FBgn0001224	816
FBgn0001225	3082
FBgn0001226	1680
FBgn0001227	16
FBgn0001228+FBgn0001223	2230
FBgn0001229	113
FBgn0001230	1529
FBgn0001233	30899
FBgn0001234+FBgn0263537	3304
FBgn0001235	2209
FBgn0001247	2529
FBgn0001248	21979
FBgn0001250	3266
FBgn0001253	352
FBgn0001254	0
FBgn0001255	31
FBgn0001256	2
FBgn0001257	3964
FBgn0001258	982
FBgn0001259	66
FBgn0001263	2129
FBgn0001269	265
FBgn0001276	160
FBgn0001280	1591
FBgn0001281	2682
FBgn0001285	1028
FBgn0001291	1509
FBgn0001296	785
FBgn0001297	6700
FBgn0001301	1659
FBgn0001308	3266
FBgn0001311	142
FBgn0001313	259
FBgn0001319	96
FBgn0001320	261
FBgn0001321	28
FBgn0001323	242
FBgn0001324	1574
FBgn0001325	33
FBgn0001330	219
FBgn0001332	1131
FBgn0001341	351
FBgn0001404	3035
FBgn0001491	699
FBgn0001565	1847
FBgn0001612	402
FBgn0001624	3805
FBgn0001941	2233
FBgn0001942	34208
FBgn0001961	2548
FBgn0001965	1310
FBgn0001967	0
FBgn0001970	1
FBgn0001974	435
FBgn0001977	1007
FBgn0001978	2589
FBgn0001981	207
FBgn0001983	1
FBgn0001986	940
FBgn0001987	1264
FBgn0001989	2586
FBgn0001990	324
FBgn0001991	3828
FBgn0001992	70
FBgn0001994	1693
FBgn0001995	593
FBgn0002021	1054
FBgn0002022	2474
FBgn0002023	379
FBgn0002031	3463
FBgn0002036	3946
FBgn0002044	1853
FBgn0002069	395
FBgn0002121	2391
FBgn0002174	3204
FBgn0002183	1518
FBgn0002283	705
FBgn0002284	4174
FBgn0002306	943
FBgn0002354	343
FBgn0002413	2132
FBgn0002431	5991
FBgn0002440	4
FBgn0002441	1449
FBgn0002466+FBgn0266678	330
FBgn0002521	1589
FBgn0002522	99
FBgn0002524	1186
FBgn0002525	1783
FBgn0002526	1083
FBgn0002531	7
FBgn0002533	3
FBgn0002534	1
FBgn0002535	1
FBgn0002542	683
FBgn0002552	761
FBgn0002561	0
FBgn0002562	103
FBgn0002563	428
FBgn0002564	76
FBgn0002565	787
FBgn0002566	2130
FBgn0002567	2554
FBgn0002569	3410
FBgn0002570	53182
FBgn0002571	3201
FBgn0002573	70
FBgn0002576	90
FBgn0002577	35
FBgn0002579	12753
FBgn0002590	17320
FBgn0002592	16
FBgn0002593	16918
FBgn0002607	18192
FBgn0002609	71
FBgn0002622	19521
FBgn0002626	14552
FBgn0002629	4
FBgn0002631	1
FBgn0002632	8
FBgn0002633	21
FBgn0002638	1670
FBgn0002641	586
FBgn0002643	1360
FBgn0002645	2987
FBgn0002673	1562
FBgn0002707	182
FBgn0002709+FBgn0028581	4316
FBgn0002715	989
FBgn0002716	40
FBgn0002719	35632
FBgn0002723	673
FBgn0002732	70
FBgn0002733	149
FBgn0002734	0
FBgn0002735	4
FBgn0002736	435
FBgn0002772	10732
FBgn0002773	22495
FBgn0002774	1548
FBgn0002775	388
FBgn0002778	968
FBgn0002780	2069
FBgn0002783	1424
FBgn0002787	3531
FBgn0002789	5288
FBgn0002791	894
FBgn0002838	172
FBgn0002842	312
FBgn0002855	12580
FBgn0002856	3912
FBgn0002862	9956
FBgn0002863	0
FBgn0002865	15518
FBgn0002868	26783
FBgn0002869	47
FBgn0002872	339
FBgn0002873	2596
FBgn0002878	241
FBgn0002887	453
FBgn0002891	409
FBgn0002899	129
FBgn0002901	409
FBgn0002905	359
FBgn0002906	418
FBgn0002914	2224
FBgn0002917	616
FBgn0002921	45437
FBgn0002922	50
FBgn0002924	364
FBgn0002926	16
FBgn0002930	5180
FBgn0002931	233
FBgn0002932	221
FBgn0002933	0
FBgn0002936	0
FBgn0002937	766
FBgn0002938	11711
FBgn0002939	573
FBgn0002940	45367
FBgn0002941	49
FBgn0002945	391
FBgn0002948	99
FBgn0002962	57
FBgn0002973	2554
FBgn0002985	433
FBgn0002989	193
FBgn0003002	45
FBgn0003008	405
FBgn0003009	694
FBgn0003011	96
FBgn0003015	19
FBgn0003023	49
FBgn0003028	316
FBgn0003034	5680
FBgn0003041	835
FBgn0003042	214
FBgn0003044	797
FBgn0003046	8
FBgn0003048	1078
FBgn0003053	1438
FBgn0003057	1
FBgn0003060	6
FBgn0003062	730
FBgn0003065	3
FBgn0003068	987
FBgn0003071	10921
FBgn0003074	16034
FBgn0003076	10563
FBgn0003079	579
FBgn0003082	92
FBgn0003086	0
FBgn0003087	333
FBgn0003089	100
FBgn0003090	197
FBgn0003091	1199
FBgn0003093	2371
FBgn0003114	8
FBgn0003116	661
FBgn0003117	72
FBgn0003118	526
FBgn0003124	2643
FBgn0003129	172
FBgn0003130	11
FBgn0003132	1996
FBgn0003134	4774
FBgn0003137	3622
FBgn0003139	612
FBgn0003140	700
FBgn0003141	1108
FBgn0003145	482
FBgn0003149	14572
FBgn0003159	5375
FBgn0003162	1417
FBgn0003165	1560
FBgn0003169	1348
FBgn0003174	47
FBgn0003175	2165
FBgn0003187	3497
FBgn0003189	1029
FBgn0003204	1878
FBgn0003205	1487
FBgn0003206	1150
FBgn0003209	1863
FBgn0003210	1485
FBgn0003218	4052
FBgn0003227	26
FBgn0003231	10502
FBgn0003248	528
FBgn0003249	1756
FBgn0003250	3398
FBgn0003254	456
FBgn0003255	59
FBgn0003256	990
FBgn0003257	302
FBgn0003261	12010
FBgn0003267	8
FBgn0003268	331
FBgn0003270	0
FBgn0003274	15497
FBgn0003275	1075
FBgn0003277	3268
FBgn0003278	227
FBgn0003279	23299
FBgn0003285	100
FBgn0003292	104
FBgn0003295	50
FBgn0003300	32
FBgn0003301	2142
FBgn0003302	1044
FBgn0003308	1696
FBgn0003310	870
FBgn0003312	15
FBgn0003313+FBgn0263087	10
FBgn0003317	886
FBgn0003319	10
FBgn0003321	2664
FBgn0003326	64
FBgn0003328	1319
FBgn0003330	311
FBgn0003334	1285
FBgn0003339	179
FBgn0003345	2090
FBgn0003346	1160
FBgn0003353	316
FBgn0003356	2558
FBgn0003357	1792
FBgn0003358	11986
FBgn0003360	54536
FBgn0003366	2719
FBgn0003372	12
FBgn0003373	0
FBgn0003374	3
FBgn0003375	0
FBgn0003377	0
FBgn0003378	0
FBgn0003380	2457
FBgn0003382	19
FBgn0003386	973
FBgn0003388	150
FBgn0003390	1319
FBgn0003391	1464
FBgn0003392	6954
FBgn0003396	1941
FBgn0003401	72
FBgn0003410	2177
FBgn0003411	21
FBgn0003415	2061
FBgn0003416	474
FBgn0003423	5803
FBgn0003429	3970
FBgn0003430	81
FBgn0003435	19248
FBgn0003444	295
FBgn0003447	920
FBgn0003448	1
FBgn0003449	717
FBgn0003450	18
FBgn0003459	580
FBgn0003460	494
FBgn0003462	14908
FBgn0003463	2249
FBgn0003464	1616
FBgn0003475	6167
FBgn0003479	259
FBgn0003480	76
FBgn0003482	18
FBgn0003483	257
FBgn0003486	2
FBgn0003495	954
FBgn0003499	173
FBgn0003502+FBgn0262374	1060
FBgn0003510+FBgn0003511	276
FBgn0003512	474
FBgn0003513	156
FBgn0003514	2303
FBgn0003515	773
FBgn0003517	20983
FBgn0003520	2161
FBgn0003525	51
FBgn0003527	399
FBgn0003545	876
FBgn0003557	2325
FBgn0003559	703
FBgn0003567	1011
FBgn0003575	1268
FBgn0003598	785
FBgn0003607	1378
FBgn0003612	2602
FBgn0003638	6666
FBgn0003651	1790
FBgn0003654	687
FBgn0003655	67
FBgn0003656	6961
FBgn0003660	3757
FBgn0003676	1564
FBgn0003683	0
FBgn0003687	198
FBgn0003701	275
FBgn0003710	413
FBgn0003714	311
FBgn0003716	1962
FBgn0003719	89
FBgn0003720	0
FBgn0003721	11493
FBgn0003731	3017
FBgn0003732	1847
FBgn0003733	181
FBgn0003741	223
FBgn0003742	808
FBgn0003744	1542
FBgn0003747	1
FBgn0003748	13806
FBgn0003751	16
FBgn0003861	9527
FBgn0003862	1911
FBgn0003863	24192
FBgn0003865	0
FBgn0003866	416
FBgn0003867	1263
FBgn0003870	1915
FBgn0003882	843
FBgn0003884	37701
FBgn0003885	6714
FBgn0003886	470
FBgn0003887	9649
FBgn0003888	2430
FBgn0003889	25908
FBgn0003890	3158
FBgn0003891	12296
FBgn0003892	457
FBgn0003896	206
FBgn0003900	425
FBgn0003916	0
FBgn0003920	0
FBgn0003922	0
FBgn0003923	0
FBgn0003926	1
FBgn0003930	1
FBgn0003931	0
FBgn0003933	0
FBgn0003934	2
FBgn0003935	3
FBgn0003936	0
FBgn0003938	0
FBgn0003941	15799
FBgn0003942	16858
FBgn0003943	13565
FBgn0003944	450
FBgn0003950	180
FBgn0003961	922
FBgn0003963	347
FBgn0003964	1149
FBgn0003965	1237
FBgn0003969	891
FBgn0003975	164
FBgn0003977	583
FBgn0003978	208
FBgn0003979	0
FBgn0003980	1
FBgn0003983	0
FBgn0003984	333
FBgn0003996	469
FBgn0003997	300
FBgn0004003	1553
FBgn0004009	47
FBgn0004028	11207
FBgn0004034	2
FBgn0004045	5
FBgn0004047	246
FBgn0004049	1234
FBgn0004050	898
FBgn0004052	9
FBgn0004053	1
FBgn0004054	0
FBgn0004055	1828
FBgn0004057	3514
FBgn0004066	2583
FBgn0004087	200
FBgn0004101	356
FBgn0004102	222
FBgn0004103	5150
FBgn0004106	196
FBgn0004107	65
FBgn0004108	361
FBgn0004110	4
FBgn0004117	11232
FBgn0004118	320
FBgn0004132	491
FBgn0004133	1096
FBgn0004143	2
FBgn0004167	8580
FBgn0004168	178
FBgn0004169	16959
FBgn0004170	1
FBgn0004171	5176
FBgn0004172	1103
FBgn0004173	6215
FBgn0004174	5727
FBgn0004175	3210
FBgn0004177	7404
FBgn0004179	3391
FBgn0004181	126411
FBgn0004183	1
FBgn0004185	0
FBgn0004186	0
FBgn0004187	0
FBgn0004188	2
FBgn0004189	0
FBgn0004190	0
FBgn0004191	1
FBgn0004192	0
FBgn0004197	243
FBgn0004198	1193
FBgn0004227	1989
FBgn0004228	695
FBgn0004237	3002
FBgn0004240	41
FBgn0004242	5652
FBgn0004244	1441
FBgn0004359	542
FBgn0004360	195
FBgn0004362	1444
FBgn0004363	23075
FBgn0004364	1165
FBgn0004367	276
FBgn0004368	1548
FBgn0004369	1336
FBgn0004370	2244
FBgn0004372	163
FBgn0004373	4605
FBgn0004374	1016
FBgn0004378	356
FBgn0004379	1039
FBgn0004380	762
FBgn0004381	543
FBgn0004387	1496
FBgn0004389	2
FBgn0004390	797
FBgn0004391	659
FBgn0004394	74
FBgn0004395	790
FBgn0004396	1231
FBgn0004397	1953
FBgn0004400	29
FBgn0004401	4755
FBgn0004403	6572
FBgn0004404	2710
FBgn0004406	245
FBgn0004407+FBgn0064115	704
FBgn0004414	6756
FBgn0004419	2749
FBgn0004425	872
FBgn0004426	946
FBgn0004427	234
FBgn0004428	439
FBgn0004429	949
FBgn0004430	91
FBgn0004431	133
FBgn0004432	16844
FBgn0004436	3184
FBgn0004449	2636
FBgn0004456	1345
FBgn0004462	822
FBgn0004463	508
FBgn0004465	925
FBgn0004507	14099
FBgn0004509	2631
FBgn0004510	341
FBgn0004511	3
FBgn0004512	2349
FBgn0004513	614
FBgn0004514	86
FBgn0004516	2659
FBgn0004552	355
FBgn0004554	7
FBgn0004556	210
FBgn0004567	40
FBgn0004569	261
FBgn0004573	149
FBgn0004574	3612
FBgn0004575	1966
FBgn0004577	4
FBgn0004580	1748
FBgn0004581	967
FBgn0004583	1095
FBgn0004584	663
FBgn0004587	5072
FBgn0004588	0
FBgn0004589	3
FBgn0004590	3
FBgn0004591	1
FBgn0004592	0
FBgn0004593	0
FBgn0004594	0
FBgn0004595	1854
FBgn0004597	443
FBgn0004598	2165
FBgn0004606	521
FBgn0004607	789
FBgn0004611	2692
FBgn0004618	263
FBgn0004619	175
FBgn0004620	309
FBgn0004622	125
FBgn0004623	4844
FBgn0004629	0
FBgn0004635	436
FBgn0004636	3011
FBgn0004638	1516
FBgn0004643	573
FBgn0004644	75
FBgn0004646	2113
FBgn0004647	614
FBgn0004648	4630
FBgn0004649+FBgn0263530	71
FBgn0004650	696
FBgn0004652	1098
FBgn0004654	6186
FBgn0004655	1040
FBgn0004656	2966
FBgn0004657	3143
FBgn0004666	108
FBgn0004687	3362
FBgn0004698	1459
FBgn0004777	9
FBgn0004778	95
FBgn0004779	2
FBgn0004780	1
FBgn0004781	0
FBgn0004782	1
FBgn0004783	0
FBgn0004784	3835
FBgn0004795	1082
FBgn0004797	1490
FBgn0004811	894
FBgn0004828	8580
FBgn0004832	411
FBgn0004837	504
FBgn0004838	11876
FBgn0004839	225
FBgn0004841	74
FBgn0004842	35
FBgn0004852	2188
FBgn0004854	234
FBgn0004855	453
FBgn0004856	878
FBgn0004858	772
FBgn0004859	915
FBgn0004860	267
FBgn0004861	491
FBgn0004862	35
FBgn0004863	63
FBgn0004864	1037
FBgn0004865	215
FBgn0004867	20799
FBgn0004868	7387
FBgn0004870	117
FBgn0004872	121
FBgn0004875	2999
FBgn0004876	4741
FBgn0004878	2
FBgn0004880	762
FBgn0004882	11517
FBgn0004885	2365
FBgn0004888	8671
FBgn0004889	3201
FBgn0004892	118
FBgn0004893	893
FBgn0004895	9
FBgn0004896	35
FBgn0004897	12
FBgn0004898	16
FBgn0004901	270
FBgn0004903	2113
FBgn0004907	22500
FBgn0004908	342
FBgn0004910	1671
FBgn0004911	19
FBgn0004913	1663
FBgn0004914	2817
FBgn0004915	1010
FBgn0004919	1142
FBgn0004921	9444
FBgn0004924	3170
FBgn0004926	3338
FBgn0004956	169
FBgn0004957	220
FBgn0004959	3
FBgn0005198	1289
FBgn0005278	8811
FBgn0005322	1358
FBgn0005355	516
FBgn0005386	2328
FBgn0005390	25
FBgn0005391	14
FBgn0005411	1696
FBgn0005427	1197
FBgn0005533	11981
FBgn0005536	4962
FBgn0005558	141
FBgn0005561	277
FBgn0005564	597
FBgn0005585	17862
FBgn0005586	1521
FBgn0005590	4
FBgn0005592	174
FBgn0005593	21236
FBgn0005596	605
FBgn0005612	1216
FBgn0005613	115
FBgn0005614	3360
FBgn0005617	713
FBgn0005619	566
FBgn0005624	179
FBgn0005626	2040
FBgn0005631	824
FBgn0005632	5452
FBgn0005633	72
FBgn0005636	488
FBgn0005638	109
FBgn0005640	1688
FBgn0005642	724
FBgn0005648	1412
FBgn0005649	3263
FBgn0005654+FBgn0085344	3607
FBgn0005655	265
FBgn0005658	131
FBgn0005659	1014
FBgn0005660	68
FBgn0005664	182
FBgn0005666	22725
FBgn0005670	252
FBgn0005671	15140
FBgn0005672	1224
FBgn0005674	1603
FBgn0005677	349
FBgn0005683	162
FBgn0005694	1193
FBgn0005695	520
FBgn0005696	80
FBgn0005771	913
FBgn0005775	482
FBgn0005777	1785
FBgn0005778	449
FBgn0005779	457
FBgn0008635	4230
FBgn0008636	32
FBgn0008646	56
FBgn0008651	129
FBgn0010014	501
FBgn0010015	724
FBgn0010019	716622
FBgn0010038	327
FBgn0010039	441
FBgn0010040	11
FBgn0010041	95
FBgn0010042	6
FBgn0010043	165
FBgn0010044	105
FBgn0010051	3011
FBgn0010052	225
FBgn0010053	6390
FBgn0010078	13794
FBgn0010097	6
FBgn0010100	30978
FBgn0010105	309
FBgn0010109	0
FBgn0010113	1101
FBgn0010114	2622
FBgn0010173	1455
FBgn0010194	200
FBgn0010197	24
FBgn0010198	10066
FBgn0010213	3849
FBgn0010215	2843
FBgn0010217	55414
FBgn0010220	355
FBgn0010222	641
FBgn0010223	381
FBgn0010225	17055
FBgn0010226	13409
FBgn0010228	3452
FBgn0010235	2280
FBgn0010238	2015
FBgn0010240	141
FBgn0010241	2269
FBgn0010246	5465
FBgn0010247	1308
FBgn0010258	585
FBgn0010263	5151
FBgn0010265	15074
FBgn0010269	526
FBgn0010278	788
FBgn0010280	3355
FBgn0010282	1164
FBgn0010287	289
FBgn0010288	3903
FBgn0010292	363
FBgn0010294	0
FBgn0010295	0
FBgn0010296	0
FBgn0010300	593
FBgn0010303	1214
FBgn0010309	1155
FBgn0010313	1507
FBgn0010314	164
FBgn0010315	335
FBgn0010316	417
FBgn0010317	45
FBgn0010323	16
FBgn0010328	1450
FBgn0010329	203
FBgn0010333	1632
FBgn0010339	1054
FBgn0010340	287
FBgn0010341	2802
FBgn0010342	243
FBgn0010348	10004
FBgn0010350	4487
FBgn0010352	32179
FBgn0010355	2074
FBgn0010356	491
FBgn0010357	20806
FBgn0010358	22
FBgn0010359	0
FBgn0010379	2489
FBgn0010380	2166
FBgn0010381	1737
FBgn0010382	609
FBgn0010383	415
FBgn0010385	37
FBgn0010387	12343
FBgn0010388	18
FBgn0010389	528
FBgn0010391	2089
FBgn0010395	554
FBgn0010397	1620
FBgn0010398	205
FBgn0010399	299
FBgn0010401	875
FBgn0010403	789
FBgn0010406	1267
FBgn0010407	53
FBgn0010408	6352
FBgn0010409	11817
FBgn0010411	17619
FBgn0010412	7536
FBgn0010414	173
FBgn0010415	4979
FBgn0010416	683
FBgn0010417	691
FBgn0010421	413
FBgn0010422	1030
FBgn0010423	416
FBgn0010424	700
FBgn0010425	1045
FBgn0010431	38
FBgn0010433	0
FBgn0010434	6279
FBgn0010435	16453
FBgn0010438	50
FBgn0010441	538
FBgn0010452	319
FBgn0010453	115
FBgn0010470	5962
FBgn0010473	2305
FBgn0010482	5494
FBgn0010488	12687
FBgn0010497	1515
FBgn0010501	221
FBgn0010504	3759
FBgn0010516	5808
FBgn0010520	160
FBgn0010531	583
FBgn0010548	13389
FBgn0010549	95
FBgn0010551	5513
FBgn0010575	2265
FBgn0010583	1777
FBgn0010590	3343
FBgn0010591	2028
FBgn0010602	1473
FBgn0010607	288
FBgn0010611	4563
FBgn0010612	6560
FBgn0010620	2156
FBgn0010621	1959
FBgn0010622	429
FBgn0010638	3238
FBgn0010651	2329
FBgn0010660	1179
FBgn0010741	759
FBgn0010747	3106
FBgn0010750	744
FBgn0010762	1363
FBgn0010768	122
FBgn0010770	238
FBgn0010772	2815
FBgn0010774	1949
FBgn0010786	2366
FBgn0010803	1260
FBgn0010808	1757
FBgn0010812	948
FBgn0010825	2741
FBgn0010830	432
FBgn0010877	1522
FBgn0010894	638
FBgn0010905	1774
FBgn0010909	2979
FBgn0010926	346
FBgn0011016	2705
FBgn0011020	187
FBgn0011202	1360
FBgn0011204	3236
FBgn0011205	2019
FBgn0011206	14501
FBgn0011207	1418
FBgn0011211	37155
FBgn0011217	15492
FBgn0011224	5003
FBgn0011225	12995
FBgn0011227	3122
FBgn0011230	10516
FBgn0011232	692
FBgn0011236	744
FBgn0011239	1147
FBgn0011241	647
FBgn0011244	13207
FBgn0011259	723
FBgn0011260	567
FBgn0011270	4596
FBgn0011272	14088
FBgn0011273+FBgn0039374	4533
FBgn0011274	2722
FBgn0011276	4
FBgn0011277	3
FBgn0011278	36
FBgn0011279	185
FBgn0011280	9091
FBgn0011281	1449
FBgn0011282	4
FBgn0011283	91
FBgn0011284	18819
FBgn0011286	5401
FBgn0011288	1672
FBgn0011289	2135
FBgn0011290	577
FBgn0011291	243
FBgn0011293	754
FBgn0011294	269
FBgn0011296	2597
FBgn0011297	347
FBgn0011300	1492
FBgn0011305	828
FBgn0011327	3709
FBgn0011335	329
FBgn0011336	5795
FBgn0011361	4697
FBgn0011455	5555
FBgn0011474	608
FBgn0011476	333
FBgn0011481	1581
FBgn0011509	777
FBgn0011554	321
FBgn0011555	2147
FBgn0011556	735
FBgn0011559	38413
FBgn0011566	311
FBgn0011569	387
FBgn0011570	1003
FBgn0011571	1020
FBgn0011573	2330
FBgn0011576	1
FBgn0011581	793
FBgn0011582	274
FBgn0011584	5620
FBgn0011586	1202
FBgn0011589	173
FBgn0011591	401
FBgn0011592	1017
FBgn0011596	2276
FBgn0011603	2407
FBgn0011604	2231
FBgn0011606	3742
FBgn0011638	1333
FBgn0011640	1556
FBgn0011642	1788
FBgn0011648	1282
FBgn0011653	6
FBgn0011655	841
FBgn0011656	2238
FBgn0011659	150
FBgn0011660	568
FBgn0011661	8180
FBgn0011666	1215
FBgn0011668	27162
FBgn0011669	29663
FBgn0011670	5468
FBgn0011672	2290
FBgn0011674	205
FBgn0011676	206
FBgn0011692	201
FBgn0011693	2569
FBgn0011694	48218
FBgn0011695	32981
FBgn0011701	344
FBgn0011703	172
FBgn0011704	455
FBgn0011705	395
FBgn0011706	28
FBgn0011708	2620
FBgn0011710	867
FBgn0011715	484
FBgn0011722	1979
FBgn0011723	131
FBgn0011725	13793
FBgn0011726	4623
FBgn0011737	2516
FBgn0011739	1549
FBgn0011740	1315
FBgn0011741	539
FBgn0011742	2257
FBgn0011743	2218
FBgn0011745	1917
FBgn0011746	551
FBgn0011747	7683
FBgn0011754	5365
FBgn0011758	56
FBgn0011760	7729
FBgn0011761	67
FBgn0011762	67
FBgn0011763	1489
FBgn0011764	1364
FBgn0011766	2356
FBgn0011768	4755
FBgn0011769	254
FBgn0011770	2885
FBgn0011771	743
FBgn0011774	263
FBgn0011785	1460
FBgn0011787	655
FBgn0011802	441
FBgn0011812	0
FBgn0011817	2683
FBgn0011818	866
FBgn0011822	189
FBgn0011824	357
FBgn0011826	1250
FBgn0011828	1153
FBgn0011829	90
FBgn0011832	0
FBgn0011834	1059
FBgn0011836	560
FBgn0011837	1969
FBgn0011840	0
FBgn0011844	0
FBgn0011845	2
FBgn0011848	0
FBgn0011849	0
FBgn0011850	0
FBgn0011851	0
FBgn0011852	0
FBgn0011853	0
FBgn0011855	0
FBgn0011858	0
FBgn0011859	3
FBgn0011860	0
FBgn0011861	0
FBgn0011862	0
FBgn0011863	0
FBgn0011864	0
FBgn0011865	0
FBgn0011866	0
FBgn0011867	0
FBgn0011868	0
FBgn0011869	0
FBgn0011870	0
FBgn0011871	0
FBgn0011872	0
FBgn0011877	0
FBgn0011878	0
FBgn0011879	0
FBgn0011880	0
FBgn0011881	0
FBgn0011882	0
FBgn0011883	0
FBgn0011884	1
FBgn0011885	0
FBgn0011887	0
FBgn0011888	0
FBgn0011889	0
FBgn0011890	1
FBgn0011891	0
FBgn0011892	1
FBgn0011893	1
FBgn0011894	0
FBgn0011895	1
FBgn0011896	0
FBgn0011897	0
FBgn0011902	0
FBgn0011904	0
FBgn0011905	0
FBgn0011906	0
FBgn0011909	0
FBgn0011910	0
FBgn0011915	0
FBgn0011916	0
FBgn0011919	3
FBgn0011921	0
FBgn0011927	0
FBgn0011928	0
FBgn0011931	0
FBgn0011932	0
FBgn0011933	0
FBgn0011934	0
FBgn0011935	0
FBgn0011936	0
FBgn0011937	0
FBgn0011938	0
FBgn0011944	0
FBgn0011945	0
FBgn0011948	0
FBgn0011949	0
FBgn0011950	0
FBgn0011951	0
FBgn0011952	0
FBgn0011953	0
FBgn0011954	0
FBgn0011955	0
FBgn0011956	0
FBgn0011957	0
FBgn0011958	0
FBgn0011959	0
FBgn0011960	0
FBgn0011961	0
FBgn0011962	0
FBgn0011963	0
FBgn0011965	0
FBgn0011966	0
FBgn0011970	0
FBgn0011971	0
FBgn0011974	0
FBgn0011975	0
FBgn0011976	0
FBgn0011977	0
FBgn0011980	0
FBgn0011981	0
FBgn0011982	0
FBgn0011983	0
FBgn0011984	0
FBgn0011985	0
FBgn0011986	0
FBgn0011987	0
FBgn0011993	0
FBgn0011994	0
FBgn0011998	0
FBgn0011999	0
FBgn0012000	0
FBgn0012001	0
FBgn0012002	0
FBgn0012003	0
FBgn0012004	0
FBgn0012009	0
FBgn0012010	0
FBgn0012011	0
FBgn0012016	1
FBgn0012017	0
FBgn0012018	0
FBgn0012024	1
FBgn0012025	1
FBgn0012026	1
FBgn0012027	0
FBgn0012028	0
FBgn0012034	20374
FBgn0012036	21784
FBgn0012037	6553
FBgn0012042	18
FBgn0012051	1534
FBgn0012058	2486
FBgn0012344	326
FBgn0013263+FBgn0260233	3239
FBgn0013269	849
FBgn0013272	17209
FBgn0013275	0
FBgn0013276	0
FBgn0013277	4
FBgn0013278	12
FBgn0013279	11
FBgn0013300	1765
FBgn0013301	1978
FBgn0013303	1038
FBgn0013305	4225
FBgn0013307	1252
FBgn0013308	118
FBgn0013323	99
FBgn0013325	15251
FBgn0013334	6446
FBgn0013342	4894
FBgn0013343	1068
FBgn0013347	1126
FBgn0013348	1526
FBgn0013432	493
FBgn0013433	110
FBgn0013435	203
FBgn0013467	1339
FBgn0013469	238
FBgn0013531	249
FBgn0013548	126
FBgn0013563	529
FBgn0013576	10559
FBgn0013672	40864
FBgn0013673	77
FBgn0013674	326974
FBgn0013675	65163
FBgn0013676	185780
FBgn0013678	102638
FBgn0013679	18549
FBgn0013680	273
FBgn0013681	7331
FBgn0013683	71
FBgn0013684	18392
FBgn0013685	64
FBgn0013686	484705
FBgn0013688	1108
FBgn0013689	7
FBgn0013690	3
FBgn0013691	1
FBgn0013692	0
FBgn0013693	0
FBgn0013694	5
FBgn0013695	3
FBgn0013696	1
FBgn0013697	59
FBgn0013698	14
FBgn0013699	5
FBgn0013700	0
FBgn0013701	1
FBgn0013702	0
FBgn0013703	0
FBgn0013704	12
FBgn0013705	0
FBgn0013706	0
FBgn0013707	0
FBgn0013708	5
FBgn0013709	0
FBgn0013710	15
FBgn0013717	498
FBgn0013718	3391
FBgn0013720	746
FBgn0013725	131
FBgn0013726	1092
FBgn0013732	174
FBgn0013733	18277
FBgn0013746	1304
FBgn0013749	2487
FBgn0013750	1997
FBgn0013751	71
FBgn0013753	263
FBgn0013755	10
FBgn0013756	1871
FBgn0013762	459
FBgn0013763	13171
FBgn0013764	853
FBgn0013765	6374
FBgn0013767	102
FBgn0013770	15576
FBgn0013771	1409
FBgn0013772	7713
FBgn0013773	768
FBgn0013799	1011
FBgn0013809	1358
FBgn0013810	3037
FBgn0013811	1135
FBgn0013812	332
FBgn0013813	1836
FBgn0013949	972
FBgn0013953	263
FBgn0013954	4536
FBgn0013972	598
FBgn0013973	451
FBgn0013981	8186
FBgn0013983	530
FBgn0013984	821
FBgn0013987	2049
FBgn0013995	6144
FBgn0013997	2544
FBgn0014000	1943
FBgn0014002	18324
FBgn0014006	1601
FBgn0014007	1033
FBgn0014009	3254
FBgn0014010	5860
FBgn0014011	1413
FBgn0014018	2249
FBgn0014019	1304
FBgn0014020	9935
FBgn0014022	226
FBgn0014023	479
FBgn0014024	899
FBgn0014026	25981
FBgn0014028	10405
FBgn0014029	1021
FBgn0014031	2929
FBgn0014032	333
FBgn0014033	372
FBgn0014037	5473
FBgn0014073	867
FBgn0014075	2815
FBgn0014076	0
FBgn0014092	308
FBgn0014127	981
FBgn0014133	2633
FBgn0014135	240
FBgn0014141	3981
FBgn0014143	54
FBgn0014163	4907
FBgn0014179	39
FBgn0014184	42081
FBgn0014189	2069
FBgn0014269	504
FBgn0014340	242
FBgn0014342	551
FBgn0014343	282
FBgn0014366	611
FBgn0014368	4
FBgn0014380	962
FBgn0014388	765
FBgn0014391	3066
FBgn0014395	425
FBgn0014396	8570
FBgn0014411	1730
FBgn0014417	495
FBgn0014427	2436
FBgn0014454	3
FBgn0014455	1725
FBgn0014464	18
FBgn0014465	10
FBgn0014466	0
FBgn0014469	10283
FBgn0014848	0
FBgn0014849	0
FBgn0014850	2
FBgn0014851	0
FBgn0014857	2731
FBgn0014859	234
FBgn0014861	137
FBgn0014863	12716
FBgn0014865	77
FBgn0014868	2603
FBgn0014869	5331
FBgn0014870	1942
FBgn0014877	2105
FBgn0014879	806
FBgn0014903+FBgn0053082	1718
FBgn0014906	3824
FBgn0014930	1172
FBgn0014931	72
FBgn0014949	2
FBgn0015000	831
FBgn0015001	567
FBgn0015008	1819
FBgn0015010	3810
FBgn0015011	923
FBgn0015019	1677
FBgn0015024	6365
FBgn0015025	186
FBgn0015031	5639
FBgn0015032	59
FBgn0015033	603
FBgn0015034	971
FBgn0015035	762
FBgn0015036	13
FBgn0015037	971
FBgn0015038	249
FBgn0015039	6296
FBgn0015040	4
FBgn0015075	892
FBgn0015218	6326
FBgn0015221	20278
FBgn0015222	21412
FBgn0015229	818
FBgn0015230	1206
FBgn0015239	1270
FBgn0015240	911
FBgn0015245	8297
FBgn0015247	3380
FBgn0015268	117
FBgn0015269	2493
FBgn0015270	64
FBgn0015271	122
FBgn0015277	883
FBgn0015278	2921
FBgn0015279	1475
FBgn0015282	3801
FBgn0015283	4199
FBgn0015286	1822
FBgn0015295	452
FBgn0015296	638
FBgn0015298	785
FBgn0015299	411
FBgn0015300	326
FBgn0015316	69
FBgn0015320	3200
FBgn0015321	3637
FBgn0015323	731
FBgn0015324	14728
FBgn0015331	798
FBgn0015336	297
FBgn0015338	847
FBgn0015351	160
FBgn0015359	1244
FBgn0015360	913
FBgn0015371	1045
FBgn0015372	761
FBgn0015376	580
FBgn0015379	606
FBgn0015380	268
FBgn0015381	40
FBgn0015391	315
FBgn0015393	298
FBgn0015396	304
FBgn0015399	380
FBgn0015400	294
FBgn0015402	936
FBgn0015477	2296
FBgn0015509	3874
FBgn0015513	2918
FBgn0015519	160
FBgn0015520	855
FBgn0015521	7003
FBgn0015522	508
FBgn0015524	115
FBgn0015527	499
FBgn0015541	2590
FBgn0015543	15
FBgn0015544	665
FBgn0015546	382
FBgn0015550	9
FBgn0015553	126
FBgn0015558	785
FBgn0015561	45
FBgn0015568	1661
FBgn0015569	4498
FBgn0015570	1024
FBgn0015571	5339
FBgn0015572	252
FBgn0015574	862
FBgn0015575	9393
FBgn0015576	2060
FBgn0015577	1570
FBgn0015582	426
FBgn0015583	1189
FBgn0015584	10917
FBgn0015585	5357
FBgn0015586	5235
FBgn0015589	1711
FBgn0015591	573
FBgn0015600	9459
FBgn0015602	479
FBgn0015609	1265
FBgn0015614	3045
FBgn0015615	646
FBgn0015618	101
FBgn0015621	190
FBgn0015622	11300
FBgn0015623	41440
FBgn0015625	686
FBgn0015663	242
FBgn0015664	719
FBgn0015714	1809
FBgn0015721	185
FBgn0015737	3559
FBgn0015754	3435
FBgn0015756	14322
FBgn0015765	639
FBgn0015766+FBgn0065097	34581
FBgn0015770	54
FBgn0015772	2644
FBgn0015773	261
FBgn0015774	495
FBgn0015776	8725
FBgn0015777	7990
FBgn0015778	9628
FBgn0015781	605
FBgn0015789	3145
FBgn0015790	5289
FBgn0015791	2918
FBgn0015793	870
FBgn0015794	1018
FBgn0015795	5281
FBgn0015797	1852
FBgn0015799	1159
FBgn0015801	1196
FBgn0015803	1536
FBgn0015805	710
FBgn0015806	2355
FBgn0015808	2600
FBgn0015818	333
FBgn0015828	603
FBgn0015829	540
FBgn0015831	1052
FBgn0015834	3848
FBgn0015838	406
FBgn0015872	2869
FBgn0015903	678
FBgn0015904	114
FBgn0015905	403
FBgn0015919	277
FBgn0015924	3367
FBgn0015925	454
FBgn0015926	9
FBgn0015929	477
FBgn0015949	2024
FBgn0016013	1390
FBgn0016031	3889
FBgn0016032	525
FBgn0016034	531
FBgn0016036	21
FBgn0016038	1518
FBgn0016041	2058
FBgn0016047	102
FBgn0016053	0
FBgn0016054	158
FBgn0016059	2837
FBgn0016061	557
FBgn0016070	1642
FBgn0016075	2387
FBgn0016076	3113
FBgn0016078	1859
FBgn0016080	3010
FBgn0016081	4937
FBgn0016119	7093
FBgn0016120	7521
FBgn0016122	8033
FBgn0016123	5453
FBgn0016126	8522
FBgn0016131	197
FBgn0016641	1073
FBgn0016650	602
FBgn0016660	71
FBgn0016672	1187
FBgn0016675	1526
FBgn0016684	3393
FBgn0016685	1634
FBgn0016687	7185
FBgn0016691	9260
FBgn0016693	7268
FBgn0016694	7455
FBgn0016696	4109
FBgn0016697	3275
FBgn0016698	539
FBgn0016700	3621
FBgn0016701	1628
FBgn0016715	1086
FBgn0016726	5163
FBgn0016754	1452
FBgn0016756	10566
FBgn0016762	248
FBgn0016792	579
FBgn0016794	704
FBgn0016797	1899
FBgn0016917	8024
FBgn0016919	486
FBgn0016920	232
FBgn0016926	8172
FBgn0016930	1506
FBgn0016970	199
FBgn0016974	1168
FBgn0016976+FBgn0016975	2794
FBgn0016977	4563
FBgn0016978	1079
FBgn0016983	1568
FBgn0016984	2100
FBgn0017414	153
FBgn0017418	2632
FBgn0017424	1
FBgn0017429	686
FBgn0017430	450
FBgn0017448	1081
FBgn0017456	1321
FBgn0017457	816
FBgn0017482	396
FBgn0017545	29100
FBgn0017550	1128
FBgn0017551	370
FBgn0017556	1425
FBgn0017558	6021
FBgn0017561	785
FBgn0017566	11321
FBgn0017567	4208
FBgn0017572	2379
FBgn0017577	100
FBgn0017578	588
FBgn0017579	12865
FBgn0017581	34853
FBgn0017590	398
FBgn0019624	14300
FBgn0019637	545
FBgn0019643	5243
FBgn0019644	12172
FBgn0019650	438
FBgn0019660	201
FBgn0019661	10767
FBgn0019662	1152
FBgn0019686	267
FBgn0019809	40
FBgn0019828	12962
FBgn0019830	3420
FBgn0019886	6819
FBgn0019890	4923
FBgn0019925	4145
FBgn0019928	636
FBgn0019929	1319
FBgn0019932	1740
FBgn0019936	10558
FBgn0019938	559
FBgn0019940	1463
FBgn0019947	1466
FBgn0019948	4269
FBgn0019949	449
FBgn0019952	1134
FBgn0019957	6032
FBgn0019960	8245
FBgn0019968	4937
FBgn0019972	543
FBgn0019982	1685
FBgn0019985	424
FBgn0019990	948
FBgn0020018	1524
FBgn0020224	1355
FBgn0020235	10768
FBgn0020236	24037
FBgn0020238	13499
FBgn0020248	21
FBgn0020249	1941
FBgn0020251	1099
FBgn0020255	5190
FBgn0020257	778
FBgn0020258	41
FBgn0020261	1728
FBgn0020269	428
FBgn0020270	185
FBgn0020272	149
FBgn0020277	292
FBgn0020278	1056
FBgn0020279	5157
FBgn0020280	829
FBgn0020294	889
FBgn0020299	1046
FBgn0020300	1724
FBgn0020304	3378
FBgn0020305	354
FBgn0020307	527
FBgn0020309	3852
FBgn0020312	495
FBgn0020369	2933
FBgn0020370	2830
FBgn0020371	2026
FBgn0020372	866
FBgn0020376	1
FBgn0020377	127
FBgn0020378	416
FBgn0020379	767
FBgn0020381	793
FBgn0020385	7774
FBgn0020386	5537
FBgn0020388	1028
FBgn0020389	453
FBgn0020391	146
FBgn0020392	964
FBgn0020399	1991
FBgn0020407	190
FBgn0020412	3609
FBgn0020414	6128
FBgn0020415	4872
FBgn0020416	1029
FBgn0020429	19
FBgn0020440	1115
FBgn0020443	4002
FBgn0020445	361
FBgn0020493	1118
FBgn0020496	4017
FBgn0020497	2522
FBgn0020503	15008
FBgn0020506	51
FBgn0020508	665
FBgn0020509	10248
FBgn0020510	1136
FBgn0020513	7223
FBgn0020518	8
FBgn0020521	2732
FBgn0020545	3060
FBgn0020546+FBgn0262462	3
FBgn0020556	5
FBgn0020616	608
FBgn0020617	34
FBgn0020618	15083
FBgn0020620	1746
FBgn0020621	3081
FBgn0020622	1080
FBgn0020626	3250
FBgn0020633	28
FBgn0020637	13
FBgn0020638	0
FBgn0020639	2
FBgn0020640	1
FBgn0020641	0
FBgn0020642	2
FBgn0020643	0
FBgn0020644	0
FBgn0020645	0
FBgn0020646	0
FBgn0020647	6094
FBgn0020653	5960
FBgn0020655	1552
FBgn0020660	5
FBgn0020762	992
FBgn0020764	8353
FBgn0020765	19
FBgn0020766	1146
FBgn0020767	1636
FBgn0020880	2
FBgn0020887	1065
FBgn0020906	19174
FBgn0020907	1720
FBgn0020908	13784
FBgn0020909	210
FBgn0020910+FBgn0086056	24670
FBgn0020912	642
FBgn0020930	1334
FBgn0021738	46
FBgn0021742	4
FBgn0021750	332
FBgn0021760	12075
FBgn0021761	621
FBgn0021764	924
FBgn0021765	4402
FBgn0021767	134
FBgn0021768	1865
FBgn0021776	122
FBgn0021795	2664
FBgn0021796	1152
FBgn0021800	1190
FBgn0021814	2019
FBgn0021818	871
FBgn0021825	1343
FBgn0021847	1460
FBgn0021856	624
FBgn0021872	11707
FBgn0021874	363
FBgn0021875	223
FBgn0021895	1085
FBgn0021906	9897
FBgn0021944	1606
FBgn0021967	3474
FBgn0021979	5100
FBgn0021995	600
FBgn0022023	3912
FBgn0022027	529
FBgn0022029	866
[truncated: 15,153 more rows]
