# Supplementary material for: The Drosophila transcriptional network is structured by microbiota
Source: BMC Genomics. 2016 Nov 25;17:975. doi: 10.1186/s12864-016-3307-9 (PMC5124311; doi:10.1186/s12864-016-3307-9)
Supplement: Additional file 12: — Data analysis tools. The unzipped folder contains (1) parameters used to align and count reads (align_count_index_reads.txt) and (2) an R script to replicate the data analysis. See README file and R script within folder for instructions. (ZIP 15304 kb) [file 12864_2016_3307_MOESM12_ESM.zip › DobsonEtAlBMCanalysis_submitted/counts_raw/540_6823_4219_N_JC-12_GTGAAA_R1_sn.sam.count]

FBgn0000003	0
FBgn0000008	1272
FBgn0000014	331
FBgn0000015	442
FBgn0000017	1349
FBgn0000018	370
FBgn0000022	0
FBgn0000024	2099
FBgn0000028	281
FBgn0000032	858
FBgn0000036	364
FBgn0000037	362
FBgn0000038	1354
FBgn0000039	225
FBgn0000042	28875
FBgn0000043	5289
FBgn0000045	8813
FBgn0000046	10379
FBgn0000047	1009
FBgn0000052	2544
FBgn0000053	5194
FBgn0000054	782
FBgn0000055+FBgn0000056	187081
FBgn0000057	1464
FBgn0000061	15
FBgn0000063	240
FBgn0000064	73473
FBgn0000071	6
FBgn0000075	107
FBgn0000077	303
FBgn0000078	2975
FBgn0000079	10899
FBgn0000083	6781
FBgn0000084	1727
FBgn0000092	7
FBgn0000094	8141
FBgn0000097	1154
FBgn0000099	1238
FBgn0000100	18406
FBgn0000108	3649
FBgn0000109	296
FBgn0000114	16624
FBgn0000115	1156
FBgn0000116	46146
FBgn0000117	5301
FBgn0000119	918
FBgn0000120	26625
FBgn0000121	11960
FBgn0000137	1
FBgn0000139	728
FBgn0000140	1140
FBgn0000146	205
FBgn0000147	853
FBgn0000150	9066
FBgn0000152	169
FBgn0000153	1845
FBgn0000157	323
FBgn0000158	55
FBgn0000163	1425
FBgn0000166	7
FBgn0000173	3318
FBgn0000179	126
FBgn0000180	100
FBgn0000181	9976
FBgn0000182+FBgn0266459	3725
FBgn0000183	2285
FBgn0000206	691
FBgn0000210	167
FBgn0000212	1594
FBgn0000216	0
FBgn0000221	235
FBgn0000227	2
FBgn0000228	1079
FBgn0000229	1533
FBgn0000233	39
FBgn0000239	3401
FBgn0000241	131
FBgn0000244	2748
FBgn0000246	163
FBgn0000247	1860
FBgn0000250	3462
FBgn0000251	1278
FBgn0000253	25945
FBgn0000256	9646
FBgn0000257	648
FBgn0000259	2816
FBgn0000261	41581
FBgn0000273	4872
FBgn0000274	1848
FBgn0000276	603
FBgn0000277	64
FBgn0000278	12
FBgn0000279	42
FBgn0000280	0
FBgn0000281	1
FBgn0000283	1730
FBgn0000286	2269
FBgn0000287	918
FBgn0000289	2738
FBgn0000299	2646
FBgn0000303	430
FBgn0000308	9864
FBgn0000316	647
FBgn0000317	1569
FBgn0000318	2577
FBgn0000319	10709
FBgn0000320	607
FBgn0000326	538
FBgn0000330	398
FBgn0000337	4
FBgn0000339	1680
FBgn0000346	2874
FBgn0000351	34
FBgn0000352	382
FBgn0000355	80
FBgn0000356	0
FBgn0000357	29
FBgn0000358	1
FBgn0000359	0
FBgn0000360	1
FBgn0000370	24004
FBgn0000376	373
FBgn0000377	546
FBgn0000382	3656
FBgn0000384	406
FBgn0000394	536
FBgn0000395	593
FBgn0000404	1006
FBgn0000405	1806
FBgn0000406	24916
FBgn0000409	7695
FBgn0000411	215
FBgn0000412	2841
FBgn0000413	1562
FBgn0000414	2082
FBgn0000416	38866
FBgn0000422	2336
FBgn0000426	261
FBgn0000427	33
FBgn0000439	94
FBgn0000442	66
FBgn0000447	3754
FBgn0000449	15
FBgn0000451	340
FBgn0000454	4046
FBgn0000455+FBgn0065087	2386
FBgn0000459	164
FBgn0000463	224
FBgn0000464	1931
FBgn0000473	14516
FBgn0000477	1858
FBgn0000479	2640
FBgn0000482	574
FBgn0000489	5845
FBgn0000490	520
FBgn0000492	259
FBgn0000497	348
FBgn0000499	1823
FBgn0000500	262
FBgn0000504	1326
FBgn0000520	271
FBgn0000524	357
FBgn0000527	243
FBgn0000529	17
FBgn0000533	267
FBgn0000535	434
FBgn0000536	4845
FBgn0000541	3799
FBgn0000542	308
FBgn0000543	663
FBgn0000546	592
FBgn0000547	1773
FBgn0000551	8
FBgn0000552	0
FBgn0000556	140702
FBgn0000557	4383
FBgn0000559	65153
FBgn0000560	54
FBgn0000562	2218
FBgn0000564	2
FBgn0000565	2458
FBgn0000566	4747
FBgn0000567	571
FBgn0000568	2041
FBgn0000575	1804
FBgn0000576	48
FBgn0000577	384
FBgn0000578	712
FBgn0000579	31453
FBgn0000581	2521
FBgn0000588	167
FBgn0000591	2
FBgn0000592	31021
FBgn0000594	0
FBgn0000606	1
FBgn0000611	2503
FBgn0000615	27683
FBgn0000617	274
FBgn0000618	184
FBgn0000625	99
FBgn0000629	522
FBgn0000633	311
FBgn0000635	2458
FBgn0000636	1346
FBgn0000639	3
FBgn0000640	5
FBgn0000644	25
FBgn0000658	37
FBgn0000659	981
FBgn0000662	1423
FBgn0000667	5415
FBgn0000709	837
FBgn0000711	1910
FBgn0000715	448
FBgn0000719	597
FBgn0000721	5086
FBgn0000723	2484
FBgn0000808	9
FBgn0000810	507
FBgn0000826	32
FBgn0000927	29
FBgn0000928	86
FBgn0000964	53
FBgn0000996	293
FBgn0001075	161
FBgn0001077	17
FBgn0001079	222
FBgn0001083	226
FBgn0001084	101
FBgn0001085	174
FBgn0001086	687
FBgn0001087	1295
FBgn0001089	1407
FBgn0001090	3072
FBgn0001091	17974
FBgn0001092	17533
FBgn0001098	7535
FBgn0001104	1127
FBgn0001105	5242
FBgn0001108	2030
FBgn0001112	6142
FBgn0001114	9838
FBgn0001120	1
FBgn0001122	2446
FBgn0001123	1793
FBgn0001124	18792
FBgn0001125	17161
FBgn0001128	21806
FBgn0001133	576
FBgn0001134	200
FBgn0001137	552
FBgn0001138	64
FBgn0001139	1973
FBgn0001142	4554
FBgn0001145	19678
FBgn0001147	144
FBgn0001148	53
FBgn0001149	25297
FBgn0001150	53
FBgn0001168	2254
FBgn0001169	742
FBgn0001170	19
FBgn0001174	5
FBgn0001179	418
FBgn0001180	151
FBgn0001185	417
FBgn0001186	8403
FBgn0001187	5191
FBgn0001189	1253
FBgn0001197	1581
FBgn0001202	1435
FBgn0001206	272
FBgn0001208	9673
FBgn0001215	9860
FBgn0001216	6997
FBgn0001217	9738
FBgn0001218	19119
FBgn0001220	13009
FBgn0001222	1393
FBgn0001224	869
FBgn0001225	2987
FBgn0001226	1624
FBgn0001227	17
FBgn0001228+FBgn0001223	2909
FBgn0001229	156
FBgn0001230	1840
FBgn0001233	34294
FBgn0001234+FBgn0263537	3706
FBgn0001235	1899
FBgn0001247	2587
FBgn0001248	22860
FBgn0001250	3395
FBgn0001253	592
FBgn0001254	0
FBgn0001255	49
FBgn0001256	1
FBgn0001257	2770
FBgn0001258	950
FBgn0001259	77
FBgn0001263	1959
FBgn0001269	204
FBgn0001276	178
FBgn0001280	1694
FBgn0001281	2946
FBgn0001285	1729
FBgn0001291	1562
FBgn0001296	864
FBgn0001297	6076
FBgn0001301	1724
FBgn0001308	3520
FBgn0001311	134
FBgn0001313	343
FBgn0001319	85
FBgn0001320	241
FBgn0001321	27
FBgn0001323	216
FBgn0001324	1702
FBgn0001325	32
FBgn0001330	220
FBgn0001332	1043
FBgn0001341	350
FBgn0001404	2984
FBgn0001491	636
FBgn0001565	1780
FBgn0001612	371
FBgn0001624	3242
FBgn0001941	2287
FBgn0001942	36296
FBgn0001961	2750
FBgn0001965	1319
FBgn0001967	0
FBgn0001970	0
FBgn0001974	464
FBgn0001977	1070
FBgn0001978	2705
FBgn0001981	193
FBgn0001983	2
FBgn0001986	907
FBgn0001987	1278
FBgn0001989	2689
FBgn0001990	293
FBgn0001991	3608
FBgn0001992	82
FBgn0001994	1454
FBgn0001995	537
FBgn0002021	1020
FBgn0002022	2544
FBgn0002023	394
FBgn0002031	3673
FBgn0002036	4294
FBgn0002044	1994
FBgn0002069	454
FBgn0002121	2215
FBgn0002174	3747
FBgn0002183	1422
FBgn0002283	744
FBgn0002284	4306
FBgn0002306	970
FBgn0002354	391
FBgn0002413	1972
FBgn0002431	6021
FBgn0002440	4
FBgn0002441	1473
FBgn0002466+FBgn0266678	331
FBgn0002521	1654
FBgn0002522	88
FBgn0002524	1365
FBgn0002525	1798
FBgn0002526	1197
FBgn0002531	3
FBgn0002533	2
FBgn0002534	1
FBgn0002535	0
FBgn0002542	693
FBgn0002552	804
FBgn0002561	0
FBgn0002562	492
FBgn0002563	281
FBgn0002564	44
FBgn0002565	1608
FBgn0002566	2145
FBgn0002567	2432
FBgn0002569	5134
FBgn0002570	71404
FBgn0002571	4967
FBgn0002573	67
FBgn0002576	67
FBgn0002577	37
FBgn0002579	14050
FBgn0002590	18110
FBgn0002592	22
FBgn0002593	16766
FBgn0002607	19089
FBgn0002609	67
FBgn0002622	20306
FBgn0002626	15716
FBgn0002629	8
FBgn0002631	1
FBgn0002632	9
FBgn0002633	19
FBgn0002638	1732
FBgn0002641	1278
FBgn0002643	1326
FBgn0002645	3379
FBgn0002673	1654
FBgn0002707	222
FBgn0002709+FBgn0028581	4571
FBgn0002715	1085
FBgn0002716	40
FBgn0002719	45288
FBgn0002723	676
FBgn0002732	61
FBgn0002733	139
FBgn0002734	0
FBgn0002735	4
FBgn0002736	444
FBgn0002772	8787
FBgn0002773	19215
FBgn0002774	1452
FBgn0002775	454
FBgn0002778	568
FBgn0002780	1763
FBgn0002783	1412
FBgn0002787	3586
FBgn0002789	4694
FBgn0002791	911
FBgn0002838	174
FBgn0002842	349
FBgn0002855	11224
FBgn0002856	4381
FBgn0002862	11979
FBgn0002863	0
FBgn0002865	17085
FBgn0002868	27642
FBgn0002869	122
FBgn0002872	278
FBgn0002873	2534
FBgn0002878	284
FBgn0002887	426
FBgn0002891	390
FBgn0002899	131
FBgn0002901	357
FBgn0002905	373
FBgn0002906	342
FBgn0002914	2242
FBgn0002917	643
FBgn0002921	43006
FBgn0002922	42
FBgn0002924	344
FBgn0002926	15
FBgn0002930	5033
FBgn0002931	245
FBgn0002932	258
FBgn0002933	0
FBgn0002936	0
FBgn0002937	736
FBgn0002938	11112
FBgn0002939	369
FBgn0002940	44599
FBgn0002941	48
FBgn0002945	340
FBgn0002948	104
FBgn0002962	50
FBgn0002973	2628
FBgn0002985	498
FBgn0002989	205
FBgn0003002	37
FBgn0003008	383
FBgn0003009	691
FBgn0003011	89
FBgn0003015	30
FBgn0003023	37
FBgn0003028	266
FBgn0003034	5830
FBgn0003041	913
FBgn0003042	228
FBgn0003044	798
FBgn0003046	8
FBgn0003048	1078
FBgn0003053	1650
FBgn0003057	0
FBgn0003060	7
FBgn0003062	736
FBgn0003065	2
FBgn0003068	939
FBgn0003071	11095
FBgn0003074	19356
FBgn0003076	10486
FBgn0003079	630
FBgn0003082	94
FBgn0003086	0
FBgn0003087	348
FBgn0003089	103
FBgn0003090	206
FBgn0003091	1177
FBgn0003093	2242
FBgn0003114	9
FBgn0003116	701
FBgn0003117	62
FBgn0003118	534
FBgn0003124	2710
FBgn0003129	153
FBgn0003130	9
FBgn0003132	2380
FBgn0003134	4590
FBgn0003137	3847
FBgn0003139	565
FBgn0003140	790
FBgn0003141	1140
FBgn0003145	449
FBgn0003149	12139
FBgn0003159	5661
FBgn0003162	1211
FBgn0003165	1517
FBgn0003169	1416
FBgn0003174	55
FBgn0003175	1938
FBgn0003187	3892
FBgn0003189	933
FBgn0003204	1814
FBgn0003205	1497
FBgn0003206	1202
FBgn0003209	2039
FBgn0003210	1446
FBgn0003218	4323
FBgn0003227	21
FBgn0003231	11350
FBgn0003248	624
FBgn0003249	1855
FBgn0003250	3869
FBgn0003254	464
FBgn0003255	52
FBgn0003256	952
FBgn0003257	264
FBgn0003261	11795
FBgn0003267	7
FBgn0003268	314
FBgn0003270	0
FBgn0003274	16857
FBgn0003275	1145
FBgn0003277	3371
FBgn0003278	198
FBgn0003279	24301
FBgn0003285	116
FBgn0003292	116
FBgn0003295	47
FBgn0003300	42
FBgn0003301	2113
FBgn0003302	1103
FBgn0003308	1775
FBgn0003310	903
FBgn0003312	16
FBgn0003313+FBgn0263087	17
FBgn0003317	934
FBgn0003319	5
FBgn0003321	2628
FBgn0003326	76
FBgn0003328	1592
FBgn0003330	344
FBgn0003334	1287
FBgn0003339	158
FBgn0003345	1935
FBgn0003346	1178
FBgn0003353	296
FBgn0003356	3011
FBgn0003357	2227
FBgn0003358	15672
FBgn0003360	46768
FBgn0003366	3242
FBgn0003372	12
FBgn0003373	0
FBgn0003374	1
FBgn0003375	0
FBgn0003377	0
FBgn0003378	2
FBgn0003380	2167
FBgn0003382	19
FBgn0003386	861
FBgn0003388	149
FBgn0003390	1125
FBgn0003391	1437
FBgn0003392	6906
FBgn0003396	1813
FBgn0003401	56
FBgn0003410	2277
FBgn0003411	11
FBgn0003415	2081
FBgn0003416	511
FBgn0003423	5643
FBgn0003429	3619
FBgn0003430	90
FBgn0003435	20100
FBgn0003444	256
FBgn0003447	821
FBgn0003448	1
FBgn0003449	776
FBgn0003450	16
FBgn0003459	558
FBgn0003460	492
FBgn0003462	16005
FBgn0003463	2303
FBgn0003464	1645
FBgn0003475	6869
FBgn0003479	252
FBgn0003480	59
FBgn0003482	21
FBgn0003483	220
FBgn0003486	0
FBgn0003495	994
FBgn0003499	187
FBgn0003502+FBgn0262374	940
FBgn0003510+FBgn0003511	303
FBgn0003512	531
FBgn0003513	156
FBgn0003514	2461
FBgn0003515	746
FBgn0003517	21455
FBgn0003520	2296
FBgn0003525	33
FBgn0003527	403
FBgn0003545	928
FBgn0003557	2823
FBgn0003559	687
FBgn0003567	984
FBgn0003575	1198
FBgn0003598	737
FBgn0003607	1456
FBgn0003612	2701
FBgn0003638	6483
FBgn0003651	1399
FBgn0003654	683
FBgn0003655	73
FBgn0003656	7268
FBgn0003660	4100
FBgn0003676	1698
FBgn0003683	0
FBgn0003687	216
FBgn0003701	260
FBgn0003710	374
FBgn0003714	375
FBgn0003716	2012
FBgn0003719	150
FBgn0003720	0
FBgn0003721	10572
FBgn0003731	3176
FBgn0003732	1722
FBgn0003733	156
FBgn0003741	238
FBgn0003742	880
FBgn0003744	1566
FBgn0003747	0
FBgn0003748	14118
FBgn0003751	11
FBgn0003861	9063
FBgn0003862	1921
FBgn0003863	23911
FBgn0003865	0
FBgn0003866	343
FBgn0003867	1335
FBgn0003870	1898
FBgn0003882	825
FBgn0003884	40540
FBgn0003885	7423
FBgn0003886	618
FBgn0003887	9414
FBgn0003888	2724
FBgn0003889	29691
FBgn0003890	3229
FBgn0003891	12343
FBgn0003892	510
FBgn0003896	190
FBgn0003900	505
FBgn0003916	0
FBgn0003920	1
FBgn0003922	0
FBgn0003923	0
FBgn0003926	0
FBgn0003930	9
FBgn0003931	0
FBgn0003933	0
FBgn0003934	5
FBgn0003935	3
FBgn0003936	0
FBgn0003938	0
FBgn0003941	16219
FBgn0003942	16607
FBgn0003943	15775
FBgn0003944	347
FBgn0003950	187
FBgn0003961	673
FBgn0003963	281
FBgn0003964	1054
FBgn0003965	1410
FBgn0003969	837
FBgn0003975	103
FBgn0003977	638
FBgn0003978	189
FBgn0003979	0
FBgn0003980	5
FBgn0003983	1
FBgn0003984	309
FBgn0003996	403
FBgn0003997	224
FBgn0004003	1362
FBgn0004009	48
FBgn0004028	9626
FBgn0004034	2
FBgn0004045	11
FBgn0004047	286
FBgn0004049	1299
FBgn0004050	955
FBgn0004052	5
FBgn0004053	0
FBgn0004054	0
FBgn0004055	1585
FBgn0004057	3990
FBgn0004066	2715
FBgn0004087	195
FBgn0004101	298
FBgn0004102	221
FBgn0004103	4850
FBgn0004106	174
FBgn0004107	70
FBgn0004108	348
FBgn0004110	3
FBgn0004117	9943
FBgn0004118	286
FBgn0004132	482
FBgn0004133	1197
FBgn0004143	1
FBgn0004167	10215
FBgn0004168	177
FBgn0004169	14031
FBgn0004170	1
FBgn0004171	5640
FBgn0004172	1251
FBgn0004173	7474
FBgn0004174	6431
FBgn0004175	3668
FBgn0004177	7414
FBgn0004179	3502
FBgn0004181	101860
FBgn0004183	3
FBgn0004185	0
FBgn0004186	2
FBgn0004187	0
FBgn0004188	0
FBgn0004189	0
FBgn0004190	0
FBgn0004191	1
FBgn0004192	0
FBgn0004197	263
FBgn0004198	1162
FBgn0004227	1889
FBgn0004228	929
FBgn0004237	2909
FBgn0004240	439
FBgn0004242	4884
FBgn0004244	1236
FBgn0004359	636
FBgn0004360	225
FBgn0004362	1306
FBgn0004363	22362
FBgn0004364	976
FBgn0004367	234
FBgn0004368	1526
FBgn0004369	1248
FBgn0004370	2458
FBgn0004372	218
FBgn0004373	4725
FBgn0004374	1138
FBgn0004378	286
FBgn0004379	1084
FBgn0004380	733
FBgn0004381	528
FBgn0004387	1323
FBgn0004389	1
FBgn0004390	825
FBgn0004391	708
FBgn0004394	77
FBgn0004395	663
FBgn0004396	1039
FBgn0004397	2032
FBgn0004400	17
FBgn0004401	4686
FBgn0004403	7115
FBgn0004404	3535
FBgn0004406	233
FBgn0004407+FBgn0064115	611
FBgn0004414	5809
FBgn0004419	2691
FBgn0004425	1455
FBgn0004426	1444
FBgn0004427	392
FBgn0004428	538
FBgn0004429	643
FBgn0004430	140
FBgn0004431	169
FBgn0004432	18961
FBgn0004436	3275
FBgn0004449	2647
FBgn0004456	1207
FBgn0004462	766
FBgn0004463	527
FBgn0004465	876
FBgn0004507	12803
FBgn0004509	2689
FBgn0004510	337
FBgn0004511	2
FBgn0004512	3510
FBgn0004513	569
FBgn0004514	74
FBgn0004516	2445
FBgn0004552	445
FBgn0004554	8
FBgn0004556	194
FBgn0004567	48
FBgn0004569	241
FBgn0004573	120
FBgn0004574	3566
FBgn0004575	1705
FBgn0004577	3
FBgn0004580	1562
FBgn0004581	1009
FBgn0004583	879
FBgn0004584	597
FBgn0004587	4934
FBgn0004588	0
FBgn0004589	6
FBgn0004590	1
FBgn0004591	1
FBgn0004592	0
FBgn0004593	0
FBgn0004594	0
FBgn0004595	1688
FBgn0004597	431
FBgn0004598	2294
FBgn0004606	498
FBgn0004607	726
FBgn0004611	2532
FBgn0004618	230
FBgn0004619	162
FBgn0004620	276
FBgn0004622	102
FBgn0004623	4378
FBgn0004629	0
FBgn0004635	351
FBgn0004636	3083
FBgn0004638	1424
FBgn0004643	509
FBgn0004644	89
FBgn0004646	1964
FBgn0004647	578
FBgn0004648	4762
FBgn0004649+FBgn0263530	57
FBgn0004650	854
FBgn0004652	1185
FBgn0004654	7909
FBgn0004655	999
FBgn0004656	2771
FBgn0004657	3252
FBgn0004666	95
FBgn0004687	3586
FBgn0004698	1399
FBgn0004777	5
FBgn0004778	109
FBgn0004779	1
FBgn0004780	3
FBgn0004781	0
FBgn0004782	2
FBgn0004783	0
FBgn0004784	3761
FBgn0004795	1012
FBgn0004797	1654
FBgn0004811	913
FBgn0004828	8609
FBgn0004832	369
FBgn0004837	460
FBgn0004838	11005
FBgn0004839	195
FBgn0004841	66
FBgn0004842	38
FBgn0004852	2101
FBgn0004854	235
FBgn0004855	424
FBgn0004856	971
FBgn0004858	685
FBgn0004859	849
FBgn0004860	276
FBgn0004861	437
FBgn0004862	27
FBgn0004863	64
FBgn0004864	971
FBgn0004865	203
FBgn0004867	21078
FBgn0004868	7764
FBgn0004870	115
FBgn0004872	77
FBgn0004875	2860
FBgn0004876	5168
FBgn0004878	0
FBgn0004880	679
FBgn0004882	12734
FBgn0004885	2774
FBgn0004888	8445
FBgn0004889	3042
FBgn0004892	84
FBgn0004893	933
FBgn0004895	10
FBgn0004896	46
FBgn0004897	5
FBgn0004898	8
FBgn0004901	314
FBgn0004903	2165
FBgn0004907	22811
FBgn0004908	381
FBgn0004910	1622
FBgn0004911	17
FBgn0004913	1611
FBgn0004914	2724
FBgn0004915	1088
FBgn0004919	1034
FBgn0004921	9183
FBgn0004924	3069
FBgn0004926	3428
FBgn0004956	199
FBgn0004957	232
FBgn0004959	6
FBgn0005198	1401
FBgn0005278	7317
FBgn0005322	1375
FBgn0005355	574
FBgn0005386	2271
FBgn0005390	7
FBgn0005391	18
FBgn0005411	1771
FBgn0005427	1072
FBgn0005533	13169
FBgn0005536	4945
FBgn0005558	150
FBgn0005561	198
FBgn0005564	580
FBgn0005585	18057
FBgn0005586	1430
FBgn0005590	2
FBgn0005592	177
FBgn0005593	21986
FBgn0005596	585
FBgn0005612	1418
FBgn0005613	118
FBgn0005614	3314
FBgn0005617	613
FBgn0005619	557
FBgn0005624	167
FBgn0005626	1322
FBgn0005631	796
FBgn0005632	5496
FBgn0005633	56
FBgn0005636	548
FBgn0005638	118
FBgn0005640	1731
FBgn0005642	637
FBgn0005648	1194
FBgn0005649	3428
FBgn0005654+FBgn0085344	3964
FBgn0005655	215
FBgn0005658	112
FBgn0005659	952
FBgn0005660	85
FBgn0005664	224
FBgn0005666	21011
FBgn0005670	206
FBgn0005671	16898
FBgn0005672	1215
FBgn0005674	1556
FBgn0005677	309
FBgn0005683	170
FBgn0005694	1201
FBgn0005695	549
FBgn0005696	96
FBgn0005771	883
FBgn0005775	464
FBgn0005777	1869
FBgn0005778	457
FBgn0005779	472
FBgn0008635	4280
FBgn0008636	34
FBgn0008646	50
FBgn0008651	112
FBgn0010014	464
FBgn0010015	531
FBgn0010019	825704
FBgn0010038	528
FBgn0010039	526
FBgn0010040	17
FBgn0010041	152
FBgn0010042	7
FBgn0010043	183
FBgn0010044	319
FBgn0010051	2799
FBgn0010052	152
FBgn0010053	6430
FBgn0010078	15079
FBgn0010097	5
FBgn0010100	28294
FBgn0010105	346
FBgn0010109	2
FBgn0010113	1119
FBgn0010114	2437
FBgn0010173	1519
FBgn0010194	174
FBgn0010197	28
FBgn0010198	10027
FBgn0010213	3929
FBgn0010215	2703
FBgn0010217	46540
FBgn0010220	367
FBgn0010222	1206
FBgn0010223	517
FBgn0010225	15872
FBgn0010226	13992
FBgn0010228	3074
FBgn0010235	2341
FBgn0010238	2052
FBgn0010240	130
FBgn0010241	3092
FBgn0010246	6407
FBgn0010247	1205
FBgn0010258	552
FBgn0010263	5080
FBgn0010265	15652
FBgn0010269	599
FBgn0010278	794
FBgn0010280	3417
FBgn0010282	1147
FBgn0010287	325
FBgn0010288	4384
FBgn0010292	421
FBgn0010294	0
FBgn0010295	0
FBgn0010296	0
FBgn0010300	627
FBgn0010303	1236
FBgn0010309	1171
FBgn0010313	1274
FBgn0010314	196
FBgn0010315	343
FBgn0010316	352
FBgn0010317	56
FBgn0010323	19
FBgn0010328	1367
FBgn0010329	213
FBgn0010333	1764
FBgn0010339	1116
FBgn0010340	310
FBgn0010341	3069
FBgn0010342	229
FBgn0010348	9199
FBgn0010350	4485
FBgn0010352	35414
FBgn0010355	2174
FBgn0010356	548
FBgn0010357	22504
FBgn0010358	25
FBgn0010359	0
FBgn0010379	2484
FBgn0010380	2250
FBgn0010381	2080
FBgn0010382	632
FBgn0010383	321
FBgn0010385	115
FBgn0010387	12699
FBgn0010388	131
FBgn0010389	498
FBgn0010391	2095
FBgn0010395	635
FBgn0010397	1768
FBgn0010398	203
FBgn0010399	314
FBgn0010401	821
FBgn0010403	747
FBgn0010406	1242
FBgn0010407	56
FBgn0010408	6643
FBgn0010409	12072
FBgn0010411	18862
FBgn0010412	7470
FBgn0010414	202
FBgn0010415	4915
FBgn0010416	712
FBgn0010417	759
FBgn0010421	395
FBgn0010422	997
FBgn0010423	361
FBgn0010424	617
FBgn0010425	1116
FBgn0010431	37
FBgn0010433	0
FBgn0010434	6175
FBgn0010435	16768
FBgn0010438	47
FBgn0010441	799
FBgn0010452	272
FBgn0010453	109
FBgn0010470	5705
FBgn0010473	1964
FBgn0010482	4451
FBgn0010488	13216
FBgn0010497	1181
FBgn0010501	227
FBgn0010504	4381
FBgn0010516	5685
FBgn0010520	161
FBgn0010531	796
FBgn0010548	12950
FBgn0010549	117
FBgn0010551	5555
FBgn0010575	1977
FBgn0010583	1685
FBgn0010590	3482
FBgn0010591	1830
FBgn0010602	1432
FBgn0010607	262
FBgn0010611	3861
FBgn0010612	5810
FBgn0010620	2129
FBgn0010621	1947
FBgn0010622	456
FBgn0010638	3116
FBgn0010651	2817
FBgn0010660	1096
FBgn0010741	734
FBgn0010747	3430
FBgn0010750	801
FBgn0010762	1238
FBgn0010768	141
FBgn0010770	225
FBgn0010772	2703
FBgn0010774	1861
FBgn0010786	2782
FBgn0010803	1280
FBgn0010808	1819
FBgn0010812	994
FBgn0010825	2709
FBgn0010830	413
FBgn0010877	1685
FBgn0010894	622
FBgn0010905	1815
FBgn0010909	3095
FBgn0010926	346
FBgn0011016	2581
FBgn0011020	181
FBgn0011202	1372
FBgn0011204	3020
FBgn0011205	1915
FBgn0011206	15159
FBgn0011207	1384
FBgn0011211	34278
FBgn0011217	15586
FBgn0011224	4788
FBgn0011225	14427
FBgn0011227	2856
FBgn0011230	11508
FBgn0011232	651
FBgn0011236	709
FBgn0011239	1327
FBgn0011241	646
FBgn0011244	15154
FBgn0011259	616
FBgn0011260	573
FBgn0011270	5729
FBgn0011272	14804
FBgn0011273+FBgn0039374	5030
FBgn0011274	2438
FBgn0011276	5
FBgn0011277	9
FBgn0011278	27
FBgn0011279	118
FBgn0011280	9824
FBgn0011281	1348
FBgn0011282	7
FBgn0011283	137
FBgn0011284	18364
FBgn0011286	4734
FBgn0011288	1423
FBgn0011289	2245
FBgn0011290	595
FBgn0011291	289
FBgn0011293	807
FBgn0011294	184
FBgn0011296	2855
FBgn0011297	395
FBgn0011300	1411
FBgn0011305	796
FBgn0011327	3883
FBgn0011335	312
FBgn0011336	5789
FBgn0011361	4535
FBgn0011455	5119
FBgn0011474	667
FBgn0011476	342
FBgn0011481	1520
FBgn0011509	751
FBgn0011554	316
FBgn0011555	2427
FBgn0011556	608
FBgn0011559	35773
FBgn0011566	286
FBgn0011569	419
FBgn0011570	981
FBgn0011571	918
FBgn0011573	2340
FBgn0011576	0
FBgn0011581	764
FBgn0011582	264
FBgn0011584	5444
FBgn0011586	1104
FBgn0011589	180
FBgn0011591	330
FBgn0011592	955
FBgn0011596	2491
FBgn0011603	2185
FBgn0011604	2142
FBgn0011606	4197
FBgn0011638	1343
FBgn0011640	1545
FBgn0011642	1766
FBgn0011648	1329
FBgn0011653	11
FBgn0011655	875
FBgn0011656	2094
FBgn0011659	146
FBgn0011660	515
FBgn0011661	7821
FBgn0011666	1073
FBgn0011668	26458
FBgn0011669	29372
FBgn0011670	5047
FBgn0011672	2217
FBgn0011674	199
FBgn0011676	224
FBgn0011692	186
FBgn0011693	1996
FBgn0011694	40498
FBgn0011695	30305
FBgn0011701	308
FBgn0011703	118
FBgn0011704	411
FBgn0011705	339
FBgn0011706	32
FBgn0011708	2626
FBgn0011710	846
FBgn0011715	464
FBgn0011722	1407
FBgn0011723	158
FBgn0011725	15217
FBgn0011726	5009
FBgn0011737	2514
FBgn0011739	1520
FBgn0011740	1332
FBgn0011741	550
FBgn0011742	2417
FBgn0011743	2290
FBgn0011745	1918
FBgn0011746	459
FBgn0011747	7017
FBgn0011754	5785
FBgn0011758	52
FBgn0011760	7432
FBgn0011761	54
FBgn0011762	44
FBgn0011763	1399
FBgn0011764	1180
FBgn0011766	2525
FBgn0011768	5159
FBgn0011769	268
FBgn0011770	4504
FBgn0011771	729
FBgn0011774	253
FBgn0011785	1539
FBgn0011787	664
FBgn0011802	426
FBgn0011812	0
FBgn0011817	2730
FBgn0011818	911
FBgn0011822	175
FBgn0011824	317
FBgn0011826	1215
FBgn0011828	1233
FBgn0011829	76
FBgn0011832	0
FBgn0011834	1260
FBgn0011836	615
FBgn0011837	2438
FBgn0011840	0
FBgn0011844	0
FBgn0011845	0
FBgn0011848	0
FBgn0011849	0
FBgn0011850	0
FBgn0011851	0
FBgn0011852	0
FBgn0011853	0
FBgn0011855	0
FBgn0011858	0
FBgn0011859	1
FBgn0011860	0
FBgn0011861	0
FBgn0011862	0
FBgn0011863	0
FBgn0011864	0
FBgn0011865	0
FBgn0011866	0
FBgn0011867	0
FBgn0011868	0
FBgn0011869	0
FBgn0011870	0
FBgn0011871	0
FBgn0011872	0
FBgn0011877	0
FBgn0011878	0
FBgn0011879	0
FBgn0011880	0
FBgn0011881	0
FBgn0011882	0
FBgn0011883	0
FBgn0011884	0
FBgn0011885	0
FBgn0011887	0
FBgn0011888	0
FBgn0011889	0
FBgn0011890	0
FBgn0011891	0
FBgn0011892	1
FBgn0011893	1
FBgn0011894	0
FBgn0011895	1
FBgn0011896	0
FBgn0011897	0
FBgn0011902	0
FBgn0011904	0
FBgn0011905	0
FBgn0011906	0
FBgn0011909	0
FBgn0011910	0
FBgn0011915	0
FBgn0011916	0
FBgn0011919	1
FBgn0011921	0
FBgn0011927	0
FBgn0011928	0
FBgn0011931	0
FBgn0011932	0
FBgn0011933	0
FBgn0011934	0
FBgn0011935	1
FBgn0011936	0
FBgn0011937	0
FBgn0011938	0
FBgn0011944	0
FBgn0011945	0
FBgn0011948	0
FBgn0011949	0
FBgn0011950	0
FBgn0011951	0
FBgn0011952	0
FBgn0011953	0
FBgn0011954	0
FBgn0011955	0
FBgn0011956	0
FBgn0011957	0
FBgn0011958	0
FBgn0011959	0
FBgn0011960	0
FBgn0011961	0
FBgn0011962	0
FBgn0011963	0
FBgn0011965	0
FBgn0011966	0
FBgn0011970	0
FBgn0011971	0
FBgn0011974	0
FBgn0011975	0
FBgn0011976	0
FBgn0011977	0
FBgn0011980	0
FBgn0011981	0
FBgn0011982	0
FBgn0011983	0
FBgn0011984	1
FBgn0011985	1
FBgn0011986	0
FBgn0011987	3
FBgn0011993	0
FBgn0011994	0
FBgn0011998	0
FBgn0011999	0
FBgn0012000	0
FBgn0012001	0
FBgn0012002	0
FBgn0012003	0
FBgn0012004	0
FBgn0012009	0
FBgn0012010	0
FBgn0012011	0
FBgn0012016	0
FBgn0012017	0
FBgn0012018	0
FBgn0012024	0
FBgn0012025	2
FBgn0012026	1
FBgn0012027	1
FBgn0012028	0
FBgn0012034	25054
FBgn0012036	23979
FBgn0012037	6948
FBgn0012042	58
FBgn0012051	1682
FBgn0012058	2703
FBgn0012344	393
FBgn0013263+FBgn0260233	2977
FBgn0013269	814
FBgn0013272	20684
FBgn0013275	1
FBgn0013276	1
FBgn0013277	0
FBgn0013278	11
FBgn0013279	4
FBgn0013300	1800
FBgn0013301	2347
FBgn0013303	1009
FBgn0013305	4404
FBgn0013307	866
FBgn0013308	78
FBgn0013323	101
FBgn0013325	16015
FBgn0013334	5905
FBgn0013342	4698
FBgn0013343	1056
FBgn0013347	1061
FBgn0013348	1208
FBgn0013432	486
FBgn0013433	89
FBgn0013435	227
FBgn0013467	1222
FBgn0013469	190
FBgn0013531	265
FBgn0013548	123
FBgn0013563	491
FBgn0013576	10517
FBgn0013672	40089
FBgn0013673	49
FBgn0013674	342220
FBgn0013675	69347
FBgn0013676	203557
FBgn0013678	117031
FBgn0013679	19383
FBgn0013680	330
FBgn0013681	7981
FBgn0013683	59
FBgn0013684	18785
FBgn0013685	67
FBgn0013686	507534
FBgn0013688	1219
FBgn0013689	7
FBgn0013690	4
FBgn0013691	0
FBgn0013692	0
FBgn0013693	0
FBgn0013694	9
FBgn0013695	0
FBgn0013696	0
FBgn0013697	42
FBgn0013698	3
FBgn0013699	4
FBgn0013700	0
FBgn0013701	1
FBgn0013702	0
FBgn0013703	0
FBgn0013704	12
FBgn0013705	0
FBgn0013706	0
FBgn0013707	0
FBgn0013708	1
FBgn0013709	0
FBgn0013710	9
FBgn0013717	474
FBgn0013718	3337
FBgn0013720	610
FBgn0013725	147
FBgn0013726	1086
FBgn0013732	176
FBgn0013733	18977
FBgn0013746	1283
FBgn0013749	2587
FBgn0013750	2037
FBgn0013751	73
FBgn0013753	250
FBgn0013755	6
FBgn0013756	1771
FBgn0013762	513
FBgn0013763	14386
FBgn0013764	922
FBgn0013765	6612
FBgn0013767	100
FBgn0013770	15279
FBgn0013771	1587
FBgn0013772	10849
FBgn0013773	950
FBgn0013799	901
FBgn0013809	1489
FBgn0013810	3609
FBgn0013811	1293
FBgn0013812	277
FBgn0013813	1943
FBgn0013949	737
FBgn0013953	304
FBgn0013954	5157
FBgn0013972	564
FBgn0013973	421
FBgn0013981	8882
FBgn0013983	546
FBgn0013984	609
FBgn0013987	2197
FBgn0013995	6546
FBgn0013997	2427
FBgn0014000	1888
FBgn0014002	18016
FBgn0014006	1616
FBgn0014007	1051
FBgn0014009	3332
FBgn0014010	6162
FBgn0014011	1589
FBgn0014018	2845
FBgn0014019	1305
FBgn0014020	10327
FBgn0014022	212
FBgn0014023	483
FBgn0014024	943
FBgn0014026	27590
FBgn0014028	9353
FBgn0014029	1037
FBgn0014031	3601
FBgn0014032	338
FBgn0014033	402
FBgn0014037	5759
FBgn0014073	752
FBgn0014075	2871
FBgn0014076	0
FBgn0014092	372
FBgn0014127	1027
FBgn0014133	2624
FBgn0014135	254
FBgn0014141	3981
FBgn0014143	61
FBgn0014163	4519
FBgn0014179	37
FBgn0014184	49048
FBgn0014189	2123
FBgn0014269	567
FBgn0014340	266
FBgn0014342	658
FBgn0014343	264
FBgn0014366	621
FBgn0014368	2
FBgn0014380	1066
FBgn0014388	977
FBgn0014391	2687
FBgn0014395	442
FBgn0014396	8708
FBgn0014411	1732
FBgn0014417	513
FBgn0014427	3797
FBgn0014454	5
FBgn0014455	2627
FBgn0014464	15
FBgn0014465	4
FBgn0014466	0
FBgn0014469	11109
FBgn0014848	0
FBgn0014849	0
FBgn0014850	0
FBgn0014851	3
FBgn0014857	2729
FBgn0014859	260
FBgn0014861	119
FBgn0014863	10892
FBgn0014865	238
FBgn0014868	2832
FBgn0014869	5212
FBgn0014870	1876
FBgn0014877	2307
FBgn0014879	777
FBgn0014903+FBgn0053082	2154
FBgn0014906	3983
FBgn0014930	1340
FBgn0014931	80
FBgn0014949	2
FBgn0015000	883
FBgn0015001	601
FBgn0015008	1877
FBgn0015010	4618
FBgn0015011	1064
FBgn0015019	1838
FBgn0015024	6164
FBgn0015025	161
FBgn0015031	5447
FBgn0015032	45
FBgn0015033	725
FBgn0015034	1108
FBgn0015035	706
FBgn0015036	17
FBgn0015037	1292
FBgn0015038	227
FBgn0015039	8990
FBgn0015040	4
FBgn0015075	866
FBgn0015218	6482
FBgn0015221	22643
FBgn0015222	24945
FBgn0015229	746
FBgn0015230	1375
FBgn0015239	1334
FBgn0015240	841
FBgn0015245	9108
FBgn0015247	3554
FBgn0015268	126
FBgn0015269	2477
FBgn0015270	82
FBgn0015271	126
FBgn0015277	922
FBgn0015278	3009
FBgn0015279	1730
FBgn0015282	4072
FBgn0015283	4110
FBgn0015286	1863
FBgn0015295	448
FBgn0015296	681
FBgn0015298	809
FBgn0015299	448
FBgn0015300	401
FBgn0015316	84
FBgn0015320	3471
FBgn0015321	3856
FBgn0015323	619
FBgn0015324	16173
FBgn0015331	818
FBgn0015336	334
FBgn0015338	809
FBgn0015351	147
FBgn0015359	1334
FBgn0015360	1007
FBgn0015371	1059
FBgn0015372	921
FBgn0015376	528
FBgn0015379	635
FBgn0015380	256
FBgn0015381	38
FBgn0015391	281
FBgn0015393	259
FBgn0015396	263
FBgn0015399	355
FBgn0015400	285
FBgn0015402	942
FBgn0015477	2391
FBgn0015509	4258
FBgn0015513	2505
FBgn0015519	131
FBgn0015520	903
FBgn0015521	7666
FBgn0015522	594
FBgn0015524	115
FBgn0015527	405
FBgn0015541	2552
FBgn0015543	21
FBgn0015544	705
FBgn0015546	328
FBgn0015550	13
FBgn0015553	100
FBgn0015558	691
FBgn0015561	30
FBgn0015568	1547
FBgn0015569	4968
FBgn0015570	1109
FBgn0015571	6413
FBgn0015572	315
FBgn0015574	955
FBgn0015575	8561
FBgn0015576	1763
FBgn0015577	1186
FBgn0015582	405
FBgn0015583	1194
FBgn0015584	9729
FBgn0015585	4611
FBgn0015586	4319
FBgn0015589	1750
FBgn0015591	627
FBgn0015600	10017
FBgn0015602	443
FBgn0015609	1121
FBgn0015614	3378
FBgn0015615	606
FBgn0015618	94
FBgn0015621	196
FBgn0015622	11552
FBgn0015623	45412
FBgn0015625	692
FBgn0015663	289
FBgn0015664	688
FBgn0015714	1971
FBgn0015721	215
FBgn0015737	3567
FBgn0015754	3320
FBgn0015756	14830
FBgn0015765	705
FBgn0015766+FBgn0065097	34843
FBgn0015770	52
FBgn0015772	2566
FBgn0015773	242
FBgn0015774	471
FBgn0015776	9883
FBgn0015777	7842
FBgn0015778	10261
FBgn0015781	809
FBgn0015789	3189
FBgn0015790	5364
FBgn0015791	2954
FBgn0015793	930
FBgn0015794	1017
FBgn0015795	5324
FBgn0015797	1697
FBgn0015799	1105
FBgn0015801	1162
FBgn0015803	1527
FBgn0015805	730
FBgn0015806	2011
FBgn0015808	2608
FBgn0015818	353
FBgn0015828	623
FBgn0015829	565
FBgn0015831	1122
FBgn0015834	3927
FBgn0015838	424
FBgn0015872	2711
FBgn0015903	636
FBgn0015904	119
FBgn0015905	404
FBgn0015919	293
FBgn0015924	3679
FBgn0015925	403
FBgn0015926	9
FBgn0015929	470
FBgn0015949	1935
FBgn0016013	1662
FBgn0016031	3380
FBgn0016032	547
FBgn0016034	554
FBgn0016036	22
FBgn0016038	1631
FBgn0016041	2105
FBgn0016047	124
FBgn0016053	0
FBgn0016054	146
FBgn0016059	2577
FBgn0016061	527
FBgn0016070	1598
FBgn0016075	1908
FBgn0016076	3244
FBgn0016078	1759
FBgn0016080	3526
FBgn0016081	5502
FBgn0016119	6586
FBgn0016120	7166
FBgn0016122	6881
FBgn0016123	4837
FBgn0016126	8957
FBgn0016131	191
FBgn0016641	980
FBgn0016650	728
FBgn0016660	55
FBgn0016672	1210
FBgn0016675	2343
FBgn0016684	3956
FBgn0016685	1567
FBgn0016687	8002
FBgn0016691	8333
FBgn0016693	7861
FBgn0016694	7700
FBgn0016696	3667
FBgn0016697	3404
FBgn0016698	508
FBgn0016700	3669
FBgn0016701	1759
FBgn0016715	1416
FBgn0016726	5714
FBgn0016754	1284
FBgn0016756	11642
FBgn0016762	266
FBgn0016792	596
FBgn0016794	710
FBgn0016797	1884
FBgn0016917	8413
FBgn0016919	492
FBgn0016920	167
FBgn0016926	7621
FBgn0016930	1490
FBgn0016970	217
FBgn0016974	1274
FBgn0016976+FBgn0016975	2640
FBgn0016977	4654
FBgn0016978	1049
FBgn0016983	1529
FBgn0016984	2089
FBgn0017414	145
FBgn0017418	2334
FBgn0017424	3
FBgn0017429	693
FBgn0017430	524
FBgn0017448	1005
FBgn0017456	1532
FBgn0017457	761
FBgn0017482	385
FBgn0017545	29467
FBgn0017550	1116
FBgn0017551	369
FBgn0017556	1514
FBgn0017558	7792
FBgn0017561	639
FBgn0017566	10912
FBgn0017567	4009
FBgn0017572	2432
FBgn0017577	95
FBgn0017578	578
FBgn0017579	13559
FBgn0017581	35460
FBgn0017590	395
FBgn0019624	13169
FBgn0019637	597
FBgn0019643	5090
FBgn0019644	10919
FBgn0019650	407
FBgn0019660	211
FBgn0019661	11383
FBgn0019662	1244
FBgn0019686	269
FBgn0019809	58
FBgn0019828	14333
FBgn0019830	3478
FBgn0019886	7048
FBgn0019890	5754
FBgn0019925	3810
FBgn0019928	1685
FBgn0019929	1160
FBgn0019932	1596
FBgn0019936	10732
FBgn0019938	456
FBgn0019940	1498
FBgn0019947	1544
FBgn0019948	4436
FBgn0019949	478
FBgn0019952	1223
FBgn0019957	5999
FBgn0019960	8717
FBgn0019968	4979
FBgn0019972	569
FBgn0019982	1972
FBgn0019985	342
FBgn0019990	850
FBgn0020018	1696
FBgn0020224	1407
FBgn0020235	9651
FBgn0020236	32843
FBgn0020238	14082
FBgn0020248	20
FBgn0020249	2045
FBgn0020251	972
FBgn0020255	5217
FBgn0020257	817
FBgn0020258	47
FBgn0020261	1954
FBgn0020269	362
FBgn0020270	180
FBgn0020272	144
FBgn0020277	271
FBgn0020278	1211
FBgn0020279	5285
FBgn0020280	832
FBgn0020294	760
FBgn0020299	899
FBgn0020300	1897
FBgn0020304	3508
FBgn0020305	400
FBgn0020307	581
FBgn0020309	3855
FBgn0020312	530
FBgn0020369	3017
FBgn0020370	2845
FBgn0020371	2182
FBgn0020372	730
FBgn0020376	1
FBgn0020377	134
FBgn0020378	256
FBgn0020379	856
FBgn0020381	748
FBgn0020385	12587
FBgn0020386	5368
FBgn0020388	1185
FBgn0020389	523
FBgn0020391	133
FBgn0020392	1024
FBgn0020399	2184
FBgn0020407	206
FBgn0020412	3616
FBgn0020414	6253
FBgn0020415	4859
FBgn0020416	1142
FBgn0020429	8
FBgn0020440	1122
FBgn0020443	4051
FBgn0020445	347
FBgn0020493	1050
FBgn0020496	3890
FBgn0020497	2605
FBgn0020503	14679
FBgn0020506	212
FBgn0020508	1108
FBgn0020509	8773
FBgn0020510	1083
FBgn0020513	12085
FBgn0020518	7
FBgn0020521	2535
FBgn0020545	2877
FBgn0020546+FBgn0262462	2
FBgn0020556	3
FBgn0020616	546
FBgn0020617	36
FBgn0020618	15088
FBgn0020620	1790
FBgn0020621	2895
FBgn0020622	1343
FBgn0020626	3319
FBgn0020633	36
FBgn0020637	23
FBgn0020638	0
FBgn0020639	0
FBgn0020640	3
FBgn0020641	0
FBgn0020642	4
FBgn0020643	0
FBgn0020644	0
FBgn0020645	1
FBgn0020646	0
FBgn0020647	5663
FBgn0020653	6936
FBgn0020655	1675
FBgn0020660	6
FBgn0020762	884
FBgn0020764	10436
FBgn0020765	16
FBgn0020766	1269
FBgn0020767	1594
FBgn0020880	5
FBgn0020887	1113
FBgn0020906	23790
FBgn0020907	1750
FBgn0020908	11744
FBgn0020909	224
FBgn0020910+FBgn0086056	24400
FBgn0020912	684
FBgn0020930	1461
FBgn0021738	33
FBgn0021742	5
FBgn0021750	308
FBgn0021760	12904
FBgn0021761	603
FBgn0021764	951
FBgn0021765	4169
FBgn0021767	118
FBgn0021768	1984
FBgn0021776	129
FBgn0021795	2629
FBgn0021796	1312
FBgn0021800	1058
FBgn0021814	2278
FBgn0021818	906
FBgn0021825	1414
FBgn0021847	1433
FBgn0021856	588
FBgn0021872	13655
FBgn0021874	333
FBgn0021875	225
FBgn0021895	1103
FBgn0021906	9591
FBgn0021944	1696
FBgn0021967	3650
FBgn0021979	5378
FBgn0021995	510
FBgn0022023	3791
FBgn0022027	597
FBgn0022029	837
[truncated: 15,153 more rows]
