# Supplementary material for: The Drosophila transcriptional network is structured by microbiota
Source: BMC Genomics. 2016 Nov 25;17:975. doi: 10.1186/s12864-016-3307-9 (PMC5124311; doi:10.1186/s12864-016-3307-9)
Supplement: Additional file 12: — Data analysis tools. The unzipped folder contains (1) parameters used to align and count reads (align_count_index_reads.txt) and (2) an R script to replicate the data analysis. See README file and R script within folder for instructions. (ZIP 15304 kb) [file 12864_2016_3307_MOESM12_ESM.zip › DobsonEtAlBMCanalysis_submitted/counts_raw/540_6823_4220_N_JC-17_ATGTCA_R1_sn.sam.count]

FBgn0000003	0
FBgn0000008	510
FBgn0000014	415
FBgn0000015	469
FBgn0000017	1721
FBgn0000018	428
FBgn0000022	2
FBgn0000024	2248
FBgn0000028	411
FBgn0000032	907
FBgn0000036	594
FBgn0000037	493
FBgn0000038	2122
FBgn0000039	255
FBgn0000042	23925
FBgn0000043	5887
FBgn0000045	9074
FBgn0000046	9514
FBgn0000047	1107
FBgn0000052	4349
FBgn0000053	9507
FBgn0000054	845
FBgn0000055+FBgn0000056	249183
FBgn0000057	1951
FBgn0000061	26
FBgn0000063	310
FBgn0000064	75842
FBgn0000071	12
FBgn0000075	115
FBgn0000077	305
FBgn0000078	10666
FBgn0000079	14222
FBgn0000083	7294
FBgn0000084	1874
FBgn0000092	48
FBgn0000094	7694
FBgn0000097	1216
FBgn0000099	1300
FBgn0000100	20606
FBgn0000108	4288
FBgn0000109	389
FBgn0000114	17984
FBgn0000115	947
FBgn0000116	48066
FBgn0000117	5893
FBgn0000119	1197
FBgn0000120	25417
FBgn0000121	17838
FBgn0000137	5
FBgn0000139	967
FBgn0000140	1596
FBgn0000146	227
FBgn0000147	1104
FBgn0000150	9225
FBgn0000152	142
FBgn0000153	3212
FBgn0000157	338
FBgn0000158	50
FBgn0000163	1910
FBgn0000166	4
FBgn0000173	2975
FBgn0000179	162
FBgn0000180	144
FBgn0000181	10911
FBgn0000182+FBgn0266459	4236
FBgn0000183	2717
FBgn0000206	797
FBgn0000210	283
FBgn0000212	1717
FBgn0000216	0
FBgn0000221	264
FBgn0000227	0
FBgn0000228	1374
FBgn0000229	1678
FBgn0000233	44
FBgn0000239	3800
FBgn0000241	137
FBgn0000244	2918
FBgn0000246	123
FBgn0000247	2188
FBgn0000250	3804
FBgn0000251	1899
FBgn0000253	26326
FBgn0000256	11788
FBgn0000257	734
FBgn0000259	3296
FBgn0000261	36592
FBgn0000273	4567
FBgn0000274	1999
FBgn0000276	109
FBgn0000277	19
FBgn0000278	2
FBgn0000279	1
FBgn0000280	0
FBgn0000281	0
FBgn0000283	2153
FBgn0000286	2442
FBgn0000287	2856
FBgn0000289	2964
FBgn0000299	2721
FBgn0000303	592
FBgn0000308	9012
FBgn0000316	698
FBgn0000317	1393
FBgn0000318	2633
FBgn0000319	12028
FBgn0000320	673
FBgn0000326	685
FBgn0000330	362
FBgn0000337	1
FBgn0000339	1694
FBgn0000346	3268
FBgn0000351	44
FBgn0000352	541
FBgn0000355	117
FBgn0000356	0
FBgn0000357	16
FBgn0000358	0
FBgn0000359	0
FBgn0000360	2
FBgn0000370	26071
FBgn0000376	401
FBgn0000377	569
FBgn0000382	4182
FBgn0000384	431
FBgn0000394	606
FBgn0000395	436
FBgn0000404	1180
FBgn0000405	2211
FBgn0000406	30901
FBgn0000409	10343
FBgn0000411	430
FBgn0000412	3029
FBgn0000413	1970
FBgn0000414	2525
FBgn0000416	36829
FBgn0000422	2935
FBgn0000426	253
FBgn0000427	40
FBgn0000439	92
FBgn0000442	64
FBgn0000447	4055
FBgn0000449	0
FBgn0000451	350
FBgn0000454	4107
FBgn0000455+FBgn0065087	2200
FBgn0000459	250
FBgn0000463	202
FBgn0000464	2649
FBgn0000473	8353
FBgn0000477	1589
FBgn0000479	3261
FBgn0000482	634
FBgn0000489	4394
FBgn0000490	612
FBgn0000492	278
FBgn0000497	496
FBgn0000499	2005
FBgn0000500	239
FBgn0000504	2461
FBgn0000520	291
FBgn0000524	346
FBgn0000527	539
FBgn0000529	33
FBgn0000533	378
FBgn0000535	725
FBgn0000536	5812
FBgn0000541	5108
FBgn0000542	319
FBgn0000543	711
FBgn0000546	810
FBgn0000547	1718
FBgn0000551	7
FBgn0000552	0
FBgn0000556	173085
FBgn0000557	5877
FBgn0000559	77334
FBgn0000560	61
FBgn0000562	2543
FBgn0000564	1
FBgn0000565	1833
FBgn0000566	2191
FBgn0000567	763
FBgn0000568	2441
FBgn0000575	2204
FBgn0000576	63
FBgn0000577	174
FBgn0000578	872
FBgn0000579	32547
FBgn0000581	3214
FBgn0000588	196
FBgn0000591	0
FBgn0000592	27273
FBgn0000594	0
FBgn0000606	2
FBgn0000611	2610
FBgn0000615	37163
FBgn0000617	275
FBgn0000618	187
FBgn0000625	127
FBgn0000629	754
FBgn0000633	352
FBgn0000635	2836
FBgn0000636	1193
FBgn0000639	2
FBgn0000640	10
FBgn0000644	16
FBgn0000658	40
FBgn0000659	1136
FBgn0000662	1543
FBgn0000667	6415
FBgn0000709	998
FBgn0000711	2343
FBgn0000715	427
FBgn0000719	778
FBgn0000721	5330
FBgn0000723	2861
FBgn0000808	23
FBgn0000810	557
FBgn0000826	30
FBgn0000927	30
FBgn0000928	101
FBgn0000964	60
FBgn0000996	318
FBgn0001075	154
FBgn0001077	21
FBgn0001079	286
FBgn0001083	178
FBgn0001084	125
FBgn0001085	208
FBgn0001086	784
FBgn0001087	1481
FBgn0001089	1739
FBgn0001090	3660
FBgn0001091	17464
FBgn0001092	18903
FBgn0001098	7672
FBgn0001104	1249
FBgn0001105	5626
FBgn0001108	2707
FBgn0001112	4001
FBgn0001114	6536
FBgn0001120	17
FBgn0001122	2498
FBgn0001123	1648
FBgn0001124	22148
FBgn0001125	16171
FBgn0001128	19820
FBgn0001133	631
FBgn0001134	120
FBgn0001137	625
FBgn0001138	78
FBgn0001139	2632
FBgn0001142	4388
FBgn0001145	22701
FBgn0001147	166
FBgn0001148	84
FBgn0001149	20243
FBgn0001150	32
FBgn0001168	2756
FBgn0001169	808
FBgn0001170	25
FBgn0001174	4
FBgn0001179	432
FBgn0001180	169
FBgn0001185	453
FBgn0001186	7773
FBgn0001187	6071
FBgn0001189	1386
FBgn0001197	1814
FBgn0001202	1436
FBgn0001206	367
FBgn0001208	8816
FBgn0001215	12685
FBgn0001216	7115
FBgn0001217	11391
FBgn0001218	16384
FBgn0001220	15574
FBgn0001222	1453
FBgn0001224	1236
FBgn0001225	2967
FBgn0001226	2190
FBgn0001227	39
FBgn0001228+FBgn0001223	3447
FBgn0001229	98
FBgn0001230	2260
FBgn0001233	41534
FBgn0001234+FBgn0263537	4012
FBgn0001235	2216
FBgn0001247	3077
FBgn0001248	28443
FBgn0001250	3599
FBgn0001253	65
FBgn0001254	0
FBgn0001255	38
FBgn0001256	3
FBgn0001257	4396
FBgn0001258	1355
FBgn0001259	86
FBgn0001263	1896
FBgn0001269	735
FBgn0001276	172
FBgn0001280	1879
FBgn0001281	3983
FBgn0001285	570
FBgn0001291	1896
FBgn0001296	988
FBgn0001297	7793
FBgn0001301	1945
FBgn0001308	3420
FBgn0001311	235
FBgn0001313	593
FBgn0001319	82
FBgn0001320	231
FBgn0001321	27
FBgn0001323	271
FBgn0001324	1972
FBgn0001325	30
FBgn0001330	206
FBgn0001332	1113
FBgn0001341	417
FBgn0001404	3425
FBgn0001491	639
FBgn0001565	2246
FBgn0001612	480
FBgn0001624	4087
FBgn0001941	2643
FBgn0001942	37563
FBgn0001961	3120
FBgn0001965	1461
FBgn0001967	0
FBgn0001970	4
FBgn0001974	457
FBgn0001977	1225
FBgn0001978	2680
FBgn0001981	225
FBgn0001983	0
FBgn0001986	1126
FBgn0001987	1154
FBgn0001989	3019
FBgn0001990	327
FBgn0001991	3534
FBgn0001992	91
FBgn0001994	2837
FBgn0001995	524
FBgn0002021	850
FBgn0002022	2105
FBgn0002023	559
FBgn0002031	3839
FBgn0002036	4621
FBgn0002044	2159
FBgn0002069	558
FBgn0002121	2333
FBgn0002174	8821
FBgn0002183	1634
FBgn0002283	890
FBgn0002284	4666
FBgn0002306	993
FBgn0002354	350
FBgn0002413	2574
FBgn0002431	7388
FBgn0002440	6
FBgn0002441	1537
FBgn0002466+FBgn0266678	467
FBgn0002521	1635
FBgn0002522	91
FBgn0002524	1234
FBgn0002525	2230
FBgn0002526	1090
FBgn0002531	7
FBgn0002533	2
FBgn0002534	7
FBgn0002535	0
FBgn0002542	976
FBgn0002552	670
FBgn0002561	0
FBgn0002562	9
FBgn0002563	620
FBgn0002564	21
FBgn0002565	2434
FBgn0002566	2180
FBgn0002567	2829
FBgn0002569	5962
FBgn0002570	76004
FBgn0002571	3337
FBgn0002573	99
FBgn0002576	72
FBgn0002577	11
FBgn0002579	13929
FBgn0002590	17052
FBgn0002592	15
FBgn0002593	16984
FBgn0002607	20639
FBgn0002609	43
FBgn0002622	20685
FBgn0002626	14609
FBgn0002629	1
FBgn0002631	0
FBgn0002632	0
FBgn0002633	1
FBgn0002638	1432
FBgn0002641	700
FBgn0002643	1282
FBgn0002645	3939
FBgn0002673	1830
FBgn0002707	295
FBgn0002709+FBgn0028581	5432
FBgn0002715	1235
FBgn0002716	40
FBgn0002719	39863
FBgn0002723	738
FBgn0002732	11
FBgn0002733	114
FBgn0002734	0
FBgn0002735	1
FBgn0002736	458
FBgn0002772	9749
FBgn0002773	22525
FBgn0002774	1835
FBgn0002775	469
FBgn0002778	718
FBgn0002780	1969
FBgn0002783	1616
FBgn0002787	3887
FBgn0002789	6372
FBgn0002791	878
FBgn0002838	192
FBgn0002842	299
FBgn0002855	12763
FBgn0002856	3699
FBgn0002862	13784
FBgn0002863	0
FBgn0002865	20750
FBgn0002868	18010
FBgn0002869	43
FBgn0002872	417
FBgn0002873	6307
FBgn0002878	271
FBgn0002887	855
FBgn0002891	419
FBgn0002899	163
FBgn0002901	397
FBgn0002905	509
FBgn0002906	353
FBgn0002914	2527
FBgn0002917	922
FBgn0002921	46027
FBgn0002922	69
FBgn0002924	599
FBgn0002926	16
FBgn0002930	4004
FBgn0002931	410
FBgn0002932	254
FBgn0002933	0
FBgn0002936	0
FBgn0002937	1119
FBgn0002938	10328
FBgn0002939	385
FBgn0002940	105730
FBgn0002941	49
FBgn0002945	399
FBgn0002948	93
FBgn0002962	34
FBgn0002973	2707
FBgn0002985	401
FBgn0002989	170
FBgn0003002	41
FBgn0003008	446
FBgn0003009	389
FBgn0003011	111
FBgn0003015	5
FBgn0003023	58
FBgn0003028	266
FBgn0003034	6581
FBgn0003041	810
FBgn0003042	250
FBgn0003044	875
FBgn0003046	13
FBgn0003048	1447
FBgn0003053	1845
FBgn0003057	0
FBgn0003060	5
FBgn0003062	931
FBgn0003065	0
FBgn0003068	1435
FBgn0003071	12718
FBgn0003074	19775
FBgn0003076	13891
FBgn0003079	692
FBgn0003082	95
FBgn0003086	1
FBgn0003087	392
FBgn0003089	80
FBgn0003090	253
FBgn0003091	1241
FBgn0003093	2646
FBgn0003114	14
FBgn0003116	810
FBgn0003117	71
FBgn0003118	518
FBgn0003124	3167
FBgn0003129	144
FBgn0003130	8
FBgn0003132	2573
FBgn0003134	4745
FBgn0003137	3711
FBgn0003139	638
FBgn0003140	750
FBgn0003141	899
FBgn0003145	508
FBgn0003149	14551
FBgn0003159	6529
FBgn0003162	2176
FBgn0003165	1888
FBgn0003169	1652
FBgn0003174	51
FBgn0003175	2292
FBgn0003187	6190
FBgn0003189	1484
FBgn0003204	1835
FBgn0003205	1668
FBgn0003206	1175
FBgn0003209	1962
FBgn0003210	1755
FBgn0003218	4990
FBgn0003227	33
FBgn0003231	21104
FBgn0003248	707
FBgn0003249	1903
FBgn0003250	5402
FBgn0003254	608
FBgn0003255	136
FBgn0003256	1105
FBgn0003257	253
FBgn0003261	15956
FBgn0003267	9
FBgn0003268	344
FBgn0003270	1
FBgn0003274	15910
FBgn0003275	1140
FBgn0003277	1828
FBgn0003278	217
FBgn0003279	25411
FBgn0003285	100
FBgn0003292	83
FBgn0003295	39
FBgn0003300	19
FBgn0003301	2282
FBgn0003302	1247
FBgn0003308	1529
FBgn0003310	1201
FBgn0003312	44
FBgn0003313+FBgn0263087	29
FBgn0003317	1189
FBgn0003319	8
FBgn0003321	3289
FBgn0003326	91
FBgn0003328	1818
FBgn0003330	396
FBgn0003334	1559
FBgn0003339	181
FBgn0003345	1850
FBgn0003346	772
FBgn0003353	438
FBgn0003356	5127
FBgn0003357	4916
FBgn0003358	8776
FBgn0003360	51151
FBgn0003366	3077
FBgn0003372	15
FBgn0003373	0
FBgn0003374	0
FBgn0003375	1
FBgn0003377	0
FBgn0003378	2
FBgn0003380	3070
FBgn0003382	41
FBgn0003386	1216
FBgn0003388	212
FBgn0003390	976
FBgn0003391	1674
FBgn0003392	8055
FBgn0003396	2730
FBgn0003401	41
FBgn0003410	2729
FBgn0003411	0
FBgn0003415	2850
FBgn0003416	492
FBgn0003423	7203
FBgn0003429	4166
FBgn0003430	120
FBgn0003435	26123
FBgn0003444	297
FBgn0003447	983
FBgn0003448	1
FBgn0003449	868
FBgn0003450	7
FBgn0003459	535
FBgn0003460	465
FBgn0003462	16122
FBgn0003463	2205
FBgn0003464	1678
FBgn0003475	7352
FBgn0003479	288
FBgn0003480	31
FBgn0003482	2
FBgn0003483	202
FBgn0003486	1
FBgn0003495	781
FBgn0003499	270
FBgn0003502+FBgn0262374	848
FBgn0003510+FBgn0003511	298
FBgn0003512	525
FBgn0003513	157
FBgn0003514	2673
FBgn0003515	972
FBgn0003517	21857
FBgn0003520	2328
FBgn0003525	20
FBgn0003527	385
FBgn0003545	869
FBgn0003557	2883
FBgn0003559	835
FBgn0003567	1076
FBgn0003575	1441
FBgn0003598	875
FBgn0003607	1529
FBgn0003612	2840
FBgn0003638	7495
FBgn0003651	1430
FBgn0003654	959
FBgn0003655	85
FBgn0003656	8654
FBgn0003660	4286
FBgn0003676	1793
FBgn0003683	0
FBgn0003687	200
FBgn0003701	366
FBgn0003710	383
FBgn0003714	342
FBgn0003716	2256
FBgn0003719	150
FBgn0003720	0
FBgn0003721	11035
FBgn0003731	3064
FBgn0003732	2064
FBgn0003733	255
FBgn0003741	260
FBgn0003742	1014
FBgn0003744	1730
FBgn0003747	7
FBgn0003748	16356
FBgn0003751	20
FBgn0003861	8770
FBgn0003862	2992
FBgn0003863	34571
FBgn0003865	0
FBgn0003866	522
FBgn0003867	1194
FBgn0003870	1881
FBgn0003882	817
FBgn0003884	43867
FBgn0003885	8155
FBgn0003886	618
FBgn0003887	8669
FBgn0003888	2048
FBgn0003889	34250
FBgn0003890	2759
FBgn0003891	14032
FBgn0003892	662
FBgn0003896	246
FBgn0003900	330
FBgn0003916	0
FBgn0003920	0
FBgn0003922	0
FBgn0003923	0
FBgn0003926	0
FBgn0003930	6
FBgn0003931	0
FBgn0003933	0
FBgn0003934	1
FBgn0003935	6
FBgn0003936	0
FBgn0003938	0
FBgn0003941	14754
FBgn0003942	17955
FBgn0003943	16567
FBgn0003944	420
FBgn0003950	242
FBgn0003961	3039
FBgn0003963	292
FBgn0003964	1203
FBgn0003965	970
FBgn0003969	1046
FBgn0003975	241
FBgn0003977	700
FBgn0003978	168
FBgn0003979	0
FBgn0003980	2
FBgn0003983	0
FBgn0003984	400
FBgn0003996	478
FBgn0003997	381
FBgn0004003	727
FBgn0004009	51
FBgn0004028	9818
FBgn0004034	3
FBgn0004045	2
FBgn0004047	226
FBgn0004049	1374
FBgn0004050	984
FBgn0004052	4
FBgn0004053	2
FBgn0004054	0
FBgn0004055	1883
FBgn0004057	3723
FBgn0004066	3121
FBgn0004087	310
FBgn0004101	360
FBgn0004102	352
FBgn0004103	5205
FBgn0004106	282
FBgn0004107	57
FBgn0004108	338
FBgn0004110	4
FBgn0004117	8185
FBgn0004118	395
FBgn0004132	509
FBgn0004133	1622
FBgn0004143	2
FBgn0004167	9337
FBgn0004168	257
FBgn0004169	13907
FBgn0004170	1
FBgn0004171	8788
FBgn0004172	1447
FBgn0004173	9517
FBgn0004174	8547
FBgn0004175	5888
FBgn0004177	7840
FBgn0004179	3687
FBgn0004181	103367
FBgn0004183	0
FBgn0004185	0
FBgn0004186	0
FBgn0004187	3
FBgn0004188	2
FBgn0004189	0
FBgn0004190	0
FBgn0004191	11
FBgn0004192	0
FBgn0004197	407
FBgn0004198	1399
FBgn0004227	2295
FBgn0004228	635
FBgn0004237	3883
FBgn0004240	81
FBgn0004242	7079
FBgn0004244	1792
FBgn0004359	625
FBgn0004360	174
FBgn0004362	1177
FBgn0004363	21779
FBgn0004364	1377
FBgn0004367	283
FBgn0004368	2014
FBgn0004369	1505
FBgn0004370	3005
FBgn0004372	282
FBgn0004373	5627
FBgn0004374	1534
FBgn0004378	388
FBgn0004379	1312
FBgn0004380	1084
FBgn0004381	526
FBgn0004387	1909
FBgn0004389	0
FBgn0004390	1029
FBgn0004391	783
FBgn0004394	88
FBgn0004395	789
FBgn0004396	959
FBgn0004397	2240
FBgn0004400	13
FBgn0004401	5671
FBgn0004403	7008
FBgn0004404	3591
FBgn0004406	352
FBgn0004407+FBgn0064115	763
FBgn0004414	3244
FBgn0004419	3242
FBgn0004425	128
FBgn0004426	3
FBgn0004427	53
FBgn0004428	691
FBgn0004429	1034
FBgn0004430	11
FBgn0004431	38
FBgn0004432	18435
FBgn0004436	3551
FBgn0004449	3084
FBgn0004456	1574
FBgn0004462	992
FBgn0004463	380
FBgn0004465	893
FBgn0004507	15116
FBgn0004509	3003
FBgn0004510	404
FBgn0004511	0
FBgn0004512	4368
FBgn0004513	782
FBgn0004514	110
FBgn0004516	2924
FBgn0004552	375
FBgn0004554	9
FBgn0004556	191
FBgn0004567	52
FBgn0004569	412
FBgn0004573	156
FBgn0004574	4253
FBgn0004575	2566
FBgn0004577	3
FBgn0004580	2192
FBgn0004581	1461
FBgn0004583	957
FBgn0004584	709
FBgn0004587	5709
FBgn0004588	1
FBgn0004589	1
FBgn0004590	0
FBgn0004591	0
FBgn0004592	0
FBgn0004593	3
FBgn0004594	0
FBgn0004595	2506
FBgn0004597	487
FBgn0004598	1924
FBgn0004606	573
FBgn0004607	909
FBgn0004611	2954
FBgn0004618	215
FBgn0004619	263
FBgn0004620	361
FBgn0004622	108
FBgn0004623	4248
FBgn0004629	3
FBgn0004635	511
FBgn0004636	3002
FBgn0004638	1589
FBgn0004643	525
FBgn0004644	145
FBgn0004646	2150
FBgn0004647	689
FBgn0004648	5303
FBgn0004649+FBgn0263530	86
FBgn0004650	633
FBgn0004652	1583
FBgn0004654	11763
FBgn0004655	1198
FBgn0004656	3928
FBgn0004657	3654
FBgn0004666	109
FBgn0004687	4040
FBgn0004698	1879
FBgn0004777	24
FBgn0004778	5
FBgn0004779	1
FBgn0004780	30
FBgn0004781	15
FBgn0004782	4
FBgn0004783	1
FBgn0004784	3392
FBgn0004795	1126
FBgn0004797	1271
FBgn0004811	968
FBgn0004828	9705
FBgn0004832	393
FBgn0004837	600
FBgn0004838	11893
FBgn0004839	168
FBgn0004841	78
FBgn0004842	56
FBgn0004852	2396
FBgn0004854	106
FBgn0004855	465
FBgn0004856	1036
FBgn0004858	752
FBgn0004859	871
FBgn0004860	309
FBgn0004861	423
FBgn0004862	41
FBgn0004863	79
FBgn0004864	1132
FBgn0004865	224
FBgn0004867	19057
FBgn0004868	8304
FBgn0004870	128
FBgn0004872	127
FBgn0004875	3499
FBgn0004876	6372
FBgn0004878	0
FBgn0004880	886
FBgn0004882	14660
FBgn0004885	3119
FBgn0004888	8672
FBgn0004889	3528
FBgn0004892	153
FBgn0004893	1164
FBgn0004895	10
FBgn0004896	40
FBgn0004897	12
FBgn0004898	12
FBgn0004901	287
FBgn0004903	2699
FBgn0004907	22810
FBgn0004908	381
FBgn0004910	1495
FBgn0004911	11
FBgn0004913	1921
FBgn0004914	3492
FBgn0004915	1372
FBgn0004919	1244
FBgn0004921	9773
FBgn0004924	3468
FBgn0004926	3953
FBgn0004956	261
FBgn0004957	280
FBgn0004959	12
FBgn0005198	1634
FBgn0005278	7439
FBgn0005322	1438
FBgn0005355	643
FBgn0005386	2768
FBgn0005390	13
FBgn0005391	14
FBgn0005411	1948
FBgn0005427	1238
FBgn0005533	12092
FBgn0005536	5495
FBgn0005558	205
FBgn0005561	285
FBgn0005564	804
FBgn0005585	16337
FBgn0005586	1673
FBgn0005590	2
FBgn0005592	247
FBgn0005593	22563
FBgn0005596	772
FBgn0005612	1492
FBgn0005613	132
FBgn0005614	5651
FBgn0005617	698
FBgn0005619	595
FBgn0005624	203
FBgn0005626	1540
FBgn0005631	1207
FBgn0005632	6591
FBgn0005633	44
FBgn0005636	488
FBgn0005638	134
FBgn0005640	1773
FBgn0005642	830
FBgn0005648	1202
FBgn0005649	3670
FBgn0005654+FBgn0085344	4791
FBgn0005655	244
FBgn0005658	140
FBgn0005659	954
FBgn0005660	184
FBgn0005664	141
FBgn0005666	35715
FBgn0005670	498
FBgn0005671	17975
FBgn0005672	1456
FBgn0005674	1731
FBgn0005677	409
FBgn0005683	186
FBgn0005694	1316
FBgn0005695	564
FBgn0005696	95
FBgn0005771	1029
FBgn0005775	592
FBgn0005777	2225
FBgn0005778	674
FBgn0005779	610
FBgn0008635	3919
FBgn0008636	51
FBgn0008646	83
FBgn0008651	143
FBgn0010014	481
FBgn0010015	501
FBgn0010019	796104
FBgn0010038	330
FBgn0010039	689
FBgn0010040	9
FBgn0010041	299
FBgn0010042	12
FBgn0010043	73
FBgn0010044	175
FBgn0010051	3131
FBgn0010052	39
FBgn0010053	6160
FBgn0010078	13701
FBgn0010097	76
FBgn0010100	47498
FBgn0010105	337
FBgn0010109	0
FBgn0010113	1307
FBgn0010114	3114
FBgn0010173	1969
FBgn0010194	231
FBgn0010197	33
FBgn0010198	9997
FBgn0010213	4713
FBgn0010215	2742
FBgn0010217	52405
FBgn0010220	449
FBgn0010222	1475
FBgn0010223	478
FBgn0010225	13928
FBgn0010226	14616
FBgn0010228	3468
FBgn0010235	2439
FBgn0010238	2224
FBgn0010240	176
FBgn0010241	2066
FBgn0010246	4847
FBgn0010247	1312
FBgn0010258	821
FBgn0010263	6370
FBgn0010265	15209
FBgn0010269	592
FBgn0010278	909
FBgn0010280	3713
FBgn0010282	1242
FBgn0010287	429
FBgn0010288	4158
FBgn0010292	445
FBgn0010294	0
FBgn0010295	0
FBgn0010296	0
FBgn0010300	935
FBgn0010303	1445
FBgn0010309	1315
FBgn0010313	1781
FBgn0010314	191
FBgn0010315	358
FBgn0010316	464
FBgn0010317	39
FBgn0010323	5
FBgn0010328	1511
FBgn0010329	272
FBgn0010333	2048
FBgn0010339	1172
FBgn0010340	306
FBgn0010341	3008
FBgn0010342	286
FBgn0010348	9273
FBgn0010350	5169
FBgn0010352	38290
FBgn0010355	2454
FBgn0010356	469
FBgn0010357	20850
FBgn0010358	22
FBgn0010359	0
FBgn0010379	2679
FBgn0010380	2227
FBgn0010381	1202
FBgn0010382	571
FBgn0010383	527
FBgn0010385	52
FBgn0010387	13330
FBgn0010388	142
FBgn0010389	378
FBgn0010391	2167
FBgn0010395	630
FBgn0010397	1816
FBgn0010398	288
FBgn0010399	428
FBgn0010401	978
FBgn0010403	890
FBgn0010406	1565
FBgn0010407	61
FBgn0010408	7785
FBgn0010409	11013
FBgn0010411	21051
FBgn0010412	8211
FBgn0010414	310
FBgn0010415	5348
FBgn0010416	780
FBgn0010417	762
FBgn0010421	430
FBgn0010422	1005
FBgn0010423	284
FBgn0010424	542
FBgn0010425	1050
FBgn0010431	113
FBgn0010433	0
FBgn0010434	7097
FBgn0010435	17822
FBgn0010438	58
FBgn0010441	616
FBgn0010452	257
FBgn0010453	103
FBgn0010470	5064
FBgn0010473	2722
FBgn0010482	6077
FBgn0010488	15633
FBgn0010497	901
FBgn0010501	246
FBgn0010504	4500
FBgn0010516	5851
FBgn0010520	208
FBgn0010531	628
FBgn0010548	11234
FBgn0010549	142
FBgn0010551	6064
FBgn0010575	2521
FBgn0010583	2059
FBgn0010590	3462
FBgn0010591	1620
FBgn0010602	1589
FBgn0010607	291
FBgn0010611	2660
FBgn0010612	8048
FBgn0010620	2310
FBgn0010621	1981
FBgn0010622	339
FBgn0010638	2827
FBgn0010651	3298
FBgn0010660	1526
FBgn0010741	791
FBgn0010747	3654
FBgn0010750	800
FBgn0010762	1380
FBgn0010768	116
FBgn0010770	235
FBgn0010772	3160
FBgn0010774	2340
FBgn0010786	3970
FBgn0010803	1671
FBgn0010808	2216
FBgn0010812	1142
FBgn0010825	3415
FBgn0010830	473
FBgn0010877	1740
FBgn0010894	700
FBgn0010905	2668
FBgn0010909	3540
FBgn0010926	324
FBgn0011016	2466
FBgn0011020	199
FBgn0011202	2065
FBgn0011204	2724
FBgn0011205	2119
FBgn0011206	18544
FBgn0011207	1410
FBgn0011211	37295
FBgn0011217	15845
FBgn0011224	6074
FBgn0011225	16331
FBgn0011227	3327
FBgn0011230	15843
FBgn0011232	917
FBgn0011236	869
FBgn0011239	1538
FBgn0011241	1206
FBgn0011244	16592
FBgn0011259	817
FBgn0011260	657
FBgn0011270	5839
FBgn0011272	16069
FBgn0011273+FBgn0039374	4789
FBgn0011274	2534
FBgn0011276	9
FBgn0011277	3
FBgn0011278	50
FBgn0011279	181
FBgn0011280	8516
FBgn0011281	1427
FBgn0011282	9
FBgn0011283	441
FBgn0011284	20464
FBgn0011286	6771
FBgn0011288	1721
FBgn0011289	2463
FBgn0011290	640
FBgn0011291	254
FBgn0011293	825
FBgn0011294	243
FBgn0011296	2210
FBgn0011297	649
FBgn0011300	1854
FBgn0011305	907
FBgn0011327	4113
FBgn0011335	335
FBgn0011336	5279
FBgn0011361	4392
FBgn0011455	5714
FBgn0011474	734
FBgn0011476	311
FBgn0011481	1904
FBgn0011509	653
FBgn0011554	239
FBgn0011555	1276
FBgn0011556	495
FBgn0011559	38740
FBgn0011566	300
FBgn0011569	711
FBgn0011570	1153
FBgn0011571	1084
FBgn0011573	2506
FBgn0011576	0
FBgn0011581	846
FBgn0011582	394
FBgn0011584	5467
FBgn0011586	1183
FBgn0011589	241
FBgn0011591	409
FBgn0011592	1042
FBgn0011596	3229
FBgn0011603	2552
FBgn0011604	3064
FBgn0011606	4776
FBgn0011638	1404
FBgn0011640	1789
FBgn0011642	1943
FBgn0011648	1608
FBgn0011653	106
FBgn0011655	989
FBgn0011656	2550
FBgn0011659	228
FBgn0011660	579
FBgn0011661	7722
FBgn0011666	1334
FBgn0011668	25179
FBgn0011669	29976
FBgn0011670	4141
FBgn0011672	1941
FBgn0011674	221
FBgn0011676	240
FBgn0011692	209
FBgn0011693	2139
FBgn0011694	38397
FBgn0011695	41091
FBgn0011701	556
FBgn0011703	122
FBgn0011704	518
FBgn0011705	476
FBgn0011706	35
FBgn0011708	2469
FBgn0011710	1173
FBgn0011715	552
FBgn0011722	1289
FBgn0011723	174
FBgn0011725	15548
FBgn0011726	4997
FBgn0011737	2720
FBgn0011739	2035
FBgn0011740	1573
FBgn0011741	566
FBgn0011742	2492
FBgn0011743	2498
FBgn0011745	2041
FBgn0011746	745
FBgn0011747	8360
FBgn0011754	5925
FBgn0011758	54
FBgn0011760	7493
FBgn0011761	56
FBgn0011762	42
FBgn0011763	1827
FBgn0011764	1481
FBgn0011766	2268
FBgn0011768	5034
FBgn0011769	227
FBgn0011770	4706
FBgn0011771	874
FBgn0011774	291
FBgn0011785	1546
FBgn0011787	626
FBgn0011802	487
FBgn0011812	0
FBgn0011817	3765
FBgn0011818	1367
FBgn0011822	88
FBgn0011824	300
FBgn0011826	1422
FBgn0011828	1154
FBgn0011829	96
FBgn0011832	0
FBgn0011834	187
FBgn0011836	774
FBgn0011837	2634
FBgn0011840	0
FBgn0011844	0
FBgn0011845	1
FBgn0011848	0
FBgn0011849	0
FBgn0011850	0
FBgn0011851	0
FBgn0011852	0
FBgn0011853	0
FBgn0011855	0
FBgn0011858	0
FBgn0011859	1
FBgn0011860	0
FBgn0011861	0
FBgn0011862	0
FBgn0011863	0
FBgn0011864	0
FBgn0011865	0
FBgn0011866	0
FBgn0011867	0
FBgn0011868	0
FBgn0011869	0
FBgn0011870	1
FBgn0011871	0
FBgn0011872	0
FBgn0011877	0
FBgn0011878	1
FBgn0011879	0
FBgn0011880	0
FBgn0011881	0
FBgn0011882	0
FBgn0011883	0
FBgn0011884	0
FBgn0011885	0
FBgn0011887	1
FBgn0011888	0
FBgn0011889	0
FBgn0011890	0
FBgn0011891	0
FBgn0011892	0
FBgn0011893	0
FBgn0011894	2
FBgn0011895	0
FBgn0011896	0
FBgn0011897	0
FBgn0011902	0
FBgn0011904	0
FBgn0011905	0
FBgn0011906	0
FBgn0011909	0
FBgn0011910	0
FBgn0011915	0
FBgn0011916	1
FBgn0011919	0
FBgn0011921	0
FBgn0011927	0
FBgn0011928	0
FBgn0011931	0
FBgn0011932	0
FBgn0011933	1
FBgn0011934	0
FBgn0011935	0
FBgn0011936	0
FBgn0011937	0
FBgn0011938	0
FBgn0011944	0
FBgn0011945	0
FBgn0011948	0
FBgn0011949	0
FBgn0011950	0
FBgn0011951	0
FBgn0011952	0
FBgn0011953	0
FBgn0011954	0
FBgn0011955	1
FBgn0011956	0
FBgn0011957	0
FBgn0011958	0
FBgn0011959	0
FBgn0011960	0
FBgn0011961	0
FBgn0011962	0
FBgn0011963	0
FBgn0011965	1
FBgn0011966	0
FBgn0011970	0
FBgn0011971	1
FBgn0011974	0
FBgn0011975	0
FBgn0011976	0
FBgn0011977	0
FBgn0011980	0
FBgn0011981	0
FBgn0011982	1
FBgn0011983	0
FBgn0011984	0
FBgn0011985	0
FBgn0011986	0
FBgn0011987	2
FBgn0011993	0
FBgn0011994	0
FBgn0011998	0
FBgn0011999	0
FBgn0012000	0
FBgn0012001	0
FBgn0012002	0
FBgn0012003	0
FBgn0012004	0
FBgn0012009	2
FBgn0012010	0
FBgn0012011	0
FBgn0012016	0
FBgn0012017	0
FBgn0012018	1
FBgn0012024	1
FBgn0012025	2
FBgn0012026	0
FBgn0012027	2
FBgn0012028	0
FBgn0012034	26747
FBgn0012036	37661
FBgn0012037	6872
FBgn0012042	190
FBgn0012051	1747
FBgn0012058	3598
FBgn0012344	480
FBgn0013263+FBgn0260233	3218
FBgn0013269	900
FBgn0013272	24147
FBgn0013275	0
FBgn0013276	0
FBgn0013277	0
FBgn0013278	8
FBgn0013279	4
FBgn0013300	2229
FBgn0013301	2695
FBgn0013303	1208
FBgn0013305	5229
FBgn0013307	691
FBgn0013308	70
FBgn0013323	101
FBgn0013325	15879
FBgn0013334	7197
FBgn0013342	5926
FBgn0013343	1306
FBgn0013347	1084
FBgn0013348	1473
FBgn0013432	429
FBgn0013433	104
FBgn0013435	202
FBgn0013467	1629
FBgn0013469	295
FBgn0013531	279
FBgn0013548	122
FBgn0013563	510
FBgn0013576	11896
FBgn0013672	62162
FBgn0013673	690
FBgn0013674	341530
FBgn0013675	63600
FBgn0013676	176987
FBgn0013678	88447
FBgn0013679	20270
FBgn0013680	778
FBgn0013681	6444
FBgn0013683	116
FBgn0013684	15385
FBgn0013685	295
FBgn0013686	686371
FBgn0013688	1241
FBgn0013689	10
FBgn0013690	4
FBgn0013691	2
FBgn0013692	0
FBgn0013693	0
FBgn0013694	7
FBgn0013695	1
FBgn0013696	1
FBgn0013697	81
FBgn0013698	17
FBgn0013699	12
FBgn0013700	1
FBgn0013701	0
FBgn0013702	2
FBgn0013703	1
FBgn0013704	44
FBgn0013705	0
FBgn0013706	1
FBgn0013707	0
FBgn0013708	28
FBgn0013709	0
FBgn0013710	29
FBgn0013717	586
FBgn0013718	3207
FBgn0013720	827
FBgn0013725	548
FBgn0013726	1163
FBgn0013732	165
FBgn0013733	22034
FBgn0013746	1334
FBgn0013749	2361
FBgn0013750	2078
FBgn0013751	95
FBgn0013753	306
FBgn0013755	6
FBgn0013756	2187
FBgn0013762	549
FBgn0013763	10181
FBgn0013764	953
FBgn0013765	8010
FBgn0013767	89
FBgn0013770	20686
FBgn0013771	313
FBgn0013772	58
FBgn0013773	623
FBgn0013799	1037
FBgn0013809	2172
FBgn0013810	4539
FBgn0013811	1606
FBgn0013812	445
FBgn0013813	3394
FBgn0013949	653
FBgn0013953	312
FBgn0013954	4605
FBgn0013972	766
FBgn0013973	521
FBgn0013981	8176
FBgn0013983	682
FBgn0013984	1023
FBgn0013987	2418
FBgn0013995	8208
FBgn0013997	2452
FBgn0014000	1734
FBgn0014002	18321
FBgn0014006	1843
FBgn0014007	1345
FBgn0014009	3528
FBgn0014010	6693
FBgn0014011	1441
FBgn0014018	3209
FBgn0014019	1061
FBgn0014020	10453
FBgn0014022	194
FBgn0014023	548
FBgn0014024	888
FBgn0014026	28591
FBgn0014028	11763
FBgn0014029	1051
FBgn0014031	4346
FBgn0014032	399
FBgn0014033	507
FBgn0014037	6392
FBgn0014073	853
FBgn0014075	2687
FBgn0014076	0
FBgn0014092	343
FBgn0014127	1446
FBgn0014133	2750
FBgn0014135	374
FBgn0014141	4535
FBgn0014143	51
FBgn0014163	4452
FBgn0014179	25
FBgn0014184	37100
FBgn0014189	2167
FBgn0014269	659
FBgn0014340	333
FBgn0014342	676
FBgn0014343	439
FBgn0014366	667
FBgn0014368	1
FBgn0014380	1074
FBgn0014388	922
FBgn0014391	2875
FBgn0014395	607
FBgn0014396	14006
FBgn0014411	1876
FBgn0014417	495
FBgn0014427	3794
FBgn0014454	2
FBgn0014455	1552
FBgn0014464	17
FBgn0014465	9
FBgn0014466	3
FBgn0014469	8675
FBgn0014848	0
FBgn0014849	0
FBgn0014850	1
FBgn0014851	1
FBgn0014857	2675
FBgn0014859	322
FBgn0014861	148
FBgn0014863	12373
FBgn0014865	107
FBgn0014868	2700
FBgn0014869	6105
FBgn0014870	2250
FBgn0014877	2773
FBgn0014879	817
FBgn0014903+FBgn0053082	1717
FBgn0014906	4226
FBgn0014930	1213
FBgn0014931	102
FBgn0014949	1
FBgn0015000	1016
FBgn0015001	638
FBgn0015008	2582
FBgn0015010	3872
FBgn0015011	1195
FBgn0015019	1815
FBgn0015024	6468
FBgn0015025	156
FBgn0015031	6174
FBgn0015032	69
FBgn0015033	969
FBgn0015034	496
FBgn0015035	1122
FBgn0015036	12
FBgn0015037	3900
FBgn0015038	1462
FBgn0015039	6807
FBgn0015040	6
FBgn0015075	1019
FBgn0015218	6671
FBgn0015221	23336
FBgn0015222	25050
FBgn0015229	949
FBgn0015230	1434
FBgn0015239	1342
FBgn0015240	1102
FBgn0015245	10049
FBgn0015247	3768
FBgn0015268	108
FBgn0015269	3143
FBgn0015270	58
FBgn0015271	150
FBgn0015277	904
FBgn0015278	3794
FBgn0015279	1652
FBgn0015282	4331
FBgn0015283	4735
FBgn0015286	1945
FBgn0015295	516
FBgn0015296	748
FBgn0015298	738
FBgn0015299	445
FBgn0015300	628
FBgn0015316	366
FBgn0015320	3703
FBgn0015321	4192
FBgn0015323	830
FBgn0015324	17430
FBgn0015331	1028
FBgn0015336	402
FBgn0015338	945
FBgn0015351	149
FBgn0015359	1520
FBgn0015360	1013
FBgn0015371	1408
FBgn0015372	787
FBgn0015376	67
FBgn0015379	627
FBgn0015380	278
FBgn0015381	53
FBgn0015391	277
FBgn0015393	280
FBgn0015396	296
FBgn0015399	455
FBgn0015400	373
FBgn0015402	1123
FBgn0015477	2871
FBgn0015509	4568
FBgn0015513	3108
FBgn0015519	182
FBgn0015520	1190
FBgn0015521	7671
FBgn0015522	592
FBgn0015524	119
FBgn0015527	492
FBgn0015541	1892
FBgn0015543	29
FBgn0015544	1098
FBgn0015546	349
FBgn0015550	9
FBgn0015553	131
FBgn0015558	1056
FBgn0015561	75
FBgn0015568	1595
FBgn0015569	2680
FBgn0015570	1164
FBgn0015571	5954
FBgn0015572	249
FBgn0015574	1185
FBgn0015575	7407
FBgn0015576	2364
FBgn0015577	1221
FBgn0015582	309
FBgn0015583	947
FBgn0015584	13980
FBgn0015585	5910
FBgn0015586	4241
FBgn0015589	2263
FBgn0015591	789
FBgn0015600	9505
FBgn0015602	526
FBgn0015609	2156
FBgn0015614	2983
FBgn0015615	726
FBgn0015618	117
FBgn0015621	207
FBgn0015622	11648
FBgn0015623	46369
FBgn0015625	916
FBgn0015663	275
FBgn0015664	628
FBgn0015714	1525
FBgn0015721	439
FBgn0015737	4402
FBgn0015754	3619
FBgn0015756	15953
FBgn0015765	660
FBgn0015766+FBgn0065097	36409
FBgn0015770	80
FBgn0015772	3280
FBgn0015773	359
FBgn0015774	646
FBgn0015776	9135
FBgn0015777	9579
FBgn0015778	11536
FBgn0015781	712
FBgn0015789	3312
FBgn0015790	6059
FBgn0015791	3684
FBgn0015793	1067
FBgn0015794	1091
FBgn0015795	6582
FBgn0015797	1554
FBgn0015799	1299
FBgn0015801	1303
FBgn0015803	1819
FBgn0015805	709
FBgn0015806	2170
FBgn0015808	3303
FBgn0015818	428
FBgn0015828	768
FBgn0015829	584
FBgn0015831	1383
FBgn0015834	4344
FBgn0015838	448
FBgn0015872	2933
FBgn0015903	856
FBgn0015904	161
FBgn0015905	542
FBgn0015919	268
FBgn0015924	3662
FBgn0015925	388
FBgn0015926	10
FBgn0015929	366
FBgn0015949	2349
FBgn0016013	1283
FBgn0016031	3311
FBgn0016032	535
FBgn0016034	620
FBgn0016036	9
FBgn0016038	1844
FBgn0016041	1522
FBgn0016047	90
FBgn0016053	2
FBgn0016054	129
FBgn0016059	2888
FBgn0016061	565
FBgn0016070	1814
FBgn0016075	1818
FBgn0016076	4989
FBgn0016078	1156
FBgn0016080	3807
FBgn0016081	7385
FBgn0016119	8077
FBgn0016120	7603
FBgn0016122	7421
FBgn0016123	6888
FBgn0016126	9101
FBgn0016131	246
FBgn0016641	1205
FBgn0016650	714
FBgn0016660	99
FBgn0016672	1423
FBgn0016675	4994
FBgn0016684	3221
FBgn0016685	2280
FBgn0016687	6140
FBgn0016691	11443
FBgn0016693	8056
FBgn0016694	11038
FBgn0016696	3329
FBgn0016697	4183
FBgn0016698	610
FBgn0016700	3464
FBgn0016701	1929
FBgn0016715	1239
FBgn0016726	5974
FBgn0016754	1797
FBgn0016756	12164
FBgn0016762	307
FBgn0016792	695
FBgn0016794	754
FBgn0016797	1828
FBgn0016917	8544
FBgn0016919	554
FBgn0016920	146
FBgn0016926	8047
FBgn0016930	1783
FBgn0016970	180
FBgn0016974	1202
FBgn0016976+FBgn0016975	3908
FBgn0016977	6220
FBgn0016978	1245
FBgn0016983	1486
FBgn0016984	2657
FBgn0017414	248
FBgn0017418	2813
FBgn0017424	7
FBgn0017429	778
FBgn0017430	541
FBgn0017448	992
FBgn0017456	1612
FBgn0017457	889
FBgn0017482	320
FBgn0017545	35173
FBgn0017550	1315
FBgn0017551	385
FBgn0017556	1463
FBgn0017558	2512
FBgn0017561	759
FBgn0017566	13972
FBgn0017567	4855
FBgn0017572	2540
FBgn0017577	94
FBgn0017578	483
FBgn0017579	13309
FBgn0017581	39006
FBgn0017590	463
FBgn0019624	14282
FBgn0019637	571
FBgn0019643	3033
FBgn0019644	13583
FBgn0019650	478
FBgn0019660	256
FBgn0019661	13936
FBgn0019662	1175
FBgn0019686	215
FBgn0019809	6
FBgn0019828	14093
FBgn0019830	3510
FBgn0019886	9357
FBgn0019890	5381
FBgn0019925	3179
FBgn0019928	1843
FBgn0019929	153
FBgn0019932	1551
FBgn0019936	9004
FBgn0019938	563
FBgn0019940	2285
FBgn0019947	1613
FBgn0019948	4077
FBgn0019949	517
FBgn0019952	1021
FBgn0019957	5473
FBgn0019960	9119
FBgn0019968	5924
FBgn0019972	793
FBgn0019982	2204
FBgn0019985	450
FBgn0019990	1097
FBgn0020018	1918
FBgn0020224	1723
FBgn0020235	10425
FBgn0020236	29190
FBgn0020238	15269
FBgn0020248	19
FBgn0020249	1930
FBgn0020251	1233
FBgn0020255	5831
FBgn0020257	1047
FBgn0020258	41
FBgn0020261	2171
FBgn0020269	454
FBgn0020270	196
FBgn0020272	169
FBgn0020277	202
FBgn0020278	1147
FBgn0020279	6802
FBgn0020280	1026
FBgn0020294	801
FBgn0020299	1131
FBgn0020300	1945
FBgn0020304	4647
FBgn0020305	400
FBgn0020307	618
FBgn0020309	4257
FBgn0020312	470
FBgn0020369	3307
FBgn0020370	3259
FBgn0020371	2014
FBgn0020372	1101
FBgn0020376	0
FBgn0020377	162
FBgn0020378	336
FBgn0020379	823
FBgn0020381	847
FBgn0020385	13024
FBgn0020386	7431
FBgn0020388	1306
FBgn0020389	503
FBgn0020391	194
FBgn0020392	1020
FBgn0020399	2649
FBgn0020407	216
FBgn0020412	4573
FBgn0020414	5560
FBgn0020415	4231
FBgn0020416	1188
FBgn0020429	18
FBgn0020440	1452
FBgn0020443	4683
FBgn0020445	332
FBgn0020493	1049
FBgn0020496	4230
FBgn0020497	2837
FBgn0020503	15756
FBgn0020506	567
FBgn0020508	641
FBgn0020509	5291
FBgn0020510	1238
FBgn0020513	10040
FBgn0020518	4
FBgn0020521	2124
FBgn0020545	2605
FBgn0020546+FBgn0262462	6
FBgn0020556	2
FBgn0020616	1004
FBgn0020617	47
FBgn0020618	19280
FBgn0020620	1883
FBgn0020621	3048
FBgn0020622	1317
FBgn0020626	3534
FBgn0020633	27
FBgn0020637	22
FBgn0020638	0
FBgn0020639	0
FBgn0020640	1
FBgn0020641	2
FBgn0020642	1
FBgn0020643	0
FBgn0020644	0
FBgn0020645	0
FBgn0020646	0
FBgn0020647	7199
FBgn0020653	8049
FBgn0020655	1440
FBgn0020660	8
FBgn0020762	1271
FBgn0020764	10859
FBgn0020765	14
FBgn0020766	1281
FBgn0020767	1886
FBgn0020880	2
FBgn0020887	1367
FBgn0020906	356
FBgn0020907	1360
FBgn0020908	8514
FBgn0020909	211
FBgn0020910+FBgn0086056	28390
FBgn0020912	633
FBgn0020930	1163
FBgn0021738	51
FBgn0021742	5
FBgn0021750	318
FBgn0021760	17097
FBgn0021761	670
FBgn0021764	1145
FBgn0021765	4156
FBgn0021767	148
FBgn0021768	2379
FBgn0021776	69
FBgn0021795	2411
FBgn0021796	1340
FBgn0021800	1210
FBgn0021814	2391
FBgn0021818	1088
FBgn0021825	1378
FBgn0021847	1763
FBgn0021856	671
FBgn0021872	14123
FBgn0021874	421
FBgn0021875	280
FBgn0021895	1206
FBgn0021906	12380
FBgn0021944	1866
FBgn0021967	3276
FBgn0021979	5021
FBgn0021995	488
FBgn0022023	4689
FBgn0022027	612
FBgn0022029	897
[truncated: 15,153 more rows]
