# Supplementary material for: The Drosophila transcriptional network is structured by microbiota
Source: BMC Genomics. 2016 Nov 25;17:975. doi: 10.1186/s12864-016-3307-9 (PMC5124311; doi:10.1186/s12864-016-3307-9)
Supplement: Additional file 12: — Data analysis tools. The unzipped folder contains (1) parameters used to align and count reads (align_count_index_reads.txt) and (2) an R script to replicate the data analysis. See README file and R script within folder for instructions. (ZIP 15304 kb) [file 12864_2016_3307_MOESM12_ESM.zip › DobsonEtAlBMCanalysis_submitted/counts_raw/540_6823_4221_N_JC-18_GTCCGC_R1_sn.sam.count]

FBgn0000003	0
FBgn0000008	445
FBgn0000014	290
FBgn0000015	358
FBgn0000017	1514
FBgn0000018	379
FBgn0000022	1
FBgn0000024	1882
FBgn0000028	320
FBgn0000032	777
FBgn0000036	507
FBgn0000037	423
FBgn0000038	1928
FBgn0000039	190
FBgn0000042	23606
FBgn0000043	5069
FBgn0000045	6920
FBgn0000046	8006
FBgn0000047	749
FBgn0000052	8275
FBgn0000053	11979
FBgn0000054	733
FBgn0000055+FBgn0000056	197835
FBgn0000057	1608
FBgn0000061	12
FBgn0000063	247
FBgn0000064	60758
FBgn0000071	11
FBgn0000075	106
FBgn0000077	234
FBgn0000078	10868
FBgn0000079	16094
FBgn0000083	5750
FBgn0000084	1501
FBgn0000092	29
FBgn0000094	7644
FBgn0000097	1050
FBgn0000099	945
FBgn0000100	18630
FBgn0000108	3462
FBgn0000109	362
FBgn0000114	14906
FBgn0000115	732
FBgn0000116	36439
FBgn0000117	4782
FBgn0000119	1050
FBgn0000120	20817
FBgn0000121	15270
FBgn0000137	2
FBgn0000139	896
FBgn0000140	1364
FBgn0000146	164
FBgn0000147	937
FBgn0000150	8532
FBgn0000152	123
FBgn0000153	1809
FBgn0000157	318
FBgn0000158	47
FBgn0000163	1543
FBgn0000166	10
FBgn0000173	2757
FBgn0000179	160
FBgn0000180	108
FBgn0000181	10188
FBgn0000182+FBgn0266459	3564
FBgn0000183	2274
FBgn0000206	655
FBgn0000210	215
FBgn0000212	1404
FBgn0000216	0
FBgn0000221	231
FBgn0000227	0
FBgn0000228	1219
FBgn0000229	1412
FBgn0000233	41
FBgn0000239	3087
FBgn0000241	88
FBgn0000244	2586
FBgn0000246	123
FBgn0000247	1952
FBgn0000250	3599
FBgn0000251	1674
FBgn0000253	25255
FBgn0000256	9612
FBgn0000257	638
FBgn0000259	2718
FBgn0000261	31786
FBgn0000273	4292
FBgn0000274	1697
FBgn0000276	211
FBgn0000277	116
FBgn0000278	24
FBgn0000279	39
FBgn0000280	0
FBgn0000281	0
FBgn0000283	1647
FBgn0000286	2171
FBgn0000287	2333
FBgn0000289	2455
FBgn0000299	2310
FBgn0000303	520
FBgn0000308	8171
FBgn0000316	503
FBgn0000317	1112
FBgn0000318	2589
FBgn0000319	9133
FBgn0000320	559
FBgn0000326	554
FBgn0000330	259
FBgn0000337	2
FBgn0000339	1453
FBgn0000346	2740
FBgn0000351	26
FBgn0000352	458
FBgn0000355	110
FBgn0000356	0
FBgn0000357	18
FBgn0000358	0
FBgn0000359	0
FBgn0000360	1
FBgn0000370	21857
FBgn0000376	390
FBgn0000377	464
FBgn0000382	3906
FBgn0000384	413
FBgn0000394	485
FBgn0000395	297
FBgn0000404	976
FBgn0000405	1940
FBgn0000406	23978
FBgn0000409	7410
FBgn0000411	358
FBgn0000412	2636
FBgn0000413	1651
FBgn0000414	2167
FBgn0000416	30925
FBgn0000422	2235
FBgn0000426	247
FBgn0000427	40
FBgn0000439	90
FBgn0000442	47
FBgn0000447	3395
FBgn0000449	4
FBgn0000451	374
FBgn0000454	3400
FBgn0000455+FBgn0065087	1932
FBgn0000459	202
FBgn0000463	133
FBgn0000464	2070
FBgn0000473	7955
FBgn0000477	993
FBgn0000479	2800
FBgn0000482	498
FBgn0000489	3369
FBgn0000490	482
FBgn0000492	249
FBgn0000497	346
FBgn0000499	1711
FBgn0000500	203
FBgn0000504	2224
FBgn0000520	290
FBgn0000524	262
FBgn0000527	212
FBgn0000529	31
FBgn0000533	326
FBgn0000535	623
FBgn0000536	5070
FBgn0000541	3970
FBgn0000542	216
FBgn0000543	687
FBgn0000546	615
FBgn0000547	1248
FBgn0000551	12
FBgn0000552	0
FBgn0000556	158242
FBgn0000557	4723
FBgn0000559	68194
FBgn0000560	55
FBgn0000562	2136
FBgn0000564	0
FBgn0000565	1704
FBgn0000566	2791
FBgn0000567	654
FBgn0000568	2294
FBgn0000575	1832
FBgn0000576	52
FBgn0000577	135
FBgn0000578	676
FBgn0000579	27757
FBgn0000581	2701
FBgn0000588	197
FBgn0000591	0
FBgn0000592	22406
FBgn0000594	0
FBgn0000606	0
FBgn0000611	2117
FBgn0000615	30327
FBgn0000617	235
FBgn0000618	135
FBgn0000625	145
FBgn0000629	592
FBgn0000633	344
FBgn0000635	2214
FBgn0000636	1043
FBgn0000639	4
FBgn0000640	11
FBgn0000644	17
FBgn0000658	41
FBgn0000659	896
FBgn0000662	1336
FBgn0000667	5175
FBgn0000709	888
FBgn0000711	2024
FBgn0000715	425
FBgn0000719	610
FBgn0000721	5026
FBgn0000723	2540
FBgn0000808	11
FBgn0000810	445
FBgn0000826	25
FBgn0000927	27
FBgn0000928	77
FBgn0000964	49
FBgn0000996	286
FBgn0001075	147
FBgn0001077	37
FBgn0001079	198
FBgn0001083	142
FBgn0001084	94
FBgn0001085	168
FBgn0001086	650
FBgn0001087	1259
FBgn0001089	1207
FBgn0001090	2686
FBgn0001091	13395
FBgn0001092	16549
FBgn0001098	6345
FBgn0001104	994
FBgn0001105	4752
FBgn0001108	2162
FBgn0001112	4395
FBgn0001114	4299
FBgn0001120	11
FBgn0001122	2036
FBgn0001123	1398
FBgn0001124	24780
FBgn0001125	16800
FBgn0001128	13273
FBgn0001133	553
FBgn0001134	99
FBgn0001137	481
FBgn0001138	59
FBgn0001139	2296
FBgn0001142	4317
FBgn0001145	18873
FBgn0001147	131
FBgn0001148	54
FBgn0001149	17104
FBgn0001150	28
FBgn0001168	2455
FBgn0001169	726
FBgn0001170	17
FBgn0001174	3
FBgn0001179	331
FBgn0001180	140
FBgn0001185	361
FBgn0001186	6338
FBgn0001187	5634
FBgn0001189	1112
FBgn0001197	1499
FBgn0001202	1234
FBgn0001206	259
FBgn0001208	7680
FBgn0001215	10779
FBgn0001216	5642
FBgn0001217	9180
FBgn0001218	11982
FBgn0001220	12468
FBgn0001222	1094
FBgn0001224	1097
FBgn0001225	2509
FBgn0001226	1893
FBgn0001227	21
FBgn0001228+FBgn0001223	3815
FBgn0001229	81
FBgn0001230	2049
FBgn0001233	32051
FBgn0001234+FBgn0263537	3501
FBgn0001235	1788
FBgn0001247	2430
FBgn0001248	22447
FBgn0001250	2856
FBgn0001253	42
FBgn0001254	0
FBgn0001255	43
FBgn0001256	2
FBgn0001257	2815
FBgn0001258	1332
FBgn0001259	72
FBgn0001263	1641
FBgn0001269	512
FBgn0001276	152
FBgn0001280	1541
FBgn0001281	3426
FBgn0001285	292
FBgn0001291	1541
FBgn0001296	734
FBgn0001297	6306
FBgn0001301	1848
FBgn0001308	2695
FBgn0001311	222
FBgn0001313	503
FBgn0001319	61
FBgn0001320	220
FBgn0001321	27
FBgn0001323	271
FBgn0001324	1667
FBgn0001325	42
FBgn0001330	176
FBgn0001332	1183
FBgn0001341	372
FBgn0001404	2612
FBgn0001491	501
FBgn0001565	2139
FBgn0001612	366
FBgn0001624	3434
FBgn0001941	2572
FBgn0001942	31967
FBgn0001961	2718
FBgn0001965	1234
FBgn0001967	0
FBgn0001970	3
FBgn0001974	385
FBgn0001977	1058
FBgn0001978	2262
FBgn0001981	194
FBgn0001983	3
FBgn0001986	921
FBgn0001987	925
FBgn0001989	2400
FBgn0001990	269
FBgn0001991	2981
FBgn0001992	53
FBgn0001994	2481
FBgn0001995	477
FBgn0002021	704
FBgn0002022	1682
FBgn0002023	493
FBgn0002031	3484
FBgn0002036	3592
FBgn0002044	1754
FBgn0002069	496
FBgn0002121	2155
FBgn0002174	7378
FBgn0002183	1478
FBgn0002283	676
FBgn0002284	3830
FBgn0002306	712
FBgn0002354	307
FBgn0002413	2025
FBgn0002431	6252
FBgn0002440	4
FBgn0002441	1293
FBgn0002466+FBgn0266678	404
FBgn0002521	1389
FBgn0002522	87
FBgn0002524	1211
FBgn0002525	1852
FBgn0002526	863
FBgn0002531	4
FBgn0002533	1
FBgn0002534	3
FBgn0002535	0
FBgn0002542	828
FBgn0002552	609
FBgn0002561	0
FBgn0002562	6
FBgn0002563	71
FBgn0002564	11
FBgn0002565	910
FBgn0002566	1724
FBgn0002567	2178
FBgn0002569	6076
FBgn0002570	77671
FBgn0002571	3091
FBgn0002573	111
FBgn0002576	66
FBgn0002577	2
FBgn0002579	13037
FBgn0002590	16400
FBgn0002592	14
FBgn0002593	15460
FBgn0002607	19167
FBgn0002609	36
FBgn0002622	19746
FBgn0002626	13967
FBgn0002629	0
FBgn0002631	0
FBgn0002632	0
FBgn0002633	1
FBgn0002638	1274
FBgn0002641	1260
FBgn0002643	1102
FBgn0002645	3377
FBgn0002673	1598
FBgn0002707	210
FBgn0002709+FBgn0028581	4232
FBgn0002715	970
FBgn0002716	38
FBgn0002719	34158
FBgn0002723	627
FBgn0002732	15
FBgn0002733	123
FBgn0002734	0
FBgn0002735	2
FBgn0002736	379
FBgn0002772	7611
FBgn0002773	17553
FBgn0002774	1558
FBgn0002775	416
FBgn0002778	616
FBgn0002780	1723
FBgn0002783	1333
FBgn0002787	3238
FBgn0002789	5199
FBgn0002791	778
FBgn0002838	144
FBgn0002842	347
FBgn0002855	12758
FBgn0002856	3229
FBgn0002862	11358
FBgn0002863	0
FBgn0002865	17142
FBgn0002868	26235
FBgn0002869	210
FBgn0002872	375
FBgn0002873	4996
FBgn0002878	232
FBgn0002887	712
FBgn0002891	325
FBgn0002899	126
FBgn0002901	371
FBgn0002905	378
FBgn0002906	287
FBgn0002914	2273
FBgn0002917	738
FBgn0002921	36911
FBgn0002922	57
FBgn0002924	533
FBgn0002926	12
FBgn0002930	3326
FBgn0002931	390
FBgn0002932	203
FBgn0002933	0
FBgn0002936	0
FBgn0002937	879
FBgn0002938	8847
FBgn0002939	454
FBgn0002940	95766
FBgn0002941	36
FBgn0002945	376
FBgn0002948	79
FBgn0002962	20
FBgn0002973	2368
FBgn0002985	283
FBgn0002989	155
FBgn0003002	29
FBgn0003008	346
FBgn0003009	275
FBgn0003011	85
FBgn0003015	10
FBgn0003023	63
FBgn0003028	226
FBgn0003034	5542
FBgn0003041	644
FBgn0003042	188
FBgn0003044	716
FBgn0003046	28
FBgn0003048	1170
FBgn0003053	1719
FBgn0003057	0
FBgn0003060	8
FBgn0003062	927
FBgn0003065	1
FBgn0003068	1181
FBgn0003071	10443
FBgn0003074	19646
FBgn0003076	13877
FBgn0003079	608
FBgn0003082	90
FBgn0003086	0
FBgn0003087	334
FBgn0003089	64
FBgn0003090	197
FBgn0003091	1044
FBgn0003093	2254
FBgn0003114	19
FBgn0003116	607
FBgn0003117	58
FBgn0003118	413
FBgn0003124	2536
FBgn0003129	120
FBgn0003130	15
FBgn0003132	2136
FBgn0003134	3378
FBgn0003137	3226
FBgn0003139	556
FBgn0003140	597
FBgn0003141	760
FBgn0003145	442
FBgn0003149	10407
FBgn0003159	5319
FBgn0003162	1633
FBgn0003165	1472
FBgn0003169	1410
FBgn0003174	52
FBgn0003175	1952
FBgn0003187	4846
FBgn0003189	1284
FBgn0003204	1711
FBgn0003205	1297
FBgn0003206	1038
FBgn0003209	1921
FBgn0003210	1503
FBgn0003218	4008
FBgn0003227	25
FBgn0003231	16304
FBgn0003248	607
FBgn0003249	1904
FBgn0003250	4652
FBgn0003254	523
FBgn0003255	90
FBgn0003256	929
FBgn0003257	235
FBgn0003261	15981
FBgn0003267	10
FBgn0003268	329
FBgn0003270	1
FBgn0003274	14328
FBgn0003275	994
FBgn0003277	1560
FBgn0003278	184
FBgn0003279	24459
FBgn0003285	91
FBgn0003292	69
FBgn0003295	48
FBgn0003300	20
FBgn0003301	2240
FBgn0003302	971
FBgn0003308	1393
FBgn0003310	1027
FBgn0003312	30
FBgn0003313+FBgn0263087	14
FBgn0003317	980
FBgn0003319	9
FBgn0003321	2727
FBgn0003326	86
FBgn0003328	1665
FBgn0003330	323
FBgn0003334	1265
FBgn0003339	159
FBgn0003345	1530
FBgn0003346	656
FBgn0003353	336
FBgn0003356	2952
FBgn0003357	2843
FBgn0003358	3866
FBgn0003360	43968
FBgn0003366	2355
FBgn0003372	13
FBgn0003373	1
FBgn0003374	0
FBgn0003375	0
FBgn0003377	0
FBgn0003378	4
FBgn0003380	2860
FBgn0003382	36
FBgn0003386	1054
FBgn0003388	172
FBgn0003390	611
FBgn0003391	1232
FBgn0003392	6652
FBgn0003396	2304
FBgn0003401	29
FBgn0003410	2271
FBgn0003411	1
FBgn0003415	2229
FBgn0003416	434
FBgn0003423	5402
FBgn0003429	3374
FBgn0003430	103
FBgn0003435	21749
FBgn0003444	259
FBgn0003447	750
FBgn0003448	1
FBgn0003449	720
FBgn0003450	16
FBgn0003459	496
FBgn0003460	444
FBgn0003462	13057
FBgn0003463	1838
FBgn0003464	1579
FBgn0003475	6308
FBgn0003479	243
FBgn0003480	33
FBgn0003482	8
FBgn0003483	189
FBgn0003486	1
FBgn0003495	566
FBgn0003499	219
FBgn0003502+FBgn0262374	681
FBgn0003510+FBgn0003511	258
FBgn0003512	472
FBgn0003513	134
FBgn0003514	2439
FBgn0003515	740
FBgn0003517	20274
FBgn0003520	2115
FBgn0003525	26
FBgn0003527	335
FBgn0003545	748
FBgn0003557	2330
FBgn0003559	754
FBgn0003567	832
FBgn0003575	1211
FBgn0003598	715
FBgn0003607	1397
FBgn0003612	2277
FBgn0003638	6477
FBgn0003651	1329
FBgn0003654	732
FBgn0003655	73
FBgn0003656	7074
FBgn0003660	3705
FBgn0003676	1624
FBgn0003683	1
FBgn0003687	182
FBgn0003701	309
FBgn0003710	311
FBgn0003714	245
FBgn0003716	1980
FBgn0003719	121
FBgn0003720	1
FBgn0003721	9505
FBgn0003731	1829
FBgn0003732	1710
FBgn0003733	183
FBgn0003741	242
FBgn0003742	961
FBgn0003744	1345
FBgn0003747	3
FBgn0003748	11956
FBgn0003751	11
FBgn0003861	7849
FBgn0003862	2347
FBgn0003863	26453
FBgn0003865	0
FBgn0003866	441
FBgn0003867	875
FBgn0003870	1598
FBgn0003882	758
FBgn0003884	38372
FBgn0003885	6926
FBgn0003886	597
FBgn0003887	7250
FBgn0003888	1789
FBgn0003889	29423
FBgn0003890	2074
FBgn0003891	11794
FBgn0003892	567
FBgn0003896	189
FBgn0003900	334
FBgn0003916	0
FBgn0003920	0
FBgn0003922	0
FBgn0003923	0
FBgn0003926	0
FBgn0003930	8
FBgn0003931	0
FBgn0003933	0
FBgn0003934	1
FBgn0003935	3
FBgn0003936	0
FBgn0003938	0
FBgn0003941	13883
FBgn0003942	15374
FBgn0003943	12875
FBgn0003944	318
FBgn0003950	203
FBgn0003961	2286
FBgn0003963	259
FBgn0003964	992
FBgn0003965	844
FBgn0003969	839
FBgn0003975	195
FBgn0003977	624
FBgn0003978	139
FBgn0003979	0
FBgn0003980	2
FBgn0003983	2
FBgn0003984	274
FBgn0003996	331
FBgn0003997	398
FBgn0004003	569
FBgn0004009	47
FBgn0004028	8267
FBgn0004034	0
FBgn0004045	3
FBgn0004047	207
FBgn0004049	1172
FBgn0004050	855
FBgn0004052	8
FBgn0004053	3
FBgn0004054	2
FBgn0004055	1420
FBgn0004057	3991
FBgn0004066	2548
FBgn0004087	278
FBgn0004101	274
FBgn0004102	286
FBgn0004103	4560
FBgn0004106	225
FBgn0004107	58
FBgn0004108	244
FBgn0004110	2
FBgn0004117	6764
FBgn0004118	323
FBgn0004132	429
FBgn0004133	1574
FBgn0004143	3
FBgn0004167	8040
FBgn0004168	220
FBgn0004169	11420
FBgn0004170	0
FBgn0004171	7610
FBgn0004172	1213
FBgn0004173	7977
FBgn0004174	6967
FBgn0004175	4797
FBgn0004177	6477
FBgn0004179	3264
FBgn0004181	83671
FBgn0004183	0
FBgn0004185	0
FBgn0004186	0
FBgn0004187	1
FBgn0004188	3
FBgn0004189	0
FBgn0004190	0
FBgn0004191	5
FBgn0004192	1
FBgn0004197	378
FBgn0004198	1251
FBgn0004227	1945
FBgn0004228	691
FBgn0004237	3209
FBgn0004240	594
FBgn0004242	6202
FBgn0004244	1729
FBgn0004359	424
FBgn0004360	137
FBgn0004362	898
FBgn0004363	17661
FBgn0004364	952
FBgn0004367	224
FBgn0004368	1706
FBgn0004369	1377
FBgn0004370	2145
FBgn0004372	243
FBgn0004373	4492
FBgn0004374	1387
FBgn0004378	290
FBgn0004379	1018
FBgn0004380	894
FBgn0004381	401
FBgn0004387	1618
FBgn0004389	2
FBgn0004390	782
FBgn0004391	731
FBgn0004394	63
FBgn0004395	678
FBgn0004396	853
FBgn0004397	1762
FBgn0004400	14
FBgn0004401	4912
FBgn0004403	6279
FBgn0004404	2792
FBgn0004406	283
FBgn0004407+FBgn0064115	628
FBgn0004414	5401
FBgn0004419	2515
FBgn0004425	104
FBgn0004426	3
FBgn0004427	54
FBgn0004428	580
FBgn0004429	696
FBgn0004430	14
FBgn0004431	43
FBgn0004432	14965
FBgn0004436	3269
FBgn0004449	2703
FBgn0004456	1266
FBgn0004462	881
FBgn0004463	380
FBgn0004465	733
FBgn0004507	11351
FBgn0004509	2596
FBgn0004510	363
FBgn0004511	1
FBgn0004512	4069
FBgn0004513	566
FBgn0004514	84
FBgn0004516	2413
FBgn0004552	399
FBgn0004554	6
FBgn0004556	156
FBgn0004567	40
FBgn0004569	314
FBgn0004573	149
FBgn0004574	3516
FBgn0004575	2230
FBgn0004577	7
FBgn0004580	1652
FBgn0004581	1184
FBgn0004583	726
FBgn0004584	674
FBgn0004587	4970
FBgn0004588	0
FBgn0004589	3
FBgn0004590	2
FBgn0004591	0
FBgn0004592	0
FBgn0004593	6
FBgn0004594	1
FBgn0004595	2085
FBgn0004597	436
FBgn0004598	1503
FBgn0004606	512
FBgn0004607	731
FBgn0004611	2446
FBgn0004618	183
FBgn0004619	161
FBgn0004620	320
FBgn0004622	84
FBgn0004623	3525
FBgn0004629	1
FBgn0004635	354
FBgn0004636	2487
FBgn0004638	1423
FBgn0004643	445
FBgn0004644	117
FBgn0004646	1873
FBgn0004647	573
FBgn0004648	4205
FBgn0004649+FBgn0263530	62
FBgn0004650	527
FBgn0004652	1299
FBgn0004654	13210
FBgn0004655	1005
FBgn0004656	3331
FBgn0004657	3228
FBgn0004666	94
FBgn0004687	3521
FBgn0004698	1740
FBgn0004777	18
FBgn0004778	6
FBgn0004779	1
FBgn0004780	37
FBgn0004781	25
FBgn0004782	1
FBgn0004783	3
FBgn0004784	2730
FBgn0004795	1057
FBgn0004797	741
FBgn0004811	811
FBgn0004828	8410
FBgn0004832	362
FBgn0004837	481
FBgn0004838	10449
FBgn0004839	138
FBgn0004841	40
FBgn0004842	66
FBgn0004852	1796
FBgn0004854	80
FBgn0004855	372
FBgn0004856	1015
FBgn0004858	678
FBgn0004859	733
FBgn0004860	287
FBgn0004861	412
FBgn0004862	40
FBgn0004863	80
FBgn0004864	961
FBgn0004865	184
FBgn0004867	18387
FBgn0004868	7150
FBgn0004870	102
FBgn0004872	126
FBgn0004875	2954
FBgn0004876	5465
FBgn0004878	1
FBgn0004880	778
FBgn0004882	11841
FBgn0004885	2464
FBgn0004888	6864
FBgn0004889	3039
FBgn0004892	123
FBgn0004893	1023
FBgn0004895	11
FBgn0004896	42
FBgn0004897	6
FBgn0004898	13
FBgn0004901	253
FBgn0004903	2404
FBgn0004907	19726
FBgn0004908	297
FBgn0004910	1422
FBgn0004911	8
FBgn0004913	1576
FBgn0004914	3091
FBgn0004915	1179
FBgn0004919	1010
FBgn0004921	8666
FBgn0004924	2829
FBgn0004926	3466
FBgn0004956	252
FBgn0004957	230
FBgn0004959	9
FBgn0005198	1448
FBgn0005278	7628
FBgn0005322	1148
FBgn0005355	534
FBgn0005386	2155
FBgn0005390	8
FBgn0005391	12
FBgn0005411	1662
FBgn0005427	1121
FBgn0005533	11479
FBgn0005536	4487
FBgn0005558	138
FBgn0005561	186
FBgn0005564	686
FBgn0005585	12625
FBgn0005586	1466
FBgn0005590	4
FBgn0005592	192
FBgn0005593	21224
FBgn0005596	664
FBgn0005612	1295
FBgn0005613	119
FBgn0005614	4150
FBgn0005617	593
FBgn0005619	565
FBgn0005624	173
FBgn0005626	1147
FBgn0005631	1001
FBgn0005632	5371
FBgn0005633	33
FBgn0005636	464
FBgn0005638	97
FBgn0005640	1608
FBgn0005642	707
FBgn0005648	970
FBgn0005649	3023
FBgn0005654+FBgn0085344	3777
FBgn0005655	196
FBgn0005658	125
FBgn0005659	719
FBgn0005660	138
FBgn0005664	622
FBgn0005666	29230
FBgn0005670	485
FBgn0005671	17880
FBgn0005672	1353
FBgn0005674	1505
FBgn0005677	321
FBgn0005683	160
FBgn0005694	1024
FBgn0005695	544
FBgn0005696	72
FBgn0005771	898
FBgn0005775	484
FBgn0005777	1742
FBgn0005778	563
FBgn0005779	475
FBgn0008635	3234
FBgn0008636	32
FBgn0008646	63
FBgn0008651	125
FBgn0010014	439
FBgn0010015	443
FBgn0010019	534416
FBgn0010038	375
FBgn0010039	489
FBgn0010040	15
FBgn0010041	314
FBgn0010042	9
FBgn0010043	80
FBgn0010044	278
FBgn0010051	2553
FBgn0010052	38
FBgn0010053	4297
FBgn0010078	12525
FBgn0010097	84
FBgn0010100	35148
FBgn0010105	255
FBgn0010109	0
FBgn0010113	1244
FBgn0010114	2620
FBgn0010173	1599
FBgn0010194	185
FBgn0010197	45
FBgn0010198	8616
FBgn0010213	3806
FBgn0010215	2230
FBgn0010217	37704
FBgn0010220	403
FBgn0010222	3416
FBgn0010223	339
FBgn0010225	9685
FBgn0010226	12116
FBgn0010228	2502
FBgn0010235	1839
FBgn0010238	1680
FBgn0010240	159
FBgn0010241	2127
FBgn0010246	4757
FBgn0010247	1071
FBgn0010258	729
FBgn0010263	5567
FBgn0010265	13612
FBgn0010269	486
FBgn0010278	818
FBgn0010280	3178
FBgn0010282	1061
FBgn0010287	321
FBgn0010288	3316
FBgn0010292	321
FBgn0010294	0
FBgn0010295	0
FBgn0010296	0
FBgn0010300	829
FBgn0010303	1247
FBgn0010309	1098
FBgn0010313	1551
FBgn0010314	132
FBgn0010315	318
FBgn0010316	401
FBgn0010317	30
FBgn0010323	4
FBgn0010328	1184
FBgn0010329	254
FBgn0010333	1798
FBgn0010339	1002
FBgn0010340	232
FBgn0010341	2669
FBgn0010342	205
FBgn0010348	7458
FBgn0010350	4075
FBgn0010352	29474
FBgn0010355	2004
FBgn0010356	387
FBgn0010357	13608
FBgn0010358	36
FBgn0010359	0
FBgn0010379	2390
FBgn0010380	1932
FBgn0010381	1499
FBgn0010382	547
FBgn0010383	414
FBgn0010385	205
FBgn0010387	10401
FBgn0010388	1206
FBgn0010389	323
FBgn0010391	1980
FBgn0010395	727
FBgn0010397	1529
FBgn0010398	235
FBgn0010399	316
FBgn0010401	894
FBgn0010403	756
FBgn0010406	1275
FBgn0010407	43
FBgn0010408	7352
FBgn0010409	10598
FBgn0010411	19265
FBgn0010412	7915
FBgn0010414	257
FBgn0010415	4572
FBgn0010416	654
FBgn0010417	744
FBgn0010421	369
FBgn0010422	875
FBgn0010423	254
FBgn0010424	444
FBgn0010425	975
FBgn0010431	94
FBgn0010433	3
FBgn0010434	5905
FBgn0010435	12838
FBgn0010438	49
FBgn0010441	629
FBgn0010452	238
FBgn0010453	92
FBgn0010470	3554
FBgn0010473	2257
FBgn0010482	4533
FBgn0010488	13517
FBgn0010497	635
FBgn0010501	232
FBgn0010504	3951
FBgn0010516	4876
FBgn0010520	160
FBgn0010531	507
FBgn0010548	7637
FBgn0010549	106
FBgn0010551	5232
FBgn0010575	2041
FBgn0010583	1613
FBgn0010590	3055
FBgn0010591	1457
FBgn0010602	1351
FBgn0010607	222
FBgn0010611	2131
FBgn0010612	5816
FBgn0010620	1835
FBgn0010621	1882
FBgn0010622	260
FBgn0010638	2238
FBgn0010651	2214
FBgn0010660	1323
FBgn0010741	735
FBgn0010747	3092
FBgn0010750	730
FBgn0010762	1320
FBgn0010768	97
FBgn0010770	179
FBgn0010772	2703
FBgn0010774	2107
FBgn0010786	3352
FBgn0010803	1430
FBgn0010808	1880
FBgn0010812	893
FBgn0010825	2876
FBgn0010830	419
FBgn0010877	1474
FBgn0010894	606
FBgn0010905	2178
FBgn0010909	3237
FBgn0010926	304
FBgn0011016	1882
FBgn0011020	162
FBgn0011202	1636
FBgn0011204	2230
FBgn0011205	1623
FBgn0011206	15728
FBgn0011207	1265
FBgn0011211	28552
FBgn0011217	13299
FBgn0011224	5051
FBgn0011225	13233
FBgn0011227	2526
FBgn0011230	13244
FBgn0011232	712
FBgn0011236	665
FBgn0011239	1315
FBgn0011241	1112
FBgn0011244	13406
FBgn0011259	667
FBgn0011260	510
FBgn0011270	4930
FBgn0011272	15638
FBgn0011273+FBgn0039374	3870
FBgn0011274	1910
FBgn0011276	6
FBgn0011277	4
FBgn0011278	38
FBgn0011279	210
FBgn0011280	7296
FBgn0011281	1233
FBgn0011282	9
FBgn0011283	424
FBgn0011284	18751
FBgn0011286	5201
FBgn0011288	1555
FBgn0011289	2086
FBgn0011290	520
FBgn0011291	204
FBgn0011293	833
FBgn0011294	202
FBgn0011296	2161
FBgn0011297	505
FBgn0011300	1597
FBgn0011305	818
FBgn0011327	3190
FBgn0011335	262
FBgn0011336	3899
FBgn0011361	3564
FBgn0011455	4526
FBgn0011474	549
FBgn0011476	262
FBgn0011481	1590
FBgn0011509	603
FBgn0011554	192
FBgn0011555	859
FBgn0011556	284
FBgn0011559	36119
FBgn0011566	270
FBgn0011569	573
FBgn0011570	861
FBgn0011571	861
FBgn0011573	2032
FBgn0011576	0
FBgn0011581	773
FBgn0011582	317
FBgn0011584	4544
FBgn0011586	1009
FBgn0011589	180
FBgn0011591	277
FBgn0011592	810
FBgn0011596	2502
FBgn0011603	1994
FBgn0011604	2436
FBgn0011606	3899
FBgn0011638	1201
FBgn0011640	1664
FBgn0011642	1656
FBgn0011648	1383
FBgn0011653	113
FBgn0011655	785
FBgn0011656	1961
FBgn0011659	175
FBgn0011660	511
FBgn0011661	6944
FBgn0011666	1163
FBgn0011668	22058
FBgn0011669	28320
FBgn0011670	3922
FBgn0011672	1920
FBgn0011674	146
FBgn0011676	223
FBgn0011692	203
FBgn0011693	1422
FBgn0011694	31234
FBgn0011695	28184
FBgn0011701	426
FBgn0011703	81
FBgn0011704	462
FBgn0011705	372
FBgn0011706	34
FBgn0011708	2123
FBgn0011710	897
FBgn0011715	452
FBgn0011722	606
FBgn0011723	162
FBgn0011725	13212
FBgn0011726	4075
FBgn0011737	2229
FBgn0011739	1549
FBgn0011740	1326
FBgn0011741	463
FBgn0011742	2122
FBgn0011743	1915
FBgn0011745	1656
FBgn0011746	725
FBgn0011747	6738
FBgn0011754	4939
FBgn0011758	45
FBgn0011760	6562
FBgn0011761	43
FBgn0011762	27
FBgn0011763	1447
FBgn0011764	1210
FBgn0011766	2251
FBgn0011768	3824
FBgn0011769	204
FBgn0011770	5610
FBgn0011771	635
FBgn0011774	282
FBgn0011785	1337
FBgn0011787	550
FBgn0011802	381
FBgn0011812	0
FBgn0011817	3108
FBgn0011818	1221
FBgn0011822	62
FBgn0011824	287
FBgn0011826	1162
FBgn0011828	928
FBgn0011829	64
FBgn0011832	0
FBgn0011834	210
FBgn0011836	690
FBgn0011837	2586
FBgn0011840	0
FBgn0011844	0
FBgn0011845	0
FBgn0011848	0
FBgn0011849	0
FBgn0011850	0
FBgn0011851	0
FBgn0011852	0
FBgn0011853	0
FBgn0011855	0
FBgn0011858	0
FBgn0011859	0
FBgn0011860	0
FBgn0011861	0
FBgn0011862	0
FBgn0011863	0
FBgn0011864	0
FBgn0011865	0
FBgn0011866	0
FBgn0011867	0
FBgn0011868	0
FBgn0011869	0
FBgn0011870	0
FBgn0011871	0
FBgn0011872	0
FBgn0011877	0
FBgn0011878	0
FBgn0011879	0
FBgn0011880	0
FBgn0011881	0
FBgn0011882	0
FBgn0011883	0
FBgn0011884	0
FBgn0011885	0
FBgn0011887	0
FBgn0011888	0
FBgn0011889	0
FBgn0011890	0
FBgn0011891	0
FBgn0011892	0
FBgn0011893	0
FBgn0011894	0
FBgn0011895	0
FBgn0011896	0
FBgn0011897	0
FBgn0011902	0
FBgn0011904	0
FBgn0011905	0
FBgn0011906	0
FBgn0011909	0
FBgn0011910	0
FBgn0011915	0
FBgn0011916	0
FBgn0011919	1
FBgn0011921	0
FBgn0011927	0
FBgn0011928	0
FBgn0011931	1
FBgn0011932	0
FBgn0011933	0
FBgn0011934	0
FBgn0011935	0
FBgn0011936	0
FBgn0011937	0
FBgn0011938	0
FBgn0011944	0
FBgn0011945	0
FBgn0011948	0
FBgn0011949	0
FBgn0011950	0
FBgn0011951	0
FBgn0011952	0
FBgn0011953	0
FBgn0011954	0
FBgn0011955	1
FBgn0011956	0
FBgn0011957	0
FBgn0011958	0
FBgn0011959	0
FBgn0011960	0
FBgn0011961	0
FBgn0011962	0
FBgn0011963	0
FBgn0011965	2
FBgn0011966	0
FBgn0011970	0
FBgn0011971	0
FBgn0011974	0
FBgn0011975	0
FBgn0011976	0
FBgn0011977	0
FBgn0011980	0
FBgn0011981	0
FBgn0011982	0
FBgn0011983	0
FBgn0011984	0
FBgn0011985	2
FBgn0011986	0
FBgn0011987	3
FBgn0011993	0
FBgn0011994	0
FBgn0011998	0
FBgn0011999	0
FBgn0012000	0
FBgn0012001	0
FBgn0012002	0
FBgn0012003	0
FBgn0012004	0
FBgn0012009	0
FBgn0012010	1
FBgn0012011	0
FBgn0012016	0
FBgn0012017	0
FBgn0012018	0
FBgn0012024	1
FBgn0012025	0
FBgn0012026	0
FBgn0012027	0
FBgn0012028	0
FBgn0012034	29698
FBgn0012036	28338
FBgn0012037	5474
FBgn0012042	2268
FBgn0012051	1342
FBgn0012058	2894
FBgn0012344	512
FBgn0013263+FBgn0260233	2787
FBgn0013269	821
FBgn0013272	18870
FBgn0013275	0
FBgn0013276	0
FBgn0013277	0
FBgn0013278	4
FBgn0013279	2
FBgn0013300	1824
FBgn0013301	2292
FBgn0013303	962
FBgn0013305	4095
FBgn0013307	751
FBgn0013308	80
FBgn0013323	78
FBgn0013325	14033
FBgn0013334	6549
FBgn0013342	5010
FBgn0013343	1042
FBgn0013347	935
FBgn0013348	1204
FBgn0013432	411
FBgn0013433	92
FBgn0013435	176
FBgn0013467	1342
FBgn0013469	288
FBgn0013531	207
FBgn0013548	129
FBgn0013563	389
FBgn0013576	9639
FBgn0013672	62620
FBgn0013673	113
FBgn0013674	332196
FBgn0013675	63135
FBgn0013676	193348
FBgn0013678	107082
FBgn0013679	20110
FBgn0013680	338
FBgn0013681	8997
FBgn0013683	79
FBgn0013684	15202
FBgn0013685	77
FBgn0013686	763840
FBgn0013688	2317
FBgn0013689	6
FBgn0013690	2
FBgn0013691	2
FBgn0013692	0
FBgn0013693	0
FBgn0013694	9
FBgn0013695	1
FBgn0013696	2
FBgn0013697	36
FBgn0013698	7
FBgn0013699	2
FBgn0013700	1
FBgn0013701	0
FBgn0013702	1
FBgn0013703	0
FBgn0013704	22
FBgn0013705	1
FBgn0013706	0
FBgn0013707	0
FBgn0013708	4
FBgn0013709	1
FBgn0013710	19
FBgn0013717	472
FBgn0013718	2684
FBgn0013720	646
FBgn0013725	435
FBgn0013726	927
FBgn0013732	162
FBgn0013733	17882
FBgn0013746	1000
FBgn0013749	1942
FBgn0013750	1588
FBgn0013751	102
FBgn0013753	300
FBgn0013755	6
FBgn0013756	1720
FBgn0013762	409
FBgn0013763	7130
FBgn0013764	849
FBgn0013765	6600
FBgn0013767	82
FBgn0013770	17711
FBgn0013771	273
FBgn0013772	31
FBgn0013773	519
FBgn0013799	962
FBgn0013809	1886
FBgn0013810	3616
FBgn0013811	1363
FBgn0013812	378
FBgn0013813	2879
FBgn0013949	574
FBgn0013953	290
FBgn0013954	3959
FBgn0013972	561
FBgn0013973	369
FBgn0013981	7140
FBgn0013983	599
FBgn0013984	1130
FBgn0013987	2066
FBgn0013995	6959
FBgn0013997	2111
FBgn0014000	1139
FBgn0014002	13835
FBgn0014006	1496
FBgn0014007	941
FBgn0014009	3161
FBgn0014010	5586
FBgn0014011	1215
FBgn0014018	3822
FBgn0014019	955
FBgn0014020	9081
FBgn0014022	196
FBgn0014023	459
FBgn0014024	658
FBgn0014026	27028
FBgn0014028	8589
FBgn0014029	839
FBgn0014031	3692
FBgn0014032	340
FBgn0014033	482
FBgn0014037	5770
FBgn0014073	953
FBgn0014075	2080
FBgn0014076	1
FBgn0014092	305
FBgn0014127	1157
FBgn0014133	2573
FBgn0014135	347
FBgn0014141	3761
FBgn0014143	45
FBgn0014163	4079
FBgn0014179	29
FBgn0014184	36490
FBgn0014189	1719
FBgn0014269	537
FBgn0014340	275
FBgn0014342	575
FBgn0014343	266
FBgn0014366	601
FBgn0014368	3
FBgn0014380	947
FBgn0014388	879
FBgn0014391	2204
FBgn0014395	454
FBgn0014396	11266
FBgn0014411	1504
FBgn0014417	472
FBgn0014427	4181
FBgn0014454	0
FBgn0014455	2610
FBgn0014464	12
FBgn0014465	7
FBgn0014466	1
FBgn0014469	6207
FBgn0014848	0
FBgn0014849	0
FBgn0014850	0
FBgn0014851	3
FBgn0014857	2282
FBgn0014859	224
FBgn0014861	142
FBgn0014863	10385
FBgn0014865	621
FBgn0014868	2091
FBgn0014869	4824
FBgn0014870	1961
FBgn0014877	2140
FBgn0014879	685
FBgn0014903+FBgn0053082	2433
FBgn0014906	3482
FBgn0014930	1192
FBgn0014931	83
FBgn0014949	1
FBgn0015000	831
FBgn0015001	595
FBgn0015008	2161
FBgn0015010	3462
FBgn0015011	900
FBgn0015019	1700
FBgn0015024	5998
FBgn0015025	112
FBgn0015031	4789
FBgn0015032	69
FBgn0015033	730
FBgn0015034	425
FBgn0015035	611
FBgn0015036	13
FBgn0015037	2858
FBgn0015038	1060
FBgn0015039	6627
FBgn0015040	9
FBgn0015075	850
FBgn0015218	5492
FBgn0015221	23069
FBgn0015222	23928
FBgn0015229	865
FBgn0015230	1174
FBgn0015239	1129
FBgn0015240	1060
FBgn0015245	8543
FBgn0015247	3144
FBgn0015268	130
FBgn0015269	2592
FBgn0015270	57
FBgn0015271	129
FBgn0015277	898
FBgn0015278	3170
FBgn0015279	1476
FBgn0015282	3595
FBgn0015283	3769
FBgn0015286	1688
FBgn0015295	422
FBgn0015296	709
FBgn0015298	606
FBgn0015299	422
FBgn0015300	543
FBgn0015316	312
FBgn0015320	3293
FBgn0015321	3363
FBgn0015323	738
FBgn0015324	17204
FBgn0015331	811
FBgn0015336	370
FBgn0015338	743
FBgn0015351	134
FBgn0015359	1372
FBgn0015360	795
FBgn0015371	1176
FBgn0015372	770
FBgn0015376	54
FBgn0015379	487
FBgn0015380	194
FBgn0015381	45
FBgn0015391	248
FBgn0015393	208
FBgn0015396	228
FBgn0015399	341
FBgn0015400	296
FBgn0015402	898
FBgn0015477	2376
FBgn0015509	3580
FBgn0015513	2378
FBgn0015519	134
FBgn0015520	1123
FBgn0015521	6965
FBgn0015522	881
FBgn0015524	98
FBgn0015527	477
FBgn0015541	1567
FBgn0015543	15
FBgn0015544	932
FBgn0015546	300
FBgn0015550	9
FBgn0015553	126
FBgn0015558	894
FBgn0015561	73
FBgn0015568	1555
FBgn0015569	1704
FBgn0015570	517
FBgn0015571	5027
FBgn0015572	195
FBgn0015574	867
FBgn0015575	4788
FBgn0015576	1582
FBgn0015577	909
FBgn0015582	273
FBgn0015583	851
FBgn0015584	12328
FBgn0015585	5309
FBgn0015586	5063
FBgn0015589	1853
FBgn0015591	672
FBgn0015600	7409
FBgn0015602	454
FBgn0015609	1687
FBgn0015614	2427
FBgn0015615	615
FBgn0015618	97
FBgn0015621	205
FBgn0015622	9229
FBgn0015623	34356
FBgn0015625	844
FBgn0015663	213
FBgn0015664	637
FBgn0015714	1218
FBgn0015721	353
FBgn0015737	3386
FBgn0015754	2971
FBgn0015756	14213
FBgn0015765	547
FBgn0015766+FBgn0065097	31203
FBgn0015770	41
FBgn0015772	2918
FBgn0015773	292
FBgn0015774	543
FBgn0015776	8016
FBgn0015777	7469
FBgn0015778	9947
FBgn0015781	766
FBgn0015789	2719
FBgn0015790	5182
FBgn0015791	2880
FBgn0015793	803
FBgn0015794	943
FBgn0015795	5621
FBgn0015797	1228
FBgn0015799	1081
FBgn0015801	1167
FBgn0015803	1556
FBgn0015805	559
FBgn0015806	2163
FBgn0015808	2313
FBgn0015818	402
FBgn0015828	660
FBgn0015829	457
FBgn0015831	1067
FBgn0015834	3969
FBgn0015838	384
FBgn0015872	2365
FBgn0015903	760
FBgn0015904	130
FBgn0015905	457
FBgn0015919	223
FBgn0015924	2697
FBgn0015925	351
FBgn0015926	19
FBgn0015929	338
FBgn0015949	1995
FBgn0016013	1148
FBgn0016031	2417
FBgn0016032	383
FBgn0016034	518
FBgn0016036	10
FBgn0016038	1544
FBgn0016041	1404
FBgn0016047	69
FBgn0016053	2
FBgn0016054	107
FBgn0016059	2186
FBgn0016061	503
FBgn0016070	1642
FBgn0016075	1611
FBgn0016076	4046
FBgn0016078	951
FBgn0016080	3157
FBgn0016081	6242
FBgn0016119	6220
FBgn0016120	5867
FBgn0016122	5080
FBgn0016123	5512
FBgn0016126	7176
FBgn0016131	175
FBgn0016641	958
FBgn0016650	554
FBgn0016660	105
FBgn0016672	1218
FBgn0016675	4225
FBgn0016684	2924
FBgn0016685	1878
FBgn0016687	5391
FBgn0016691	8181
FBgn0016693	6738
FBgn0016694	10008
FBgn0016696	3044
FBgn0016697	3524
FBgn0016698	495
FBgn0016700	2910
FBgn0016701	1792
FBgn0016715	1163
FBgn0016726	5305
FBgn0016754	1542
FBgn0016756	10301
FBgn0016762	270
FBgn0016792	602
FBgn0016794	646
FBgn0016797	1368
FBgn0016917	5520
FBgn0016919	444
FBgn0016920	151
FBgn0016926	7161
FBgn0016930	1414
FBgn0016970	135
FBgn0016974	988
FBgn0016976+FBgn0016975	3157
FBgn0016977	5180
FBgn0016978	1095
FBgn0016983	1274
FBgn0016984	2088
FBgn0017414	189
FBgn0017418	2296
FBgn0017424	14
FBgn0017429	703
FBgn0017430	494
FBgn0017448	867
FBgn0017456	1259
FBgn0017457	669
FBgn0017482	196
FBgn0017545	30998
FBgn0017550	1077
FBgn0017551	332
FBgn0017556	1330
FBgn0017558	2194
FBgn0017561	409
FBgn0017566	11152
FBgn0017567	3711
FBgn0017572	2132
FBgn0017577	72
FBgn0017578	518
FBgn0017579	12911
FBgn0017581	42544
FBgn0017590	385
FBgn0019624	10316
FBgn0019637	510
FBgn0019643	2628
FBgn0019644	10012
FBgn0019650	371
FBgn0019660	233
FBgn0019661	14093
FBgn0019662	998
FBgn0019686	226
FBgn0019809	6
FBgn0019828	13684
FBgn0019830	2505
FBgn0019886	7531
FBgn0019890	4923
FBgn0019925	2631
FBgn0019928	1309
FBgn0019929	89
FBgn0019932	1034
FBgn0019936	8581
FBgn0019938	535
FBgn0019940	1910
FBgn0019947	1323
FBgn0019948	3385
FBgn0019949	399
FBgn0019952	839
FBgn0019957	4575
FBgn0019960	7466
FBgn0019968	4917
FBgn0019972	729
FBgn0019982	1962
FBgn0019985	410
FBgn0019990	912
FBgn0020018	1540
FBgn0020224	1416
FBgn0020235	8145
FBgn0020236	27063
FBgn0020238	12902
FBgn0020248	25
FBgn0020249	1720
FBgn0020251	971
FBgn0020255	4991
FBgn0020257	779
FBgn0020258	33
FBgn0020261	1810
FBgn0020269	310
FBgn0020270	199
FBgn0020272	170
FBgn0020277	181
FBgn0020278	1040
FBgn0020279	5637
FBgn0020280	811
FBgn0020294	611
FBgn0020299	843
FBgn0020300	1384
FBgn0020304	3968
FBgn0020305	342
FBgn0020307	552
FBgn0020309	3646
FBgn0020312	457
FBgn0020369	2713
FBgn0020370	2688
FBgn0020371	1702
FBgn0020372	934
FBgn0020376	1
FBgn0020377	114
FBgn0020378	289
FBgn0020379	685
FBgn0020381	694
FBgn0020385	24376
FBgn0020386	6418
FBgn0020388	1123
FBgn0020389	442
FBgn0020391	157
FBgn0020392	928
FBgn0020399	2157
FBgn0020407	204
FBgn0020412	3627
FBgn0020414	4703
FBgn0020415	3271
FBgn0020416	1785
FBgn0020429	12
FBgn0020440	1045
FBgn0020443	4008
FBgn0020445	265
FBgn0020493	1067
FBgn0020496	3763
FBgn0020497	2318
FBgn0020503	13328
FBgn0020506	825
FBgn0020508	314
FBgn0020509	5089
FBgn0020510	972
FBgn0020513	11016
FBgn0020518	2
FBgn0020521	1868
FBgn0020545	2483
FBgn0020546+FBgn0262462	3
FBgn0020556	1
FBgn0020616	779
FBgn0020617	38
FBgn0020618	18417
FBgn0020620	1711
FBgn0020621	2582
FBgn0020622	1098
FBgn0020626	3040
FBgn0020633	24
FBgn0020637	11
FBgn0020638	0
FBgn0020639	3
FBgn0020640	0
FBgn0020641	2
FBgn0020642	6
FBgn0020643	0
FBgn0020644	0
FBgn0020645	0
FBgn0020646	0
FBgn0020647	6032
FBgn0020653	7614
FBgn0020655	1163
FBgn0020660	7
FBgn0020762	956
FBgn0020764	9372
FBgn0020765	18
FBgn0020766	1074
FBgn0020767	1524
FBgn0020880	8
FBgn0020887	1126
FBgn0020906	150
FBgn0020907	1209
FBgn0020908	6828
FBgn0020909	193
FBgn0020910+FBgn0086056	25969
FBgn0020912	642
FBgn0020930	984
FBgn0021738	48
FBgn0021742	3
FBgn0021750	306
FBgn0021760	13459
FBgn0021761	513
FBgn0021764	943
FBgn0021765	2768
FBgn0021767	151
FBgn0021768	1967
FBgn0021776	104
FBgn0021795	1953
FBgn0021796	1138
FBgn0021800	1001
FBgn0021814	1993
FBgn0021818	890
FBgn0021825	1228
FBgn0021847	1440
FBgn0021856	534
FBgn0021872	13770
FBgn0021874	323
FBgn0021875	256
FBgn0021895	1066
FBgn0021906	9662
FBgn0021944	1581
FBgn0021967	2769
FBgn0021979	3908
FBgn0021995	489
FBgn0022023	4212
FBgn0022027	536
FBgn0022029	806
[truncated: 15,153 more rows]
