# Supplementary material for: The Drosophila transcriptional network is structured by microbiota
Source: BMC Genomics. 2016 Nov 25;17:975. doi: 10.1186/s12864-016-3307-9 (PMC5124311; doi:10.1186/s12864-016-3307-9)
Supplement: Additional file 12: — Data analysis tools. The unzipped folder contains (1) parameters used to align and count reads (align_count_index_reads.txt) and (2) an R script to replicate the data analysis. See README file and R script within folder for instructions. (ZIP 15304 kb) [file 12864_2016_3307_MOESM12_ESM.zip › DobsonEtAlBMCanalysis_submitted/counts_raw/541_6823_4222_N_JC-7_AGTTCC_R1_sn.sam.count]

FBgn0000003	0
FBgn0000008	453
FBgn0000014	333
FBgn0000015	343
FBgn0000017	1290
FBgn0000018	322
FBgn0000022	0
FBgn0000024	1471
FBgn0000028	253
FBgn0000032	639
FBgn0000036	321
FBgn0000037	294
FBgn0000038	1290
FBgn0000039	167
FBgn0000042	19031
FBgn0000043	3844
FBgn0000045	9265
FBgn0000046	7126
FBgn0000047	838
FBgn0000052	2224
FBgn0000053	2622
FBgn0000054	614
FBgn0000055+FBgn0000056	121730
FBgn0000057	1272
FBgn0000061	15
FBgn0000063	195
FBgn0000064	53906
FBgn0000071	11
FBgn0000075	106
FBgn0000077	235
FBgn0000078	4795
FBgn0000079	8140
FBgn0000083	4597
FBgn0000084	1115
FBgn0000092	125
FBgn0000094	5475
FBgn0000097	768
FBgn0000099	854
FBgn0000100	18523
FBgn0000108	3195
FBgn0000109	256
FBgn0000114	11162
FBgn0000115	636
FBgn0000116	35116
FBgn0000117	4051
FBgn0000119	797
FBgn0000120	20767
FBgn0000121	18861
FBgn0000137	0
FBgn0000139	669
FBgn0000140	824
FBgn0000146	103
FBgn0000147	662
FBgn0000150	9034
FBgn0000152	86
FBgn0000153	1643
FBgn0000157	286
FBgn0000158	29
FBgn0000163	1438
FBgn0000166	11
FBgn0000173	2360
FBgn0000179	113
FBgn0000180	64
FBgn0000181	8506
FBgn0000182+FBgn0266459	2881
FBgn0000183	1460
FBgn0000206	641
FBgn0000210	144
FBgn0000212	1139
FBgn0000216	0
FBgn0000221	167
FBgn0000227	1
FBgn0000228	979
FBgn0000229	1142
FBgn0000233	42
FBgn0000239	2408
FBgn0000241	92
FBgn0000244	2226
FBgn0000246	116
FBgn0000247	1576
FBgn0000250	2720
FBgn0000251	1085
FBgn0000253	19581
FBgn0000256	6750
FBgn0000257	507
FBgn0000259	2053
FBgn0000261	28212
FBgn0000273	3307
FBgn0000274	1267
FBgn0000276	291
FBgn0000277	7
FBgn0000278	0
FBgn0000279	0
FBgn0000280	0
FBgn0000281	0
FBgn0000283	1315
FBgn0000286	1560
FBgn0000287	639
FBgn0000289	2124
FBgn0000299	2825
FBgn0000303	315
FBgn0000308	6364
FBgn0000316	554
FBgn0000317	965
FBgn0000318	1997
FBgn0000319	7369
FBgn0000320	380
FBgn0000326	504
FBgn0000330	227
FBgn0000337	2
FBgn0000339	1170
FBgn0000346	2189
FBgn0000351	34
FBgn0000352	377
FBgn0000355	45
FBgn0000356	1
FBgn0000357	26
FBgn0000358	0
FBgn0000359	0
FBgn0000360	0
FBgn0000370	18639
FBgn0000376	267
FBgn0000377	421
FBgn0000382	2777
FBgn0000384	299
FBgn0000394	410
FBgn0000395	339
FBgn0000404	678
FBgn0000405	1440
FBgn0000406	18506
FBgn0000409	8386
FBgn0000411	172
FBgn0000412	2046
FBgn0000413	1261
FBgn0000414	1957
FBgn0000416	25848
FBgn0000422	1825
FBgn0000426	254
FBgn0000427	42
FBgn0000439	99
FBgn0000442	62
FBgn0000447	2887
FBgn0000449	6
FBgn0000451	293
FBgn0000454	3153
FBgn0000455+FBgn0065087	1503
FBgn0000459	144
FBgn0000463	189
FBgn0000464	1626
FBgn0000473	5629
FBgn0000477	1478
FBgn0000479	2136
FBgn0000482	411
FBgn0000489	3307
FBgn0000490	392
FBgn0000492	247
FBgn0000497	255
FBgn0000499	1531
FBgn0000500	257
FBgn0000504	1454
FBgn0000520	263
FBgn0000524	255
FBgn0000527	309
FBgn0000529	17
FBgn0000533	325
FBgn0000535	368
FBgn0000536	3810
FBgn0000541	3269
FBgn0000542	240
FBgn0000543	478
FBgn0000546	464
FBgn0000547	1109
FBgn0000551	8
FBgn0000552	0
FBgn0000556	99069
FBgn0000557	3718
FBgn0000559	56250
FBgn0000560	58
FBgn0000562	1625
FBgn0000564	0
FBgn0000565	1274
FBgn0000566	1495
FBgn0000567	481
FBgn0000568	1675
FBgn0000575	1455
FBgn0000576	45
FBgn0000577	139
FBgn0000578	534
FBgn0000579	26442
FBgn0000581	2057
FBgn0000588	116
FBgn0000591	1
FBgn0000592	18019
FBgn0000594	0
FBgn0000606	9
FBgn0000611	1804
FBgn0000615	25827
FBgn0000617	202
FBgn0000618	150
FBgn0000625	78
FBgn0000629	433
FBgn0000633	280
FBgn0000635	1903
FBgn0000636	682
FBgn0000639	4
FBgn0000640	17
FBgn0000644	16
FBgn0000658	46
FBgn0000659	679
FBgn0000662	1015
FBgn0000667	4689
FBgn0000709	629
FBgn0000711	1424
FBgn0000715	179
FBgn0000719	502
FBgn0000721	3705
FBgn0000723	1960
FBgn0000808	12
FBgn0000810	358
FBgn0000826	20
FBgn0000927	26
FBgn0000928	78
FBgn0000964	52
FBgn0000996	200
FBgn0001075	194
FBgn0001077	14
FBgn0001079	204
FBgn0001083	166
FBgn0001084	92
FBgn0001085	140
FBgn0001086	503
FBgn0001087	987
FBgn0001089	825
FBgn0001090	2370
FBgn0001091	15778
FBgn0001092	14622
FBgn0001098	5906
FBgn0001104	670
FBgn0001105	3768
FBgn0001108	1422
FBgn0001112	2003
FBgn0001114	4957
FBgn0001120	3
FBgn0001122	1507
FBgn0001123	1302
FBgn0001124	12747
FBgn0001125	9928
FBgn0001128	13549
FBgn0001133	405
FBgn0001134	147
FBgn0001137	430
FBgn0001138	68
FBgn0001139	1850
FBgn0001142	3477
FBgn0001145	18845
FBgn0001147	126
FBgn0001148	33
FBgn0001149	15168
FBgn0001150	30
FBgn0001168	1888
FBgn0001169	498
FBgn0001170	25
FBgn0001174	9
FBgn0001179	287
FBgn0001180	105
FBgn0001185	344
FBgn0001186	6249
FBgn0001187	4539
FBgn0001189	913
FBgn0001197	1170
FBgn0001202	984
FBgn0001206	230
FBgn0001208	5688
FBgn0001215	8120
FBgn0001216	4628
FBgn0001217	7336
FBgn0001218	13922
FBgn0001220	9306
FBgn0001222	1111
FBgn0001224	938
FBgn0001225	1928
FBgn0001226	848
FBgn0001227	16
FBgn0001228+FBgn0001223	3409
FBgn0001229	85
FBgn0001230	1015
FBgn0001233	23812
FBgn0001234+FBgn0263537	4160
FBgn0001235	1495
FBgn0001247	2086
FBgn0001248	19385
FBgn0001250	2393
FBgn0001253	33
FBgn0001254	1
FBgn0001255	27
FBgn0001256	20
FBgn0001257	1911
FBgn0001258	1011
FBgn0001259	117
FBgn0001263	1731
FBgn0001269	136
FBgn0001276	129
FBgn0001280	1087
FBgn0001281	2112
FBgn0001285	578
FBgn0001291	1102
FBgn0001296	716
FBgn0001297	4551
FBgn0001301	962
FBgn0001308	2333
FBgn0001311	111
FBgn0001313	257
FBgn0001319	60
FBgn0001320	205
FBgn0001321	25
FBgn0001323	216
FBgn0001324	1225
FBgn0001325	20
FBgn0001330	157
FBgn0001332	885
FBgn0001341	298
FBgn0001404	2078
FBgn0001491	495
FBgn0001565	1742
FBgn0001612	213
FBgn0001624	2740
FBgn0001941	1961
FBgn0001942	28184
FBgn0001961	1969
FBgn0001965	1005
FBgn0001967	0
FBgn0001970	5
FBgn0001974	305
FBgn0001977	735
FBgn0001978	1671
FBgn0001981	374
FBgn0001983	1
FBgn0001986	669
FBgn0001987	897
FBgn0001989	2400
FBgn0001990	240
FBgn0001991	2451
FBgn0001992	100
FBgn0001994	1211
FBgn0001995	492
FBgn0002021	735
FBgn0002022	1602
FBgn0002023	249
FBgn0002031	2506
FBgn0002036	3105
FBgn0002044	1475
FBgn0002069	307
FBgn0002121	1911
FBgn0002174	3048
FBgn0002183	1056
FBgn0002283	572
FBgn0002284	2869
FBgn0002306	794
FBgn0002354	290
FBgn0002413	1641
FBgn0002431	4535
FBgn0002440	4
FBgn0002441	959
FBgn0002466+FBgn0266678	259
FBgn0002521	1103
FBgn0002522	66
FBgn0002524	949
FBgn0002525	1287
FBgn0002526	762
FBgn0002531	66
FBgn0002533	5
FBgn0002534	5
FBgn0002535	0
FBgn0002542	564
FBgn0002552	488
FBgn0002561	0
FBgn0002562	61
FBgn0002563	2652
FBgn0002564	28
FBgn0002565	806
FBgn0002566	1493
FBgn0002567	1757
FBgn0002569	3694
FBgn0002570	60661
FBgn0002571	2642
FBgn0002573	65
FBgn0002576	54
FBgn0002577	15
FBgn0002579	13177
FBgn0002590	15908
FBgn0002592	21
FBgn0002593	17096
FBgn0002607	18319
FBgn0002609	16
FBgn0002622	18569
FBgn0002626	14341
FBgn0002629	1
FBgn0002631	0
FBgn0002632	0
FBgn0002633	1
FBgn0002638	1251
FBgn0002641	558
FBgn0002643	1035
FBgn0002645	2315
FBgn0002673	1413
FBgn0002707	144
FBgn0002709+FBgn0028581	3056
FBgn0002715	779
FBgn0002716	47
FBgn0002719	28973
FBgn0002723	428
FBgn0002732	12
FBgn0002733	83
FBgn0002734	0
FBgn0002735	1
FBgn0002736	362
FBgn0002772	8222
FBgn0002773	18670
FBgn0002774	1149
FBgn0002775	306
FBgn0002778	647
FBgn0002780	1533
FBgn0002783	1088
FBgn0002787	2516
FBgn0002789	5220
FBgn0002791	784
FBgn0002838	123
FBgn0002842	135
FBgn0002855	5912
FBgn0002856	2524
FBgn0002862	9709
FBgn0002863	0
FBgn0002865	14154
FBgn0002868	25830
FBgn0002869	266
FBgn0002872	258
FBgn0002873	2872
FBgn0002878	177
FBgn0002887	459
FBgn0002891	273
FBgn0002899	89
FBgn0002901	258
FBgn0002905	505
FBgn0002906	716
FBgn0002914	1756
FBgn0002917	636
FBgn0002921	30557
FBgn0002922	89
FBgn0002924	262
FBgn0002926	8
FBgn0002930	3215
FBgn0002931	284
FBgn0002932	151
FBgn0002933	0
FBgn0002936	0
FBgn0002937	802
FBgn0002938	10189
FBgn0002939	1745
FBgn0002940	92804
FBgn0002941	36
FBgn0002945	321
FBgn0002948	87
FBgn0002962	21
FBgn0002973	1695
FBgn0002985	316
FBgn0002989	171
FBgn0003002	36
FBgn0003008	282
FBgn0003009	327
FBgn0003011	80
FBgn0003015	5
FBgn0003023	26
FBgn0003028	201
FBgn0003034	3948
FBgn0003041	479
FBgn0003042	135
FBgn0003044	620
FBgn0003046	9
FBgn0003048	893
FBgn0003053	1205
FBgn0003057	0
FBgn0003060	7
FBgn0003062	666
FBgn0003065	0
FBgn0003068	855
FBgn0003071	9141
FBgn0003074	15971
FBgn0003076	11055
FBgn0003079	453
FBgn0003082	65
FBgn0003086	1
FBgn0003087	219
FBgn0003089	36
FBgn0003090	140
FBgn0003091	1020
FBgn0003093	1649
FBgn0003114	7
FBgn0003116	603
FBgn0003117	50
FBgn0003118	310
FBgn0003124	2131
FBgn0003129	102
FBgn0003130	8
FBgn0003132	1587
FBgn0003134	3358
FBgn0003137	3408
FBgn0003139	431
FBgn0003140	482
FBgn0003141	714
FBgn0003145	380
FBgn0003149	10316
FBgn0003159	3829
FBgn0003162	1145
FBgn0003165	1138
FBgn0003169	1171
FBgn0003174	42
FBgn0003175	1630
FBgn0003187	2989
FBgn0003189	1034
FBgn0003204	1503
FBgn0003205	1063
FBgn0003206	857
FBgn0003209	1343
FBgn0003210	1261
FBgn0003218	3393
FBgn0003227	19
FBgn0003231	9778
FBgn0003248	642
FBgn0003249	1776
FBgn0003250	4520
FBgn0003254	374
FBgn0003255	51
FBgn0003256	673
FBgn0003257	196
FBgn0003261	10433
FBgn0003267	10
FBgn0003268	227
FBgn0003270	0
FBgn0003274	16947
FBgn0003275	826
FBgn0003277	1004
FBgn0003278	138
FBgn0003279	22526
FBgn0003285	82
FBgn0003292	68
FBgn0003295	26
FBgn0003300	16
FBgn0003301	1522
FBgn0003302	771
FBgn0003308	1470
FBgn0003310	820
FBgn0003312	11
FBgn0003313+FBgn0263087	8
FBgn0003317	730
FBgn0003319	5
FBgn0003321	1906
FBgn0003326	68
FBgn0003328	1223
FBgn0003330	255
FBgn0003334	955
FBgn0003339	126
FBgn0003345	1517
FBgn0003346	1366
FBgn0003353	315
FBgn0003356	2106
FBgn0003357	1426
FBgn0003358	5251
FBgn0003360	44089
FBgn0003366	2042
FBgn0003372	12
FBgn0003373	0
FBgn0003374	0
FBgn0003375	0
FBgn0003377	2
FBgn0003378	0
FBgn0003380	1875
FBgn0003382	16
FBgn0003386	710
FBgn0003388	110
FBgn0003390	702
FBgn0003391	1002
FBgn0003392	5234
FBgn0003396	1143
FBgn0003401	24
FBgn0003410	1656
FBgn0003411	2
FBgn0003415	1760
FBgn0003416	332
FBgn0003423	4917
FBgn0003429	2874
FBgn0003430	74
FBgn0003435	13608
FBgn0003444	212
FBgn0003447	613
FBgn0003448	0
FBgn0003449	582
FBgn0003450	32
FBgn0003459	331
FBgn0003460	329
FBgn0003462	12077
FBgn0003463	1616
FBgn0003464	1409
FBgn0003475	4619
FBgn0003479	226
FBgn0003480	48
FBgn0003482	9
FBgn0003483	153
FBgn0003486	1
FBgn0003495	482
FBgn0003499	156
FBgn0003502+FBgn0262374	717
FBgn0003510+FBgn0003511	224
FBgn0003512	418
FBgn0003513	99
FBgn0003514	1677
FBgn0003515	754
FBgn0003517	20508
FBgn0003520	1770
FBgn0003525	17
FBgn0003527	225
FBgn0003545	517
FBgn0003557	1859
FBgn0003559	567
FBgn0003567	804
FBgn0003575	1091
FBgn0003598	559
FBgn0003607	1164
FBgn0003612	1717
FBgn0003638	5478
FBgn0003651	973
FBgn0003654	508
FBgn0003655	44
FBgn0003656	5046
FBgn0003660	3217
FBgn0003676	1250
FBgn0003683	1
FBgn0003687	180
FBgn0003701	219
FBgn0003710	250
FBgn0003714	308
FBgn0003716	1374
FBgn0003719	59
FBgn0003720	1
FBgn0003721	9741
FBgn0003731	1795
FBgn0003732	1189
FBgn0003733	145
FBgn0003741	188
FBgn0003742	612
FBgn0003744	1155
FBgn0003747	2
FBgn0003748	11191
FBgn0003751	16
FBgn0003861	13317
FBgn0003862	1621
FBgn0003863	18452
FBgn0003865	0
FBgn0003866	291
FBgn0003867	801
FBgn0003870	1299
FBgn0003882	650
FBgn0003884	30869
FBgn0003885	5213
FBgn0003886	313
FBgn0003887	6973
FBgn0003888	1565
FBgn0003889	22503
FBgn0003890	2382
FBgn0003891	5786
FBgn0003892	394
FBgn0003896	166
FBgn0003900	272
FBgn0003916	0
FBgn0003920	0
FBgn0003922	0
FBgn0003923	0
FBgn0003926	16
FBgn0003930	5
FBgn0003931	0
FBgn0003933	0
FBgn0003934	0
FBgn0003935	0
FBgn0003936	0
FBgn0003938	0
FBgn0003941	13383
FBgn0003942	16522
FBgn0003943	9222
FBgn0003944	264
FBgn0003950	154
FBgn0003961	1589
FBgn0003963	238
FBgn0003964	865
FBgn0003965	808
FBgn0003969	604
FBgn0003975	92
FBgn0003977	448
FBgn0003978	156
FBgn0003979	3
FBgn0003980	5
FBgn0003983	0
FBgn0003984	219
FBgn0003996	519
FBgn0003997	294
FBgn0004003	516
FBgn0004009	39
FBgn0004028	8484
FBgn0004034	2
FBgn0004045	6
FBgn0004047	254
FBgn0004049	977
FBgn0004050	691
FBgn0004052	7
FBgn0004053	3
FBgn0004054	0
FBgn0004055	1202
FBgn0004057	3424
FBgn0004066	2154
FBgn0004087	218
FBgn0004101	262
FBgn0004102	165
FBgn0004103	3623
FBgn0004106	139
FBgn0004107	66
FBgn0004108	218
FBgn0004110	5
FBgn0004117	8550
FBgn0004118	239
FBgn0004132	411
FBgn0004133	829
FBgn0004143	1
FBgn0004167	6661
FBgn0004168	169
FBgn0004169	11367
FBgn0004170	0
FBgn0004171	5824
FBgn0004172	1084
FBgn0004173	7169
FBgn0004174	6174
FBgn0004175	4395
FBgn0004177	5304
FBgn0004179	2518
FBgn0004181	58769
FBgn0004183	1
FBgn0004185	0
FBgn0004186	0
FBgn0004187	4
FBgn0004188	1
FBgn0004189	0
FBgn0004190	0
FBgn0004191	1
FBgn0004192	0
FBgn0004197	237
FBgn0004198	919
FBgn0004227	1283
FBgn0004228	545
FBgn0004237	2069
FBgn0004240	17
FBgn0004242	4464
FBgn0004244	1129
FBgn0004359	402
FBgn0004360	113
FBgn0004362	803
FBgn0004363	18546
FBgn0004364	909
FBgn0004367	152
FBgn0004368	1145
FBgn0004369	1076
FBgn0004370	1611
FBgn0004372	144
FBgn0004373	3506
FBgn0004374	819
FBgn0004378	108
FBgn0004379	780
FBgn0004380	670
FBgn0004381	500
FBgn0004387	1222
FBgn0004389	1
FBgn0004390	544
FBgn0004391	509
FBgn0004394	59
FBgn0004395	634
FBgn0004396	724
FBgn0004397	1360
FBgn0004400	11
FBgn0004401	3428
FBgn0004403	5637
FBgn0004404	2491
FBgn0004406	218
FBgn0004407+FBgn0064115	525
FBgn0004414	903
FBgn0004419	2012
FBgn0004425	633
FBgn0004426	487
FBgn0004427	199
FBgn0004428	394
FBgn0004429	632
FBgn0004430	61
FBgn0004431	9
FBgn0004432	14698
FBgn0004436	2363
FBgn0004449	2111
FBgn0004456	1037
FBgn0004462	664
FBgn0004463	271
FBgn0004465	795
FBgn0004507	12823
FBgn0004509	2006
FBgn0004510	277
FBgn0004511	1
FBgn0004512	2895
FBgn0004513	597
FBgn0004514	68
FBgn0004516	2284
FBgn0004552	276
FBgn0004554	1
FBgn0004556	157
FBgn0004567	46
FBgn0004569	241
FBgn0004573	119
FBgn0004574	2630
FBgn0004575	1463
FBgn0004577	1
FBgn0004580	1293
FBgn0004581	909
FBgn0004583	625
FBgn0004584	489
FBgn0004587	3613
FBgn0004588	0
FBgn0004589	2
FBgn0004590	0
FBgn0004591	0
FBgn0004592	1
FBgn0004593	0
FBgn0004594	0
FBgn0004595	1509
FBgn0004597	301
FBgn0004598	1544
FBgn0004606	382
FBgn0004607	600
FBgn0004611	2047
FBgn0004618	202
FBgn0004619	170
FBgn0004620	286
FBgn0004622	112
FBgn0004623	4150
FBgn0004629	1
FBgn0004635	294
FBgn0004636	1907
FBgn0004638	1016
FBgn0004643	402
FBgn0004644	74
FBgn0004646	1605
FBgn0004647	435
FBgn0004648	3041
FBgn0004649+FBgn0263530	63
FBgn0004650	415
FBgn0004652	812
FBgn0004654	7746
FBgn0004655	736
FBgn0004656	1923
FBgn0004657	1951
FBgn0004666	86
FBgn0004687	2652
FBgn0004698	1150
FBgn0004777	10
FBgn0004778	3
FBgn0004779	6
FBgn0004780	7
FBgn0004781	12
FBgn0004782	0
FBgn0004783	0
FBgn0004784	3456
FBgn0004795	763
FBgn0004797	806
FBgn0004811	706
FBgn0004828	6627
FBgn0004832	311
FBgn0004837	420
FBgn0004838	7658
FBgn0004839	204
FBgn0004841	40
FBgn0004842	36
FBgn0004852	1612
FBgn0004854	160
FBgn0004855	304
FBgn0004856	702
FBgn0004858	655
FBgn0004859	665
FBgn0004860	194
FBgn0004861	382
FBgn0004862	23
FBgn0004863	26
FBgn0004864	736
FBgn0004865	159
FBgn0004867	18750
FBgn0004868	6662
FBgn0004870	85
FBgn0004872	115
FBgn0004875	2260
FBgn0004876	3852
FBgn0004878	1
FBgn0004880	473
FBgn0004882	8643
FBgn0004885	1544
FBgn0004888	7254
FBgn0004889	2215
FBgn0004892	90
FBgn0004893	683
FBgn0004895	11
FBgn0004896	33
FBgn0004897	4
FBgn0004898	10
FBgn0004901	209
FBgn0004903	1648
FBgn0004907	15758
FBgn0004908	254
FBgn0004910	1132
FBgn0004911	15
FBgn0004913	1263
FBgn0004914	2371
FBgn0004915	850
FBgn0004919	1030
FBgn0004921	6650
FBgn0004924	2171
FBgn0004926	2421
FBgn0004956	248
FBgn0004957	195
FBgn0004959	10
FBgn0005198	1039
FBgn0005278	6257
FBgn0005322	987
FBgn0005355	473
FBgn0005386	1660
FBgn0005390	11
FBgn0005391	17
FBgn0005411	1267
FBgn0005427	861
FBgn0005533	11660
FBgn0005536	3564
FBgn0005558	181
FBgn0005561	225
FBgn0005564	544
FBgn0005585	14408
FBgn0005586	1171
FBgn0005590	1
FBgn0005592	173
FBgn0005593	20330
FBgn0005596	431
FBgn0005612	934
FBgn0005613	93
FBgn0005614	2700
FBgn0005617	453
FBgn0005619	489
FBgn0005624	120
FBgn0005626	936
FBgn0005631	567
FBgn0005632	4016
FBgn0005633	33
FBgn0005636	505
FBgn0005638	94
FBgn0005640	1225
FBgn0005642	577
FBgn0005648	806
FBgn0005649	2447
FBgn0005654+FBgn0085344	2867
FBgn0005655	141
FBgn0005658	84
FBgn0005659	615
FBgn0005660	105
FBgn0005664	360
FBgn0005666	18547
FBgn0005670	134
FBgn0005671	12102
FBgn0005672	1015
FBgn0005674	1156
FBgn0005677	299
FBgn0005683	163
FBgn0005694	854
FBgn0005695	442
FBgn0005696	75
FBgn0005771	784
FBgn0005775	389
FBgn0005777	1388
FBgn0005778	476
FBgn0005779	338
FBgn0008635	2930
FBgn0008636	52
FBgn0008646	55
FBgn0008651	103
FBgn0010014	384
FBgn0010015	548
FBgn0010019	394346
FBgn0010038	138
FBgn0010039	432
FBgn0010040	10
FBgn0010041	460
FBgn0010042	3
FBgn0010043	117
FBgn0010044	210
FBgn0010051	2330
FBgn0010052	48
FBgn0010053	6325
FBgn0010078	13418
FBgn0010097	5
FBgn0010100	23519
FBgn0010105	224
FBgn0010109	0
FBgn0010113	929
FBgn0010114	2209
FBgn0010173	1154
FBgn0010194	146
FBgn0010197	70
FBgn0010198	9329
FBgn0010213	3298
FBgn0010215	2016
FBgn0010217	39117
FBgn0010220	302
FBgn0010222	627
FBgn0010223	284
FBgn0010225	11223
FBgn0010226	10011
FBgn0010228	2322
FBgn0010235	1632
FBgn0010238	1485
FBgn0010240	107
FBgn0010241	1379
FBgn0010246	4092
FBgn0010247	880
FBgn0010258	484
FBgn0010263	4946
FBgn0010265	14363
FBgn0010269	470
FBgn0010278	670
FBgn0010280	2385
FBgn0010282	875
FBgn0010287	299
FBgn0010288	3116
FBgn0010292	323
FBgn0010294	0
FBgn0010295	1
FBgn0010296	0
FBgn0010300	557
FBgn0010303	952
FBgn0010309	738
FBgn0010313	1037
FBgn0010314	135
FBgn0010315	249
FBgn0010316	260
FBgn0010317	24
FBgn0010323	15
FBgn0010328	985
FBgn0010329	163
FBgn0010333	1276
FBgn0010339	797
FBgn0010340	231
FBgn0010341	1895
FBgn0010342	204
FBgn0010348	6289
FBgn0010350	3244
FBgn0010352	22288
FBgn0010355	1538
FBgn0010356	324
FBgn0010357	15068
FBgn0010358	21
FBgn0010359	0
FBgn0010379	1762
FBgn0010380	1485
FBgn0010381	1432
FBgn0010382	356
FBgn0010383	418
FBgn0010385	45
FBgn0010387	8079
FBgn0010388	9
FBgn0010389	362
FBgn0010391	1547
FBgn0010395	650
FBgn0010397	1033
FBgn0010398	186
FBgn0010399	471
FBgn0010401	591
FBgn0010403	676
FBgn0010406	893
FBgn0010407	52
FBgn0010408	7325
FBgn0010409	11391
FBgn0010411	16380
FBgn0010412	6125
FBgn0010414	138
FBgn0010415	3417
FBgn0010416	497
FBgn0010417	598
FBgn0010421	280
FBgn0010422	730
FBgn0010423	330
FBgn0010424	448
FBgn0010425	409
FBgn0010431	19
FBgn0010433	1
FBgn0010434	4264
FBgn0010435	11640
FBgn0010438	40
FBgn0010441	376
FBgn0010452	294
FBgn0010453	92
FBgn0010470	2485
FBgn0010473	1596
FBgn0010482	3833
FBgn0010488	8944
FBgn0010497	626
FBgn0010501	203
FBgn0010504	3014
FBgn0010516	4938
FBgn0010520	142
FBgn0010531	515
FBgn0010548	8219
FBgn0010549	93
FBgn0010551	4202
FBgn0010575	1514
FBgn0010583	1269
FBgn0010590	2679
FBgn0010591	1581
FBgn0010602	1063
FBgn0010607	205
FBgn0010611	2542
FBgn0010612	6391
FBgn0010620	1616
FBgn0010621	1516
FBgn0010622	231
FBgn0010638	2167
FBgn0010651	2064
FBgn0010660	802
FBgn0010741	601
FBgn0010747	2434
FBgn0010750	579
FBgn0010762	863
FBgn0010768	89
FBgn0010770	154
FBgn0010772	2243
FBgn0010774	1631
FBgn0010786	2155
FBgn0010803	1165
FBgn0010808	1866
FBgn0010812	837
FBgn0010825	2123
FBgn0010830	312
FBgn0010877	1131
FBgn0010894	472
FBgn0010905	1625
FBgn0010909	2211
FBgn0010926	250
FBgn0011016	1840
FBgn0011020	134
FBgn0011202	1069
FBgn0011204	1654
FBgn0011205	1316
FBgn0011206	11205
FBgn0011207	876
FBgn0011211	28654
FBgn0011217	9857
FBgn0011224	3517
FBgn0011225	9234
FBgn0011227	2486
FBgn0011230	8658
FBgn0011232	628
FBgn0011236	584
FBgn0011239	933
FBgn0011241	327
FBgn0011244	10557
FBgn0011259	478
FBgn0011260	311
FBgn0011270	4292
FBgn0011272	13712
FBgn0011273+FBgn0039374	3070
FBgn0011274	1875
FBgn0011276	5
FBgn0011277	3
FBgn0011278	20
FBgn0011279	117
FBgn0011280	4900
FBgn0011281	1031
FBgn0011282	6
FBgn0011283	457
FBgn0011284	18985
FBgn0011286	4296
FBgn0011288	1124
FBgn0011289	1520
FBgn0011290	427
FBgn0011291	253
FBgn0011293	573
FBgn0011294	132
FBgn0011296	1505
FBgn0011297	373
FBgn0011300	1187
FBgn0011305	602
FBgn0011327	2598
FBgn0011335	278
FBgn0011336	3782
FBgn0011361	3973
FBgn0011455	4882
FBgn0011474	407
FBgn0011476	302
FBgn0011481	1042
FBgn0011509	523
FBgn0011554	216
FBgn0011555	854
FBgn0011556	374
FBgn0011559	19761
FBgn0011566	243
FBgn0011569	291
FBgn0011570	716
FBgn0011571	669
FBgn0011573	1672
FBgn0011576	0
FBgn0011581	507
FBgn0011582	131
FBgn0011584	3944
FBgn0011586	843
FBgn0011589	280
FBgn0011591	378
FBgn0011592	693
FBgn0011596	1700
FBgn0011603	1721
FBgn0011604	1662
FBgn0011606	2770
FBgn0011638	1026
FBgn0011640	1257
FBgn0011642	1465
FBgn0011648	1069
FBgn0011653	10
FBgn0011655	587
FBgn0011656	1565
FBgn0011659	144
FBgn0011660	486
FBgn0011661	5419
FBgn0011666	856
FBgn0011668	14096
FBgn0011669	16091
FBgn0011670	3391
FBgn0011672	1503
FBgn0011674	203
FBgn0011676	223
FBgn0011692	156
FBgn0011693	1926
FBgn0011694	19910
FBgn0011695	21107
FBgn0011701	333
FBgn0011703	105
FBgn0011704	418
FBgn0011705	323
FBgn0011706	17
FBgn0011708	1824
FBgn0011710	638
FBgn0011715	399
FBgn0011722	756
FBgn0011723	154
FBgn0011725	10692
FBgn0011726	3346
FBgn0011737	1542
FBgn0011739	1122
FBgn0011740	1012
FBgn0011741	416
FBgn0011742	1669
FBgn0011743	1670
FBgn0011745	1447
FBgn0011746	508
FBgn0011747	5410
FBgn0011754	3815
FBgn0011758	50
FBgn0011760	4827
FBgn0011761	39
FBgn0011762	36
FBgn0011763	1068
FBgn0011764	807
FBgn0011766	1766
FBgn0011768	3996
FBgn0011769	220
FBgn0011770	3372
FBgn0011771	498
FBgn0011774	185
FBgn0011785	1065
FBgn0011787	499
FBgn0011802	563
FBgn0011812	0
FBgn0011817	2007
FBgn0011818	809
FBgn0011822	69
FBgn0011824	214
FBgn0011826	729
FBgn0011828	753
FBgn0011829	53
FBgn0011832	0
FBgn0011834	1066
FBgn0011836	459
FBgn0011837	1650
FBgn0011840	0
FBgn0011844	0
FBgn0011845	1
FBgn0011848	0
FBgn0011849	0
FBgn0011850	0
FBgn0011851	0
FBgn0011852	0
FBgn0011853	0
FBgn0011855	0
FBgn0011858	0
FBgn0011859	0
FBgn0011860	0
FBgn0011861	0
FBgn0011862	0
FBgn0011863	0
FBgn0011864	0
FBgn0011865	0
FBgn0011866	0
FBgn0011867	0
FBgn0011868	0
FBgn0011869	0
FBgn0011870	0
FBgn0011871	0
FBgn0011872	0
FBgn0011877	0
FBgn0011878	0
FBgn0011879	0
FBgn0011880	0
FBgn0011881	0
FBgn0011882	0
FBgn0011883	0
FBgn0011884	0
FBgn0011885	0
FBgn0011887	0
FBgn0011888	0
FBgn0011889	0
FBgn0011890	0
FBgn0011891	0
FBgn0011892	1
FBgn0011893	1
FBgn0011894	0
FBgn0011895	0
FBgn0011896	0
FBgn0011897	0
FBgn0011902	0
FBgn0011904	0
FBgn0011905	0
FBgn0011906	0
FBgn0011909	0
FBgn0011910	0
FBgn0011915	0
FBgn0011916	0
FBgn0011919	0
FBgn0011921	0
FBgn0011927	0
FBgn0011928	0
FBgn0011931	0
FBgn0011932	0
FBgn0011933	0
FBgn0011934	0
FBgn0011935	0
FBgn0011936	0
FBgn0011937	0
FBgn0011938	0
FBgn0011944	0
FBgn0011945	0
FBgn0011948	0
FBgn0011949	0
FBgn0011950	0
FBgn0011951	0
FBgn0011952	0
FBgn0011953	0
FBgn0011954	0
FBgn0011955	0
FBgn0011956	0
FBgn0011957	0
FBgn0011958	0
FBgn0011959	0
FBgn0011960	0
FBgn0011961	0
FBgn0011962	0
FBgn0011963	0
FBgn0011965	0
FBgn0011966	0
FBgn0011970	0
FBgn0011971	0
FBgn0011974	0
FBgn0011975	0
FBgn0011976	0
FBgn0011977	0
FBgn0011980	0
FBgn0011981	0
FBgn0011982	0
FBgn0011983	0
FBgn0011984	0
FBgn0011985	0
FBgn0011986	0
FBgn0011987	2
FBgn0011993	0
FBgn0011994	0
FBgn0011998	0
FBgn0011999	0
FBgn0012000	0
FBgn0012001	0
FBgn0012002	0
FBgn0012003	0
FBgn0012004	0
FBgn0012009	0
FBgn0012010	0
FBgn0012011	1
FBgn0012016	0
FBgn0012017	0
FBgn0012018	0
FBgn0012024	0
FBgn0012025	0
FBgn0012026	0
FBgn0012027	2
FBgn0012028	0
FBgn0012034	20556
FBgn0012036	17645
FBgn0012037	6129
FBgn0012042	64
FBgn0012051	1162
FBgn0012058	2218
FBgn0012344	258
FBgn0013263+FBgn0260233	2374
FBgn0013269	628
FBgn0013272	14828
FBgn0013275	0
FBgn0013276	0
FBgn0013277	1
FBgn0013278	4
FBgn0013279	1
FBgn0013300	1258
FBgn0013301	1799
FBgn0013303	789
FBgn0013305	3019
FBgn0013307	644
FBgn0013308	27
FBgn0013323	52
FBgn0013325	16740
FBgn0013334	4677
FBgn0013342	3892
FBgn0013343	714
FBgn0013347	796
FBgn0013348	1496
FBgn0013432	317
FBgn0013433	75
FBgn0013435	132
FBgn0013467	1178
FBgn0013469	197
FBgn0013531	173
FBgn0013548	102
FBgn0013563	372
FBgn0013576	7642
FBgn0013672	17296
FBgn0013673	397
FBgn0013674	148869
FBgn0013675	44004
FBgn0013676	99447
FBgn0013678	35360
FBgn0013679	10132
FBgn0013680	526
FBgn0013681	2313
FBgn0013683	113
FBgn0013684	9382
FBgn0013685	133
FBgn0013686	442094
FBgn0013688	859
FBgn0013689	8
FBgn0013690	1
FBgn0013691	1
FBgn0013692	1
FBgn0013693	0
FBgn0013694	15
FBgn0013695	0
FBgn0013696	1
FBgn0013697	64
FBgn0013698	15
FBgn0013699	0
FBgn0013700	0
FBgn0013701	1
FBgn0013702	1
FBgn0013703	1
FBgn0013704	6
FBgn0013705	0
FBgn0013706	0
FBgn0013707	0
FBgn0013708	14
FBgn0013709	0
FBgn0013710	10
FBgn0013717	357
FBgn0013718	2192
FBgn0013720	645
FBgn0013725	316
FBgn0013726	800
FBgn0013732	126
FBgn0013733	14555
FBgn0013746	832
FBgn0013749	1789
FBgn0013750	1334
FBgn0013751	77
FBgn0013753	220
FBgn0013755	9
FBgn0013756	1401
FBgn0013762	370
FBgn0013763	9556
FBgn0013764	681
FBgn0013765	4850
FBgn0013767	77
FBgn0013770	11541
FBgn0013771	1019
FBgn0013772	3779
FBgn0013773	485
FBgn0013799	711
FBgn0013809	1155
FBgn0013810	2976
FBgn0013811	881
FBgn0013812	224
FBgn0013813	1564
FBgn0013949	621
FBgn0013953	215
FBgn0013954	3767
FBgn0013972	531
FBgn0013973	370
FBgn0013981	7572
FBgn0013983	521
FBgn0013984	560
FBgn0013987	1642
FBgn0013995	4446
FBgn0013997	1392
FBgn0014000	1189
FBgn0014002	14270
FBgn0014006	1195
FBgn0014007	703
FBgn0014009	2339
FBgn0014010	4498
FBgn0014011	919
FBgn0014018	1897
FBgn0014019	1480
FBgn0014020	5970
FBgn0014022	188
FBgn0014023	366
FBgn0014024	591
FBgn0014026	22881
FBgn0014028	8754
FBgn0014029	737
FBgn0014031	2991
FBgn0014032	324
FBgn0014033	436
FBgn0014037	4310
FBgn0014073	612
FBgn0014075	2049
FBgn0014076	2
FBgn0014092	306
FBgn0014127	891
FBgn0014133	1975
FBgn0014135	205
FBgn0014141	2722
FBgn0014143	27
FBgn0014163	3184
FBgn0014179	16
FBgn0014184	36665
FBgn0014189	1373
FBgn0014269	445
FBgn0014340	191
FBgn0014342	359
FBgn0014343	232
FBgn0014366	465
FBgn0014368	3
FBgn0014380	765
FBgn0014388	585
FBgn0014391	2776
FBgn0014395	342
FBgn0014396	11131
FBgn0014411	1231
FBgn0014417	369
FBgn0014427	1499
FBgn0014454	2
FBgn0014455	1135
FBgn0014464	18
FBgn0014465	9
FBgn0014466	1
FBgn0014469	7060
FBgn0014848	0
FBgn0014849	0
FBgn0014850	0
FBgn0014851	1
FBgn0014857	2062
FBgn0014859	171
FBgn0014861	131
FBgn0014863	9783
FBgn0014865	19
FBgn0014868	2090
FBgn0014869	4293
FBgn0014870	1397
FBgn0014877	1784
FBgn0014879	622
FBgn0014903+FBgn0053082	1297
FBgn0014906	2633
FBgn0014930	830
FBgn0014931	67
FBgn0014949	2
FBgn0015000	893
FBgn0015001	552
FBgn0015008	1556
FBgn0015010	2832
FBgn0015011	773
FBgn0015019	1380
FBgn0015024	4349
FBgn0015025	100
FBgn0015031	4980
FBgn0015032	47
FBgn0015033	661
FBgn0015034	643
FBgn0015035	2257
FBgn0015036	9
FBgn0015037	1039
FBgn0015038	243
FBgn0015039	6139
FBgn0015040	0
FBgn0015075	651
FBgn0015218	4719
FBgn0015221	17614
FBgn0015222	18686
FBgn0015229	512
FBgn0015230	1079
FBgn0015239	1014
FBgn0015240	712
FBgn0015245	6978
FBgn0015247	2688
FBgn0015268	105
FBgn0015269	1948
FBgn0015270	45
FBgn0015271	94
FBgn0015277	773
FBgn0015278	2404
FBgn0015279	1174
FBgn0015282	2869
FBgn0015283	3228
FBgn0015286	1187
FBgn0015295	312
FBgn0015296	516
FBgn0015298	551
FBgn0015299	382
FBgn0015300	381
FBgn0015316	187
FBgn0015320	2371
FBgn0015321	2650
FBgn0015323	544
FBgn0015324	11470
FBgn0015331	644
FBgn0015336	235
FBgn0015338	665
FBgn0015351	111
FBgn0015359	981
FBgn0015360	684
FBgn0015371	924
FBgn0015372	598
FBgn0015376	250
FBgn0015379	397
FBgn0015380	238
FBgn0015381	19
FBgn0015391	265
FBgn0015393	265
FBgn0015396	202
FBgn0015399	286
FBgn0015400	238
FBgn0015402	771
FBgn0015477	1787
FBgn0015509	2939
FBgn0015513	2146
FBgn0015519	111
FBgn0015520	657
FBgn0015521	6725
FBgn0015522	535
FBgn0015524	89
FBgn0015527	374
FBgn0015541	1245
FBgn0015543	11
FBgn0015544	651
FBgn0015546	339
FBgn0015550	12
FBgn0015553	90
FBgn0015558	581
FBgn0015561	50
FBgn0015568	1460
FBgn0015569	1416
FBgn0015570	626
FBgn0015571	4054
FBgn0015572	136
FBgn0015574	763
FBgn0015575	6282
FBgn0015576	2018
FBgn0015577	827
FBgn0015582	267
FBgn0015583	793
FBgn0015584	7275
FBgn0015585	2811
FBgn0015586	1727
FBgn0015589	1473
FBgn0015591	414
FBgn0015600	7260
FBgn0015602	393
FBgn0015609	1183
FBgn0015614	2052
FBgn0015615	438
FBgn0015618	84
FBgn0015621	132
FBgn0015622	7501
FBgn0015623	23480
FBgn0015625	507
FBgn0015663	177
FBgn0015664	487
FBgn0015714	1183
FBgn0015721	194
FBgn0015737	2693
FBgn0015754	2380
FBgn0015756	13884
FBgn0015765	370
FBgn0015766+FBgn0065097	29034
FBgn0015770	27
FBgn0015772	2152
FBgn0015773	231
FBgn0015774	463
FBgn0015776	6543
FBgn0015777	5600
FBgn0015778	7148
FBgn0015781	618
FBgn0015789	2254
FBgn0015790	3600
FBgn0015791	2031
FBgn0015793	688
FBgn0015794	800
FBgn0015795	4237
FBgn0015797	1022
FBgn0015799	962
FBgn0015801	929
FBgn0015803	1086
FBgn0015805	686
FBgn0015806	1763
FBgn0015808	2609
FBgn0015818	212
FBgn0015828	527
FBgn0015829	567
FBgn0015831	769
FBgn0015834	3587
FBgn0015838	322
FBgn0015872	2203
FBgn0015903	470
FBgn0015904	116
FBgn0015905	333
FBgn0015919	198
FBgn0015924	2440
FBgn0015925	263
FBgn0015926	10
FBgn0015929	324
FBgn0015949	1495
FBgn0016013	1431
FBgn0016031	1894
FBgn0016032	335
FBgn0016034	378
FBgn0016036	25
FBgn0016038	1229
FBgn0016041	1523
FBgn0016047	82
FBgn0016053	4
FBgn0016054	78
FBgn0016059	1965
FBgn0016061	406
FBgn0016070	1023
FBgn0016075	1806
FBgn0016076	2632
FBgn0016078	916
FBgn0016080	2490
FBgn0016081	4596
FBgn0016119	5861
FBgn0016120	6908
FBgn0016122	6531
FBgn0016123	3014
FBgn0016126	6094
FBgn0016131	173
FBgn0016641	758
FBgn0016650	388
FBgn0016660	71
FBgn0016672	1269
FBgn0016675	2189
FBgn0016684	2988
FBgn0016685	1181
FBgn0016687	7033
FBgn0016691	8527
FBgn0016693	5589
FBgn0016694	6391
FBgn0016696	3311
FBgn0016697	2624
FBgn0016698	429
FBgn0016700	2475
FBgn0016701	1305
FBgn0016715	1424
FBgn0016726	4982
FBgn0016754	995
FBgn0016756	8167
FBgn0016762	185
FBgn0016792	488
FBgn0016794	601
FBgn0016797	1426
FBgn0016917	5718
FBgn0016919	385
FBgn0016920	144
FBgn0016926	5979
FBgn0016930	1051
FBgn0016970	129
FBgn0016974	915
FBgn0016976+FBgn0016975	2356
FBgn0016977	3441
FBgn0016978	821
FBgn0016983	1197
FBgn0016984	1376
FBgn0017414	163
FBgn0017418	1683
FBgn0017424	6
FBgn0017429	582
FBgn0017430	372
FBgn0017448	1210
FBgn0017456	1136
FBgn0017457	549
FBgn0017482	295
FBgn0017545	30838
FBgn0017550	847
FBgn0017551	330
FBgn0017556	1091
FBgn0017558	5705
FBgn0017561	600
FBgn0017566	9363
FBgn0017567	3682
FBgn0017572	1628
FBgn0017577	78
FBgn0017578	370
FBgn0017579	12619
FBgn0017581	27960
FBgn0017590	356
FBgn0019624	11424
FBgn0019637	418
FBgn0019643	3259
FBgn0019644	10511
FBgn0019650	345
FBgn0019660	170
FBgn0019661	10243
FBgn0019662	773
FBgn0019686	215
FBgn0019809	8
FBgn0019828	9973
FBgn0019830	2866
FBgn0019886	5204
FBgn0019890	3439
FBgn0019925	2191
FBgn0019928	686
FBgn0019929	1250
FBgn0019932	1085
FBgn0019936	9193
FBgn0019938	450
FBgn0019940	2099
FBgn0019947	1024
FBgn0019948	3024
FBgn0019949	341
FBgn0019952	679
FBgn0019957	4907
FBgn0019960	6647
FBgn0019968	3515
FBgn0019972	414
FBgn0019982	1483
FBgn0019985	259
FBgn0019990	874
FBgn0020018	1305
FBgn0020224	1104
FBgn0020235	8603
FBgn0020236	18603
FBgn0020238	10122
FBgn0020248	18
FBgn0020249	1572
FBgn0020251	666
FBgn0020255	3930
FBgn0020257	618
FBgn0020258	294
FBgn0020261	1339
FBgn0020269	293
FBgn0020270	145
FBgn0020272	106
FBgn0020277	177
FBgn0020278	840
FBgn0020279	4072
FBgn0020280	568
FBgn0020294	524
FBgn0020299	775
FBgn0020300	1066
FBgn0020304	2825
FBgn0020305	274
FBgn0020307	452
FBgn0020309	2662
FBgn0020312	416
FBgn0020369	2253
FBgn0020370	1973
FBgn0020371	1442
FBgn0020372	967
FBgn0020376	1
FBgn0020377	62
FBgn0020378	243
FBgn0020379	512
FBgn0020381	594
FBgn0020385	6880
FBgn0020386	4422
FBgn0020388	738
FBgn0020389	388
FBgn0020391	76
FBgn0020392	694
FBgn0020399	1445
FBgn0020407	198
FBgn0020412	2691
FBgn0020414	3825
FBgn0020415	3429
FBgn0020416	671
FBgn0020429	14
FBgn0020440	889
FBgn0020443	2881
FBgn0020445	232
FBgn0020493	798
FBgn0020496	2949
FBgn0020497	1897
FBgn0020503	11705
FBgn0020506	1064
FBgn0020508	457
FBgn0020509	3970
FBgn0020510	884
FBgn0020513	7355
FBgn0020518	2
FBgn0020521	1646
FBgn0020545	1760
FBgn0020546+FBgn0262462	2
FBgn0020556	4
FBgn0020616	591
FBgn0020617	41
FBgn0020618	17589
FBgn0020620	1205
FBgn0020621	2790
FBgn0020622	926
FBgn0020626	2401
FBgn0020633	17
FBgn0020637	15
FBgn0020638	0
FBgn0020639	3
FBgn0020640	1
FBgn0020641	1
FBgn0020642	3
FBgn0020643	0
FBgn0020644	0
FBgn0020645	0
FBgn0020646	0
FBgn0020647	4735
FBgn0020653	5596
FBgn0020655	1147
FBgn0020660	2
FBgn0020762	671
FBgn0020764	6470
FBgn0020765	7
FBgn0020766	1142
FBgn0020767	1233
FBgn0020880	3
FBgn0020887	841
FBgn0020906	5038
FBgn0020907	1305
FBgn0020908	9535
FBgn0020909	175
FBgn0020910+FBgn0086056	24483
FBgn0020912	588
FBgn0020930	1132
FBgn0021738	23
FBgn0021742	3
FBgn0021750	253
FBgn0021760	8552
FBgn0021761	588
FBgn0021764	723
FBgn0021765	3329
FBgn0021767	95
FBgn0021768	1471
FBgn0021776	105
FBgn0021795	2213
FBgn0021796	863
FBgn0021800	873
FBgn0021814	1569
FBgn0021818	728
FBgn0021825	1001
FBgn0021847	1189
FBgn0021856	478
FBgn0021872	9150
FBgn0021874	247
FBgn0021875	164
FBgn0021895	875
FBgn0021906	8727
FBgn0021944	1202
FBgn0021967	2899
FBgn0021979	3829
FBgn0021995	613
FBgn0022023	3487
FBgn0022027	474
FBgn0022029	661
[truncated: 15,153 more rows]
