# Supplementary material for: The Drosophila transcriptional network is structured by microbiota
Source: BMC Genomics. 2016 Nov 25;17:975. doi: 10.1186/s12864-016-3307-9 (PMC5124311; doi:10.1186/s12864-016-3307-9)
Supplement: Additional file 12: — Data analysis tools. The unzipped folder contains (1) parameters used to align and count reads (align_count_index_reads.txt) and (2) an R script to replicate the data analysis. See README file and R script within folder for instructions. (ZIP 15304 kb) [file 12864_2016_3307_MOESM12_ESM.zip › DobsonEtAlBMCanalysis_submitted/counts_raw/541_6823_4223_N_JC-8_CCGTCC_R1_sn.sam.count]

FBgn0000003	0
FBgn0000008	503
FBgn0000014	338
FBgn0000015	269
FBgn0000017	1479
FBgn0000018	317
FBgn0000022	0
FBgn0000024	1971
FBgn0000028	232
FBgn0000032	683
FBgn0000036	302
FBgn0000037	377
FBgn0000038	1447
FBgn0000039	180
FBgn0000042	17318
FBgn0000043	4262
FBgn0000045	6815
FBgn0000046	7954
FBgn0000047	524
FBgn0000052	16163
FBgn0000053	18919
FBgn0000054	708
FBgn0000055+FBgn0000056	112383
FBgn0000057	1425
FBgn0000061	9
FBgn0000063	183
FBgn0000064	55664
FBgn0000071	28
FBgn0000075	92
FBgn0000077	220
FBgn0000078	5160
FBgn0000079	16416
FBgn0000083	4959
FBgn0000084	1210
FBgn0000092	91
FBgn0000094	4311
FBgn0000097	922
FBgn0000099	764
FBgn0000100	19748
FBgn0000108	3260
FBgn0000109	248
FBgn0000114	12539
FBgn0000115	645
FBgn0000116	26833
FBgn0000117	4171
FBgn0000119	821
FBgn0000120	19936
FBgn0000121	20242
FBgn0000137	0
FBgn0000139	1019
FBgn0000140	959
FBgn0000146	113
FBgn0000147	731
FBgn0000150	8676
FBgn0000152	111
FBgn0000153	960
FBgn0000157	272
FBgn0000158	26
FBgn0000163	1620
FBgn0000166	7
FBgn0000173	2113
FBgn0000179	94
FBgn0000180	80
FBgn0000181	9995
FBgn0000182+FBgn0266459	3185
FBgn0000183	1375
FBgn0000206	704
FBgn0000210	147
FBgn0000212	1030
FBgn0000216	1
FBgn0000221	200
FBgn0000227	0
FBgn0000228	1110
FBgn0000229	1075
FBgn0000233	36
FBgn0000239	2518
FBgn0000241	94
FBgn0000244	2759
FBgn0000246	122
FBgn0000247	1833
FBgn0000250	3803
FBgn0000251	1045
FBgn0000253	20864
FBgn0000256	7635
FBgn0000257	531
FBgn0000259	1942
FBgn0000261	30083
FBgn0000273	4511
FBgn0000274	1497
FBgn0000276	152
FBgn0000277	5
FBgn0000278	3
FBgn0000279	3
FBgn0000280	0
FBgn0000281	0
FBgn0000283	1322
FBgn0000286	1781
FBgn0000287	755
FBgn0000289	2101
FBgn0000299	2036
FBgn0000303	326
FBgn0000308	6258
FBgn0000316	474
FBgn0000317	803
FBgn0000318	2123
FBgn0000319	6815
FBgn0000320	395
FBgn0000326	405
FBgn0000330	215
FBgn0000337	3
FBgn0000339	1129
FBgn0000346	2294
FBgn0000351	43
FBgn0000352	369
FBgn0000355	42
FBgn0000356	0
FBgn0000357	20
FBgn0000358	2
FBgn0000359	0
FBgn0000360	2
FBgn0000370	17391
FBgn0000376	373
FBgn0000377	484
FBgn0000382	3623
FBgn0000384	286
FBgn0000394	411
FBgn0000395	434
FBgn0000404	790
FBgn0000405	1632
FBgn0000406	16872
FBgn0000409	5718
FBgn0000411	180
FBgn0000412	2032
FBgn0000413	1332
FBgn0000414	2697
FBgn0000416	29120
FBgn0000422	1843
FBgn0000426	182
FBgn0000427	37
FBgn0000439	87
FBgn0000442	28
FBgn0000447	3209
FBgn0000449	2
FBgn0000451	416
FBgn0000454	2572
FBgn0000455+FBgn0065087	1542
FBgn0000459	137
FBgn0000463	207
FBgn0000464	1742
FBgn0000473	5775
FBgn0000477	974
FBgn0000479	2416
FBgn0000482	491
FBgn0000489	4235
FBgn0000490	533
FBgn0000492	272
FBgn0000497	248
FBgn0000499	1677
FBgn0000500	212
FBgn0000504	1076
FBgn0000520	301
FBgn0000524	236
FBgn0000527	262
FBgn0000529	16
FBgn0000533	255
FBgn0000535	476
FBgn0000536	4055
FBgn0000541	3367
FBgn0000542	205
FBgn0000543	557
FBgn0000546	522
FBgn0000547	1080
FBgn0000551	12
FBgn0000552	0
FBgn0000556	124610
FBgn0000557	3850
FBgn0000559	65036
FBgn0000560	69
FBgn0000562	2040
FBgn0000564	1
FBgn0000565	962
FBgn0000566	2034
FBgn0000567	642
FBgn0000568	2113
FBgn0000575	1659
FBgn0000576	44
FBgn0000577	129
FBgn0000578	516
FBgn0000579	25607
FBgn0000581	2156
FBgn0000588	150
FBgn0000591	0
FBgn0000592	10260
FBgn0000594	0
FBgn0000606	13
FBgn0000611	1613
FBgn0000615	29313
FBgn0000617	215
FBgn0000618	166
FBgn0000625	120
FBgn0000629	479
FBgn0000633	301
FBgn0000635	1410
FBgn0000636	840
FBgn0000639	1
FBgn0000640	16
FBgn0000644	18
FBgn0000658	47
FBgn0000659	692
FBgn0000662	1096
FBgn0000667	5047
FBgn0000709	728
FBgn0000711	1517
FBgn0000715	200
FBgn0000719	567
FBgn0000721	4133
FBgn0000723	2674
FBgn0000808	15
FBgn0000810	394
FBgn0000826	24
FBgn0000927	29
FBgn0000928	92
FBgn0000964	49
FBgn0000996	184
FBgn0001075	263
FBgn0001077	24
FBgn0001079	239
FBgn0001083	113
FBgn0001084	87
FBgn0001085	150
FBgn0001086	545
FBgn0001087	1217
FBgn0001089	390
FBgn0001090	1980
FBgn0001091	14671
FBgn0001092	12020
FBgn0001098	6474
FBgn0001104	739
FBgn0001105	3445
FBgn0001108	1500
FBgn0001112	1260
FBgn0001114	2717
FBgn0001120	1
FBgn0001122	1469
FBgn0001123	1313
FBgn0001124	19936
FBgn0001125	17401
FBgn0001128	8780
FBgn0001133	441
FBgn0001134	150
FBgn0001137	440
FBgn0001138	78
FBgn0001139	1973
FBgn0001142	5713
FBgn0001145	16540
FBgn0001147	137
FBgn0001148	28
FBgn0001149	12445
FBgn0001150	44
FBgn0001168	1812
FBgn0001169	481
FBgn0001170	31
FBgn0001174	4
FBgn0001179	304
FBgn0001180	161
FBgn0001185	350
FBgn0001186	6875
FBgn0001187	5461
FBgn0001189	915
FBgn0001197	1178
FBgn0001202	1130
FBgn0001206	224
FBgn0001208	9793
FBgn0001215	9253
FBgn0001216	4943
FBgn0001217	8325
FBgn0001218	10564
FBgn0001220	8955
FBgn0001222	932
FBgn0001224	1014
FBgn0001225	2086
FBgn0001226	855
FBgn0001227	22
FBgn0001228+FBgn0001223	3585
FBgn0001229	48
FBgn0001230	1239
FBgn0001233	21804
FBgn0001234+FBgn0263537	3571
FBgn0001235	1444
FBgn0001247	1995
FBgn0001248	16079
FBgn0001250	1987
FBgn0001253	53
FBgn0001254	1
FBgn0001255	26
FBgn0001256	18
FBgn0001257	1977
FBgn0001258	1209
FBgn0001259	104
FBgn0001263	1751
FBgn0001269	147
FBgn0001276	140
FBgn0001280	1184
FBgn0001281	2498
FBgn0001285	395
FBgn0001291	1307
FBgn0001296	816
FBgn0001297	4564
FBgn0001301	1908
FBgn0001308	2052
FBgn0001311	100
FBgn0001313	314
FBgn0001319	47
FBgn0001320	172
FBgn0001321	25
FBgn0001323	188
FBgn0001324	1456
FBgn0001325	28
FBgn0001330	150
FBgn0001332	1717
FBgn0001341	302
FBgn0001404	1832
FBgn0001491	495
FBgn0001565	2792
FBgn0001612	241
FBgn0001624	2743
FBgn0001941	2150
FBgn0001942	32763
FBgn0001961	2286
FBgn0001965	1004
FBgn0001967	0
FBgn0001970	3
FBgn0001974	338
FBgn0001977	747
FBgn0001978	1823
FBgn0001981	461
FBgn0001983	2
FBgn0001986	793
FBgn0001987	875
FBgn0001989	2269
FBgn0001990	259
FBgn0001991	2461
FBgn0001992	104
FBgn0001994	1667
FBgn0001995	438
FBgn0002021	753
FBgn0002022	1509
FBgn0002023	301
FBgn0002031	2530
FBgn0002036	3356
FBgn0002044	1571
FBgn0002069	358
FBgn0002121	2149
FBgn0002174	3322
FBgn0002183	1264
FBgn0002283	665
FBgn0002284	2704
FBgn0002306	703
FBgn0002354	277
FBgn0002413	1626
FBgn0002431	4690
FBgn0002440	2
FBgn0002441	1067
FBgn0002466+FBgn0266678	253
FBgn0002521	1154
FBgn0002522	55
FBgn0002524	1095
FBgn0002525	1337
FBgn0002526	572
FBgn0002531	25
FBgn0002533	2
FBgn0002534	0
FBgn0002535	0
FBgn0002542	665
FBgn0002552	575
FBgn0002561	0
FBgn0002562	14
FBgn0002563	143
FBgn0002564	34
FBgn0002565	40
FBgn0002566	1428
FBgn0002567	1545
FBgn0002569	3750
FBgn0002570	70114
FBgn0002571	2029
FBgn0002573	74
FBgn0002576	77
FBgn0002577	27
FBgn0002579	14600
FBgn0002590	18586
FBgn0002592	28
FBgn0002593	19137
FBgn0002607	20757
FBgn0002609	18
FBgn0002622	21583
FBgn0002626	17383
FBgn0002629	2
FBgn0002631	0
FBgn0002632	2
FBgn0002633	2
FBgn0002638	1423
FBgn0002641	596
FBgn0002643	1401
FBgn0002645	2352
FBgn0002673	1447
FBgn0002707	140
FBgn0002709+FBgn0028581	3485
FBgn0002715	840
FBgn0002716	24
FBgn0002719	28871
FBgn0002723	518
FBgn0002732	19
FBgn0002733	83
FBgn0002734	0
FBgn0002735	0
FBgn0002736	347
FBgn0002772	7358
FBgn0002773	16706
FBgn0002774	1209
FBgn0002775	346
FBgn0002778	389
FBgn0002780	1547
FBgn0002783	1059
FBgn0002787	2706
FBgn0002789	4678
FBgn0002791	821
FBgn0002838	134
FBgn0002842	167
FBgn0002855	4885
FBgn0002856	2969
FBgn0002862	11153
FBgn0002863	0
FBgn0002865	16692
FBgn0002868	39459
FBgn0002869	127
FBgn0002872	296
FBgn0002873	3034
FBgn0002878	170
FBgn0002887	553
FBgn0002891	276
FBgn0002899	78
FBgn0002901	284
FBgn0002905	633
FBgn0002906	649
FBgn0002914	2238
FBgn0002917	646
FBgn0002921	26454
FBgn0002922	55
FBgn0002924	309
FBgn0002926	14
FBgn0002930	3042
FBgn0002931	392
FBgn0002932	172
FBgn0002933	0
FBgn0002936	0
FBgn0002937	577
FBgn0002938	9851
FBgn0002939	712
FBgn0002940	106589
FBgn0002941	31
FBgn0002945	513
FBgn0002948	84
FBgn0002962	15
FBgn0002973	1804
FBgn0002985	166
FBgn0002989	151
FBgn0003002	28
FBgn0003008	293
FBgn0003009	345
FBgn0003011	106
FBgn0003015	13
FBgn0003023	32
FBgn0003028	205
FBgn0003034	3589
FBgn0003041	494
FBgn0003042	184
FBgn0003044	590
FBgn0003046	26
FBgn0003048	990
FBgn0003053	1388
FBgn0003057	0
FBgn0003060	24
FBgn0003062	741
FBgn0003065	1
FBgn0003068	981
FBgn0003071	9980
FBgn0003074	19359
FBgn0003076	13864
FBgn0003079	521
FBgn0003082	87
FBgn0003086	0
FBgn0003087	300
FBgn0003089	49
FBgn0003090	135
FBgn0003091	954
FBgn0003093	1879
FBgn0003114	7
FBgn0003116	598
FBgn0003117	45
FBgn0003118	398
FBgn0003124	2163
FBgn0003129	119
FBgn0003130	8
FBgn0003132	1812
FBgn0003134	3272
FBgn0003137	2366
FBgn0003139	485
FBgn0003140	598
FBgn0003141	789
FBgn0003145	353
FBgn0003149	9332
FBgn0003159	4126
FBgn0003162	702
FBgn0003165	1253
FBgn0003169	1459
FBgn0003174	31
FBgn0003175	1677
FBgn0003187	3056
FBgn0003189	1286
FBgn0003204	1811
FBgn0003205	990
FBgn0003206	896
FBgn0003209	2548
FBgn0003210	1185
FBgn0003218	3686
FBgn0003227	25
FBgn0003231	10595
FBgn0003248	765
FBgn0003249	1864
FBgn0003250	4780
FBgn0003254	415
FBgn0003255	66
FBgn0003256	691
FBgn0003257	172
FBgn0003261	14948
FBgn0003267	7
FBgn0003268	265
FBgn0003270	0
FBgn0003274	19421
FBgn0003275	939
FBgn0003277	1288
FBgn0003278	165
FBgn0003279	26704
FBgn0003285	72
FBgn0003292	53
FBgn0003295	31
FBgn0003300	14
FBgn0003301	1753
FBgn0003302	834
FBgn0003308	1929
FBgn0003310	900
FBgn0003312	20
FBgn0003313+FBgn0263087	9
FBgn0003317	789
FBgn0003319	22
FBgn0003321	2199
FBgn0003326	62
FBgn0003328	1294
FBgn0003330	275
FBgn0003334	980
FBgn0003339	105
FBgn0003345	1613
FBgn0003346	1370
FBgn0003353	333
FBgn0003356	1496
FBgn0003357	1071
FBgn0003358	3779
FBgn0003360	41842
FBgn0003366	2009
FBgn0003372	25
FBgn0003373	1
FBgn0003374	0
FBgn0003375	0
FBgn0003377	0
FBgn0003378	1
FBgn0003380	2318
FBgn0003382	21
FBgn0003386	774
FBgn0003388	142
FBgn0003390	372
FBgn0003391	912
FBgn0003392	5282
FBgn0003396	1346
FBgn0003401	30
FBgn0003410	2050
FBgn0003411	2
FBgn0003415	1825
FBgn0003416	325
FBgn0003423	4603
FBgn0003429	2799
FBgn0003430	92
FBgn0003435	14923
FBgn0003444	217
FBgn0003447	522
FBgn0003448	2
FBgn0003449	586
FBgn0003450	41
FBgn0003459	410
FBgn0003460	369
FBgn0003462	10755
FBgn0003463	1632
FBgn0003464	1606
FBgn0003475	5158
FBgn0003479	200
FBgn0003480	42
FBgn0003482	8
FBgn0003483	156
FBgn0003486	0
FBgn0003495	428
FBgn0003499	218
FBgn0003502+FBgn0262374	699
FBgn0003510+FBgn0003511	225
FBgn0003512	391
FBgn0003513	134
FBgn0003514	1943
FBgn0003515	485
FBgn0003517	22617
FBgn0003520	1971
FBgn0003525	25
FBgn0003527	297
FBgn0003545	515
FBgn0003557	1643
FBgn0003559	593
FBgn0003567	811
FBgn0003575	1112
FBgn0003598	542
FBgn0003607	1264
FBgn0003612	1872
FBgn0003638	5434
FBgn0003651	1016
FBgn0003654	566
FBgn0003655	50
FBgn0003656	5856
FBgn0003660	3126
FBgn0003676	1164
FBgn0003683	0
FBgn0003687	187
FBgn0003701	272
FBgn0003710	267
FBgn0003714	310
FBgn0003716	1557
FBgn0003719	135
FBgn0003720	0
FBgn0003721	8973
FBgn0003731	1340
FBgn0003732	1092
FBgn0003733	155
FBgn0003741	212
FBgn0003742	735
FBgn0003744	1090
FBgn0003747	1
FBgn0003748	11335
FBgn0003751	11
FBgn0003861	13017
FBgn0003862	2171
FBgn0003863	18607
FBgn0003865	1
FBgn0003866	327
FBgn0003867	745
FBgn0003870	1329
FBgn0003882	729
FBgn0003884	32535
FBgn0003885	5753
FBgn0003886	403
FBgn0003887	5423
FBgn0003888	1610
FBgn0003889	26852
FBgn0003890	1986
FBgn0003891	6900
FBgn0003892	355
FBgn0003896	134
FBgn0003900	335
FBgn0003916	0
FBgn0003920	0
FBgn0003922	0
FBgn0003923	0
FBgn0003926	11
FBgn0003930	15
FBgn0003931	0
FBgn0003933	0
FBgn0003934	0
FBgn0003935	0
FBgn0003936	0
FBgn0003938	0
FBgn0003941	15130
FBgn0003942	17575
FBgn0003943	11234
FBgn0003944	239
FBgn0003950	165
FBgn0003961	1266
FBgn0003963	295
FBgn0003964	1008
FBgn0003965	990
FBgn0003969	607
FBgn0003975	90
FBgn0003977	472
FBgn0003978	144
FBgn0003979	4
FBgn0003980	3
FBgn0003983	0
FBgn0003984	209
FBgn0003996	341
FBgn0003997	438
FBgn0004003	304
FBgn0004009	39
FBgn0004028	8170
FBgn0004034	5
FBgn0004045	3
FBgn0004047	218
FBgn0004049	1050
FBgn0004050	756
FBgn0004052	6
FBgn0004053	1
FBgn0004054	1
FBgn0004055	1030
FBgn0004057	3410
FBgn0004066	1627
FBgn0004087	209
FBgn0004101	275
FBgn0004102	149
FBgn0004103	3942
FBgn0004106	168
FBgn0004107	54
FBgn0004108	251
FBgn0004110	4
FBgn0004117	7972
FBgn0004118	201
FBgn0004132	375
FBgn0004133	1080
FBgn0004143	2
FBgn0004167	6280
FBgn0004168	230
FBgn0004169	11088
FBgn0004170	0
FBgn0004171	6358
FBgn0004172	1165
FBgn0004173	8104
FBgn0004174	7086
FBgn0004175	5204
FBgn0004177	5453
FBgn0004179	2495
FBgn0004181	34916
FBgn0004183	0
FBgn0004185	0
FBgn0004186	1
FBgn0004187	4
FBgn0004188	2
FBgn0004189	0
FBgn0004190	0
FBgn0004191	0
FBgn0004192	0
FBgn0004197	328
FBgn0004198	918
FBgn0004227	1222
FBgn0004228	565
FBgn0004237	2195
FBgn0004240	36
FBgn0004242	4831
FBgn0004244	1382
FBgn0004359	281
FBgn0004360	110
FBgn0004362	983
FBgn0004363	16054
FBgn0004364	657
FBgn0004367	126
FBgn0004368	1161
FBgn0004369	1531
FBgn0004370	1855
FBgn0004372	151
FBgn0004373	3712
FBgn0004374	1316
FBgn0004378	144
FBgn0004379	843
FBgn0004380	760
FBgn0004381	486
FBgn0004387	1503
FBgn0004389	1
FBgn0004390	593
FBgn0004391	662
FBgn0004394	59
FBgn0004395	1172
FBgn0004396	539
FBgn0004397	1498
FBgn0004400	11
FBgn0004401	3548
FBgn0004403	6611
FBgn0004404	2684
FBgn0004406	229
FBgn0004407+FBgn0064115	612
FBgn0004414	2058
FBgn0004419	2011
FBgn0004425	412
FBgn0004426	319
FBgn0004427	109
FBgn0004428	310
FBgn0004429	476
FBgn0004430	24
FBgn0004431	6
FBgn0004432	12022
FBgn0004436	2851
FBgn0004449	2202
FBgn0004456	1203
FBgn0004462	959
FBgn0004463	347
FBgn0004465	796
FBgn0004507	9389
FBgn0004509	2360
FBgn0004510	266
FBgn0004511	5
FBgn0004512	2573
FBgn0004513	427
FBgn0004514	66
FBgn0004516	2330
FBgn0004552	449
FBgn0004554	3
FBgn0004556	126
FBgn0004567	51
FBgn0004569	276
FBgn0004573	106
FBgn0004574	2492
FBgn0004575	1572
FBgn0004577	9
FBgn0004580	1290
FBgn0004581	965
FBgn0004583	768
FBgn0004584	475
FBgn0004587	3945
FBgn0004588	1
FBgn0004589	9
FBgn0004590	1
FBgn0004591	1
FBgn0004592	1
FBgn0004593	0
FBgn0004594	0
FBgn0004595	1787
FBgn0004597	339
FBgn0004598	1498
FBgn0004606	447
FBgn0004607	556
FBgn0004611	2103
FBgn0004618	167
FBgn0004619	160
FBgn0004620	290
FBgn0004622	104
FBgn0004623	4158
FBgn0004629	0
FBgn0004635	250
FBgn0004636	1909
FBgn0004638	1093
FBgn0004643	449
FBgn0004644	104
FBgn0004646	1422
FBgn0004647	395
FBgn0004648	3029
FBgn0004649+FBgn0263530	76
FBgn0004650	462
FBgn0004652	988
FBgn0004654	6540
FBgn0004655	869
FBgn0004656	2320
FBgn0004657	2202
FBgn0004666	72
FBgn0004687	2930
FBgn0004698	1629
FBgn0004777	8
FBgn0004778	7
FBgn0004779	9
FBgn0004780	19
FBgn0004781	19
FBgn0004782	0
FBgn0004783	0
FBgn0004784	3255
FBgn0004795	728
FBgn0004797	846
FBgn0004811	635
FBgn0004828	7172
FBgn0004832	319
FBgn0004837	385
FBgn0004838	8051
FBgn0004839	157
FBgn0004841	49
FBgn0004842	44
FBgn0004852	1481
FBgn0004854	186
FBgn0004855	352
FBgn0004856	972
FBgn0004858	798
FBgn0004859	600
FBgn0004860	211
FBgn0004861	384
FBgn0004862	30
FBgn0004863	37
FBgn0004864	778
FBgn0004865	176
FBgn0004867	20763
FBgn0004868	6136
FBgn0004870	99
FBgn0004872	130
FBgn0004875	2603
FBgn0004876	4256
FBgn0004878	0
FBgn0004880	583
FBgn0004882	9722
FBgn0004885	2464
FBgn0004888	8899
FBgn0004889	2859
FBgn0004892	86
FBgn0004893	801
FBgn0004895	9
FBgn0004896	32
FBgn0004897	4
FBgn0004898	9
FBgn0004901	230
FBgn0004903	1705
FBgn0004907	15701
FBgn0004908	297
FBgn0004910	1295
FBgn0004911	20
FBgn0004913	1424
FBgn0004914	2667
FBgn0004915	897
FBgn0004919	1114
FBgn0004921	7275
FBgn0004924	2104
FBgn0004926	2263
FBgn0004956	255
FBgn0004957	231
FBgn0004959	12
FBgn0005198	1165
FBgn0005278	7885
FBgn0005322	976
FBgn0005355	477
FBgn0005386	1900
FBgn0005390	12
FBgn0005391	5
FBgn0005411	1503
FBgn0005427	1001
FBgn0005533	12724
FBgn0005536	4281
FBgn0005558	137
FBgn0005561	213
FBgn0005564	553
FBgn0005585	10253
FBgn0005586	1244
FBgn0005590	2
FBgn0005592	163
FBgn0005593	22506
FBgn0005596	533
FBgn0005612	1072
FBgn0005613	85
FBgn0005614	2970
FBgn0005617	478
FBgn0005619	490
FBgn0005624	149
FBgn0005626	528
FBgn0005631	676
FBgn0005632	4148
FBgn0005633	24
FBgn0005636	603
FBgn0005638	77
FBgn0005640	1293
FBgn0005642	705
FBgn0005648	766
FBgn0005649	2195
FBgn0005654+FBgn0085344	2990
FBgn0005655	149
FBgn0005658	79
FBgn0005659	568
FBgn0005660	106
FBgn0005664	540
FBgn0005666	18564
FBgn0005670	69
FBgn0005671	13398
FBgn0005672	1438
FBgn0005674	1077
FBgn0005677	290
FBgn0005683	161
FBgn0005694	786
FBgn0005695	575
FBgn0005696	77
FBgn0005771	793
FBgn0005775	431
FBgn0005777	1303
FBgn0005778	544
FBgn0005779	368
FBgn0008635	2642
FBgn0008636	52
FBgn0008646	71
FBgn0008651	112
FBgn0010014	358
FBgn0010015	410
FBgn0010019	376365
FBgn0010038	100
FBgn0010039	439
FBgn0010040	2
FBgn0010041	215
FBgn0010042	4
FBgn0010043	33
FBgn0010044	192
FBgn0010051	2512
FBgn0010052	35
FBgn0010053	4833
FBgn0010078	14741
FBgn0010097	5
FBgn0010100	21366
FBgn0010105	215
FBgn0010109	0
FBgn0010113	1286
FBgn0010114	2420
FBgn0010173	1180
FBgn0010194	137
FBgn0010197	183
FBgn0010198	9294
FBgn0010213	3034
FBgn0010215	1802
FBgn0010217	31113
FBgn0010220	454
FBgn0010222	6805
FBgn0010223	259
FBgn0010225	9620
FBgn0010226	11434
FBgn0010228	2453
FBgn0010235	1619
FBgn0010238	1496
FBgn0010240	99
FBgn0010241	1366
FBgn0010246	3005
FBgn0010247	966
FBgn0010258	474
FBgn0010263	5524
FBgn0010265	15855
FBgn0010269	459
FBgn0010278	715
FBgn0010280	2630
FBgn0010282	963
FBgn0010287	313
FBgn0010288	3294
FBgn0010292	363
FBgn0010294	0
FBgn0010295	0
FBgn0010296	0
FBgn0010300	840
FBgn0010303	1104
FBgn0010309	857
FBgn0010313	1114
FBgn0010314	143
FBgn0010315	178
FBgn0010316	369
FBgn0010317	49
FBgn0010323	10
FBgn0010328	1008
FBgn0010329	178
FBgn0010333	1243
FBgn0010339	812
FBgn0010340	187
FBgn0010341	1959
FBgn0010342	203
FBgn0010348	5474
FBgn0010350	3280
FBgn0010352	22351
FBgn0010355	1567
FBgn0010356	332
FBgn0010357	14126
FBgn0010358	29
FBgn0010359	0
FBgn0010379	2348
FBgn0010380	1465
FBgn0010381	2744
FBgn0010382	467
FBgn0010383	377
FBgn0010385	85
FBgn0010387	5253
FBgn0010388	28
FBgn0010389	464
FBgn0010391	1748
FBgn0010395	857
FBgn0010397	1207
FBgn0010398	219
FBgn0010399	495
FBgn0010401	589
FBgn0010403	709
FBgn0010406	1166
FBgn0010407	57
FBgn0010408	8126
FBgn0010409	13194
FBgn0010411	18775
FBgn0010412	7427
FBgn0010414	180
FBgn0010415	4323
FBgn0010416	457
FBgn0010417	866
FBgn0010421	270
FBgn0010422	807
FBgn0010423	165
FBgn0010424	460
FBgn0010425	249
FBgn0010431	32
FBgn0010433	2
FBgn0010434	4560
FBgn0010435	10577
FBgn0010438	36
FBgn0010441	629
FBgn0010452	332
FBgn0010453	77
FBgn0010470	1975
FBgn0010473	1843
FBgn0010482	2990
FBgn0010488	11840
FBgn0010497	432
FBgn0010501	172
FBgn0010504	4039
FBgn0010516	4704
FBgn0010520	151
FBgn0010531	451
FBgn0010548	4924
FBgn0010549	99
FBgn0010551	4031
FBgn0010575	1614
FBgn0010583	1397
FBgn0010590	2788
FBgn0010591	1551
FBgn0010602	1062
FBgn0010607	234
FBgn0010611	1652
FBgn0010612	5083
FBgn0010620	1699
FBgn0010621	1378
FBgn0010622	247
FBgn0010638	1766
FBgn0010651	1431
FBgn0010660	983
FBgn0010741	725
FBgn0010747	2475
FBgn0010750	663
FBgn0010762	963
FBgn0010768	97
FBgn0010770	184
FBgn0010772	2377
FBgn0010774	1652
FBgn0010786	1810
FBgn0010803	1125
FBgn0010808	1851
FBgn0010812	809
FBgn0010825	2210
FBgn0010830	367
FBgn0010877	1473
FBgn0010894	471
FBgn0010905	1557
FBgn0010909	2616
FBgn0010926	223
FBgn0011016	1482
FBgn0011020	179
FBgn0011202	1294
FBgn0011204	1304
FBgn0011205	1178
FBgn0011206	12676
FBgn0011207	950
FBgn0011211	24434
FBgn0011217	9923
FBgn0011224	3780
FBgn0011225	9373
FBgn0011227	2393
FBgn0011230	9871
FBgn0011232	628
FBgn0011236	535
FBgn0011239	1114
FBgn0011241	462
FBgn0011244	12147
FBgn0011259	523
FBgn0011260	206
FBgn0011270	5170
FBgn0011272	16584
FBgn0011273+FBgn0039374	3395
FBgn0011274	2185
FBgn0011276	4
FBgn0011277	5
FBgn0011278	19
FBgn0011279	124
FBgn0011280	4938
FBgn0011281	1137
FBgn0011282	2
FBgn0011283	451
FBgn0011284	20997
FBgn0011286	4253
FBgn0011288	1100
FBgn0011289	1971
FBgn0011290	449
FBgn0011291	212
FBgn0011293	637
FBgn0011294	182
FBgn0011296	2930
FBgn0011297	401
FBgn0011300	1378
FBgn0011305	658
FBgn0011327	2839
FBgn0011335	242
FBgn0011336	2846
FBgn0011361	3535
FBgn0011455	4766
FBgn0011474	559
FBgn0011476	256
FBgn0011481	1017
FBgn0011509	494
FBgn0011554	158
FBgn0011555	299
FBgn0011556	209
FBgn0011559	16161
FBgn0011566	334
FBgn0011569	284
FBgn0011570	713
FBgn0011571	675
FBgn0011573	1710
FBgn0011576	0
FBgn0011581	528
FBgn0011582	146
FBgn0011584	4315
FBgn0011586	809
FBgn0011589	300
FBgn0011591	402
FBgn0011592	684
FBgn0011596	1937
FBgn0011603	1890
FBgn0011604	1875
FBgn0011606	3040
FBgn0011638	978
FBgn0011640	1438
FBgn0011642	1289
FBgn0011648	1197
FBgn0011653	22
FBgn0011655	649
FBgn0011656	1618
FBgn0011659	168
FBgn0011660	491
FBgn0011661	5456
FBgn0011666	973
FBgn0011668	11803
FBgn0011669	15329
FBgn0011670	2472
FBgn0011672	1684
FBgn0011674	187
FBgn0011676	270
FBgn0011692	153
FBgn0011693	1146
FBgn0011694	12422
FBgn0011695	17295
FBgn0011701	265
FBgn0011703	44
FBgn0011704	443
FBgn0011705	382
FBgn0011706	21
FBgn0011708	1871
FBgn0011710	644
FBgn0011715	430
FBgn0011722	402
FBgn0011723	204
FBgn0011725	12624
FBgn0011726	2662
FBgn0011737	1713
FBgn0011739	1270
FBgn0011740	1053
FBgn0011741	418
FBgn0011742	1583
FBgn0011743	1910
FBgn0011745	1306
FBgn0011746	541
FBgn0011747	4961
FBgn0011754	3865
FBgn0011758	40
FBgn0011760	4151
FBgn0011761	49
FBgn0011762	59
FBgn0011763	1122
FBgn0011764	874
FBgn0011766	1824
FBgn0011768	3336
FBgn0011769	217
FBgn0011770	2897
FBgn0011771	574
FBgn0011774	225
FBgn0011785	991
FBgn0011787	372
FBgn0011802	656
FBgn0011812	2
FBgn0011817	2218
FBgn0011818	858
FBgn0011822	30
FBgn0011824	360
FBgn0011826	753
FBgn0011828	640
FBgn0011829	67
FBgn0011832	0
FBgn0011834	474
FBgn0011836	397
FBgn0011837	2455
FBgn0011840	0
FBgn0011844	0
FBgn0011845	0
FBgn0011848	0
FBgn0011849	0
FBgn0011850	0
FBgn0011851	0
FBgn0011852	0
FBgn0011853	0
FBgn0011855	0
FBgn0011858	0
FBgn0011859	1
FBgn0011860	0
FBgn0011861	0
FBgn0011862	0
FBgn0011863	0
FBgn0011864	0
FBgn0011865	0
FBgn0011866	0
FBgn0011867	0
FBgn0011868	0
FBgn0011869	0
FBgn0011870	0
FBgn0011871	0
FBgn0011872	0
FBgn0011877	0
FBgn0011878	0
FBgn0011879	0
FBgn0011880	0
FBgn0011881	0
FBgn0011882	0
FBgn0011883	0
FBgn0011884	0
FBgn0011885	0
FBgn0011887	0
FBgn0011888	0
FBgn0011889	0
FBgn0011890	1
FBgn0011891	0
FBgn0011892	0
FBgn0011893	0
FBgn0011894	0
FBgn0011895	1
FBgn0011896	0
FBgn0011897	0
FBgn0011902	0
FBgn0011904	0
FBgn0011905	0
FBgn0011906	0
FBgn0011909	0
FBgn0011910	1
FBgn0011915	0
FBgn0011916	1
FBgn0011919	0
FBgn0011921	0
FBgn0011927	0
FBgn0011928	0
FBgn0011931	0
FBgn0011932	0
FBgn0011933	0
FBgn0011934	0
FBgn0011935	0
FBgn0011936	0
FBgn0011937	0
FBgn0011938	0
FBgn0011944	0
FBgn0011945	0
FBgn0011948	0
FBgn0011949	0
FBgn0011950	0
FBgn0011951	0
FBgn0011952	0
FBgn0011953	0
FBgn0011954	0
FBgn0011955	0
FBgn0011956	0
FBgn0011957	0
FBgn0011958	0
FBgn0011959	0
FBgn0011960	0
FBgn0011961	0
FBgn0011962	0
FBgn0011963	0
FBgn0011965	1
FBgn0011966	0
FBgn0011970	0
FBgn0011971	0
FBgn0011974	0
FBgn0011975	0
FBgn0011976	0
FBgn0011977	0
FBgn0011980	0
FBgn0011981	0
FBgn0011982	0
FBgn0011983	0
FBgn0011984	0
FBgn0011985	0
FBgn0011986	0
FBgn0011987	1
FBgn0011993	0
FBgn0011994	0
FBgn0011998	0
FBgn0011999	0
FBgn0012000	0
FBgn0012001	0
FBgn0012002	0
FBgn0012003	0
FBgn0012004	0
FBgn0012009	0
FBgn0012010	0
FBgn0012011	0
FBgn0012016	0
FBgn0012017	0
FBgn0012018	0
FBgn0012024	1
FBgn0012025	1
FBgn0012026	1
FBgn0012027	1
FBgn0012028	0
FBgn0012034	27394
FBgn0012036	16981
FBgn0012037	5632
FBgn0012042	69
FBgn0012051	1318
FBgn0012058	2412
FBgn0012344	267
FBgn0013263+FBgn0260233	2363
FBgn0013269	584
FBgn0013272	17535
FBgn0013275	0
FBgn0013276	0
FBgn0013277	0
FBgn0013278	7
FBgn0013279	2
FBgn0013300	1308
FBgn0013301	2038
FBgn0013303	833
FBgn0013305	2922
FBgn0013307	909
FBgn0013308	71
FBgn0013323	64
FBgn0013325	18826
FBgn0013334	5091
FBgn0013342	4280
FBgn0013343	704
FBgn0013347	1001
FBgn0013348	1266
FBgn0013432	309
FBgn0013433	85
FBgn0013435	152
FBgn0013467	1153
FBgn0013469	315
FBgn0013531	153
FBgn0013548	145
FBgn0013563	342
FBgn0013576	7933
FBgn0013672	17867
FBgn0013673	452
FBgn0013674	159232
FBgn0013675	47888
FBgn0013676	115166
FBgn0013678	39495
FBgn0013679	10657
FBgn0013680	650
FBgn0013681	2147
FBgn0013683	142
FBgn0013684	9168
FBgn0013685	238
FBgn0013686	476320
FBgn0013688	1110
FBgn0013689	3
FBgn0013690	1
FBgn0013691	2
FBgn0013692	0
FBgn0013693	0
FBgn0013694	4
FBgn0013695	1
FBgn0013696	0
FBgn0013697	40
FBgn0013698	13
FBgn0013699	1
FBgn0013700	0
FBgn0013701	0
FBgn0013702	1
FBgn0013703	2
FBgn0013704	3
FBgn0013705	0
FBgn0013706	0
FBgn0013707	0
FBgn0013708	4
FBgn0013709	0
FBgn0013710	6
FBgn0013717	300
FBgn0013718	2402
FBgn0013720	628
FBgn0013725	439
FBgn0013726	896
FBgn0013732	132
FBgn0013733	16032
FBgn0013746	783
FBgn0013749	1584
FBgn0013750	1318
FBgn0013751	135
FBgn0013753	244
FBgn0013755	10
FBgn0013756	1317
FBgn0013762	410
FBgn0013763	7198
FBgn0013764	849
FBgn0013765	5417
FBgn0013767	78
FBgn0013770	16621
FBgn0013771	2062
FBgn0013772	3541
FBgn0013773	642
FBgn0013799	759
FBgn0013809	1270
FBgn0013810	3602
FBgn0013811	1199
FBgn0013812	193
FBgn0013813	1896
FBgn0013949	471
FBgn0013953	211
FBgn0013954	3374
FBgn0013972	560
FBgn0013973	383
FBgn0013981	7991
FBgn0013983	440
FBgn0013984	1674
FBgn0013987	1524
FBgn0013995	4803
FBgn0013997	1364
FBgn0014000	849
FBgn0014002	11439
FBgn0014006	1222
FBgn0014007	671
FBgn0014009	2816
FBgn0014010	5345
FBgn0014011	932
FBgn0014018	3941
FBgn0014019	1379
FBgn0014020	6843
FBgn0014022	154
FBgn0014023	394
FBgn0014024	511
FBgn0014026	26993
FBgn0014028	8930
FBgn0014029	710
FBgn0014031	4491
FBgn0014032	272
FBgn0014033	427
FBgn0014037	5188
FBgn0014073	900
FBgn0014075	1794
FBgn0014076	1
FBgn0014092	283
FBgn0014127	971
FBgn0014133	2093
FBgn0014135	266
FBgn0014141	3029
FBgn0014143	44
FBgn0014163	3589
FBgn0014179	35
FBgn0014184	44474
FBgn0014189	1238
FBgn0014269	475
FBgn0014340	225
FBgn0014342	411
FBgn0014343	204
FBgn0014366	478
FBgn0014368	4
FBgn0014380	678
FBgn0014388	927
FBgn0014391	2118
FBgn0014395	394
FBgn0014396	11995
FBgn0014411	1242
FBgn0014417	428
FBgn0014427	4073
FBgn0014454	1
FBgn0014455	2844
FBgn0014464	14
FBgn0014465	12
FBgn0014466	3
FBgn0014469	6026
FBgn0014848	0
FBgn0014849	0
FBgn0014850	0
FBgn0014851	0
FBgn0014857	2090
FBgn0014859	352
FBgn0014861	120
FBgn0014863	8389
FBgn0014865	31
FBgn0014868	1575
FBgn0014869	3846
FBgn0014870	1386
FBgn0014877	1854
FBgn0014879	589
FBgn0014903+FBgn0053082	1550
FBgn0014906	2415
FBgn0014930	789
FBgn0014931	80
FBgn0014949	1
FBgn0015000	813
FBgn0015001	669
FBgn0015008	1734
FBgn0015010	4714
FBgn0015011	868
FBgn0015019	1206
FBgn0015024	4911
FBgn0015025	70
FBgn0015031	4055
FBgn0015032	45
FBgn0015033	458
FBgn0015034	552
FBgn0015035	3099
FBgn0015036	14
FBgn0015037	1152
FBgn0015038	302
FBgn0015039	3540
FBgn0015040	0
FBgn0015075	598
FBgn0015218	4693
FBgn0015221	21063
FBgn0015222	21772
FBgn0015229	599
FBgn0015230	1092
FBgn0015239	952
FBgn0015240	745
FBgn0015245	6573
FBgn0015247	2838
FBgn0015268	142
FBgn0015269	2197
FBgn0015270	53
FBgn0015271	112
FBgn0015277	1140
FBgn0015278	2626
FBgn0015279	1866
FBgn0015282	2913
FBgn0015283	3265
FBgn0015286	1181
FBgn0015295	404
FBgn0015296	618
FBgn0015298	531
FBgn0015299	425
FBgn0015300	497
FBgn0015316	75
FBgn0015320	2641
FBgn0015321	3046
FBgn0015323	593
FBgn0015324	11469
FBgn0015331	669
FBgn0015336	369
FBgn0015338	587
FBgn0015351	112
FBgn0015359	1113
FBgn0015360	714
FBgn0015371	969
FBgn0015372	760
FBgn0015376	254
FBgn0015379	439
FBgn0015380	216
FBgn0015381	32
FBgn0015391	337
FBgn0015393	178
FBgn0015396	203
FBgn0015399	311
FBgn0015400	263
FBgn0015402	748
FBgn0015477	1750
FBgn0015509	2919
FBgn0015513	1867
FBgn0015519	116
FBgn0015520	668
FBgn0015521	7713
FBgn0015522	684
FBgn0015524	112
FBgn0015527	432
FBgn0015541	1226
FBgn0015543	10
FBgn0015544	688
FBgn0015546	590
FBgn0015550	6
FBgn0015553	127
FBgn0015558	604
FBgn0015561	46
FBgn0015568	1539
FBgn0015569	826
FBgn0015570	301
FBgn0015571	4739
FBgn0015572	172
FBgn0015574	874
FBgn0015575	5408
FBgn0015576	1727
FBgn0015577	672
FBgn0015582	238
FBgn0015583	613
FBgn0015584	5573
FBgn0015585	2258
FBgn0015586	1685
FBgn0015589	1727
FBgn0015591	488
FBgn0015600	7795
FBgn0015602	425
FBgn0015609	1282
FBgn0015614	2033
FBgn0015615	459
FBgn0015618	81
FBgn0015621	153
FBgn0015622	7416
FBgn0015623	23076
FBgn0015625	568
FBgn0015663	149
FBgn0015664	539
FBgn0015714	1935
FBgn0015721	216
FBgn0015737	2307
FBgn0015754	2486
FBgn0015756	14904
FBgn0015765	494
FBgn0015766+FBgn0065097	30989
FBgn0015770	23
FBgn0015772	2733
FBgn0015773	226
FBgn0015774	415
FBgn0015776	6347
FBgn0015777	5479
FBgn0015778	7850
FBgn0015781	548
FBgn0015789	2584
FBgn0015790	3972
FBgn0015791	2248
FBgn0015793	795
FBgn0015794	992
FBgn0015795	5406
FBgn0015797	886
FBgn0015799	953
FBgn0015801	1371
FBgn0015803	1347
FBgn0015805	581
FBgn0015806	2133
FBgn0015808	1936
FBgn0015818	255
FBgn0015828	607
FBgn0015829	572
FBgn0015831	902
FBgn0015834	4015
FBgn0015838	457
FBgn0015872	1984
FBgn0015903	523
FBgn0015904	122
FBgn0015905	320
FBgn0015919	226
FBgn0015924	2487
FBgn0015925	223
FBgn0015926	15
FBgn0015929	311
FBgn0015949	1705
FBgn0016013	2104
FBgn0016031	1681
FBgn0016032	361
FBgn0016034	427
FBgn0016036	38
FBgn0016038	1292
FBgn0016041	1403
FBgn0016047	105
FBgn0016053	1
FBgn0016054	74
FBgn0016059	1912
FBgn0016061	385
FBgn0016070	1161
FBgn0016075	1196
FBgn0016076	3231
FBgn0016078	931
FBgn0016080	2731
FBgn0016081	5487
FBgn0016119	4906
FBgn0016120	6371
FBgn0016122	3865
FBgn0016123	1996
FBgn0016126	6765
FBgn0016131	121
FBgn0016641	852
FBgn0016650	428
FBgn0016660	82
FBgn0016672	1265
FBgn0016675	1531
FBgn0016684	2590
FBgn0016685	1152
FBgn0016687	7374
FBgn0016691	6902
FBgn0016693	5989
FBgn0016694	6943
FBgn0016696	3591
FBgn0016697	2371
FBgn0016698	444
FBgn0016700	3039
FBgn0016701	1445
FBgn0016715	2692
FBgn0016726	5575
FBgn0016754	1153
FBgn0016756	9653
FBgn0016762	237
FBgn0016792	605
FBgn0016794	612
FBgn0016797	1604
FBgn0016917	4526
FBgn0016919	210
FBgn0016920	162
FBgn0016926	7597
FBgn0016930	1144
FBgn0016970	169
FBgn0016974	991
FBgn0016976+FBgn0016975	2428
FBgn0016977	3784
FBgn0016978	888
FBgn0016983	1292
FBgn0016984	1440
FBgn0017414	139
FBgn0017418	1902
FBgn0017424	6
FBgn0017429	730
FBgn0017430	336
FBgn0017448	450
FBgn0017456	1368
FBgn0017457	553
FBgn0017482	268
FBgn0017545	33969
FBgn0017550	1009
FBgn0017551	338
FBgn0017556	1349
FBgn0017558	8175
FBgn0017561	292
FBgn0017566	9055
FBgn0017567	3316
FBgn0017572	1588
FBgn0017577	75
FBgn0017578	520
FBgn0017579	14870
FBgn0017581	50270
FBgn0017590	339
FBgn0019624	9856
FBgn0019637	493
FBgn0019643	2853
FBgn0019644	9004
FBgn0019650	330
FBgn0019660	177
FBgn0019661	11727
FBgn0019662	781
FBgn0019686	257
FBgn0019809	9
FBgn0019828	10836
FBgn0019830	2731
FBgn0019886	5752
FBgn0019890	5843
FBgn0019925	1930
FBgn0019928	328
FBgn0019929	689
FBgn0019932	909
FBgn0019936	10296
FBgn0019938	398
FBgn0019940	2211
FBgn0019947	1031
FBgn0019948	3026
FBgn0019949	322
FBgn0019952	445
FBgn0019957	4849
FBgn0019960	6989
FBgn0019968	4125
FBgn0019972	559
FBgn0019982	1638
FBgn0019985	317
FBgn0019990	1012
FBgn0020018	1435
FBgn0020224	1171
FBgn0020235	7129
FBgn0020236	15777
FBgn0020238	9525
FBgn0020248	19
FBgn0020249	1930
FBgn0020251	720
FBgn0020255	3817
FBgn0020257	479
FBgn0020258	320
FBgn0020261	1511
FBgn0020269	281
FBgn0020270	286
FBgn0020272	149
FBgn0020277	157
FBgn0020278	939
FBgn0020279	4432
FBgn0020280	690
FBgn0020294	404
FBgn0020299	994
FBgn0020300	1073
FBgn0020304	4835
FBgn0020305	251
FBgn0020307	414
FBgn0020309	2924
FBgn0020312	340
FBgn0020369	2134
FBgn0020370	2060
FBgn0020371	1682
FBgn0020372	952
FBgn0020376	3
FBgn0020377	67
FBgn0020378	255
FBgn0020379	591
FBgn0020381	513
FBgn0020385	22971
FBgn0020386	6121
FBgn0020388	916
FBgn0020389	363
FBgn0020391	100
FBgn0020392	651
FBgn0020399	1738
FBgn0020407	209
FBgn0020412	2859
FBgn0020414	4295
FBgn0020415	3431
FBgn0020416	1918
FBgn0020429	26
FBgn0020440	787
FBgn0020443	3037
FBgn0020445	200
FBgn0020493	927
FBgn0020496	2843
FBgn0020497	2005
FBgn0020503	12648
FBgn0020506	1002
FBgn0020508	227
FBgn0020509	3390
FBgn0020510	922
FBgn0020513	20649
FBgn0020518	1
FBgn0020521	1253
FBgn0020545	2029
FBgn0020546+FBgn0262462	1
FBgn0020556	3
FBgn0020616	631
FBgn0020617	43
FBgn0020618	20736
FBgn0020620	1675
FBgn0020621	3457
FBgn0020622	759
FBgn0020626	2479
FBgn0020633	10
FBgn0020637	20
FBgn0020638	0
FBgn0020639	1
FBgn0020640	3
FBgn0020641	3
FBgn0020642	1
FBgn0020643	0
FBgn0020644	0
FBgn0020645	0
FBgn0020646	0
FBgn0020647	6324
FBgn0020653	4971
FBgn0020655	1092
FBgn0020660	4
FBgn0020762	878
FBgn0020764	6628
FBgn0020765	6
FBgn0020766	1142
FBgn0020767	1281
FBgn0020880	5
FBgn0020887	788
FBgn0020906	1345
FBgn0020907	1208
FBgn0020908	9328
FBgn0020909	217
FBgn0020910+FBgn0086056	28091
FBgn0020912	520
FBgn0020930	1282
FBgn0021738	24
FBgn0021742	9
FBgn0021750	231
FBgn0021760	9584
FBgn0021761	517
FBgn0021764	684
FBgn0021765	2711
FBgn0021767	83
FBgn0021768	1429
FBgn0021776	131
FBgn0021795	1634
FBgn0021796	825
FBgn0021800	940
FBgn0021814	1819
FBgn0021818	740
FBgn0021825	957
FBgn0021847	1156
FBgn0021856	477
FBgn0021872	13045
FBgn0021874	362
FBgn0021875	171
FBgn0021895	952
FBgn0021906	8605
FBgn0021944	1212
FBgn0021967	2685
FBgn0021979	3488
FBgn0021995	681
FBgn0022023	4312
FBgn0022027	492
FBgn0022029	680
[truncated: 15,153 more rows]
