# Supplementary material for: The Drosophila transcriptional network is structured by microbiota
Source: BMC Genomics. 2016 Nov 25;17:975. doi: 10.1186/s12864-016-3307-9 (PMC5124311; doi:10.1186/s12864-016-3307-9)
Supplement: Additional file 12: — Data analysis tools. The unzipped folder contains (1) parameters used to align and count reads (align_count_index_reads.txt) and (2) an R script to replicate the data analysis. See README file and R script within folder for instructions. (ZIP 15304 kb) [file 12864_2016_3307_MOESM12_ESM.zip › DobsonEtAlBMCanalysis_submitted/counts_raw/541_6823_4224_N_JC-13_15_ATGTCA_R1_sn.sam.count]

FBgn0000003	0
FBgn0000008	669
FBgn0000014	452
FBgn0000015	559
FBgn0000017	2124
FBgn0000018	456
FBgn0000022	0
FBgn0000024	2332
FBgn0000028	271
FBgn0000032	972
FBgn0000036	455
FBgn0000037	461
FBgn0000038	2259
FBgn0000039	286
FBgn0000042	33187
FBgn0000043	5882
FBgn0000045	13716
FBgn0000046	11242
FBgn0000047	1977
FBgn0000052	3833
FBgn0000053	7570
FBgn0000054	908
FBgn0000055+FBgn0000056	231338
FBgn0000057	1821
FBgn0000061	19
FBgn0000063	240
FBgn0000064	105399
FBgn0000071	10
FBgn0000075	138
FBgn0000077	377
FBgn0000078	15246
FBgn0000079	13245
FBgn0000083	8636
FBgn0000084	2309
FBgn0000092	138
FBgn0000094	5929
FBgn0000097	1301
FBgn0000099	1218
FBgn0000100	25139
FBgn0000108	5037
FBgn0000109	473
FBgn0000114	18863
FBgn0000115	1080
FBgn0000116	62628
FBgn0000117	7183
FBgn0000119	1336
FBgn0000120	27941
FBgn0000121	20918
FBgn0000137	0
FBgn0000139	1182
FBgn0000140	1113
FBgn0000146	250
FBgn0000147	943
FBgn0000150	11498
FBgn0000152	190
FBgn0000153	3486
FBgn0000157	476
FBgn0000158	54
FBgn0000163	2122
FBgn0000166	8
FBgn0000173	3516
FBgn0000179	186
FBgn0000180	100
FBgn0000181	13276
FBgn0000182+FBgn0266459	4546
FBgn0000183	2524
FBgn0000206	749
FBgn0000210	261
FBgn0000212	2000
FBgn0000216	0
FBgn0000221	194
FBgn0000227	1
FBgn0000228	1474
FBgn0000229	1842
FBgn0000233	45
FBgn0000239	4563
FBgn0000241	193
FBgn0000244	3089
FBgn0000246	174
FBgn0000247	2370
FBgn0000250	4507
FBgn0000251	1417
FBgn0000253	29212
FBgn0000256	11305
FBgn0000257	814
FBgn0000259	3422
FBgn0000261	41215
FBgn0000273	6139
FBgn0000274	2171
FBgn0000276	290
FBgn0000277	1
FBgn0000278	0
FBgn0000279	1
FBgn0000280	0
FBgn0000281	0
FBgn0000283	2329
FBgn0000286	2583
FBgn0000287	1159
FBgn0000289	3563
FBgn0000299	3965
FBgn0000303	693
FBgn0000308	10978
FBgn0000316	747
FBgn0000317	2052
FBgn0000318	3071
FBgn0000319	13620
FBgn0000320	680
FBgn0000326	772
FBgn0000330	496
FBgn0000337	2
FBgn0000339	1793
FBgn0000346	3294
FBgn0000351	39
FBgn0000352	548
FBgn0000355	87
FBgn0000356	0
FBgn0000357	26
FBgn0000358	1
FBgn0000359	0
FBgn0000360	0
FBgn0000370	27638
FBgn0000376	476
FBgn0000377	657
FBgn0000382	4941
FBgn0000384	485
FBgn0000394	569
FBgn0000395	448
FBgn0000404	1018
FBgn0000405	2110
FBgn0000406	31547
FBgn0000409	10716
FBgn0000411	354
FBgn0000412	3156
FBgn0000413	1921
FBgn0000414	3008
FBgn0000416	42697
FBgn0000422	3093
FBgn0000426	268
FBgn0000427	28
FBgn0000439	121
FBgn0000442	84
FBgn0000447	4552
FBgn0000449	1
FBgn0000451	269
FBgn0000454	4594
FBgn0000455+FBgn0065087	2383
FBgn0000459	251
FBgn0000463	208
FBgn0000464	2674
FBgn0000473	2425
FBgn0000477	2794
FBgn0000479	4281
FBgn0000482	680
FBgn0000489	5896
FBgn0000490	796
FBgn0000492	352
FBgn0000497	392
FBgn0000499	2241
FBgn0000500	281
FBgn0000504	2316
FBgn0000520	328
FBgn0000524	466
FBgn0000527	721
FBgn0000529	22
FBgn0000533	433
FBgn0000535	746
FBgn0000536	5372
FBgn0000541	4974
FBgn0000542	354
FBgn0000543	682
FBgn0000546	868
FBgn0000547	2295
FBgn0000551	16
FBgn0000552	0
FBgn0000556	193087
FBgn0000557	7868
FBgn0000559	89644
FBgn0000560	146
FBgn0000562	2747
FBgn0000564	0
FBgn0000565	1793
FBgn0000566	3328
FBgn0000567	721
FBgn0000568	2825
FBgn0000575	2234
FBgn0000576	71
FBgn0000577	190
FBgn0000578	986
FBgn0000579	41611
FBgn0000581	3508
FBgn0000588	186
FBgn0000591	0
FBgn0000592	21396
FBgn0000594	0
FBgn0000606	1
FBgn0000611	3293
FBgn0000615	35947
FBgn0000617	348
FBgn0000618	239
FBgn0000625	112
FBgn0000629	752
FBgn0000633	389
FBgn0000635	3009
FBgn0000636	1772
FBgn0000639	1
FBgn0000640	5
FBgn0000644	37
FBgn0000658	109
FBgn0000659	1208
FBgn0000662	1720
FBgn0000667	8601
FBgn0000709	1071
FBgn0000711	2318
FBgn0000715	359
FBgn0000719	798
FBgn0000721	7392
FBgn0000723	4133
FBgn0000808	10
FBgn0000810	607
FBgn0000826	35
FBgn0000927	30
FBgn0000928	113
FBgn0000964	85
FBgn0000996	296
FBgn0001075	412
FBgn0001077	11
FBgn0001079	351
FBgn0001083	281
FBgn0001084	136
FBgn0001085	233
FBgn0001086	745
FBgn0001087	1780
FBgn0001089	1075
FBgn0001090	5733
FBgn0001091	28110
FBgn0001092	23512
FBgn0001098	11367
FBgn0001104	1482
FBgn0001105	5996
FBgn0001108	2451
FBgn0001112	4208
FBgn0001114	10266
FBgn0001120	5
FBgn0001122	2679
FBgn0001123	1833
FBgn0001124	20215
FBgn0001125	21187
FBgn0001128	24092
FBgn0001133	711
FBgn0001134	109
FBgn0001137	598
FBgn0001138	91
FBgn0001139	2711
FBgn0001142	6927
FBgn0001145	27083
FBgn0001147	195
FBgn0001148	75
FBgn0001149	20289
FBgn0001150	69
FBgn0001168	2841
FBgn0001169	897
FBgn0001170	30
FBgn0001174	4
FBgn0001179	414
FBgn0001180	197
FBgn0001185	456
FBgn0001186	9116
FBgn0001187	6019
FBgn0001189	1632
FBgn0001197	1686
FBgn0001202	1527
FBgn0001206	304
FBgn0001208	13990
FBgn0001215	10844
FBgn0001216	7148
FBgn0001217	11871
FBgn0001218	21061
FBgn0001220	16445
FBgn0001222	1654
FBgn0001224	1359
FBgn0001225	2774
FBgn0001226	1677
FBgn0001227	30
FBgn0001228+FBgn0001223	7590
FBgn0001229	120
FBgn0001230	1611
FBgn0001233	50780
FBgn0001234+FBgn0263537	4642
FBgn0001235	2537
FBgn0001247	3666
FBgn0001248	26020
FBgn0001250	5934
FBgn0001253	62
FBgn0001254	1
FBgn0001255	50
FBgn0001256	1
FBgn0001257	4105
FBgn0001258	1517
FBgn0001259	105
FBgn0001263	2890
FBgn0001269	206
FBgn0001276	239
FBgn0001280	1979
FBgn0001281	3506
FBgn0001285	601
FBgn0001291	1918
FBgn0001296	1271
FBgn0001297	10249
FBgn0001301	2104
FBgn0001308	3961
FBgn0001311	206
FBgn0001313	417
FBgn0001319	95
FBgn0001320	330
FBgn0001321	18
FBgn0001323	346
FBgn0001324	1939
FBgn0001325	47
FBgn0001330	234
FBgn0001332	1534
FBgn0001341	418
FBgn0001404	3565
FBgn0001491	785
FBgn0001565	1767
FBgn0001612	463
FBgn0001624	5111
FBgn0001941	2779
FBgn0001942	42312
FBgn0001961	3252
FBgn0001965	1814
FBgn0001967	0
FBgn0001970	2
FBgn0001974	447
FBgn0001977	1226
FBgn0001978	3301
FBgn0001981	156
FBgn0001983	3
FBgn0001986	1238
FBgn0001987	1643
FBgn0001989	3321
FBgn0001990	352
FBgn0001991	4781
FBgn0001992	122
FBgn0001994	2118
FBgn0001995	705
FBgn0002021	1141
FBgn0002022	2567
FBgn0002023	428
FBgn0002031	4631
FBgn0002036	5029
FBgn0002044	2549
FBgn0002069	567
FBgn0002121	3030
FBgn0002174	4703
FBgn0002183	1856
FBgn0002283	939
FBgn0002284	4391
FBgn0002306	1289
FBgn0002354	414
FBgn0002413	2727
FBgn0002431	8439
FBgn0002440	3
FBgn0002441	1879
FBgn0002466+FBgn0266678	405
FBgn0002521	1686
FBgn0002522	130
FBgn0002524	1682
FBgn0002525	1997
FBgn0002526	1539
FBgn0002531	8
FBgn0002533	4
FBgn0002534	2
FBgn0002535	1
FBgn0002542	856
FBgn0002552	659
FBgn0002561	0
FBgn0002562	47
FBgn0002563	1102
FBgn0002564	20
FBgn0002565	1697
FBgn0002566	2694
FBgn0002567	2913
FBgn0002569	5036
FBgn0002570	88859
FBgn0002571	2837
FBgn0002573	73
FBgn0002576	106
FBgn0002577	55
FBgn0002579	14802
FBgn0002590	21241
FBgn0002592	31
FBgn0002593	22810
FBgn0002607	25017
FBgn0002609	50
FBgn0002622	26085
FBgn0002626	17833
FBgn0002629	3
FBgn0002631	3
FBgn0002632	11
FBgn0002633	18
FBgn0002638	1455
FBgn0002641	1169
FBgn0002643	1664
FBgn0002645	4005
FBgn0002673	1694
FBgn0002707	283
FBgn0002709+FBgn0028581	4847
FBgn0002715	1236
FBgn0002716	45
FBgn0002719	41001
FBgn0002723	788
FBgn0002732	27
FBgn0002733	126
FBgn0002734	0
FBgn0002735	4
FBgn0002736	449
FBgn0002772	11890
FBgn0002773	28146
FBgn0002774	1791
FBgn0002775	458
FBgn0002778	947
FBgn0002780	2180
FBgn0002783	1796
FBgn0002787	3717
FBgn0002789	9068
FBgn0002791	945
FBgn0002838	202
FBgn0002842	281
FBgn0002855	13675
FBgn0002856	4672
FBgn0002862	12266
FBgn0002863	0
FBgn0002865	19294
FBgn0002868	29218
FBgn0002869	173
FBgn0002872	498
FBgn0002873	3528
FBgn0002878	325
FBgn0002887	496
FBgn0002891	467
FBgn0002899	130
FBgn0002901	504
FBgn0002905	411
FBgn0002906	637
FBgn0002914	2701
FBgn0002917	969
FBgn0002921	52106
FBgn0002922	118
FBgn0002924	431
FBgn0002926	13
FBgn0002930	6038
FBgn0002931	299
FBgn0002932	341
FBgn0002933	0
FBgn0002936	0
FBgn0002937	1186
FBgn0002938	13754
FBgn0002939	454
FBgn0002940	112110
FBgn0002941	51
FBgn0002945	501
FBgn0002948	105
FBgn0002962	48
FBgn0002973	2717
FBgn0002985	432
FBgn0002989	236
FBgn0003002	46
FBgn0003008	463
FBgn0003009	578
FBgn0003011	107
FBgn0003015	15
FBgn0003023	42
FBgn0003028	358
FBgn0003034	4743
FBgn0003041	1314
FBgn0003042	310
FBgn0003044	1040
FBgn0003046	23
FBgn0003048	1403
FBgn0003053	1760
FBgn0003057	0
FBgn0003060	3
FBgn0003062	871
FBgn0003065	4
FBgn0003068	1213
FBgn0003071	15194
FBgn0003074	27848
FBgn0003076	15624
FBgn0003079	795
FBgn0003082	101
FBgn0003086	0
FBgn0003087	287
FBgn0003089	127
FBgn0003090	259
FBgn0003091	1456
FBgn0003093	3214
FBgn0003114	11
FBgn0003116	1037
FBgn0003117	95
FBgn0003118	618
FBgn0003124	2994
FBgn0003129	193
FBgn0003130	12
FBgn0003132	2177
FBgn0003134	5216
FBgn0003137	6429
FBgn0003139	817
FBgn0003140	706
FBgn0003141	1319
FBgn0003145	621
FBgn0003149	18725
FBgn0003159	6642
FBgn0003162	1710
FBgn0003165	2392
FBgn0003169	2010
FBgn0003174	124
FBgn0003175	3033
FBgn0003187	4572
FBgn0003189	1742
FBgn0003204	2384
FBgn0003205	1901
FBgn0003206	1633
FBgn0003209	2348
FBgn0003210	1998
FBgn0003218	5191
FBgn0003227	48
FBgn0003231	15084
FBgn0003248	603
FBgn0003249	2747
FBgn0003250	5723
FBgn0003254	580
FBgn0003255	97
FBgn0003256	1153
FBgn0003257	420
FBgn0003261	17603
FBgn0003267	12
FBgn0003268	374
FBgn0003270	0
FBgn0003274	20836
FBgn0003275	1263
FBgn0003277	4075
FBgn0003278	195
FBgn0003279	31885
FBgn0003285	121
FBgn0003292	98
FBgn0003295	48
FBgn0003300	31
FBgn0003301	2753
FBgn0003302	1053
FBgn0003308	1877
FBgn0003310	1375
FBgn0003312	30
FBgn0003313+FBgn0263087	13
FBgn0003317	1342
FBgn0003319	10
FBgn0003321	3113
FBgn0003326	96
FBgn0003328	2367
FBgn0003330	388
FBgn0003334	1797
FBgn0003339	254
FBgn0003345	2718
FBgn0003346	1435
FBgn0003353	501
FBgn0003356	4472
FBgn0003357	4455
FBgn0003358	10259
FBgn0003360	67546
FBgn0003366	4749
FBgn0003372	14
FBgn0003373	0
FBgn0003374	1
FBgn0003375	0
FBgn0003377	1
FBgn0003378	0
FBgn0003380	2968
FBgn0003382	33
FBgn0003386	1178
FBgn0003388	132
FBgn0003390	946
FBgn0003391	1960
FBgn0003392	8697
FBgn0003396	3048
FBgn0003401	54
FBgn0003410	2797
FBgn0003411	1
FBgn0003415	2906
FBgn0003416	555
FBgn0003423	7855
FBgn0003429	4807
FBgn0003430	107
FBgn0003435	23424
FBgn0003444	409
FBgn0003447	931
FBgn0003448	0
FBgn0003449	880
FBgn0003450	8
FBgn0003459	714
FBgn0003460	341
FBgn0003462	17872
FBgn0003463	2446
FBgn0003464	2105
FBgn0003475	7942
FBgn0003479	317
FBgn0003480	67
FBgn0003482	9
FBgn0003483	262
FBgn0003486	0
FBgn0003495	1128
FBgn0003499	280
FBgn0003502+FBgn0262374	1416
FBgn0003510+FBgn0003511	341
FBgn0003512	589
FBgn0003513	191
FBgn0003514	2933
FBgn0003515	1127
FBgn0003517	26077
FBgn0003520	2604
FBgn0003525	37
FBgn0003527	534
FBgn0003545	1282
FBgn0003557	3595
FBgn0003559	944
FBgn0003567	1331
FBgn0003575	1571
FBgn0003598	929
FBgn0003607	1620
FBgn0003612	3026
FBgn0003638	8089
FBgn0003651	1753
FBgn0003654	905
FBgn0003655	46
FBgn0003656	8226
FBgn0003660	5107
FBgn0003676	2104
FBgn0003683	0
FBgn0003687	299
FBgn0003701	387
FBgn0003710	362
FBgn0003714	442
FBgn0003716	2229
FBgn0003719	194
FBgn0003720	1
FBgn0003721	16011
FBgn0003731	4261
FBgn0003732	2213
FBgn0003733	255
FBgn0003741	325
FBgn0003742	1050
FBgn0003744	2036
FBgn0003747	7
FBgn0003748	21199
FBgn0003751	21
FBgn0003861	10335
FBgn0003862	2850
FBgn0003863	32213
FBgn0003865	0
FBgn0003866	515
FBgn0003867	1377
FBgn0003870	2293
FBgn0003882	988
FBgn0003884	48840
FBgn0003885	8375
FBgn0003886	741
FBgn0003887	12292
FBgn0003888	2643
FBgn0003889	31565
FBgn0003890	4078
FBgn0003891	26015
FBgn0003892	619
FBgn0003896	271
FBgn0003900	273
FBgn0003916	0
FBgn0003920	0
FBgn0003922	0
FBgn0003923	0
FBgn0003926	1
FBgn0003930	8
FBgn0003931	0
FBgn0003933	0
FBgn0003934	1
FBgn0003935	1
FBgn0003936	0
FBgn0003938	0
FBgn0003941	17311
FBgn0003942	21226
FBgn0003943	14354
FBgn0003944	409
FBgn0003950	226
FBgn0003961	1923
FBgn0003963	459
FBgn0003964	1323
FBgn0003965	1574
FBgn0003969	1180
FBgn0003975	248
FBgn0003977	747
FBgn0003978	198
FBgn0003979	1
FBgn0003980	0
FBgn0003983	0
FBgn0003984	418
FBgn0003996	561
FBgn0003997	371
FBgn0004003	935
FBgn0004009	44
FBgn0004028	12639
FBgn0004034	7
FBgn0004045	23
FBgn0004047	319
FBgn0004049	1681
FBgn0004050	1165
FBgn0004052	16
FBgn0004053	1
FBgn0004054	0
FBgn0004055	2051
FBgn0004057	4671
FBgn0004066	3211
FBgn0004087	302
FBgn0004101	351
FBgn0004102	243
FBgn0004103	5834
FBgn0004106	204
FBgn0004107	94
FBgn0004108	355
FBgn0004110	2
FBgn0004117	13491
FBgn0004118	346
FBgn0004132	638
FBgn0004133	1279
FBgn0004143	3
FBgn0004167	11504
FBgn0004168	262
FBgn0004169	18076
FBgn0004170	0
FBgn0004171	9750
FBgn0004172	1397
FBgn0004173	8379
FBgn0004174	7737
FBgn0004175	5461
FBgn0004177	8788
FBgn0004179	4196
FBgn0004181	115184
FBgn0004183	2
FBgn0004185	0
FBgn0004186	1
FBgn0004187	2
FBgn0004188	0
FBgn0004189	1
FBgn0004190	0
FBgn0004191	2
FBgn0004192	0
FBgn0004197	345
FBgn0004198	1426
FBgn0004227	2302
FBgn0004228	826
FBgn0004237	3589
FBgn0004240	45
FBgn0004242	7098
FBgn0004244	1572
FBgn0004359	620
FBgn0004360	159
FBgn0004362	1201
FBgn0004363	28992
FBgn0004364	1577
FBgn0004367	244
FBgn0004368	1921
FBgn0004369	1794
FBgn0004370	3136
FBgn0004372	303
FBgn0004373	5644
FBgn0004374	1139
FBgn0004378	254
FBgn0004379	1281
FBgn0004380	1060
FBgn0004381	691
FBgn0004387	2051
FBgn0004389	3
FBgn0004390	1145
FBgn0004391	877
FBgn0004394	108
FBgn0004395	1019
FBgn0004396	1296
FBgn0004397	2776
FBgn0004400	19
FBgn0004401	6492
FBgn0004403	8476
FBgn0004404	3085
FBgn0004406	298
FBgn0004407+FBgn0064115	791
FBgn0004414	4460
FBgn0004419	3190
FBgn0004425	550
FBgn0004426	926
FBgn0004427	115
FBgn0004428	559
FBgn0004429	942
FBgn0004430	19
FBgn0004431	4
FBgn0004432	21478
FBgn0004436	3692
FBgn0004449	3681
FBgn0004456	1512
FBgn0004462	1003
FBgn0004463	379
FBgn0004465	1143
FBgn0004507	24102
FBgn0004509	3346
FBgn0004510	372
FBgn0004511	3
FBgn0004512	5418
FBgn0004513	910
FBgn0004514	109
FBgn0004516	3528
FBgn0004552	554
FBgn0004554	6
FBgn0004556	221
FBgn0004567	57
FBgn0004569	386
FBgn0004573	181
FBgn0004574	4271
FBgn0004575	2167
FBgn0004577	6
FBgn0004580	2520
FBgn0004581	1484
FBgn0004583	1147
FBgn0004584	699
FBgn0004587	6239
FBgn0004588	0
FBgn0004589	7
FBgn0004590	1
FBgn0004591	0
FBgn0004592	0
FBgn0004593	2
FBgn0004594	0
FBgn0004595	2253
FBgn0004597	513
FBgn0004598	3185
FBgn0004606	676
FBgn0004607	1093
FBgn0004611	3506
FBgn0004618	230
FBgn0004619	206
FBgn0004620	343
FBgn0004622	206
FBgn0004623	5002
FBgn0004629	3
FBgn0004635	396
FBgn0004636	3694
FBgn0004638	1791
FBgn0004643	596
FBgn0004644	184
FBgn0004646	2577
FBgn0004647	829
FBgn0004648	5659
FBgn0004649+FBgn0263530	15
FBgn0004650	735
FBgn0004652	1284
FBgn0004654	9399
FBgn0004655	1272
FBgn0004656	3233
FBgn0004657	4380
FBgn0004666	115
FBgn0004687	4130
FBgn0004698	1719
FBgn0004777	24
FBgn0004778	5
FBgn0004779	1
FBgn0004780	1
FBgn0004781	5
FBgn0004782	0
FBgn0004783	0
FBgn0004784	3651
FBgn0004795	1354
FBgn0004797	1772
FBgn0004811	960
FBgn0004828	10806
FBgn0004832	470
FBgn0004837	589
FBgn0004838	12453
FBgn0004839	164
FBgn0004841	57
FBgn0004842	58
FBgn0004852	3208
FBgn0004854	297
FBgn0004855	464
FBgn0004856	1272
FBgn0004858	870
FBgn0004859	1066
FBgn0004860	358
FBgn0004861	550
FBgn0004862	45
FBgn0004863	47
FBgn0004864	1263
FBgn0004865	293
FBgn0004867	26262
FBgn0004868	9333
FBgn0004870	118
FBgn0004872	92
FBgn0004875	3984
FBgn0004876	6320
FBgn0004878	0
FBgn0004880	810
FBgn0004882	13684
FBgn0004885	4392
FBgn0004888	11313
FBgn0004889	3980
FBgn0004892	131
FBgn0004893	1094
FBgn0004895	13
FBgn0004896	44
FBgn0004897	10
FBgn0004898	46
FBgn0004901	329
FBgn0004903	2469
FBgn0004907	25984
FBgn0004908	410
FBgn0004910	1915
FBgn0004911	37
FBgn0004913	2116
FBgn0004914	3072
FBgn0004915	1219
FBgn0004919	1354
FBgn0004921	10343
FBgn0004924	3828
FBgn0004926	3945
FBgn0004956	268
FBgn0004957	278
FBgn0004959	3
FBgn0005198	1735
FBgn0005278	9648
FBgn0005322	1621
FBgn0005355	676
FBgn0005386	2784
FBgn0005390	358
FBgn0005391	15
FBgn0005411	1956
FBgn0005427	1316
FBgn0005533	16609
FBgn0005536	7942
FBgn0005558	291
FBgn0005561	351
FBgn0005564	703
FBgn0005585	21391
FBgn0005586	1809
FBgn0005590	2
FBgn0005592	211
FBgn0005593	26226
FBgn0005596	780
FBgn0005612	1509
FBgn0005613	144
FBgn0005614	5964
FBgn0005617	824
FBgn0005619	645
FBgn0005624	238
FBgn0005626	1438
FBgn0005631	1070
FBgn0005632	7617
FBgn0005633	61
FBgn0005636	859
FBgn0005638	110
FBgn0005640	2213
FBgn0005642	849
FBgn0005648	1285
FBgn0005649	3666
FBgn0005654+FBgn0085344	4629
FBgn0005655	270
FBgn0005658	143
FBgn0005659	1041
FBgn0005660	176
FBgn0005664	425
FBgn0005666	51201
FBgn0005670	148
FBgn0005671	21488
FBgn0005672	1504
FBgn0005674	1937
FBgn0005677	437
FBgn0005683	219
FBgn0005694	1315
FBgn0005695	694
FBgn0005696	63
FBgn0005771	1107
FBgn0005775	602
FBgn0005777	2128
FBgn0005778	640
FBgn0005779	634
FBgn0008635	5211
FBgn0008636	50
FBgn0008646	56
FBgn0008651	155
FBgn0010014	532
FBgn0010015	945
FBgn0010019	835473
FBgn0010038	363
FBgn0010039	691
FBgn0010040	8
FBgn0010041	2315
FBgn0010042	12
FBgn0010043	144
FBgn0010044	238
FBgn0010051	4102
FBgn0010052	78
FBgn0010053	7469
FBgn0010078	17486
FBgn0010097	6
FBgn0010100	52751
FBgn0010105	376
FBgn0010109	1
FBgn0010113	1564
FBgn0010114	3178
FBgn0010173	1295
FBgn0010194	207
FBgn0010197	39
FBgn0010198	12329
FBgn0010213	6306
FBgn0010215	3222
FBgn0010217	62173
FBgn0010220	442
FBgn0010222	1025
FBgn0010223	362
FBgn0010225	22237
FBgn0010226	15447
FBgn0010228	4112
FBgn0010235	2958
FBgn0010238	2513
FBgn0010240	128
FBgn0010241	892
FBgn0010246	6714
FBgn0010247	1263
FBgn0010258	599
FBgn0010263	7735
FBgn0010265	18674
FBgn0010269	743
FBgn0010278	833
FBgn0010280	4202
FBgn0010282	1279
FBgn0010287	379
FBgn0010288	4859
FBgn0010292	473
FBgn0010294	0
FBgn0010295	2
FBgn0010296	1
FBgn0010300	874
FBgn0010303	1562
FBgn0010309	1505
FBgn0010313	1530
FBgn0010314	120
FBgn0010315	425
FBgn0010316	434
FBgn0010317	19
FBgn0010323	23
FBgn0010328	1853
FBgn0010329	290
FBgn0010333	1945
FBgn0010339	1275
FBgn0010340	354
FBgn0010341	3032
FBgn0010342	315
FBgn0010348	10296
FBgn0010350	5113
FBgn0010352	59310
FBgn0010355	2639
FBgn0010356	524
FBgn0010357	22804
FBgn0010358	9
FBgn0010359	0
FBgn0010379	2969
FBgn0010380	2533
FBgn0010381	5744
FBgn0010382	725
FBgn0010383	306
FBgn0010385	70
FBgn0010387	11914
FBgn0010388	45
FBgn0010389	649
FBgn0010391	2468
FBgn0010395	798
FBgn0010397	1868
FBgn0010398	253
FBgn0010399	420
FBgn0010401	806
FBgn0010403	798
FBgn0010406	1468
FBgn0010407	78
FBgn0010408	9416
FBgn0010409	15301
FBgn0010411	21357
FBgn0010412	9403
FBgn0010414	220
FBgn0010415	6112
FBgn0010416	914
FBgn0010417	936
FBgn0010421	386
FBgn0010422	1183
FBgn0010423	525
FBgn0010424	1018
FBgn0010425	923
FBgn0010431	54
FBgn0010433	0
FBgn0010434	10289
FBgn0010435	20179
FBgn0010438	71
FBgn0010441	701
FBgn0010452	304
FBgn0010453	153
FBgn0010470	4276
FBgn0010473	2697
FBgn0010482	7579
FBgn0010488	16337
FBgn0010497	933
FBgn0010501	286
FBgn0010504	4733
FBgn0010516	7995
FBgn0010520	177
FBgn0010531	713
FBgn0010548	13769
FBgn0010549	58
FBgn0010551	6378
FBgn0010575	2513
FBgn0010583	2040
FBgn0010590	4116
FBgn0010591	2478
FBgn0010602	1605
FBgn0010607	309
FBgn0010611	4202
FBgn0010612	10250
FBgn0010620	2312
FBgn0010621	2579
FBgn0010622	332
FBgn0010638	3517
FBgn0010651	2685
FBgn0010660	1581
FBgn0010741	886
FBgn0010747	3689
FBgn0010750	816
FBgn0010762	1380
FBgn0010768	153
FBgn0010770	257
FBgn0010772	3440
FBgn0010774	2270
FBgn0010786	3900
FBgn0010803	1729
FBgn0010808	3007
FBgn0010812	1384
FBgn0010825	3569
FBgn0010830	437
FBgn0010877	1503
FBgn0010894	654
FBgn0010905	2813
FBgn0010909	4990
FBgn0010926	402
FBgn0011016	2793
FBgn0011020	203
FBgn0011202	1636
FBgn0011204	3173
FBgn0011205	2397
FBgn0011206	17505
FBgn0011207	1450
FBgn0011211	49518
FBgn0011217	16916
FBgn0011224	5733
FBgn0011225	17328
FBgn0011227	3641
FBgn0011230	16281
FBgn0011232	983
FBgn0011236	866
FBgn0011239	1393
FBgn0011241	679
FBgn0011244	16353
FBgn0011259	1226
FBgn0011260	1050
FBgn0011270	6183
FBgn0011272	19274
FBgn0011273+FBgn0039374	5374
FBgn0011274	2946
FBgn0011276	10
FBgn0011277	9
FBgn0011278	54
FBgn0011279	153
FBgn0011280	9619
FBgn0011281	1479
FBgn0011282	0
FBgn0011283	516
FBgn0011284	23119
FBgn0011286	8002
FBgn0011288	1726
FBgn0011289	2691
FBgn0011290	748
FBgn0011291	317
FBgn0011293	970
FBgn0011294	173
FBgn0011296	3102
FBgn0011297	504
FBgn0011300	2139
FBgn0011305	812
FBgn0011327	3931
FBgn0011335	371
FBgn0011336	6105
FBgn0011361	5697
FBgn0011455	7549
FBgn0011474	777
FBgn0011476	427
FBgn0011481	1900
FBgn0011509	787
FBgn0011554	256
FBgn0011555	2214
FBgn0011556	533
FBgn0011559	34708
FBgn0011566	388
FBgn0011569	434
FBgn0011570	1228
FBgn0011571	1197
FBgn0011573	2666
FBgn0011576	0
FBgn0011581	1090
FBgn0011582	368
FBgn0011584	5766
FBgn0011586	1295
FBgn0011589	360
FBgn0011591	513
FBgn0011592	1062
FBgn0011596	2560
FBgn0011603	2594
FBgn0011604	3024
FBgn0011606	4576
FBgn0011638	1427
FBgn0011640	2110
FBgn0011642	2009
FBgn0011648	1670
FBgn0011653	13
FBgn0011655	1114
FBgn0011656	2950
FBgn0011659	122
FBgn0011660	754
FBgn0011661	9726
FBgn0011666	1586
FBgn0011668	28157
FBgn0011669	27389
FBgn0011670	4269
FBgn0011672	2650
FBgn0011674	264
FBgn0011676	289
FBgn0011692	186
FBgn0011693	2950
FBgn0011694	28278
FBgn0011695	45697
FBgn0011701	494
FBgn0011703	158
FBgn0011704	702
FBgn0011705	558
FBgn0011706	40
FBgn0011708	2895
FBgn0011710	1060
FBgn0011715	624
FBgn0011722	867
FBgn0011723	252
FBgn0011725	15106
FBgn0011726	5792
FBgn0011737	2531
FBgn0011739	1963
FBgn0011740	1656
FBgn0011741	598
FBgn0011742	2911
FBgn0011743	2568
FBgn0011745	2222
FBgn0011746	654
FBgn0011747	8776
FBgn0011754	7223
FBgn0011758	87
FBgn0011760	7575
FBgn0011761	46
FBgn0011762	53
FBgn0011763	2066
FBgn0011764	1616
FBgn0011766	2899
FBgn0011768	8673
FBgn0011769	307
FBgn0011770	5172
FBgn0011771	837
FBgn0011774	544
FBgn0011785	1943
FBgn0011787	787
FBgn0011802	518
FBgn0011812	0
FBgn0011817	3575
FBgn0011818	1258
FBgn0011822	105
FBgn0011824	247
FBgn0011826	1493
FBgn0011828	2156
FBgn0011829	79
FBgn0011832	0
FBgn0011834	181
FBgn0011836	777
FBgn0011837	2919
FBgn0011840	0
FBgn0011844	0
FBgn0011845	0
FBgn0011848	0
FBgn0011849	0
FBgn0011850	0
FBgn0011851	0
FBgn0011852	0
FBgn0011853	0
FBgn0011855	1
FBgn0011858	0
FBgn0011859	2
FBgn0011860	0
FBgn0011861	0
FBgn0011862	0
FBgn0011863	0
FBgn0011864	0
FBgn0011865	0
FBgn0011866	0
FBgn0011867	0
FBgn0011868	0
FBgn0011869	0
FBgn0011870	0
FBgn0011871	0
FBgn0011872	0
FBgn0011877	0
FBgn0011878	0
FBgn0011879	0
FBgn0011880	0
FBgn0011881	0
FBgn0011882	0
FBgn0011883	0
FBgn0011884	0
FBgn0011885	0
FBgn0011887	1
FBgn0011888	0
FBgn0011889	0
FBgn0011890	0
FBgn0011891	0
FBgn0011892	2
FBgn0011893	1
FBgn0011894	0
FBgn0011895	0
FBgn0011896	0
FBgn0011897	0
FBgn0011902	0
FBgn0011904	0
FBgn0011905	0
FBgn0011906	0
FBgn0011909	0
FBgn0011910	0
FBgn0011915	0
FBgn0011916	0
FBgn0011919	3
FBgn0011921	0
FBgn0011927	0
FBgn0011928	0
FBgn0011931	0
FBgn0011932	0
FBgn0011933	0
FBgn0011934	0
FBgn0011935	0
FBgn0011936	0
FBgn0011937	0
FBgn0011938	0
FBgn0011944	0
FBgn0011945	0
FBgn0011948	0
FBgn0011949	0
FBgn0011950	0
FBgn0011951	0
FBgn0011952	0
FBgn0011953	0
FBgn0011954	0
FBgn0011955	0
FBgn0011956	0
FBgn0011957	0
FBgn0011958	0
FBgn0011959	0
FBgn0011960	0
FBgn0011961	0
FBgn0011962	0
FBgn0011963	0
FBgn0011965	0
FBgn0011966	0
FBgn0011970	0
FBgn0011971	0
FBgn0011974	0
FBgn0011975	0
FBgn0011976	0
FBgn0011977	0
FBgn0011980	0
FBgn0011981	0
FBgn0011982	0
FBgn0011983	0
FBgn0011984	0
FBgn0011985	0
FBgn0011986	0
FBgn0011987	1
FBgn0011993	0
FBgn0011994	1
FBgn0011998	0
FBgn0011999	0
FBgn0012000	0
FBgn0012001	0
FBgn0012002	0
FBgn0012003	0
FBgn0012004	0
FBgn0012009	0
FBgn0012010	0
FBgn0012011	0
FBgn0012016	0
FBgn0012017	0
FBgn0012018	0
FBgn0012024	0
FBgn0012025	1
FBgn0012026	1
FBgn0012027	2
FBgn0012028	0
FBgn0012034	32442
FBgn0012036	38730
FBgn0012037	7239
FBgn0012042	187
FBgn0012051	1998
FBgn0012058	3445
FBgn0012344	613
FBgn0013263+FBgn0260233	3843
FBgn0013269	902
FBgn0013272	25794
FBgn0013275	0
FBgn0013276	0
FBgn0013277	1
FBgn0013278	16
FBgn0013279	7
FBgn0013300	2087
FBgn0013301	2609
FBgn0013303	1074
FBgn0013305	5306
FBgn0013307	1360
FBgn0013308	97
FBgn0013323	143
FBgn0013325	20061
FBgn0013334	7401
FBgn0013342	6560
FBgn0013343	1335
FBgn0013347	1206
FBgn0013348	1982
FBgn0013432	620
FBgn0013433	132
FBgn0013435	212
FBgn0013467	1723
FBgn0013469	209
FBgn0013531	280
FBgn0013548	160
FBgn0013563	664
FBgn0013576	12643
FBgn0013672	44470
FBgn0013673	52
FBgn0013674	393229
FBgn0013675	89815
FBgn0013676	266513
FBgn0013678	116153
FBgn0013679	20849
FBgn0013680	185
FBgn0013681	8906
FBgn0013683	63
FBgn0013684	18811
FBgn0013685	53
FBgn0013686	877002
FBgn0013688	2080
FBgn0013689	20
FBgn0013690	13
FBgn0013691	3
FBgn0013692	0
FBgn0013693	0
FBgn0013694	8
FBgn0013695	1
FBgn0013696	1
FBgn0013697	116
FBgn0013698	28
FBgn0013699	12
FBgn0013700	1
FBgn0013701	0
FBgn0013702	0
FBgn0013703	2
FBgn0013704	52
FBgn0013705	0
FBgn0013706	0
FBgn0013707	0
FBgn0013708	40
FBgn0013709	1
FBgn0013710	40
FBgn0013717	680
FBgn0013718	3526
FBgn0013720	861
FBgn0013725	611
FBgn0013726	1233
FBgn0013732	188
FBgn0013733	34429
FBgn0013746	1482
FBgn0013749	2396
FBgn0013750	2144
FBgn0013751	113
FBgn0013753	360
FBgn0013755	4
FBgn0013756	2250
FBgn0013762	629
FBgn0013763	16825
FBgn0013764	1169
FBgn0013765	7425
FBgn0013767	123
FBgn0013770	18662
FBgn0013771	1901
FBgn0013772	509
FBgn0013773	1066
FBgn0013799	1132
FBgn0013809	1966
FBgn0013810	4944
FBgn0013811	1594
FBgn0013812	646
FBgn0013813	2470
FBgn0013949	933
FBgn0013953	375
FBgn0013954	5133
FBgn0013972	810
FBgn0013973	1568
FBgn0013981	10580
FBgn0013983	897
FBgn0013984	982
FBgn0013987	2881
FBgn0013995	7244
FBgn0013997	2674
FBgn0014000	2008
FBgn0014002	22126
FBgn0014006	2145
FBgn0014007	1305
FBgn0014009	3759
FBgn0014010	7764
FBgn0014011	1657
FBgn0014018	3029
FBgn0014019	1763
FBgn0014020	10703
FBgn0014022	259
FBgn0014023	669
FBgn0014024	998
FBgn0014026	33366
FBgn0014028	13984
FBgn0014029	1030
FBgn0014031	4369
FBgn0014032	553
FBgn0014033	745
FBgn0014037	6983
FBgn0014073	968
FBgn0014075	3027
FBgn0014076	0
FBgn0014092	371
FBgn0014127	1119
FBgn0014133	3144
FBgn0014135	285
FBgn0014141	5720
FBgn0014143	59
FBgn0014163	5565
FBgn0014179	36
FBgn0014184	55794
FBgn0014189	2520
FBgn0014269	729
FBgn0014340	329
FBgn0014342	613
FBgn0014343	463
FBgn0014366	709
FBgn0014368	10
FBgn0014380	1346
FBgn0014388	999
FBgn0014391	3819
FBgn0014395	481
FBgn0014396	15421
FBgn0014411	2023
FBgn0014417	598
FBgn0014427	4037
FBgn0014454	2
FBgn0014455	2034
FBgn0014464	15
FBgn0014465	5
FBgn0014466	1
FBgn0014469	8740
FBgn0014848	0
FBgn0014849	0
FBgn0014850	1
FBgn0014851	0
FBgn0014857	2941
FBgn0014859	415
FBgn0014861	170
FBgn0014863	28436
FBgn0014865	33
FBgn0014868	3015
FBgn0014869	7910
FBgn0014870	2265
FBgn0014877	3265
FBgn0014879	946
FBgn0014903+FBgn0053082	2421
FBgn0014906	4162
FBgn0014930	1492
FBgn0014931	81
FBgn0014949	1
FBgn0015000	1128
FBgn0015001	636
FBgn0015008	2285
FBgn0015010	4060
FBgn0015011	1290
FBgn0015019	2369
FBgn0015024	6636
FBgn0015025	146
FBgn0015031	7246
FBgn0015032	68
FBgn0015033	717
FBgn0015034	563
FBgn0015035	4793
FBgn0015036	13
FBgn0015037	3962
FBgn0015038	447
FBgn0015039	6797
FBgn0015040	3
FBgn0015075	1162
FBgn0015218	7591
FBgn0015221	26290
FBgn0015222	31183
FBgn0015229	838
FBgn0015230	2107
FBgn0015239	1699
FBgn0015240	1274
FBgn0015245	11722
FBgn0015247	3236
FBgn0015268	129
FBgn0015269	3526
FBgn0015270	72
FBgn0015271	120
FBgn0015277	1165
FBgn0015278	4110
FBgn0015279	2270
FBgn0015282	4473
FBgn0015283	5113
FBgn0015286	1987
FBgn0015295	526
FBgn0015296	856
FBgn0015298	711
FBgn0015299	539
FBgn0015300	419
FBgn0015316	155
FBgn0015320	3952
FBgn0015321	4153
FBgn0015323	893
FBgn0015324	20321
FBgn0015331	1210
FBgn0015336	448
FBgn0015338	894
FBgn0015351	162
FBgn0015359	1615
FBgn0015360	784
FBgn0015371	1453
FBgn0015372	830
FBgn0015376	142
FBgn0015379	605
FBgn0015380	317
FBgn0015381	22
FBgn0015391	302
FBgn0015393	303
FBgn0015396	285
FBgn0015399	450
FBgn0015400	368
FBgn0015402	1336
FBgn0015477	3067
FBgn0015509	5240
FBgn0015513	3122
FBgn0015519	168
FBgn0015520	936
FBgn0015521	8912
FBgn0015522	731
FBgn0015524	173
FBgn0015527	543
FBgn0015541	2976
FBgn0015543	23
FBgn0015544	859
FBgn0015546	393
FBgn0015550	10
FBgn0015553	128
FBgn0015558	842
FBgn0015561	83
FBgn0015568	1938
FBgn0015569	2520
FBgn0015570	1520
FBgn0015571	6298
FBgn0015572	289
FBgn0015574	1076
FBgn0015575	10961
FBgn0015576	2945
FBgn0015577	1450
FBgn0015582	455
FBgn0015583	1245
FBgn0015584	12139
FBgn0015585	4361
FBgn0015586	4043
FBgn0015589	2104
FBgn0015591	497
FBgn0015600	12178
FBgn0015602	636
FBgn0015609	1612
FBgn0015614	3243
FBgn0015615	923
FBgn0015618	123
FBgn0015621	193
FBgn0015622	12575
FBgn0015623	41043
FBgn0015625	781
FBgn0015663	304
FBgn0015664	805
FBgn0015714	2228
FBgn0015721	276
FBgn0015737	4417
FBgn0015754	4422
FBgn0015756	18329
FBgn0015765	744
FBgn0015766+FBgn0065097	41566
FBgn0015770	27
FBgn0015772	3576
FBgn0015773	517
FBgn0015774	773
FBgn0015776	10952
FBgn0015777	9357
FBgn0015778	11929
FBgn0015781	816
FBgn0015789	3875
FBgn0015790	6164
FBgn0015791	3596
FBgn0015793	947
FBgn0015794	1190
FBgn0015795	6254
FBgn0015797	1879
FBgn0015799	1462
FBgn0015801	1475
FBgn0015803	2446
FBgn0015805	941
FBgn0015806	2663
FBgn0015808	2953
FBgn0015818	420
FBgn0015828	736
FBgn0015829	544
FBgn0015831	1216
FBgn0015834	4497
FBgn0015838	494
FBgn0015872	2765
FBgn0015903	764
FBgn0015904	187
FBgn0015905	469
FBgn0015919	294
FBgn0015924	4037
FBgn0015925	347
FBgn0015926	16
FBgn0015929	477
FBgn0015949	2655
FBgn0016013	2957
FBgn0016031	3913
FBgn0016032	552
FBgn0016034	604
FBgn0016036	28
FBgn0016038	1829
FBgn0016041	2326
FBgn0016047	169
FBgn0016053	5
FBgn0016054	166
FBgn0016059	3493
FBgn0016061	707
FBgn0016070	1842
FBgn0016075	2630
FBgn0016076	4957
FBgn0016078	1422
FBgn0016080	3984
FBgn0016081	7427
FBgn0016119	8214
FBgn0016120	10059
FBgn0016122	7695
FBgn0016123	3846
FBgn0016126	9524
FBgn0016131	232
FBgn0016641	1475
FBgn0016650	698
FBgn0016660	66
FBgn0016672	1813
FBgn0016675	2035
FBgn0016684	3945
FBgn0016685	1831
FBgn0016687	10156
FBgn0016691	13674
FBgn0016693	9596
FBgn0016694	10698
FBgn0016696	5105
FBgn0016697	3382
FBgn0016698	622
FBgn0016700	4313
FBgn0016701	2185
FBgn0016715	2203
FBgn0016726	7358
FBgn0016754	1947
FBgn0016756	13154
FBgn0016762	279
FBgn0016792	703
FBgn0016794	881
FBgn0016797	2002
FBgn0016917	9584
FBgn0016919	651
FBgn0016920	194
FBgn0016926	9311
FBgn0016930	2175
FBgn0016970	231
FBgn0016974	1175
FBgn0016976+FBgn0016975	3486
FBgn0016977	6840
FBgn0016978	1454
FBgn0016983	1645
FBgn0016984	2466
FBgn0017414	184
FBgn0017418	2782
FBgn0017424	4
FBgn0017429	920
FBgn0017430	582
FBgn0017448	904
FBgn0017456	1686
FBgn0017457	954
FBgn0017482	541
FBgn0017545	40072
FBgn0017550	1357
FBgn0017551	457
FBgn0017556	1491
FBgn0017558	9319
FBgn0017561	856
FBgn0017566	16780
FBgn0017567	6101
FBgn0017572	2839
FBgn0017577	158
FBgn0017578	604
FBgn0017579	17047
FBgn0017581	44641
FBgn0017590	529
FBgn0019624	18349
FBgn0019637	727
FBgn0019643	5257
FBgn0019644	15552
FBgn0019650	421
FBgn0019660	289
FBgn0019661	15378
FBgn0019662	1375
FBgn0019686	310
FBgn0019809	7
FBgn0019828	13171
FBgn0019830	5219
FBgn0019886	9982
FBgn0019890	6491
FBgn0019925	3935
FBgn0019928	995
FBgn0019929	1824
FBgn0019932	1876
FBgn0019936	11353
FBgn0019938	662
FBgn0019940	2176
FBgn0019947	1723
FBgn0019948	5336
FBgn0019949	579
FBgn0019952	1297
FBgn0019957	7267
FBgn0019960	11453
FBgn0019968	6301
FBgn0019972	672
FBgn0019982	2806
FBgn0019985	491
FBgn0019990	1794
FBgn0020018	2000
FBgn0020224	1748
FBgn0020235	15287
FBgn0020236	33770
FBgn0020238	16711
FBgn0020248	26
FBgn0020249	2514
FBgn0020251	1288
FBgn0020255	6322
FBgn0020257	972
FBgn0020258	82
FBgn0020261	2086
FBgn0020269	621
FBgn0020270	224
FBgn0020272	134
FBgn0020277	231
FBgn0020278	1409
FBgn0020279	6963
FBgn0020280	460
FBgn0020294	980
FBgn0020299	1275
FBgn0020300	1631
FBgn0020304	4713
FBgn0020305	443
FBgn0020307	765
FBgn0020309	4460
FBgn0020312	711
FBgn0020369	3466
FBgn0020370	3295
FBgn0020371	2241
FBgn0020372	1155
FBgn0020376	2
FBgn0020377	246
FBgn0020378	378
FBgn0020379	637
FBgn0020381	964
FBgn0020385	11090
FBgn0020386	7005
FBgn0020388	1342
FBgn0020389	594
FBgn0020391	153
FBgn0020392	987
FBgn0020399	2409
FBgn0020407	323
FBgn0020412	4669
FBgn0020414	6778
FBgn0020415	5479
FBgn0020416	1484
FBgn0020429	56
FBgn0020440	1777
FBgn0020443	4893
FBgn0020445	340
FBgn0020493	1294
FBgn0020496	5037
FBgn0020497	3268
FBgn0020503	17443
FBgn0020506	750
FBgn0020508	541
FBgn0020509	8546
FBgn0020510	1371
FBgn0020513	14257
FBgn0020518	8
FBgn0020521	3062
FBgn0020545	3102
FBgn0020546+FBgn0262462	4
FBgn0020556	5
FBgn0020616	1201
FBgn0020617	51
FBgn0020618	20029
FBgn0020620	1983
FBgn0020621	4186
FBgn0020622	1418
FBgn0020626	4027
FBgn0020633	42
FBgn0020637	21
FBgn0020638	0
FBgn0020639	4
FBgn0020640	6
FBgn0020641	0
FBgn0020642	3
FBgn0020643	0
FBgn0020644	0
FBgn0020645	0
FBgn0020646	0
FBgn0020647	8419
FBgn0020653	9093
FBgn0020655	1755
FBgn0020660	5
FBgn0020762	1338
FBgn0020764	10764
FBgn0020765	8
FBgn0020766	1600
FBgn0020767	2039
FBgn0020880	6
FBgn0020887	1302
FBgn0020906	10898
FBgn0020907	1717
FBgn0020908	12720
FBgn0020909	242
FBgn0020910+FBgn0086056	36778
FBgn0020912	791
FBgn0020930	1651
FBgn0021738	57
FBgn0021742	8
FBgn0021750	401
FBgn0021760	16459
FBgn0021761	779
FBgn0021764	1173
FBgn0021765	5697
FBgn0021767	170
FBgn0021768	2230
FBgn0021776	104
FBgn0021795	1329
FBgn0021796	1579
FBgn0021800	1326
FBgn0021814	2564
FBgn0021818	1132
FBgn0021825	1637
FBgn0021847	1880
FBgn0021856	737
FBgn0021872	15207
FBgn0021874	421
FBgn0021875	300
FBgn0021895	1506
FBgn0021906	14624
FBgn0021944	2170
FBgn0021967	4664
FBgn0021979	6872
FBgn0021995	665
FBgn0022023	4982
FBgn0022027	629
FBgn0022029	1123
[truncated: 15,153 more rows]
