# Supplementary material for: The Drosophila transcriptional network is structured by microbiota
Source: BMC Genomics. 2016 Nov 25;17:975. doi: 10.1186/s12864-016-3307-9 (PMC5124311; doi:10.1186/s12864-016-3307-9)
Supplement: Additional file 12: — Data analysis tools. The unzipped folder contains (1) parameters used to align and count reads (align_count_index_reads.txt) and (2) an R script to replicate the data analysis. See README file and R script within folder for instructions. (ZIP 15304 kb) [file 12864_2016_3307_MOESM12_ESM.zip › DobsonEtAlBMCanalysis_submitted/counts_raw/541_6823_4225_N_JC-14_16_GTCCGC_R1_sn.sam.count]

FBgn0000003	0
FBgn0000008	673
FBgn0000014	457
FBgn0000015	458
FBgn0000017	2006
FBgn0000018	386
FBgn0000022	3
FBgn0000024	2209
FBgn0000028	249
FBgn0000032	846
FBgn0000036	391
FBgn0000037	451
FBgn0000038	2231
FBgn0000039	282
FBgn0000042	31558
FBgn0000043	5206
FBgn0000045	9815
FBgn0000046	9442
FBgn0000047	2203
FBgn0000052	4991
FBgn0000053	11639
FBgn0000054	809
FBgn0000055+FBgn0000056	207553
FBgn0000057	1632
FBgn0000061	16
FBgn0000063	171
FBgn0000064	107195
FBgn0000071	11
FBgn0000075	100
FBgn0000077	375
FBgn0000078	19493
FBgn0000079	17455
FBgn0000083	7659
FBgn0000084	1915
FBgn0000092	123
FBgn0000094	3754
FBgn0000097	1252
FBgn0000099	848
FBgn0000100	22671
FBgn0000108	4416
FBgn0000109	406
FBgn0000114	15489
FBgn0000115	856
FBgn0000116	50589
FBgn0000117	6550
FBgn0000119	1272
FBgn0000120	23276
FBgn0000121	18292
FBgn0000137	2
FBgn0000139	1061
FBgn0000140	797
FBgn0000146	237
FBgn0000147	774
FBgn0000150	10856
FBgn0000152	195
FBgn0000153	2725
FBgn0000157	374
FBgn0000158	28
FBgn0000163	1886
FBgn0000166	6
FBgn0000173	3173
FBgn0000179	153
FBgn0000180	98
FBgn0000181	12679
FBgn0000182+FBgn0266459	3417
FBgn0000183	2253
FBgn0000206	621
FBgn0000210	209
FBgn0000212	1981
FBgn0000216	0
FBgn0000221	183
FBgn0000227	0
FBgn0000228	1391
FBgn0000229	1558
FBgn0000233	40
FBgn0000239	3936
FBgn0000241	170
FBgn0000244	3081
FBgn0000246	164
FBgn0000247	2253
FBgn0000250	4524
FBgn0000251	1284
FBgn0000253	26458
FBgn0000256	9404
FBgn0000257	717
FBgn0000259	2970
FBgn0000261	40436
FBgn0000273	5733
FBgn0000274	1707
FBgn0000276	209
FBgn0000277	0
FBgn0000278	5
FBgn0000279	27
FBgn0000280	0
FBgn0000281	0
FBgn0000283	2166
FBgn0000286	2624
FBgn0000287	937
FBgn0000289	3383
FBgn0000299	4130
FBgn0000303	546
FBgn0000308	10052
FBgn0000316	669
FBgn0000317	1711
FBgn0000318	2760
FBgn0000319	12084
FBgn0000320	601
FBgn0000326	596
FBgn0000330	461
FBgn0000337	2
FBgn0000339	1560
FBgn0000346	2717
FBgn0000351	30
FBgn0000352	490
FBgn0000355	57
FBgn0000356	0
FBgn0000357	30
FBgn0000358	3
FBgn0000359	1
FBgn0000360	0
FBgn0000370	24626
FBgn0000376	471
FBgn0000377	631
FBgn0000382	4770
FBgn0000384	446
FBgn0000394	471
FBgn0000395	397
FBgn0000404	808
FBgn0000405	1695
FBgn0000406	35474
FBgn0000409	8843
FBgn0000411	262
FBgn0000412	2799
FBgn0000413	1811
FBgn0000414	2902
FBgn0000416	44305
FBgn0000422	2900
FBgn0000426	245
FBgn0000427	18
FBgn0000439	96
FBgn0000442	64
FBgn0000447	3676
FBgn0000449	5
FBgn0000451	352
FBgn0000454	3949
FBgn0000455+FBgn0065087	2177
FBgn0000459	312
FBgn0000463	193
FBgn0000464	2478
FBgn0000473	2636
FBgn0000477	2425
FBgn0000479	3939
FBgn0000482	629
FBgn0000489	5122
FBgn0000490	760
FBgn0000492	278
FBgn0000497	289
FBgn0000499	1869
FBgn0000500	200
FBgn0000504	2391
FBgn0000520	309
FBgn0000524	415
FBgn0000527	799
FBgn0000529	18
FBgn0000533	376
FBgn0000535	705
FBgn0000536	5097
FBgn0000541	4351
FBgn0000542	332
FBgn0000543	740
FBgn0000546	819
FBgn0000547	2125
FBgn0000551	10
FBgn0000552	0
FBgn0000556	197710
FBgn0000557	7484
FBgn0000559	88911
FBgn0000560	140
FBgn0000562	2754
FBgn0000564	0
FBgn0000565	1362
FBgn0000566	3738
FBgn0000567	758
FBgn0000568	2709
FBgn0000575	2039
FBgn0000576	70
FBgn0000577	134
FBgn0000578	950
FBgn0000579	39719
FBgn0000581	3156
FBgn0000588	189
FBgn0000591	0
FBgn0000592	15745
FBgn0000594	0
FBgn0000606	2
FBgn0000611	2871
FBgn0000615	28333
FBgn0000617	297
FBgn0000618	164
FBgn0000625	104
FBgn0000629	653
FBgn0000633	321
FBgn0000635	2681
FBgn0000636	1579
FBgn0000639	5
FBgn0000640	12
FBgn0000644	24
FBgn0000658	116
FBgn0000659	1138
FBgn0000662	1752
FBgn0000667	7491
FBgn0000709	1021
FBgn0000711	2235
FBgn0000715	310
FBgn0000719	780
FBgn0000721	6549
FBgn0000723	3642
FBgn0000808	7
FBgn0000810	543
FBgn0000826	20
FBgn0000927	23
FBgn0000928	77
FBgn0000964	60
FBgn0000996	287
FBgn0001075	343
FBgn0001077	14
FBgn0001079	276
FBgn0001083	239
FBgn0001084	111
FBgn0001085	202
FBgn0001086	671
FBgn0001087	1562
FBgn0001089	874
FBgn0001090	5625
FBgn0001091	22384
FBgn0001092	21904
FBgn0001098	10327
FBgn0001104	1267
FBgn0001105	5320
FBgn0001108	2420
FBgn0001112	2650
FBgn0001114	9854
FBgn0001120	9
FBgn0001122	2247
FBgn0001123	1666
FBgn0001124	22745
FBgn0001125	25652
FBgn0001128	18846
FBgn0001133	644
FBgn0001134	130
FBgn0001137	573
FBgn0001138	89
FBgn0001139	2558
FBgn0001142	7272
FBgn0001145	24470
FBgn0001147	159
FBgn0001148	54
FBgn0001149	17849
FBgn0001150	86
FBgn0001168	2291
FBgn0001169	822
FBgn0001170	31
FBgn0001174	4
FBgn0001179	381
FBgn0001180	198
FBgn0001185	434
FBgn0001186	8622
FBgn0001187	6090
FBgn0001189	1489
FBgn0001197	1485
FBgn0001202	1388
FBgn0001206	275
FBgn0001208	14861
FBgn0001215	9338
FBgn0001216	6025
FBgn0001217	9191
FBgn0001218	17040
FBgn0001220	13877
FBgn0001222	1559
FBgn0001224	1138
FBgn0001225	2266
FBgn0001226	1272
FBgn0001227	21
FBgn0001228+FBgn0001223	7280
FBgn0001229	121
FBgn0001230	1523
FBgn0001233	38591
FBgn0001234+FBgn0263537	4503
FBgn0001235	2266
FBgn0001247	3199
FBgn0001248	24046
FBgn0001250	5516
FBgn0001253	102
FBgn0001254	1
FBgn0001255	41
FBgn0001256	5
FBgn0001257	3530
FBgn0001258	1735
FBgn0001259	114
FBgn0001263	2476
FBgn0001269	162
FBgn0001276	200
FBgn0001280	1622
FBgn0001281	2931
FBgn0001285	233
FBgn0001291	1684
FBgn0001296	1109
FBgn0001297	9197
FBgn0001301	2115
FBgn0001308	3553
FBgn0001311	170
FBgn0001313	318
FBgn0001319	98
FBgn0001320	309
FBgn0001321	27
FBgn0001323	307
FBgn0001324	1659
FBgn0001325	38
FBgn0001330	236
FBgn0001332	1466
FBgn0001341	383
FBgn0001404	3077
FBgn0001491	639
FBgn0001565	1796
FBgn0001612	388
FBgn0001624	4704
FBgn0001941	2829
FBgn0001942	42590
FBgn0001961	3097
FBgn0001965	1575
FBgn0001967	0
FBgn0001970	2
FBgn0001974	370
FBgn0001977	1020
FBgn0001978	2991
FBgn0001981	116
FBgn0001983	3
FBgn0001986	1072
FBgn0001987	1568
FBgn0001989	2868
FBgn0001990	299
FBgn0001991	4097
FBgn0001992	85
FBgn0001994	2039
FBgn0001995	678
FBgn0002021	942
FBgn0002022	2159
FBgn0002023	357
FBgn0002031	3920
FBgn0002036	4256
FBgn0002044	2325
FBgn0002069	562
FBgn0002121	2977
FBgn0002174	3994
FBgn0002183	1768
FBgn0002283	689
FBgn0002284	3826
FBgn0002306	1124
FBgn0002354	383
FBgn0002413	2482
FBgn0002431	7615
FBgn0002440	3
FBgn0002441	1581
FBgn0002466+FBgn0266678	321
FBgn0002521	1454
FBgn0002522	103
FBgn0002524	2019
FBgn0002525	1807
FBgn0002526	1590
FBgn0002531	3
FBgn0002533	4
FBgn0002534	3
FBgn0002535	0
FBgn0002542	675
FBgn0002552	709
FBgn0002561	0
FBgn0002562	133
FBgn0002563	297
FBgn0002564	19
FBgn0002565	957
FBgn0002566	2337
FBgn0002567	2408
FBgn0002569	5811
FBgn0002570	102420
FBgn0002571	2382
FBgn0002573	76
FBgn0002576	100
FBgn0002577	51
FBgn0002579	13108
FBgn0002590	21162
FBgn0002592	35
FBgn0002593	20017
FBgn0002607	23016
FBgn0002609	41
FBgn0002622	24778
FBgn0002626	17241
FBgn0002629	4
FBgn0002631	6
FBgn0002632	10
FBgn0002633	19
FBgn0002638	1276
FBgn0002641	1389
FBgn0002643	1668
FBgn0002645	3774
FBgn0002673	1458
FBgn0002707	231
FBgn0002709+FBgn0028581	4037
FBgn0002715	938
FBgn0002716	50
FBgn0002719	34730
FBgn0002723	711
FBgn0002732	24
FBgn0002733	101
FBgn0002734	1
FBgn0002735	3
FBgn0002736	333
FBgn0002772	10152
FBgn0002773	24411
FBgn0002774	1687
FBgn0002775	488
FBgn0002778	890
FBgn0002780	1959
FBgn0002783	1611
FBgn0002787	3229
FBgn0002789	7514
FBgn0002791	780
FBgn0002838	129
FBgn0002842	268
FBgn0002855	7667
FBgn0002856	3460
FBgn0002862	8840
FBgn0002863	0
FBgn0002865	15816
FBgn0002868	32275
FBgn0002869	120
FBgn0002872	407
FBgn0002873	2630
FBgn0002878	238
FBgn0002887	385
FBgn0002891	463
FBgn0002899	118
FBgn0002901	369
FBgn0002905	364
FBgn0002906	479
FBgn0002914	2381
FBgn0002917	853
FBgn0002921	45964
FBgn0002922	88
FBgn0002924	341
FBgn0002926	11
FBgn0002930	6508
FBgn0002931	244
FBgn0002932	275
FBgn0002933	3
FBgn0002936	0
FBgn0002937	1012
FBgn0002938	12074
FBgn0002939	211
FBgn0002940	106923
FBgn0002941	67
FBgn0002945	470
FBgn0002948	111
FBgn0002962	46
FBgn0002973	2457
FBgn0002985	314
FBgn0002989	219
FBgn0003002	44
FBgn0003008	408
FBgn0003009	413
FBgn0003011	110
FBgn0003015	23
FBgn0003023	37
FBgn0003028	318
FBgn0003034	2996
FBgn0003041	1034
FBgn0003042	257
FBgn0003044	840
FBgn0003046	32
FBgn0003048	1206
FBgn0003053	1710
FBgn0003057	0
FBgn0003060	3
FBgn0003062	833
FBgn0003065	2
FBgn0003068	1148
FBgn0003071	13641
FBgn0003074	27771
FBgn0003076	15514
FBgn0003079	786
FBgn0003082	79
FBgn0003086	0
FBgn0003087	237
FBgn0003089	122
FBgn0003090	249
FBgn0003091	1309
FBgn0003093	3018
FBgn0003114	13
FBgn0003116	914
FBgn0003117	79
FBgn0003118	564
FBgn0003124	2320
FBgn0003129	186
FBgn0003130	8
FBgn0003132	1753
FBgn0003134	4892
FBgn0003137	7875
FBgn0003139	770
FBgn0003140	559
FBgn0003141	1196
FBgn0003145	564
FBgn0003149	16490
FBgn0003159	5745
FBgn0003162	1430
FBgn0003165	2065
FBgn0003169	1933
FBgn0003174	113
FBgn0003175	2829
FBgn0003187	3558
FBgn0003189	1816
FBgn0003204	2536
FBgn0003205	1699
FBgn0003206	1399
FBgn0003209	2472
FBgn0003210	1933
FBgn0003218	4441
FBgn0003227	24
FBgn0003231	14138
FBgn0003248	675
FBgn0003249	2388
FBgn0003250	5109
FBgn0003254	476
FBgn0003255	86
FBgn0003256	1121
FBgn0003257	340
FBgn0003261	18732
FBgn0003267	8
FBgn0003268	324
FBgn0003270	0
FBgn0003274	16713
FBgn0003275	1029
FBgn0003277	3695
FBgn0003278	204
FBgn0003279	31502
FBgn0003285	113
FBgn0003292	76
FBgn0003295	43
FBgn0003300	29
FBgn0003301	2890
FBgn0003302	837
FBgn0003308	1839
FBgn0003310	1268
FBgn0003312	32
FBgn0003313+FBgn0263087	7
FBgn0003317	1225
FBgn0003319	7
FBgn0003321	2774
FBgn0003326	98
FBgn0003328	2345
FBgn0003330	374
FBgn0003334	1545
FBgn0003339	206
FBgn0003345	2474
FBgn0003346	1078
FBgn0003353	399
FBgn0003356	2490
FBgn0003357	2468
FBgn0003358	3549
FBgn0003360	60394
FBgn0003366	4374
FBgn0003372	22
FBgn0003373	0
FBgn0003374	0
FBgn0003375	0
FBgn0003377	1
FBgn0003378	3
FBgn0003380	2927
FBgn0003382	43
FBgn0003386	1105
FBgn0003388	120
FBgn0003390	670
FBgn0003391	1611
FBgn0003392	7452
FBgn0003396	2586
FBgn0003401	47
FBgn0003410	2441
FBgn0003411	2
FBgn0003415	2484
FBgn0003416	498
FBgn0003423	6756
FBgn0003429	4226
FBgn0003430	111
FBgn0003435	18459
FBgn0003444	383
FBgn0003447	893
FBgn0003448	0
FBgn0003449	749
FBgn0003450	3
FBgn0003459	614
FBgn0003460	324
FBgn0003462	14534
FBgn0003463	2392
FBgn0003464	2106
FBgn0003475	6770
FBgn0003479	286
FBgn0003480	57
FBgn0003482	7
FBgn0003483	223
FBgn0003486	1
FBgn0003495	997
FBgn0003499	284
FBgn0003502+FBgn0262374	1184
FBgn0003510+FBgn0003511	317
FBgn0003512	495
FBgn0003513	142
FBgn0003514	2905
FBgn0003515	1003
FBgn0003517	24281
FBgn0003520	2422
FBgn0003525	41
FBgn0003527	440
FBgn0003545	971
FBgn0003557	3381
FBgn0003559	921
FBgn0003567	1063
FBgn0003575	1416
FBgn0003598	775
FBgn0003607	1514
FBgn0003612	2441
FBgn0003638	6671
FBgn0003651	1483
FBgn0003654	918
FBgn0003655	38
FBgn0003656	7253
FBgn0003660	4718
FBgn0003676	2011
FBgn0003683	0
FBgn0003687	240
FBgn0003701	350
FBgn0003710	316
FBgn0003714	371
FBgn0003716	2170
FBgn0003719	254
FBgn0003720	3
FBgn0003721	13378
FBgn0003731	3752
FBgn0003732	1946
FBgn0003733	304
FBgn0003741	298
FBgn0003742	964
FBgn0003744	1670
FBgn0003747	6
FBgn0003748	16869
FBgn0003751	13
FBgn0003861	10065
FBgn0003862	2580
FBgn0003863	25136
FBgn0003865	0
FBgn0003866	494
FBgn0003867	1082
FBgn0003870	2111
FBgn0003882	889
FBgn0003884	39610
FBgn0003885	6952
FBgn0003886	674
FBgn0003887	9602
FBgn0003888	2515
FBgn0003889	24695
FBgn0003890	3461
FBgn0003891	25275
FBgn0003892	534
FBgn0003896	239
FBgn0003900	271
FBgn0003916	0
FBgn0003920	0
FBgn0003922	0
FBgn0003923	0
FBgn0003926	0
FBgn0003930	6
FBgn0003931	0
FBgn0003933	0
FBgn0003934	5
FBgn0003935	6
FBgn0003936	1
FBgn0003938	0
FBgn0003941	15702
FBgn0003942	18856
FBgn0003943	12631
FBgn0003944	343
FBgn0003950	213
FBgn0003961	1508
FBgn0003963	451
FBgn0003964	1233
FBgn0003965	1260
FBgn0003969	1033
FBgn0003975	301
FBgn0003977	734
FBgn0003978	223
FBgn0003979	0
FBgn0003980	1
FBgn0003983	0
FBgn0003984	374
FBgn0003996	405
FBgn0003997	360
FBgn0004003	476
FBgn0004009	52
FBgn0004028	10902
FBgn0004034	7
FBgn0004045	36
FBgn0004047	356
FBgn0004049	1500
FBgn0004050	915
FBgn0004052	11
FBgn0004053	3
FBgn0004054	0
FBgn0004055	1662
FBgn0004057	4833
FBgn0004066	2557
FBgn0004087	248
FBgn0004101	373
FBgn0004102	220
FBgn0004103	5699
FBgn0004106	177
FBgn0004107	69
FBgn0004108	344
FBgn0004110	8
FBgn0004117	11565
FBgn0004118	338
FBgn0004132	535
FBgn0004133	1127
FBgn0004143	5
FBgn0004167	11512
FBgn0004168	226
FBgn0004169	14762
FBgn0004170	0
FBgn0004171	7898
FBgn0004172	1129
FBgn0004173	6589
FBgn0004174	6407
FBgn0004175	4348
FBgn0004177	8103
FBgn0004179	3624
FBgn0004181	62548
FBgn0004183	1
FBgn0004185	0
FBgn0004186	1
FBgn0004187	2
FBgn0004188	0
FBgn0004189	0
FBgn0004190	0
FBgn0004191	0
FBgn0004192	0
FBgn0004197	336
FBgn0004198	1323
FBgn0004227	2089
FBgn0004228	789
FBgn0004237	3147
FBgn0004240	154
FBgn0004242	6669
FBgn0004244	1586
FBgn0004359	532
FBgn0004360	150
FBgn0004362	1064
FBgn0004363	24120
FBgn0004364	1294
FBgn0004367	204
FBgn0004368	1606
FBgn0004369	1672
FBgn0004370	2495
FBgn0004372	218
FBgn0004373	4870
FBgn0004374	1056
FBgn0004378	201
FBgn0004379	1078
FBgn0004380	912
FBgn0004381	697
FBgn0004387	1931
FBgn0004389	3
FBgn0004390	1041
FBgn0004391	730
FBgn0004394	111
FBgn0004395	1018
FBgn0004396	1092
FBgn0004397	2664
FBgn0004400	14
FBgn0004401	6359
FBgn0004403	7671
FBgn0004404	3579
FBgn0004406	254
FBgn0004407+FBgn0064115	650
FBgn0004414	1958
FBgn0004419	2672
FBgn0004425	417
FBgn0004426	517
FBgn0004427	32
FBgn0004428	407
FBgn0004429	799
FBgn0004430	13
FBgn0004431	10
FBgn0004432	20074
FBgn0004436	3651
FBgn0004449	3749
FBgn0004456	1584
FBgn0004462	1044
FBgn0004463	382
FBgn0004465	964
FBgn0004507	19998
FBgn0004509	3254
FBgn0004510	308
FBgn0004511	1
FBgn0004512	5196
FBgn0004513	741
FBgn0004514	100
FBgn0004516	3072
FBgn0004552	613
FBgn0004554	10
FBgn0004556	223
FBgn0004567	60
FBgn0004569	362
FBgn0004573	142
FBgn0004574	3849
FBgn0004575	1936
FBgn0004577	3
FBgn0004580	2241
FBgn0004581	1192
FBgn0004583	1063
FBgn0004584	550
FBgn0004587	6181
FBgn0004588	3
FBgn0004589	8
FBgn0004590	2
FBgn0004591	0
FBgn0004592	0
FBgn0004593	2
FBgn0004594	0
FBgn0004595	2168
FBgn0004597	442
FBgn0004598	2866
FBgn0004606	682
FBgn0004607	969
FBgn0004611	3411
FBgn0004618	216
FBgn0004619	202
FBgn0004620	322
FBgn0004622	186
FBgn0004623	4237
FBgn0004629	1
FBgn0004635	413
FBgn0004636	3518
FBgn0004638	1708
FBgn0004643	539
FBgn0004644	147
FBgn0004646	2249
FBgn0004647	689
FBgn0004648	5047
FBgn0004649+FBgn0263530	10
FBgn0004650	606
FBgn0004652	1210
FBgn0004654	8868
FBgn0004655	1217
FBgn0004656	3018
FBgn0004657	4294
FBgn0004666	92
FBgn0004687	3930
FBgn0004698	1638
FBgn0004777	31
FBgn0004778	1
FBgn0004779	0
FBgn0004780	0
FBgn0004781	7
FBgn0004782	0
FBgn0004783	0
FBgn0004784	3410
FBgn0004795	1188
FBgn0004797	1606
FBgn0004811	760
FBgn0004828	10048
FBgn0004832	372
FBgn0004837	454
FBgn0004838	12022
FBgn0004839	157
FBgn0004841	43
FBgn0004842	35
FBgn0004852	2741
FBgn0004854	242
FBgn0004855	426
FBgn0004856	1315
FBgn0004858	822
FBgn0004859	966
FBgn0004860	304
FBgn0004861	532
FBgn0004862	42
FBgn0004863	37
FBgn0004864	1136
FBgn0004865	257
FBgn0004867	24185
FBgn0004868	8672
FBgn0004870	125
FBgn0004872	72
FBgn0004875	3585
FBgn0004876	5765
FBgn0004878	3
FBgn0004880	741
FBgn0004882	10946
FBgn0004885	4263
FBgn0004888	10551
FBgn0004889	3839
FBgn0004892	108
FBgn0004893	1054
FBgn0004895	11
FBgn0004896	34
FBgn0004897	11
FBgn0004898	25
FBgn0004901	284
FBgn0004903	2111
FBgn0004907	24505
FBgn0004908	320
FBgn0004910	1860
FBgn0004911	20
FBgn0004913	1776
FBgn0004914	2831
FBgn0004915	1074
FBgn0004919	1088
FBgn0004921	9370
FBgn0004924	3388
FBgn0004926	3216
FBgn0004956	206
FBgn0004957	267
FBgn0004959	4
FBgn0005198	1600
FBgn0005278	8669
FBgn0005322	1488
FBgn0005355	579
FBgn0005386	2227
FBgn0005390	356
FBgn0005391	25
FBgn0005411	1708
FBgn0005427	1243
FBgn0005533	14564
FBgn0005536	7145
FBgn0005558	332
FBgn0005561	289
FBgn0005564	641
FBgn0005585	17407
FBgn0005586	1577
FBgn0005590	3
FBgn0005592	189
FBgn0005593	25489
FBgn0005596	710
FBgn0005612	1509
FBgn0005613	133
FBgn0005614	4737
FBgn0005617	807
FBgn0005619	557
FBgn0005624	197
FBgn0005626	1104
FBgn0005631	976
FBgn0005632	7092
FBgn0005633	57
FBgn0005636	741
FBgn0005638	84
FBgn0005640	2010
FBgn0005642	873
FBgn0005648	1017
FBgn0005649	3380
FBgn0005654+FBgn0085344	3484
FBgn0005655	190
FBgn0005658	121
FBgn0005659	980
FBgn0005660	143
FBgn0005664	745
FBgn0005666	43052
FBgn0005670	61
FBgn0005671	21913
FBgn0005672	1442
FBgn0005674	1966
FBgn0005677	413
FBgn0005683	206
FBgn0005694	1283
FBgn0005695	647
FBgn0005696	81
FBgn0005771	1008
FBgn0005775	529
FBgn0005777	1653
FBgn0005778	521
FBgn0005779	447
FBgn0008635	4450
FBgn0008636	33
FBgn0008646	78
FBgn0008651	102
FBgn0010014	474
FBgn0010015	887
FBgn0010019	746676
FBgn0010038	292
FBgn0010039	589
FBgn0010040	19
FBgn0010041	2472
FBgn0010042	10
FBgn0010043	118
FBgn0010044	333
FBgn0010051	3552
FBgn0010052	81
FBgn0010053	6712
FBgn0010078	16225
FBgn0010097	4
FBgn0010100	53706
FBgn0010105	346
FBgn0010109	1
FBgn0010113	1587
FBgn0010114	2866
FBgn0010173	1194
FBgn0010194	174
FBgn0010197	32
FBgn0010198	10870
FBgn0010213	5309
FBgn0010215	2894
FBgn0010217	51523
FBgn0010220	425
FBgn0010222	1138
FBgn0010223	270
FBgn0010225	19491
FBgn0010226	13207
FBgn0010228	3653
FBgn0010235	2494
FBgn0010238	2341
FBgn0010240	131
FBgn0010241	785
FBgn0010246	7107
FBgn0010247	1190
FBgn0010258	514
FBgn0010263	7382
FBgn0010265	17103
FBgn0010269	716
FBgn0010278	807
FBgn0010280	3854
FBgn0010282	1058
FBgn0010287	309
FBgn0010288	4045
FBgn0010292	437
FBgn0010294	1
FBgn0010295	2
FBgn0010296	1
FBgn0010300	859
FBgn0010303	1520
FBgn0010309	1194
FBgn0010313	1447
FBgn0010314	127
FBgn0010315	396
FBgn0010316	426
FBgn0010317	18
FBgn0010323	9
FBgn0010328	1650
FBgn0010329	251
FBgn0010333	1856
FBgn0010339	1087
FBgn0010340	304
FBgn0010341	2959
FBgn0010342	272
FBgn0010348	8423
FBgn0010350	4265
FBgn0010352	59057
FBgn0010355	2457
FBgn0010356	449
FBgn0010357	12729
FBgn0010358	9
FBgn0010359	0
FBgn0010379	2954
FBgn0010380	2215
FBgn0010381	5795
FBgn0010382	552
FBgn0010383	356
FBgn0010385	230
FBgn0010387	10179
FBgn0010388	304
FBgn0010389	657
FBgn0010391	2141
FBgn0010395	951
FBgn0010397	1689
FBgn0010398	232
FBgn0010399	409
FBgn0010401	635
FBgn0010403	592
FBgn0010406	1404
FBgn0010407	73
FBgn0010408	8764
FBgn0010409	14868
FBgn0010411	19669
FBgn0010412	9248
FBgn0010414	205
FBgn0010415	6150
FBgn0010416	831
FBgn0010417	776
FBgn0010421	360
FBgn0010422	1041
FBgn0010423	431
FBgn0010424	958
FBgn0010425	552
FBgn0010431	44
FBgn0010433	2
FBgn0010434	9790
FBgn0010435	16954
FBgn0010438	57
FBgn0010441	760
FBgn0010452	275
FBgn0010453	133
FBgn0010470	3472
FBgn0010473	2592
FBgn0010482	6094
FBgn0010488	14996
FBgn0010497	638
FBgn0010501	256
FBgn0010504	4149
FBgn0010516	6945
FBgn0010520	172
FBgn0010531	620
FBgn0010548	10594
FBgn0010549	34
FBgn0010551	5376
FBgn0010575	2238
FBgn0010583	1637
FBgn0010590	3296
FBgn0010591	1940
FBgn0010602	1583
FBgn0010607	219
FBgn0010611	3476
FBgn0010612	8121
FBgn0010620	1942
FBgn0010621	2226
FBgn0010622	318
FBgn0010638	2667
FBgn0010651	2359
FBgn0010660	1475
FBgn0010741	760
FBgn0010747	3072
FBgn0010750	787
FBgn0010762	1255
FBgn0010768	144
FBgn0010770	274
FBgn0010772	3563
FBgn0010774	2090
FBgn0010786	3294
FBgn0010803	1329
FBgn0010808	2855
FBgn0010812	1357
FBgn0010825	3319
FBgn0010830	430
FBgn0010877	1585
FBgn0010894	609
FBgn0010905	2459
FBgn0010909	4907
FBgn0010926	345
FBgn0011016	2270
FBgn0011020	155
FBgn0011202	1577
FBgn0011204	2979
FBgn0011205	1996
FBgn0011206	14027
FBgn0011207	1256
FBgn0011211	43735
FBgn0011217	13844
FBgn0011224	4789
FBgn0011225	15252
FBgn0011227	3102
FBgn0011230	14045
FBgn0011232	850
FBgn0011236	724
FBgn0011239	1071
FBgn0011241	532
FBgn0011244	12324
FBgn0011259	1167
FBgn0011260	1091
FBgn0011270	4925
FBgn0011272	18784
FBgn0011273+FBgn0039374	4108
FBgn0011274	3000
FBgn0011276	5
FBgn0011277	4
FBgn0011278	28
FBgn0011279	86
FBgn0011280	9464
FBgn0011281	959
FBgn0011282	0
FBgn0011283	408
FBgn0011284	22722
FBgn0011286	6475
FBgn0011288	1599
FBgn0011289	2567
FBgn0011290	623
FBgn0011291	274
FBgn0011293	770
FBgn0011294	187
FBgn0011296	3027
FBgn0011297	486
FBgn0011300	2071
FBgn0011305	811
FBgn0011327	3010
FBgn0011335	303
FBgn0011336	4842
FBgn0011361	4765
FBgn0011455	6505
FBgn0011474	712
FBgn0011476	337
FBgn0011481	1866
FBgn0011509	614
FBgn0011554	168
FBgn0011555	1296
FBgn0011556	339
FBgn0011559	19395
FBgn0011566	356
FBgn0011569	366
FBgn0011570	1139
FBgn0011571	1134
FBgn0011573	2168
FBgn0011576	1
FBgn0011581	983
FBgn0011582	321
FBgn0011584	4546
FBgn0011586	1162
FBgn0011589	346
FBgn0011591	456
FBgn0011592	930
FBgn0011596	1960
FBgn0011603	2354
FBgn0011604	2454
FBgn0011606	3568
FBgn0011638	1290
FBgn0011640	2020
FBgn0011642	1904
FBgn0011648	1672
FBgn0011653	14
FBgn0011655	1047
FBgn0011656	2987
FBgn0011659	135
FBgn0011660	607
FBgn0011661	8552
FBgn0011666	1476
FBgn0011668	16259
FBgn0011669	13173
FBgn0011670	2230
FBgn0011672	2505
FBgn0011674	239
FBgn0011676	311
FBgn0011692	137
FBgn0011693	2700
FBgn0011694	13188
FBgn0011695	32765
FBgn0011701	512
FBgn0011703	142
FBgn0011704	576
FBgn0011705	539
FBgn0011706	39
FBgn0011708	2466
FBgn0011710	951
FBgn0011715	487
FBgn0011722	521
FBgn0011723	233
FBgn0011725	11838
FBgn0011726	5117
FBgn0011737	2074
FBgn0011739	1822
FBgn0011740	1488
FBgn0011741	509
FBgn0011742	2578
FBgn0011743	1878
FBgn0011745	1889
FBgn0011746	592
FBgn0011747	8091
FBgn0011754	6537
FBgn0011758	77
FBgn0011760	6307
FBgn0011761	43
FBgn0011762	63
FBgn0011763	2017
FBgn0011764	1501
FBgn0011766	2855
FBgn0011768	7006
FBgn0011769	221
FBgn0011770	5080
FBgn0011771	853
FBgn0011774	492
FBgn0011785	1799
FBgn0011787	675
FBgn0011802	427
FBgn0011812	2
FBgn0011817	2811
FBgn0011818	1056
FBgn0011822	102
FBgn0011824	233
FBgn0011826	1400
FBgn0011828	2130
FBgn0011829	88
FBgn0011832	0
FBgn0011834	110
FBgn0011836	648
FBgn0011837	2984
FBgn0011840	0
FBgn0011844	0
FBgn0011845	1
FBgn0011848	0
FBgn0011849	0
FBgn0011850	0
FBgn0011851	0
FBgn0011852	0
FBgn0011853	0
FBgn0011855	0
FBgn0011858	0
FBgn0011859	2
FBgn0011860	0
FBgn0011861	0
FBgn0011862	0
FBgn0011863	0
FBgn0011864	0
FBgn0011865	0
FBgn0011866	0
FBgn0011867	0
FBgn0011868	0
FBgn0011869	0
FBgn0011870	0
FBgn0011871	0
FBgn0011872	0
FBgn0011877	0
FBgn0011878	0
FBgn0011879	0
FBgn0011880	0
FBgn0011881	0
FBgn0011882	0
FBgn0011883	0
FBgn0011884	0
FBgn0011885	1
FBgn0011887	0
FBgn0011888	0
FBgn0011889	0
FBgn0011890	0
FBgn0011891	0
FBgn0011892	1
FBgn0011893	1
FBgn0011894	1
FBgn0011895	0
FBgn0011896	0
FBgn0011897	0
FBgn0011902	0
FBgn0011904	0
FBgn0011905	0
FBgn0011906	0
FBgn0011909	0
FBgn0011910	0
FBgn0011915	0
FBgn0011916	1
FBgn0011919	3
FBgn0011921	0
FBgn0011927	0
FBgn0011928	0
FBgn0011931	0
FBgn0011932	0
FBgn0011933	0
FBgn0011934	0
FBgn0011935	0
FBgn0011936	0
FBgn0011937	0
FBgn0011938	0
FBgn0011944	0
FBgn0011945	0
FBgn0011948	0
FBgn0011949	0
FBgn0011950	0
FBgn0011951	0
FBgn0011952	0
FBgn0011953	0
FBgn0011954	0
FBgn0011955	1
FBgn0011956	0
FBgn0011957	0
FBgn0011958	0
FBgn0011959	0
FBgn0011960	0
FBgn0011961	0
FBgn0011962	0
FBgn0011963	0
FBgn0011965	1
FBgn0011966	0
FBgn0011970	0
FBgn0011971	0
FBgn0011974	0
FBgn0011975	0
FBgn0011976	0
FBgn0011977	0
FBgn0011980	0
FBgn0011981	0
FBgn0011982	0
FBgn0011983	0
FBgn0011984	0
FBgn0011985	0
FBgn0011986	0
FBgn0011987	0
FBgn0011993	0
FBgn0011994	0
FBgn0011998	0
FBgn0011999	0
FBgn0012000	0
FBgn0012001	0
FBgn0012002	0
FBgn0012003	0
FBgn0012004	0
FBgn0012009	1
FBgn0012010	0
FBgn0012011	0
FBgn0012016	0
FBgn0012017	0
FBgn0012018	1
FBgn0012024	1
FBgn0012025	0
FBgn0012026	1
FBgn0012027	1
FBgn0012028	0
FBgn0012034	33340
FBgn0012036	32979
FBgn0012037	7840
FBgn0012042	820
FBgn0012051	1819
FBgn0012058	3049
FBgn0012344	557
FBgn0013263+FBgn0260233	3439
FBgn0013269	872
FBgn0013272	26242
FBgn0013275	0
FBgn0013276	1
FBgn0013277	0
FBgn0013278	8
FBgn0013279	3
FBgn0013300	1571
FBgn0013301	1948
FBgn0013303	962
FBgn0013305	4545
FBgn0013307	1057
FBgn0013308	103
FBgn0013323	109
FBgn0013325	17622
FBgn0013334	6575
FBgn0013342	6033
FBgn0013343	1161
FBgn0013347	1107
FBgn0013348	1496
FBgn0013432	526
FBgn0013433	100
FBgn0013435	164
FBgn0013467	1575
FBgn0013469	295
FBgn0013531	238
FBgn0013548	152
FBgn0013563	556
FBgn0013576	11738
FBgn0013672	40370
FBgn0013673	46
FBgn0013674	392198
FBgn0013675	85460
FBgn0013676	272727
FBgn0013678	125350
FBgn0013679	21274
FBgn0013680	181
FBgn0013681	8528
FBgn0013683	45
FBgn0013684	18481
FBgn0013685	41
FBgn0013686	797439
FBgn0013688	2008
FBgn0013689	18
FBgn0013690	16
FBgn0013691	5
FBgn0013692	0
FBgn0013693	0
FBgn0013694	16
FBgn0013695	1
FBgn0013696	0
FBgn0013697	103
FBgn0013698	24
FBgn0013699	16
FBgn0013700	1
FBgn0013701	8
FBgn0013702	0
FBgn0013703	1
FBgn0013704	42
FBgn0013705	0
FBgn0013706	0
FBgn0013707	0
FBgn0013708	16
FBgn0013709	1
FBgn0013710	35
FBgn0013717	524
FBgn0013718	3088
FBgn0013720	845
FBgn0013725	492
FBgn0013726	1185
FBgn0013732	141
FBgn0013733	28611
FBgn0013746	1380
FBgn0013749	2020
FBgn0013750	1952
FBgn0013751	100
FBgn0013753	303
FBgn0013755	8
FBgn0013756	1984
FBgn0013762	557
FBgn0013763	17289
FBgn0013764	987
FBgn0013765	6412
FBgn0013767	105
FBgn0013770	18972
FBgn0013771	2241
FBgn0013772	486
FBgn0013773	1185
FBgn0013799	1038
FBgn0013809	1521
FBgn0013810	3590
FBgn0013811	1266
FBgn0013812	526
FBgn0013813	1791
FBgn0013949	782
FBgn0013953	304
FBgn0013954	4631
FBgn0013972	745
FBgn0013973	1504
FBgn0013981	9959
FBgn0013983	759
FBgn0013984	1027
FBgn0013987	2525
FBgn0013995	6190
FBgn0013997	2480
FBgn0014000	1674
FBgn0014002	18681
FBgn0014006	1989
FBgn0014007	1182
FBgn0014009	3443
FBgn0014010	7210
FBgn0014011	1577
FBgn0014018	3710
FBgn0014019	1492
FBgn0014020	10245
FBgn0014022	238
FBgn0014023	609
FBgn0014024	949
FBgn0014026	33046
FBgn0014028	13713
FBgn0014029	981
FBgn0014031	5029
FBgn0014032	433
FBgn0014033	961
FBgn0014037	6105
FBgn0014073	954
FBgn0014075	2549
FBgn0014076	1
FBgn0014092	350
FBgn0014127	914
FBgn0014133	3063
FBgn0014135	285
FBgn0014141	5443
FBgn0014143	73
FBgn0014163	5541
FBgn0014179	24
FBgn0014184	58127
FBgn0014189	2275
FBgn0014269	636
FBgn0014340	291
FBgn0014342	664
FBgn0014343	376
FBgn0014366	641
FBgn0014368	5
FBgn0014380	1144
FBgn0014388	1028
FBgn0014391	2978
FBgn0014395	427
FBgn0014396	14291
FBgn0014411	1784
FBgn0014417	621
FBgn0014427	4243
FBgn0014454	0
FBgn0014455	2339
FBgn0014464	6
FBgn0014465	11
FBgn0014466	2
FBgn0014469	7748
FBgn0014848	1
FBgn0014849	1
FBgn0014850	1
FBgn0014851	0
FBgn0014857	2686
FBgn0014859	355
FBgn0014861	153
FBgn0014863	24736
FBgn0014865	161
FBgn0014868	2420
FBgn0014869	7227
FBgn0014870	2170
FBgn0014877	2803
FBgn0014879	774
FBgn0014903+FBgn0053082	2340
FBgn0014906	3324
FBgn0014930	1440
FBgn0014931	67
FBgn0014949	0
FBgn0015000	1039
FBgn0015001	573
FBgn0015008	1830
FBgn0015010	3608
FBgn0015011	1159
FBgn0015019	1964
FBgn0015024	6163
FBgn0015025	175
FBgn0015031	6162
FBgn0015032	48
FBgn0015033	678
FBgn0015034	577
FBgn0015035	1078
FBgn0015036	14
FBgn0015037	3262
FBgn0015038	423
FBgn0015039	5844
FBgn0015040	1
FBgn0015075	921
FBgn0015218	6227
FBgn0015221	29294
FBgn0015222	32640
FBgn0015229	845
FBgn0015230	1618
FBgn0015239	1502
FBgn0015240	1156
FBgn0015245	9902
FBgn0015247	2858
FBgn0015268	140
FBgn0015269	3064
FBgn0015270	45
FBgn0015271	129
FBgn0015277	1137
FBgn0015278	3431
FBgn0015279	2254
FBgn0015282	3795
FBgn0015283	4227
FBgn0015286	1796
FBgn0015295	534
FBgn0015296	801
FBgn0015298	571
FBgn0015299	443
FBgn0015300	352
FBgn0015316	117
FBgn0015320	3385
FBgn0015321	3409
FBgn0015323	725
FBgn0015324	20258
FBgn0015331	930
FBgn0015336	443
FBgn0015338	749
FBgn0015351	169
FBgn0015359	1393
FBgn0015360	702
FBgn0015371	1319
FBgn0015372	796
FBgn0015376	135
FBgn0015379	530
FBgn0015380	259
FBgn0015381	10
FBgn0015391	256
FBgn0015393	296
FBgn0015396	228
FBgn0015399	464
FBgn0015400	341
FBgn0015402	1169
FBgn0015477	2899
FBgn0015509	4460
FBgn0015513	2794
FBgn0015519	142
FBgn0015520	865
FBgn0015521	8343
FBgn0015522	921
FBgn0015524	143
FBgn0015527	517
FBgn0015541	2684
FBgn0015543	19
FBgn0015544	763
FBgn0015546	457
FBgn0015550	14
FBgn0015553	151
FBgn0015558	820
FBgn0015561	67
FBgn0015568	1532
FBgn0015569	1826
FBgn0015570	1381
FBgn0015571	5415
FBgn0015572	219
FBgn0015574	786
FBgn0015575	9164
FBgn0015576	2531
FBgn0015577	1218
FBgn0015582	379
FBgn0015583	811
FBgn0015584	6953
FBgn0015585	2278
FBgn0015586	1678
FBgn0015589	1984
FBgn0015591	556
FBgn0015600	9722
FBgn0015602	532
FBgn0015609	1315
FBgn0015614	2980
FBgn0015615	828
FBgn0015618	103
FBgn0015621	161
FBgn0015622	10221
FBgn0015623	37923
FBgn0015625	641
FBgn0015663	323
FBgn0015664	716
FBgn0015714	2077
FBgn0015721	254
FBgn0015737	3689
FBgn0015754	3879
FBgn0015756	16585
FBgn0015765	662
FBgn0015766+FBgn0065097	41916
FBgn0015770	20
FBgn0015772	3387
FBgn0015773	526
FBgn0015774	696
FBgn0015776	10118
FBgn0015777	7556
FBgn0015778	10283
FBgn0015781	867
FBgn0015789	3662
FBgn0015790	5558
FBgn0015791	3033
FBgn0015793	866
FBgn0015794	989
FBgn0015795	5944
FBgn0015797	1615
FBgn0015799	1304
FBgn0015801	1271
FBgn0015803	2467
FBgn0015805	734
FBgn0015806	2598
FBgn0015808	2447
FBgn0015818	340
FBgn0015828	607
FBgn0015829	495
FBgn0015831	962
FBgn0015834	3951
FBgn0015838	493
FBgn0015872	2454
FBgn0015903	681
FBgn0015904	163
FBgn0015905	361
FBgn0015919	259
FBgn0015924	3665
FBgn0015925	294
FBgn0015926	9
FBgn0015929	403
FBgn0015949	2468
FBgn0016013	3176
FBgn0016031	3641
FBgn0016032	428
FBgn0016034	522
FBgn0016036	21
FBgn0016038	1560
FBgn0016041	2009
FBgn0016047	149
FBgn0016053	2
FBgn0016054	115
FBgn0016059	3165
FBgn0016061	622
FBgn0016070	1605
FBgn0016075	2788
FBgn0016076	4730
FBgn0016078	1303
FBgn0016080	3119
FBgn0016081	6367
FBgn0016119	6694
FBgn0016120	8968
FBgn0016122	5638
FBgn0016123	2668
FBgn0016126	8992
FBgn0016131	240
FBgn0016641	1280
FBgn0016650	754
FBgn0016660	64
FBgn0016672	1624
FBgn0016675	2408
FBgn0016684	3702
FBgn0016685	1709
FBgn0016687	9717
FBgn0016691	10886
FBgn0016693	8064
FBgn0016694	10653
FBgn0016696	4935
FBgn0016697	2845
FBgn0016698	599
FBgn0016700	3904
FBgn0016701	2043
FBgn0016715	2293
FBgn0016726	6864
FBgn0016754	1657
FBgn0016756	11555
FBgn0016762	245
FBgn0016792	605
FBgn0016794	833
FBgn0016797	1839
FBgn0016917	8123
FBgn0016919	379
FBgn0016920	182
FBgn0016926	7279
FBgn0016930	1894
FBgn0016970	196
FBgn0016974	907
FBgn0016976+FBgn0016975	3050
FBgn0016977	6126
FBgn0016978	1265
FBgn0016983	1506
FBgn0016984	2295
FBgn0017414	144
FBgn0017418	2548
FBgn0017424	5
FBgn0017429	805
FBgn0017430	502
FBgn0017448	731
FBgn0017456	1423
FBgn0017457	799
FBgn0017482	493
FBgn0017545	37539
FBgn0017550	1406
FBgn0017551	340
FBgn0017556	1226
FBgn0017558	8756
FBgn0017561	521
FBgn0017566	15600
FBgn0017567	5824
FBgn0017572	2675
FBgn0017577	123
FBgn0017578	576
FBgn0017579	15596
FBgn0017581	52140
FBgn0017590	408
FBgn0019624	15152
FBgn0019637	645
FBgn0019643	4883
FBgn0019644	12207
FBgn0019650	414
FBgn0019660	237
FBgn0019661	16394
FBgn0019662	1315
FBgn0019686	327
FBgn0019809	10
FBgn0019828	10439
FBgn0019830	4168
FBgn0019886	8957
FBgn0019890	6266
FBgn0019925	3266
FBgn0019928	249
FBgn0019929	1625
FBgn0019932	1436
FBgn0019936	11138
FBgn0019938	583
FBgn0019940	1796
FBgn0019947	1586
FBgn0019948	4754
FBgn0019949	497
FBgn0019952	995
FBgn0019957	6158
FBgn0019960	10238
FBgn0019968	5584
FBgn0019972	700
FBgn0019982	2661
FBgn0019985	494
FBgn0019990	1614
FBgn0020018	1584
FBgn0020224	1577
FBgn0020235	12861
FBgn0020236	32068
FBgn0020238	14418
FBgn0020248	23
FBgn0020249	2362
FBgn0020251	1101
FBgn0020255	5096
FBgn0020257	880
FBgn0020258	56
FBgn0020261	1728
FBgn0020269	523
FBgn0020270	250
FBgn0020272	188
FBgn0020277	175
FBgn0020278	1215
FBgn0020279	6437
FBgn0020280	365
FBgn0020294	760
FBgn0020299	1187
FBgn0020300	1211
FBgn0020304	5053
FBgn0020305	387
FBgn0020307	729
FBgn0020309	4357
FBgn0020312	525
FBgn0020369	2824
FBgn0020370	3070
FBgn0020371	1679
FBgn0020372	943
FBgn0020376	4
FBgn0020377	246
FBgn0020378	340
FBgn0020379	616
FBgn0020381	798
FBgn0020385	16237
FBgn0020386	6365
FBgn0020388	1445
FBgn0020389	529
FBgn0020391	132
FBgn0020392	886
FBgn0020399	1868
FBgn0020407	260
FBgn0020412	3800
FBgn0020414	6387
FBgn0020415	4996
FBgn0020416	1838
FBgn0020429	54
FBgn0020440	1564
FBgn0020443	4108
FBgn0020445	348
FBgn0020493	1203
FBgn0020496	4753
FBgn0020497	3082
FBgn0020503	14489
FBgn0020506	435
FBgn0020508	317
FBgn0020509	3840
FBgn0020510	1197
FBgn0020513	16353
FBgn0020518	5
FBgn0020521	2695
FBgn0020545	2480
FBgn0020546+FBgn0262462	3
FBgn0020556	2
FBgn0020616	1031
FBgn0020617	39
FBgn0020618	18802
FBgn0020620	1837
FBgn0020621	3710
FBgn0020622	1370
FBgn0020626	3465
FBgn0020633	32
FBgn0020637	18
FBgn0020638	1
FBgn0020639	1
FBgn0020640	6
FBgn0020641	1
FBgn0020642	3
FBgn0020643	0
FBgn0020644	0
FBgn0020645	1
FBgn0020646	0
FBgn0020647	7743
FBgn0020653	8430
FBgn0020655	1349
FBgn0020660	4
FBgn0020762	1113
FBgn0020764	10818
FBgn0020765	5
FBgn0020766	1508
FBgn0020767	1760
FBgn0020880	7
FBgn0020887	1266
FBgn0020906	1205
FBgn0020907	1631
FBgn0020908	9500
FBgn0020909	228
FBgn0020910+FBgn0086056	35041
FBgn0020912	796
FBgn0020930	1382
FBgn0021738	52
FBgn0021742	10
FBgn0021750	331
FBgn0021760	12800
FBgn0021761	697
FBgn0021764	998
FBgn0021765	4481
FBgn0021767	163
FBgn0021768	1859
FBgn0021776	114
FBgn0021795	1114
FBgn0021796	1437
FBgn0021800	1071
FBgn0021814	2210
FBgn0021818	1057
FBgn0021825	1369
FBgn0021847	1673
FBgn0021856	686
FBgn0021872	15274
FBgn0021874	394
FBgn0021875	266
FBgn0021895	1379
FBgn0021906	13386
FBgn0021944	1888
FBgn0021967	4251
FBgn0021979	5925
FBgn0021995	640
FBgn0022023	4606
FBgn0022027	605
FBgn0022029	1065
[truncated: 15,153 more rows]
