# Supplementary material for: The Drosophila transcriptional network is structured by microbiota
Source: BMC Genomics. 2016 Nov 25;17:975. doi: 10.1186/s12864-016-3307-9 (PMC5124311; doi:10.1186/s12864-016-3307-9)
Supplement: Additional file 12: — Data analysis tools. The unzipped folder contains (1) parameters used to align and count reads (align_count_index_reads.txt) and (2) an R script to replicate the data analysis. See README file and R script within folder for instructions. (ZIP 15304 kb) [file 12864_2016_3307_MOESM12_ESM.zip › DobsonEtAlBMCanalysis_submitted/counts_raw/541_6823_4226_N_JC-15_13_ACAGTG_R1_sn.sam.count]

FBgn0000003	0
FBgn0000008	834
FBgn0000014	402
FBgn0000015	538
FBgn0000017	2045
FBgn0000018	584
FBgn0000022	0
FBgn0000024	2008
FBgn0000028	347
FBgn0000032	996
FBgn0000036	522
FBgn0000037	444
FBgn0000038	2104
FBgn0000039	301
FBgn0000042	31975
FBgn0000043	7456
FBgn0000045	21244
FBgn0000046	13495
FBgn0000047	3001
FBgn0000052	2283
FBgn0000053	2048
FBgn0000054	960
FBgn0000055+FBgn0000056	194453
FBgn0000057	2067
FBgn0000061	14
FBgn0000063	269
FBgn0000064	110492
FBgn0000071	15
FBgn0000075	158
FBgn0000077	403
FBgn0000078	2512
FBgn0000079	29558
FBgn0000083	7008
FBgn0000084	1952
FBgn0000092	72
FBgn0000094	7862
FBgn0000097	1373
FBgn0000099	1672
FBgn0000100	22635
FBgn0000108	4641
FBgn0000109	360
FBgn0000114	18937
FBgn0000115	1094
FBgn0000116	56391
FBgn0000117	6277
FBgn0000119	1516
FBgn0000120	29390
FBgn0000121	20441
FBgn0000137	0
FBgn0000139	1103
FBgn0000140	1458
FBgn0000146	223
FBgn0000147	1268
FBgn0000150	12536
FBgn0000152	156
FBgn0000153	2578
FBgn0000157	433
FBgn0000158	52
FBgn0000163	2146
FBgn0000166	20
FBgn0000173	3452
FBgn0000179	169
FBgn0000180	107
FBgn0000181	12167
FBgn0000182+FBgn0266459	4904
FBgn0000183	2335
FBgn0000206	814
FBgn0000210	236
FBgn0000212	1838
FBgn0000216	0
FBgn0000221	192
FBgn0000227	2
FBgn0000228	1340
FBgn0000229	1842
FBgn0000233	83
FBgn0000239	3897
FBgn0000241	121
FBgn0000244	3410
FBgn0000246	181
FBgn0000247	2698
FBgn0000250	4030
FBgn0000251	1749
FBgn0000253	30424
FBgn0000256	11895
FBgn0000257	783
FBgn0000259	3517
FBgn0000261	35486
FBgn0000273	5593
FBgn0000274	2142
FBgn0000276	8
FBgn0000277	157
FBgn0000278	31
FBgn0000279	80
FBgn0000280	1
FBgn0000281	0
FBgn0000283	2276
FBgn0000286	2775
FBgn0000287	1853
FBgn0000289	3756
FBgn0000299	4787
FBgn0000303	586
FBgn0000308	11492
FBgn0000316	751
FBgn0000317	1495
FBgn0000318	2967
FBgn0000319	12087
FBgn0000320	723
FBgn0000326	909
FBgn0000330	454
FBgn0000337	3
FBgn0000339	1905
FBgn0000346	3455
FBgn0000351	36
FBgn0000352	548
FBgn0000355	83
FBgn0000356	1
FBgn0000357	33
FBgn0000358	1
FBgn0000359	0
FBgn0000360	1
FBgn0000370	27641
FBgn0000376	391
FBgn0000377	635
FBgn0000382	4422
FBgn0000384	479
FBgn0000394	620
FBgn0000395	555
FBgn0000404	1660
FBgn0000405	2510
FBgn0000406	19104
FBgn0000409	15813
FBgn0000411	566
FBgn0000412	3192
FBgn0000413	2154
FBgn0000414	2768
FBgn0000416	37316
FBgn0000422	2598
FBgn0000426	319
FBgn0000427	84
FBgn0000439	124
FBgn0000442	79
FBgn0000447	4615
FBgn0000449	10
FBgn0000451	283
FBgn0000454	4394
FBgn0000455+FBgn0065087	2188
FBgn0000459	189
FBgn0000463	217
FBgn0000464	2438
FBgn0000473	2158
FBgn0000477	1398
FBgn0000479	3484
FBgn0000482	713
FBgn0000489	3138
FBgn0000490	640
FBgn0000492	376
FBgn0000497	352
FBgn0000499	2507
FBgn0000500	215
FBgn0000504	2477
FBgn0000520	349
FBgn0000524	417
FBgn0000527	281
FBgn0000529	14
FBgn0000533	407
FBgn0000535	947
FBgn0000536	5118
FBgn0000541	5472
FBgn0000542	280
FBgn0000543	839
FBgn0000546	832
FBgn0000547	1784
FBgn0000551	17
FBgn0000552	1
FBgn0000556	161672
FBgn0000557	7207
FBgn0000559	88102
FBgn0000560	103
FBgn0000562	2564
FBgn0000564	0
FBgn0000565	2157
FBgn0000566	2073
FBgn0000567	873
FBgn0000568	2647
FBgn0000575	2299
FBgn0000576	69
FBgn0000577	196
FBgn0000578	809
FBgn0000579	37927
FBgn0000581	3605
FBgn0000588	175
FBgn0000591	1
FBgn0000592	45793
FBgn0000594	0
FBgn0000606	0
FBgn0000611	3026
FBgn0000615	39794
FBgn0000617	353
FBgn0000618	252
FBgn0000625	130
FBgn0000629	645
FBgn0000633	357
FBgn0000635	2811
FBgn0000636	1474
FBgn0000639	4
FBgn0000640	26
FBgn0000644	31
FBgn0000658	63
FBgn0000659	1086
FBgn0000662	1752
FBgn0000667	10716
FBgn0000709	1032
FBgn0000711	2498
FBgn0000715	273
FBgn0000719	709
FBgn0000721	6184
FBgn0000723	3321
FBgn0000808	25
FBgn0000810	668
FBgn0000826	33
FBgn0000927	57
FBgn0000928	120
FBgn0000964	73
FBgn0000996	394
FBgn0001075	393
FBgn0001077	38
FBgn0001079	300
FBgn0001083	181
FBgn0001084	164
FBgn0001085	195
FBgn0001086	857
FBgn0001087	1378
FBgn0001089	2410
FBgn0001090	3702
FBgn0001091	38803
FBgn0001092	21925
FBgn0001098	9490
FBgn0001104	1063
FBgn0001105	5945
FBgn0001108	2443
FBgn0001112	6448
FBgn0001114	8204
FBgn0001120	20
FBgn0001122	2550
FBgn0001123	1938
FBgn0001124	14262
FBgn0001125	7189
FBgn0001128	27948
FBgn0001133	782
FBgn0001134	108
FBgn0001137	922
FBgn0001138	113
FBgn0001139	3014
FBgn0001142	3489
FBgn0001145	28270
FBgn0001147	230
FBgn0001148	87
FBgn0001149	16457
FBgn0001150	87
FBgn0001168	2245
FBgn0001169	1058
FBgn0001170	42
FBgn0001174	4
FBgn0001179	448
FBgn0001180	175
FBgn0001185	533
FBgn0001186	11091
FBgn0001187	5313
FBgn0001189	1547
FBgn0001197	1861
FBgn0001202	1621
FBgn0001206	338
FBgn0001208	8615
FBgn0001215	12748
FBgn0001216	8859
FBgn0001217	14550
FBgn0001218	26346
FBgn0001220	17227
FBgn0001222	1701
FBgn0001224	1776
FBgn0001225	3589
FBgn0001226	2210
FBgn0001227	29
FBgn0001228+FBgn0001223	5057
FBgn0001229	128
FBgn0001230	2316
FBgn0001233	45818
FBgn0001234+FBgn0263537	4932
FBgn0001235	2320
FBgn0001247	3005
FBgn0001248	23155
FBgn0001250	3243
FBgn0001253	47
FBgn0001254	0
FBgn0001255	59
FBgn0001256	2
FBgn0001257	2424
FBgn0001258	1961
FBgn0001259	122
FBgn0001263	3384
FBgn0001269	189
FBgn0001276	214
FBgn0001280	2123
FBgn0001281	3806
FBgn0001285	1257
FBgn0001291	2205
FBgn0001296	1293
FBgn0001297	9340
FBgn0001301	1949
FBgn0001308	3731
FBgn0001311	267
FBgn0001313	492
FBgn0001319	64
FBgn0001320	311
FBgn0001321	25
FBgn0001323	292
FBgn0001324	2445
FBgn0001325	87
FBgn0001330	246
FBgn0001332	1675
FBgn0001341	435
FBgn0001404	3675
FBgn0001491	879
FBgn0001565	2177
FBgn0001612	543
FBgn0001624	4904
FBgn0001941	2314
FBgn0001942	40013
FBgn0001961	3730
FBgn0001965	1598
FBgn0001967	0
FBgn0001970	5
FBgn0001974	550
FBgn0001977	1416
FBgn0001978	2844
FBgn0001981	1003
FBgn0001983	2
FBgn0001986	1024
FBgn0001987	1281
FBgn0001989	4410
FBgn0001990	417
FBgn0001991	4901
FBgn0001992	103
FBgn0001994	1900
FBgn0001995	700
FBgn0002021	1361
FBgn0002022	2999
FBgn0002023	507
FBgn0002031	4553
FBgn0002036	5267
FBgn0002044	2515
FBgn0002069	659
FBgn0002121	2460
FBgn0002174	4942
FBgn0002183	1783
FBgn0002283	1029
FBgn0002284	4963
FBgn0002306	796
FBgn0002354	460
FBgn0002413	2653
FBgn0002431	7502
FBgn0002440	1
FBgn0002441	1715
FBgn0002466+FBgn0266678	442
FBgn0002521	1960
FBgn0002522	129
FBgn0002524	1230
FBgn0002525	2396
FBgn0002526	3577
FBgn0002531	26
FBgn0002533	8
FBgn0002534	5
FBgn0002535	1
FBgn0002542	1145
FBgn0002552	686
FBgn0002561	0
FBgn0002562	133
FBgn0002563	1008
FBgn0002564	38
FBgn0002565	367
FBgn0002566	2553
FBgn0002567	2752
FBgn0002569	2473
FBgn0002570	35490
FBgn0002571	3359
FBgn0002573	111
FBgn0002576	99
FBgn0002577	43
FBgn0002579	17239
FBgn0002590	19895
FBgn0002592	27
FBgn0002593	20142
FBgn0002607	22541
FBgn0002609	75
FBgn0002622	22201
FBgn0002626	17005
FBgn0002629	2
FBgn0002631	0
FBgn0002632	3
FBgn0002633	1
FBgn0002638	1685
FBgn0002641	877
FBgn0002643	1797
FBgn0002645	4242
FBgn0002673	3215
FBgn0002707	278
FBgn0002709+FBgn0028581	5770
FBgn0002715	1470
FBgn0002716	53
FBgn0002719	35983
FBgn0002723	706
FBgn0002732	39
FBgn0002733	162
FBgn0002734	0
FBgn0002735	7
FBgn0002736	497
FBgn0002772	18536
FBgn0002773	41865
FBgn0002774	1834
FBgn0002775	543
FBgn0002778	1196
FBgn0002780	2088
FBgn0002783	1608
FBgn0002787	4386
FBgn0002789	9558
FBgn0002791	1077
FBgn0002838	220
FBgn0002842	515
FBgn0002855	14721
FBgn0002856	4813
FBgn0002862	14248
FBgn0002863	0
FBgn0002865	23251
FBgn0002868	12810
FBgn0002869	206
FBgn0002872	460
FBgn0002873	4435
FBgn0002878	376
FBgn0002887	936
FBgn0002891	464
FBgn0002899	202
FBgn0002901	583
FBgn0002905	4124
FBgn0002906	1804
FBgn0002914	3390
FBgn0002917	982
FBgn0002921	53227
FBgn0002922	77
FBgn0002924	630
FBgn0002926	48
FBgn0002930	4475
FBgn0002931	764
FBgn0002932	269
FBgn0002933	0
FBgn0002936	0
FBgn0002937	1092
FBgn0002938	14730
FBgn0002939	692
FBgn0002940	95572
FBgn0002941	32
FBgn0002945	526
FBgn0002948	105
FBgn0002962	37
FBgn0002973	2678
FBgn0002985	489
FBgn0002989	252
FBgn0003002	45
FBgn0003008	669
FBgn0003009	1338
FBgn0003011	163
FBgn0003015	12
FBgn0003023	76
FBgn0003028	267
FBgn0003034	7364
FBgn0003041	1087
FBgn0003042	313
FBgn0003044	1313
FBgn0003046	29
FBgn0003048	1443
FBgn0003053	1753
FBgn0003057	0
FBgn0003060	23
FBgn0003062	906
FBgn0003065	4
FBgn0003068	1453
FBgn0003071	16261
FBgn0003074	19779
FBgn0003076	6639
FBgn0003079	667
FBgn0003082	240
FBgn0003086	0
FBgn0003087	380
FBgn0003089	156
FBgn0003090	278
FBgn0003091	1407
FBgn0003093	2710
FBgn0003114	13
FBgn0003116	826
FBgn0003117	59
FBgn0003118	571
FBgn0003124	3812
FBgn0003129	165
FBgn0003130	14
FBgn0003132	3016
FBgn0003134	5474
FBgn0003137	5442
FBgn0003139	710
FBgn0003140	882
FBgn0003141	1055
FBgn0003145	674
FBgn0003149	22147
FBgn0003159	6439
FBgn0003162	1854
FBgn0003165	1972
FBgn0003169	1852
FBgn0003174	95
FBgn0003175	2591
FBgn0003187	4619
FBgn0003189	1293
FBgn0003204	1983
FBgn0003205	1759
FBgn0003206	1577
FBgn0003209	2296
FBgn0003210	1823
FBgn0003218	5710
FBgn0003227	203
FBgn0003231	13862
FBgn0003248	239
FBgn0003249	2605
FBgn0003250	5323
FBgn0003254	639
FBgn0003255	101
FBgn0003256	1059
FBgn0003257	325
FBgn0003261	14165
FBgn0003267	34
FBgn0003268	334
FBgn0003270	1
FBgn0003274	20439
FBgn0003275	1468
FBgn0003277	4227
FBgn0003278	165
FBgn0003279	27353
FBgn0003285	176
FBgn0003292	83
FBgn0003295	43
FBgn0003300	31
FBgn0003301	2115
FBgn0003302	1692
FBgn0003308	1529
FBgn0003310	1669
FBgn0003312	52
FBgn0003313+FBgn0263087	14
FBgn0003317	1208
FBgn0003319	7
FBgn0003321	3234
FBgn0003326	114
FBgn0003328	2062
FBgn0003330	426
FBgn0003334	1761
FBgn0003339	235
FBgn0003345	2448
FBgn0003346	948
FBgn0003353	445
FBgn0003356	7122
FBgn0003357	6920
FBgn0003358	6722
FBgn0003360	83367
FBgn0003366	3001
FBgn0003372	7
FBgn0003373	0
FBgn0003374	0
FBgn0003375	0
FBgn0003377	3
FBgn0003378	2
FBgn0003380	2677
FBgn0003382	33
FBgn0003386	1182
FBgn0003388	223
FBgn0003390	745
FBgn0003391	1641
FBgn0003392	8924
FBgn0003396	2269
FBgn0003401	62
FBgn0003410	2937
FBgn0003411	22
FBgn0003415	2914
FBgn0003416	499
FBgn0003423	7838
FBgn0003429	4825
FBgn0003430	126
FBgn0003435	27869
FBgn0003444	419
FBgn0003447	760
FBgn0003448	0
FBgn0003449	904
FBgn0003450	19
FBgn0003459	668
FBgn0003460	907
FBgn0003462	18028
FBgn0003463	2557
FBgn0003464	1966
FBgn0003475	7347
FBgn0003479	336
FBgn0003480	62
FBgn0003482	7
FBgn0003483	357
FBgn0003486	0
FBgn0003495	959
FBgn0003499	210
FBgn0003502+FBgn0262374	1078
FBgn0003510+FBgn0003511	356
FBgn0003512	788
FBgn0003513	183
FBgn0003514	3422
FBgn0003515	1122
FBgn0003517	25676
FBgn0003520	2621
FBgn0003525	48
FBgn0003527	640
FBgn0003545	1376
FBgn0003557	3253
FBgn0003559	836
FBgn0003567	1538
FBgn0003575	1666
FBgn0003598	1033
FBgn0003607	1663
FBgn0003612	3527
FBgn0003638	8517
FBgn0003651	2006
FBgn0003654	703
FBgn0003655	80
FBgn0003656	9356
FBgn0003660	4899
FBgn0003676	1990
FBgn0003683	1
FBgn0003687	309
FBgn0003701	578
FBgn0003710	452
FBgn0003714	465
FBgn0003716	1942
FBgn0003719	132
FBgn0003720	1
FBgn0003721	20326
FBgn0003731	3284
FBgn0003732	1938
FBgn0003733	215
FBgn0003741	322
FBgn0003742	1207
FBgn0003744	1969
FBgn0003747	3
FBgn0003748	17747
FBgn0003751	21
FBgn0003861	13846
FBgn0003862	2376
FBgn0003863	54941
FBgn0003865	1
FBgn0003866	424
FBgn0003867	1225
FBgn0003870	2422
FBgn0003882	949
FBgn0003884	47961
FBgn0003885	8761
FBgn0003886	830
FBgn0003887	10124
FBgn0003888	3124
FBgn0003889	38398
FBgn0003890	3959
FBgn0003891	12283
FBgn0003892	675
FBgn0003896	242
FBgn0003900	879
FBgn0003916	0
FBgn0003920	1
FBgn0003922	0
FBgn0003923	0
FBgn0003926	10
FBgn0003930	5
FBgn0003931	0
FBgn0003933	0
FBgn0003934	2
FBgn0003935	0
FBgn0003936	0
FBgn0003938	0
FBgn0003941	17191
FBgn0003942	20999
FBgn0003943	18015
FBgn0003944	553
FBgn0003950	321
FBgn0003961	3600
FBgn0003963	386
FBgn0003964	1240
FBgn0003965	861
FBgn0003969	1088
FBgn0003975	450
FBgn0003977	666
FBgn0003978	171
FBgn0003979	1
FBgn0003980	8
FBgn0003983	2
FBgn0003984	398
FBgn0003996	653
FBgn0003997	351
FBgn0004003	1907
FBgn0004009	51
FBgn0004028	16871
FBgn0004034	2
FBgn0004045	164
FBgn0004047	275
FBgn0004049	1748
FBgn0004050	1415
FBgn0004052	5
FBgn0004053	4
FBgn0004054	1
FBgn0004055	2056
FBgn0004057	5035
FBgn0004066	3045
FBgn0004087	190
FBgn0004101	397
FBgn0004102	219
FBgn0004103	5665
FBgn0004106	258
FBgn0004107	101
FBgn0004108	412
FBgn0004110	5
FBgn0004117	17034
FBgn0004118	355
FBgn0004132	619
FBgn0004133	1192
FBgn0004143	4
FBgn0004167	8764
FBgn0004168	282
FBgn0004169	25072
FBgn0004170	0
FBgn0004171	7066
FBgn0004172	1712
FBgn0004173	8925
FBgn0004174	8387
FBgn0004175	4384
FBgn0004177	8475
FBgn0004179	4226
FBgn0004181	175376
FBgn0004183	3
FBgn0004185	0
FBgn0004186	2
FBgn0004187	3
FBgn0004188	0
FBgn0004189	0
FBgn0004190	0
FBgn0004191	11
FBgn0004192	0
FBgn0004197	389
FBgn0004198	1419
FBgn0004227	1917
FBgn0004228	875
FBgn0004237	3480
FBgn0004240	221
FBgn0004242	7338
FBgn0004244	1807
FBgn0004359	657
FBgn0004360	164
FBgn0004362	1236
FBgn0004363	32291
FBgn0004364	1311
FBgn0004367	261
FBgn0004368	1676
FBgn0004369	1399
FBgn0004370	3079
FBgn0004372	292
FBgn0004373	5917
FBgn0004374	1669
FBgn0004378	258
FBgn0004379	1527
FBgn0004380	913
FBgn0004381	838
FBgn0004387	2058
FBgn0004389	3
FBgn0004390	824
FBgn0004391	771
FBgn0004394	69
FBgn0004395	865
FBgn0004396	1623
FBgn0004397	2571
FBgn0004400	24
FBgn0004401	5678
FBgn0004403	6639
FBgn0004404	3601
FBgn0004406	541
FBgn0004407+FBgn0064115	904
FBgn0004414	12106
FBgn0004419	3370
FBgn0004425	866
FBgn0004426	1174
FBgn0004427	297
FBgn0004428	1931
FBgn0004429	3699
FBgn0004430	28
FBgn0004431	11
FBgn0004432	17288
FBgn0004436	3995
FBgn0004449	3462
FBgn0004456	1490
FBgn0004462	1042
FBgn0004463	448
FBgn0004465	1061
FBgn0004507	20140
FBgn0004509	3431
FBgn0004510	520
FBgn0004511	27
FBgn0004512	4420
FBgn0004513	601
FBgn0004514	92
FBgn0004516	3565
FBgn0004552	409
FBgn0004554	20
FBgn0004556	251
FBgn0004567	58
FBgn0004569	327
FBgn0004573	172
FBgn0004574	4717
FBgn0004575	2666
FBgn0004577	6
FBgn0004580	2301
FBgn0004581	1331
FBgn0004583	1008
FBgn0004584	665
FBgn0004587	5703
FBgn0004588	1
FBgn0004589	2
FBgn0004590	1
FBgn0004591	0
FBgn0004592	0
FBgn0004593	10
FBgn0004594	3
FBgn0004595	2396
FBgn0004597	502
FBgn0004598	2258
FBgn0004606	831
FBgn0004607	839
FBgn0004611	2867
FBgn0004618	286
FBgn0004619	225
FBgn0004620	373
FBgn0004622	116
FBgn0004623	6695
FBgn0004629	2
FBgn0004635	509
FBgn0004636	3470
FBgn0004638	1659
FBgn0004643	587
FBgn0004644	184
FBgn0004646	2709
FBgn0004647	832
FBgn0004648	4854
FBgn0004649+FBgn0263530	72
FBgn0004650	989
FBgn0004652	1529
FBgn0004654	11182
FBgn0004655	1294
FBgn0004656	2916
FBgn0004657	3813
FBgn0004666	119
FBgn0004687	4206
FBgn0004698	1775
FBgn0004777	19
FBgn0004778	197
FBgn0004779	2
FBgn0004780	1
FBgn0004781	3
FBgn0004782	2
FBgn0004783	1
FBgn0004784	3511
FBgn0004795	1247
FBgn0004797	1107
FBgn0004811	901
FBgn0004828	9172
FBgn0004832	491
FBgn0004837	634
FBgn0004838	12487
FBgn0004839	139
FBgn0004841	63
FBgn0004842	93
FBgn0004852	2414
FBgn0004854	290
FBgn0004855	451
FBgn0004856	1175
FBgn0004858	815
FBgn0004859	908
FBgn0004860	295
FBgn0004861	523
FBgn0004862	42
FBgn0004863	79
FBgn0004864	1249
FBgn0004865	326
FBgn0004867	23766
FBgn0004868	8593
FBgn0004870	247
FBgn0004872	82
FBgn0004875	4290
FBgn0004876	6970
FBgn0004878	2
FBgn0004880	847
FBgn0004882	14138
FBgn0004885	3204
FBgn0004888	9556
FBgn0004889	3483
FBgn0004892	168
FBgn0004893	960
FBgn0004895	15
FBgn0004896	39
FBgn0004897	11
FBgn0004898	18
FBgn0004901	289
FBgn0004903	2746
FBgn0004907	25054
FBgn0004908	446
FBgn0004910	1849
FBgn0004911	14
FBgn0004913	2304
FBgn0004914	4077
FBgn0004915	1528
FBgn0004919	1890
FBgn0004921	10406
FBgn0004924	3982
FBgn0004926	4862
FBgn0004956	297
FBgn0004957	268
FBgn0004959	50
FBgn0005198	1763
FBgn0005278	9693
FBgn0005322	1605
FBgn0005355	756
FBgn0005386	3046
FBgn0005390	44
FBgn0005391	598
FBgn0005411	2221
FBgn0005427	1443
FBgn0005533	14766
FBgn0005536	6573
FBgn0005558	188
FBgn0005561	300
FBgn0005564	758
FBgn0005585	25873
FBgn0005586	1752
FBgn0005590	3
FBgn0005592	188
FBgn0005593	24734
FBgn0005596	947
FBgn0005612	1451
FBgn0005613	124
FBgn0005614	5248
FBgn0005617	844
FBgn0005619	846
FBgn0005624	155
FBgn0005626	1650
FBgn0005631	1437
FBgn0005632	6231
FBgn0005633	99
FBgn0005636	977
FBgn0005638	154
FBgn0005640	2127
FBgn0005642	1044
FBgn0005648	1466
FBgn0005649	3964
FBgn0005654+FBgn0085344	5108
FBgn0005655	305
FBgn0005658	136
FBgn0005659	956
FBgn0005660	198
FBgn0005664	132
FBgn0005666	39374
FBgn0005670	605
FBgn0005671	18354
FBgn0005672	1677
FBgn0005674	1942
FBgn0005677	424
FBgn0005683	171
FBgn0005694	1571
FBgn0005695	572
FBgn0005696	113
FBgn0005771	1115
FBgn0005775	617
FBgn0005777	2323
FBgn0005778	743
FBgn0005779	668
FBgn0008635	5339
FBgn0008636	49
FBgn0008646	60
FBgn0008651	168
FBgn0010014	584
FBgn0010015	867
FBgn0010019	591639
FBgn0010038	105
FBgn0010039	896
FBgn0010040	8
FBgn0010041	854
FBgn0010042	47
FBgn0010043	49
FBgn0010044	85
FBgn0010051	3607
FBgn0010052	102
FBgn0010053	5830
FBgn0010078	17225
FBgn0010097	12
FBgn0010100	48596
FBgn0010105	348
FBgn0010109	0
FBgn0010113	1372
FBgn0010114	2919
FBgn0010173	1661
FBgn0010194	216
FBgn0010197	115
FBgn0010198	10207
FBgn0010213	6433
FBgn0010215	3269
FBgn0010217	82698
FBgn0010220	417
FBgn0010222	970
FBgn0010223	481
FBgn0010225	16162
FBgn0010226	18297
FBgn0010228	3649
FBgn0010235	2768
FBgn0010238	2356
FBgn0010240	179
FBgn0010241	2503
FBgn0010246	5796
FBgn0010247	1184
FBgn0010258	835
FBgn0010263	7291
FBgn0010265	17302
FBgn0010269	641
FBgn0010278	857
FBgn0010280	4322
FBgn0010282	1608
FBgn0010287	383
FBgn0010288	5637
FBgn0010292	492
FBgn0010294	0
FBgn0010295	0
FBgn0010296	0
FBgn0010300	1086
FBgn0010303	1401
FBgn0010309	1487
FBgn0010313	1624
FBgn0010314	247
FBgn0010315	391
FBgn0010316	488
FBgn0010317	52
FBgn0010323	25
FBgn0010328	1575
FBgn0010329	272
FBgn0010333	2239
FBgn0010339	1271
FBgn0010340	401
FBgn0010341	3107
FBgn0010342	292
FBgn0010348	11245
FBgn0010350	5497
FBgn0010352	39906
FBgn0010355	2562
FBgn0010356	573
FBgn0010357	42411
FBgn0010358	1
FBgn0010359	0
FBgn0010379	3010
FBgn0010380	2384
FBgn0010381	2279
FBgn0010382	853
FBgn0010383	690
FBgn0010385	109
FBgn0010387	15128
FBgn0010388	186
FBgn0010389	620
FBgn0010391	2921
FBgn0010395	615
FBgn0010397	1789
FBgn0010398	295
FBgn0010399	387
FBgn0010401	1042
FBgn0010403	1265
FBgn0010406	1437
FBgn0010407	68
FBgn0010408	8643
FBgn0010409	14398
FBgn0010411	26968
FBgn0010412	8086
FBgn0010414	321
FBgn0010415	5581
FBgn0010416	801
FBgn0010417	947
FBgn0010421	414
FBgn0010422	1270
FBgn0010423	661
FBgn0010424	823
FBgn0010425	3686
FBgn0010431	149
FBgn0010433	0
FBgn0010434	7225
FBgn0010435	19104
FBgn0010438	58
FBgn0010441	720
FBgn0010452	243
FBgn0010453	166
FBgn0010470	4344
FBgn0010473	2466
FBgn0010482	7946
FBgn0010488	16369
FBgn0010497	2016
FBgn0010501	270
FBgn0010504	5254
FBgn0010516	6595
FBgn0010520	286
FBgn0010531	830
FBgn0010548	13629
FBgn0010549	203
FBgn0010551	6928
FBgn0010575	2672
FBgn0010583	2062
FBgn0010590	4589
FBgn0010591	2697
FBgn0010602	1793
FBgn0010607	278
FBgn0010611	3572
FBgn0010612	11596
FBgn0010620	2118
FBgn0010621	2428
FBgn0010622	539
FBgn0010638	4372
FBgn0010651	3729
FBgn0010660	1715
FBgn0010741	955
FBgn0010747	4493
FBgn0010750	998
FBgn0010762	1775
FBgn0010768	146
FBgn0010770	245
FBgn0010772	3427
FBgn0010774	2356
FBgn0010786	3748
FBgn0010803	1984
FBgn0010808	2914
FBgn0010812	1439
FBgn0010825	3392
FBgn0010830	515
FBgn0010877	1838
FBgn0010894	661
FBgn0010905	2938
FBgn0010909	3783
FBgn0010926	372
FBgn0011016	3439
FBgn0011020	228
FBgn0011202	1639
FBgn0011204	3632
FBgn0011205	2148
FBgn0011206	21355
FBgn0011207	1781
FBgn0011211	55347
FBgn0011217	18328
FBgn0011224	6173
FBgn0011225	16617
FBgn0011227	4002
FBgn0011230	16168
FBgn0011232	893
FBgn0011236	918
FBgn0011239	1674
FBgn0011241	839
FBgn0011244	17901
FBgn0011259	830
FBgn0011260	717
FBgn0011270	6689
FBgn0011272	17012
FBgn0011273+FBgn0039374	5492
FBgn0011274	2529
FBgn0011276	10
FBgn0011277	5
FBgn0011278	168
FBgn0011279	353
FBgn0011280	8247
FBgn0011281	2214
FBgn0011282	10
FBgn0011283	537
FBgn0011284	21568
FBgn0011286	8388
FBgn0011288	1854
FBgn0011289	2576
FBgn0011290	738
FBgn0011291	369
FBgn0011293	802
FBgn0011294	279
FBgn0011296	3608
FBgn0011297	440
FBgn0011300	1511
FBgn0011305	885
FBgn0011327	4957
FBgn0011335	417
FBgn0011336	7141
FBgn0011361	6761
FBgn0011455	7050
FBgn0011474	869
FBgn0011476	456
FBgn0011481	1858
FBgn0011509	947
FBgn0011554	450
FBgn0011555	3343
FBgn0011556	903
FBgn0011559	63910
FBgn0011566	395
FBgn0011569	464
FBgn0011570	1167
FBgn0011571	1166
FBgn0011573	2914
FBgn0011576	0
FBgn0011581	894
FBgn0011582	385
FBgn0011584	7639
FBgn0011586	1483
FBgn0011589	303
FBgn0011591	486
FBgn0011592	1345
FBgn0011596	3394
FBgn0011603	2208
FBgn0011604	3024
FBgn0011606	4673
FBgn0011638	1527
FBgn0011640	1867
FBgn0011642	2304
FBgn0011648	1626
FBgn0011653	13
FBgn0011655	960
FBgn0011656	2875
FBgn0011659	205
FBgn0011660	705
FBgn0011661	9523
FBgn0011666	1414
FBgn0011668	44123
FBgn0011669	43624
FBgn0011670	8123
FBgn0011672	3075
FBgn0011674	273
FBgn0011676	346
FBgn0011692	226
FBgn0011693	1698
FBgn0011694	71887
FBgn0011695	44361
FBgn0011701	551
FBgn0011703	128
FBgn0011704	371
FBgn0011705	696
FBgn0011706	46
FBgn0011708	3419
FBgn0011710	1179
FBgn0011715	607
FBgn0011722	1803
FBgn0011723	192
FBgn0011725	19342
FBgn0011726	5501
FBgn0011737	3084
FBgn0011739	1863
FBgn0011740	1754
FBgn0011741	502
FBgn0011742	2538
FBgn0011743	3150
FBgn0011745	2181
FBgn0011746	1009
FBgn0011747	9097
FBgn0011754	6475
FBgn0011758	54
FBgn0011760	7218
FBgn0011761	75
FBgn0011762	46
FBgn0011763	1631
FBgn0011764	1475
FBgn0011766	2548
FBgn0011768	4892
FBgn0011769	276
FBgn0011770	3244
FBgn0011771	892
FBgn0011774	280
FBgn0011785	1802
FBgn0011787	801
FBgn0011802	1866
FBgn0011812	2
FBgn0011817	4332
FBgn0011818	1525
FBgn0011822	180
FBgn0011824	296
FBgn0011826	1710
FBgn0011828	1696
FBgn0011829	85
FBgn0011832	0
FBgn0011834	1323
FBgn0011836	792
FBgn0011837	2428
FBgn0011840	0
FBgn0011844	0
FBgn0011845	0
FBgn0011848	0
FBgn0011849	0
FBgn0011850	0
FBgn0011851	0
FBgn0011852	0
FBgn0011853	0
FBgn0011855	0
FBgn0011858	0
FBgn0011859	1
FBgn0011860	0
FBgn0011861	0
FBgn0011862	0
FBgn0011863	0
FBgn0011864	0
FBgn0011865	0
FBgn0011866	0
FBgn0011867	0
FBgn0011868	0
FBgn0011869	0
FBgn0011870	0
FBgn0011871	0
FBgn0011872	0
FBgn0011877	0
FBgn0011878	2
FBgn0011879	0
FBgn0011880	0
FBgn0011881	1
FBgn0011882	0
FBgn0011883	0
FBgn0011884	0
FBgn0011885	0
FBgn0011887	1
FBgn0011888	0
FBgn0011889	0
FBgn0011890	0
FBgn0011891	0
FBgn0011892	1
FBgn0011893	0
FBgn0011894	0
FBgn0011895	1
FBgn0011896	0
FBgn0011897	0
FBgn0011902	0
FBgn0011904	0
FBgn0011905	0
FBgn0011906	0
FBgn0011909	0
FBgn0011910	0
FBgn0011915	0
FBgn0011916	0
FBgn0011919	0
FBgn0011921	0
FBgn0011927	0
FBgn0011928	0
FBgn0011931	0
FBgn0011932	0
FBgn0011933	0
FBgn0011934	0
FBgn0011935	0
FBgn0011936	0
FBgn0011937	0
FBgn0011938	0
FBgn0011944	0
FBgn0011945	0
FBgn0011948	0
FBgn0011949	0
FBgn0011950	0
FBgn0011951	0
FBgn0011952	0
FBgn0011953	0
FBgn0011954	0
FBgn0011955	1
FBgn0011956	0
FBgn0011957	0
FBgn0011958	0
FBgn0011959	0
FBgn0011960	0
FBgn0011961	0
FBgn0011962	0
FBgn0011963	0
FBgn0011965	3
FBgn0011966	0
FBgn0011970	0
FBgn0011971	0
FBgn0011974	0
FBgn0011975	0
FBgn0011976	0
FBgn0011977	0
FBgn0011980	0
FBgn0011981	0
FBgn0011982	0
FBgn0011983	0
FBgn0011984	0
FBgn0011985	0
FBgn0011986	0
FBgn0011987	2
FBgn0011993	0
FBgn0011994	0
FBgn0011998	0
FBgn0011999	0
FBgn0012000	0
FBgn0012001	0
FBgn0012002	0
FBgn0012003	0
FBgn0012004	0
FBgn0012009	0
FBgn0012010	0
FBgn0012011	0
FBgn0012016	1
FBgn0012017	0
FBgn0012018	0
FBgn0012024	0
FBgn0012025	0
FBgn0012026	0
FBgn0012027	1
FBgn0012028	0
FBgn0012034	20528
FBgn0012036	33051
FBgn0012037	7743
FBgn0012042	219
FBgn0012051	1789
FBgn0012058	3910
FBgn0012344	473
FBgn0013263+FBgn0260233	4152
FBgn0013269	947
FBgn0013272	19038
FBgn0013275	0
FBgn0013276	0
FBgn0013277	1
FBgn0013278	13
FBgn0013279	13
FBgn0013300	2072
FBgn0013301	2952
FBgn0013303	1211
FBgn0013305	6556
FBgn0013307	1711
FBgn0013308	199
FBgn0013323	155
FBgn0013325	18319
FBgn0013334	7536
FBgn0013342	5962
FBgn0013343	1274
FBgn0013347	1274
FBgn0013348	3180
FBgn0013432	597
FBgn0013433	155
FBgn0013435	291
FBgn0013467	1737
FBgn0013469	210
FBgn0013531	274
FBgn0013548	131
FBgn0013563	624
FBgn0013576	12075
FBgn0013672	64976
FBgn0013673	56
FBgn0013674	589099
FBgn0013675	117424
FBgn0013676	280779
FBgn0013678	185907
FBgn0013679	26805
FBgn0013680	298
FBgn0013681	9517
FBgn0013683	73
FBgn0013684	25098
FBgn0013685	44
FBgn0013686	969145
FBgn0013688	3415
FBgn0013689	12
FBgn0013690	3
FBgn0013691	1
FBgn0013692	0
FBgn0013693	0
FBgn0013694	14
FBgn0013695	0
FBgn0013696	1
FBgn0013697	53
FBgn0013698	7
FBgn0013699	3
FBgn0013700	1
FBgn0013701	0
FBgn0013702	0
FBgn0013703	2
FBgn0013704	21
FBgn0013705	0
FBgn0013706	0
FBgn0013707	0
FBgn0013708	9
FBgn0013709	0
FBgn0013710	13
FBgn0013717	626
FBgn0013718	3708
FBgn0013720	794
FBgn0013725	133
FBgn0013726	1234
FBgn0013732	181
FBgn0013733	23833
FBgn0013746	1529
FBgn0013749	3105
FBgn0013750	2184
FBgn0013751	163
FBgn0013753	350
FBgn0013755	19
FBgn0013756	2071
FBgn0013762	747
FBgn0013763	10466
FBgn0013764	1205
FBgn0013765	9209
FBgn0013767	112
FBgn0013770	18720
FBgn0013771	567
FBgn0013772	887
FBgn0013773	521
FBgn0013799	1204
FBgn0013809	2245
FBgn0013810	5004
FBgn0013811	1742
FBgn0013812	385
FBgn0013813	3573
FBgn0013949	1189
FBgn0013953	352
FBgn0013954	5058
FBgn0013972	930
FBgn0013973	479
FBgn0013981	10097
FBgn0013983	848
FBgn0013984	927
FBgn0013987	2576
FBgn0013995	8042
FBgn0013997	2330
FBgn0014000	2746
FBgn0014002	23631
FBgn0014006	2045
FBgn0014007	1435
FBgn0014009	3712
FBgn0014010	6790
FBgn0014011	1887
FBgn0014018	3620
FBgn0014019	1239
FBgn0014020	9718
FBgn0014022	292
FBgn0014023	631
FBgn0014024	1018
FBgn0014026	32256
FBgn0014028	14651
FBgn0014029	1156
FBgn0014031	2774
FBgn0014032	448
FBgn0014033	629
FBgn0014037	7314
FBgn0014073	1024
FBgn0014075	3660
FBgn0014076	3
FBgn0014092	360
FBgn0014127	1607
FBgn0014133	2915
FBgn0014135	588
FBgn0014141	4302
FBgn0014143	69
FBgn0014163	5586
FBgn0014179	43
FBgn0014184	47295
FBgn0014189	2056
FBgn0014269	699
FBgn0014340	358
FBgn0014342	615
FBgn0014343	329
FBgn0014366	711
FBgn0014368	0
FBgn0014380	1330
FBgn0014388	1153
FBgn0014391	5974
FBgn0014395	566
FBgn0014396	19945
FBgn0014411	2007
FBgn0014417	453
FBgn0014427	3208
FBgn0014454	8
FBgn0014455	1351
FBgn0014464	31
FBgn0014465	183
FBgn0014466	2
FBgn0014469	5896
FBgn0014848	0
FBgn0014849	0
FBgn0014850	0
FBgn0014851	0
FBgn0014857	3329
FBgn0014859	401
FBgn0014861	170
FBgn0014863	19547
FBgn0014865	336
FBgn0014868	3778
FBgn0014869	8984
FBgn0014870	2382
FBgn0014877	3180
FBgn0014879	1044
FBgn0014903+FBgn0053082	1910
FBgn0014906	4465
FBgn0014930	1302
FBgn0014931	108
FBgn0014949	164
FBgn0015000	1055
FBgn0015001	566
FBgn0015008	2461
FBgn0015010	3575
FBgn0015011	1217
FBgn0015019	2149
FBgn0015024	7293
FBgn0015025	77
FBgn0015031	8521
FBgn0015032	115
FBgn0015033	377
FBgn0015034	622
FBgn0015035	2150
FBgn0015036	12
FBgn0015037	3562
FBgn0015038	413
FBgn0015039	7200
FBgn0015040	2
FBgn0015075	1048
FBgn0015218	7827
FBgn0015221	21964
FBgn0015222	29517
FBgn0015229	967
FBgn0015230	2213
FBgn0015239	1692
FBgn0015240	1225
FBgn0015245	11044
FBgn0015247	3751
FBgn0015268	106
FBgn0015269	3837
FBgn0015270	67
FBgn0015271	185
FBgn0015277	994
FBgn0015278	4477
FBgn0015279	1837
FBgn0015282	4697
FBgn0015283	5354
FBgn0015286	1816
FBgn0015295	500
FBgn0015296	790
FBgn0015298	830
FBgn0015299	513
FBgn0015300	544
FBgn0015316	164
FBgn0015320	4053
FBgn0015321	4470
FBgn0015323	852
FBgn0015324	18779
FBgn0015331	1084
FBgn0015336	371
FBgn0015338	899
FBgn0015351	177
FBgn0015359	1471
FBgn0015360	1226
FBgn0015371	1564
FBgn0015372	948
FBgn0015376	96
FBgn0015379	547
FBgn0015380	412
FBgn0015381	37
FBgn0015391	356
FBgn0015393	291
FBgn0015396	553
FBgn0015399	439
FBgn0015400	398
FBgn0015402	1273
FBgn0015477	2998
FBgn0015509	5113
FBgn0015513	4063
FBgn0015519	164
FBgn0015520	1196
FBgn0015521	8603
FBgn0015522	762
FBgn0015524	153
FBgn0015527	434
FBgn0015541	2213
FBgn0015543	19
FBgn0015544	1020
FBgn0015546	283
FBgn0015550	7
FBgn0015553	147
FBgn0015558	1097
FBgn0015561	60
FBgn0015568	1734
FBgn0015569	3990
FBgn0015570	1151
FBgn0015571	6475
FBgn0015572	237
FBgn0015574	1413
FBgn0015575	7743
FBgn0015576	1836
FBgn0015577	2169
FBgn0015582	492
FBgn0015583	2184
FBgn0015584	20988
FBgn0015585	6235
FBgn0015586	8619
FBgn0015589	2033
FBgn0015591	476
FBgn0015600	13662
FBgn0015602	552
FBgn0015609	1812
FBgn0015614	3172
FBgn0015615	729
FBgn0015618	106
FBgn0015621	244
FBgn0015622	12934
FBgn0015623	35589
FBgn0015625	874
FBgn0015663	331
FBgn0015664	744
FBgn0015714	2003
FBgn0015721	244
FBgn0015737	4053
FBgn0015754	4067
FBgn0015756	17382
FBgn0015765	750
FBgn0015766+FBgn0065097	33780
FBgn0015770	65
FBgn0015772	3133
FBgn0015773	456
FBgn0015774	543
FBgn0015776	10789
FBgn0015777	9784
FBgn0015778	12213
FBgn0015781	796
FBgn0015789	3213
FBgn0015790	6845
FBgn0015791	3859
FBgn0015793	1104
FBgn0015794	1355
FBgn0015795	6848
FBgn0015797	1797
FBgn0015799	1553
FBgn0015801	1409
FBgn0015803	2129
FBgn0015805	910
FBgn0015806	2837
FBgn0015808	3784
FBgn0015818	404
FBgn0015828	818
FBgn0015829	735
FBgn0015831	1491
FBgn0015834	3849
FBgn0015838	610
FBgn0015872	3096
FBgn0015903	1018
FBgn0015904	161
FBgn0015905	592
FBgn0015919	260
FBgn0015924	3665
FBgn0015925	325
FBgn0015926	17
FBgn0015929	694
FBgn0015949	2656
FBgn0016013	984
FBgn0016031	3585
FBgn0016032	725
FBgn0016034	840
FBgn0016036	44
FBgn0016038	1967
FBgn0016041	2326
FBgn0016047	188
FBgn0016053	1
FBgn0016054	215
FBgn0016059	3768
FBgn0016061	792
FBgn0016070	2161
FBgn0016075	3038
FBgn0016076	5115
FBgn0016078	1381
FBgn0016080	4409
FBgn0016081	5779
FBgn0016119	10354
FBgn0016120	11964
FBgn0016122	9123
FBgn0016123	8029
FBgn0016126	9800
FBgn0016131	270
FBgn0016641	1203
FBgn0016650	577
FBgn0016660	84
FBgn0016672	1922
FBgn0016675	690
FBgn0016684	3727
FBgn0016685	1593
FBgn0016687	7722
FBgn0016691	15732
FBgn0016693	9482
FBgn0016694	13130
FBgn0016696	4734
FBgn0016697	4405
FBgn0016698	772
FBgn0016700	4035
FBgn0016701	2138
FBgn0016715	1083
FBgn0016726	7335
FBgn0016754	1890
FBgn0016756	13222
FBgn0016762	245
FBgn0016792	802
FBgn0016794	818
FBgn0016797	2104
FBgn0016917	10065
FBgn0016919	700
FBgn0016920	302
FBgn0016926	11446
FBgn0016930	2050
FBgn0016970	189
FBgn0016974	1511
FBgn0016976+FBgn0016975	3531
FBgn0016977	6216
FBgn0016978	1192
FBgn0016983	1596
FBgn0016984	2460
FBgn0017414	269
FBgn0017418	3439
FBgn0017424	9
FBgn0017429	958
FBgn0017430	722
FBgn0017448	1573
FBgn0017456	1855
FBgn0017457	1093
FBgn0017482	348
FBgn0017545	38010
FBgn0017550	1296
FBgn0017551	656
FBgn0017556	1816
FBgn0017558	6990
FBgn0017561	783
FBgn0017566	14700
FBgn0017567	6170
FBgn0017572	2738
FBgn0017577	141
FBgn0017578	721
FBgn0017579	13198
FBgn0017581	32210
FBgn0017590	591
FBgn0019624	21009
FBgn0019637	710
FBgn0019643	6858
FBgn0019644	17750
FBgn0019650	493
FBgn0019660	242
FBgn0019661	11460
FBgn0019662	1433
FBgn0019686	322
FBgn0019809	8
FBgn0019828	16370
FBgn0019830	3957
FBgn0019886	8308
FBgn0019890	5955
FBgn0019925	4413
FBgn0019928	1343
FBgn0019929	1844
FBgn0019932	2092
FBgn0019936	11966
FBgn0019938	648
FBgn0019940	3113
FBgn0019947	1973
FBgn0019948	4930
FBgn0019949	591
FBgn0019952	1391
FBgn0019957	8568
FBgn0019960	9910
FBgn0019968	6336
FBgn0019972	659
FBgn0019982	1822
FBgn0019985	519
FBgn0019990	1831
FBgn0020018	2212
FBgn0020224	1734
FBgn0020235	17444
FBgn0020236	21433
FBgn0020238	16030
FBgn0020248	15
FBgn0020249	2302
FBgn0020251	1179
FBgn0020255	7082
FBgn0020257	929
FBgn0020258	53
FBgn0020261	2118
FBgn0020269	528
FBgn0020270	454
FBgn0020272	117
FBgn0020277	314
FBgn0020278	1346
FBgn0020279	7011
FBgn0020280	1074
FBgn0020294	951
FBgn0020299	1259
FBgn0020300	1725
FBgn0020304	4297
FBgn0020305	443
FBgn0020307	594
FBgn0020309	4311
FBgn0020312	820
FBgn0020369	3634
FBgn0020370	3261
FBgn0020371	2855
FBgn0020372	1368
FBgn0020376	13
FBgn0020377	290
FBgn0020378	367
FBgn0020379	764
FBgn0020381	937
FBgn0020385	5457
FBgn0020386	8388
FBgn0020388	1354
FBgn0020389	517
FBgn0020391	115
FBgn0020392	1052
FBgn0020399	2751
FBgn0020407	284
FBgn0020412	5173
FBgn0020414	6778
FBgn0020415	4464
FBgn0020416	1004
FBgn0020429	5
FBgn0020440	1444
FBgn0020443	4955
FBgn0020445	383
FBgn0020493	1037
FBgn0020496	4679
FBgn0020497	2674
FBgn0020503	21338
FBgn0020506	527
FBgn0020508	1540
FBgn0020509	15497
FBgn0020510	1415
FBgn0020513	8112
FBgn0020518	6
FBgn0020521	2735
FBgn0020545	4366
FBgn0020546+FBgn0262462	4
FBgn0020556	13
FBgn0020616	610
FBgn0020617	41
FBgn0020618	22198
FBgn0020620	3074
FBgn0020621	4305
FBgn0020622	1453
FBgn0020626	4198
FBgn0020633	38
FBgn0020637	17
FBgn0020638	0
FBgn0020639	7
FBgn0020640	6
FBgn0020641	5
FBgn0020642	2
FBgn0020643	0
FBgn0020644	0
FBgn0020645	0
FBgn0020646	0
FBgn0020647	16016
FBgn0020653	9180
FBgn0020655	2183
FBgn0020660	10
FBgn0020762	1266
FBgn0020764	8790
FBgn0020765	20
FBgn0020766	1510
FBgn0020767	2202
FBgn0020880	25
FBgn0020887	1396
FBgn0020906	11441
FBgn0020907	1643
FBgn0020908	24308
FBgn0020909	297
FBgn0020910+FBgn0086056	29608
FBgn0020912	806
FBgn0020930	1897
FBgn0021738	68
FBgn0021742	6
FBgn0021750	369
FBgn0021760	17037
FBgn0021761	807
FBgn0021764	1157
FBgn0021765	5356
FBgn0021767	172
FBgn0021768	2554
FBgn0021776	191
FBgn0021795	3826
FBgn0021796	1412
FBgn0021800	1326
FBgn0021814	2790
FBgn0021818	977
FBgn0021825	1608
FBgn0021847	1894
FBgn0021856	773
FBgn0021872	14065
FBgn0021874	478
FBgn0021875	244
FBgn0021895	1340
FBgn0021906	15791
FBgn0021944	1935
FBgn0021967	5796
FBgn0021979	6405
FBgn0021995	735
FBgn0022023	4946
FBgn0022027	813
FBgn0022029	1062
[truncated: 15,153 more rows]
