# Supplementary material for: The Drosophila transcriptional network is structured by microbiota
Source: BMC Genomics. 2016 Nov 25;17:975. doi: 10.1186/s12864-016-3307-9 (PMC5124311; doi:10.1186/s12864-016-3307-9)
Supplement: Additional file 12: — Data analysis tools. The unzipped folder contains (1) parameters used to align and count reads (align_count_index_reads.txt) and (2) an R script to replicate the data analysis. See README file and R script within folder for instructions. (ZIP 15304 kb) [file 12864_2016_3307_MOESM12_ESM.zip › DobsonEtAlBMCanalysis_submitted/counts_raw/541_6823_4227_N_JC-16_14_GCCAAT_R1_sn.sam.count]

FBgn0000003	0
FBgn0000008	999
FBgn0000014	428
FBgn0000015	559
FBgn0000017	2153
FBgn0000018	583
FBgn0000022	0
FBgn0000024	2294
FBgn0000028	340
FBgn0000032	1089
FBgn0000036	521
FBgn0000037	504
FBgn0000038	2141
FBgn0000039	322
FBgn0000042	38155
FBgn0000043	7179
FBgn0000045	12063
FBgn0000046	11832
FBgn0000047	1821
FBgn0000052	4644
FBgn0000053	5288
FBgn0000054	1089
FBgn0000055+FBgn0000056	260543
FBgn0000057	2274
FBgn0000061	33
FBgn0000063	273
FBgn0000064	115764
FBgn0000071	13
FBgn0000075	189
FBgn0000077	417
FBgn0000078	3783
FBgn0000079	43640
FBgn0000083	7993
FBgn0000084	2123
FBgn0000092	85
FBgn0000094	7184
FBgn0000097	1592
FBgn0000099	1835
FBgn0000100	26675
FBgn0000108	5018
FBgn0000109	456
FBgn0000114	17259
FBgn0000115	1236
FBgn0000116	43463
FBgn0000117	7132
FBgn0000119	1747
FBgn0000120	29785
FBgn0000121	24023
FBgn0000137	0
FBgn0000139	1355
FBgn0000140	1550
FBgn0000146	247
FBgn0000147	1107
FBgn0000150	15473
FBgn0000152	168
FBgn0000153	2757
FBgn0000157	498
FBgn0000158	64
FBgn0000163	2464
FBgn0000166	14
FBgn0000173	3917
FBgn0000179	194
FBgn0000180	85
FBgn0000181	14482
FBgn0000182+FBgn0266459	4322
FBgn0000183	2660
FBgn0000206	829
FBgn0000210	260
FBgn0000212	1948
FBgn0000216	0
FBgn0000221	199
FBgn0000227	3
FBgn0000228	1437
FBgn0000229	1821
FBgn0000233	56
FBgn0000239	4304
FBgn0000241	121
FBgn0000244	3833
FBgn0000246	209
FBgn0000247	2796
FBgn0000250	4811
FBgn0000251	1760
FBgn0000253	34035
FBgn0000256	11373
FBgn0000257	812
FBgn0000259	3756
FBgn0000261	45342
FBgn0000273	6438
FBgn0000274	1990
FBgn0000276	8
FBgn0000277	139
FBgn0000278	6
FBgn0000279	51
FBgn0000280	0
FBgn0000281	0
FBgn0000283	2485
FBgn0000286	3269
FBgn0000287	1833
FBgn0000289	4018
FBgn0000299	4938
FBgn0000303	589
FBgn0000308	12649
FBgn0000316	921
FBgn0000317	1604
FBgn0000318	3217
FBgn0000319	13349
FBgn0000320	758
FBgn0000326	937
FBgn0000330	533
FBgn0000337	6
FBgn0000339	2169
FBgn0000346	3407
FBgn0000351	32
FBgn0000352	654
FBgn0000355	54
FBgn0000356	3
FBgn0000357	40
FBgn0000358	2
FBgn0000359	0
FBgn0000360	0
FBgn0000370	31717
FBgn0000376	512
FBgn0000377	725
FBgn0000382	4797
FBgn0000384	474
FBgn0000394	752
FBgn0000395	753
FBgn0000404	1499
FBgn0000405	2298
FBgn0000406	35495
FBgn0000409	12340
FBgn0000411	516
FBgn0000412	3518
FBgn0000413	2342
FBgn0000414	2905
FBgn0000416	48296
FBgn0000422	2697
FBgn0000426	348
FBgn0000427	58
FBgn0000439	151
FBgn0000442	78
FBgn0000447	4305
FBgn0000449	5
FBgn0000451	331
FBgn0000454	5119
FBgn0000455+FBgn0065087	2602
FBgn0000459	223
FBgn0000463	215
FBgn0000464	2611
FBgn0000473	2398
FBgn0000477	2203
FBgn0000479	3690
FBgn0000482	803
FBgn0000489	3253
FBgn0000490	717
FBgn0000492	457
FBgn0000497	315
FBgn0000499	2446
FBgn0000500	204
FBgn0000504	2938
FBgn0000520	371
FBgn0000524	485
FBgn0000527	446
FBgn0000529	24
FBgn0000533	473
FBgn0000535	863
FBgn0000536	6509
FBgn0000541	5745
FBgn0000542	305
FBgn0000543	933
FBgn0000546	906
FBgn0000547	1826
FBgn0000551	8
FBgn0000552	0
FBgn0000556	213577
FBgn0000557	7728
FBgn0000559	104216
FBgn0000560	86
FBgn0000562	2995
FBgn0000564	1
FBgn0000565	2410
FBgn0000566	2410
FBgn0000567	967
FBgn0000568	3112
FBgn0000575	2546
FBgn0000576	90
FBgn0000577	189
FBgn0000578	926
FBgn0000579	37104
FBgn0000581	3765
FBgn0000588	165
FBgn0000591	0
FBgn0000592	55372
FBgn0000594	0
FBgn0000606	3
FBgn0000611	3288
FBgn0000615	34941
FBgn0000617	343
FBgn0000618	285
FBgn0000625	128
FBgn0000629	706
FBgn0000633	320
FBgn0000635	3111
FBgn0000636	1593
FBgn0000639	1
FBgn0000640	29
FBgn0000644	26
FBgn0000658	85
FBgn0000659	1157
FBgn0000662	2026
FBgn0000667	8704
FBgn0000709	1137
FBgn0000711	2699
FBgn0000715	317
FBgn0000719	787
FBgn0000721	7607
FBgn0000723	3358
FBgn0000808	25
FBgn0000810	712
FBgn0000826	14
FBgn0000927	57
FBgn0000928	146
FBgn0000964	70
FBgn0000996	426
FBgn0001075	391
FBgn0001077	17
FBgn0001079	353
FBgn0001083	176
FBgn0001084	159
FBgn0001085	186
FBgn0001086	783
FBgn0001087	1481
FBgn0001089	3133
FBgn0001090	4440
FBgn0001091	28321
FBgn0001092	22486
FBgn0001098	9093
FBgn0001104	1249
FBgn0001105	6592
FBgn0001108	2906
FBgn0001112	8518
FBgn0001114	14087
FBgn0001120	22
FBgn0001122	2485
FBgn0001123	2100
FBgn0001124	17376
FBgn0001125	8724
FBgn0001128	29485
FBgn0001133	794
FBgn0001134	118
FBgn0001137	1112
FBgn0001138	91
FBgn0001139	3237
FBgn0001142	3883
FBgn0001145	29838
FBgn0001147	184
FBgn0001148	77
FBgn0001149	16889
FBgn0001150	99
FBgn0001168	3079
FBgn0001169	1181
FBgn0001170	58
FBgn0001174	3
FBgn0001179	501
FBgn0001180	197
FBgn0001185	603
FBgn0001186	11744
FBgn0001187	7490
FBgn0001189	1882
FBgn0001197	1867
FBgn0001202	1858
FBgn0001206	328
FBgn0001208	12559
FBgn0001215	12694
FBgn0001216	7747
FBgn0001217	13253
FBgn0001218	30537
FBgn0001220	17394
FBgn0001222	1950
FBgn0001224	1504
FBgn0001225	3539
FBgn0001226	2227
FBgn0001227	49
FBgn0001228+FBgn0001223	7010
FBgn0001229	178
FBgn0001230	2468
FBgn0001233	46329
FBgn0001234+FBgn0263537	5721
FBgn0001235	2796
FBgn0001247	3058
FBgn0001248	29128
FBgn0001250	3532
FBgn0001253	55
FBgn0001254	2
FBgn0001255	68
FBgn0001256	5
FBgn0001257	3255
FBgn0001258	2509
FBgn0001259	109
FBgn0001263	3329
FBgn0001269	167
FBgn0001276	230
FBgn0001280	2002
FBgn0001281	3782
FBgn0001285	1477
FBgn0001291	2338
FBgn0001296	1365
FBgn0001297	9493
FBgn0001301	2027
FBgn0001308	4088
FBgn0001311	229
FBgn0001313	473
FBgn0001319	84
FBgn0001320	279
FBgn0001321	24
FBgn0001323	273
FBgn0001324	2448
FBgn0001325	66
FBgn0001330	304
FBgn0001332	1868
FBgn0001341	489
FBgn0001404	3983
FBgn0001491	848
FBgn0001565	2333
FBgn0001612	614
FBgn0001624	4763
FBgn0001941	2897
FBgn0001942	47333
FBgn0001961	4303
FBgn0001965	1798
FBgn0001967	0
FBgn0001970	4
FBgn0001974	614
FBgn0001977	1540
FBgn0001978	3057
FBgn0001981	990
FBgn0001983	0
FBgn0001986	1095
FBgn0001987	1569
FBgn0001989	4123
FBgn0001990	466
FBgn0001991	4534
FBgn0001992	69
FBgn0001994	2244
FBgn0001995	747
FBgn0002021	1295
FBgn0002022	3330
FBgn0002023	460
FBgn0002031	4517
FBgn0002036	4743
FBgn0002044	2776
FBgn0002069	794
FBgn0002121	2984
FBgn0002174	4716
FBgn0002183	2057
FBgn0002283	969
FBgn0002284	5264
FBgn0002306	841
FBgn0002354	484
FBgn0002413	2861
FBgn0002431	8452
FBgn0002440	3
FBgn0002441	1791
FBgn0002466+FBgn0266678	520
FBgn0002521	2072
FBgn0002522	133
FBgn0002524	1373
FBgn0002525	2182
FBgn0002526	4056
FBgn0002531	16
FBgn0002533	8
FBgn0002534	9
FBgn0002535	2
FBgn0002542	1080
FBgn0002552	782
FBgn0002561	0
FBgn0002562	847
FBgn0002563	2489
FBgn0002564	30
FBgn0002565	796
FBgn0002566	2730
FBgn0002567	2843
FBgn0002569	4198
FBgn0002570	60491
FBgn0002571	5979
FBgn0002573	117
FBgn0002576	129
FBgn0002577	45
FBgn0002579	20956
FBgn0002590	24528
FBgn0002592	35
FBgn0002593	23431
FBgn0002607	27054
FBgn0002609	86
FBgn0002622	26188
FBgn0002626	20252
FBgn0002629	2
FBgn0002631	0
FBgn0002632	1
FBgn0002633	3
FBgn0002638	1660
FBgn0002641	1103
FBgn0002643	1910
FBgn0002645	4662
FBgn0002673	2933
FBgn0002707	314
FBgn0002709+FBgn0028581	5278
FBgn0002715	1351
FBgn0002716	60
FBgn0002719	47475
FBgn0002723	831
FBgn0002732	63
FBgn0002733	202
FBgn0002734	0
FBgn0002735	4
FBgn0002736	628
FBgn0002772	13387
FBgn0002773	29402
FBgn0002774	2083
FBgn0002775	579
FBgn0002778	1585
FBgn0002780	2834
FBgn0002783	1865
FBgn0002787	4335
FBgn0002789	9545
FBgn0002791	1222
FBgn0002838	228
FBgn0002842	507
FBgn0002855	12778
FBgn0002856	4427
FBgn0002862	12277
FBgn0002863	0
FBgn0002865	21193
FBgn0002868	24002
FBgn0002869	640
FBgn0002872	489
FBgn0002873	4231
FBgn0002878	404
FBgn0002887	924
FBgn0002891	652
FBgn0002899	221
FBgn0002901	574
FBgn0002905	3838
FBgn0002906	1522
FBgn0002914	3330
FBgn0002917	989
FBgn0002921	53238
FBgn0002922	73
FBgn0002924	729
FBgn0002926	50
FBgn0002930	6540
FBgn0002931	735
FBgn0002932	293
FBgn0002933	0
FBgn0002936	0
FBgn0002937	1103
FBgn0002938	14742
FBgn0002939	1807
FBgn0002940	105941
FBgn0002941	46
FBgn0002945	584
FBgn0002948	120
FBgn0002962	36
FBgn0002973	2801
FBgn0002985	549
FBgn0002989	299
FBgn0003002	40
FBgn0003008	706
FBgn0003009	1153
FBgn0003011	133
FBgn0003015	11
FBgn0003023	72
FBgn0003028	289
FBgn0003034	6700
FBgn0003041	1060
FBgn0003042	342
FBgn0003044	1271
FBgn0003046	24
FBgn0003048	1742
FBgn0003053	1936
FBgn0003057	0
FBgn0003060	9
FBgn0003062	1021
FBgn0003065	3
FBgn0003068	1713
FBgn0003071	14962
FBgn0003074	21675
FBgn0003076	8839
FBgn0003079	867
FBgn0003082	254
FBgn0003086	0
FBgn0003087	343
FBgn0003089	130
FBgn0003090	289
FBgn0003091	1432
FBgn0003093	3114
FBgn0003114	18
FBgn0003116	995
FBgn0003117	49
FBgn0003118	617
FBgn0003124	3425
FBgn0003129	144
FBgn0003130	12
FBgn0003132	2703
FBgn0003134	6104
FBgn0003137	5361
FBgn0003139	826
FBgn0003140	769
FBgn0003141	1229
FBgn0003145	556
FBgn0003149	17141
FBgn0003159	6384
FBgn0003162	2335
FBgn0003165	2150
FBgn0003169	2070
FBgn0003174	101
FBgn0003175	2988
FBgn0003187	4140
FBgn0003189	1494
FBgn0003204	2710
FBgn0003205	1947
FBgn0003206	1620
FBgn0003209	2717
FBgn0003210	2075
FBgn0003218	5384
FBgn0003227	216
FBgn0003231	14811
FBgn0003248	288
FBgn0003249	2898
FBgn0003250	5475
FBgn0003254	708
FBgn0003255	97
FBgn0003256	1266
FBgn0003257	407
FBgn0003261	17041
FBgn0003267	33
FBgn0003268	336
FBgn0003270	0
FBgn0003274	24633
FBgn0003275	1430
FBgn0003277	4313
FBgn0003278	231
FBgn0003279	33415
FBgn0003285	164
FBgn0003292	91
FBgn0003295	25
FBgn0003300	38
FBgn0003301	2287
FBgn0003302	1630
FBgn0003308	2221
FBgn0003310	1729
FBgn0003312	39
FBgn0003313+FBgn0263087	15
FBgn0003317	1328
FBgn0003319	11
FBgn0003321	3368
FBgn0003326	92
FBgn0003328	2104
FBgn0003330	451
FBgn0003334	1794
FBgn0003339	227
FBgn0003345	2552
FBgn0003346	1041
FBgn0003353	482
FBgn0003356	7470
FBgn0003357	7572
FBgn0003358	8458
FBgn0003360	67584
FBgn0003366	3576
FBgn0003372	6
FBgn0003373	1
FBgn0003374	0
FBgn0003375	0
FBgn0003377	0
FBgn0003378	3
FBgn0003380	2771
FBgn0003382	52
FBgn0003386	1122
FBgn0003388	158
FBgn0003390	897
FBgn0003391	1736
FBgn0003392	8585
FBgn0003396	2425
FBgn0003401	75
FBgn0003410	2969
FBgn0003411	14
FBgn0003415	3024
FBgn0003416	541
FBgn0003423	7136
FBgn0003429	5614
FBgn0003430	143
FBgn0003435	26043
FBgn0003444	510
FBgn0003447	866
FBgn0003448	0
FBgn0003449	1065
FBgn0003450	21
FBgn0003459	725
FBgn0003460	881
FBgn0003462	21556
FBgn0003463	2923
FBgn0003464	2314
FBgn0003475	7023
FBgn0003479	403
FBgn0003480	59
FBgn0003482	11
FBgn0003483	317
FBgn0003486	3
FBgn0003495	1266
FBgn0003499	229
FBgn0003502+FBgn0262374	1080
FBgn0003510+FBgn0003511	373
FBgn0003512	735
FBgn0003513	194
FBgn0003514	3966
FBgn0003515	998
FBgn0003517	29696
FBgn0003520	2893
FBgn0003525	45
FBgn0003527	583
FBgn0003545	1213
FBgn0003557	3882
FBgn0003559	967
FBgn0003567	1665
FBgn0003575	1808
FBgn0003598	1090
FBgn0003607	1929
FBgn0003612	3443
FBgn0003638	7968
FBgn0003651	2254
FBgn0003654	830
FBgn0003655	83
FBgn0003656	9583
FBgn0003660	5660
FBgn0003676	2328
FBgn0003683	0
FBgn0003687	303
FBgn0003701	528
FBgn0003710	454
FBgn0003714	525
FBgn0003716	2248
FBgn0003719	192
FBgn0003720	0
FBgn0003721	16980
FBgn0003731	4156
FBgn0003732	2267
FBgn0003733	234
FBgn0003741	314
FBgn0003742	1251
FBgn0003744	2056
FBgn0003747	2
FBgn0003748	21004
FBgn0003751	19
FBgn0003861	14313
FBgn0003862	2460
FBgn0003863	68786
FBgn0003865	0
FBgn0003866	484
FBgn0003867	1705
FBgn0003870	2569
FBgn0003882	1107
FBgn0003884	48314
FBgn0003885	8401
FBgn0003886	717
FBgn0003887	10983
FBgn0003888	3453
FBgn0003889	33968
FBgn0003890	4734
FBgn0003891	13693
FBgn0003892	786
FBgn0003896	239
FBgn0003900	895
FBgn0003916	0
FBgn0003920	0
FBgn0003922	0
FBgn0003923	0
FBgn0003926	3
FBgn0003930	9
FBgn0003931	0
FBgn0003933	0
FBgn0003934	1
FBgn0003935	0
FBgn0003936	0
FBgn0003938	0
FBgn0003941	20074
FBgn0003942	24217
FBgn0003943	18268
FBgn0003944	724
FBgn0003950	296
FBgn0003961	5677
FBgn0003963	395
FBgn0003964	1352
FBgn0003965	1453
FBgn0003969	1208
FBgn0003975	494
FBgn0003977	779
FBgn0003978	196
FBgn0003979	0
FBgn0003980	14
FBgn0003983	0
FBgn0003984	322
FBgn0003996	580
FBgn0003997	338
FBgn0004003	1669
FBgn0004009	47
FBgn0004028	13509
FBgn0004034	4
FBgn0004045	160
FBgn0004047	320
FBgn0004049	1817
FBgn0004050	1395
FBgn0004052	11
FBgn0004053	2
FBgn0004054	0
FBgn0004055	2084
FBgn0004057	5754
FBgn0004066	3331
FBgn0004087	257
FBgn0004101	484
FBgn0004102	208
FBgn0004103	6398
FBgn0004106	309
FBgn0004107	90
FBgn0004108	493
FBgn0004110	7
FBgn0004117	13442
FBgn0004118	370
FBgn0004132	712
FBgn0004133	1146
FBgn0004143	3
FBgn0004167	10300
FBgn0004168	235
FBgn0004169	20208
FBgn0004170	3
FBgn0004171	6614
FBgn0004172	1530
FBgn0004173	7689
FBgn0004174	7305
FBgn0004175	3972
FBgn0004177	9875
FBgn0004179	4451
FBgn0004181	146906
FBgn0004183	0
FBgn0004185	0
FBgn0004186	2
FBgn0004187	3
FBgn0004188	0
FBgn0004189	0
FBgn0004190	0
FBgn0004191	5
FBgn0004192	0
FBgn0004197	462
FBgn0004198	1377
FBgn0004227	2205
FBgn0004228	923
FBgn0004237	4189
FBgn0004240	4788
FBgn0004242	7599
FBgn0004244	1912
FBgn0004359	724
FBgn0004360	195
FBgn0004362	1450
FBgn0004363	31398
FBgn0004364	1610
FBgn0004367	304
FBgn0004368	1888
FBgn0004369	1595
FBgn0004370	2940
FBgn0004372	328
FBgn0004373	6001
FBgn0004374	1510
FBgn0004378	257
FBgn0004379	1404
FBgn0004380	999
FBgn0004381	882
FBgn0004387	2283
FBgn0004389	0
FBgn0004390	913
FBgn0004391	861
FBgn0004394	60
FBgn0004395	1004
FBgn0004396	1690
FBgn0004397	2687
FBgn0004400	29
FBgn0004401	6783
FBgn0004403	9511
FBgn0004404	3803
FBgn0004406	545
FBgn0004407+FBgn0064115	971
FBgn0004414	11312
FBgn0004419	3338
FBgn0004425	607
FBgn0004426	1314
FBgn0004427	128
FBgn0004428	1029
FBgn0004429	3643
FBgn0004430	35
FBgn0004431	23
FBgn0004432	22395
FBgn0004436	4609
FBgn0004449	3824
FBgn0004456	1634
FBgn0004462	1204
FBgn0004463	594
FBgn0004465	1106
FBgn0004507	17132
FBgn0004509	4355
FBgn0004510	546
FBgn0004511	6
FBgn0004512	6068
FBgn0004513	594
FBgn0004514	89
FBgn0004516	3457
FBgn0004552	512
FBgn0004554	48
FBgn0004556	314
FBgn0004567	51
FBgn0004569	310
FBgn0004573	153
FBgn0004574	4798
FBgn0004575	2664
FBgn0004577	1
FBgn0004580	2053
FBgn0004581	1240
FBgn0004583	1106
FBgn0004584	714
FBgn0004587	6458
FBgn0004588	0
FBgn0004589	1
FBgn0004590	0
FBgn0004591	0
FBgn0004592	0
FBgn0004593	9
FBgn0004594	1
FBgn0004595	2365
FBgn0004597	533
FBgn0004598	2884
FBgn0004606	946
FBgn0004607	892
FBgn0004611	3436
FBgn0004618	305
FBgn0004619	198
FBgn0004620	348
FBgn0004622	128
FBgn0004623	6157
FBgn0004629	3
FBgn0004635	626
FBgn0004636	4270
FBgn0004638	1884
FBgn0004643	693
FBgn0004644	144
FBgn0004646	3119
FBgn0004647	746
FBgn0004648	5738
FBgn0004649+FBgn0263530	57
FBgn0004650	884
FBgn0004652	1678
FBgn0004654	15004
FBgn0004655	1343
FBgn0004656	3426
FBgn0004657	3948
FBgn0004666	95
FBgn0004687	4600
FBgn0004698	2077
FBgn0004777	22
FBgn0004778	140
FBgn0004779	2
FBgn0004780	4
FBgn0004781	1
FBgn0004782	0
FBgn0004783	1
FBgn0004784	3747
FBgn0004795	1272
FBgn0004797	1659
FBgn0004811	1067
FBgn0004828	10253
FBgn0004832	451
FBgn0004837	670
FBgn0004838	15333
FBgn0004839	144
FBgn0004841	48
FBgn0004842	71
FBgn0004852	2679
FBgn0004854	237
FBgn0004855	441
FBgn0004856	1389
FBgn0004858	808
FBgn0004859	1129
FBgn0004860	346
FBgn0004861	574
FBgn0004862	38
FBgn0004863	67
FBgn0004864	1384
FBgn0004865	311
FBgn0004867	28577
FBgn0004868	9885
FBgn0004870	232
FBgn0004872	88
FBgn0004875	4692
FBgn0004876	7308
FBgn0004878	0
FBgn0004880	844
FBgn0004882	12700
FBgn0004885	4694
FBgn0004888	10238
FBgn0004889	4086
FBgn0004892	151
FBgn0004893	1146
FBgn0004895	14
FBgn0004896	37
FBgn0004897	9
FBgn0004898	17
FBgn0004901	328
FBgn0004903	2777
FBgn0004907	29211
FBgn0004908	434
FBgn0004910	2073
FBgn0004911	10
FBgn0004913	2217
FBgn0004914	4692
FBgn0004915	1598
FBgn0004919	1858
FBgn0004921	11696
FBgn0004924	4081
FBgn0004926	5290
FBgn0004956	292
FBgn0004957	297
FBgn0004959	60
FBgn0005198	2030
FBgn0005278	12413
FBgn0005322	1737
FBgn0005355	799
FBgn0005386	2876
FBgn0005390	27
FBgn0005391	546
FBgn0005411	2173
FBgn0005427	1543
FBgn0005533	17580
FBgn0005536	6457
FBgn0005558	251
FBgn0005561	366
FBgn0005564	747
FBgn0005585	28151
FBgn0005586	1746
FBgn0005590	5
FBgn0005592	214
FBgn0005593	29697
FBgn0005596	939
FBgn0005612	1757
FBgn0005613	153
FBgn0005614	4999
FBgn0005617	934
FBgn0005619	924
FBgn0005624	199
FBgn0005626	1464
FBgn0005631	1487
FBgn0005632	7264
FBgn0005633	66
FBgn0005636	1019
FBgn0005638	149
FBgn0005640	2160
FBgn0005642	1064
FBgn0005648	1781
FBgn0005649	4221
FBgn0005654+FBgn0085344	4415
FBgn0005655	335
FBgn0005658	143
FBgn0005659	1368
FBgn0005660	206
FBgn0005664	233
FBgn0005666	34644
FBgn0005670	847
FBgn0005671	19732
FBgn0005672	1759
FBgn0005674	2180
FBgn0005677	465
FBgn0005683	171
FBgn0005694	1772
FBgn0005695	651
FBgn0005696	99
FBgn0005771	1235
FBgn0005775	625
FBgn0005777	2220
FBgn0005778	603
FBgn0005779	537
FBgn0008635	6261
FBgn0008636	43
FBgn0008646	57
FBgn0008651	152
FBgn0010014	624
FBgn0010015	835
FBgn0010019	706861
FBgn0010038	184
FBgn0010039	867
FBgn0010040	17
FBgn0010041	1434
FBgn0010042	48
FBgn0010043	57
FBgn0010044	152
FBgn0010051	4210
FBgn0010052	139
FBgn0010053	7111
FBgn0010078	20616
FBgn0010097	17
FBgn0010100	45198
FBgn0010105	383
FBgn0010109	0
FBgn0010113	1407
FBgn0010114	3085
FBgn0010173	2005
FBgn0010194	228
FBgn0010197	110
FBgn0010198	12178
FBgn0010213	5791
FBgn0010215	3665
FBgn0010217	68478
FBgn0010220	478
FBgn0010222	1171
FBgn0010223	524
FBgn0010225	23192
FBgn0010226	17034
FBgn0010228	4211
FBgn0010235	3124
FBgn0010238	2451
FBgn0010240	210
FBgn0010241	3383
FBgn0010246	7241
FBgn0010247	1356
FBgn0010258	928
FBgn0010263	7226
FBgn0010265	21271
FBgn0010269	766
FBgn0010278	1016
FBgn0010280	4648
FBgn0010282	1636
FBgn0010287	356
FBgn0010288	5407
FBgn0010292	606
FBgn0010294	0
FBgn0010295	0
FBgn0010296	0
FBgn0010300	1150
FBgn0010303	1728
FBgn0010309	1404
FBgn0010313	1999
FBgn0010314	250
FBgn0010315	441
FBgn0010316	595
FBgn0010317	63
FBgn0010323	11
FBgn0010328	1852
FBgn0010329	219
FBgn0010333	2503
FBgn0010339	1418
FBgn0010340	420
FBgn0010341	3844
FBgn0010342	310
FBgn0010348	13028
FBgn0010350	5543
FBgn0010352	42031
FBgn0010355	2966
FBgn0010356	555
FBgn0010357	49824
FBgn0010358	8
FBgn0010359	0
FBgn0010379	3646
FBgn0010380	2705
FBgn0010381	4651
FBgn0010382	756
FBgn0010383	908
FBgn0010385	142
FBgn0010387	18400
FBgn0010388	3669
FBgn0010389	717
FBgn0010391	3423
FBgn0010395	689
FBgn0010397	1862
FBgn0010398	295
FBgn0010399	375
FBgn0010401	1114
FBgn0010403	1149
FBgn0010406	1590
FBgn0010407	68
FBgn0010408	9946
FBgn0010409	18171
FBgn0010411	31581
FBgn0010412	10287
FBgn0010414	307
FBgn0010415	6813
FBgn0010416	879
FBgn0010417	985
FBgn0010421	465
FBgn0010422	1286
FBgn0010423	511
FBgn0010424	734
FBgn0010425	4335
FBgn0010431	117
FBgn0010433	0
FBgn0010434	7743
FBgn0010435	18715
FBgn0010438	41
FBgn0010441	830
FBgn0010452	276
FBgn0010453	142
FBgn0010470	5331
FBgn0010473	2482
FBgn0010482	6622
FBgn0010488	17285
FBgn0010497	1904
FBgn0010501	291
FBgn0010504	5007
FBgn0010516	7571
FBgn0010520	294
FBgn0010531	890
FBgn0010548	14922
FBgn0010549	173
FBgn0010551	7165
FBgn0010575	3179
FBgn0010583	2127
FBgn0010590	4956
FBgn0010591	3080
FBgn0010602	1973
FBgn0010607	318
FBgn0010611	4714
FBgn0010612	10613
FBgn0010620	2181
FBgn0010621	2686
FBgn0010622	649
FBgn0010638	4919
FBgn0010651	4263
FBgn0010660	1906
FBgn0010741	1138
FBgn0010747	4700
FBgn0010750	1050
FBgn0010762	1710
FBgn0010768	154
FBgn0010770	296
FBgn0010772	3742
FBgn0010774	2780
FBgn0010786	4153
FBgn0010803	1943
FBgn0010808	2858
FBgn0010812	1669
FBgn0010825	3796
FBgn0010830	611
FBgn0010877	1970
FBgn0010894	680
FBgn0010905	2870
FBgn0010909	4213
FBgn0010926	430
FBgn0011016	3736
FBgn0011020	214
FBgn0011202	1848
FBgn0011204	4262
FBgn0011205	2659
FBgn0011206	19076
FBgn0011207	1928
FBgn0011211	47893
FBgn0011217	18598
FBgn0011224	6086
FBgn0011225	17002
FBgn0011227	3765
FBgn0011230	16203
FBgn0011232	987
FBgn0011236	971
FBgn0011239	1427
FBgn0011241	823
FBgn0011244	16201
FBgn0011259	851
FBgn0011260	705
FBgn0011270	5979
FBgn0011272	20185
FBgn0011273+FBgn0039374	4667
FBgn0011274	3327
FBgn0011276	10
FBgn0011277	15
FBgn0011278	153
FBgn0011279	304
FBgn0011280	10777
FBgn0011281	2171
FBgn0011282	14
FBgn0011283	747
FBgn0011284	25741
FBgn0011286	7045
FBgn0011288	1866
FBgn0011289	2971
FBgn0011290	778
FBgn0011291	401
FBgn0011293	967
FBgn0011294	366
FBgn0011296	3972
FBgn0011297	618
FBgn0011300	1965
FBgn0011305	956
FBgn0011327	4597
FBgn0011335	416
FBgn0011336	7826
FBgn0011361	6234
FBgn0011455	6742
FBgn0011474	901
FBgn0011476	424
FBgn0011481	2128
FBgn0011509	1063
FBgn0011554	620
FBgn0011555	3866
FBgn0011556	886
FBgn0011559	61666
FBgn0011566	467
FBgn0011569	464
FBgn0011570	1293
FBgn0011571	1298
FBgn0011573	3025
FBgn0011576	2
FBgn0011581	967
FBgn0011582	398
FBgn0011584	8453
FBgn0011586	1634
FBgn0011589	316
FBgn0011591	565
FBgn0011592	1358
FBgn0011596	3014
FBgn0011603	2409
FBgn0011604	3031
FBgn0011606	4449
FBgn0011638	1868
FBgn0011640	2034
FBgn0011642	2622
FBgn0011648	1930
FBgn0011653	15
FBgn0011655	1077
FBgn0011656	3257
FBgn0011659	225
FBgn0011660	711
FBgn0011661	10464
FBgn0011666	1423
FBgn0011668	40416
FBgn0011669	41175
FBgn0011670	7637
FBgn0011672	3588
FBgn0011674	330
FBgn0011676	333
FBgn0011692	232
FBgn0011693	2065
FBgn0011694	60227
FBgn0011695	47595
FBgn0011701	582
FBgn0011703	188
FBgn0011704	603
FBgn0011705	709
FBgn0011706	46
FBgn0011708	3694
FBgn0011710	1220
FBgn0011715	649
FBgn0011722	2144
FBgn0011723	200
FBgn0011725	17757
FBgn0011726	6546
FBgn0011737	2974
FBgn0011739	2102
FBgn0011740	2050
FBgn0011741	617
FBgn0011742	2624
FBgn0011743	2815
FBgn0011745	2465
FBgn0011746	859
FBgn0011747	9967
FBgn0011754	6891
FBgn0011758	60
FBgn0011760	7913
FBgn0011761	80
FBgn0011762	56
FBgn0011763	1940
FBgn0011764	1694
FBgn0011766	2939
FBgn0011768	5896
FBgn0011769	319
FBgn0011770	4309
FBgn0011771	1016
FBgn0011774	324
FBgn0011785	1919
FBgn0011787	820
FBgn0011802	1657
FBgn0011812	2
FBgn0011817	3890
FBgn0011818	1573
FBgn0011822	163
FBgn0011824	372
FBgn0011826	1888
FBgn0011828	1696
FBgn0011829	89
FBgn0011832	0
FBgn0011834	1955
FBgn0011836	874
FBgn0011837	3093
FBgn0011840	0
FBgn0011844	0
FBgn0011845	0
FBgn0011848	0
FBgn0011849	0
FBgn0011850	0
FBgn0011851	0
FBgn0011852	0
FBgn0011853	0
FBgn0011855	0
FBgn0011858	0
FBgn0011859	3
FBgn0011860	0
FBgn0011861	0
FBgn0011862	0
FBgn0011863	0
FBgn0011864	0
FBgn0011865	0
FBgn0011866	0
FBgn0011867	0
FBgn0011868	0
FBgn0011869	0
FBgn0011870	0
FBgn0011871	0
FBgn0011872	0
FBgn0011877	0
FBgn0011878	0
FBgn0011879	0
FBgn0011880	0
FBgn0011881	0
FBgn0011882	0
FBgn0011883	0
FBgn0011884	0
FBgn0011885	0
FBgn0011887	0
FBgn0011888	0
FBgn0011889	0
FBgn0011890	0
FBgn0011891	0
FBgn0011892	1
FBgn0011893	0
FBgn0011894	0
FBgn0011895	0
FBgn0011896	0
FBgn0011897	0
FBgn0011902	0
FBgn0011904	0
FBgn0011905	0
FBgn0011906	0
FBgn0011909	0
FBgn0011910	0
FBgn0011915	0
FBgn0011916	2
FBgn0011919	0
FBgn0011921	1
FBgn0011927	0
FBgn0011928	0
FBgn0011931	0
FBgn0011932	0
FBgn0011933	0
FBgn0011934	0
FBgn0011935	0
FBgn0011936	0
FBgn0011937	0
FBgn0011938	0
FBgn0011944	0
FBgn0011945	0
FBgn0011948	0
FBgn0011949	0
FBgn0011950	0
FBgn0011951	0
FBgn0011952	0
FBgn0011953	0
FBgn0011954	1
FBgn0011955	0
FBgn0011956	0
FBgn0011957	0
FBgn0011958	1
FBgn0011959	1
FBgn0011960	0
FBgn0011961	0
FBgn0011962	0
FBgn0011963	0
FBgn0011965	3
FBgn0011966	1
FBgn0011970	0
FBgn0011971	0
FBgn0011974	0
FBgn0011975	0
FBgn0011976	0
FBgn0011977	0
FBgn0011980	0
FBgn0011981	1
FBgn0011982	0
FBgn0011983	0
FBgn0011984	0
FBgn0011985	0
FBgn0011986	0
FBgn0011987	2
FBgn0011993	0
FBgn0011994	0
FBgn0011998	0
FBgn0011999	0
FBgn0012000	0
FBgn0012001	0
FBgn0012002	0
FBgn0012003	0
FBgn0012004	0
FBgn0012009	0
FBgn0012010	0
FBgn0012011	0
FBgn0012016	0
FBgn0012017	0
FBgn0012018	0
FBgn0012024	2
FBgn0012025	0
FBgn0012026	0
FBgn0012027	1
FBgn0012028	0
FBgn0012034	30923
FBgn0012036	38306
FBgn0012037	9413
FBgn0012042	947
FBgn0012051	1965
FBgn0012058	3911
FBgn0012344	543
FBgn0013263+FBgn0260233	4246
FBgn0013269	1219
FBgn0013272	22991
FBgn0013275	1
FBgn0013276	1
FBgn0013277	4
FBgn0013278	10
FBgn0013279	3
FBgn0013300	1819
FBgn0013301	2668
FBgn0013303	1266
FBgn0013305	7243
FBgn0013307	2226
FBgn0013308	243
FBgn0013323	171
FBgn0013325	22012
FBgn0013334	7990
FBgn0013342	6880
FBgn0013343	1279
FBgn0013347	1369
FBgn0013348	2148
FBgn0013432	670
FBgn0013433	175
FBgn0013435	337
FBgn0013467	1848
FBgn0013469	277
FBgn0013531	322
FBgn0013548	155
FBgn0013563	663
FBgn0013576	13673
FBgn0013672	55507
FBgn0013673	59
FBgn0013674	741368
FBgn0013675	139039
FBgn0013676	361895
FBgn0013678	224297
FBgn0013679	27952
FBgn0013680	285
FBgn0013681	10354
FBgn0013683	66
FBgn0013684	24430
FBgn0013685	56
FBgn0013686	959360
FBgn0013688	2580
FBgn0013689	8
FBgn0013690	13
FBgn0013691	1
FBgn0013692	0
FBgn0013693	0
FBgn0013694	9
FBgn0013695	1
FBgn0013696	0
FBgn0013697	38
FBgn0013698	7
FBgn0013699	0
FBgn0013700	2
FBgn0013701	2
FBgn0013702	0
FBgn0013703	0
FBgn0013704	12
FBgn0013705	0
FBgn0013706	0
FBgn0013707	0
FBgn0013708	8
FBgn0013709	0
FBgn0013710	30
FBgn0013717	798
FBgn0013718	4064
FBgn0013720	815
FBgn0013725	163
FBgn0013726	1322
FBgn0013732	207
FBgn0013733	24421
FBgn0013746	1716
FBgn0013749	3547
FBgn0013750	2368
FBgn0013751	102
FBgn0013753	364
FBgn0013755	11
FBgn0013756	2324
FBgn0013762	804
FBgn0013763	15727
FBgn0013764	1359
FBgn0013765	8654
FBgn0013767	100
FBgn0013770	21745
FBgn0013771	587
FBgn0013772	1290
FBgn0013773	693
FBgn0013799	1275
FBgn0013809	1970
FBgn0013810	4334
FBgn0013811	1627
FBgn0013812	350
FBgn0013813	3468
FBgn0013949	1711
FBgn0013953	346
FBgn0013954	6312
FBgn0013972	887
FBgn0013973	501
FBgn0013981	11480
FBgn0013983	923
FBgn0013984	1304
FBgn0013987	2902
FBgn0013995	7581
FBgn0013997	2509
FBgn0014000	3458
FBgn0014002	27951
FBgn0014006	2269
FBgn0014007	1480
FBgn0014009	4025
FBgn0014010	7801
FBgn0014011	2193
FBgn0014018	4595
FBgn0014019	1352
FBgn0014020	11783
FBgn0014022	340
FBgn0014023	702
FBgn0014024	1178
FBgn0014026	38346
FBgn0014028	14848
FBgn0014029	1303
FBgn0014031	4535
FBgn0014032	439
FBgn0014033	733
FBgn0014037	7805
FBgn0014073	1165
FBgn0014075	3754
FBgn0014076	2
FBgn0014092	448
FBgn0014127	1468
FBgn0014133	3254
FBgn0014135	754
FBgn0014141	3776
FBgn0014143	55
FBgn0014163	5832
FBgn0014179	34
FBgn0014184	64549
FBgn0014189	2618
FBgn0014269	763
FBgn0014340	371
FBgn0014342	651
FBgn0014343	347
FBgn0014366	845
FBgn0014368	0
FBgn0014380	1363
FBgn0014388	1411
FBgn0014391	4728
FBgn0014395	602
FBgn0014396	23151
FBgn0014411	2162
FBgn0014417	629
FBgn0014427	5687
FBgn0014454	3
FBgn0014455	2001
FBgn0014464	31
FBgn0014465	174
FBgn0014466	0
FBgn0014469	7588
FBgn0014848	0
FBgn0014849	0
FBgn0014850	0
FBgn0014851	4
FBgn0014857	3712
FBgn0014859	383
FBgn0014861	187
FBgn0014863	17895
FBgn0014865	4561
FBgn0014868	4231
FBgn0014869	8229
FBgn0014870	2473
FBgn0014877	2914
FBgn0014879	1037
FBgn0014903+FBgn0053082	3240
FBgn0014906	4387
FBgn0014930	1487
FBgn0014931	138
FBgn0014949	195
FBgn0015000	1310
FBgn0015001	546
FBgn0015008	2364
FBgn0015010	4897
FBgn0015011	1320
FBgn0015019	2353
FBgn0015024	8243
FBgn0015025	71
FBgn0015031	8051
FBgn0015032	107
FBgn0015033	604
FBgn0015034	745
FBgn0015035	2515
FBgn0015036	35
FBgn0015037	3980
FBgn0015038	412
FBgn0015039	7703
FBgn0015040	2
FBgn0015075	1142
FBgn0015218	8422
FBgn0015221	28687
FBgn0015222	38831
FBgn0015229	1187
FBgn0015230	1834
FBgn0015239	1809
FBgn0015240	1556
FBgn0015245	11520
FBgn0015247	3786
FBgn0015268	178
FBgn0015269	3813
FBgn0015270	65
FBgn0015271	204
FBgn0015277	1180
FBgn0015278	4587
FBgn0015279	2278
FBgn0015282	5041
FBgn0015283	5406
FBgn0015286	2088
FBgn0015295	515
FBgn0015296	893
FBgn0015298	1081
FBgn0015299	564
FBgn0015300	590
FBgn0015316	118
FBgn0015320	4021
FBgn0015321	4544
FBgn0015323	829
FBgn0015324	19800
FBgn0015331	1145
FBgn0015336	388
FBgn0015338	1023
FBgn0015351	241
FBgn0015359	1483
FBgn0015360	1352
FBgn0015371	1543
FBgn0015372	970
FBgn0015376	105
FBgn0015379	601
FBgn0015380	380
FBgn0015381	37
FBgn0015391	435
FBgn0015393	421
FBgn0015396	432
FBgn0015399	426
FBgn0015400	341
FBgn0015402	1295
FBgn0015477	3382
FBgn0015509	5208
FBgn0015513	4466
FBgn0015519	159
FBgn0015520	1155
FBgn0015521	10662
FBgn0015522	947
FBgn0015524	156
FBgn0015527	523
FBgn0015541	2582
FBgn0015543	21
FBgn0015544	1009
FBgn0015546	366
FBgn0015550	19
FBgn0015553	149
FBgn0015558	1381
FBgn0015561	33
FBgn0015568	2234
FBgn0015569	4098
FBgn0015570	1598
FBgn0015571	6192
FBgn0015572	298
FBgn0015574	1217
FBgn0015575	11548
FBgn0015576	2476
FBgn0015577	2378
FBgn0015582	550
FBgn0015583	2092
FBgn0015584	19337
FBgn0015585	4988
FBgn0015586	8186
FBgn0015589	2293
FBgn0015591	723
FBgn0015600	12526
FBgn0015602	676
FBgn0015609	1701
FBgn0015614	3439
FBgn0015615	835
FBgn0015618	124
FBgn0015621	212
FBgn0015622	13398
FBgn0015623	41245
FBgn0015625	791
FBgn0015663	401
FBgn0015664	819
FBgn0015714	2197
FBgn0015721	204
FBgn0015737	4540
FBgn0015754	4409
FBgn0015756	20066
FBgn0015765	743
FBgn0015766+FBgn0065097	36566
FBgn0015770	94
FBgn0015772	3308
FBgn0015773	460
FBgn0015774	471
FBgn0015776	11624
FBgn0015777	8752
FBgn0015778	12078
FBgn0015781	820
FBgn0015789	3720
FBgn0015790	7706
FBgn0015791	3738
FBgn0015793	1127
FBgn0015794	1472
FBgn0015795	7423
FBgn0015797	2113
FBgn0015799	1666
FBgn0015801	1414
FBgn0015803	2536
FBgn0015805	976
FBgn0015806	3516
FBgn0015808	4345
FBgn0015818	475
FBgn0015828	855
FBgn0015829	813
FBgn0015831	1389
FBgn0015834	4341
FBgn0015838	648
FBgn0015872	3265
FBgn0015903	1097
FBgn0015904	162
FBgn0015905	643
FBgn0015919	299
FBgn0015924	4440
FBgn0015925	372
FBgn0015926	20
FBgn0015929	667
FBgn0015949	3016
FBgn0016013	1173
FBgn0016031	4488
FBgn0016032	716
FBgn0016034	836
FBgn0016036	42
FBgn0016038	1859
FBgn0016041	2455
FBgn0016047	254
FBgn0016053	3
FBgn0016054	201
FBgn0016059	3759
FBgn0016061	798
FBgn0016070	2388
FBgn0016075	3039
FBgn0016076	6377
FBgn0016078	1448
FBgn0016080	4010
FBgn0016081	6163
FBgn0016119	8756
FBgn0016120	10759
FBgn0016122	10057
FBgn0016123	6292
FBgn0016126	12626
FBgn0016131	274
FBgn0016641	1362
FBgn0016650	711
FBgn0016660	114
FBgn0016672	2033
FBgn0016675	925
FBgn0016684	3556
FBgn0016685	1874
FBgn0016687	10068
FBgn0016691	13630
FBgn0016693	9270
FBgn0016694	15234
FBgn0016696	5289
FBgn0016697	4472
FBgn0016698	807
FBgn0016700	4756
FBgn0016701	2357
FBgn0016715	1652
FBgn0016726	9045
FBgn0016754	1980
FBgn0016756	13311
FBgn0016762	264
FBgn0016792	867
FBgn0016794	886
FBgn0016797	2215
FBgn0016917	12863
FBgn0016919	619
FBgn0016920	334
FBgn0016926	12858
FBgn0016930	1946
FBgn0016970	158
FBgn0016974	1413
FBgn0016976+FBgn0016975	3414
FBgn0016977	6474
FBgn0016978	1349
FBgn0016983	1828
FBgn0016984	2868
FBgn0017414	322
FBgn0017418	3435
FBgn0017424	6
FBgn0017429	1030
FBgn0017430	677
FBgn0017448	1467
FBgn0017456	1703
FBgn0017457	1118
FBgn0017482	456
FBgn0017545	44284
FBgn0017550	1635
FBgn0017551	672
FBgn0017556	1628
FBgn0017558	8002
FBgn0017561	859
FBgn0017566	14248
FBgn0017567	6483
FBgn0017572	3077
FBgn0017577	143
FBgn0017578	826
FBgn0017579	15394
FBgn0017581	41048
FBgn0017590	573
FBgn0019624	17720
FBgn0019637	718
FBgn0019643	7818
FBgn0019644	14955
FBgn0019650	571
FBgn0019660	283
FBgn0019661	12888
FBgn0019662	1568
FBgn0019686	320
FBgn0019809	7
FBgn0019828	15020
FBgn0019830	4453
FBgn0019886	8449
FBgn0019890	6409
FBgn0019925	5223
FBgn0019928	1412
FBgn0019929	2367
FBgn0019932	2704
FBgn0019936	14528
FBgn0019938	760
FBgn0019940	3190
FBgn0019947	2091
FBgn0019948	5528
FBgn0019949	597
FBgn0019952	1603
FBgn0019957	8229
FBgn0019960	9699
FBgn0019968	6391
FBgn0019972	733
FBgn0019982	2212
FBgn0019985	523
FBgn0019990	1836
FBgn0020018	2197
FBgn0020224	1928
FBgn0020235	14473
FBgn0020236	31176
FBgn0020238	17640
FBgn0020248	18
FBgn0020249	2641
FBgn0020251	1354
FBgn0020255	7078
FBgn0020257	998
FBgn0020258	59
FBgn0020261	2082
FBgn0020269	488
FBgn0020270	582
FBgn0020272	98
FBgn0020277	329
FBgn0020278	1451
FBgn0020279	7510
FBgn0020280	1002
FBgn0020294	923
FBgn0020299	1270
FBgn0020300	1636
FBgn0020304	4906
FBgn0020305	421
FBgn0020307	712
FBgn0020309	4990
FBgn0020312	862
FBgn0020369	4022
FBgn0020370	3591
FBgn0020371	2467
FBgn0020372	1292
FBgn0020376	10
FBgn0020377	222
FBgn0020378	408
FBgn0020379	794
FBgn0020381	1013
FBgn0020385	11761
FBgn0020386	8390
FBgn0020388	1763
FBgn0020389	568
FBgn0020391	154
FBgn0020392	1170
FBgn0020399	2504
FBgn0020407	318
FBgn0020412	5146
FBgn0020414	8070
FBgn0020415	6557
FBgn0020416	1714
FBgn0020429	14
FBgn0020440	1632
FBgn0020443	5474
FBgn0020445	421
FBgn0020493	1256
FBgn0020496	5488
FBgn0020497	3133
FBgn0020503	22383
FBgn0020506	2120
FBgn0020508	1727
FBgn0020509	12600
FBgn0020510	1585
FBgn0020513	15143
FBgn0020518	10
FBgn0020521	2813
FBgn0020545	4405
FBgn0020546+FBgn0262462	7
FBgn0020556	8
FBgn0020616	721
FBgn0020617	29
FBgn0020618	25035
FBgn0020620	3197
FBgn0020621	4659
FBgn0020622	1676
FBgn0020626	4493
FBgn0020633	44
FBgn0020637	26
FBgn0020638	1
FBgn0020639	4
FBgn0020640	10
FBgn0020641	3
FBgn0020642	2
FBgn0020643	0
FBgn0020644	0
FBgn0020645	0
FBgn0020646	0
FBgn0020647	15284
FBgn0020653	10332
FBgn0020655	2317
FBgn0020660	7
FBgn0020762	1312
FBgn0020764	9702
FBgn0020765	17
FBgn0020766	1636
FBgn0020767	2470
FBgn0020880	27
FBgn0020887	1498
FBgn0020906	8721
FBgn0020907	1790
FBgn0020908	17490
FBgn0020909	315
FBgn0020910+FBgn0086056	34822
FBgn0020912	807
FBgn0020930	1946
FBgn0021738	55
FBgn0021742	9
FBgn0021750	424
FBgn0021760	15390
FBgn0021761	855
FBgn0021764	1206
FBgn0021765	6538
FBgn0021767	183
FBgn0021768	2516
FBgn0021776	213
FBgn0021795	4498
FBgn0021796	1502
FBgn0021800	1447
FBgn0021814	2665
FBgn0021818	1143
FBgn0021825	1832
FBgn0021847	2061
FBgn0021856	853
FBgn0021872	17622
FBgn0021874	504
FBgn0021875	341
FBgn0021895	1591
FBgn0021906	14689
FBgn0021944	2058
FBgn0021967	5111
FBgn0021979	6645
FBgn0021995	738
FBgn0022023	5530
FBgn0022027	818
FBgn0022029	1276
[truncated: 15,153 more rows]
