# Supplementary material for: The Drosophila transcriptional network is structured by microbiota
Source: BMC Genomics. 2016 Nov 25;17:975. doi: 10.1186/s12864-016-3307-9 (PMC5124311; doi:10.1186/s12864-016-3307-9)
Supplement: Additional file 12: — Data analysis tools. The unzipped folder contains (1) parameters used to align and count reads (align_count_index_reads.txt) and (2) an R script to replicate the data analysis. See README file and R script within folder for instructions. (ZIP 15304 kb) [file 12864_2016_3307_MOESM12_ESM.zip › DobsonEtAlBMCanalysis_submitted/counts_raw/542_6823_4228_N_JC-19_CGATGT_R1_sn.sam.count]

FBgn0000003	0
FBgn0000008	813
FBgn0000014	519
FBgn0000015	444
FBgn0000017	1291
FBgn0000018	310
FBgn0000022	0
FBgn0000024	2201
FBgn0000028	223
FBgn0000032	748
FBgn0000036	529
FBgn0000037	346
FBgn0000038	1689
FBgn0000039	208
FBgn0000042	23192
FBgn0000043	5290
FBgn0000045	4257
FBgn0000046	8038
FBgn0000047	1113
FBgn0000052	8706
FBgn0000053	9388
FBgn0000054	815
FBgn0000055+FBgn0000056	73782
FBgn0000057	1229
FBgn0000061	6
FBgn0000063	264
FBgn0000064	55532
FBgn0000071	9
FBgn0000075	94
FBgn0000077	257
FBgn0000078	14445
FBgn0000079	32386
FBgn0000083	5676
FBgn0000084	1448
FBgn0000092	11
FBgn0000094	1902
FBgn0000097	974
FBgn0000099	1156
FBgn0000100	17480
FBgn0000108	4143
FBgn0000109	242
FBgn0000114	15439
FBgn0000115	632
FBgn0000116	27714
FBgn0000117	4780
FBgn0000119	819
FBgn0000120	19752
FBgn0000121	14721
FBgn0000137	0
FBgn0000139	855
FBgn0000140	992
FBgn0000146	340
FBgn0000147	749
FBgn0000150	6585
FBgn0000152	118
FBgn0000153	1195
FBgn0000157	293
FBgn0000158	57
FBgn0000163	2047
FBgn0000166	32
FBgn0000173	3042
FBgn0000179	154
FBgn0000180	129
FBgn0000181	10544
FBgn0000182+FBgn0266459	3934
FBgn0000183	2129
FBgn0000206	518
FBgn0000210	173
FBgn0000212	1207
FBgn0000216	0
FBgn0000221	185
FBgn0000227	2
FBgn0000228	1237
FBgn0000229	1471
FBgn0000233	42
FBgn0000239	2937
FBgn0000241	74
FBgn0000244	2778
FBgn0000246	342
FBgn0000247	1575
FBgn0000250	3701
FBgn0000251	1002
FBgn0000253	28674
FBgn0000256	7720
FBgn0000257	565
FBgn0000259	2835
FBgn0000261	26321
FBgn0000273	5049
FBgn0000274	1663
FBgn0000276	777
FBgn0000277	44
FBgn0000278	7
FBgn0000279	13
FBgn0000280	0
FBgn0000281	0
FBgn0000283	1569
FBgn0000286	2083
FBgn0000287	1838
FBgn0000289	2539
FBgn0000299	2979
FBgn0000303	491
FBgn0000308	9959
FBgn0000316	650
FBgn0000317	1028
FBgn0000318	1923
FBgn0000319	9336
FBgn0000320	472
FBgn0000326	702
FBgn0000330	308
FBgn0000337	5
FBgn0000339	1465
FBgn0000346	2563
FBgn0000351	40
FBgn0000352	644
FBgn0000355	1
FBgn0000356	1
FBgn0000357	22
FBgn0000358	0
FBgn0000359	1
FBgn0000360	0
FBgn0000370	20740
FBgn0000376	418
FBgn0000377	402
FBgn0000382	4049
FBgn0000384	561
FBgn0000394	523
FBgn0000395	267
FBgn0000404	1528
FBgn0000405	2979
FBgn0000406	13063
FBgn0000409	4687
FBgn0000411	207
FBgn0000412	2312
FBgn0000413	1497
FBgn0000414	2042
FBgn0000416	30711
FBgn0000422	1915
FBgn0000426	285
FBgn0000427	47
FBgn0000439	75
FBgn0000442	29
FBgn0000447	3286
FBgn0000449	12
FBgn0000451	192
FBgn0000454	2884
FBgn0000455+FBgn0065087	1494
FBgn0000459	196
FBgn0000463	268
FBgn0000464	1759
FBgn0000473	11439
FBgn0000477	682
FBgn0000479	3374
FBgn0000482	481
FBgn0000489	5641
FBgn0000490	573
FBgn0000492	237
FBgn0000497	216
FBgn0000499	1573
FBgn0000500	274
FBgn0000504	1734
FBgn0000520	228
FBgn0000524	292
FBgn0000527	272
FBgn0000529	20
FBgn0000533	297
FBgn0000535	701
FBgn0000536	4747
FBgn0000541	4278
FBgn0000542	173
FBgn0000543	512
FBgn0000546	832
FBgn0000547	1304
FBgn0000551	13
FBgn0000552	1
FBgn0000556	119864
FBgn0000557	4571
FBgn0000559	66247
FBgn0000560	116
FBgn0000562	2152
FBgn0000564	0
FBgn0000565	6166
FBgn0000566	2271
FBgn0000567	531
FBgn0000568	2356
FBgn0000575	2161
FBgn0000576	21
FBgn0000577	72
FBgn0000578	785
FBgn0000579	19785
FBgn0000581	2519
FBgn0000588	169
FBgn0000591	1
FBgn0000592	16280
FBgn0000594	0
FBgn0000606	6
FBgn0000611	3051
FBgn0000615	28160
FBgn0000617	204
FBgn0000618	134
FBgn0000625	153
FBgn0000629	589
FBgn0000633	312
FBgn0000635	2087
FBgn0000636	1290
FBgn0000639	4
FBgn0000640	20
FBgn0000644	14
FBgn0000658	29
FBgn0000659	918
FBgn0000662	1369
FBgn0000667	4994
FBgn0000709	855
FBgn0000711	2246
FBgn0000715	363
FBgn0000719	910
FBgn0000721	3427
FBgn0000723	2409
FBgn0000808	22
FBgn0000810	566
FBgn0000826	41
FBgn0000927	194
FBgn0000928	76
FBgn0000964	149
FBgn0000996	272
FBgn0001075	320
FBgn0001077	7
FBgn0001079	195
FBgn0001083	129
FBgn0001084	87
FBgn0001085	236
FBgn0001086	605
FBgn0001087	1354
FBgn0001089	1415
FBgn0001090	2485
FBgn0001091	12683
FBgn0001092	10119
FBgn0001098	6282
FBgn0001104	918
FBgn0001105	5789
FBgn0001108	2147
FBgn0001112	2886
FBgn0001114	4044
FBgn0001120	252
FBgn0001122	2643
FBgn0001123	1747
FBgn0001124	12945
FBgn0001125	11535
FBgn0001128	7603
FBgn0001133	452
FBgn0001134	83
FBgn0001137	658
FBgn0001138	64
FBgn0001139	2177
FBgn0001142	3752
FBgn0001145	18691
FBgn0001147	92
FBgn0001148	39
FBgn0001149	34104
FBgn0001150	19
FBgn0001168	1960
FBgn0001169	742
FBgn0001170	21
FBgn0001174	4
FBgn0001179	331
FBgn0001180	207
FBgn0001185	432
FBgn0001186	7834
FBgn0001187	3640
FBgn0001189	1087
FBgn0001197	1516
FBgn0001202	1248
FBgn0001206	227
FBgn0001208	5926
FBgn0001215	9086
FBgn0001216	5063
FBgn0001217	8232
FBgn0001218	19597
FBgn0001220	10321
FBgn0001222	1352
FBgn0001224	664
FBgn0001225	1865
FBgn0001226	1231
FBgn0001227	28
FBgn0001228+FBgn0001223	2341
FBgn0001229	84
FBgn0001230	1217
FBgn0001233	29414
FBgn0001234+FBgn0263537	3413
FBgn0001235	2552
FBgn0001247	2453
FBgn0001248	17631
FBgn0001250	3137
FBgn0001253	26
FBgn0001254	1
FBgn0001255	24
FBgn0001256	1
FBgn0001257	4626
FBgn0001258	927
FBgn0001259	54
FBgn0001263	1393
FBgn0001269	172
FBgn0001276	140
FBgn0001280	1520
FBgn0001281	3428
FBgn0001285	1139
FBgn0001291	1429
FBgn0001296	1188
FBgn0001297	5872
FBgn0001301	1916
FBgn0001308	2691
FBgn0001311	141
FBgn0001313	663
FBgn0001319	97
FBgn0001320	188
FBgn0001321	31
FBgn0001323	220
FBgn0001324	1436
FBgn0001325	36
FBgn0001330	185
FBgn0001332	1465
FBgn0001341	385
FBgn0001404	2561
FBgn0001491	748
FBgn0001565	2270
FBgn0001612	379
FBgn0001624	3359
FBgn0001941	2382
FBgn0001942	32527
FBgn0001961	2069
FBgn0001965	1150
FBgn0001967	0
FBgn0001970	9
FBgn0001974	425
FBgn0001977	785
FBgn0001978	1911
FBgn0001981	179
FBgn0001983	1
FBgn0001986	762
FBgn0001987	1103
FBgn0001989	1737
FBgn0001990	289
FBgn0001991	3473
FBgn0001992	137
FBgn0001994	1698
FBgn0001995	425
FBgn0002021	808
FBgn0002022	2126
FBgn0002023	393
FBgn0002031	2513
FBgn0002036	3320
FBgn0002044	1623
FBgn0002069	421
FBgn0002121	2967
FBgn0002174	3323
FBgn0002183	1370
FBgn0002283	649
FBgn0002284	3175
FBgn0002306	587
FBgn0002354	257
FBgn0002413	2063
FBgn0002431	5719
FBgn0002440	3
FBgn0002441	1026
FBgn0002466+FBgn0266678	324
FBgn0002521	2068
FBgn0002522	82
FBgn0002524	1067
FBgn0002525	1751
FBgn0002526	1036
FBgn0002531	1
FBgn0002533	1
FBgn0002534	0
FBgn0002535	1
FBgn0002542	961
FBgn0002552	514
FBgn0002561	0
FBgn0002562	0
FBgn0002563	3
FBgn0002564	3
FBgn0002565	701
FBgn0002566	2278
FBgn0002567	2190
FBgn0002569	3646
FBgn0002570	50264
FBgn0002571	2578
FBgn0002573	67
FBgn0002576	61
FBgn0002577	41
FBgn0002579	12021
FBgn0002590	14060
FBgn0002592	12
FBgn0002593	17125
FBgn0002607	20335
FBgn0002609	61
FBgn0002622	18752
FBgn0002626	13822
FBgn0002629	0
FBgn0002631	0
FBgn0002632	0
FBgn0002633	2
FBgn0002638	1920
FBgn0002641	710
FBgn0002643	1221
FBgn0002645	4018
FBgn0002673	1487
FBgn0002707	177
FBgn0002709+FBgn0028581	4188
FBgn0002715	1049
FBgn0002716	43
FBgn0002719	16762
FBgn0002723	751
FBgn0002732	39
FBgn0002733	155
FBgn0002734	0
FBgn0002735	5
FBgn0002736	370
FBgn0002772	6882
FBgn0002773	17356
FBgn0002774	1390
FBgn0002775	333
FBgn0002778	722
FBgn0002780	2904
FBgn0002783	1115
FBgn0002787	2522
FBgn0002789	6091
FBgn0002791	753
FBgn0002838	94
FBgn0002842	236
FBgn0002855	16067
FBgn0002856	2927
FBgn0002862	10313
FBgn0002863	0
FBgn0002865	14128
FBgn0002868	22031
FBgn0002869	155
FBgn0002872	414
FBgn0002873	3860
FBgn0002878	236
FBgn0002887	436
FBgn0002891	353
FBgn0002899	173
FBgn0002901	249
FBgn0002905	348
FBgn0002906	1041
FBgn0002914	2593
FBgn0002917	659
FBgn0002921	36504
FBgn0002922	79
FBgn0002924	288
FBgn0002926	41
FBgn0002930	3165
FBgn0002931	459
FBgn0002932	278
FBgn0002933	0
FBgn0002936	0
FBgn0002937	810
FBgn0002938	9980
FBgn0002939	1668
FBgn0002940	87478
FBgn0002941	32
FBgn0002945	409
FBgn0002948	94
FBgn0002962	136
FBgn0002973	2263
FBgn0002985	293
FBgn0002989	149
FBgn0003002	31
FBgn0003008	370
FBgn0003009	541
FBgn0003011	106
FBgn0003015	2859
FBgn0003023	293
FBgn0003028	529
FBgn0003034	4018
FBgn0003041	970
FBgn0003042	261
FBgn0003044	944
FBgn0003046	37
FBgn0003048	1090
FBgn0003053	1265
FBgn0003057	1
FBgn0003060	5
FBgn0003062	894
FBgn0003065	2
FBgn0003068	921
FBgn0003071	9695
FBgn0003074	12452
FBgn0003076	8063
FBgn0003079	569
FBgn0003082	82
FBgn0003086	0
FBgn0003087	415
FBgn0003089	35
FBgn0003090	148
FBgn0003091	1058
FBgn0003093	2450
FBgn0003114	31
FBgn0003116	664
FBgn0003117	61
FBgn0003118	616
FBgn0003124	2697
FBgn0003129	119
FBgn0003130	12
FBgn0003132	2230
FBgn0003134	5554
FBgn0003137	3435
FBgn0003139	655
FBgn0003140	707
FBgn0003141	925
FBgn0003145	428
FBgn0003149	8150
FBgn0003159	5127
FBgn0003162	1292
FBgn0003165	2135
FBgn0003169	1676
FBgn0003174	90
FBgn0003175	1623
FBgn0003187	3711
FBgn0003189	1525
FBgn0003204	1692
FBgn0003205	1595
FBgn0003206	1258
FBgn0003209	2131
FBgn0003210	1333
FBgn0003218	3992
FBgn0003227	31
FBgn0003231	13431
FBgn0003248	558
FBgn0003249	2131
FBgn0003250	2871
FBgn0003254	456
FBgn0003255	51
FBgn0003256	1337
FBgn0003257	316
FBgn0003261	13544
FBgn0003267	17
FBgn0003268	313
FBgn0003270	0
FBgn0003274	15845
FBgn0003275	897
FBgn0003277	1411
FBgn0003278	253
FBgn0003279	20920
FBgn0003285	85
FBgn0003292	100
FBgn0003295	30
FBgn0003300	23
FBgn0003301	1665
FBgn0003302	1038
FBgn0003308	1564
FBgn0003310	1264
FBgn0003312	18
FBgn0003313+FBgn0263087	15
FBgn0003317	918
FBgn0003319	7
FBgn0003321	2725
FBgn0003326	97
FBgn0003328	1881
FBgn0003330	255
FBgn0003334	1177
FBgn0003339	161
FBgn0003345	2192
FBgn0003346	1245
FBgn0003353	346
FBgn0003356	1405
FBgn0003357	1007
FBgn0003358	2724
FBgn0003360	32813
FBgn0003366	1738
FBgn0003372	5
FBgn0003373	1
FBgn0003374	0
FBgn0003375	0
FBgn0003377	0
FBgn0003378	4
FBgn0003380	3044
FBgn0003382	24
FBgn0003386	963
FBgn0003388	127
FBgn0003390	454
FBgn0003391	1190
FBgn0003392	7187
FBgn0003396	2028
FBgn0003401	77
FBgn0003410	2178
FBgn0003411	3
FBgn0003415	2270
FBgn0003416	567
FBgn0003423	5458
FBgn0003429	3493
FBgn0003430	89
FBgn0003435	18040
FBgn0003444	310
FBgn0003447	887
FBgn0003448	1
FBgn0003449	627
FBgn0003450	13
FBgn0003459	429
FBgn0003460	368
FBgn0003462	11038
FBgn0003463	1791
FBgn0003464	1443
FBgn0003475	5063
FBgn0003479	228
FBgn0003480	49
FBgn0003482	7
FBgn0003483	237
FBgn0003486	2
FBgn0003495	765
FBgn0003499	264
FBgn0003502+FBgn0262374	962
FBgn0003510+FBgn0003511	212
FBgn0003512	335
FBgn0003513	135
FBgn0003514	2351
FBgn0003515	500
FBgn0003517	18158
FBgn0003520	2111
FBgn0003525	135
FBgn0003527	405
FBgn0003545	940
FBgn0003557	2280
FBgn0003559	682
FBgn0003567	909
FBgn0003575	1254
FBgn0003598	689
FBgn0003607	1353
FBgn0003612	2436
FBgn0003638	5124
FBgn0003651	1085
FBgn0003654	596
FBgn0003655	282
FBgn0003656	6413
FBgn0003660	3340
FBgn0003676	1798
FBgn0003683	0
FBgn0003687	216
FBgn0003701	413
FBgn0003710	385
FBgn0003714	256
FBgn0003716	2138
FBgn0003719	203
FBgn0003720	0
FBgn0003721	8643
FBgn0003731	2088
FBgn0003732	1941
FBgn0003733	238
FBgn0003741	263
FBgn0003742	1214
FBgn0003744	1373
FBgn0003747	2
FBgn0003748	14621
FBgn0003751	18
FBgn0003861	7784
FBgn0003862	2213
FBgn0003863	28023
FBgn0003865	0
FBgn0003866	332
FBgn0003867	709
FBgn0003870	1755
FBgn0003882	812
FBgn0003884	30643
FBgn0003885	5539
FBgn0003886	389
FBgn0003887	6693
FBgn0003888	1720
FBgn0003889	24359
FBgn0003890	1848
FBgn0003891	10571
FBgn0003892	426
FBgn0003896	230
FBgn0003900	244
FBgn0003916	0
FBgn0003920	1
FBgn0003922	0
FBgn0003923	0
FBgn0003926	0
FBgn0003930	8
FBgn0003931	1
FBgn0003933	0
FBgn0003934	0
FBgn0003935	0
FBgn0003936	0
FBgn0003938	1
FBgn0003941	13977
FBgn0003942	17531
FBgn0003943	13386
FBgn0003944	520
FBgn0003950	143
FBgn0003961	2165
FBgn0003963	330
FBgn0003964	915
FBgn0003965	742
FBgn0003969	927
FBgn0003975	132
FBgn0003977	434
FBgn0003978	145
FBgn0003979	0
FBgn0003980	2
FBgn0003983	0
FBgn0003984	285
FBgn0003996	379
FBgn0003997	464
FBgn0004003	622
FBgn0004009	44
FBgn0004028	9077
FBgn0004034	1
FBgn0004045	300
FBgn0004047	363
FBgn0004049	1144
FBgn0004050	798
FBgn0004052	9
FBgn0004053	4
FBgn0004054	0
FBgn0004055	1430
FBgn0004057	2694
FBgn0004066	2321
FBgn0004087	235
FBgn0004101	289
FBgn0004102	253
FBgn0004103	4718
FBgn0004106	225
FBgn0004107	93
FBgn0004108	317
FBgn0004110	2
FBgn0004117	7583
FBgn0004118	273
FBgn0004132	351
FBgn0004133	631
FBgn0004143	0
FBgn0004167	7982
FBgn0004168	179
FBgn0004169	10916
FBgn0004170	0
FBgn0004171	4261
FBgn0004172	1325
FBgn0004173	7310
FBgn0004174	6661
FBgn0004175	3879
FBgn0004177	7133
FBgn0004179	3391
FBgn0004181	81867
FBgn0004183	1
FBgn0004185	0
FBgn0004186	1
FBgn0004187	1
FBgn0004188	0
FBgn0004189	0
FBgn0004190	0
FBgn0004191	8
FBgn0004192	1
FBgn0004197	115
FBgn0004198	1168
FBgn0004227	1693
FBgn0004228	1244
FBgn0004237	3222
FBgn0004240	173
FBgn0004242	6144
FBgn0004244	1767
FBgn0004359	343
FBgn0004360	141
FBgn0004362	1367
FBgn0004363	13595
FBgn0004364	972
FBgn0004367	246
FBgn0004368	1247
FBgn0004369	1256
FBgn0004370	2016
FBgn0004372	157
FBgn0004373	4474
FBgn0004374	1126
FBgn0004378	162
FBgn0004379	975
FBgn0004380	789
FBgn0004381	453
FBgn0004387	1698
FBgn0004389	0
FBgn0004390	759
FBgn0004391	752
FBgn0004394	61
FBgn0004395	1287
FBgn0004396	1210
FBgn0004397	1697
FBgn0004400	69
FBgn0004401	4227
FBgn0004403	5076
FBgn0004404	2509
FBgn0004406	258
FBgn0004407+FBgn0064115	505
FBgn0004414	4620
FBgn0004419	3327
FBgn0004425	370
FBgn0004426	657
FBgn0004427	217
FBgn0004428	1157
FBgn0004429	2660
FBgn0004430	117
FBgn0004431	104
FBgn0004432	15890
FBgn0004436	3538
FBgn0004449	2677
FBgn0004456	1260
FBgn0004462	969
FBgn0004463	338
FBgn0004465	795
FBgn0004507	8331
FBgn0004509	3260
FBgn0004510	300
FBgn0004511	3
FBgn0004512	2825
FBgn0004513	496
FBgn0004514	78
FBgn0004516	2811
FBgn0004552	375
FBgn0004554	2
FBgn0004556	217
FBgn0004567	44
FBgn0004569	429
FBgn0004573	153
FBgn0004574	3122
FBgn0004575	1955
FBgn0004577	6
FBgn0004580	2221
FBgn0004581	923
FBgn0004583	755
FBgn0004584	640
FBgn0004587	3951
FBgn0004588	0
FBgn0004589	12
FBgn0004590	0
FBgn0004591	1
FBgn0004592	0
FBgn0004593	0
FBgn0004594	0
FBgn0004595	2237
FBgn0004597	334
FBgn0004598	1844
FBgn0004606	570
FBgn0004607	629
FBgn0004611	2271
FBgn0004618	184
FBgn0004619	176
FBgn0004620	276
FBgn0004622	101
FBgn0004623	3554
FBgn0004629	0
FBgn0004635	342
FBgn0004636	3095
FBgn0004638	1559
FBgn0004643	499
FBgn0004644	131
FBgn0004646	1705
FBgn0004647	608
FBgn0004648	4154
FBgn0004649+FBgn0263530	2796
FBgn0004650	1324
FBgn0004652	1189
FBgn0004654	5177
FBgn0004655	1002
FBgn0004656	3305
FBgn0004657	3211
FBgn0004666	88
FBgn0004687	3388
FBgn0004698	1625
FBgn0004777	4
FBgn0004778	0
FBgn0004779	0
FBgn0004780	1
FBgn0004781	0
FBgn0004782	1
FBgn0004783	4
FBgn0004784	3288
FBgn0004795	863
FBgn0004797	867
FBgn0004811	660
FBgn0004828	9029
FBgn0004832	312
FBgn0004837	506
FBgn0004838	12499
FBgn0004839	104
FBgn0004841	65
FBgn0004842	29
FBgn0004852	1723
FBgn0004854	88
FBgn0004855	357
FBgn0004856	839
FBgn0004858	662
FBgn0004859	783
FBgn0004860	237
FBgn0004861	333
FBgn0004862	31
FBgn0004863	29
FBgn0004864	893
FBgn0004865	216
FBgn0004867	16634
FBgn0004868	6924
FBgn0004870	113
FBgn0004872	240
FBgn0004875	2644
FBgn0004876	3999
FBgn0004878	1
FBgn0004880	929
FBgn0004882	11961
FBgn0004885	2708
FBgn0004888	6033
FBgn0004889	3521
FBgn0004892	86
FBgn0004893	882
FBgn0004895	3
FBgn0004896	29
FBgn0004897	4
FBgn0004898	15
FBgn0004901	346
FBgn0004903	1979
FBgn0004907	21802
FBgn0004908	284
FBgn0004910	2257
FBgn0004911	26
FBgn0004913	1633
FBgn0004914	4293
FBgn0004915	925
FBgn0004919	1219
FBgn0004921	9225
FBgn0004924	2832
FBgn0004926	3069
FBgn0004956	221
FBgn0004957	186
FBgn0004959	6
FBgn0005198	1148
FBgn0005278	14282
FBgn0005322	1207
FBgn0005355	470
FBgn0005386	2388
FBgn0005390	466
FBgn0005391	385
FBgn0005411	1552
FBgn0005427	1169
FBgn0005533	11355
FBgn0005536	4468
FBgn0005558	138
FBgn0005561	258
FBgn0005564	656
FBgn0005585	14075
FBgn0005586	1674
FBgn0005590	0
FBgn0005592	165
FBgn0005593	21043
FBgn0005596	719
FBgn0005612	945
FBgn0005613	89
FBgn0005614	2395
FBgn0005617	693
FBgn0005619	364
FBgn0005624	192
FBgn0005626	1087
FBgn0005631	929
FBgn0005632	4939
FBgn0005633	23
FBgn0005636	365
FBgn0005638	71
FBgn0005640	1486
FBgn0005642	733
FBgn0005648	1355
FBgn0005649	3021
FBgn0005654+FBgn0085344	3256
FBgn0005655	224
FBgn0005658	127
FBgn0005659	809
FBgn0005660	131
FBgn0005664	254
FBgn0005666	24055
FBgn0005670	357
FBgn0005671	14801
FBgn0005672	1329
FBgn0005674	1515
FBgn0005677	275
FBgn0005683	154
FBgn0005694	1235
FBgn0005695	640
FBgn0005696	94
FBgn0005771	905
FBgn0005775	595
FBgn0005777	1628
FBgn0005778	505
FBgn0005779	500
FBgn0008635	3044
FBgn0008636	21
FBgn0008646	26
FBgn0008651	90
FBgn0010014	421
FBgn0010015	518
FBgn0010019	514089
FBgn0010038	807
FBgn0010039	1205
FBgn0010040	24
FBgn0010041	1711
FBgn0010042	15
FBgn0010043	61
FBgn0010044	155
FBgn0010051	2710
FBgn0010052	55
FBgn0010053	16008
FBgn0010078	11210
FBgn0010097	36
FBgn0010100	16529
FBgn0010105	286
FBgn0010109	1
FBgn0010113	1331
FBgn0010114	2284
FBgn0010173	1033
FBgn0010194	244
FBgn0010197	49
FBgn0010198	10031
FBgn0010213	2164
FBgn0010215	3304
FBgn0010217	30831
FBgn0010220	385
FBgn0010222	1983
FBgn0010223	413
FBgn0010225	13590
FBgn0010226	9921
FBgn0010228	2716
FBgn0010235	1972
FBgn0010238	1722
FBgn0010240	125
FBgn0010241	1658
FBgn0010246	3960
FBgn0010247	1591
FBgn0010258	473
FBgn0010263	5793
FBgn0010265	13491
FBgn0010269	520
FBgn0010278	721
FBgn0010280	2856
FBgn0010282	919
FBgn0010287	262
FBgn0010288	3658
FBgn0010292	426
FBgn0010294	0
FBgn0010295	0
FBgn0010296	0
FBgn0010300	878
FBgn0010303	1225
FBgn0010309	750
FBgn0010313	1342
FBgn0010314	142
FBgn0010315	307
FBgn0010316	553
FBgn0010317	165
FBgn0010323	16
FBgn0010328	1167
FBgn0010329	223
FBgn0010333	1651
FBgn0010339	918
FBgn0010340	226
FBgn0010341	2427
FBgn0010342	254
FBgn0010348	9018
FBgn0010350	4334
FBgn0010352	20757
FBgn0010355	1638
FBgn0010356	352
FBgn0010357	28770
FBgn0010358	32
FBgn0010359	0
FBgn0010379	2965
FBgn0010380	1670
FBgn0010381	2157
FBgn0010382	453
FBgn0010383	523
FBgn0010385	75
FBgn0010387	6132
FBgn0010388	773
FBgn0010389	570
FBgn0010391	1715
FBgn0010395	641
FBgn0010397	1406
FBgn0010398	201
FBgn0010399	276
FBgn0010401	603
FBgn0010403	626
FBgn0010406	1355
FBgn0010407	70
FBgn0010408	7777
FBgn0010409	11561
FBgn0010411	16300
FBgn0010412	6301
FBgn0010414	175
FBgn0010415	5970
FBgn0010416	597
FBgn0010417	563
FBgn0010421	330
FBgn0010422	857
FBgn0010423	358
FBgn0010424	631
FBgn0010425	2256
FBgn0010431	213
FBgn0010433	1
FBgn0010434	5002
FBgn0010435	11641
FBgn0010438	63
FBgn0010441	512
FBgn0010452	198
FBgn0010453	112
FBgn0010470	4714
FBgn0010473	2042
FBgn0010482	5643
FBgn0010488	12191
FBgn0010497	924
FBgn0010501	360
FBgn0010504	3660
FBgn0010516	3633
FBgn0010520	194
FBgn0010531	542
FBgn0010548	8576
FBgn0010549	118
FBgn0010551	3726
FBgn0010575	1773
FBgn0010583	1313
FBgn0010590	3080
FBgn0010591	1440
FBgn0010602	1335
FBgn0010607	255
FBgn0010611	2230
FBgn0010612	3677
FBgn0010620	1928
FBgn0010621	1735
FBgn0010622	327
FBgn0010638	3145
FBgn0010651	1628
FBgn0010660	1201
FBgn0010741	909
FBgn0010747	2491
FBgn0010750	706
FBgn0010762	1180
FBgn0010768	101
FBgn0010770	248
FBgn0010772	2403
FBgn0010774	1938
FBgn0010786	2587
FBgn0010803	1389
FBgn0010808	1320
FBgn0010812	863
FBgn0010825	2414
FBgn0010830	358
FBgn0010877	1625
FBgn0010894	619
FBgn0010905	1893
FBgn0010909	3266
FBgn0010926	338
FBgn0011016	2369
FBgn0011020	167
FBgn0011202	1400
FBgn0011204	2376
FBgn0011205	1780
FBgn0011206	15251
FBgn0011207	1217
FBgn0011211	20994
FBgn0011217	15055
FBgn0011224	4328
FBgn0011225	12161
FBgn0011227	1974
FBgn0011230	10524
FBgn0011232	579
FBgn0011236	743
FBgn0011239	1391
FBgn0011241	494
FBgn0011244	11807
FBgn0011259	903
FBgn0011260	720
FBgn0011270	4262
FBgn0011272	12284
FBgn0011273+FBgn0039374	4760
FBgn0011274	2386
FBgn0011276	1
FBgn0011277	5
FBgn0011278	37
FBgn0011279	104
FBgn0011280	3444
FBgn0011281	796
FBgn0011282	4
FBgn0011283	296
FBgn0011284	17369
FBgn0011286	5126
FBgn0011288	2319
FBgn0011289	1870
FBgn0011290	488
FBgn0011291	229
FBgn0011293	541
FBgn0011294	168
FBgn0011296	2996
FBgn0011297	298
FBgn0011300	1688
FBgn0011305	798
FBgn0011327	2873
FBgn0011335	273
FBgn0011336	3966
FBgn0011361	2836
FBgn0011455	3248
FBgn0011474	753
FBgn0011476	281
FBgn0011481	1919
FBgn0011509	670
FBgn0011554	250
FBgn0011555	1776
FBgn0011556	432
FBgn0011559	29386
FBgn0011566	235
FBgn0011569	478
FBgn0011570	963
FBgn0011571	905
FBgn0011573	1845
FBgn0011576	1
FBgn0011581	663
FBgn0011582	277
FBgn0011584	5476
FBgn0011586	1108
FBgn0011589	254
FBgn0011591	401
FBgn0011592	964
FBgn0011596	2389
FBgn0011603	1512
FBgn0011604	2381
FBgn0011606	3444
FBgn0011638	1293
FBgn0011640	1508
FBgn0011642	2218
FBgn0011648	1275
FBgn0011653	64
FBgn0011655	633
FBgn0011656	2180
FBgn0011659	173
FBgn0011660	470
FBgn0011661	7274
FBgn0011666	1383
FBgn0011668	27861
FBgn0011669	26176
FBgn0011670	4583
FBgn0011672	2143
FBgn0011674	385
FBgn0011676	260
FBgn0011692	129
FBgn0011693	1352
FBgn0011694	34744
FBgn0011695	20647
FBgn0011701	335
FBgn0011703	134
FBgn0011704	492
FBgn0011705	542
FBgn0011706	40
FBgn0011708	2424
FBgn0011710	908
FBgn0011715	383
FBgn0011722	1113
FBgn0011723	171
FBgn0011725	12428
FBgn0011726	4682
FBgn0011737	1975
FBgn0011739	1432
FBgn0011740	1114
FBgn0011741	469
FBgn0011742	2250
FBgn0011743	1907
FBgn0011745	1499
FBgn0011746	627
FBgn0011747	8091
FBgn0011754	4285
FBgn0011758	44
FBgn0011760	7053
FBgn0011761	1326
FBgn0011762	49
FBgn0011763	1669
FBgn0011764	1620
FBgn0011766	2331
FBgn0011768	3477
FBgn0011769	199
FBgn0011770	2133
FBgn0011771	600
FBgn0011774	260
FBgn0011785	1074
FBgn0011787	497
FBgn0011802	1609
FBgn0011812	3
FBgn0011817	2640
FBgn0011818	999
FBgn0011822	88
FBgn0011824	533
FBgn0011826	1170
FBgn0011828	1045
FBgn0011829	50
FBgn0011832	7
FBgn0011834	706
FBgn0011836	424
FBgn0011837	3060
FBgn0011840	0
FBgn0011844	0
FBgn0011845	0
FBgn0011848	0
FBgn0011849	0
FBgn0011850	0
FBgn0011851	0
FBgn0011852	0
FBgn0011853	0
FBgn0011855	0
FBgn0011858	0
FBgn0011859	2
FBgn0011860	0
FBgn0011861	0
FBgn0011862	0
FBgn0011863	0
FBgn0011864	0
FBgn0011865	0
FBgn0011866	0
FBgn0011867	0
FBgn0011868	0
FBgn0011869	0
FBgn0011870	0
FBgn0011871	0
FBgn0011872	0
FBgn0011877	0
FBgn0011878	1
FBgn0011879	0
FBgn0011880	0
FBgn0011881	0
FBgn0011882	0
FBgn0011883	0
FBgn0011884	0
FBgn0011885	0
FBgn0011887	0
FBgn0011888	0
FBgn0011889	0
FBgn0011890	0
FBgn0011891	0
FBgn0011892	1
FBgn0011893	0
FBgn0011894	0
FBgn0011895	1
FBgn0011896	0
FBgn0011897	0
FBgn0011902	0
FBgn0011904	0
FBgn0011905	0
FBgn0011906	0
FBgn0011909	0
FBgn0011910	0
FBgn0011915	0
FBgn0011916	0
FBgn0011919	0
FBgn0011921	0
FBgn0011927	0
FBgn0011928	0
FBgn0011931	0
FBgn0011932	0
FBgn0011933	0
FBgn0011934	0
FBgn0011935	0
FBgn0011936	0
FBgn0011937	0
FBgn0011938	0
FBgn0011944	0
FBgn0011945	0
FBgn0011948	0
FBgn0011949	0
FBgn0011950	0
FBgn0011951	0
FBgn0011952	0
FBgn0011953	0
FBgn0011954	0
FBgn0011955	1
FBgn0011956	0
FBgn0011957	0
FBgn0011958	0
FBgn0011959	1
FBgn0011960	0
FBgn0011961	0
FBgn0011962	0
FBgn0011963	0
FBgn0011965	0
FBgn0011966	0
FBgn0011970	0
FBgn0011971	0
FBgn0011974	0
FBgn0011975	0
FBgn0011976	0
FBgn0011977	0
FBgn0011980	0
FBgn0011981	0
FBgn0011982	0
FBgn0011983	0
FBgn0011984	0
FBgn0011985	0
FBgn0011986	0
FBgn0011987	1
FBgn0011993	0
FBgn0011994	0
FBgn0011998	0
FBgn0011999	0
FBgn0012000	0
FBgn0012001	0
FBgn0012002	0
FBgn0012003	0
FBgn0012004	0
FBgn0012009	0
FBgn0012010	0
FBgn0012011	0
FBgn0012016	0
FBgn0012017	0
FBgn0012018	0
FBgn0012024	0
FBgn0012025	1
FBgn0012026	2
FBgn0012027	0
FBgn0012028	0
FBgn0012034	16598
FBgn0012036	15928
FBgn0012037	4227
FBgn0012042	1315
FBgn0012051	1435
FBgn0012058	2268
FBgn0012344	393
FBgn0013263+FBgn0260233	3001
FBgn0013269	1045
FBgn0013272	21052
FBgn0013275	0
FBgn0013276	1
FBgn0013277	0
FBgn0013278	30
FBgn0013279	15
FBgn0013300	2312
FBgn0013301	2274
FBgn0013303	1268
FBgn0013305	4800
FBgn0013307	1274
FBgn0013308	105
FBgn0013323	118
FBgn0013325	13665
FBgn0013334	7444
FBgn0013342	5935
FBgn0013343	1036
FBgn0013347	869
FBgn0013348	1755
FBgn0013432	384
FBgn0013433	94
FBgn0013435	171
FBgn0013467	1856
FBgn0013469	251
FBgn0013531	133
FBgn0013548	143
FBgn0013563	686
FBgn0013576	10327
FBgn0013672	94416
FBgn0013673	270
FBgn0013674	429571
FBgn0013675	84017
FBgn0013676	195928
FBgn0013678	144520
FBgn0013679	27191
FBgn0013680	1006
FBgn0013681	10062
FBgn0013683	205
FBgn0013684	28726
FBgn0013685	296
FBgn0013686	1247502
FBgn0013688	4497
FBgn0013689	40
FBgn0013690	6
FBgn0013691	17
FBgn0013692	0
FBgn0013693	0
FBgn0013694	60
FBgn0013695	9
FBgn0013696	16
FBgn0013697	381
FBgn0013698	291
FBgn0013699	52
FBgn0013700	1
FBgn0013701	6
FBgn0013702	0
FBgn0013703	8
FBgn0013704	96
FBgn0013705	1
FBgn0013706	1
FBgn0013707	0
FBgn0013708	174
FBgn0013709	0
FBgn0013710	23
FBgn0013717	438
FBgn0013718	3411
FBgn0013720	617
FBgn0013725	470
FBgn0013726	975
FBgn0013732	207
FBgn0013733	15968
FBgn0013746	1073
FBgn0013749	2772
FBgn0013750	1949
FBgn0013751	87
FBgn0013753	245
FBgn0013755	8
FBgn0013756	1513
FBgn0013762	500
FBgn0013763	10105
FBgn0013764	705
FBgn0013765	5635
FBgn0013767	86
FBgn0013770	16132
FBgn0013771	303
FBgn0013772	15861
FBgn0013773	685
FBgn0013799	839
FBgn0013809	1513
FBgn0013810	3939
FBgn0013811	1338
FBgn0013812	249
FBgn0013813	2031
FBgn0013949	596
FBgn0013953	176
FBgn0013954	3314
FBgn0013972	500
FBgn0013973	427
FBgn0013981	7491
FBgn0013983	599
FBgn0013984	1380
FBgn0013987	1970
FBgn0013995	6256
FBgn0013997	1788
FBgn0014000	1320
FBgn0014002	14124
FBgn0014006	1433
FBgn0014007	1196
FBgn0014009	3153
FBgn0014010	6666
FBgn0014011	1299
FBgn0014018	3755
FBgn0014019	1112
FBgn0014020	8975
FBgn0014022	174
FBgn0014023	428
FBgn0014024	572
FBgn0014026	23704
FBgn0014028	4833
FBgn0014029	759
FBgn0014031	2210
FBgn0014032	302
FBgn0014033	464
FBgn0014037	5201
FBgn0014073	741
FBgn0014075	2511
FBgn0014076	1
FBgn0014092	318
FBgn0014127	995
FBgn0014133	2422
FBgn0014135	517
FBgn0014141	2980
FBgn0014143	37
FBgn0014163	5290
FBgn0014179	23
FBgn0014184	42052
FBgn0014189	1604
FBgn0014269	475
FBgn0014340	256
FBgn0014342	477
FBgn0014343	320
FBgn0014366	463
FBgn0014368	2
FBgn0014380	1134
FBgn0014388	1732
FBgn0014391	2090
FBgn0014395	376
FBgn0014396	10585
FBgn0014411	1396
FBgn0014417	1012
FBgn0014427	2718
FBgn0014454	0
FBgn0014455	3389
FBgn0014464	17
FBgn0014465	8
FBgn0014466	0
FBgn0014469	11402
FBgn0014848	0
FBgn0014849	0
FBgn0014850	0
FBgn0014851	1
FBgn0014857	1591
FBgn0014859	277
FBgn0014861	236
FBgn0014863	9212
FBgn0014865	185
FBgn0014868	1965
FBgn0014869	3408
FBgn0014870	1922
FBgn0014877	2201
FBgn0014879	768
FBgn0014903+FBgn0053082	1180
FBgn0014906	3101
FBgn0014930	1114
FBgn0014931	103
FBgn0014949	1
FBgn0015000	845
FBgn0015001	543
FBgn0015008	2249
FBgn0015010	4754
FBgn0015011	701
FBgn0015019	1696
FBgn0015024	6611
FBgn0015025	129
FBgn0015031	2800
FBgn0015032	42
FBgn0015033	447
FBgn0015034	571
FBgn0015035	547
FBgn0015036	19
FBgn0015037	1727
FBgn0015038	298
FBgn0015039	4008
FBgn0015040	5
FBgn0015075	561
FBgn0015218	5755
FBgn0015221	21716
FBgn0015222	23530
FBgn0015229	1569
FBgn0015230	1221
FBgn0015239	1226
FBgn0015240	911
FBgn0015245	6564
FBgn0015247	2779
FBgn0015268	159
FBgn0015269	2647
FBgn0015270	70
FBgn0015271	120
FBgn0015277	717
FBgn0015278	3074
FBgn0015279	1723
FBgn0015282	3140
FBgn0015283	3196
FBgn0015286	1919
FBgn0015295	429
FBgn0015296	695
FBgn0015298	581
FBgn0015299	542
FBgn0015300	267
FBgn0015316	78
FBgn0015320	3042
FBgn0015321	3260
FBgn0015323	952
FBgn0015324	15308
FBgn0015331	708
FBgn0015336	267
FBgn0015338	675
FBgn0015351	133
FBgn0015359	927
FBgn0015360	789
FBgn0015371	1188
FBgn0015372	628
FBgn0015376	79
FBgn0015379	372
FBgn0015380	243
FBgn0015381	27
FBgn0015391	282
FBgn0015393	459
FBgn0015396	286
FBgn0015399	421
FBgn0015400	329
FBgn0015402	828
FBgn0015477	2038
FBgn0015509	3724
FBgn0015513	2731
FBgn0015519	173
FBgn0015520	867
FBgn0015521	6751
FBgn0015522	872
FBgn0015524	97
FBgn0015527	624
FBgn0015541	1844
FBgn0015543	20
FBgn0015544	728
FBgn0015546	414
FBgn0015550	15
FBgn0015553	168
FBgn0015558	765
FBgn0015561	42
FBgn0015568	1347
FBgn0015569	2323
FBgn0015570	826
FBgn0015571	4398
FBgn0015572	169
FBgn0015574	801
FBgn0015575	3679
FBgn0015576	1367
FBgn0015577	1131
FBgn0015582	292
FBgn0015583	954
FBgn0015584	11412
FBgn0015585	4507
FBgn0015586	6872
FBgn0015589	1607
FBgn0015591	564
FBgn0015600	8231
FBgn0015602	407
FBgn0015609	1021
FBgn0015614	2775
FBgn0015615	527
FBgn0015618	104
FBgn0015621	133
FBgn0015622	8904
FBgn0015623	36691
FBgn0015625	583
FBgn0015663	613
FBgn0015664	619
FBgn0015714	1079
FBgn0015721	189
FBgn0015737	3604
FBgn0015754	3230
FBgn0015756	15230
FBgn0015765	642
FBgn0015766+FBgn0065097	25781
FBgn0015770	14
FBgn0015772	2724
FBgn0015773	365
FBgn0015774	619
FBgn0015776	7635
FBgn0015777	8190
FBgn0015778	8583
FBgn0015781	428
FBgn0015789	2823
FBgn0015790	4974
FBgn0015791	2792
FBgn0015793	841
FBgn0015794	933
FBgn0015795	6384
FBgn0015797	1474
FBgn0015799	1155
FBgn0015801	1155
FBgn0015803	1762
FBgn0015805	615
FBgn0015806	2785
FBgn0015808	2548
FBgn0015818	303
FBgn0015828	482
FBgn0015829	513
FBgn0015831	1109
FBgn0015834	3455
FBgn0015838	485
FBgn0015872	3063
FBgn0015903	719
FBgn0015904	118
FBgn0015905	399
FBgn0015919	222
FBgn0015924	3542
FBgn0015925	293
FBgn0015926	30
FBgn0015929	359
FBgn0015949	1931
FBgn0016013	1176
FBgn0016031	2750
FBgn0016032	395
FBgn0016034	538
FBgn0016036	19
FBgn0016038	1388
FBgn0016041	1790
FBgn0016047	98
FBgn0016053	123
FBgn0016054	116
FBgn0016059	2484
FBgn0016061	453
FBgn0016070	1884
FBgn0016075	1823
FBgn0016076	3588
FBgn0016078	1003
FBgn0016080	2779
FBgn0016081	5471
FBgn0016119	3750
FBgn0016120	4116
FBgn0016122	6438
FBgn0016123	2854
FBgn0016126	9384
FBgn0016131	290
FBgn0016641	934
FBgn0016650	404
FBgn0016660	163
FBgn0016672	1121
FBgn0016675	711
FBgn0016684	2531
FBgn0016685	1974
FBgn0016687	5559
FBgn0016691	4932
FBgn0016693	5669
FBgn0016694	10751
FBgn0016696	3596
FBgn0016697	2787
FBgn0016698	524
FBgn0016700	3921
FBgn0016701	1484
FBgn0016715	1003
FBgn0016726	6899
FBgn0016754	1428
FBgn0016756	9933
FBgn0016762	274
FBgn0016792	674
FBgn0016794	672
FBgn0016797	1585
FBgn0016917	6866
FBgn0016919	621
FBgn0016920	153
FBgn0016926	7921
FBgn0016930	1769
FBgn0016970	210
FBgn0016974	1031
FBgn0016976+FBgn0016975	2706
FBgn0016977	5067
FBgn0016978	993
FBgn0016983	1257
FBgn0016984	1583
FBgn0017414	137
FBgn0017418	2166
FBgn0017424	2
FBgn0017429	687
FBgn0017430	447
FBgn0017448	543
FBgn0017456	1509
FBgn0017457	596
FBgn0017482	301
FBgn0017545	38355
FBgn0017550	1033
FBgn0017551	346
FBgn0017556	1282
FBgn0017558	7284
FBgn0017561	550
FBgn0017566	6512
FBgn0017567	2323
FBgn0017572	1833
FBgn0017577	212
FBgn0017578	635
FBgn0017579	12771
FBgn0017581	35663
FBgn0017590	478
FBgn0019624	6741
FBgn0019637	462
FBgn0019643	2809
FBgn0019644	7576
FBgn0019650	406
FBgn0019660	310
FBgn0019661	16755
FBgn0019662	1127
FBgn0019686	921
FBgn0019809	21
FBgn0019828	18519
FBgn0019830	2576
FBgn0019886	6654
FBgn0019890	5609
FBgn0019925	3175
FBgn0019928	1043
FBgn0019929	980
FBgn0019932	1252
FBgn0019936	9869
FBgn0019938	824
FBgn0019940	1053
FBgn0019947	1225
FBgn0019948	3143
FBgn0019949	364
FBgn0019952	775
FBgn0019957	3834
FBgn0019960	5848
FBgn0019968	4532
FBgn0019972	639
FBgn0019982	1576
FBgn0019985	460
FBgn0019990	1409
FBgn0020018	1219
FBgn0020224	1557
FBgn0020235	6361
FBgn0020236	14345
FBgn0020238	14029
FBgn0020248	268
FBgn0020249	1893
FBgn0020251	968
FBgn0020255	5151
FBgn0020257	776
FBgn0020258	50
FBgn0020261	1475
FBgn0020269	432
FBgn0020270	207
FBgn0020272	116
FBgn0020277	150
FBgn0020278	1068
FBgn0020279	4270
FBgn0020280	790
FBgn0020294	590
FBgn0020299	965
FBgn0020300	732
FBgn0020304	3776
FBgn0020305	319
FBgn0020307	481
FBgn0020309	3662
FBgn0020312	468
FBgn0020369	2563
FBgn0020370	2548
FBgn0020371	1742
FBgn0020372	943
FBgn0020376	2
FBgn0020377	65
FBgn0020378	262
FBgn0020379	550
FBgn0020381	832
FBgn0020385	6742
FBgn0020386	6012
FBgn0020388	955
FBgn0020389	437
FBgn0020391	110
FBgn0020392	868
FBgn0020399	1753
FBgn0020407	207
FBgn0020412	3378
FBgn0020414	4585
FBgn0020415	3910
FBgn0020416	1134
FBgn0020429	6
FBgn0020440	1146
FBgn0020443	4191
FBgn0020445	395
FBgn0020493	1053
FBgn0020496	4263
FBgn0020497	2559
FBgn0020503	14102
FBgn0020506	207
FBgn0020508	464
FBgn0020509	7364
FBgn0020510	976
FBgn0020513	11229
FBgn0020518	5
FBgn0020521	1878
FBgn0020545	2395
FBgn0020546+FBgn0262462	1
FBgn0020556	3
FBgn0020616	650
FBgn0020617	21
FBgn0020618	16397
FBgn0020620	1750
FBgn0020621	2796
FBgn0020622	1376
FBgn0020626	2626
FBgn0020633	52
FBgn0020637	17
FBgn0020638	0
FBgn0020639	0
FBgn0020640	6
FBgn0020641	2
FBgn0020642	0
FBgn0020643	0
FBgn0020644	0
FBgn0020645	0
FBgn0020646	0
FBgn0020647	4677
FBgn0020653	5547
FBgn0020655	1244
FBgn0020660	7
FBgn0020762	927
FBgn0020764	6971
FBgn0020765	5
FBgn0020766	773
FBgn0020767	1751
FBgn0020880	7
FBgn0020887	920
FBgn0020906	7814
FBgn0020907	1294
FBgn0020908	15333
FBgn0020909	251
FBgn0020910+FBgn0086056	25522
FBgn0020912	482
FBgn0020930	1092
FBgn0021738	0
FBgn0021742	3
FBgn0021750	221
FBgn0021760	12938
FBgn0021761	528
FBgn0021764	1026
FBgn0021765	956
FBgn0021767	104
FBgn0021768	1857
FBgn0021776	241
FBgn0021795	2237
FBgn0021796	974
FBgn0021800	1356
FBgn0021814	1762
FBgn0021818	863
FBgn0021825	992
FBgn0021847	1371
FBgn0021856	406
FBgn0021872	12330
FBgn0021874	281
FBgn0021875	180
FBgn0021895	1263
FBgn0021906	6372
FBgn0021944	1455
FBgn0021967	2032
FBgn0021979	3569
FBgn0021995	540
FBgn0022023	3797
FBgn0022027	456
FBgn0022029	1000
[truncated: 15,153 more rows]
