# Supplementary material for: The Drosophila transcriptional network is structured by microbiota
Source: BMC Genomics. 2016 Nov 25;17:975. doi: 10.1186/s12864-016-3307-9 (PMC5124311; doi:10.1186/s12864-016-3307-9)
Supplement: Additional file 12: — Data analysis tools. The unzipped folder contains (1) parameters used to align and count reads (align_count_index_reads.txt) and (2) an R script to replicate the data analysis. See README file and R script within folder for instructions. (ZIP 15304 kb) [file 12864_2016_3307_MOESM12_ESM.zip › DobsonEtAlBMCanalysis_submitted/counts_raw/542_6823_4229_N_JC-20_TGACCA_R1_sn.sam.count]

FBgn0000003	0
FBgn0000008	1314
FBgn0000014	613
FBgn0000015	488
FBgn0000017	2712
FBgn0000018	486
FBgn0000022	0
FBgn0000024	2853
FBgn0000028	286
FBgn0000032	1474
FBgn0000036	525
FBgn0000037	428
FBgn0000038	1754
FBgn0000039	227
FBgn0000042	37218
FBgn0000043	6058
FBgn0000045	5009
FBgn0000046	9305
FBgn0000047	1010
FBgn0000052	4976
FBgn0000053	12549
FBgn0000054	1294
FBgn0000055+FBgn0000056	103937
FBgn0000057	1605
FBgn0000061	14
FBgn0000063	603
FBgn0000064	65242
FBgn0000071	4
FBgn0000075	114
FBgn0000077	469
FBgn0000078	23823
FBgn0000079	52379
FBgn0000083	7810
FBgn0000084	2017
FBgn0000092	15
FBgn0000094	1742
FBgn0000097	1664
FBgn0000099	1032
FBgn0000100	21676
FBgn0000108	4845
FBgn0000109	355
FBgn0000114	20798
FBgn0000115	1088
FBgn0000116	35537
FBgn0000117	8559
FBgn0000119	1119
FBgn0000120	24444
FBgn0000121	18922
FBgn0000137	0
FBgn0000139	1318
FBgn0000140	3774
FBgn0000146	881
FBgn0000147	1345
FBgn0000150	13585
FBgn0000152	192
FBgn0000153	1730
FBgn0000157	370
FBgn0000158	638
FBgn0000163	2682
FBgn0000166	468
FBgn0000173	4184
FBgn0000179	155
FBgn0000180	163
FBgn0000181	16142
FBgn0000182+FBgn0266459	12339
FBgn0000183	3547
FBgn0000206	668
FBgn0000210	196
FBgn0000212	2948
FBgn0000216	0
FBgn0000221	323
FBgn0000227	1
FBgn0000228	2007
FBgn0000229	1603
FBgn0000233	45
FBgn0000239	4657
FBgn0000241	98
FBgn0000244	3293
FBgn0000246	370
FBgn0000247	2494
FBgn0000250	6518
FBgn0000251	2248
FBgn0000253	35389
FBgn0000256	8333
FBgn0000257	1087
FBgn0000259	4130
FBgn0000261	37394
FBgn0000273	5815
FBgn0000274	1570
FBgn0000276	816
FBgn0000277	55
FBgn0000278	32
FBgn0000279	28
FBgn0000280	0
FBgn0000281	2
FBgn0000283	3588
FBgn0000286	2561
FBgn0000287	2087
FBgn0000289	4597
FBgn0000299	3384
FBgn0000303	585
FBgn0000308	13282
FBgn0000316	1484
FBgn0000317	1918
FBgn0000318	2617
FBgn0000319	12674
FBgn0000320	540
FBgn0000326	881
FBgn0000330	526
FBgn0000337	3
FBgn0000339	1898
FBgn0000346	2916
FBgn0000351	483
FBgn0000352	1321
FBgn0000355	12
FBgn0000356	0
FBgn0000357	31
FBgn0000358	2
FBgn0000359	0
FBgn0000360	2
FBgn0000370	23916
FBgn0000376	1274
FBgn0000377	845
FBgn0000382	5334
FBgn0000384	822
FBgn0000394	598
FBgn0000395	351
FBgn0000404	8146
FBgn0000405	20019
FBgn0000406	20206
FBgn0000409	5247
FBgn0000411	203
FBgn0000412	4096
FBgn0000413	2867
FBgn0000414	3535
FBgn0000416	42068
FBgn0000422	2220
FBgn0000426	508
FBgn0000427	29
FBgn0000439	129
FBgn0000442	53
FBgn0000447	3684
FBgn0000449	4
FBgn0000451	305
FBgn0000454	5363
FBgn0000455+FBgn0065087	2141
FBgn0000459	254
FBgn0000463	1134
FBgn0000464	2404
FBgn0000473	15034
FBgn0000477	866
FBgn0000479	4000
FBgn0000482	811
FBgn0000489	6069
FBgn0000490	641
FBgn0000492	259
FBgn0000497	221
FBgn0000499	2449
FBgn0000500	297
FBgn0000504	1627
FBgn0000520	646
FBgn0000524	1138
FBgn0000527	424
FBgn0000529	18
FBgn0000533	653
FBgn0000535	750
FBgn0000536	5292
FBgn0000541	7877
FBgn0000542	252
FBgn0000543	983
FBgn0000546	1336
FBgn0000547	2500
FBgn0000551	9
FBgn0000552	0
FBgn0000556	216295
FBgn0000557	5317
FBgn0000559	104151
FBgn0000560	93
FBgn0000562	3444
FBgn0000564	1
FBgn0000565	5956
FBgn0000566	3554
FBgn0000567	649
FBgn0000568	2805
FBgn0000575	2423
FBgn0000576	33
FBgn0000577	103
FBgn0000578	1322
FBgn0000579	35474
FBgn0000581	5173
FBgn0000588	718
FBgn0000591	0
FBgn0000592	17507
FBgn0000594	0
FBgn0000606	1
FBgn0000611	3665
FBgn0000615	31923
FBgn0000617	451
FBgn0000618	245
FBgn0000625	187
FBgn0000629	1232
FBgn0000633	307
FBgn0000635	2222
FBgn0000636	1641
FBgn0000639	3
FBgn0000640	20
FBgn0000644	9
FBgn0000658	39
FBgn0000659	1028
FBgn0000662	2461
FBgn0000667	6985
FBgn0000709	1668
FBgn0000711	2692
FBgn0000715	355
FBgn0000719	1240
FBgn0000721	6510
FBgn0000723	2657
FBgn0000808	109
FBgn0000810	767
FBgn0000826	489
FBgn0000927	2092
FBgn0000928	106
FBgn0000964	79
FBgn0000996	2822
FBgn0001075	393
FBgn0001077	2
FBgn0001079	621
FBgn0001083	137
FBgn0001084	219
FBgn0001085	768
FBgn0001086	2149
FBgn0001087	2443
FBgn0001089	1525
FBgn0001090	3464
FBgn0001091	18640
FBgn0001092	21366
FBgn0001098	9386
FBgn0001104	2240
FBgn0001105	7650
FBgn0001108	3599
FBgn0001112	2239
FBgn0001114	5081
FBgn0001120	1636
FBgn0001122	3002
FBgn0001123	1770
FBgn0001124	18535
FBgn0001125	18468
FBgn0001128	10004
FBgn0001133	776
FBgn0001134	117
FBgn0001137	747
FBgn0001138	70
FBgn0001139	4144
FBgn0001142	6537
FBgn0001145	22185
FBgn0001147	107
FBgn0001148	47
FBgn0001149	52712
FBgn0001150	24
FBgn0001168	2510
FBgn0001169	1756
FBgn0001170	30
FBgn0001174	3
FBgn0001179	678
FBgn0001180	1312
FBgn0001185	534
FBgn0001186	9834
FBgn0001187	4549
FBgn0001189	1415
FBgn0001197	4555
FBgn0001202	1623
FBgn0001206	940
FBgn0001208	7160
FBgn0001215	11120
FBgn0001216	5543
FBgn0001217	8829
FBgn0001218	26928
FBgn0001220	12875
FBgn0001222	2953
FBgn0001224	823
FBgn0001225	8491
FBgn0001226	5917
FBgn0001227	29
FBgn0001228+FBgn0001223	2986
FBgn0001229	110
FBgn0001230	1560
FBgn0001233	59718
FBgn0001234+FBgn0263537	3945
FBgn0001235	2275
FBgn0001247	3087
FBgn0001248	25070
FBgn0001250	3599
FBgn0001253	49
FBgn0001254	1
FBgn0001255	43
FBgn0001256	3
FBgn0001257	5190
FBgn0001258	1391
FBgn0001259	83
FBgn0001263	2147
FBgn0001269	185
FBgn0001276	289
FBgn0001280	1809
FBgn0001281	3265
FBgn0001285	1846
FBgn0001291	2164
FBgn0001296	1351
FBgn0001297	6778
FBgn0001301	2296
FBgn0001308	5095
FBgn0001311	183
FBgn0001313	477
FBgn0001319	94
FBgn0001320	240
FBgn0001321	40
FBgn0001323	245
FBgn0001324	2194
FBgn0001325	30
FBgn0001330	659
FBgn0001332	2749
FBgn0001341	891
FBgn0001404	4164
FBgn0001491	939
FBgn0001565	3743
FBgn0001612	1110
FBgn0001624	4720
FBgn0001941	3477
FBgn0001942	48229
FBgn0001961	3101
FBgn0001965	1868
FBgn0001967	0
FBgn0001970	11
FBgn0001974	786
FBgn0001977	1363
FBgn0001978	3639
FBgn0001981	196
FBgn0001983	1
FBgn0001986	1280
FBgn0001987	1764
FBgn0001989	2199
FBgn0001990	499
FBgn0001991	3632
FBgn0001992	134
FBgn0001994	2678
FBgn0001995	861
FBgn0002021	1104
FBgn0002022	2751
FBgn0002023	390
FBgn0002031	3882
FBgn0002036	3725
FBgn0002044	3356
FBgn0002069	833
FBgn0002121	5128
FBgn0002174	4831
FBgn0002183	3446
FBgn0002283	1088
FBgn0002284	5012
FBgn0002306	656
FBgn0002354	318
FBgn0002413	4567
FBgn0002431	8379
FBgn0002440	0
FBgn0002441	2277
FBgn0002466+FBgn0266678	1576
FBgn0002521	2395
FBgn0002522	81
FBgn0002524	2083
FBgn0002525	2960
FBgn0002526	1150
FBgn0002531	3
FBgn0002533	3
FBgn0002534	1
FBgn0002535	3
FBgn0002542	2765
FBgn0002552	1414
FBgn0002561	0
FBgn0002562	9
FBgn0002563	12
FBgn0002564	10
FBgn0002565	1041
FBgn0002566	2574
FBgn0002567	3147
FBgn0002569	6129
FBgn0002570	79451
FBgn0002571	4096
FBgn0002573	63
FBgn0002576	58
FBgn0002577	45
FBgn0002579	17363
FBgn0002590	19308
FBgn0002592	13
FBgn0002593	23934
FBgn0002607	31072
FBgn0002609	58
FBgn0002622	31019
FBgn0002626	21464
FBgn0002629	1
FBgn0002631	0
FBgn0002632	0
FBgn0002633	1
FBgn0002638	5022
FBgn0002641	1197
FBgn0002643	1668
FBgn0002645	5331
FBgn0002673	2395
FBgn0002707	585
FBgn0002709+FBgn0028581	4150
FBgn0002715	1152
FBgn0002716	51
FBgn0002719	22094
FBgn0002723	935
FBgn0002732	44
FBgn0002733	167
FBgn0002734	0
FBgn0002735	1
FBgn0002736	713
FBgn0002772	8014
FBgn0002773	19378
FBgn0002774	1742
FBgn0002775	856
FBgn0002778	1222
FBgn0002780	6439
FBgn0002783	3734
FBgn0002787	4259
FBgn0002789	7663
FBgn0002791	1205
FBgn0002838	106
FBgn0002842	261
FBgn0002855	11572
FBgn0002856	3120
FBgn0002862	9849
FBgn0002863	0
FBgn0002865	17240
FBgn0002868	24677
FBgn0002869	78
FBgn0002872	1165
FBgn0002873	4993
FBgn0002878	1058
FBgn0002887	754
FBgn0002891	757
FBgn0002899	751
FBgn0002901	688
FBgn0002905	667
FBgn0002906	1607
FBgn0002914	3263
FBgn0002917	764
FBgn0002921	44217
FBgn0002922	70
FBgn0002924	1332
FBgn0002926	35
FBgn0002930	4257
FBgn0002931	433
FBgn0002932	461
FBgn0002933	0
FBgn0002936	0
FBgn0002937	1058
FBgn0002938	12136
FBgn0002939	1524
FBgn0002940	120248
FBgn0002941	41
FBgn0002945	500
FBgn0002948	1222
FBgn0002962	2857
FBgn0002973	3043
FBgn0002985	263
FBgn0002989	426
FBgn0003002	34
FBgn0003008	493
FBgn0003009	522
FBgn0003011	96
FBgn0003015	6083
FBgn0003023	2334
FBgn0003028	2841
FBgn0003034	4219
FBgn0003041	1891
FBgn0003042	577
FBgn0003044	2325
FBgn0003046	34
FBgn0003048	1963
FBgn0003053	1749
FBgn0003057	0
FBgn0003060	25
FBgn0003062	1283
FBgn0003065	4
FBgn0003068	1426
FBgn0003071	11491
FBgn0003074	19219
FBgn0003076	13018
FBgn0003079	1368
FBgn0003082	356
FBgn0003086	5
FBgn0003087	1216
FBgn0003089	23
FBgn0003090	189
FBgn0003091	1121
FBgn0003093	2937
FBgn0003114	203
FBgn0003116	1015
FBgn0003117	60
FBgn0003118	692
FBgn0003124	5442
FBgn0003129	141
FBgn0003130	13
FBgn0003132	2072
FBgn0003134	6577
FBgn0003137	4218
FBgn0003139	1157
FBgn0003140	651
FBgn0003141	1145
FBgn0003145	493
FBgn0003149	9789
FBgn0003159	6192
FBgn0003162	1429
FBgn0003165	3996
FBgn0003169	2348
FBgn0003174	147
FBgn0003175	2717
FBgn0003187	4438
FBgn0003189	1832
FBgn0003204	3101
FBgn0003205	2399
FBgn0003206	1504
FBgn0003209	2795
FBgn0003210	2513
FBgn0003218	5239
FBgn0003227	131
FBgn0003231	18883
FBgn0003248	790
FBgn0003249	2745
FBgn0003250	4084
FBgn0003254	414
FBgn0003255	55
FBgn0003256	1844
FBgn0003257	812
FBgn0003261	19638
FBgn0003267	25
FBgn0003268	1138
FBgn0003270	1
FBgn0003274	21557
FBgn0003275	1162
FBgn0003277	3823
FBgn0003278	518
FBgn0003279	35216
FBgn0003285	100
FBgn0003292	495
FBgn0003295	38
FBgn0003300	29
FBgn0003301	2209
FBgn0003302	1119
FBgn0003308	1865
FBgn0003310	1938
FBgn0003312	17
FBgn0003313+FBgn0263087	13
FBgn0003317	1621
FBgn0003319	7
FBgn0003321	3250
FBgn0003326	78
FBgn0003328	2587
FBgn0003330	559
FBgn0003334	2406
FBgn0003339	150
FBgn0003345	2357
FBgn0003346	2334
FBgn0003353	444
FBgn0003356	2257
FBgn0003357	1700
FBgn0003358	3578
FBgn0003360	42304
FBgn0003366	2243
FBgn0003372	10
FBgn0003373	0
FBgn0003374	0
FBgn0003375	1
FBgn0003377	2
FBgn0003378	2
FBgn0003380	3313
FBgn0003382	26
FBgn0003386	924
FBgn0003388	138
FBgn0003390	458
FBgn0003391	2360
FBgn0003392	8178
FBgn0003396	2589
FBgn0003401	484
FBgn0003410	3145
FBgn0003411	1
FBgn0003415	4984
FBgn0003416	1048
FBgn0003423	6665
FBgn0003429	3558
FBgn0003430	113
FBgn0003435	16933
FBgn0003444	739
FBgn0003447	1890
FBgn0003448	0
FBgn0003449	1349
FBgn0003450	93
FBgn0003459	1028
FBgn0003460	433
FBgn0003462	15569
FBgn0003463	1962
FBgn0003464	2812
FBgn0003475	6462
FBgn0003479	572
FBgn0003480	220
FBgn0003482	55
FBgn0003483	1439
FBgn0003486	0
FBgn0003495	1445
FBgn0003499	282
FBgn0003502+FBgn0262374	2132
FBgn0003510+FBgn0003511	456
FBgn0003512	799
FBgn0003513	148
FBgn0003514	3562
FBgn0003515	732
FBgn0003517	24297
FBgn0003520	3466
FBgn0003525	2465
FBgn0003527	604
FBgn0003545	1672
FBgn0003557	3670
FBgn0003559	914
FBgn0003567	1892
FBgn0003575	2025
FBgn0003598	3087
FBgn0003607	2572
FBgn0003612	4386
FBgn0003638	6930
FBgn0003651	1170
FBgn0003654	936
FBgn0003655	2684
FBgn0003656	8473
FBgn0003660	4556
FBgn0003676	4688
FBgn0003683	0
FBgn0003687	612
FBgn0003701	1783
FBgn0003710	419
FBgn0003714	529
FBgn0003716	2843
FBgn0003719	261
FBgn0003720	0
FBgn0003721	11518
FBgn0003731	2285
FBgn0003732	6010
FBgn0003733	1045
FBgn0003741	375
FBgn0003742	1444
FBgn0003744	2155
FBgn0003747	5
FBgn0003748	17766
FBgn0003751	46
FBgn0003861	10328
FBgn0003862	3344
FBgn0003863	37179
FBgn0003865	0
FBgn0003866	438
FBgn0003867	881
FBgn0003870	2764
FBgn0003882	1352
FBgn0003884	44524
FBgn0003885	6644
FBgn0003886	392
FBgn0003887	19518
FBgn0003888	2155
FBgn0003889	24669
FBgn0003890	2142
FBgn0003891	14056
FBgn0003892	429
FBgn0003896	213
FBgn0003900	360
FBgn0003916	0
FBgn0003920	3
FBgn0003922	0
FBgn0003923	0
FBgn0003926	0
FBgn0003930	12
FBgn0003931	2
FBgn0003933	3
FBgn0003934	1
FBgn0003935	0
FBgn0003936	0
FBgn0003938	0
FBgn0003941	21389
FBgn0003942	25374
FBgn0003943	15464
FBgn0003944	390
FBgn0003950	192
FBgn0003961	1553
FBgn0003963	597
FBgn0003964	1878
FBgn0003965	832
FBgn0003969	1644
FBgn0003975	155
FBgn0003977	869
FBgn0003978	293
FBgn0003979	3
FBgn0003980	6
FBgn0003983	2
FBgn0003984	367
FBgn0003996	367
FBgn0003997	453
FBgn0004003	492
FBgn0004009	44
FBgn0004028	9078
FBgn0004034	1
FBgn0004045	1087
FBgn0004047	2027
FBgn0004049	2012
FBgn0004050	1311
FBgn0004052	8
FBgn0004053	0
FBgn0004054	0
FBgn0004055	1491
FBgn0004057	4020
FBgn0004066	4031
FBgn0004087	429
FBgn0004101	591
FBgn0004102	267
FBgn0004103	6290
FBgn0004106	1203
FBgn0004107	833
FBgn0004108	627
FBgn0004110	3
FBgn0004117	8747
FBgn0004118	340
FBgn0004132	692
FBgn0004133	983
FBgn0004143	2
FBgn0004167	10646
FBgn0004168	219
FBgn0004169	12509
FBgn0004170	0
FBgn0004171	4812
FBgn0004172	1273
FBgn0004173	7092
FBgn0004174	6968
FBgn0004175	4140
FBgn0004177	11088
FBgn0004179	4083
FBgn0004181	77263
FBgn0004183	4
FBgn0004185	0
FBgn0004186	3
FBgn0004187	4
FBgn0004188	0
FBgn0004189	0
FBgn0004190	0
FBgn0004191	9
FBgn0004192	4
FBgn0004197	136
FBgn0004198	1133
FBgn0004227	2399
FBgn0004228	1214
FBgn0004237	5147
FBgn0004240	183
FBgn0004242	6215
FBgn0004244	1840
FBgn0004359	707
FBgn0004360	142
FBgn0004362	6379
FBgn0004363	21440
FBgn0004364	1113
FBgn0004367	689
FBgn0004368	1845
FBgn0004369	1860
FBgn0004370	2748
FBgn0004372	158
FBgn0004373	5962
FBgn0004374	1703
FBgn0004378	902
FBgn0004379	2030
FBgn0004380	1283
FBgn0004381	1043
FBgn0004387	2519
FBgn0004389	2
FBgn0004390	1793
FBgn0004391	1517
FBgn0004394	75
FBgn0004395	1691
FBgn0004396	1018
FBgn0004397	2891
FBgn0004400	834
FBgn0004401	8009
FBgn0004403	8351
FBgn0004404	4214
FBgn0004406	597
FBgn0004407+FBgn0064115	560
FBgn0004414	3616
FBgn0004419	17840
FBgn0004425	395
FBgn0004426	722
FBgn0004427	235
FBgn0004428	1049
FBgn0004429	3075
FBgn0004430	97
FBgn0004431	181
FBgn0004432	24789
FBgn0004436	4118
FBgn0004449	3476
FBgn0004456	1438
FBgn0004462	1363
FBgn0004463	595
FBgn0004465	1333
FBgn0004507	13517
FBgn0004509	4045
FBgn0004510	637
FBgn0004511	4
FBgn0004512	3784
FBgn0004513	633
FBgn0004514	91
FBgn0004516	3073
FBgn0004552	457
FBgn0004554	7
FBgn0004556	589
FBgn0004567	48
FBgn0004569	383
FBgn0004573	144
FBgn0004574	4123
FBgn0004575	2123
FBgn0004577	14
FBgn0004580	2181
FBgn0004581	829
FBgn0004583	922
FBgn0004584	1359
FBgn0004587	6267
FBgn0004588	0
FBgn0004589	15
FBgn0004590	1
FBgn0004591	0
FBgn0004592	0
FBgn0004593	0
FBgn0004594	0
FBgn0004595	2309
FBgn0004597	635
FBgn0004598	4685
FBgn0004606	937
FBgn0004607	679
FBgn0004611	3092
FBgn0004618	196
FBgn0004619	188
FBgn0004620	289
FBgn0004622	162
FBgn0004623	4255
FBgn0004629	3
FBgn0004635	410
FBgn0004636	4295
FBgn0004638	2016
FBgn0004643	1584
FBgn0004644	143
FBgn0004646	1787
FBgn0004647	1307
FBgn0004648	5342
FBgn0004649+FBgn0263530	12493
FBgn0004650	2734
FBgn0004652	1156
FBgn0004654	8814
FBgn0004655	3287
FBgn0004656	6008
FBgn0004657	4718
FBgn0004666	122
FBgn0004687	4274
FBgn0004698	3171
FBgn0004777	4
FBgn0004778	2
FBgn0004779	1
FBgn0004780	0
FBgn0004781	1
FBgn0004782	0
FBgn0004783	0
FBgn0004784	3845
FBgn0004795	2789
FBgn0004797	996
FBgn0004811	1186
FBgn0004828	12435
FBgn0004832	509
FBgn0004837	818
FBgn0004838	18716
FBgn0004839	126
FBgn0004841	48
FBgn0004842	42
FBgn0004852	2251
FBgn0004854	74
FBgn0004855	626
FBgn0004856	1947
FBgn0004858	774
FBgn0004859	792
FBgn0004860	559
FBgn0004861	390
FBgn0004862	24
FBgn0004863	22
FBgn0004864	1822
FBgn0004865	216
FBgn0004867	23583
FBgn0004868	10554
FBgn0004870	142
FBgn0004872	1501
FBgn0004875	4824
FBgn0004876	5622
FBgn0004878	10
FBgn0004880	891
FBgn0004882	13506
FBgn0004885	3281
FBgn0004888	8507
FBgn0004889	5815
FBgn0004892	115
FBgn0004893	1155
FBgn0004895	8
FBgn0004896	26
FBgn0004897	9
FBgn0004898	18
FBgn0004901	901
FBgn0004903	2144
FBgn0004907	25155
FBgn0004908	352
FBgn0004910	1872
FBgn0004911	21
FBgn0004913	3483
FBgn0004914	5677
FBgn0004915	1447
FBgn0004919	1211
FBgn0004921	9673
FBgn0004924	6384
FBgn0004926	4439
FBgn0004956	249
FBgn0004957	392
FBgn0004959	14
FBgn0005198	1767
FBgn0005278	14676
FBgn0005322	1746
FBgn0005355	917
FBgn0005386	3515
FBgn0005390	1054
FBgn0005391	1001
FBgn0005411	2744
FBgn0005427	1306
FBgn0005533	16994
FBgn0005536	5738
FBgn0005558	170
FBgn0005561	229
FBgn0005564	735
FBgn0005585	17758
FBgn0005586	1788
FBgn0005590	1
FBgn0005592	205
FBgn0005593	33156
FBgn0005596	2094
FBgn0005612	1332
FBgn0005613	118
FBgn0005614	3147
FBgn0005617	2490
FBgn0005619	478
FBgn0005624	665
FBgn0005626	1078
FBgn0005631	1013
FBgn0005632	8543
FBgn0005633	27
FBgn0005636	426
FBgn0005638	100
FBgn0005640	2083
FBgn0005642	1888
FBgn0005648	1581
FBgn0005649	5652
FBgn0005654+FBgn0085344	3683
FBgn0005655	2710
FBgn0005658	138
FBgn0005659	918
FBgn0005660	194
FBgn0005664	789
FBgn0005666	26306
FBgn0005670	450
FBgn0005671	19148
FBgn0005672	1567
FBgn0005674	2942
FBgn0005677	297
FBgn0005683	459
FBgn0005694	2184
FBgn0005695	1974
FBgn0005696	932
FBgn0005771	1028
FBgn0005775	612
FBgn0005777	2517
FBgn0005778	470
FBgn0005779	425
FBgn0008635	4471
FBgn0008636	24
FBgn0008646	49
FBgn0008651	116
FBgn0010014	512
FBgn0010015	574
FBgn0010019	631668
FBgn0010038	1117
FBgn0010039	1490
FBgn0010040	32
FBgn0010041	2615
FBgn0010042	20
FBgn0010043	93
FBgn0010044	492
FBgn0010051	3634
FBgn0010052	42
FBgn0010053	19482
FBgn0010078	18299
FBgn0010097	896
FBgn0010100	23216
FBgn0010105	312
FBgn0010109	1
FBgn0010113	2306
FBgn0010114	2895
FBgn0010173	3174
FBgn0010194	410
FBgn0010197	51
FBgn0010198	13830
FBgn0010213	3494
FBgn0010215	4395
FBgn0010217	37685
FBgn0010220	595
FBgn0010222	1344
FBgn0010223	390
FBgn0010225	15504
FBgn0010226	11469
FBgn0010228	3131
FBgn0010235	3221
FBgn0010238	2209
FBgn0010240	167
FBgn0010241	1417
FBgn0010246	5573
FBgn0010247	2415
FBgn0010258	439
FBgn0010263	6605
FBgn0010265	20171
FBgn0010269	1040
FBgn0010278	2250
FBgn0010280	4564
FBgn0010282	1794
FBgn0010287	387
FBgn0010288	5496
FBgn0010292	877
FBgn0010294	0
FBgn0010295	0
FBgn0010296	0
FBgn0010300	3971
FBgn0010303	2221
FBgn0010309	1157
FBgn0010313	2473
FBgn0010314	750
FBgn0010315	1338
FBgn0010316	1496
FBgn0010317	419
FBgn0010323	16
FBgn0010328	3124
FBgn0010329	260
FBgn0010333	2242
FBgn0010339	1428
FBgn0010340	319
FBgn0010341	3681
FBgn0010342	1507
FBgn0010348	10512
FBgn0010350	4661
FBgn0010352	28848
FBgn0010355	3101
FBgn0010356	1037
FBgn0010357	29790
FBgn0010358	51
FBgn0010359	0
FBgn0010379	3899
FBgn0010380	2809
FBgn0010381	2366
FBgn0010382	3491
FBgn0010383	661
FBgn0010385	153
FBgn0010387	8603
FBgn0010388	385
FBgn0010389	602
FBgn0010391	2656
FBgn0010395	891
FBgn0010397	1797
FBgn0010398	422
FBgn0010399	342
FBgn0010401	660
FBgn0010403	681
FBgn0010406	1871
FBgn0010407	68
FBgn0010408	11669
FBgn0010409	18336
FBgn0010411	26925
FBgn0010412	10790
FBgn0010414	255
FBgn0010415	6896
FBgn0010416	1164
FBgn0010417	1238
FBgn0010421	702
FBgn0010422	1416
FBgn0010423	377
FBgn0010424	861
FBgn0010425	2939
FBgn0010431	3545
FBgn0010433	0
FBgn0010434	6921
FBgn0010435	12598
FBgn0010438	125
FBgn0010441	949
FBgn0010452	276
FBgn0010453	127
FBgn0010470	5402
FBgn0010473	2296
FBgn0010482	6302
FBgn0010488	21315
FBgn0010497	1485
FBgn0010501	659
FBgn0010504	4337
FBgn0010516	5366
FBgn0010520	357
FBgn0010531	736
FBgn0010548	10593
FBgn0010549	105
FBgn0010551	5716
FBgn0010575	4088
FBgn0010583	2024
FBgn0010590	4272
FBgn0010591	2185
FBgn0010602	2357
FBgn0010607	575
FBgn0010611	3260
FBgn0010612	4817
FBgn0010620	2335
FBgn0010621	4637
FBgn0010622	496
FBgn0010638	3338
FBgn0010651	2428
FBgn0010660	2549
FBgn0010741	1518
FBgn0010747	3436
FBgn0010750	1404
FBgn0010762	2163
FBgn0010768	371
FBgn0010770	559
FBgn0010772	3175
FBgn0010774	3727
FBgn0010786	4012
FBgn0010803	1759
FBgn0010808	2013
FBgn0010812	1345
FBgn0010825	4699
FBgn0010830	829
FBgn0010877	2868
FBgn0010894	700
FBgn0010905	3837
FBgn0010909	5071
FBgn0010926	847
FBgn0011016	2585
FBgn0011020	738
FBgn0011202	2162
FBgn0011204	4073
FBgn0011205	1978
FBgn0011206	14657
FBgn0011207	1487
FBgn0011211	30537
FBgn0011217	18420
FBgn0011224	5569
FBgn0011225	14704
FBgn0011227	2238
FBgn0011230	15711
FBgn0011232	1361
FBgn0011236	1293
FBgn0011239	1182
FBgn0011241	579
FBgn0011244	12385
FBgn0011259	1002
FBgn0011260	1825
FBgn0011270	4568
FBgn0011272	20957
FBgn0011273+FBgn0039374	4571
FBgn0011274	3010
FBgn0011276	8
FBgn0011277	12
FBgn0011278	33
FBgn0011279	130
FBgn0011280	5320
FBgn0011281	940
FBgn0011282	4
FBgn0011283	429
FBgn0011284	26854
FBgn0011286	6506
FBgn0011288	2139
FBgn0011289	3050
FBgn0011290	843
FBgn0011291	394
FBgn0011293	632
FBgn0011294	211
FBgn0011296	4070
FBgn0011297	631
FBgn0011300	2148
FBgn0011305	1138
FBgn0011327	3694
FBgn0011335	615
FBgn0011336	4595
FBgn0011361	4056
FBgn0011455	4089
FBgn0011474	2090
FBgn0011476	363
FBgn0011481	3576
FBgn0011509	942
FBgn0011554	357
FBgn0011555	1458
FBgn0011556	437
FBgn0011559	20573
FBgn0011566	548
FBgn0011569	395
FBgn0011570	1580
FBgn0011571	1487
FBgn0011573	2632
FBgn0011576	0
FBgn0011581	714
FBgn0011582	213
FBgn0011584	6025
FBgn0011586	1970
FBgn0011589	273
FBgn0011591	487
FBgn0011592	1192
FBgn0011596	2095
FBgn0011603	2087
FBgn0011604	3619
FBgn0011606	4876
FBgn0011638	2827
FBgn0011640	2652
FBgn0011642	2343
FBgn0011648	2527
FBgn0011653	82
FBgn0011655	1265
FBgn0011656	2764
FBgn0011659	416
FBgn0011660	1020
FBgn0011661	10784
FBgn0011666	2198
FBgn0011668	27191
FBgn0011669	24818
FBgn0011670	3421
FBgn0011672	2959
FBgn0011674	418
FBgn0011676	320
FBgn0011692	1243
FBgn0011693	1650
FBgn0011694	34570
FBgn0011695	25667
FBgn0011701	398
FBgn0011703	3777
FBgn0011704	4654
FBgn0011705	874
FBgn0011706	27
FBgn0011708	3055
FBgn0011710	1757
FBgn0011715	1219
FBgn0011722	1155
FBgn0011723	208
FBgn0011725	14642
FBgn0011726	8565
FBgn0011737	2334
FBgn0011739	2347
FBgn0011740	1810
FBgn0011741	636
FBgn0011742	3396
FBgn0011743	1761
FBgn0011745	2257
FBgn0011746	624
FBgn0011747	9249
FBgn0011754	6417
FBgn0011758	54
FBgn0011760	9132
FBgn0011761	22134
FBgn0011762	367
FBgn0011763	2898
FBgn0011764	2288
FBgn0011766	3805
FBgn0011768	4881
FBgn0011769	258
FBgn0011770	3495
FBgn0011771	1176
FBgn0011774	976
FBgn0011785	2822
FBgn0011787	850
FBgn0011802	2005
FBgn0011812	0
FBgn0011817	3379
FBgn0011818	1756
FBgn0011822	83
FBgn0011824	592
FBgn0011826	2300
FBgn0011828	1388
FBgn0011829	66
FBgn0011832	0
FBgn0011834	751
FBgn0011836	967
FBgn0011837	4169
FBgn0011840	0
FBgn0011844	0
FBgn0011845	0
FBgn0011848	0
FBgn0011849	0
FBgn0011850	0
FBgn0011851	0
FBgn0011852	0
FBgn0011853	0
FBgn0011855	0
FBgn0011858	0
FBgn0011859	1
FBgn0011860	0
FBgn0011861	0
FBgn0011862	0
FBgn0011863	0
FBgn0011864	0
FBgn0011865	0
FBgn0011866	0
FBgn0011867	0
FBgn0011868	0
FBgn0011869	0
FBgn0011870	0
FBgn0011871	0
FBgn0011872	0
FBgn0011877	0
FBgn0011878	0
FBgn0011879	0
FBgn0011880	0
FBgn0011881	0
FBgn0011882	0
FBgn0011883	0
FBgn0011884	0
FBgn0011885	0
FBgn0011887	0
FBgn0011888	0
FBgn0011889	0
FBgn0011890	0
FBgn0011891	0
FBgn0011892	1
FBgn0011893	0
FBgn0011894	1
FBgn0011895	0
FBgn0011896	0
FBgn0011897	0
FBgn0011902	1
FBgn0011904	0
FBgn0011905	0
FBgn0011906	0
FBgn0011909	0
FBgn0011910	0
FBgn0011915	0
FBgn0011916	0
FBgn0011919	0
FBgn0011921	0
FBgn0011927	0
FBgn0011928	0
FBgn0011931	0
FBgn0011932	0
FBgn0011933	0
FBgn0011934	0
FBgn0011935	0
FBgn0011936	0
FBgn0011937	0
FBgn0011938	0
FBgn0011944	0
FBgn0011945	0
FBgn0011948	0
FBgn0011949	0
FBgn0011950	0
FBgn0011951	0
FBgn0011952	0
FBgn0011953	0
FBgn0011954	0
FBgn0011955	0
FBgn0011956	0
FBgn0011957	0
FBgn0011958	0
FBgn0011959	0
FBgn0011960	0
FBgn0011961	0
FBgn0011962	0
FBgn0011963	0
FBgn0011965	1
FBgn0011966	0
FBgn0011970	0
FBgn0011971	0
FBgn0011974	0
FBgn0011975	0
FBgn0011976	0
FBgn0011977	0
FBgn0011980	0
FBgn0011981	0
FBgn0011982	0
FBgn0011983	0
FBgn0011984	0
FBgn0011985	1
FBgn0011986	0
FBgn0011987	5
FBgn0011993	0
FBgn0011994	0
FBgn0011998	0
FBgn0011999	0
FBgn0012000	0
FBgn0012001	0
FBgn0012002	0
FBgn0012003	0
FBgn0012004	0
FBgn0012009	0
FBgn0012010	0
FBgn0012011	0
FBgn0012016	0
FBgn0012017	0
FBgn0012018	0
FBgn0012024	1
FBgn0012025	0
FBgn0012026	0
FBgn0012027	0
FBgn0012028	0
FBgn0012034	24648
FBgn0012036	21365
FBgn0012037	5918
FBgn0012042	806
FBgn0012051	1876
FBgn0012058	3230
FBgn0012344	486
FBgn0013263+FBgn0260233	3743
FBgn0013269	3533
FBgn0013272	26504
FBgn0013275	0
FBgn0013276	4
FBgn0013277	7
FBgn0013278	60
FBgn0013279	18
FBgn0013300	1991
FBgn0013301	2077
FBgn0013303	1389
FBgn0013305	5702
FBgn0013307	1531
FBgn0013308	119
FBgn0013323	102
FBgn0013325	21017
FBgn0013334	7674
FBgn0013342	6838
FBgn0013343	1444
FBgn0013347	1324
FBgn0013348	1457
FBgn0013432	499
FBgn0013433	110
FBgn0013435	258
FBgn0013467	1681
FBgn0013469	191
FBgn0013531	294
FBgn0013548	1201
FBgn0013563	1072
FBgn0013576	13553
FBgn0013672	71808
FBgn0013673	206
FBgn0013674	370971
FBgn0013675	73718
FBgn0013676	184323
FBgn0013678	116986
FBgn0013679	19570
FBgn0013680	444
FBgn0013681	5523
FBgn0013683	102
FBgn0013684	20055
FBgn0013685	137
FBgn0013686	1089425
FBgn0013688	2712
FBgn0013689	26
FBgn0013690	5
FBgn0013691	16
FBgn0013692	0
FBgn0013693	0
FBgn0013694	15
FBgn0013695	3
FBgn0013696	4
FBgn0013697	273
FBgn0013698	104
FBgn0013699	23
FBgn0013700	0
FBgn0013701	5
FBgn0013702	0
FBgn0013703	3
FBgn0013704	43
FBgn0013705	0
FBgn0013706	0
FBgn0013707	1
FBgn0013708	124
FBgn0013709	0
FBgn0013710	20
FBgn0013717	1083
FBgn0013718	4229
FBgn0013720	940
FBgn0013725	449
FBgn0013726	2777
FBgn0013732	959
FBgn0013733	20919
FBgn0013746	1839
FBgn0013749	3057
FBgn0013750	2183
FBgn0013751	96
FBgn0013753	595
FBgn0013755	15
FBgn0013756	4645
FBgn0013762	749
FBgn0013763	15816
FBgn0013764	1496
FBgn0013765	6689
FBgn0013767	107
FBgn0013770	23020
FBgn0013771	615
FBgn0013772	19066
FBgn0013773	1293
FBgn0013799	1374
FBgn0013809	1599
FBgn0013810	3805
FBgn0013811	1372
FBgn0013812	357
FBgn0013813	1911
FBgn0013949	728
FBgn0013953	282
FBgn0013954	5696
FBgn0013972	685
FBgn0013973	432
FBgn0013981	10115
FBgn0013983	787
FBgn0013984	1693
FBgn0013987	2935
FBgn0013995	7540
FBgn0013997	2272
FBgn0014000	1375
FBgn0014002	18308
FBgn0014006	2381
FBgn0014007	2125
FBgn0014009	3947
FBgn0014010	8026
FBgn0014011	1550
FBgn0014018	5309
FBgn0014019	1285
FBgn0014020	13030
FBgn0014022	459
FBgn0014023	670
FBgn0014024	1267
FBgn0014026	38877
FBgn0014028	7601
FBgn0014029	1383
FBgn0014031	3170
FBgn0014032	620
FBgn0014033	720
FBgn0014037	7866
FBgn0014073	879
FBgn0014075	3503
FBgn0014076	0
FBgn0014092	543
FBgn0014127	2035
FBgn0014133	6049
FBgn0014135	582
FBgn0014141	5228
FBgn0014143	44
FBgn0014163	7353
FBgn0014179	32
FBgn0014184	54444
FBgn0014189	4388
FBgn0014269	1098
FBgn0014340	709
FBgn0014342	482
FBgn0014343	343
FBgn0014366	987
FBgn0014368	9
FBgn0014380	1246
FBgn0014388	1602
FBgn0014391	2657
FBgn0014395	400
FBgn0014396	14534
FBgn0014411	2226
FBgn0014417	1278
FBgn0014427	3939
FBgn0014454	0
FBgn0014455	5414
FBgn0014464	24
FBgn0014465	17
FBgn0014466	6
FBgn0014469	13324
FBgn0014848	0
FBgn0014849	0
FBgn0014850	0
FBgn0014851	0
FBgn0014857	2610
FBgn0014859	320
FBgn0014861	2333
FBgn0014863	10052
FBgn0014865	182
FBgn0014868	3008
FBgn0014869	6236
FBgn0014870	2528
FBgn0014877	2873
FBgn0014879	1900
FBgn0014903+FBgn0053082	1530
FBgn0014906	3745
FBgn0014930	1401
FBgn0014931	279
FBgn0014949	5
FBgn0015000	1261
FBgn0015001	756
FBgn0015008	1907
FBgn0015010	4695
FBgn0015011	1005
FBgn0015019	4273
FBgn0015024	8788
FBgn0015025	228
FBgn0015031	3818
FBgn0015032	69
FBgn0015033	616
FBgn0015034	797
FBgn0015035	671
FBgn0015036	24
FBgn0015037	2344
FBgn0015038	352
FBgn0015039	6120
FBgn0015040	1
FBgn0015075	983
FBgn0015218	9569
FBgn0015221	28717
FBgn0015222	32813
FBgn0015229	1962
FBgn0015230	1271
FBgn0015239	1766
FBgn0015240	1453
FBgn0015245	10173
FBgn0015247	3505
FBgn0015268	262
FBgn0015269	3061
FBgn0015270	785
FBgn0015271	509
FBgn0015277	1205
FBgn0015278	4205
FBgn0015279	2551
FBgn0015282	5258
FBgn0015283	4933
FBgn0015286	2676
FBgn0015295	1122
FBgn0015296	1156
FBgn0015298	742
FBgn0015299	979
FBgn0015300	294
FBgn0015316	152
FBgn0015320	4020
FBgn0015321	5091
FBgn0015323	832
FBgn0015324	16848
FBgn0015331	1088
FBgn0015336	190
FBgn0015338	1128
FBgn0015351	254
FBgn0015359	1350
FBgn0015360	1464
FBgn0015371	2864
FBgn0015372	866
FBgn0015376	700
FBgn0015379	715
FBgn0015380	263
FBgn0015381	18
FBgn0015391	1623
FBgn0015393	1474
FBgn0015396	1530
FBgn0015399	819
FBgn0015400	345
FBgn0015402	1308
FBgn0015477	3419
FBgn0015509	7251
FBgn0015513	3890
FBgn0015519	197
FBgn0015520	1369
FBgn0015521	10115
FBgn0015522	1793
FBgn0015524	111
FBgn0015527	1457
FBgn0015541	1978
FBgn0015543	13
FBgn0015544	1145
FBgn0015546	1255
FBgn0015550	10
FBgn0015553	1039
FBgn0015558	881
FBgn0015561	44
FBgn0015568	1927
FBgn0015569	2799
FBgn0015570	1012
FBgn0015571	5422
FBgn0015572	212
FBgn0015574	707
FBgn0015575	4392
FBgn0015576	1540
FBgn0015577	1143
FBgn0015582	518
FBgn0015583	810
FBgn0015584	9014
FBgn0015585	3338
FBgn0015586	4221
FBgn0015589	2709
FBgn0015591	704
FBgn0015600	9632
FBgn0015602	1011
FBgn0015609	1293
FBgn0015614	3734
FBgn0015615	1744
FBgn0015618	315
FBgn0015621	411
FBgn0015622	10433
FBgn0015623	45872
FBgn0015625	2989
FBgn0015663	866
FBgn0015664	1584
FBgn0015714	1312
FBgn0015721	178
FBgn0015737	5445
FBgn0015754	4943
FBgn0015756	22786
FBgn0015765	804
FBgn0015766+FBgn0065097	34709
FBgn0015770	6
FBgn0015772	4063
FBgn0015773	450
FBgn0015774	595
FBgn0015776	8897
FBgn0015777	8124
FBgn0015778	12860
FBgn0015781	675
FBgn0015789	4054
FBgn0015790	6846
FBgn0015791	3229
FBgn0015793	946
FBgn0015794	1382
FBgn0015795	7243
FBgn0015797	2015
FBgn0015799	2957
FBgn0015801	1311
FBgn0015803	2585
FBgn0015805	2238
FBgn0015806	3404
FBgn0015808	3198
FBgn0015818	622
FBgn0015828	1221
FBgn0015829	622
FBgn0015831	971
FBgn0015834	5477
FBgn0015838	760
FBgn0015872	2943
FBgn0015903	1624
FBgn0015904	145
FBgn0015905	779
FBgn0015919	285
FBgn0015924	5084
FBgn0015925	748
FBgn0015926	1278
FBgn0015929	2478
FBgn0015949	2544
FBgn0016013	1514
FBgn0016031	3961
FBgn0016032	491
FBgn0016034	1127
FBgn0016036	31
FBgn0016038	1798
FBgn0016041	3106
FBgn0016047	104
FBgn0016053	1522
FBgn0016054	555
FBgn0016059	3757
FBgn0016061	528
FBgn0016070	11183
FBgn0016075	2124
FBgn0016076	5937
FBgn0016078	1372
FBgn0016080	2886
FBgn0016081	7330
FBgn0016119	5220
FBgn0016120	6171
FBgn0016122	6529
FBgn0016123	2704
FBgn0016126	9527
FBgn0016131	453
FBgn0016641	1657
FBgn0016650	549
FBgn0016660	185
FBgn0016672	1569
FBgn0016675	880
FBgn0016684	2883
FBgn0016685	3461
FBgn0016687	8754
FBgn0016691	6970
FBgn0016693	6823
FBgn0016694	11804
FBgn0016696	5568
FBgn0016697	4192
FBgn0016698	716
FBgn0016700	4349
FBgn0016701	1944
FBgn0016715	1554
FBgn0016726	9219
FBgn0016754	1727
FBgn0016756	12206
FBgn0016762	314
FBgn0016792	1811
FBgn0016794	1724
FBgn0016797	1783
FBgn0016917	8703
FBgn0016919	585
FBgn0016920	157
FBgn0016926	8080
FBgn0016930	2273
FBgn0016970	333
FBgn0016974	1008
FBgn0016976+FBgn0016975	3108
FBgn0016977	8099
FBgn0016978	1619
FBgn0016983	2877
FBgn0016984	3010
FBgn0017414	277
FBgn0017418	3105
FBgn0017424	2
FBgn0017429	984
FBgn0017430	724
FBgn0017448	847
FBgn0017456	1446
FBgn0017457	1365
FBgn0017482	290
FBgn0017545	52460
FBgn0017550	1832
FBgn0017551	1075
FBgn0017556	1249
FBgn0017558	9527
FBgn0017561	1166
FBgn0017566	9538
FBgn0017567	3084
FBgn0017572	2504
FBgn0017577	2839
FBgn0017578	751
FBgn0017579	19083
FBgn0017581	53000
FBgn0017590	492
FBgn0019624	9469
FBgn0019637	1215
FBgn0019643	3721
FBgn0019644	9419
FBgn0019650	422
FBgn0019660	322
FBgn0019661	17052
FBgn0019662	1487
FBgn0019686	3375
FBgn0019809	33
FBgn0019828	16606
FBgn0019830	3421
FBgn0019886	8931
FBgn0019890	6758
FBgn0019925	3990
FBgn0019928	816
FBgn0019929	1171
FBgn0019932	1317
FBgn0019936	14282
FBgn0019938	1164
FBgn0019940	1483
FBgn0019947	1580
FBgn0019948	3967
FBgn0019949	675
FBgn0019952	738
FBgn0019957	5125
FBgn0019960	7113
FBgn0019968	5440
FBgn0019972	1274
FBgn0019982	2727
FBgn0019985	419
FBgn0019990	2198
FBgn0020018	1553
FBgn0020224	2963
FBgn0020235	8557
FBgn0020236	21819
FBgn0020238	19965
FBgn0020248	845
FBgn0020249	2565
FBgn0020251	1086
FBgn0020255	10018
FBgn0020257	845
FBgn0020258	46
FBgn0020261	2809
FBgn0020269	445
FBgn0020270	652
FBgn0020272	567
FBgn0020277	182
FBgn0020278	1439
FBgn0020279	8783
FBgn0020280	707
FBgn0020294	627
FBgn0020299	1134
FBgn0020300	787
FBgn0020304	4981
FBgn0020305	743
FBgn0020307	592
FBgn0020309	5162
FBgn0020312	967
FBgn0020369	4280
FBgn0020370	4990
FBgn0020371	1585
FBgn0020372	1122
FBgn0020376	1
FBgn0020377	57
FBgn0020378	304
FBgn0020379	747
FBgn0020381	968
FBgn0020385	10101
FBgn0020386	7286
FBgn0020388	1679
FBgn0020389	619
FBgn0020391	140
FBgn0020392	2435
FBgn0020399	1642
FBgn0020407	449
FBgn0020412	4075
FBgn0020414	5092
FBgn0020415	4622
FBgn0020416	1296
FBgn0020429	5
FBgn0020440	1795
FBgn0020443	5904
FBgn0020445	1208
FBgn0020493	1320
FBgn0020496	6643
FBgn0020497	4572
FBgn0020503	14403
FBgn0020506	616
FBgn0020508	601
FBgn0020509	5562
FBgn0020510	1476
FBgn0020513	12551
FBgn0020518	6
FBgn0020521	2029
FBgn0020545	3244
FBgn0020546+FBgn0262462	4
FBgn0020556	5
FBgn0020616	1351
FBgn0020617	35
FBgn0020618	25560
FBgn0020620	2706
FBgn0020621	4313
FBgn0020622	2378
FBgn0020626	3597
FBgn0020633	345
FBgn0020637	21
FBgn0020638	0
FBgn0020639	2
FBgn0020640	3
FBgn0020641	2
FBgn0020642	0
FBgn0020643	0
FBgn0020644	0
FBgn0020645	0
FBgn0020646	0
FBgn0020647	6044
FBgn0020653	9281
FBgn0020655	2061
FBgn0020660	5
FBgn0020762	1073
FBgn0020764	11326
FBgn0020765	11
FBgn0020766	1085
FBgn0020767	2306
FBgn0020880	6
FBgn0020887	2177
FBgn0020906	5942
FBgn0020907	1344
FBgn0020908	14342
FBgn0020909	584
FBgn0020910+FBgn0086056	37530
FBgn0020912	578
FBgn0020930	1499
FBgn0021738	0
FBgn0021742	3
FBgn0021750	452
FBgn0021760	13700
FBgn0021761	2268
FBgn0021764	2189
FBgn0021765	2319
FBgn0021767	157
FBgn0021768	2382
FBgn0021776	305
FBgn0021795	2748
FBgn0021796	1907
FBgn0021800	1588
FBgn0021814	2159
FBgn0021818	1773
FBgn0021825	1598
FBgn0021847	2035
FBgn0021856	764
FBgn0021872	16521
FBgn0021874	377
FBgn0021875	222
FBgn0021895	1622
FBgn0021906	8957
FBgn0021944	2062
FBgn0021967	2863
FBgn0021979	5258
FBgn0021995	926
FBgn0022023	5701
FBgn0022027	634
FBgn0022029	1719
[truncated: 15,153 more rows]
