# Supplementary material for: The Drosophila transcriptional network is structured by microbiota
Source: BMC Genomics. 2016 Nov 25;17:975. doi: 10.1186/s12864-016-3307-9 (PMC5124311; doi:10.1186/s12864-016-3307-9)
Supplement: Additional file 12: — Data analysis tools. The unzipped folder contains (1) parameters used to align and count reads (align_count_index_reads.txt) and (2) an R script to replicate the data analysis. See README file and R script within folder for instructions. (ZIP 15304 kb) [file 12864_2016_3307_MOESM12_ESM.zip › DobsonEtAlBMCanalysis_submitted/counts_raw/542_6823_4230_N_JC-21_CAGATC_R1_sn.sam.count]

FBgn0000003	0
FBgn0000008	808
FBgn0000014	484
FBgn0000015	641
FBgn0000017	2271
FBgn0000018	532
FBgn0000022	0
FBgn0000024	4909
FBgn0000028	429
FBgn0000032	1093
FBgn0000036	645
FBgn0000037	537
FBgn0000038	2696
FBgn0000039	370
FBgn0000042	30974
FBgn0000043	6872
FBgn0000045	14815
FBgn0000046	12031
FBgn0000047	1903
FBgn0000052	3355
FBgn0000053	5319
FBgn0000054	997
FBgn0000055+FBgn0000056	139604
FBgn0000057	2299
FBgn0000061	20
FBgn0000063	320
FBgn0000064	92028
FBgn0000071	10
FBgn0000075	208
FBgn0000077	308
FBgn0000078	15285
FBgn0000079	8281
FBgn0000083	8150
FBgn0000084	2156
FBgn0000092	21
FBgn0000094	6045
FBgn0000097	1419
FBgn0000099	1860
FBgn0000100	23209
FBgn0000108	6251
FBgn0000109	518
FBgn0000114	21104
FBgn0000115	941
FBgn0000116	49829
FBgn0000117	6343
FBgn0000119	1531
FBgn0000120	36628
FBgn0000121	30850
FBgn0000137	1
FBgn0000139	1041
FBgn0000140	1664
FBgn0000146	274
FBgn0000147	1261
FBgn0000150	10961
FBgn0000152	208
FBgn0000153	2687
FBgn0000157	535
FBgn0000158	55
FBgn0000163	2755
FBgn0000166	12
FBgn0000173	3775
FBgn0000179	253
FBgn0000180	273
FBgn0000181	13621
FBgn0000182+FBgn0266459	4943
FBgn0000183	2528
FBgn0000206	1046
FBgn0000210	319
FBgn0000212	1963
FBgn0000216	0
FBgn0000221	294
FBgn0000227	2
FBgn0000228	1352
FBgn0000229	2056
FBgn0000233	49
FBgn0000239	4230
FBgn0000241	266
FBgn0000244	3138
FBgn0000246	252
FBgn0000247	2684
FBgn0000250	4194
FBgn0000251	1950
FBgn0000253	44535
FBgn0000256	12075
FBgn0000257	910
FBgn0000259	4407
FBgn0000261	35064
FBgn0000273	7228
FBgn0000274	2080
FBgn0000276	262
FBgn0000277	5
FBgn0000278	2
FBgn0000279	92
FBgn0000280	0
FBgn0000281	0
FBgn0000283	2391
FBgn0000286	3015
FBgn0000287	1388
FBgn0000289	3443
FBgn0000299	4300
FBgn0000303	727
FBgn0000308	14095
FBgn0000316	814
FBgn0000317	1638
FBgn0000318	2823
FBgn0000319	13006
FBgn0000320	691
FBgn0000326	702
FBgn0000330	373
FBgn0000337	2
FBgn0000339	1852
FBgn0000346	3728
FBgn0000351	63
FBgn0000352	610
FBgn0000355	124
FBgn0000356	1
FBgn0000357	29
FBgn0000358	2
FBgn0000359	0
FBgn0000360	1
FBgn0000370	31884
FBgn0000376	419
FBgn0000377	692
FBgn0000382	5241
FBgn0000384	594
FBgn0000394	602
FBgn0000395	682
FBgn0000404	1653
FBgn0000405	2921
FBgn0000406	18852
FBgn0000409	12481
FBgn0000411	386
FBgn0000412	4139
FBgn0000413	2378
FBgn0000414	2715
FBgn0000416	42972
FBgn0000422	3464
FBgn0000426	341
FBgn0000427	42
FBgn0000439	125
FBgn0000442	53
FBgn0000447	4231
FBgn0000449	2
FBgn0000451	312
FBgn0000454	5460
FBgn0000455+FBgn0065087	2043
FBgn0000459	281
FBgn0000463	300
FBgn0000464	2863
FBgn0000473	9929
FBgn0000477	1902
FBgn0000479	4681
FBgn0000482	630
FBgn0000489	7547
FBgn0000490	617
FBgn0000492	269
FBgn0000497	318
FBgn0000499	2433
FBgn0000500	357
FBgn0000504	2625
FBgn0000520	343
FBgn0000524	411
FBgn0000527	488
FBgn0000529	24
FBgn0000533	460
FBgn0000535	1125
FBgn0000536	5536
FBgn0000541	6163
FBgn0000542	390
FBgn0000543	737
FBgn0000546	987
FBgn0000547	2287
FBgn0000551	7
FBgn0000552	1
FBgn0000556	218041
FBgn0000557	7992
FBgn0000559	96143
FBgn0000560	163
FBgn0000562	3019
FBgn0000564	3
FBgn0000565	1783
FBgn0000566	3504
FBgn0000567	878
FBgn0000568	3057
FBgn0000575	2567
FBgn0000576	71
FBgn0000577	157
FBgn0000578	1085
FBgn0000579	44953
FBgn0000581	3751
FBgn0000588	434
FBgn0000591	0
FBgn0000592	32952
FBgn0000594	0
FBgn0000606	5
FBgn0000611	3609
FBgn0000615	41160
FBgn0000617	290
FBgn0000618	191
FBgn0000625	129
FBgn0000629	869
FBgn0000633	393
FBgn0000635	3091
FBgn0000636	1566
FBgn0000639	5
FBgn0000640	11
FBgn0000644	32
FBgn0000658	47
FBgn0000659	1328
FBgn0000662	1945
FBgn0000667	9116
FBgn0000709	1025
FBgn0000711	2799
FBgn0000715	306
FBgn0000719	1098
FBgn0000721	6378
FBgn0000723	3527
FBgn0000808	27
FBgn0000810	616
FBgn0000826	23
FBgn0000927	28
FBgn0000928	160
FBgn0000964	94
FBgn0000996	374
FBgn0001075	118
FBgn0001077	17
FBgn0001079	279
FBgn0001083	244
FBgn0001084	149
FBgn0001085	233
FBgn0001086	836
FBgn0001087	1708
FBgn0001089	1889
FBgn0001090	4459
FBgn0001091	30526
FBgn0001092	21514
FBgn0001098	8318
FBgn0001104	1211
FBgn0001105	7586
FBgn0001108	3076
FBgn0001112	4774
FBgn0001114	11268
FBgn0001120	14
FBgn0001122	3075
FBgn0001123	1890
FBgn0001124	17720
FBgn0001125	16586
FBgn0001128	29003
FBgn0001133	668
FBgn0001134	140
FBgn0001137	715
FBgn0001138	98
FBgn0001139	3216
FBgn0001142	4387
FBgn0001145	31317
FBgn0001147	260
FBgn0001148	60
FBgn0001149	20070
FBgn0001150	94
FBgn0001168	2753
FBgn0001169	1167
FBgn0001170	32
FBgn0001174	4
FBgn0001179	585
FBgn0001180	192
FBgn0001185	483
FBgn0001186	12879
FBgn0001187	6418
FBgn0001189	1424
FBgn0001197	1825
FBgn0001202	1494
FBgn0001206	384
FBgn0001208	8521
FBgn0001215	13508
FBgn0001216	7464
FBgn0001217	12218
FBgn0001218	23246
FBgn0001220	15311
FBgn0001222	1779
FBgn0001224	1455
FBgn0001225	5519
FBgn0001226	2592
FBgn0001227	55
FBgn0001228+FBgn0001223	3897
FBgn0001229	92
FBgn0001230	2639
FBgn0001233	46758
FBgn0001234+FBgn0263537	3899
FBgn0001235	3398
FBgn0001247	3698
FBgn0001248	27289
FBgn0001250	3989
FBgn0001253	59
FBgn0001254	1
FBgn0001255	44
FBgn0001256	9
FBgn0001257	4524
FBgn0001258	1583
FBgn0001259	84
FBgn0001263	2800
FBgn0001269	625
FBgn0001276	185
FBgn0001280	2042
FBgn0001281	4468
FBgn0001285	114
FBgn0001291	1947
FBgn0001296	2204
FBgn0001297	8947
FBgn0001301	1916
FBgn0001308	3637
FBgn0001311	197
FBgn0001313	645
FBgn0001319	91
FBgn0001320	395
FBgn0001321	50
FBgn0001323	343
FBgn0001324	2006
FBgn0001325	36
FBgn0001330	239
FBgn0001332	1156
FBgn0001341	476
FBgn0001404	4188
FBgn0001491	932
FBgn0001565	2454
FBgn0001612	429
FBgn0001624	5299
FBgn0001941	3281
FBgn0001942	42719
FBgn0001961	3580
FBgn0001965	1521
FBgn0001967	1
FBgn0001970	4
FBgn0001974	423
FBgn0001977	1567
FBgn0001978	3718
FBgn0001981	283
FBgn0001983	5
FBgn0001986	1043
FBgn0001987	1258
FBgn0001989	3490
FBgn0001990	437
FBgn0001991	3859
FBgn0001992	85
FBgn0001994	2176
FBgn0001995	792
FBgn0002021	991
FBgn0002022	2797
FBgn0002023	605
FBgn0002031	4498
FBgn0002036	4915
FBgn0002044	2524
FBgn0002069	619
FBgn0002121	3507
FBgn0002174	4974
FBgn0002183	1986
FBgn0002283	946
FBgn0002284	4852
FBgn0002306	1738
FBgn0002354	428
FBgn0002413	2812
FBgn0002431	8824
FBgn0002440	2
FBgn0002441	1950
FBgn0002466+FBgn0266678	487
FBgn0002521	2445
FBgn0002522	129
FBgn0002524	1256
FBgn0002525	2829
FBgn0002526	1828
FBgn0002531	7
FBgn0002533	4
FBgn0002534	2
FBgn0002535	3
FBgn0002542	1355
FBgn0002552	806
FBgn0002561	0
FBgn0002562	557
FBgn0002563	670
FBgn0002564	16
FBgn0002565	2304
FBgn0002566	2642
FBgn0002567	3299
FBgn0002569	3409
FBgn0002570	61675
FBgn0002571	2831
FBgn0002573	117
FBgn0002576	76
FBgn0002577	46
FBgn0002579	14472
FBgn0002590	18609
FBgn0002592	17
FBgn0002593	19534
FBgn0002607	22675
FBgn0002609	42
FBgn0002622	24623
FBgn0002626	15780
FBgn0002629	2
FBgn0002631	5
FBgn0002632	0
FBgn0002633	44
FBgn0002638	2218
FBgn0002641	1026
FBgn0002643	1901
FBgn0002645	5010
FBgn0002673	2579
FBgn0002707	291
FBgn0002709+FBgn0028581	6058
FBgn0002715	1434
FBgn0002716	45
FBgn0002719	35617
FBgn0002723	894
FBgn0002732	10
FBgn0002733	106
FBgn0002734	0
FBgn0002735	9
FBgn0002736	532
FBgn0002772	14140
FBgn0002773	33674
FBgn0002774	2244
FBgn0002775	542
FBgn0002778	1063
FBgn0002780	2353
FBgn0002783	1642
FBgn0002787	3664
FBgn0002789	8515
FBgn0002791	1245
FBgn0002838	222
FBgn0002842	510
FBgn0002855	8469
FBgn0002856	3108
FBgn0002862	13494
FBgn0002863	0
FBgn0002865	21409
FBgn0002868	35437
FBgn0002869	184
FBgn0002872	573
FBgn0002873	7295
FBgn0002878	381
FBgn0002887	1527
FBgn0002891	520
FBgn0002899	192
FBgn0002901	568
FBgn0002905	579
FBgn0002906	1961
FBgn0002914	3190
FBgn0002917	974
FBgn0002921	62749
FBgn0002922	99
FBgn0002924	395
FBgn0002926	15
FBgn0002930	5884
FBgn0002931	431
FBgn0002932	352
FBgn0002933	0
FBgn0002936	0
FBgn0002937	1196
FBgn0002938	17614
FBgn0002939	2757
FBgn0002940	153586
FBgn0002941	76
FBgn0002945	663
FBgn0002948	132
FBgn0002962	46
FBgn0002973	3122
FBgn0002985	450
FBgn0002989	197
FBgn0003002	46
FBgn0003008	507
FBgn0003009	798
FBgn0003011	152
FBgn0003015	16
FBgn0003023	66
FBgn0003028	431
FBgn0003034	3821
FBgn0003041	1041
FBgn0003042	319
FBgn0003044	1027
FBgn0003046	18
FBgn0003048	1642
FBgn0003053	1940
FBgn0003057	0
FBgn0003060	6
FBgn0003062	843
FBgn0003065	2
FBgn0003068	1744
FBgn0003071	16587
FBgn0003074	27381
FBgn0003076	15769
FBgn0003079	740
FBgn0003082	70
FBgn0003086	0
FBgn0003087	434
FBgn0003089	47
FBgn0003090	305
FBgn0003091	1714
FBgn0003093	3356
FBgn0003114	2
FBgn0003116	849
FBgn0003117	92
FBgn0003118	1033
FBgn0003124	4148
FBgn0003129	190
FBgn0003130	14
FBgn0003132	2982
FBgn0003134	7626
FBgn0003137	5926
FBgn0003139	716
FBgn0003140	886
FBgn0003141	951
FBgn0003145	693
FBgn0003149	20101
FBgn0003159	6665
FBgn0003162	1950
FBgn0003165	2567
FBgn0003169	1848
FBgn0003174	81
FBgn0003175	2649
FBgn0003187	5123
FBgn0003189	1523
FBgn0003204	2222
FBgn0003205	1928
FBgn0003206	1284
FBgn0003209	2410
FBgn0003210	2048
FBgn0003218	5650
FBgn0003227	42
FBgn0003231	16540
FBgn0003248	1081
FBgn0003249	4711
FBgn0003250	6807
FBgn0003254	824
FBgn0003255	98
FBgn0003256	1265
FBgn0003257	438
FBgn0003261	16285
FBgn0003267	11
FBgn0003268	405
FBgn0003270	1
FBgn0003274	15568
FBgn0003275	1284
FBgn0003277	2036
FBgn0003278	207
FBgn0003279	28392
FBgn0003285	196
FBgn0003292	107
FBgn0003295	41
FBgn0003300	46
FBgn0003301	2921
FBgn0003302	1328
FBgn0003308	2083
FBgn0003310	1492
FBgn0003312	23
FBgn0003313+FBgn0263087	41
FBgn0003317	1479
FBgn0003319	7
FBgn0003321	3234
FBgn0003326	118
FBgn0003328	1649
FBgn0003330	397
FBgn0003334	1839
FBgn0003339	271
FBgn0003345	2833
FBgn0003346	2246
FBgn0003353	479
FBgn0003356	4053
FBgn0003357	7937
FBgn0003358	9103
FBgn0003360	75224
FBgn0003366	3413
FBgn0003372	17
FBgn0003373	1
FBgn0003374	0
FBgn0003375	0
FBgn0003377	0
FBgn0003378	2
FBgn0003380	5064
FBgn0003382	28
FBgn0003386	1268
FBgn0003388	166
FBgn0003390	694
FBgn0003391	2231
FBgn0003392	8798
FBgn0003396	2207
FBgn0003401	50
FBgn0003410	2993
FBgn0003411	2
FBgn0003415	3108
FBgn0003416	555
FBgn0003423	7807
FBgn0003429	6159
FBgn0003430	99
FBgn0003435	32805
FBgn0003444	331
FBgn0003447	1283
FBgn0003448	1
FBgn0003449	939
FBgn0003450	15
FBgn0003459	808
FBgn0003460	438
FBgn0003462	17564
FBgn0003463	3048
FBgn0003464	1940
FBgn0003475	8313
FBgn0003479	278
FBgn0003480	52
FBgn0003482	20
FBgn0003483	366
FBgn0003486	0
FBgn0003495	1458
FBgn0003499	416
FBgn0003502+FBgn0262374	1232
FBgn0003510+FBgn0003511	323
FBgn0003512	564
FBgn0003513	229
FBgn0003514	2863
FBgn0003515	968
FBgn0003517	23957
FBgn0003520	2728
FBgn0003525	23
FBgn0003527	526
FBgn0003545	978
FBgn0003557	3291
FBgn0003559	953
FBgn0003567	1484
FBgn0003575	1667
FBgn0003598	965
FBgn0003607	1819
FBgn0003612	2975
FBgn0003638	7861
FBgn0003651	1745
FBgn0003654	814
FBgn0003655	103
FBgn0003656	10283
FBgn0003660	4882
FBgn0003676	1978
FBgn0003683	0
FBgn0003687	307
FBgn0003701	669
FBgn0003710	503
FBgn0003714	476
FBgn0003716	2490
FBgn0003719	118
FBgn0003720	0
FBgn0003721	15436
FBgn0003731	3504
FBgn0003732	2332
FBgn0003733	230
FBgn0003741	326
FBgn0003742	1219
FBgn0003744	1920
FBgn0003747	4
FBgn0003748	23529
FBgn0003751	18
FBgn0003861	16211
FBgn0003862	3180
FBgn0003863	50396
FBgn0003865	0
FBgn0003866	588
FBgn0003867	1509
FBgn0003870	2422
FBgn0003882	1059
FBgn0003884	51479
FBgn0003885	8390
FBgn0003886	526
FBgn0003887	10419
FBgn0003888	2734
FBgn0003889	40118
FBgn0003890	3451
FBgn0003891	15602
FBgn0003892	609
FBgn0003896	287
FBgn0003900	312
FBgn0003916	0
FBgn0003920	0
FBgn0003922	0
FBgn0003923	0
FBgn0003926	4
FBgn0003930	1
FBgn0003931	1
FBgn0003933	0
FBgn0003934	1
FBgn0003935	0
FBgn0003936	0
FBgn0003938	1
FBgn0003941	16341
FBgn0003942	22129
FBgn0003943	23252
FBgn0003944	455
FBgn0003950	490
FBgn0003961	1302
FBgn0003963	424
FBgn0003964	1253
FBgn0003965	1219
FBgn0003969	990
FBgn0003975	257
FBgn0003977	703
FBgn0003978	227
FBgn0003979	0
FBgn0003980	4
FBgn0003983	2
FBgn0003984	447
FBgn0003996	658
FBgn0003997	487
FBgn0004003	1102
FBgn0004009	65
FBgn0004028	14214
FBgn0004034	6
FBgn0004045	2
FBgn0004047	318
FBgn0004049	1807
FBgn0004050	1169
FBgn0004052	6
FBgn0004053	1
FBgn0004054	0
FBgn0004055	2555
FBgn0004057	4678
FBgn0004066	3239
FBgn0004087	559
FBgn0004101	382
FBgn0004102	441
FBgn0004103	6314
FBgn0004106	293
FBgn0004107	79
FBgn0004108	488
FBgn0004110	4
FBgn0004117	14006
FBgn0004118	269
FBgn0004132	526
FBgn0004133	1307
FBgn0004143	6
FBgn0004167	11144
FBgn0004168	280
FBgn0004169	20616
FBgn0004170	1
FBgn0004171	5693
FBgn0004172	1550
FBgn0004173	7885
FBgn0004174	7630
FBgn0004175	3775
FBgn0004177	9603
FBgn0004179	4309
FBgn0004181	143109
FBgn0004183	3
FBgn0004185	0
FBgn0004186	0
FBgn0004187	1
FBgn0004188	0
FBgn0004189	0
FBgn0004190	0
FBgn0004191	4
FBgn0004192	0
FBgn0004197	163
FBgn0004198	1720
FBgn0004227	2710
FBgn0004228	858
FBgn0004237	4535
FBgn0004240	105
FBgn0004242	10356
FBgn0004244	2837
FBgn0004359	634
FBgn0004360	176
FBgn0004362	1557
FBgn0004363	30695
FBgn0004364	1812
FBgn0004367	277
FBgn0004368	2000
FBgn0004369	2081
FBgn0004370	3446
FBgn0004372	298
FBgn0004373	6625
FBgn0004374	1432
FBgn0004378	365
FBgn0004379	1621
FBgn0004380	1119
FBgn0004381	757
FBgn0004387	2274
FBgn0004389	0
FBgn0004390	1146
FBgn0004391	930
FBgn0004394	89
FBgn0004395	1130
FBgn0004396	1580
FBgn0004397	2575
FBgn0004400	23
FBgn0004401	6412
FBgn0004403	7090
FBgn0004404	3251
FBgn0004406	316
FBgn0004407+FBgn0064115	706
FBgn0004414	2098
FBgn0004419	3540
FBgn0004425	810
FBgn0004426	827
FBgn0004427	279
FBgn0004428	472
FBgn0004429	201
FBgn0004430	113
FBgn0004431	58
FBgn0004432	20916
FBgn0004436	4351
FBgn0004449	5280
FBgn0004456	1676
FBgn0004462	986
FBgn0004463	451
FBgn0004465	938
FBgn0004507	19572
FBgn0004509	4158
FBgn0004510	428
FBgn0004511	3
FBgn0004512	5766
FBgn0004513	961
FBgn0004514	117
FBgn0004516	4177
FBgn0004552	397
FBgn0004554	10
FBgn0004556	260
FBgn0004567	68
FBgn0004569	463
FBgn0004573	216
FBgn0004574	4546
FBgn0004575	3094
FBgn0004577	2
FBgn0004580	1988
FBgn0004581	1388
FBgn0004583	974
FBgn0004584	1106
FBgn0004587	6175
FBgn0004588	0
FBgn0004589	15
FBgn0004590	2
FBgn0004591	1
FBgn0004592	0
FBgn0004593	0
FBgn0004594	1
FBgn0004595	3352
FBgn0004597	515
FBgn0004598	2824
FBgn0004606	991
FBgn0004607	1282
FBgn0004611	3846
FBgn0004618	275
FBgn0004619	247
FBgn0004620	376
FBgn0004622	180
FBgn0004623	6267
FBgn0004629	1
FBgn0004635	428
FBgn0004636	4117
FBgn0004638	2036
FBgn0004643	589
FBgn0004644	182
FBgn0004646	2708
FBgn0004647	1091
FBgn0004648	6113
FBgn0004649+FBgn0263530	158
FBgn0004650	1163
FBgn0004652	1698
FBgn0004654	10678
FBgn0004655	1246
FBgn0004656	4574
FBgn0004657	4172
FBgn0004666	109
FBgn0004687	4473
FBgn0004698	1930
FBgn0004777	15
FBgn0004778	11
FBgn0004779	5
FBgn0004780	33
FBgn0004781	20
FBgn0004782	0
FBgn0004783	1
FBgn0004784	5434
FBgn0004795	1362
FBgn0004797	1654
FBgn0004811	1314
FBgn0004828	11289
FBgn0004832	470
FBgn0004837	668
FBgn0004838	16746
FBgn0004839	164
FBgn0004841	92
FBgn0004842	49
FBgn0004852	2948
FBgn0004854	383
FBgn0004855	457
FBgn0004856	1077
FBgn0004858	990
FBgn0004859	1210
FBgn0004860	332
FBgn0004861	559
FBgn0004862	40
FBgn0004863	34
FBgn0004864	1142
FBgn0004865	492
FBgn0004867	22588
FBgn0004868	9374
FBgn0004870	135
FBgn0004872	221
FBgn0004875	4157
FBgn0004876	6930
FBgn0004878	2
FBgn0004880	1265
FBgn0004882	14982
FBgn0004885	3012
FBgn0004888	10795
FBgn0004889	4445
FBgn0004892	141
FBgn0004893	1073
FBgn0004895	15
FBgn0004896	65
FBgn0004897	10
FBgn0004898	17
FBgn0004901	283
FBgn0004903	3272
FBgn0004907	29278
FBgn0004908	437
FBgn0004910	1955
FBgn0004911	23
FBgn0004913	2196
FBgn0004914	4502
FBgn0004915	1650
FBgn0004919	2224
FBgn0004921	12290
FBgn0004924	4315
FBgn0004926	4246
FBgn0004956	273
FBgn0004957	267
FBgn0004959	7
FBgn0005198	1757
FBgn0005278	9130
FBgn0005322	1721
FBgn0005355	690
FBgn0005386	3137
FBgn0005390	20
FBgn0005391	10
FBgn0005411	2095
FBgn0005427	1499
FBgn0005533	13335
FBgn0005536	7586
FBgn0005558	276
FBgn0005561	384
FBgn0005564	921
FBgn0005585	20124
FBgn0005586	2184
FBgn0005590	1
FBgn0005592	238
FBgn0005593	24665
FBgn0005596	942
FBgn0005612	1494
FBgn0005613	120
FBgn0005614	9338
FBgn0005617	838
FBgn0005619	640
FBgn0005624	201
FBgn0005626	1769
FBgn0005631	1277
FBgn0005632	7233
FBgn0005633	86
FBgn0005636	510
FBgn0005638	116
FBgn0005640	2626
FBgn0005642	1188
FBgn0005648	1726
FBgn0005649	4476
FBgn0005654+FBgn0085344	6290
FBgn0005655	274
FBgn0005658	149
FBgn0005659	1182
FBgn0005660	103
FBgn0005664	168
FBgn0005666	45360
FBgn0005670	513
FBgn0005671	20376
FBgn0005672	1954
FBgn0005674	1833
FBgn0005677	500
FBgn0005683	314
FBgn0005694	1698
FBgn0005695	559
FBgn0005696	70
FBgn0005771	1319
FBgn0005775	771
FBgn0005777	2609
FBgn0005778	962
FBgn0005779	640
FBgn0008635	4598
FBgn0008636	53
FBgn0008646	58
FBgn0008651	155
FBgn0010014	638
FBgn0010015	653
FBgn0010019	704497
FBgn0010038	30
FBgn0010039	425
FBgn0010040	2
FBgn0010041	4
FBgn0010042	2
FBgn0010043	107
FBgn0010044	361
FBgn0010051	3455
FBgn0010052	94
FBgn0010053	9742
FBgn0010078	15854
FBgn0010097	7
FBgn0010100	44330
FBgn0010105	427
FBgn0010109	1
FBgn0010113	1507
FBgn0010114	4182
FBgn0010173	1789
FBgn0010194	275
FBgn0010197	34
FBgn0010198	10617
FBgn0010213	5196
FBgn0010215	3397
FBgn0010217	67179
FBgn0010220	485
FBgn0010222	743
FBgn0010223	346
FBgn0010225	22569
FBgn0010226	17882
FBgn0010228	3493
FBgn0010235	2628
FBgn0010238	2708
FBgn0010240	216
FBgn0010241	1658
FBgn0010246	5324
FBgn0010247	1389
FBgn0010258	922
FBgn0010263	9516
FBgn0010265	16367
FBgn0010269	622
FBgn0010278	998
FBgn0010280	4412
FBgn0010282	1611
FBgn0010287	416
FBgn0010288	4871
FBgn0010292	481
FBgn0010294	1
FBgn0010295	0
FBgn0010296	0
FBgn0010300	641
FBgn0010303	1587
FBgn0010309	1342
FBgn0010313	1938
FBgn0010314	278
FBgn0010315	356
FBgn0010316	478
FBgn0010317	61
FBgn0010323	11
FBgn0010328	1664
FBgn0010329	303
FBgn0010333	2343
FBgn0010339	1362
FBgn0010340	327
FBgn0010341	3519
FBgn0010342	292
FBgn0010348	11328
FBgn0010350	6447
FBgn0010352	38410
FBgn0010355	2779
FBgn0010356	485
FBgn0010357	8041
FBgn0010358	71
FBgn0010359	0
FBgn0010379	3088
FBgn0010380	2287
FBgn0010381	6827
FBgn0010382	640
FBgn0010383	143
FBgn0010385	63
FBgn0010387	10947
FBgn0010388	50
FBgn0010389	678
FBgn0010391	2301
FBgn0010395	581
FBgn0010397	1978
FBgn0010398	294
FBgn0010399	461
FBgn0010401	650
FBgn0010403	1475
FBgn0010406	1766
FBgn0010407	88
FBgn0010408	8889
FBgn0010409	14577
FBgn0010411	20266
FBgn0010412	7938
FBgn0010414	289
FBgn0010415	8306
FBgn0010416	757
FBgn0010417	839
FBgn0010421	530
FBgn0010422	1471
FBgn0010423	390
FBgn0010424	1024
FBgn0010425	2823
FBgn0010431	193
FBgn0010433	0
FBgn0010434	8304
FBgn0010435	23296
FBgn0010438	80
FBgn0010441	899
FBgn0010452	331
FBgn0010453	182
FBgn0010470	5725
FBgn0010473	3518
FBgn0010482	8307
FBgn0010488	16811
FBgn0010497	1244
FBgn0010501	259
FBgn0010504	5036
FBgn0010516	6680
FBgn0010520	194
FBgn0010531	627
FBgn0010548	14475
FBgn0010549	159
FBgn0010551	7010
FBgn0010575	3189
FBgn0010583	2228
FBgn0010590	4385
FBgn0010591	2266
FBgn0010602	1754
FBgn0010607	323
FBgn0010611	3344
FBgn0010612	8866
FBgn0010620	2693
FBgn0010621	2372
FBgn0010622	458
FBgn0010638	4018
FBgn0010651	2558
FBgn0010660	1890
FBgn0010741	833
FBgn0010747	3829
FBgn0010750	843
FBgn0010762	1585
FBgn0010768	155
FBgn0010770	250
FBgn0010772	3506
FBgn0010774	2583
FBgn0010786	3031
FBgn0010803	1757
FBgn0010808	2271
FBgn0010812	1168
FBgn0010825	3608
FBgn0010830	507
FBgn0010877	1775
FBgn0010894	794
FBgn0010905	3046
FBgn0010909	3788
FBgn0010926	357
FBgn0011016	2820
FBgn0011020	147
FBgn0011202	2063
FBgn0011204	3869
FBgn0011205	2105
FBgn0011206	25241
FBgn0011207	1723
FBgn0011211	51910
FBgn0011217	19780
FBgn0011224	7736
FBgn0011225	18185
FBgn0011227	3665
FBgn0011230	17794
FBgn0011232	892
FBgn0011236	986
FBgn0011239	1763
FBgn0011241	586
FBgn0011244	17649
FBgn0011259	1082
FBgn0011260	905
FBgn0011270	5836
FBgn0011272	16608
FBgn0011273+FBgn0039374	5019
FBgn0011274	3669
FBgn0011276	6
FBgn0011277	8
FBgn0011278	45
FBgn0011279	255
FBgn0011280	7386
FBgn0011281	1997
FBgn0011282	5
FBgn0011283	435
FBgn0011284	20903
FBgn0011286	7974
FBgn0011288	2418
FBgn0011289	2737
FBgn0011290	682
FBgn0011291	252
FBgn0011293	824
FBgn0011294	297
FBgn0011296	4473
FBgn0011297	461
FBgn0011300	2186
FBgn0011305	1282
FBgn0011327	4809
FBgn0011335	419
FBgn0011336	6434
FBgn0011361	5816
FBgn0011455	6618
FBgn0011474	764
FBgn0011476	356
FBgn0011481	2399
FBgn0011509	825
FBgn0011554	205
FBgn0011555	2598
FBgn0011556	469
FBgn0011559	22051
FBgn0011566	328
FBgn0011569	427
FBgn0011570	1227
FBgn0011571	1212
FBgn0011573	2960
FBgn0011576	3
FBgn0011581	836
FBgn0011582	584
FBgn0011584	6999
FBgn0011586	1511
FBgn0011589	321
FBgn0011591	451
FBgn0011592	1224
FBgn0011596	4083
FBgn0011603	2012
FBgn0011604	3159
FBgn0011606	5008
FBgn0011638	1274
FBgn0011640	2010
FBgn0011642	2621
FBgn0011648	1571
FBgn0011653	2
FBgn0011655	922
FBgn0011656	2927
FBgn0011659	133
FBgn0011660	752
FBgn0011661	9797
FBgn0011666	1860
FBgn0011668	21415
FBgn0011669	18200
FBgn0011670	3300
FBgn0011672	2659
FBgn0011674	254
FBgn0011676	309
FBgn0011692	254
FBgn0011693	2814
FBgn0011694	43862
FBgn0011695	51338
FBgn0011701	529
FBgn0011703	160
FBgn0011704	444
FBgn0011705	528
FBgn0011706	39
FBgn0011708	2563
FBgn0011710	1032
FBgn0011715	502
FBgn0011722	1407
FBgn0011723	191
FBgn0011725	21638
FBgn0011726	5762
FBgn0011737	2854
FBgn0011739	2245
FBgn0011740	1779
FBgn0011741	647
FBgn0011742	3047
FBgn0011743	3310
FBgn0011745	2163
FBgn0011746	1020
FBgn0011747	10628
FBgn0011754	7124
FBgn0011758	100
FBgn0011760	11135
FBgn0011761	75
FBgn0011762	78
FBgn0011763	1777
FBgn0011764	1867
FBgn0011766	3067
FBgn0011768	4046
FBgn0011769	257
FBgn0011770	4135
FBgn0011771	901
FBgn0011774	347
FBgn0011785	1753
FBgn0011787	786
FBgn0011802	1097
FBgn0011812	1
FBgn0011817	4374
FBgn0011818	1833
FBgn0011822	141
FBgn0011824	259
FBgn0011826	1721
FBgn0011828	1495
FBgn0011829	65
FBgn0011832	0
FBgn0011834	943
FBgn0011836	704
FBgn0011837	3640
FBgn0011840	0
FBgn0011844	0
FBgn0011845	1
FBgn0011848	0
FBgn0011849	0
FBgn0011850	0
FBgn0011851	0
FBgn0011852	0
FBgn0011853	0
FBgn0011855	0
FBgn0011858	0
FBgn0011859	3
FBgn0011860	0
FBgn0011861	0
FBgn0011862	0
FBgn0011863	0
FBgn0011864	0
FBgn0011865	0
FBgn0011866	0
FBgn0011867	0
FBgn0011868	0
FBgn0011869	0
FBgn0011870	0
FBgn0011871	0
FBgn0011872	0
FBgn0011877	0
FBgn0011878	0
FBgn0011879	0
FBgn0011880	1
FBgn0011881	0
FBgn0011882	0
FBgn0011883	0
FBgn0011884	0
FBgn0011885	0
FBgn0011887	0
FBgn0011888	0
FBgn0011889	0
FBgn0011890	0
FBgn0011891	0
FBgn0011892	1
FBgn0011893	0
FBgn0011894	2
FBgn0011895	1
FBgn0011896	0
FBgn0011897	0
FBgn0011902	0
FBgn0011904	0
FBgn0011905	0
FBgn0011906	0
FBgn0011909	0
FBgn0011910	0
FBgn0011915	0
FBgn0011916	0
FBgn0011919	1
FBgn0011921	0
FBgn0011927	0
FBgn0011928	0
FBgn0011931	0
FBgn0011932	0
FBgn0011933	0
FBgn0011934	1
FBgn0011935	0
FBgn0011936	0
FBgn0011937	0
FBgn0011938	0
FBgn0011944	0
FBgn0011945	0
FBgn0011948	0
FBgn0011949	0
FBgn0011950	0
FBgn0011951	0
FBgn0011952	0
FBgn0011953	0
FBgn0011954	0
FBgn0011955	1
FBgn0011956	0
FBgn0011957	0
FBgn0011958	0
FBgn0011959	0
FBgn0011960	0
FBgn0011961	0
FBgn0011962	0
FBgn0011963	0
FBgn0011965	0
FBgn0011966	0
FBgn0011970	0
FBgn0011971	0
FBgn0011974	0
FBgn0011975	0
FBgn0011976	0
FBgn0011977	0
FBgn0011980	0
FBgn0011981	0
FBgn0011982	0
FBgn0011983	0
FBgn0011984	0
FBgn0011985	0
FBgn0011986	0
FBgn0011987	3
FBgn0011993	0
FBgn0011994	0
FBgn0011998	0
FBgn0011999	0
FBgn0012000	0
FBgn0012001	0
FBgn0012002	0
FBgn0012003	0
FBgn0012004	0
FBgn0012009	0
FBgn0012010	0
FBgn0012011	1
FBgn0012016	0
FBgn0012017	0
FBgn0012018	0
FBgn0012024	0
FBgn0012025	0
FBgn0012026	2
FBgn0012027	2
FBgn0012028	0
FBgn0012034	28633
FBgn0012036	23665
FBgn0012037	7030
FBgn0012042	179
FBgn0012051	2197
FBgn0012058	4060
FBgn0012344	560
FBgn0013263+FBgn0260233	3958
FBgn0013269	1062
FBgn0013272	25928
FBgn0013275	0
FBgn0013276	1
FBgn0013277	0
FBgn0013278	19
FBgn0013279	8
FBgn0013300	2499
FBgn0013301	3305
FBgn0013303	1391
FBgn0013305	6067
FBgn0013307	1154
FBgn0013308	14
FBgn0013323	158
FBgn0013325	17280
FBgn0013334	9456
FBgn0013342	6754
FBgn0013343	1687
FBgn0013347	1169
FBgn0013348	2744
FBgn0013432	554
FBgn0013433	133
FBgn0013435	255
FBgn0013467	2213
FBgn0013469	220
FBgn0013531	218
FBgn0013548	143
FBgn0013563	593
FBgn0013576	13468
FBgn0013672	55032
FBgn0013673	178
FBgn0013674	428270
FBgn0013675	83397
FBgn0013676	223018
FBgn0013678	122994
FBgn0013679	22339
FBgn0013680	566
FBgn0013681	7666
FBgn0013683	139
FBgn0013684	21411
FBgn0013685	133
FBgn0013686	1236294
FBgn0013688	2365
FBgn0013689	5
FBgn0013690	6
FBgn0013691	0
FBgn0013692	0
FBgn0013693	0
FBgn0013694	8
FBgn0013695	2
FBgn0013696	1
FBgn0013697	57
FBgn0013698	25
FBgn0013699	6
FBgn0013700	0
FBgn0013701	1
FBgn0013702	1
FBgn0013703	1
FBgn0013704	8
FBgn0013705	0
FBgn0013706	0
FBgn0013707	0
FBgn0013708	12
FBgn0013709	0
FBgn0013710	7
FBgn0013717	631
FBgn0013718	4520
FBgn0013720	836
FBgn0013725	163
FBgn0013726	1387
FBgn0013732	352
FBgn0013733	28624
FBgn0013746	1775
FBgn0013749	2752
FBgn0013750	2439
FBgn0013751	77
FBgn0013753	324
FBgn0013755	17
FBgn0013756	2280
FBgn0013762	515
FBgn0013763	15125
FBgn0013764	1184
FBgn0013765	10222
FBgn0013767	177
FBgn0013770	16226
FBgn0013771	2131
FBgn0013772	4847
FBgn0013773	727
FBgn0013799	1205
FBgn0013809	2553
FBgn0013810	5200
FBgn0013811	1909
FBgn0013812	484
FBgn0013813	4786
FBgn0013949	773
FBgn0013953	304
FBgn0013954	5393
FBgn0013972	799
FBgn0013973	662
FBgn0013981	11127
FBgn0013983	683
FBgn0013984	1039
FBgn0013987	2593
FBgn0013995	9526
FBgn0013997	2809
FBgn0014000	1990
FBgn0014002	22646
FBgn0014006	2035
FBgn0014007	1688
FBgn0014009	4055
FBgn0014010	7571
FBgn0014011	584
FBgn0014018	3922
FBgn0014019	2498
FBgn0014020	13037
FBgn0014022	282
FBgn0014023	551
FBgn0014024	816
FBgn0014026	25935
FBgn0014028	10980
FBgn0014029	1180
FBgn0014031	3736
FBgn0014032	375
FBgn0014033	1031
FBgn0014037	8146
FBgn0014073	818
FBgn0014075	3766
FBgn0014076	1
FBgn0014092	409
FBgn0014127	1651
FBgn0014133	3477
FBgn0014135	499
FBgn0014141	4744
FBgn0014143	71
FBgn0014163	5178
FBgn0014179	37
FBgn0014184	54040
FBgn0014189	2135
FBgn0014269	667
FBgn0014340	371
FBgn0014342	704
FBgn0014343	455
FBgn0014366	751
FBgn0014368	4
FBgn0014380	1423
FBgn0014388	1616
FBgn0014391	4096
FBgn0014395	669
FBgn0014396	22738
FBgn0014411	2161
FBgn0014417	598
FBgn0014427	2867
FBgn0014454	4
FBgn0014455	1630
FBgn0014464	7
FBgn0014465	6
FBgn0014466	4
FBgn0014469	11882
FBgn0014848	0
FBgn0014849	0
FBgn0014850	2
FBgn0014851	0
FBgn0014857	3068
FBgn0014859	365
FBgn0014861	165
FBgn0014863	9604
FBgn0014865	45
FBgn0014868	2844
FBgn0014869	7409
FBgn0014870	2696
FBgn0014877	1670
FBgn0014879	1011
FBgn0014903+FBgn0053082	1325
FBgn0014906	4576
FBgn0014930	834
FBgn0014931	90
FBgn0014949	1
FBgn0015000	1180
FBgn0015001	735
FBgn0015008	2668
FBgn0015010	5234
FBgn0015011	1160
FBgn0015019	2136
FBgn0015024	8543
FBgn0015025	270
FBgn0015031	6374
FBgn0015032	117
FBgn0015033	999
FBgn0015034	939
FBgn0015035	1596
FBgn0015036	20
FBgn0015037	5641
FBgn0015038	413
FBgn0015039	2694
FBgn0015040	1
FBgn0015075	1204
FBgn0015218	8126
FBgn0015221	27468
FBgn0015222	29303
FBgn0015229	1026
FBgn0015230	1374
FBgn0015239	1627
FBgn0015240	1234
FBgn0015245	11057
FBgn0015247	3423
FBgn0015268	167
FBgn0015269	4386
FBgn0015270	185
FBgn0015271	191
FBgn0015277	882
FBgn0015278	4679
FBgn0015279	1840
FBgn0015282	4626
FBgn0015283	5275
FBgn0015286	2269
FBgn0015295	621
FBgn0015296	834
FBgn0015298	719
FBgn0015299	464
FBgn0015300	763
FBgn0015316	99
FBgn0015320	4001
FBgn0015321	5078
FBgn0015323	1230
FBgn0015324	20011
FBgn0015331	1091
FBgn0015336	193
FBgn0015338	1174
FBgn0015351	157
FBgn0015359	1822
FBgn0015360	1192
FBgn0015371	1886
FBgn0015372	1129
FBgn0015376	73
FBgn0015379	533
FBgn0015380	304
FBgn0015381	12
FBgn0015391	384
FBgn0015393	307
FBgn0015396	527
FBgn0015399	596
FBgn0015400	396
FBgn0015402	1228
FBgn0015477	3047
FBgn0015509	5234
FBgn0015513	3782
FBgn0015519	321
FBgn0015520	1281
FBgn0015521	7292
FBgn0015522	660
FBgn0015524	186
FBgn0015527	516
FBgn0015541	2485
FBgn0015543	33
FBgn0015544	968
FBgn0015546	420
FBgn0015550	4
FBgn0015553	163
FBgn0015558	1191
FBgn0015561	67
FBgn0015568	1519
FBgn0015569	3805
FBgn0015570	1827
FBgn0015571	6160
FBgn0015572	129
FBgn0015574	1404
FBgn0015575	4982
FBgn0015576	2735
FBgn0015577	2015
FBgn0015582	452
FBgn0015583	1191
FBgn0015584	9295
FBgn0015585	4069
FBgn0015586	3382
FBgn0015589	2786
FBgn0015591	764
FBgn0015600	13614
FBgn0015602	582
FBgn0015609	1576
FBgn0015614	3688
FBgn0015615	767
FBgn0015618	130
FBgn0015621	194
FBgn0015622	14020
FBgn0015623	45043
FBgn0015625	1009
FBgn0015663	406
FBgn0015664	754
FBgn0015714	2379
FBgn0015721	274
FBgn0015737	5422
FBgn0015754	4561
FBgn0015756	16598
FBgn0015765	850
FBgn0015766+FBgn0065097	42098
FBgn0015770	28
FBgn0015772	3544
FBgn0015773	471
FBgn0015774	883
FBgn0015776	14900
FBgn0015777	12337
FBgn0015778	14067
FBgn0015781	751
FBgn0015789	3626
FBgn0015790	6514
FBgn0015791	3885
FBgn0015793	1166
FBgn0015794	1162
FBgn0015795	6098
FBgn0015797	1693
FBgn0015799	1518
FBgn0015801	1524
FBgn0015803	1630
FBgn0015805	2072
FBgn0015806	2908
FBgn0015808	3693
FBgn0015818	356
FBgn0015828	693
FBgn0015829	665
FBgn0015831	1459
FBgn0015834	4942
FBgn0015838	630
FBgn0015872	3669
FBgn0015903	901
FBgn0015904	189
FBgn0015905	1025
FBgn0015919	373
FBgn0015924	4659
FBgn0015925	363
FBgn0015926	22
FBgn0015929	511
FBgn0015949	3029
FBgn0016013	1952
FBgn0016031	3130
FBgn0016032	803
FBgn0016034	933
FBgn0016036	15
FBgn0016038	1922
FBgn0016041	2408
FBgn0016047	132
FBgn0016053	11
FBgn0016054	144
FBgn0016059	3798
FBgn0016061	807
FBgn0016070	2405
FBgn0016075	2788
FBgn0016076	5783
FBgn0016078	1307
FBgn0016080	4017
FBgn0016081	8787
FBgn0016119	8773
FBgn0016120	8735
FBgn0016122	9097
FBgn0016123	5030
FBgn0016126	7022
FBgn0016131	245
FBgn0016641	1282
FBgn0016650	700
FBgn0016660	204
FBgn0016672	2030
FBgn0016675	864
FBgn0016684	3683
FBgn0016685	1807
FBgn0016687	7912
FBgn0016691	12440
FBgn0016693	9963
FBgn0016694	16483
FBgn0016696	5159
FBgn0016697	3816
FBgn0016698	695
FBgn0016700	4443
FBgn0016701	2121
FBgn0016715	1657
FBgn0016726	6979
FBgn0016754	2060
FBgn0016756	13876
FBgn0016762	245
FBgn0016792	925
FBgn0016794	906
FBgn0016797	2023
FBgn0016917	11409
FBgn0016919	289
FBgn0016920	243
FBgn0016926	10374
FBgn0016930	2533
FBgn0016970	220
FBgn0016974	1418
FBgn0016976+FBgn0016975	4005
FBgn0016977	8141
FBgn0016978	1553
FBgn0016983	1718
FBgn0016984	2539
FBgn0017414	261
FBgn0017418	2449
FBgn0017424	11
FBgn0017429	769
FBgn0017430	724
FBgn0017448	842
FBgn0017456	1703
FBgn0017457	1117
FBgn0017482	222
FBgn0017545	41726
FBgn0017550	1354
FBgn0017551	548
FBgn0017556	1622
FBgn0017558	7490
FBgn0017561	654
FBgn0017566	14405
FBgn0017567	5276
FBgn0017572	3050
FBgn0017577	153
FBgn0017578	652
FBgn0017579	14538
FBgn0017581	50658
FBgn0017590	635
FBgn0019624	16338
FBgn0019637	664
FBgn0019643	5217
FBgn0019644	16923
FBgn0019650	610
FBgn0019660	323
FBgn0019661	20180
FBgn0019662	1476
FBgn0019686	331
FBgn0019809	8
FBgn0019828	20090
FBgn0019830	3940
FBgn0019886	9410
FBgn0019890	6441
FBgn0019925	4042
FBgn0019928	655
FBgn0019929	3196
FBgn0019932	2327
FBgn0019936	11135
FBgn0019938	643
FBgn0019940	3009
FBgn0019947	1929
FBgn0019948	5022
FBgn0019949	594
FBgn0019952	1717
FBgn0019957	7656
FBgn0019960	10637
FBgn0019968	6294
FBgn0019972	645
FBgn0019982	2498
FBgn0019985	595
FBgn0019990	1037
FBgn0020018	1634
FBgn0020224	2191
FBgn0020235	14766
FBgn0020236	32829
FBgn0020238	19266
FBgn0020248	73
FBgn0020249	2164
FBgn0020251	1484
FBgn0020255	6831
FBgn0020257	1223
FBgn0020258	68
FBgn0020261	2252
FBgn0020269	674
FBgn0020270	205
FBgn0020272	169
FBgn0020277	275
FBgn0020278	1325
FBgn0020279	7733
FBgn0020280	1085
FBgn0020294	887
FBgn0020299	1243
FBgn0020300	1420
FBgn0020304	4554
FBgn0020305	417
FBgn0020307	685
FBgn0020309	5308
FBgn0020312	554
FBgn0020369	3295
FBgn0020370	3012
FBgn0020371	2369
FBgn0020372	664
FBgn0020376	3
FBgn0020377	109
FBgn0020378	446
FBgn0020379	979
FBgn0020381	877
FBgn0020385	13328
FBgn0020386	7592
FBgn0020388	1427
FBgn0020389	561
FBgn0020391	146
FBgn0020392	1011
FBgn0020399	2664
FBgn0020407	245
FBgn0020412	5688
FBgn0020414	5848
FBgn0020415	5039
FBgn0020416	1202
FBgn0020429	73
FBgn0020440	1535
FBgn0020443	5824
FBgn0020445	377
FBgn0020493	1271
FBgn0020496	5640
FBgn0020497	3446
FBgn0020503	20180
FBgn0020506	641
FBgn0020508	462
FBgn0020509	4527
FBgn0020510	1357
FBgn0020513	11893
FBgn0020518	8
FBgn0020521	3234
FBgn0020545	2961
FBgn0020546+FBgn0262462	8
FBgn0020556	6
FBgn0020616	607
FBgn0020617	50
FBgn0020618	21724
FBgn0020620	2062
FBgn0020621	3792
FBgn0020622	1711
FBgn0020626	3554
FBgn0020633	32
FBgn0020637	18
FBgn0020638	0
FBgn0020639	1
FBgn0020640	4
FBgn0020641	2
FBgn0020642	3
FBgn0020643	0
FBgn0020644	0
FBgn0020645	0
FBgn0020646	0
FBgn0020647	8218
FBgn0020653	8166
FBgn0020655	1660
FBgn0020660	9
FBgn0020762	1319
FBgn0020764	10024
FBgn0020765	5
FBgn0020766	1624
FBgn0020767	2252
FBgn0020880	18
FBgn0020887	1250
FBgn0020906	6501
FBgn0020907	2035
FBgn0020908	13984
FBgn0020909	249
FBgn0020910+FBgn0086056	62489
FBgn0020912	855
FBgn0020930	1836
FBgn0021738	132
FBgn0021742	10
FBgn0021750	304
FBgn0021760	19112
FBgn0021761	947
FBgn0021764	1524
FBgn0021765	4620
FBgn0021767	156
FBgn0021768	2205
FBgn0021776	56
FBgn0021795	3179
FBgn0021796	1547
FBgn0021800	1845
FBgn0021814	2571
FBgn0021818	1218
FBgn0021825	1462
FBgn0021847	1895
FBgn0021856	804
FBgn0021872	13562
FBgn0021874	424
FBgn0021875	238
FBgn0021895	1757
FBgn0021906	13263
FBgn0021944	2103
FBgn0021967	4808
FBgn0021979	5894
FBgn0021995	603
FBgn0022023	4559
FBgn0022027	671
FBgn0022029	951
[truncated: 15,153 more rows]
