# Supplementary material for: The Drosophila transcriptional network is structured by microbiota
Source: BMC Genomics. 2016 Nov 25;17:975. doi: 10.1186/s12864-016-3307-9 (PMC5124311; doi:10.1186/s12864-016-3307-9)
Supplement: Additional file 12: — Data analysis tools. The unzipped folder contains (1) parameters used to align and count reads (align_count_index_reads.txt) and (2) an R script to replicate the data analysis. See README file and R script within folder for instructions. (ZIP 15304 kb) [file 12864_2016_3307_MOESM12_ESM.zip › DobsonEtAlBMCanalysis_submitted/counts_raw/542_6823_4231_N_JC-22_CCGTCC_R1_sn.sam.count]

FBgn0000003	0
FBgn0000008	782
FBgn0000014	401
FBgn0000015	530
FBgn0000017	1626
FBgn0000018	392
FBgn0000022	0
FBgn0000024	4164
FBgn0000028	326
FBgn0000032	962
FBgn0000036	500
FBgn0000037	439
FBgn0000038	2105
FBgn0000039	290
FBgn0000042	27677
FBgn0000043	5140
FBgn0000045	11265
FBgn0000046	9059
FBgn0000047	1110
FBgn0000052	3393
FBgn0000053	8962
FBgn0000054	795
FBgn0000055+FBgn0000056	121253
FBgn0000057	1871
FBgn0000061	13
FBgn0000063	291
FBgn0000064	79638
FBgn0000071	12
FBgn0000075	170
FBgn0000077	296
FBgn0000078	17544
FBgn0000079	9510
FBgn0000083	6755
FBgn0000084	1628
FBgn0000092	11
FBgn0000094	5876
FBgn0000097	1299
FBgn0000099	1397
FBgn0000100	19311
FBgn0000108	5042
FBgn0000109	454
FBgn0000114	15983
FBgn0000115	714
FBgn0000116	36014
FBgn0000117	5313
FBgn0000119	1266
FBgn0000120	29497
FBgn0000121	25947
FBgn0000137	0
FBgn0000139	783
FBgn0000140	1152
FBgn0000146	214
FBgn0000147	884
FBgn0000150	8805
FBgn0000152	143
FBgn0000153	1553
FBgn0000157	465
FBgn0000158	25
FBgn0000163	2415
FBgn0000166	4
FBgn0000173	3629
FBgn0000179	180
FBgn0000180	190
FBgn0000181	11071
FBgn0000182+FBgn0266459	3574
FBgn0000183	2195
FBgn0000206	859
FBgn0000210	254
FBgn0000212	1578
FBgn0000216	0
FBgn0000221	244
FBgn0000227	2
FBgn0000228	1267
FBgn0000229	1832
FBgn0000233	36
FBgn0000239	3567
FBgn0000241	211
FBgn0000244	2622
FBgn0000246	170
FBgn0000247	1975
FBgn0000250	4028
FBgn0000251	1482
FBgn0000253	38782
FBgn0000256	9117
FBgn0000257	702
FBgn0000259	3554
FBgn0000261	31208
FBgn0000273	6540
FBgn0000274	1680
FBgn0000276	249
FBgn0000277	23
FBgn0000278	9
FBgn0000279	117
FBgn0000280	0
FBgn0000281	0
FBgn0000283	1836
FBgn0000286	2493
FBgn0000287	1064
FBgn0000289	2705
FBgn0000299	3219
FBgn0000303	580
FBgn0000308	11847
FBgn0000316	708
FBgn0000317	1282
FBgn0000318	2280
FBgn0000319	10658
FBgn0000320	617
FBgn0000326	594
FBgn0000330	328
FBgn0000337	1
FBgn0000339	1690
FBgn0000346	2910
FBgn0000351	48
FBgn0000352	512
FBgn0000355	99
FBgn0000356	0
FBgn0000357	18
FBgn0000358	0
FBgn0000359	0
FBgn0000360	0
FBgn0000370	28155
FBgn0000376	374
FBgn0000377	532
FBgn0000382	4370
FBgn0000384	599
FBgn0000394	582
FBgn0000395	651
FBgn0000404	1225
FBgn0000405	2084
FBgn0000406	18259
FBgn0000409	9044
FBgn0000411	318
FBgn0000412	3173
FBgn0000413	1909
FBgn0000414	2255
FBgn0000416	40941
FBgn0000422	2782
FBgn0000426	234
FBgn0000427	29
FBgn0000439	92
FBgn0000442	38
FBgn0000447	3413
FBgn0000449	6
FBgn0000451	270
FBgn0000454	4424
FBgn0000455+FBgn0065087	1761
FBgn0000459	255
FBgn0000463	226
FBgn0000464	2216
FBgn0000473	7671
FBgn0000477	1625
FBgn0000479	3944
FBgn0000482	549
FBgn0000489	5923
FBgn0000490	579
FBgn0000492	420
FBgn0000497	270
FBgn0000499	1677
FBgn0000500	294
FBgn0000504	2458
FBgn0000520	231
FBgn0000524	345
FBgn0000527	388
FBgn0000529	30
FBgn0000533	431
FBgn0000535	823
FBgn0000536	5341
FBgn0000541	4853
FBgn0000542	282
FBgn0000543	618
FBgn0000546	817
FBgn0000547	1935
FBgn0000551	11
FBgn0000552	0
FBgn0000556	202774
FBgn0000557	6568
FBgn0000559	83318
FBgn0000560	117
FBgn0000562	2558
FBgn0000564	3
FBgn0000565	1413
FBgn0000566	4446
FBgn0000567	689
FBgn0000568	3030
FBgn0000575	2487
FBgn0000576	37
FBgn0000577	89
FBgn0000578	922
FBgn0000579	36524
FBgn0000581	2995
FBgn0000588	282
FBgn0000591	1
FBgn0000592	27598
FBgn0000594	0
FBgn0000606	3
FBgn0000611	3433
FBgn0000615	32090
FBgn0000617	223
FBgn0000618	145
FBgn0000625	98
FBgn0000629	610
FBgn0000633	318
FBgn0000635	2571
FBgn0000636	1374
FBgn0000639	2
FBgn0000640	7
FBgn0000644	18
FBgn0000658	28
FBgn0000659	1176
FBgn0000662	1611
FBgn0000667	6959
FBgn0000709	804
FBgn0000711	2423
FBgn0000715	260
FBgn0000719	873
FBgn0000721	5716
FBgn0000723	2738
FBgn0000808	18
FBgn0000810	528
FBgn0000826	17
FBgn0000927	28
FBgn0000928	128
FBgn0000964	70
FBgn0000996	279
FBgn0001075	96
FBgn0001077	11
FBgn0001079	243
FBgn0001083	200
FBgn0001084	122
FBgn0001085	246
FBgn0001086	557
FBgn0001087	1369
FBgn0001089	1777
FBgn0001090	3581
FBgn0001091	21883
FBgn0001092	18800
FBgn0001098	6622
FBgn0001104	1065
FBgn0001105	6463
FBgn0001108	2380
FBgn0001112	3566
FBgn0001114	9677
FBgn0001120	9
FBgn0001122	2736
FBgn0001123	1730
FBgn0001124	18506
FBgn0001125	17069
FBgn0001128	21853
FBgn0001133	536
FBgn0001134	96
FBgn0001137	673
FBgn0001138	104
FBgn0001139	2567
FBgn0001142	3768
FBgn0001145	26434
FBgn0001147	206
FBgn0001148	53
FBgn0001149	17230
FBgn0001150	59
FBgn0001168	2720
FBgn0001169	913
FBgn0001170	21
FBgn0001174	1
FBgn0001179	424
FBgn0001180	136
FBgn0001185	465
FBgn0001186	11257
FBgn0001187	5732
FBgn0001189	1206
FBgn0001197	1531
FBgn0001202	1346
FBgn0001206	279
FBgn0001208	8163
FBgn0001215	10986
FBgn0001216	5656
FBgn0001217	9249
FBgn0001218	19099
FBgn0001220	12155
FBgn0001222	1445
FBgn0001224	1112
FBgn0001225	4038
FBgn0001226	1683
FBgn0001227	32
FBgn0001228+FBgn0001223	3745
FBgn0001229	105
FBgn0001230	2048
FBgn0001233	34960
FBgn0001234+FBgn0263537	3580
FBgn0001235	2969
FBgn0001247	2952
FBgn0001248	25941
FBgn0001250	3584
FBgn0001253	57
FBgn0001254	0
FBgn0001255	50
FBgn0001256	16
FBgn0001257	3991
FBgn0001258	1789
FBgn0001259	76
FBgn0001263	2205
FBgn0001269	511
FBgn0001276	158
FBgn0001280	1599
FBgn0001281	3672
FBgn0001285	129
FBgn0001291	1614
FBgn0001296	1567
FBgn0001297	7134
FBgn0001301	1572
FBgn0001308	3107
FBgn0001311	138
FBgn0001313	578
FBgn0001319	86
FBgn0001320	332
FBgn0001321	45
FBgn0001323	304
FBgn0001324	1509
FBgn0001325	29
FBgn0001330	217
FBgn0001332	1182
FBgn0001341	394
FBgn0001404	3401
FBgn0001491	733
FBgn0001565	2131
FBgn0001612	344
FBgn0001624	4221
FBgn0001941	3064
FBgn0001942	39566
FBgn0001961	3009
FBgn0001965	1159
FBgn0001967	2
FBgn0001970	4
FBgn0001974	357
FBgn0001977	1237
FBgn0001978	2972
FBgn0001981	237
FBgn0001983	0
FBgn0001986	805
FBgn0001987	1154
FBgn0001989	2936
FBgn0001990	310
FBgn0001991	3073
FBgn0001992	68
FBgn0001994	1790
FBgn0001995	585
FBgn0002021	727
FBgn0002022	2313
FBgn0002023	440
FBgn0002031	3684
FBgn0002036	3746
FBgn0002044	2173
FBgn0002069	544
FBgn0002121	3308
FBgn0002174	3812
FBgn0002183	1498
FBgn0002283	729
FBgn0002284	3790
FBgn0002306	1320
FBgn0002354	323
FBgn0002413	2400
FBgn0002431	6876
FBgn0002440	1
FBgn0002441	1577
FBgn0002466+FBgn0266678	365
FBgn0002521	2137
FBgn0002522	99
FBgn0002524	1292
FBgn0002525	2124
FBgn0002526	1505
FBgn0002531	10
FBgn0002533	3
FBgn0002534	2
FBgn0002535	0
FBgn0002542	988
FBgn0002552	598
FBgn0002561	0
FBgn0002562	561
FBgn0002563	261
FBgn0002564	9
FBgn0002565	2079
FBgn0002566	2433
FBgn0002567	2593
FBgn0002569	3976
FBgn0002570	62773
FBgn0002571	3656
FBgn0002573	96
FBgn0002576	70
FBgn0002577	40
FBgn0002579	13077
FBgn0002590	16663
FBgn0002592	20
FBgn0002593	16622
FBgn0002607	20507
FBgn0002609	53
FBgn0002622	21313
FBgn0002626	13961
FBgn0002629	1
FBgn0002631	4
FBgn0002632	0
FBgn0002633	45
FBgn0002638	1691
FBgn0002641	1271
FBgn0002643	1577
FBgn0002645	4174
FBgn0002673	1900
FBgn0002707	234
FBgn0002709+FBgn0028581	4546
FBgn0002715	1014
FBgn0002716	37
FBgn0002719	32067
FBgn0002723	745
FBgn0002732	7
FBgn0002733	78
FBgn0002734	0
FBgn0002735	4
FBgn0002736	429
FBgn0002772	10713
FBgn0002773	26622
FBgn0002774	1712
FBgn0002775	428
FBgn0002778	1197
FBgn0002780	2202
FBgn0002783	1419
FBgn0002787	2829
FBgn0002789	7342
FBgn0002791	957
FBgn0002838	144
FBgn0002842	360
FBgn0002855	6466
FBgn0002856	2746
FBgn0002862	10287
FBgn0002863	0
FBgn0002865	15924
FBgn0002868	42916
FBgn0002869	260
FBgn0002872	413
FBgn0002873	5267
FBgn0002878	240
FBgn0002887	1047
FBgn0002891	435
FBgn0002899	162
FBgn0002901	420
FBgn0002905	480
FBgn0002906	1282
FBgn0002914	2421
FBgn0002917	758
FBgn0002921	48588
FBgn0002922	83
FBgn0002924	273
FBgn0002926	12
FBgn0002930	5492
FBgn0002931	347
FBgn0002932	328
FBgn0002933	0
FBgn0002936	0
FBgn0002937	918
FBgn0002938	14251
FBgn0002939	2521
FBgn0002940	131916
FBgn0002941	50
FBgn0002945	560
FBgn0002948	123
FBgn0002962	39
FBgn0002973	2399
FBgn0002985	376
FBgn0002989	164
FBgn0003002	49
FBgn0003008	408
FBgn0003009	612
FBgn0003011	118
FBgn0003015	7
FBgn0003023	38
FBgn0003028	349
FBgn0003034	3017
FBgn0003041	937
FBgn0003042	280
FBgn0003044	809
FBgn0003046	11
FBgn0003048	1254
FBgn0003053	1580
FBgn0003057	0
FBgn0003060	9
FBgn0003062	627
FBgn0003065	1
FBgn0003068	1346
FBgn0003071	12995
FBgn0003074	24904
FBgn0003076	14133
FBgn0003079	615
FBgn0003082	62
FBgn0003086	1
FBgn0003087	409
FBgn0003089	29
FBgn0003090	238
FBgn0003091	1679
FBgn0003093	2741
FBgn0003114	5
FBgn0003116	758
FBgn0003117	92
FBgn0003118	1045
FBgn0003124	2903
FBgn0003129	137
FBgn0003130	28
FBgn0003132	2442
FBgn0003134	5847
FBgn0003137	5189
FBgn0003139	664
FBgn0003140	729
FBgn0003141	887
FBgn0003145	549
FBgn0003149	15629
FBgn0003159	5376
FBgn0003162	1776
FBgn0003165	2091
FBgn0003169	1653
FBgn0003174	72
FBgn0003175	2320
FBgn0003187	4118
FBgn0003189	1211
FBgn0003204	2058
FBgn0003205	1654
FBgn0003206	1122
FBgn0003209	2068
FBgn0003210	1746
FBgn0003218	4410
FBgn0003227	44
FBgn0003231	14731
FBgn0003248	984
FBgn0003249	3765
FBgn0003250	5293
FBgn0003254	642
FBgn0003255	67
FBgn0003256	1158
FBgn0003257	422
FBgn0003261	14896
FBgn0003267	5
FBgn0003268	303
FBgn0003270	1
FBgn0003274	12479
FBgn0003275	963
FBgn0003277	1573
FBgn0003278	215
FBgn0003279	24145
FBgn0003285	145
FBgn0003292	86
FBgn0003295	36
FBgn0003300	39
FBgn0003301	2389
FBgn0003302	933
FBgn0003308	2239
FBgn0003310	1194
FBgn0003312	12
FBgn0003313+FBgn0263087	28
FBgn0003317	1125
FBgn0003319	9
FBgn0003321	2716
FBgn0003326	92
FBgn0003328	1525
FBgn0003330	324
FBgn0003334	1498
FBgn0003339	228
FBgn0003345	2236
FBgn0003346	1622
FBgn0003353	731
FBgn0003356	2335
FBgn0003357	4589
FBgn0003358	6793
FBgn0003360	60288
FBgn0003366	2891
FBgn0003372	10
FBgn0003373	0
FBgn0003374	1
FBgn0003375	0
FBgn0003377	0
FBgn0003378	2
FBgn0003380	3810
FBgn0003382	25
FBgn0003386	1079
FBgn0003388	146
FBgn0003390	498
FBgn0003391	1824
FBgn0003392	7062
FBgn0003396	1955
FBgn0003401	26
FBgn0003410	2399
FBgn0003411	8
FBgn0003415	2326
FBgn0003416	602
FBgn0003423	5802
FBgn0003429	4663
FBgn0003430	94
FBgn0003435	25188
FBgn0003444	332
FBgn0003447	1083
FBgn0003448	1
FBgn0003449	758
FBgn0003450	14
FBgn0003459	592
FBgn0003460	339
FBgn0003462	13936
FBgn0003463	2399
FBgn0003464	1487
FBgn0003475	6486
FBgn0003479	272
FBgn0003480	51
FBgn0003482	12
FBgn0003483	318
FBgn0003486	0
FBgn0003495	1230
FBgn0003499	336
FBgn0003502+FBgn0262374	1094
FBgn0003510+FBgn0003511	283
FBgn0003512	493
FBgn0003513	134
FBgn0003514	2547
FBgn0003515	843
FBgn0003517	20509
FBgn0003520	2221
FBgn0003525	40
FBgn0003527	408
FBgn0003545	655
FBgn0003557	3055
FBgn0003559	808
FBgn0003567	1145
FBgn0003575	1338
FBgn0003598	683
FBgn0003607	1474
FBgn0003612	2210
FBgn0003638	5965
FBgn0003651	1514
FBgn0003654	663
FBgn0003655	81
FBgn0003656	8181
FBgn0003660	4300
FBgn0003676	1697
FBgn0003683	0
FBgn0003687	260
FBgn0003701	457
FBgn0003710	410
FBgn0003714	348
FBgn0003716	2160
FBgn0003719	101
FBgn0003720	0
FBgn0003721	12013
FBgn0003731	3076
FBgn0003732	1825
FBgn0003733	211
FBgn0003741	221
FBgn0003742	964
FBgn0003744	1660
FBgn0003747	1
FBgn0003748	22108
FBgn0003751	14
FBgn0003861	13059
FBgn0003862	2466
FBgn0003863	37352
FBgn0003865	0
FBgn0003866	425
FBgn0003867	1264
FBgn0003870	2046
FBgn0003882	957
FBgn0003884	39886
FBgn0003885	6561
FBgn0003886	410
FBgn0003887	8176
FBgn0003888	2131
FBgn0003889	32275
FBgn0003890	2746
FBgn0003891	13978
FBgn0003892	601
FBgn0003896	232
FBgn0003900	242
FBgn0003916	0
FBgn0003920	0
FBgn0003922	0
FBgn0003923	0
FBgn0003926	9
FBgn0003930	3
FBgn0003931	1
FBgn0003933	0
FBgn0003934	2
FBgn0003935	0
FBgn0003936	0
FBgn0003938	0
FBgn0003941	13925
FBgn0003942	18863
FBgn0003943	18350
FBgn0003944	449
FBgn0003950	361
FBgn0003961	2424
FBgn0003963	304
FBgn0003964	1014
FBgn0003965	1181
FBgn0003969	912
FBgn0003975	224
FBgn0003977	531
FBgn0003978	168
FBgn0003979	1
FBgn0003980	2
FBgn0003983	1
FBgn0003984	394
FBgn0003996	419
FBgn0003997	461
FBgn0004003	770
FBgn0004009	49
FBgn0004028	11691
FBgn0004034	10
FBgn0004045	12
FBgn0004047	243
FBgn0004049	1529
FBgn0004050	944
FBgn0004052	8
FBgn0004053	0
FBgn0004054	0
FBgn0004055	2112
FBgn0004057	4242
FBgn0004066	2679
FBgn0004087	478
FBgn0004101	319
FBgn0004102	348
FBgn0004103	5520
FBgn0004106	249
FBgn0004107	78
FBgn0004108	384
FBgn0004110	1
FBgn0004117	11202
FBgn0004118	246
FBgn0004132	407
FBgn0004133	996
FBgn0004143	2
FBgn0004167	9585
FBgn0004168	221
FBgn0004169	15690
FBgn0004170	0
FBgn0004171	4239
FBgn0004172	1199
FBgn0004173	6000
FBgn0004174	6041
FBgn0004175	3148
FBgn0004177	8137
FBgn0004179	3781
FBgn0004181	100414
FBgn0004183	0
FBgn0004185	0
FBgn0004186	2
FBgn0004187	1
FBgn0004188	0
FBgn0004189	0
FBgn0004190	0
FBgn0004191	2
FBgn0004192	1
FBgn0004197	156
FBgn0004198	1449
FBgn0004227	2275
FBgn0004228	736
FBgn0004237	3691
FBgn0004240	464
FBgn0004242	8368
FBgn0004244	2088
FBgn0004359	467
FBgn0004360	123
FBgn0004362	1378
FBgn0004363	23790
FBgn0004364	1557
FBgn0004367	226
FBgn0004368	1645
FBgn0004369	1545
FBgn0004370	2680
FBgn0004372	251
FBgn0004373	5328
FBgn0004374	1002
FBgn0004378	228
FBgn0004379	1152
FBgn0004380	973
FBgn0004381	684
FBgn0004387	1852
FBgn0004389	2
FBgn0004390	932
FBgn0004391	692
FBgn0004394	73
FBgn0004395	952
FBgn0004396	1480
FBgn0004397	2130
FBgn0004400	23
FBgn0004401	5147
FBgn0004403	5820
FBgn0004404	2907
FBgn0004406	212
FBgn0004407+FBgn0064115	568
FBgn0004414	1280
FBgn0004419	3109
FBgn0004425	833
FBgn0004426	718
FBgn0004427	157
FBgn0004428	355
FBgn0004429	144
FBgn0004430	79
FBgn0004431	98
FBgn0004432	19102
FBgn0004436	4027
FBgn0004449	4043
FBgn0004456	1462
FBgn0004462	827
FBgn0004463	383
FBgn0004465	819
FBgn0004507	14557
FBgn0004509	4015
FBgn0004510	332
FBgn0004511	1
FBgn0004512	5209
FBgn0004513	762
FBgn0004514	104
FBgn0004516	3349
FBgn0004552	425
FBgn0004554	11
FBgn0004556	198
FBgn0004567	55
FBgn0004569	407
FBgn0004573	173
FBgn0004574	3683
FBgn0004575	2502
FBgn0004577	1
FBgn0004580	1657
FBgn0004581	978
FBgn0004583	1091
FBgn0004584	733
FBgn0004587	4796
FBgn0004588	0
FBgn0004589	19
FBgn0004590	0
FBgn0004591	0
FBgn0004592	0
FBgn0004593	0
FBgn0004594	0
FBgn0004595	2575
FBgn0004597	375
FBgn0004598	2298
FBgn0004606	873
FBgn0004607	993
FBgn0004611	3241
FBgn0004618	258
FBgn0004619	217
FBgn0004620	337
FBgn0004622	132
FBgn0004623	4831
FBgn0004629	1
FBgn0004635	450
FBgn0004636	3824
FBgn0004638	1985
FBgn0004643	470
FBgn0004644	197
FBgn0004646	2476
FBgn0004647	956
FBgn0004648	5278
FBgn0004649+FBgn0263530	111
FBgn0004650	853
FBgn0004652	1246
FBgn0004654	9485
FBgn0004655	1022
FBgn0004656	3577
FBgn0004657	3426
FBgn0004666	86
FBgn0004687	4037
FBgn0004698	1626
FBgn0004777	9
FBgn0004778	2
FBgn0004779	5
FBgn0004780	22
FBgn0004781	32
FBgn0004782	0
FBgn0004783	0
FBgn0004784	4836
FBgn0004795	1069
FBgn0004797	1451
FBgn0004811	965
FBgn0004828	10515
FBgn0004832	395
FBgn0004837	523
FBgn0004838	14679
FBgn0004839	134
FBgn0004841	75
FBgn0004842	36
FBgn0004852	2190
FBgn0004854	304
FBgn0004855	389
FBgn0004856	991
FBgn0004858	831
FBgn0004859	1092
FBgn0004860	264
FBgn0004861	489
FBgn0004862	28
FBgn0004863	29
FBgn0004864	928
FBgn0004865	374
FBgn0004867	18489
FBgn0004868	8145
FBgn0004870	121
FBgn0004872	173
FBgn0004875	3106
FBgn0004876	5297
FBgn0004878	1
FBgn0004880	1065
FBgn0004882	11119
FBgn0004885	2409
FBgn0004888	9075
FBgn0004889	3913
FBgn0004892	155
FBgn0004893	1020
FBgn0004895	10
FBgn0004896	51
FBgn0004897	9
FBgn0004898	19
FBgn0004901	234
FBgn0004903	2477
FBgn0004907	25794
FBgn0004908	410
FBgn0004910	2153
FBgn0004911	16
FBgn0004913	1709
FBgn0004914	3869
FBgn0004915	1229
FBgn0004919	1681
FBgn0004921	10948
FBgn0004924	3456
FBgn0004926	3252
FBgn0004956	222
FBgn0004957	201
FBgn0004959	5
FBgn0005198	1454
FBgn0005278	7968
FBgn0005322	1486
FBgn0005355	548
FBgn0005386	2282
FBgn0005390	20
FBgn0005391	13
FBgn0005411	1609
FBgn0005427	1271
FBgn0005533	10950
FBgn0005536	5712
FBgn0005558	240
FBgn0005561	339
FBgn0005564	798
FBgn0005585	16493
FBgn0005586	1694
FBgn0005590	1
FBgn0005592	235
FBgn0005593	22015
FBgn0005596	644
FBgn0005612	1245
FBgn0005613	103
FBgn0005614	7232
FBgn0005617	737
FBgn0005619	566
FBgn0005624	156
FBgn0005626	1558
FBgn0005631	913
FBgn0005632	6092
FBgn0005633	90
FBgn0005636	425
FBgn0005638	107
FBgn0005640	2115
FBgn0005642	938
FBgn0005648	1387
FBgn0005649	3748
FBgn0005654+FBgn0085344	4566
FBgn0005655	202
FBgn0005658	135
FBgn0005659	1065
FBgn0005660	94
FBgn0005664	155
FBgn0005666	33372
FBgn0005670	382
FBgn0005671	18156
FBgn0005672	1589
FBgn0005674	1597
FBgn0005677	395
FBgn0005683	222
FBgn0005694	1345
FBgn0005695	503
FBgn0005696	58
FBgn0005771	1068
FBgn0005775	626
FBgn0005777	2162
FBgn0005778	706
FBgn0005779	491
FBgn0008635	3908
FBgn0008636	36
FBgn0008646	60
FBgn0008651	118
FBgn0010014	587
FBgn0010015	556
FBgn0010019	547211
FBgn0010038	19
FBgn0010039	327
FBgn0010040	6
FBgn0010041	10
FBgn0010042	10
FBgn0010043	103
FBgn0010044	655
FBgn0010051	2720
FBgn0010052	114
FBgn0010053	6722
FBgn0010078	13213
FBgn0010097	10
FBgn0010100	34824
FBgn0010105	365
FBgn0010109	2
FBgn0010113	1327
FBgn0010114	3270
FBgn0010173	1555
FBgn0010194	191
FBgn0010197	25
FBgn0010198	9095
FBgn0010213	3881
FBgn0010215	3094
FBgn0010217	50013
FBgn0010220	415
FBgn0010222	822
FBgn0010223	368
FBgn0010225	16648
FBgn0010226	14109
FBgn0010228	2793
FBgn0010235	2178
FBgn0010238	2279
FBgn0010240	157
FBgn0010241	1453
FBgn0010246	5170
FBgn0010247	1257
FBgn0010258	603
FBgn0010263	8438
FBgn0010265	14271
FBgn0010269	511
FBgn0010278	781
FBgn0010280	3404
FBgn0010282	1074
FBgn0010287	305
FBgn0010288	3823
FBgn0010292	427
FBgn0010294	0
FBgn0010295	1
FBgn0010296	1
FBgn0010300	573
FBgn0010303	1207
FBgn0010309	973
FBgn0010313	1645
FBgn0010314	168
FBgn0010315	349
FBgn0010316	484
FBgn0010317	48
FBgn0010323	12
FBgn0010328	1415
FBgn0010329	214
FBgn0010333	2083
FBgn0010339	1006
FBgn0010340	301
FBgn0010341	3165
FBgn0010342	237
FBgn0010348	9707
FBgn0010350	5357
FBgn0010352	33308
FBgn0010355	2261
FBgn0010356	359
FBgn0010357	6757
FBgn0010358	77
FBgn0010359	0
FBgn0010379	2606
FBgn0010380	1831
FBgn0010381	9316
FBgn0010382	491
FBgn0010383	129
FBgn0010385	129
FBgn0010387	8719
FBgn0010388	306
FBgn0010389	584
FBgn0010391	1970
FBgn0010395	561
FBgn0010397	1553
FBgn0010398	212
FBgn0010399	373
FBgn0010401	436
FBgn0010403	910
FBgn0010406	1516
FBgn0010407	72
FBgn0010408	7525
FBgn0010409	12571
FBgn0010411	17417
FBgn0010412	6671
FBgn0010414	219
FBgn0010415	7062
FBgn0010416	673
FBgn0010417	717
FBgn0010421	406
FBgn0010422	1194
FBgn0010423	395
FBgn0010424	825
FBgn0010425	2115
FBgn0010431	126
FBgn0010433	0
FBgn0010434	6503
FBgn0010435	19041
FBgn0010438	61
FBgn0010441	802
FBgn0010452	268
FBgn0010453	136
FBgn0010470	4632
FBgn0010473	2522
FBgn0010482	6111
FBgn0010488	13743
FBgn0010497	1090
FBgn0010501	203
FBgn0010504	4085
FBgn0010516	5767
FBgn0010520	168
FBgn0010531	528
FBgn0010548	11285
FBgn0010549	105
FBgn0010551	5740
FBgn0010575	2606
FBgn0010583	1872
FBgn0010590	3296
FBgn0010591	2005
FBgn0010602	1394
FBgn0010607	253
FBgn0010611	2960
FBgn0010612	6215
FBgn0010620	2100
FBgn0010621	2065
FBgn0010622	374
FBgn0010638	3274
FBgn0010651	2253
FBgn0010660	1474
FBgn0010741	742
FBgn0010747	3088
FBgn0010750	713
FBgn0010762	1226
FBgn0010768	121
FBgn0010770	210
FBgn0010772	2788
FBgn0010774	2162
FBgn0010786	2395
FBgn0010803	1303
FBgn0010808	1739
FBgn0010812	996
FBgn0010825	2768
FBgn0010830	442
FBgn0010877	1578
FBgn0010894	722
FBgn0010905	2314
FBgn0010909	3279
FBgn0010926	316
FBgn0011016	2454
FBgn0011020	134
FBgn0011202	1711
FBgn0011204	3131
FBgn0011205	2166
FBgn0011206	19351
FBgn0011207	1368
FBgn0011211	38015
FBgn0011217	16027
FBgn0011224	5622
FBgn0011225	14763
FBgn0011227	2902
FBgn0011230	13835
FBgn0011232	777
FBgn0011236	787
FBgn0011239	1347
FBgn0011241	482
FBgn0011244	13061
FBgn0011259	855
FBgn0011260	768
FBgn0011270	4371
FBgn0011272	14940
FBgn0011273+FBgn0039374	3940
FBgn0011274	3159
FBgn0011276	7
FBgn0011277	9
FBgn0011278	21
FBgn0011279	177
FBgn0011280	6286
FBgn0011281	1418
FBgn0011282	4
FBgn0011283	400
FBgn0011284	17628
FBgn0011286	5412
FBgn0011288	2210
FBgn0011289	2132
FBgn0011290	559
FBgn0011291	188
FBgn0011293	647
FBgn0011294	228
FBgn0011296	4090
FBgn0011297	385
FBgn0011300	1976
FBgn0011305	1025
FBgn0011327	3755
FBgn0011335	336
FBgn0011336	5113
FBgn0011361	4428
FBgn0011455	5330
FBgn0011474	566
FBgn0011476	278
FBgn0011481	2066
FBgn0011509	748
FBgn0011554	195
FBgn0011555	1756
FBgn0011556	316
FBgn0011559	13230
FBgn0011566	260
FBgn0011569	314
FBgn0011570	1017
FBgn0011571	1005
FBgn0011573	2212
FBgn0011576	0
FBgn0011581	847
FBgn0011582	461
FBgn0011584	5784
FBgn0011586	1296
FBgn0011589	295
FBgn0011591	429
FBgn0011592	970
FBgn0011596	2968
FBgn0011603	1662
FBgn0011604	2343
FBgn0011606	3828
FBgn0011638	1170
FBgn0011640	1676
FBgn0011642	2500
FBgn0011648	1363
FBgn0011653	1
FBgn0011655	738
FBgn0011656	2310
FBgn0011659	124
FBgn0011660	552
FBgn0011661	8218
FBgn0011666	1611
FBgn0011668	16575
FBgn0011669	12505
FBgn0011670	2563
FBgn0011672	2470
FBgn0011674	204
FBgn0011676	252
FBgn0011692	163
FBgn0011693	2525
FBgn0011694	33642
FBgn0011695	39073
FBgn0011701	399
FBgn0011703	158
FBgn0011704	346
FBgn0011705	563
FBgn0011706	29
FBgn0011708	2152
FBgn0011710	870
FBgn0011715	371
FBgn0011722	1074
FBgn0011723	163
FBgn0011725	15891
FBgn0011726	5021
FBgn0011737	2270
FBgn0011739	1862
FBgn0011740	1405
FBgn0011741	552
FBgn0011742	2423
FBgn0011743	2289
FBgn0011745	1768
FBgn0011746	751
FBgn0011747	9301
FBgn0011754	5945
FBgn0011758	61
FBgn0011760	9338
FBgn0011761	68
FBgn0011762	62
FBgn0011763	1496
FBgn0011764	1635
FBgn0011766	2773
FBgn0011768	3239
FBgn0011769	200
FBgn0011770	4213
FBgn0011771	748
FBgn0011774	261
FBgn0011785	1388
FBgn0011787	579
FBgn0011802	815
FBgn0011812	1
FBgn0011817	3118
FBgn0011818	1446
FBgn0011822	129
FBgn0011824	303
FBgn0011826	1435
FBgn0011828	1190
FBgn0011829	73
FBgn0011832	0
FBgn0011834	879
FBgn0011836	561
FBgn0011837	3695
FBgn0011840	0
FBgn0011844	0
FBgn0011845	0
FBgn0011848	0
FBgn0011849	0
FBgn0011850	0
FBgn0011851	0
FBgn0011852	0
FBgn0011853	0
FBgn0011855	0
FBgn0011858	0
FBgn0011859	4
FBgn0011860	0
FBgn0011861	0
FBgn0011862	0
FBgn0011863	0
FBgn0011864	0
FBgn0011865	0
FBgn0011866	0
FBgn0011867	0
FBgn0011868	0
FBgn0011869	0
FBgn0011870	0
FBgn0011871	0
FBgn0011872	0
FBgn0011877	0
FBgn0011878	0
FBgn0011879	0
FBgn0011880	0
FBgn0011881	0
FBgn0011882	0
FBgn0011883	0
FBgn0011884	0
FBgn0011885	0
FBgn0011887	0
FBgn0011888	0
FBgn0011889	0
FBgn0011890	0
FBgn0011891	0
FBgn0011892	1
FBgn0011893	0
FBgn0011894	0
FBgn0011895	1
FBgn0011896	0
FBgn0011897	0
FBgn0011902	0
FBgn0011904	0
FBgn0011905	0
FBgn0011906	0
FBgn0011909	0
FBgn0011910	0
FBgn0011915	0
FBgn0011916	0
FBgn0011919	2
FBgn0011921	0
FBgn0011927	0
FBgn0011928	0
FBgn0011931	0
FBgn0011932	0
FBgn0011933	0
FBgn0011934	0
FBgn0011935	0
FBgn0011936	0
FBgn0011937	0
FBgn0011938	0
FBgn0011944	0
FBgn0011945	0
FBgn0011948	0
FBgn0011949	0
FBgn0011950	0
FBgn0011951	0
FBgn0011952	0
FBgn0011953	0
FBgn0011954	0
FBgn0011955	0
FBgn0011956	0
FBgn0011957	1
FBgn0011958	0
FBgn0011959	0
FBgn0011960	0
FBgn0011961	0
FBgn0011962	0
FBgn0011963	0
FBgn0011965	0
FBgn0011966	0
FBgn0011970	0
FBgn0011971	1
FBgn0011974	0
FBgn0011975	0
FBgn0011976	0
FBgn0011977	0
FBgn0011980	0
FBgn0011981	0
FBgn0011982	0
FBgn0011983	0
FBgn0011984	0
FBgn0011985	0
FBgn0011986	0
FBgn0011987	1
FBgn0011993	0
FBgn0011994	0
FBgn0011998	0
FBgn0011999	0
FBgn0012000	0
FBgn0012001	0
FBgn0012002	0
FBgn0012003	0
FBgn0012004	0
FBgn0012009	0
FBgn0012010	0
FBgn0012011	0
FBgn0012016	0
FBgn0012017	0
FBgn0012018	0
FBgn0012024	0
FBgn0012025	3
FBgn0012026	1
FBgn0012027	1
FBgn0012028	0
FBgn0012034	29444
FBgn0012036	19322
FBgn0012037	6426
FBgn0012042	954
FBgn0012051	1959
FBgn0012058	3037
FBgn0012344	447
FBgn0013263+FBgn0260233	3162
FBgn0013269	860
FBgn0013272	24347
FBgn0013275	0
FBgn0013276	2
FBgn0013277	0
FBgn0013278	14
FBgn0013279	2
FBgn0013300	2053
FBgn0013301	2684
FBgn0013303	1428
FBgn0013305	5255
FBgn0013307	978
FBgn0013308	5
FBgn0013323	115
FBgn0013325	14628
FBgn0013334	8084
FBgn0013342	5341
FBgn0013343	1314
FBgn0013347	972
FBgn0013348	2237
FBgn0013432	463
FBgn0013433	95
FBgn0013435	257
FBgn0013467	2130
FBgn0013469	349
FBgn0013531	193
FBgn0013548	122
FBgn0013563	526
FBgn0013576	11937
FBgn0013672	62155
FBgn0013673	118
FBgn0013674	510302
FBgn0013675	99583
FBgn0013676	277767
FBgn0013678	171671
FBgn0013679	23851
FBgn0013680	794
FBgn0013681	10617
FBgn0013683	166
FBgn0013684	24865
FBgn0013685	136
FBgn0013686	1314803
FBgn0013688	3264
FBgn0013689	12
FBgn0013690	0
FBgn0013691	0
FBgn0013692	0
FBgn0013693	0
FBgn0013694	10
FBgn0013695	2
FBgn0013696	5
FBgn0013697	34
FBgn0013698	16
FBgn0013699	7
FBgn0013700	1
FBgn0013701	1
FBgn0013702	1
FBgn0013703	2
FBgn0013704	8
FBgn0013705	1
FBgn0013706	0
FBgn0013707	0
FBgn0013708	10
FBgn0013709	0
FBgn0013710	17
FBgn0013717	519
FBgn0013718	3998
FBgn0013720	652
FBgn0013725	152
FBgn0013726	1129
FBgn0013732	299
FBgn0013733	21351
FBgn0013746	1509
FBgn0013749	2625
FBgn0013750	2264
FBgn0013751	64
FBgn0013753	245
FBgn0013755	10
FBgn0013756	1809
FBgn0013762	469
FBgn0013763	13362
FBgn0013764	905
FBgn0013765	7644
FBgn0013767	101
FBgn0013770	14060
FBgn0013771	1912
FBgn0013772	3570
FBgn0013773	619
FBgn0013799	1000
FBgn0013809	1703
FBgn0013810	3658
FBgn0013811	1331
FBgn0013812	337
FBgn0013813	3128
FBgn0013949	653
FBgn0013953	282
FBgn0013954	4528
FBgn0013972	657
FBgn0013973	528
FBgn0013981	9551
FBgn0013983	604
FBgn0013984	980
FBgn0013987	2216
FBgn0013995	7372
FBgn0013997	2221
FBgn0014000	1684
FBgn0014002	18958
FBgn0014006	1664
FBgn0014007	1291
FBgn0014009	3513
FBgn0014010	6863
FBgn0014011	492
FBgn0014018	3788
FBgn0014019	2085
FBgn0014020	10964
FBgn0014022	259
FBgn0014023	468
FBgn0014024	699
FBgn0014026	22863
FBgn0014028	8391
FBgn0014029	911
FBgn0014031	3287
FBgn0014032	312
FBgn0014033	1021
FBgn0014037	6483
FBgn0014073	692
FBgn0014075	3062
FBgn0014076	0
FBgn0014092	395
FBgn0014127	1209
FBgn0014133	2870
FBgn0014135	399
FBgn0014141	3570
FBgn0014143	49
FBgn0014163	4522
FBgn0014179	30
FBgn0014184	59445
FBgn0014189	1847
FBgn0014269	494
FBgn0014340	302
FBgn0014342	630
FBgn0014343	389
FBgn0014366	652
FBgn0014368	4
FBgn0014380	1267
FBgn0014388	1342
FBgn0014391	2970
FBgn0014395	490
FBgn0014396	19187
FBgn0014411	1806
FBgn0014417	448
FBgn0014427	2912
FBgn0014454	2
FBgn0014455	1580
FBgn0014464	18
FBgn0014465	12
FBgn0014466	1
FBgn0014469	9759
FBgn0014848	0
FBgn0014849	0
FBgn0014850	1
FBgn0014851	0
FBgn0014857	2593
FBgn0014859	250
FBgn0014861	130
FBgn0014863	7303
FBgn0014865	254
FBgn0014868	2228
FBgn0014869	5865
FBgn0014870	2122
FBgn0014877	1249
FBgn0014879	850
FBgn0014903+FBgn0053082	1861
FBgn0014906	3680
FBgn0014930	767
FBgn0014931	102
FBgn0014949	1
FBgn0015000	1093
FBgn0015001	571
FBgn0015008	2212
FBgn0015010	5283
FBgn0015011	971
FBgn0015019	1679
FBgn0015024	7271
FBgn0015025	207
FBgn0015031	4967
FBgn0015032	90
FBgn0015033	880
FBgn0015034	907
FBgn0015035	884
FBgn0015036	23
FBgn0015037	5089
FBgn0015038	382
FBgn0015039	2626
FBgn0015040	1
FBgn0015075	880
FBgn0015218	6337
FBgn0015221	27059
FBgn0015222	27582
FBgn0015229	896
FBgn0015230	955
FBgn0015239	1293
FBgn0015240	1008
FBgn0015245	8617
FBgn0015247	2682
FBgn0015268	139
FBgn0015269	3298
FBgn0015270	144
FBgn0015271	144
FBgn0015277	836
FBgn0015278	3749
FBgn0015279	1597
FBgn0015282	3861
FBgn0015283	4040
FBgn0015286	2052
FBgn0015295	472
FBgn0015296	715
FBgn0015298	585
FBgn0015299	418
FBgn0015300	581
FBgn0015316	99
FBgn0015320	3320
FBgn0015321	3756
FBgn0015323	1027
FBgn0015324	18864
FBgn0015331	804
FBgn0015336	164
FBgn0015338	952
FBgn0015351	126
FBgn0015359	1426
FBgn0015360	895
FBgn0015371	1471
FBgn0015372	985
FBgn0015376	60
FBgn0015379	418
FBgn0015380	272
FBgn0015381	9
FBgn0015391	270
FBgn0015393	250
FBgn0015396	356
FBgn0015399	492
FBgn0015400	378
FBgn0015402	948
FBgn0015477	2460
FBgn0015509	4255
FBgn0015513	3106
FBgn0015519	256
FBgn0015520	1041
FBgn0015521	6712
FBgn0015522	739
FBgn0015524	117
FBgn0015527	490
FBgn0015541	1901
FBgn0015543	23
FBgn0015544	706
FBgn0015546	349
FBgn0015550	6
FBgn0015553	169
FBgn0015558	967
FBgn0015561	59
FBgn0015568	1312
FBgn0015569	2942
FBgn0015570	1357
FBgn0015571	4904
FBgn0015572	111
FBgn0015574	1003
FBgn0015575	3578
FBgn0015576	2424
FBgn0015577	1839
FBgn0015582	391
FBgn0015583	1053
FBgn0015584	6723
FBgn0015585	3007
FBgn0015586	2226
FBgn0015589	2149
FBgn0015591	606
FBgn0015600	9998
FBgn0015602	500
FBgn0015609	1276
FBgn0015614	3433
FBgn0015615	624
FBgn0015618	114
FBgn0015621	162
FBgn0015622	10989
FBgn0015623	36140
FBgn0015625	671
FBgn0015663	351
FBgn0015664	648
FBgn0015714	1961
FBgn0015721	207
FBgn0015737	4288
FBgn0015754	3840
FBgn0015756	13943
FBgn0015765	642
FBgn0015766+FBgn0065097	38527
FBgn0015770	22
FBgn0015772	2895
FBgn0015773	479
FBgn0015774	753
FBgn0015776	14409
FBgn0015777	9667
FBgn0015778	10924
FBgn0015781	699
FBgn0015789	2998
FBgn0015790	5490
FBgn0015791	3059
FBgn0015793	924
FBgn0015794	969
FBgn0015795	5509
FBgn0015797	1458
FBgn0015799	1183
FBgn0015801	1176
FBgn0015803	1299
FBgn0015805	1899
FBgn0015806	2948
FBgn0015808	3080
FBgn0015818	342
FBgn0015828	572
FBgn0015829	535
FBgn0015831	1157
FBgn0015834	4097
FBgn0015838	564
FBgn0015872	3300
FBgn0015903	693
FBgn0015904	156
FBgn0015905	809
FBgn0015919	236
FBgn0015924	4023
FBgn0015925	279
FBgn0015926	20
FBgn0015929	378
FBgn0015949	2356
FBgn0016013	2085
FBgn0016031	2797
FBgn0016032	570
FBgn0016034	616
FBgn0016036	19
FBgn0016038	1512
FBgn0016041	2080
FBgn0016047	107
FBgn0016053	8
FBgn0016054	126
FBgn0016059	3021
FBgn0016061	683
FBgn0016070	1965
FBgn0016075	2059
FBgn0016076	5286
FBgn0016078	1031
FBgn0016080	2868
FBgn0016081	6837
FBgn0016119	6439
FBgn0016120	6478
FBgn0016122	6545
FBgn0016123	2989
FBgn0016126	6427
FBgn0016131	200
FBgn0016641	1079
FBgn0016650	648
FBgn0016660	146
FBgn0016672	1565
FBgn0016675	1050
FBgn0016684	3186
FBgn0016685	1322
FBgn0016687	6901
FBgn0016691	9126
FBgn0016693	7801
FBgn0016694	14301
FBgn0016696	4167
FBgn0016697	2992
FBgn0016698	559
FBgn0016700	3970
FBgn0016701	1904
FBgn0016715	1429
FBgn0016726	6554
FBgn0016754	1523
FBgn0016756	10824
FBgn0016762	191
FBgn0016792	747
FBgn0016794	620
FBgn0016797	1826
FBgn0016917	10060
FBgn0016919	175
FBgn0016920	205
FBgn0016926	9814
FBgn0016930	2099
FBgn0016970	158
FBgn0016974	1106
FBgn0016976+FBgn0016975	3213
FBgn0016977	6172
FBgn0016978	1183
FBgn0016983	1345
FBgn0016984	2138
FBgn0017414	228
FBgn0017418	1959
FBgn0017424	10
FBgn0017429	619
FBgn0017430	560
FBgn0017448	793
FBgn0017456	1370
FBgn0017457	870
FBgn0017482	164
FBgn0017545	39642
FBgn0017550	1120
FBgn0017551	438
FBgn0017556	1380
FBgn0017558	6733
FBgn0017561	476
FBgn0017566	11434
FBgn0017567	4285
FBgn0017572	2631
FBgn0017577	118
FBgn0017578	548
FBgn0017579	12668
FBgn0017581	49629
FBgn0017590	520
FBgn0019624	11329
FBgn0019637	578
FBgn0019643	4743
FBgn0019644	11489
FBgn0019650	522
FBgn0019660	254
FBgn0019661	18800
FBgn0019662	1203
FBgn0019686	285
FBgn0019809	9
FBgn0019828	15585
FBgn0019830	3122
FBgn0019886	7624
FBgn0019890	5195
FBgn0019925	3365
FBgn0019928	685
FBgn0019929	2923
FBgn0019932	2009
FBgn0019936	9993
FBgn0019938	582
FBgn0019940	2388
FBgn0019947	1502
FBgn0019948	4324
FBgn0019949	469
FBgn0019952	1316
FBgn0019957	5888
FBgn0019960	8899
FBgn0019968	4789
FBgn0019972	587
FBgn0019982	2064
FBgn0019985	538
FBgn0019990	763
FBgn0020018	1272
FBgn0020224	1688
FBgn0020235	10687
FBgn0020236	32445
FBgn0020238	16024
FBgn0020248	75
FBgn0020249	1770
FBgn0020251	1275
FBgn0020255	5308
FBgn0020257	962
FBgn0020258	40
FBgn0020261	1681
FBgn0020269	560
FBgn0020270	203
FBgn0020272	126
FBgn0020277	232
FBgn0020278	1086
FBgn0020279	5735
FBgn0020280	866
FBgn0020294	706
FBgn0020299	1067
FBgn0020300	1088
FBgn0020304	3873
FBgn0020305	356
FBgn0020307	657
FBgn0020309	4485
FBgn0020312	453
FBgn0020369	2687
FBgn0020370	2352
FBgn0020371	1832
FBgn0020372	470
FBgn0020376	11
FBgn0020377	62
FBgn0020378	365
FBgn0020379	730
FBgn0020381	691
FBgn0020385	15394
FBgn0020386	6517
FBgn0020388	1232
FBgn0020389	423
FBgn0020391	109
FBgn0020392	803
FBgn0020399	2097
FBgn0020407	226
FBgn0020412	4358
FBgn0020414	5400
FBgn0020415	4692
FBgn0020416	1349
FBgn0020429	55
FBgn0020440	1246
FBgn0020443	4620
FBgn0020445	330
FBgn0020493	1130
FBgn0020496	4983
FBgn0020497	2899
FBgn0020503	16673
FBgn0020506	794
FBgn0020508	346
FBgn0020509	2750
FBgn0020510	1079
FBgn0020513	11786
FBgn0020518	8
FBgn0020521	2483
FBgn0020545	2111
FBgn0020546+FBgn0262462	2
FBgn0020556	6
FBgn0020616	501
FBgn0020617	27
FBgn0020618	17996
FBgn0020620	1811
FBgn0020621	3224
FBgn0020622	1536
FBgn0020626	2926
FBgn0020633	34
FBgn0020637	12
FBgn0020638	0
FBgn0020639	2
FBgn0020640	5
FBgn0020641	0
FBgn0020642	3
FBgn0020643	0
FBgn0020644	0
FBgn0020645	0
FBgn0020646	0
FBgn0020647	6682
FBgn0020653	6828
FBgn0020655	1446
FBgn0020660	8
FBgn0020762	991
FBgn0020764	8513
FBgn0020765	5
FBgn0020766	1327
FBgn0020767	2011
FBgn0020880	7
FBgn0020887	977
FBgn0020906	3387
FBgn0020907	1940
FBgn0020908	10728
FBgn0020909	210
FBgn0020910+FBgn0086056	53300
FBgn0020912	688
FBgn0020930	1437
FBgn0021738	93
FBgn0021742	5
FBgn0021750	244
FBgn0021760	14272
FBgn0021761	744
FBgn0021764	1220
FBgn0021765	3634
FBgn0021767	126
FBgn0021768	1831
FBgn0021776	81
FBgn0021795	2493
FBgn0021796	1210
FBgn0021800	1601
FBgn0021814	1921
FBgn0021818	977
FBgn0021825	1230
FBgn0021847	1539
FBgn0021856	604
FBgn0021872	13142
FBgn0021874	348
FBgn0021875	188
FBgn0021895	1570
FBgn0021906	10469
FBgn0021944	1665
FBgn0021967	3640
FBgn0021979	4716
FBgn0021995	497
FBgn0022023	3767
FBgn0022027	496
FBgn0022029	843
[truncated: 15,153 more rows]
