# Supplementary material for: The Drosophila transcriptional network is structured by microbiota
Source: BMC Genomics. 2016 Nov 25;17:975. doi: 10.1186/s12864-016-3307-9 (PMC5124311; doi:10.1186/s12864-016-3307-9)
Supplement: Additional file 12: — Data analysis tools. The unzipped folder contains (1) parameters used to align and count reads (align_count_index_reads.txt) and (2) an R script to replicate the data analysis. See README file and R script within folder for instructions. (ZIP 15304 kb) [file 12864_2016_3307_MOESM12_ESM.zip › DobsonEtAlBMCanalysis_submitted/counts_raw/542_6823_4232_N_JC-23_AGTCAA_R1_sn.sam.count]

FBgn0000003	0
FBgn0000008	1168
FBgn0000014	503
FBgn0000015	592
FBgn0000017	1686
FBgn0000018	408
FBgn0000022	0
FBgn0000024	4809
FBgn0000028	257
FBgn0000032	841
FBgn0000036	564
FBgn0000037	437
FBgn0000038	1685
FBgn0000039	193
FBgn0000042	30512
FBgn0000043	5246
FBgn0000045	12319
FBgn0000046	10831
FBgn0000047	1313
FBgn0000052	2509
FBgn0000053	5195
FBgn0000054	812
FBgn0000055+FBgn0000056	186605
FBgn0000057	1680
FBgn0000061	14
FBgn0000063	209
FBgn0000064	91116
FBgn0000071	6
FBgn0000075	168
FBgn0000077	329
FBgn0000078	7824
FBgn0000079	6552
FBgn0000083	6517
FBgn0000084	1724
FBgn0000092	10
FBgn0000094	8493
FBgn0000097	1470
FBgn0000099	1597
FBgn0000100	21166
FBgn0000108	4829
FBgn0000109	360
FBgn0000114	18162
FBgn0000115	880
FBgn0000116	50439
FBgn0000117	5417
FBgn0000119	1059
FBgn0000120	24101
FBgn0000121	22706
FBgn0000137	1
FBgn0000139	707
FBgn0000140	971
FBgn0000146	192
FBgn0000147	730
FBgn0000150	9279
FBgn0000152	177
FBgn0000153	2203
FBgn0000157	459
FBgn0000158	37
FBgn0000163	1702
FBgn0000166	11
FBgn0000173	4001
FBgn0000179	213
FBgn0000180	98
FBgn0000181	11504
FBgn0000182+FBgn0266459	4125
FBgn0000183	2282
FBgn0000206	727
FBgn0000210	237
FBgn0000212	1688
FBgn0000216	0
FBgn0000221	220
FBgn0000227	0
FBgn0000228	1243
FBgn0000229	1695
FBgn0000233	55
FBgn0000239	3781
FBgn0000241	138
FBgn0000244	2964
FBgn0000246	194
FBgn0000247	2151
FBgn0000250	3988
FBgn0000251	1297
FBgn0000253	36785
FBgn0000256	10307
FBgn0000257	692
FBgn0000259	3517
FBgn0000261	36874
FBgn0000273	5540
FBgn0000274	1590
FBgn0000276	1016
FBgn0000277	62
FBgn0000278	25
FBgn0000279	5
FBgn0000280	0
FBgn0000281	0
FBgn0000283	1941
FBgn0000286	2683
FBgn0000287	932
FBgn0000289	3283
FBgn0000299	4154
FBgn0000303	512
FBgn0000308	12252
FBgn0000316	780
FBgn0000317	1578
FBgn0000318	2380
FBgn0000319	11546
FBgn0000320	474
FBgn0000326	709
FBgn0000330	341
FBgn0000337	4
FBgn0000339	1742
FBgn0000346	2808
FBgn0000351	51
FBgn0000352	535
FBgn0000355	74
FBgn0000356	0
FBgn0000357	18
FBgn0000358	0
FBgn0000359	2
FBgn0000360	0
FBgn0000370	28296
FBgn0000376	370
FBgn0000377	556
FBgn0000382	4310
FBgn0000384	566
FBgn0000394	593
FBgn0000395	566
FBgn0000404	862
FBgn0000405	1742
FBgn0000406	21691
FBgn0000409	9438
FBgn0000411	286
FBgn0000412	3034
FBgn0000413	1895
FBgn0000414	2158
FBgn0000416	41035
FBgn0000422	2349
FBgn0000426	264
FBgn0000427	24
FBgn0000439	142
FBgn0000442	61
FBgn0000447	3473
FBgn0000449	6
FBgn0000451	279
FBgn0000454	4239
FBgn0000455+FBgn0065087	2125
FBgn0000459	247
FBgn0000463	289
FBgn0000464	2066
FBgn0000473	3838
FBgn0000477	2043
FBgn0000479	4058
FBgn0000482	550
FBgn0000489	6519
FBgn0000490	616
FBgn0000492	372
FBgn0000497	385
FBgn0000499	1987
FBgn0000500	249
FBgn0000504	3115
FBgn0000520	317
FBgn0000524	379
FBgn0000527	369
FBgn0000529	23
FBgn0000533	324
FBgn0000535	714
FBgn0000536	6435
FBgn0000541	5005
FBgn0000542	251
FBgn0000543	616
FBgn0000546	891
FBgn0000547	2078
FBgn0000551	11
FBgn0000552	0
FBgn0000556	135339
FBgn0000557	6980
FBgn0000559	71991
FBgn0000560	134
FBgn0000562	2075
FBgn0000564	0
FBgn0000565	1703
FBgn0000566	3513
FBgn0000567	667
FBgn0000568	3045
FBgn0000575	2449
FBgn0000576	69
FBgn0000577	152
FBgn0000578	1080
FBgn0000579	36975
FBgn0000581	3048
FBgn0000588	136
FBgn0000591	2
FBgn0000592	34321
FBgn0000594	0
FBgn0000606	1
FBgn0000611	3025
FBgn0000615	32841
FBgn0000617	288
FBgn0000618	197
FBgn0000625	131
FBgn0000629	625
FBgn0000633	328
FBgn0000635	2554
FBgn0000636	1451
FBgn0000639	4
FBgn0000640	12
FBgn0000644	24
FBgn0000658	83
FBgn0000659	1190
FBgn0000662	1654
FBgn0000667	6524
FBgn0000709	939
FBgn0000711	2364
FBgn0000715	257
FBgn0000719	820
FBgn0000721	5068
FBgn0000723	2848
FBgn0000808	5
FBgn0000810	534
FBgn0000826	29
FBgn0000927	38
FBgn0000928	89
FBgn0000964	80
FBgn0000996	420
FBgn0001075	285
FBgn0001077	13
FBgn0001079	241
FBgn0001083	279
FBgn0001084	110
FBgn0001085	238
FBgn0001086	607
FBgn0001087	1457
FBgn0001089	1791
FBgn0001090	3201
FBgn0001091	21497
FBgn0001092	19086
FBgn0001098	9209
FBgn0001104	1169
FBgn0001105	7064
FBgn0001108	2598
FBgn0001112	2965
FBgn0001114	8625
FBgn0001120	3
FBgn0001122	2700
FBgn0001123	1842
FBgn0001124	14557
FBgn0001125	16220
FBgn0001128	17717
FBgn0001133	619
FBgn0001134	122
FBgn0001137	618
FBgn0001138	80
FBgn0001139	2210
FBgn0001142	3175
FBgn0001145	22936
FBgn0001147	161
FBgn0001148	67
FBgn0001149	17264
FBgn0001150	47
FBgn0001168	3131
FBgn0001169	867
FBgn0001170	15
FBgn0001174	1
FBgn0001179	423
FBgn0001180	193
FBgn0001185	474
FBgn0001186	9572
FBgn0001187	5931
FBgn0001189	1305
FBgn0001197	1630
FBgn0001202	1243
FBgn0001206	312
FBgn0001208	8453
FBgn0001215	10015
FBgn0001216	6721
FBgn0001217	10636
FBgn0001218	23992
FBgn0001220	13051
FBgn0001222	1499
FBgn0001224	1025
FBgn0001225	3068
FBgn0001226	1750
FBgn0001227	20
FBgn0001228+FBgn0001223	4186
FBgn0001229	98
FBgn0001230	1603
FBgn0001233	37946
FBgn0001234+FBgn0263537	4318
FBgn0001235	3005
FBgn0001247	3191
FBgn0001248	24176
FBgn0001250	3601
FBgn0001253	31
FBgn0001254	0
FBgn0001255	31
FBgn0001256	59
FBgn0001257	3206
FBgn0001258	2372
FBgn0001259	86
FBgn0001263	2072
FBgn0001269	166
FBgn0001276	169
FBgn0001280	1766
FBgn0001281	3800
FBgn0001285	707
FBgn0001291	1786
FBgn0001296	898
FBgn0001297	6535
FBgn0001301	1377
FBgn0001308	3547
FBgn0001311	277
FBgn0001313	542
FBgn0001319	79
FBgn0001320	319
FBgn0001321	43
FBgn0001323	324
FBgn0001324	1796
FBgn0001325	49
FBgn0001330	236
FBgn0001332	1224
FBgn0001341	367
FBgn0001404	3647
FBgn0001491	668
FBgn0001565	2053
FBgn0001612	395
FBgn0001624	4337
FBgn0001941	2676
FBgn0001942	36606
FBgn0001961	2506
FBgn0001965	1415
FBgn0001967	0
FBgn0001970	5
FBgn0001974	387
FBgn0001977	997
FBgn0001978	2808
FBgn0001981	137
FBgn0001983	3
FBgn0001986	709
FBgn0001987	1325
FBgn0001989	2766
FBgn0001990	263
FBgn0001991	3537
FBgn0001992	69
FBgn0001994	2051
FBgn0001995	604
FBgn0002021	987
FBgn0002022	2576
FBgn0002023	392
FBgn0002031	3265
FBgn0002036	3811
FBgn0002044	2145
FBgn0002069	452
FBgn0002121	3303
FBgn0002174	3994
FBgn0002183	1318
FBgn0002283	779
FBgn0002284	4348
FBgn0002306	1073
FBgn0002354	306
FBgn0002413	2448
FBgn0002431	6851
FBgn0002440	2
FBgn0002441	1976
FBgn0002466+FBgn0266678	268
FBgn0002521	1774
FBgn0002522	73
FBgn0002524	1124
FBgn0002525	1861
FBgn0002526	2867
FBgn0002531	6
FBgn0002533	7
FBgn0002534	2
FBgn0002535	1
FBgn0002542	796
FBgn0002552	534
FBgn0002561	0
FBgn0002562	335
FBgn0002563	2129
FBgn0002564	7
FBgn0002565	1933
FBgn0002566	2771
FBgn0002567	1999
FBgn0002569	5282
FBgn0002570	70246
FBgn0002571	3918
FBgn0002573	58
FBgn0002576	64
FBgn0002577	51
FBgn0002579	15096
FBgn0002590	17054
FBgn0002592	13
FBgn0002593	18931
FBgn0002607	21131
FBgn0002609	42
FBgn0002622	22862
FBgn0002626	16535
FBgn0002629	2
FBgn0002631	0
FBgn0002632	0
FBgn0002633	3
FBgn0002638	1249
FBgn0002641	851
FBgn0002643	1460
FBgn0002645	3785
FBgn0002673	1365
FBgn0002707	266
FBgn0002709+FBgn0028581	4336
FBgn0002715	1056
FBgn0002716	37
FBgn0002719	45595
FBgn0002723	769
FBgn0002732	13
FBgn0002733	107
FBgn0002734	1
FBgn0002735	6
FBgn0002736	322
FBgn0002772	12417
FBgn0002773	28317
FBgn0002774	1533
FBgn0002775	360
FBgn0002778	1442
FBgn0002780	2276
FBgn0002783	1516
FBgn0002787	3342
FBgn0002789	6546
FBgn0002791	1228
FBgn0002838	121
FBgn0002842	323
FBgn0002855	16201
FBgn0002856	3103
FBgn0002862	12203
FBgn0002863	0
FBgn0002865	17623
FBgn0002868	16461
FBgn0002869	241
FBgn0002872	389
FBgn0002873	4030
FBgn0002878	260
FBgn0002887	498
FBgn0002891	386
FBgn0002899	164
FBgn0002901	235
FBgn0002905	1298
FBgn0002906	1213
FBgn0002914	2584
FBgn0002917	797
FBgn0002921	48595
FBgn0002922	115
FBgn0002924	400
FBgn0002926	19
FBgn0002930	5271
FBgn0002931	318
FBgn0002932	279
FBgn0002933	0
FBgn0002936	0
FBgn0002937	715
FBgn0002938	13071
FBgn0002939	5178
FBgn0002940	104668
FBgn0002941	45
FBgn0002945	535
FBgn0002948	115
FBgn0002962	41
FBgn0002973	2466
FBgn0002985	423
FBgn0002989	185
FBgn0003002	39
FBgn0003008	426
FBgn0003009	547
FBgn0003011	95
FBgn0003015	15
FBgn0003023	29
FBgn0003028	376
FBgn0003034	6088
FBgn0003041	899
FBgn0003042	292
FBgn0003044	927
FBgn0003046	21
FBgn0003048	1269
FBgn0003053	1811
FBgn0003057	1
FBgn0003060	5
FBgn0003062	703
FBgn0003065	0
FBgn0003068	1366
FBgn0003071	13102
FBgn0003074	20776
FBgn0003076	12690
FBgn0003079	590
FBgn0003082	65
FBgn0003086	0
FBgn0003087	276
FBgn0003089	23
FBgn0003090	245
FBgn0003091	1376
FBgn0003093	2691
FBgn0003114	21
FBgn0003116	867
FBgn0003117	67
FBgn0003118	616
FBgn0003124	2611
FBgn0003129	169
FBgn0003130	8
FBgn0003132	2396
FBgn0003134	6177
FBgn0003137	6139
FBgn0003139	632
FBgn0003140	779
FBgn0003141	941
FBgn0003145	767
FBgn0003149	16011
FBgn0003159	6044
FBgn0003162	1511
FBgn0003165	2047
FBgn0003169	1677
FBgn0003174	89
FBgn0003175	2248
FBgn0003187	4878
FBgn0003189	1123
FBgn0003204	2052
FBgn0003205	1817
FBgn0003206	1248
FBgn0003209	2072
FBgn0003210	1781
FBgn0003218	4473
FBgn0003227	31
FBgn0003231	16660
FBgn0003248	575
FBgn0003249	2558
FBgn0003250	4349
FBgn0003254	438
FBgn0003255	49
FBgn0003256	1191
FBgn0003257	327
FBgn0003261	14996
FBgn0003267	3
FBgn0003268	296
FBgn0003270	1
FBgn0003274	18505
FBgn0003275	1075
FBgn0003277	1675
FBgn0003278	204
FBgn0003279	24747
FBgn0003285	134
FBgn0003292	53
FBgn0003295	42
FBgn0003300	21
FBgn0003301	2225
FBgn0003302	1143
FBgn0003308	2161
FBgn0003310	1044
FBgn0003312	15
FBgn0003313+FBgn0263087	14
FBgn0003317	1139
FBgn0003319	16
FBgn0003321	2716
FBgn0003326	109
FBgn0003328	1976
FBgn0003330	313
FBgn0003334	1453
FBgn0003339	262
FBgn0003345	2377
FBgn0003346	805
FBgn0003353	322
FBgn0003356	2766
FBgn0003357	2787
FBgn0003358	5143
FBgn0003360	57937
FBgn0003366	3086
FBgn0003372	7
FBgn0003373	0
FBgn0003374	0
FBgn0003375	0
FBgn0003377	0
FBgn0003378	8
FBgn0003380	3608
FBgn0003382	31
FBgn0003386	966
FBgn0003388	424
FBgn0003390	916
FBgn0003391	1578
FBgn0003392	7728
FBgn0003396	2009
FBgn0003401	35
FBgn0003410	2501
FBgn0003411	5
FBgn0003415	2457
FBgn0003416	557
FBgn0003423	6541
FBgn0003429	4340
FBgn0003430	81
FBgn0003435	21617
FBgn0003444	414
FBgn0003447	948
FBgn0003448	1
FBgn0003449	788
FBgn0003450	16
FBgn0003459	468
FBgn0003460	328
FBgn0003462	16300
FBgn0003463	2407
FBgn0003464	1487
FBgn0003475	6601
FBgn0003479	276
FBgn0003480	49
FBgn0003482	8
FBgn0003483	223
FBgn0003486	2
FBgn0003495	976
FBgn0003499	300
FBgn0003502+FBgn0262374	1132
FBgn0003510+FBgn0003511	276
FBgn0003512	535
FBgn0003513	202
FBgn0003514	2695
FBgn0003515	788
FBgn0003517	21311
FBgn0003520	2478
FBgn0003525	49
FBgn0003527	272
FBgn0003545	542
FBgn0003557	2883
FBgn0003559	920
FBgn0003567	1024
FBgn0003575	1491
FBgn0003598	817
FBgn0003607	1513
FBgn0003612	2881
FBgn0003638	6900
FBgn0003651	2278
FBgn0003654	673
FBgn0003655	72
FBgn0003656	7495
FBgn0003660	4711
FBgn0003676	1866
FBgn0003683	0
FBgn0003687	241
FBgn0003701	342
FBgn0003710	335
FBgn0003714	313
FBgn0003716	2282
FBgn0003719	134
FBgn0003720	1
FBgn0003721	13590
FBgn0003731	3435
FBgn0003732	2025
FBgn0003733	230
FBgn0003741	245
FBgn0003742	950
FBgn0003744	1679
FBgn0003747	5
FBgn0003748	19927
FBgn0003751	14
FBgn0003861	10322
FBgn0003862	2588
FBgn0003863	25817
FBgn0003865	0
FBgn0003866	452
FBgn0003867	1421
FBgn0003870	2206
FBgn0003882	905
FBgn0003884	41916
FBgn0003885	6876
FBgn0003886	688
FBgn0003887	8596
FBgn0003888	2752
FBgn0003889	29749
FBgn0003890	2955
FBgn0003891	12176
FBgn0003892	594
FBgn0003896	277
FBgn0003900	191
FBgn0003916	0
FBgn0003920	0
FBgn0003922	0
FBgn0003923	0
FBgn0003926	1
FBgn0003930	4
FBgn0003931	0
FBgn0003933	0
FBgn0003934	1
FBgn0003935	2
FBgn0003936	1
FBgn0003938	0
FBgn0003941	16127
FBgn0003942	18723
FBgn0003943	19126
FBgn0003944	601
FBgn0003950	192
FBgn0003961	3224
FBgn0003963	373
FBgn0003964	1195
FBgn0003965	1265
FBgn0003969	1004
FBgn0003975	216
FBgn0003977	678
FBgn0003978	167
FBgn0003979	1
FBgn0003980	5
FBgn0003983	0
FBgn0003984	397
FBgn0003996	544
FBgn0003997	467
FBgn0004003	1016
FBgn0004009	63
FBgn0004028	12698
FBgn0004034	2
FBgn0004045	29
FBgn0004047	296
FBgn0004049	1234
FBgn0004050	1021
FBgn0004052	4
FBgn0004053	1
FBgn0004054	1
FBgn0004055	1646
FBgn0004057	3884
FBgn0004066	3026
FBgn0004087	338
FBgn0004101	369
FBgn0004102	259
FBgn0004103	5575
FBgn0004106	155
FBgn0004107	68
FBgn0004108	387
FBgn0004110	2
FBgn0004117	11098
FBgn0004118	289
FBgn0004132	466
FBgn0004133	973
FBgn0004143	1
FBgn0004167	10745
FBgn0004168	182
FBgn0004169	18107
FBgn0004170	0
FBgn0004171	8436
FBgn0004172	1440
FBgn0004173	7700
FBgn0004174	7357
FBgn0004175	4874
FBgn0004177	8760
FBgn0004179	3565
FBgn0004181	126931
FBgn0004183	1
FBgn0004185	0
FBgn0004186	0
FBgn0004187	1
FBgn0004188	0
FBgn0004189	0
FBgn0004190	0
FBgn0004191	1
FBgn0004192	0
FBgn0004197	444
FBgn0004198	1317
FBgn0004227	2337
FBgn0004228	956
FBgn0004237	3232
FBgn0004240	176
FBgn0004242	6959
FBgn0004244	2044
FBgn0004359	569
FBgn0004360	180
FBgn0004362	1337
FBgn0004363	24568
FBgn0004364	1390
FBgn0004367	276
FBgn0004368	1591
FBgn0004369	1392
FBgn0004370	2412
FBgn0004372	205
FBgn0004373	5503
FBgn0004374	910
FBgn0004378	246
FBgn0004379	982
FBgn0004380	901
FBgn0004381	639
FBgn0004387	1882
FBgn0004389	4
FBgn0004390	895
FBgn0004391	775
FBgn0004394	62
FBgn0004395	1035
FBgn0004396	1497
FBgn0004397	2037
FBgn0004400	23
FBgn0004401	4954
FBgn0004403	6559
FBgn0004404	3477
FBgn0004406	205
FBgn0004407+FBgn0064115	779
FBgn0004414	4701
FBgn0004419	3218
FBgn0004425	75
FBgn0004426	360
FBgn0004427	51
FBgn0004428	1525
FBgn0004429	1684
FBgn0004430	11
FBgn0004431	4
FBgn0004432	23227
FBgn0004436	3706
FBgn0004449	3691
FBgn0004456	1575
FBgn0004462	835
FBgn0004463	422
FBgn0004465	924
FBgn0004507	17369
FBgn0004509	3541
FBgn0004510	332
FBgn0004511	1
FBgn0004512	4215
FBgn0004513	586
FBgn0004514	73
FBgn0004516	2550
FBgn0004552	312
FBgn0004554	6
FBgn0004556	219
FBgn0004567	54
FBgn0004569	428
FBgn0004573	152
FBgn0004574	3487
FBgn0004575	2186
FBgn0004577	10
FBgn0004580	2524
FBgn0004581	1126
FBgn0004583	906
FBgn0004584	548
FBgn0004587	5265
FBgn0004588	1
FBgn0004589	3
FBgn0004590	2
FBgn0004591	1
FBgn0004592	0
FBgn0004593	0
FBgn0004594	0
FBgn0004595	2988
FBgn0004597	442
FBgn0004598	2450
FBgn0004606	699
FBgn0004607	876
FBgn0004611	2994
FBgn0004618	263
FBgn0004619	196
FBgn0004620	335
FBgn0004622	123
FBgn0004623	3441
FBgn0004629	1
FBgn0004635	477
FBgn0004636	4231
FBgn0004638	1634
FBgn0004643	511
FBgn0004644	162
FBgn0004646	2785
FBgn0004647	652
FBgn0004648	5533
FBgn0004649+FBgn0263530	11
FBgn0004650	691
FBgn0004652	1251
FBgn0004654	7429
FBgn0004655	1041
FBgn0004656	3980
FBgn0004657	3566
FBgn0004666	77
FBgn0004687	4164
FBgn0004698	1461
FBgn0004777	23
FBgn0004778	7
FBgn0004779	1
FBgn0004780	0
FBgn0004781	5
FBgn0004782	1
FBgn0004783	1
FBgn0004784	3498
FBgn0004795	1199
FBgn0004797	1107
FBgn0004811	1069
FBgn0004828	10798
FBgn0004832	444
FBgn0004837	557
FBgn0004838	14854
FBgn0004839	161
FBgn0004841	65
FBgn0004842	52
FBgn0004852	2198
FBgn0004854	260
FBgn0004855	398
FBgn0004856	989
FBgn0004858	814
FBgn0004859	1070
FBgn0004860	301
FBgn0004861	436
FBgn0004862	33
FBgn0004863	44
FBgn0004864	1053
FBgn0004865	230
FBgn0004867	22066
FBgn0004868	9158
FBgn0004870	130
FBgn0004872	93
FBgn0004875	3266
FBgn0004876	5840
FBgn0004878	1
FBgn0004880	926
FBgn0004882	13656
FBgn0004885	3005
FBgn0004888	8592
FBgn0004889	3615
FBgn0004892	133
FBgn0004893	998
FBgn0004895	13
FBgn0004896	45
FBgn0004897	13
FBgn0004898	8
FBgn0004901	303
FBgn0004903	2339
FBgn0004907	26303
FBgn0004908	344
FBgn0004910	1680
FBgn0004911	20
FBgn0004913	1544
FBgn0004914	4282
FBgn0004915	1090
FBgn0004919	1802
FBgn0004921	10413
FBgn0004924	3713
FBgn0004926	3805
FBgn0004956	237
FBgn0004957	167
FBgn0004959	24
FBgn0005198	1549
FBgn0005278	9143
FBgn0005322	1331
FBgn0005355	675
FBgn0005386	2167
FBgn0005390	34
FBgn0005391	31
FBgn0005411	1757
FBgn0005427	1231
FBgn0005533	12546
FBgn0005536	5488
FBgn0005558	225
FBgn0005561	309
FBgn0005564	720
FBgn0005585	19943
FBgn0005586	1689
FBgn0005590	2
FBgn0005592	193
FBgn0005593	21778
FBgn0005596	600
FBgn0005612	1614
FBgn0005613	142
FBgn0005614	5115
FBgn0005617	776
FBgn0005619	527
FBgn0005624	186
FBgn0005626	1764
FBgn0005631	927
FBgn0005632	5996
FBgn0005633	66
FBgn0005636	644
FBgn0005638	41
FBgn0005640	1723
FBgn0005642	749
FBgn0005648	1408
FBgn0005649	4038
FBgn0005654+FBgn0085344	3844
FBgn0005655	154
FBgn0005658	129
FBgn0005659	1027
FBgn0005660	142
FBgn0005664	337
FBgn0005666	40125
FBgn0005670	581
FBgn0005671	16929
FBgn0005672	1367
FBgn0005674	1631
FBgn0005677	393
FBgn0005683	157
FBgn0005694	1391
FBgn0005695	682
FBgn0005696	62
FBgn0005771	1129
FBgn0005775	629
FBgn0005777	1871
FBgn0005778	621
FBgn0005779	535
FBgn0008635	4173
FBgn0008636	26
FBgn0008646	58
FBgn0008651	166
FBgn0010014	518
FBgn0010015	618
FBgn0010019	733837
FBgn0010038	244
FBgn0010039	1130
FBgn0010040	7
FBgn0010041	505
FBgn0010042	8
FBgn0010043	58
FBgn0010044	144
FBgn0010051	3338
FBgn0010052	157
FBgn0010053	6863
FBgn0010078	14710
FBgn0010097	4
FBgn0010100	38875
FBgn0010105	336
FBgn0010109	1
FBgn0010113	1564
FBgn0010114	2309
FBgn0010173	1873
FBgn0010194	203
FBgn0010197	64
FBgn0010198	10851
FBgn0010213	3337
FBgn0010215	3453
FBgn0010217	63473
FBgn0010220	441
FBgn0010222	688
FBgn0010223	407
FBgn0010225	19474
FBgn0010226	14148
FBgn0010228	3757
FBgn0010235	2451
FBgn0010238	2236
FBgn0010240	148
FBgn0010241	1599
FBgn0010246	6454
FBgn0010247	1506
FBgn0010258	519
FBgn0010263	7534
FBgn0010265	15946
FBgn0010269	573
FBgn0010278	855
FBgn0010280	3440
FBgn0010282	1076
FBgn0010287	229
FBgn0010288	4467
FBgn0010292	355
FBgn0010294	0
FBgn0010295	0
FBgn0010296	1
FBgn0010300	897
FBgn0010303	1237
FBgn0010309	884
FBgn0010313	1557
FBgn0010314	111
FBgn0010315	370
FBgn0010316	398
FBgn0010317	28
FBgn0010323	11
FBgn0010328	1536
FBgn0010329	233
FBgn0010333	2344
FBgn0010339	1056
FBgn0010340	371
FBgn0010341	3303
FBgn0010342	261
FBgn0010348	11058
FBgn0010350	4396
FBgn0010352	29252
FBgn0010355	2365
FBgn0010356	400
FBgn0010357	18890
FBgn0010358	6
FBgn0010359	0
FBgn0010379	2834
FBgn0010380	2104
FBgn0010381	555
FBgn0010382	478
FBgn0010383	420
FBgn0010385	54
FBgn0010387	10697
FBgn0010388	86
FBgn0010389	609
FBgn0010391	2084
FBgn0010395	629
FBgn0010397	1909
FBgn0010398	166
FBgn0010399	346
FBgn0010401	672
FBgn0010403	1001
FBgn0010406	1343
FBgn0010407	66
FBgn0010408	7420
FBgn0010409	12797
FBgn0010411	20631
FBgn0010412	7031
FBgn0010414	233
FBgn0010415	6746
FBgn0010416	787
FBgn0010417	646
FBgn0010421	385
FBgn0010422	971
FBgn0010423	427
FBgn0010424	589
FBgn0010425	827
FBgn0010431	35
FBgn0010433	3
FBgn0010434	5943
FBgn0010435	19266
FBgn0010438	67
FBgn0010441	437
FBgn0010452	363
FBgn0010453	127
FBgn0010470	5484
FBgn0010473	2234
FBgn0010482	7060
FBgn0010488	15388
FBgn0010497	1144
FBgn0010501	322
FBgn0010504	4438
FBgn0010516	6496
FBgn0010520	165
FBgn0010531	995
FBgn0010548	10792
FBgn0010549	120
FBgn0010551	5952
FBgn0010575	2359
FBgn0010583	1644
FBgn0010590	3588
FBgn0010591	1794
FBgn0010602	1368
FBgn0010607	257
FBgn0010611	3990
FBgn0010612	6815
FBgn0010620	2255
FBgn0010621	2252
FBgn0010622	401
FBgn0010638	3503
FBgn0010651	2613
FBgn0010660	1193
FBgn0010741	840
FBgn0010747	3444
FBgn0010750	760
FBgn0010762	1473
FBgn0010768	205
FBgn0010770	231
FBgn0010772	3073
FBgn0010774	2189
FBgn0010786	2523
FBgn0010803	1457
FBgn0010808	2067
FBgn0010812	1104
FBgn0010825	3089
FBgn0010830	447
FBgn0010877	1492
FBgn0010894	739
FBgn0010905	2525
FBgn0010909	3093
FBgn0010926	422
FBgn0011016	2499
FBgn0011020	179
FBgn0011202	1513
FBgn0011204	2942
FBgn0011205	2145
FBgn0011206	18221
FBgn0011207	1324
FBgn0011211	34360
FBgn0011217	18272
FBgn0011224	5436
FBgn0011225	15297
FBgn0011227	2917
FBgn0011230	14976
FBgn0011232	1018
FBgn0011236	840
FBgn0011239	1385
FBgn0011241	572
FBgn0011244	14385
FBgn0011259	970
FBgn0011260	396
FBgn0011270	5691
FBgn0011272	14104
FBgn0011273+FBgn0039374	5142
FBgn0011274	2667
FBgn0011276	6
FBgn0011277	6
FBgn0011278	27
FBgn0011279	147
FBgn0011280	6735
FBgn0011281	1481
FBgn0011282	2
FBgn0011283	433
FBgn0011284	18179
FBgn0011286	7334
FBgn0011288	1882
FBgn0011289	2334
FBgn0011290	620
FBgn0011291	264
FBgn0011293	790
FBgn0011294	404
FBgn0011296	3516
FBgn0011297	442
FBgn0011300	1753
FBgn0011305	1038
FBgn0011327	4143
FBgn0011335	334
FBgn0011336	5655
FBgn0011361	4273
FBgn0011455	4675
FBgn0011474	684
FBgn0011476	390
FBgn0011481	1996
FBgn0011509	798
FBgn0011554	366
FBgn0011555	1845
FBgn0011556	542
FBgn0011559	39922
FBgn0011566	252
FBgn0011569	409
FBgn0011570	1129
FBgn0011571	948
FBgn0011573	2354
FBgn0011576	2
FBgn0011581	879
FBgn0011582	343
FBgn0011584	6251
FBgn0011586	1283
FBgn0011589	319
FBgn0011591	381
FBgn0011592	941
FBgn0011596	2670
FBgn0011603	1954
FBgn0011604	2131
FBgn0011606	3953
FBgn0011638	1375
FBgn0011640	1681
FBgn0011642	2466
FBgn0011648	1636
FBgn0011653	102
FBgn0011655	905
FBgn0011656	2523
FBgn0011659	121
FBgn0011660	536
FBgn0011661	9268
FBgn0011666	1550
FBgn0011668	27394
FBgn0011669	26862
FBgn0011670	7292
FBgn0011672	2297
FBgn0011674	224
FBgn0011676	257
FBgn0011692	127
FBgn0011693	1763
FBgn0011694	39956
FBgn0011695	43790
FBgn0011701	378
FBgn0011703	131
FBgn0011704	662
FBgn0011705	555
FBgn0011706	46
FBgn0011708	2613
FBgn0011710	807
FBgn0011715	468
FBgn0011722	1091
FBgn0011723	170
FBgn0011725	16569
FBgn0011726	5707
FBgn0011737	2117
FBgn0011739	1794
FBgn0011740	1370
FBgn0011741	508
FBgn0011742	2546
FBgn0011743	2008
FBgn0011745	1999
FBgn0011746	1115
FBgn0011747	8868
FBgn0011754	6410
FBgn0011758	77
FBgn0011760	9206
FBgn0011761	61
FBgn0011762	49
FBgn0011763	1641
FBgn0011764	1684
FBgn0011766	2945
FBgn0011768	3863
FBgn0011769	204
FBgn0011770	5075
FBgn0011771	792
FBgn0011774	259
FBgn0011785	1456
FBgn0011787	584
FBgn0011802	224
FBgn0011812	1
FBgn0011817	3505
FBgn0011818	1008
FBgn0011822	114
FBgn0011824	340
FBgn0011826	1494
FBgn0011828	1500
FBgn0011829	59
FBgn0011832	0
FBgn0011834	1137
FBgn0011836	596
FBgn0011837	3298
FBgn0011840	0
FBgn0011844	0
FBgn0011845	0
FBgn0011848	0
FBgn0011849	0
FBgn0011850	0
FBgn0011851	0
FBgn0011852	0
FBgn0011853	0
FBgn0011855	0
FBgn0011858	0
FBgn0011859	0
FBgn0011860	0
FBgn0011861	0
FBgn0011862	0
FBgn0011863	0
FBgn0011864	0
FBgn0011865	0
FBgn0011866	0
FBgn0011867	0
FBgn0011868	0
FBgn0011869	0
FBgn0011870	0
FBgn0011871	0
FBgn0011872	0
FBgn0011877	1
FBgn0011878	0
FBgn0011879	0
FBgn0011880	0
FBgn0011881	0
FBgn0011882	0
FBgn0011883	0
FBgn0011884	0
FBgn0011885	0
FBgn0011887	0
FBgn0011888	0
FBgn0011889	0
FBgn0011890	0
FBgn0011891	0
FBgn0011892	0
FBgn0011893	0
FBgn0011894	0
FBgn0011895	0
FBgn0011896	0
FBgn0011897	0
FBgn0011902	0
FBgn0011904	0
FBgn0011905	0
FBgn0011906	0
FBgn0011909	0
FBgn0011910	0
FBgn0011915	0
FBgn0011916	1
FBgn0011919	0
FBgn0011921	0
FBgn0011927	0
FBgn0011928	0
FBgn0011931	0
FBgn0011932	0
FBgn0011933	0
FBgn0011934	0
FBgn0011935	0
FBgn0011936	0
FBgn0011937	0
FBgn0011938	0
FBgn0011944	0
FBgn0011945	0
FBgn0011948	0
FBgn0011949	0
FBgn0011950	0
FBgn0011951	0
FBgn0011952	0
FBgn0011953	0
FBgn0011954	0
FBgn0011955	0
FBgn0011956	0
FBgn0011957	0
FBgn0011958	0
FBgn0011959	0
FBgn0011960	0
FBgn0011961	0
FBgn0011962	0
FBgn0011963	0
FBgn0011965	3
FBgn0011966	0
FBgn0011970	0
FBgn0011971	0
FBgn0011974	0
FBgn0011975	0
FBgn0011976	0
FBgn0011977	0
FBgn0011980	0
FBgn0011981	0
FBgn0011982	1
FBgn0011983	0
FBgn0011984	0
FBgn0011985	0
FBgn0011986	0
FBgn0011987	3
FBgn0011993	0
FBgn0011994	0
FBgn0011998	0
FBgn0011999	0
FBgn0012000	0
FBgn0012001	0
FBgn0012002	0
FBgn0012003	0
FBgn0012004	0
FBgn0012009	2
FBgn0012010	0
FBgn0012011	0
FBgn0012016	0
FBgn0012017	0
FBgn0012018	0
FBgn0012024	3
FBgn0012025	2
FBgn0012026	0
FBgn0012027	4
FBgn0012028	0
FBgn0012034	26038
FBgn0012036	25137
FBgn0012037	8162
FBgn0012042	326
FBgn0012051	1697
FBgn0012058	2962
FBgn0012344	504
FBgn0013263+FBgn0260233	3265
FBgn0013269	952
FBgn0013272	21177
FBgn0013275	0
FBgn0013276	1
FBgn0013277	0
FBgn0013278	3
FBgn0013279	10
FBgn0013300	2123
FBgn0013301	2371
FBgn0013303	1247
FBgn0013305	5514
FBgn0013307	780
FBgn0013308	140
FBgn0013323	60
FBgn0013325	15988
FBgn0013334	7380
FBgn0013342	5914
FBgn0013343	1164
FBgn0013347	928
FBgn0013348	2693
FBgn0013432	510
FBgn0013433	106
FBgn0013435	190
FBgn0013467	1998
FBgn0013469	248
FBgn0013531	196
FBgn0013548	124
FBgn0013563	586
FBgn0013576	12499
FBgn0013672	60713
FBgn0013673	99
FBgn0013674	336347
FBgn0013675	76272
FBgn0013676	204399
FBgn0013678	141447
FBgn0013679	24409
FBgn0013680	538
FBgn0013681	9183
FBgn0013683	128
FBgn0013684	19861
FBgn0013685	109
FBgn0013686	1054162
FBgn0013688	3231
FBgn0013689	12
FBgn0013690	3
FBgn0013691	7
FBgn0013692	0
FBgn0013693	0
FBgn0013694	18
FBgn0013695	5
FBgn0013696	0
FBgn0013697	82
FBgn0013698	31
FBgn0013699	13
FBgn0013700	0
FBgn0013701	1
FBgn0013702	0
FBgn0013703	0
FBgn0013704	14
FBgn0013705	0
FBgn0013706	0
FBgn0013707	0
FBgn0013708	18
FBgn0013709	0
FBgn0013710	10
FBgn0013717	509
FBgn0013718	3977
FBgn0013720	709
FBgn0013725	140
FBgn0013726	891
FBgn0013732	188
FBgn0013733	29117
FBgn0013746	1419
FBgn0013749	2624
FBgn0013750	2328
FBgn0013751	120
FBgn0013753	245
FBgn0013755	7
FBgn0013756	2038
FBgn0013762	518
FBgn0013763	12731
FBgn0013764	878
FBgn0013765	7143
FBgn0013767	103
FBgn0013770	16370
FBgn0013771	2157
FBgn0013772	1393
FBgn0013773	575
FBgn0013799	963
FBgn0013809	1743
FBgn0013810	4476
FBgn0013811	1444
FBgn0013812	506
FBgn0013813	2729
FBgn0013949	995
FBgn0013953	307
FBgn0013954	5119
FBgn0013972	667
FBgn0013973	406
FBgn0013981	10058
FBgn0013983	917
FBgn0013984	940
FBgn0013987	2246
FBgn0013995	6675
FBgn0013997	2340
FBgn0014000	2174
FBgn0014002	21375
FBgn0014006	1970
FBgn0014007	1250
FBgn0014009	3215
FBgn0014010	7324
FBgn0014011	2045
FBgn0014018	3252
FBgn0014019	1482
FBgn0014020	11884
FBgn0014022	264
FBgn0014023	487
FBgn0014024	782
FBgn0014026	28839
FBgn0014028	10331
FBgn0014029	989
FBgn0014031	3538
FBgn0014032	368
FBgn0014033	868
FBgn0014037	6342
FBgn0014073	966
FBgn0014075	2758
FBgn0014076	3
FBgn0014092	359
FBgn0014127	1176
FBgn0014133	2591
FBgn0014135	354
FBgn0014141	3918
FBgn0014143	61
FBgn0014163	5407
FBgn0014179	38
FBgn0014184	56509
FBgn0014189	2157
FBgn0014269	597
FBgn0014340	298
FBgn0014342	483
FBgn0014343	325
FBgn0014366	609
FBgn0014368	4
FBgn0014380	1363
FBgn0014388	1401
FBgn0014391	2947
FBgn0014395	435
FBgn0014396	16933
FBgn0014411	1771
FBgn0014417	791
FBgn0014427	3656
FBgn0014454	3
FBgn0014455	1897
FBgn0014464	3
FBgn0014465	2
FBgn0014466	0
FBgn0014469	7254
FBgn0014848	0
FBgn0014849	0
FBgn0014850	0
FBgn0014851	0
FBgn0014857	2475
FBgn0014859	357
FBgn0014861	106
FBgn0014863	11219
FBgn0014865	331
FBgn0014868	2673
FBgn0014869	6118
FBgn0014870	2109
FBgn0014877	2418
FBgn0014879	873
FBgn0014903+FBgn0053082	1915
FBgn0014906	3424
FBgn0014930	1228
FBgn0014931	42
FBgn0014949	1
FBgn0015000	1096
FBgn0015001	979
FBgn0015008	1742
FBgn0015010	4030
FBgn0015011	1095
FBgn0015019	1694
FBgn0015024	7999
FBgn0015025	219
FBgn0015031	5165
FBgn0015032	107
FBgn0015033	2648
FBgn0015034	660
FBgn0015035	446
FBgn0015036	15
FBgn0015037	1364
FBgn0015038	260
FBgn0015039	5876
FBgn0015040	3
FBgn0015075	882
FBgn0015218	6592
FBgn0015221	25212
FBgn0015222	27957
FBgn0015229	972
FBgn0015230	1606
FBgn0015239	1500
FBgn0015240	934
FBgn0015245	8872
FBgn0015247	2749
FBgn0015268	111
FBgn0015269	2827
FBgn0015270	64
FBgn0015271	110
FBgn0015277	1059
FBgn0015278	3758
FBgn0015279	1762
FBgn0015282	3941
FBgn0015283	4402
FBgn0015286	2127
FBgn0015295	441
FBgn0015296	758
FBgn0015298	796
FBgn0015299	453
FBgn0015300	421
FBgn0015316	141
FBgn0015320	3540
FBgn0015321	4131
FBgn0015323	906
FBgn0015324	18039
FBgn0015331	788
FBgn0015336	287
FBgn0015338	844
FBgn0015351	150
FBgn0015359	1316
FBgn0015360	919
FBgn0015371	1292
FBgn0015372	813
FBgn0015376	64
FBgn0015379	490
FBgn0015380	343
FBgn0015381	46
FBgn0015391	297
FBgn0015393	346
FBgn0015396	246
FBgn0015399	695
FBgn0015400	349
FBgn0015402	1004
FBgn0015477	2423
FBgn0015509	4266
FBgn0015513	3705
FBgn0015519	223
FBgn0015520	818
FBgn0015521	7884
FBgn0015522	921
FBgn0015524	97
FBgn0015527	505
FBgn0015541	2133
FBgn0015543	19
FBgn0015544	739
FBgn0015546	305
FBgn0015550	6
FBgn0015553	136
FBgn0015558	868
FBgn0015561	75
FBgn0015568	1913
FBgn0015569	2414
FBgn0015570	1353
FBgn0015571	5645
FBgn0015572	249
FBgn0015574	1001
FBgn0015575	11269
FBgn0015576	2840
FBgn0015577	1342
FBgn0015582	752
FBgn0015583	1238
FBgn0015584	11555
FBgn0015585	3791
FBgn0015586	6078
FBgn0015589	1875
FBgn0015591	513
FBgn0015600	11460
FBgn0015602	532
FBgn0015609	1440
FBgn0015614	3723
FBgn0015615	698
FBgn0015618	116
FBgn0015621	150
FBgn0015622	8963
FBgn0015623	34517
FBgn0015625	486
FBgn0015663	307
FBgn0015664	745
FBgn0015714	1897
FBgn0015721	273
FBgn0015737	5159
FBgn0015754	3783
FBgn0015756	15825
FBgn0015765	629
FBgn0015766+FBgn0065097	40450
FBgn0015770	30
FBgn0015772	2909
FBgn0015773	373
FBgn0015774	891
FBgn0015776	10811
FBgn0015777	9976
FBgn0015778	11656
FBgn0015781	696
FBgn0015789	3415
FBgn0015790	5718
FBgn0015791	3207
FBgn0015793	918
FBgn0015794	1019
FBgn0015795	5846
FBgn0015797	1620
FBgn0015799	1231
FBgn0015801	1162
FBgn0015803	1526
FBgn0015805	901
FBgn0015806	3383
FBgn0015808	2954
FBgn0015818	384
FBgn0015828	591
FBgn0015829	474
FBgn0015831	1132
FBgn0015834	4076
FBgn0015838	451
FBgn0015872	3859
FBgn0015903	641
FBgn0015904	174
FBgn0015905	715
FBgn0015919	267
FBgn0015924	3977
FBgn0015925	394
FBgn0015926	11
FBgn0015929	399
FBgn0015949	2476
FBgn0016013	1785
FBgn0016031	3981
FBgn0016032	518
FBgn0016034	568
FBgn0016036	10
FBgn0016038	1596
FBgn0016041	2208
FBgn0016047	137
FBgn0016053	5
FBgn0016054	79
FBgn0016059	3387
FBgn0016061	629
FBgn0016070	1787
FBgn0016075	2626
FBgn0016076	4991
FBgn0016078	1483
FBgn0016080	3371
FBgn0016081	5205
FBgn0016119	6597
FBgn0016120	6695
FBgn0016122	6848
FBgn0016123	6688
FBgn0016126	10887
FBgn0016131	190
FBgn0016641	1053
FBgn0016650	606
FBgn0016660	96
FBgn0016672	1835
FBgn0016675	4438
FBgn0016684	3082
FBgn0016685	1819
FBgn0016687	7506
FBgn0016691	8542
FBgn0016693	7588
FBgn0016694	14429
FBgn0016696	3860
FBgn0016697	3454
FBgn0016698	508
FBgn0016700	4064
FBgn0016701	1945
FBgn0016715	1468
FBgn0016726	7024
FBgn0016754	1513
FBgn0016756	11625
FBgn0016762	222
FBgn0016792	706
FBgn0016794	770
FBgn0016797	1895
FBgn0016917	9281
FBgn0016919	624
FBgn0016920	189
FBgn0016926	7837
FBgn0016930	1749
FBgn0016970	104
FBgn0016974	1031
FBgn0016976+FBgn0016975	3059
FBgn0016977	6318
FBgn0016978	1307
FBgn0016983	1516
FBgn0016984	2163
FBgn0017414	174
FBgn0017418	3004
FBgn0017424	3
FBgn0017429	660
FBgn0017430	490
FBgn0017448	250
FBgn0017456	1606
FBgn0017457	783
FBgn0017482	350
FBgn0017545	38675
FBgn0017550	1199
FBgn0017551	397
FBgn0017556	1561
FBgn0017558	7932
FBgn0017561	878
FBgn0017566	13647
FBgn0017567	4030
FBgn0017572	3058
FBgn0017577	110
FBgn0017578	562
FBgn0017579	13980
FBgn0017581	39528
FBgn0017590	446
FBgn0019624	12381
FBgn0019637	565
FBgn0019643	6886
FBgn0019644	11925
FBgn0019650	528
FBgn0019660	256
FBgn0019661	15354
FBgn0019662	1262
FBgn0019686	252
FBgn0019809	9
FBgn0019828	18243
FBgn0019830	3641
FBgn0019886	8657
FBgn0019890	4984
FBgn0019925	3778
FBgn0019928	1097
FBgn0019929	2028
FBgn0019932	2405
FBgn0019936	9843
FBgn0019938	693
FBgn0019940	1734
FBgn0019947	1731
FBgn0019948	3776
FBgn0019949	416
FBgn0019952	1309
FBgn0019957	5735
FBgn0019960	8743
FBgn0019968	4570
FBgn0019972	568
FBgn0019982	1145
FBgn0019985	475
FBgn0019990	1480
FBgn0020018	1464
FBgn0020224	1572
FBgn0020235	10106
FBgn0020236	31488
FBgn0020238	17436
FBgn0020248	19
FBgn0020249	2206
FBgn0020251	1128
FBgn0020255	5846
FBgn0020257	1114
FBgn0020258	40
FBgn0020261	1740
FBgn0020269	480
FBgn0020270	178
FBgn0020272	144
FBgn0020277	204
FBgn0020278	1179
FBgn0020279	6508
FBgn0020280	778
FBgn0020294	811
FBgn0020299	1102
FBgn0020300	1172
FBgn0020304	3998
FBgn0020305	332
FBgn0020307	688
FBgn0020309	4584
FBgn0020312	603
FBgn0020369	3051
FBgn0020370	3012
FBgn0020371	2031
FBgn0020372	444
FBgn0020376	2
FBgn0020377	50
FBgn0020378	359
FBgn0020379	791
FBgn0020381	887
FBgn0020385	11633
FBgn0020386	6618
FBgn0020388	1216
FBgn0020389	384
FBgn0020391	146
FBgn0020392	1042
FBgn0020399	2090
FBgn0020407	227
FBgn0020412	4284
FBgn0020414	5536
FBgn0020415	3927
FBgn0020416	1150
FBgn0020429	9
FBgn0020440	1410
FBgn0020443	4653
FBgn0020445	329
FBgn0020493	1082
FBgn0020496	4990
FBgn0020497	2911
FBgn0020503	18583
FBgn0020506	1953
FBgn0020508	599
FBgn0020509	7504
FBgn0020510	1136
FBgn0020513	12375
FBgn0020518	8
FBgn0020521	2475
FBgn0020545	2456
FBgn0020546+FBgn0262462	4
FBgn0020556	5
FBgn0020616	537
FBgn0020617	32
FBgn0020618	19359
FBgn0020620	1706
FBgn0020621	3284
FBgn0020622	1771
FBgn0020626	3336
FBgn0020633	32
FBgn0020637	38
FBgn0020638	1
FBgn0020639	2
FBgn0020640	11
FBgn0020641	1
FBgn0020642	3
FBgn0020643	0
FBgn0020644	0
FBgn0020645	1
FBgn0020646	0
FBgn0020647	6893
FBgn0020653	7300
FBgn0020655	1448
FBgn0020660	4
FBgn0020762	1177
FBgn0020764	7694
FBgn0020765	11
FBgn0020766	1513
FBgn0020767	2069
FBgn0020880	18
FBgn0020887	1004
FBgn0020906	2440
FBgn0020907	1657
FBgn0020908	23368
FBgn0020909	237
FBgn0020910+FBgn0086056	29526
FBgn0020912	678
FBgn0020930	1444
FBgn0021738	0
FBgn0021742	7
FBgn0021750	276
FBgn0021760	14479
FBgn0021761	734
FBgn0021764	850
FBgn0021765	3760
FBgn0021767	186
FBgn0021768	2065
FBgn0021776	109
FBgn0021795	2774
FBgn0021796	1316
FBgn0021800	1435
FBgn0021814	2620
FBgn0021818	971
FBgn0021825	1326
FBgn0021847	1480
FBgn0021856	633
FBgn0021872	14512
FBgn0021874	397
FBgn0021875	203
FBgn0021895	1274
FBgn0021906	9824
FBgn0021944	1691
FBgn0021967	3150
FBgn0021979	4866
FBgn0021995	898
FBgn0022023	4194
FBgn0022027	559
FBgn0022029	1072
[truncated: 15,153 more rows]
