# Supplementary material for: The Drosophila transcriptional network is structured by microbiota
Source: BMC Genomics. 2016 Nov 25;17:975. doi: 10.1186/s12864-016-3307-9 (PMC5124311; doi:10.1186/s12864-016-3307-9)
Supplement: Additional file 12: — Data analysis tools. The unzipped folder contains (1) parameters used to align and count reads (align_count_index_reads.txt) and (2) an R script to replicate the data analysis. See README file and R script within folder for instructions. (ZIP 15304 kb) [file 12864_2016_3307_MOESM12_ESM.zip › DobsonEtAlBMCanalysis_submitted/counts_raw/542_6823_4233_N_JC-24_AGTTCC_R1_sn.sam.count]

FBgn0000003	0
FBgn0000008	1335
FBgn0000014	449
FBgn0000015	471
FBgn0000017	1646
FBgn0000018	305
FBgn0000022	1
FBgn0000024	5172
FBgn0000028	240
FBgn0000032	818
FBgn0000036	475
FBgn0000037	405
FBgn0000038	1576
FBgn0000039	182
FBgn0000042	30411
FBgn0000043	4652
FBgn0000045	9779
FBgn0000046	9668
FBgn0000047	1169
FBgn0000052	11334
FBgn0000053	12109
FBgn0000054	890
FBgn0000055+FBgn0000056	146234
FBgn0000057	1568
FBgn0000061	9
FBgn0000063	176
FBgn0000064	102478
FBgn0000071	19
FBgn0000075	131
FBgn0000077	305
FBgn0000078	9193
FBgn0000079	6947
FBgn0000083	5498
FBgn0000084	1530
FBgn0000092	14
FBgn0000094	5609
FBgn0000097	1447
FBgn0000099	934
FBgn0000100	20737
FBgn0000108	4664
FBgn0000109	335
FBgn0000114	15737
FBgn0000115	708
FBgn0000116	40160
FBgn0000117	5190
FBgn0000119	1048
FBgn0000120	21179
FBgn0000121	18821
FBgn0000137	1
FBgn0000139	879
FBgn0000140	966
FBgn0000146	164
FBgn0000147	568
FBgn0000150	8569
FBgn0000152	155
FBgn0000153	1842
FBgn0000157	469
FBgn0000158	26
FBgn0000163	1685
FBgn0000166	7
FBgn0000173	3953
FBgn0000179	196
FBgn0000180	102
FBgn0000181	11298
FBgn0000182+FBgn0266459	3525
FBgn0000183	2046
FBgn0000206	715
FBgn0000210	187
FBgn0000212	1525
FBgn0000216	0
FBgn0000221	190
FBgn0000227	1
FBgn0000228	1415
FBgn0000229	1656
FBgn0000233	51
FBgn0000239	3543
FBgn0000241	119
FBgn0000244	3212
FBgn0000246	196
FBgn0000247	2178
FBgn0000250	4254
FBgn0000251	1137
FBgn0000253	36639
FBgn0000256	9018
FBgn0000257	685
FBgn0000259	3338
FBgn0000261	39203
FBgn0000273	6555
FBgn0000274	1410
FBgn0000276	771
FBgn0000277	78
FBgn0000278	18
FBgn0000279	12
FBgn0000280	0
FBgn0000281	0
FBgn0000283	1812
FBgn0000286	2609
FBgn0000287	908
FBgn0000289	3006
FBgn0000299	3284
FBgn0000303	508
FBgn0000308	11481
FBgn0000316	706
FBgn0000317	1376
FBgn0000318	2140
FBgn0000319	10871
FBgn0000320	470
FBgn0000326	606
FBgn0000330	322
FBgn0000337	3
FBgn0000339	1552
FBgn0000346	2463
FBgn0000351	45
FBgn0000352	493
FBgn0000355	51
FBgn0000356	0
FBgn0000357	20
FBgn0000358	4
FBgn0000359	0
FBgn0000360	1
FBgn0000370	25903
FBgn0000376	433
FBgn0000377	520
FBgn0000382	4780
FBgn0000384	611
FBgn0000394	507
FBgn0000395	554
FBgn0000404	853
FBgn0000405	1450
FBgn0000406	26405
FBgn0000409	8100
FBgn0000411	253
FBgn0000412	2782
FBgn0000413	1740
FBgn0000414	2640
FBgn0000416	44987
FBgn0000422	2365
FBgn0000426	230
FBgn0000427	29
FBgn0000439	132
FBgn0000442	51
FBgn0000447	3105
FBgn0000449	7
FBgn0000451	331
FBgn0000454	3417
FBgn0000455+FBgn0065087	2110
FBgn0000459	244
FBgn0000463	255
FBgn0000464	1952
FBgn0000473	4386
FBgn0000477	1705
FBgn0000479	4197
FBgn0000482	475
FBgn0000489	5987
FBgn0000490	699
FBgn0000492	412
FBgn0000497	311
FBgn0000499	1800
FBgn0000500	236
FBgn0000504	2089
FBgn0000520	293
FBgn0000524	365
FBgn0000527	455
FBgn0000529	18
FBgn0000533	335
FBgn0000535	715
FBgn0000536	6267
FBgn0000541	4616
FBgn0000542	211
FBgn0000543	632
FBgn0000546	833
FBgn0000547	2008
FBgn0000551	12
FBgn0000552	1
FBgn0000556	155082
FBgn0000557	6661
FBgn0000559	76490
FBgn0000560	96
FBgn0000562	2503
FBgn0000564	0
FBgn0000565	1030
FBgn0000566	4224
FBgn0000567	699
FBgn0000568	3335
FBgn0000575	2814
FBgn0000576	65
FBgn0000577	112
FBgn0000578	956
FBgn0000579	38373
FBgn0000581	2975
FBgn0000588	119
FBgn0000591	1
FBgn0000592	22474
FBgn0000594	0
FBgn0000606	1
FBgn0000611	2913
FBgn0000615	28160
FBgn0000617	249
FBgn0000618	150
FBgn0000625	120
FBgn0000629	608
FBgn0000633	315
FBgn0000635	2451
FBgn0000636	1374
FBgn0000639	2
FBgn0000640	5
FBgn0000644	14
FBgn0000658	78
FBgn0000659	1121
FBgn0000662	1532
FBgn0000667	6091
FBgn0000709	927
FBgn0000711	2192
FBgn0000715	249
FBgn0000719	794
FBgn0000721	6154
FBgn0000723	2930
FBgn0000808	10
FBgn0000810	475
FBgn0000826	25
FBgn0000927	35
FBgn0000928	74
FBgn0000964	71
FBgn0000996	347
FBgn0001075	236
FBgn0001077	17
FBgn0001079	250
FBgn0001083	220
FBgn0001084	97
FBgn0001085	192
FBgn0001086	569
FBgn0001087	1543
FBgn0001089	1533
FBgn0001090	3450
FBgn0001091	20843
FBgn0001092	17759
FBgn0001098	9251
FBgn0001104	1258
FBgn0001105	6968
FBgn0001108	2634
FBgn0001112	1312
FBgn0001114	5949
FBgn0001120	3
FBgn0001122	2527
FBgn0001123	1894
FBgn0001124	18190
FBgn0001125	23672
FBgn0001128	14147
FBgn0001133	534
FBgn0001134	116
FBgn0001137	624
FBgn0001138	104
FBgn0001139	2033
FBgn0001142	5401
FBgn0001145	20218
FBgn0001147	167
FBgn0001148	47
FBgn0001149	16013
FBgn0001150	35
FBgn0001168	3046
FBgn0001169	801
FBgn0001170	22
FBgn0001174	1
FBgn0001179	396
FBgn0001180	164
FBgn0001185	438
FBgn0001186	10475
FBgn0001187	6407
FBgn0001189	1306
FBgn0001197	1357
FBgn0001202	1280
FBgn0001206	247
FBgn0001208	13018
FBgn0001215	9706
FBgn0001216	5829
FBgn0001217	9042
FBgn0001218	16627
FBgn0001220	11199
FBgn0001222	1370
FBgn0001224	899
FBgn0001225	2378
FBgn0001226	1420
FBgn0001227	21
FBgn0001228+FBgn0001223	3664
FBgn0001229	90
FBgn0001230	1482
FBgn0001233	30586
FBgn0001234+FBgn0263537	4223
FBgn0001235	3006
FBgn0001247	3080
FBgn0001248	20558
FBgn0001250	3300
FBgn0001253	57
FBgn0001254	2
FBgn0001255	39
FBgn0001256	44
FBgn0001257	3414
FBgn0001258	2154
FBgn0001259	90
FBgn0001263	1864
FBgn0001269	125
FBgn0001276	172
FBgn0001280	1530
FBgn0001281	3439
FBgn0001285	522
FBgn0001291	1883
FBgn0001296	950
FBgn0001297	6248
FBgn0001301	2027
FBgn0001308	3279
FBgn0001311	235
FBgn0001313	471
FBgn0001319	93
FBgn0001320	273
FBgn0001321	28
FBgn0001323	290
FBgn0001324	1630
FBgn0001325	40
FBgn0001330	218
FBgn0001332	1611
FBgn0001341	375
FBgn0001404	3628
FBgn0001491	691
FBgn0001565	2883
FBgn0001612	330
FBgn0001624	4007
FBgn0001941	2761
FBgn0001942	39655
FBgn0001961	2451
FBgn0001965	1303
FBgn0001967	1
FBgn0001970	3
FBgn0001974	369
FBgn0001977	875
FBgn0001978	2569
FBgn0001981	148
FBgn0001983	2
FBgn0001986	698
FBgn0001987	1364
FBgn0001989	2435
FBgn0001990	230
FBgn0001991	3535
FBgn0001992	69
FBgn0001994	2440
FBgn0001995	523
FBgn0002021	893
FBgn0002022	2116
FBgn0002023	386
FBgn0002031	2652
FBgn0002036	3434
FBgn0002044	2110
FBgn0002069	494
FBgn0002121	4155
FBgn0002174	3472
FBgn0002183	1321
FBgn0002283	679
FBgn0002284	3658
FBgn0002306	951
FBgn0002354	327
FBgn0002413	2397
FBgn0002431	6669
FBgn0002440	6
FBgn0002441	1613
FBgn0002466+FBgn0266678	247
FBgn0002521	1710
FBgn0002522	78
FBgn0002524	1476
FBgn0002525	1746
FBgn0002526	2284
FBgn0002531	6
FBgn0002533	6
FBgn0002534	1
FBgn0002535	0
FBgn0002542	761
FBgn0002552	508
FBgn0002561	0
FBgn0002562	77
FBgn0002563	244
FBgn0002564	5
FBgn0002565	577
FBgn0002566	2569
FBgn0002567	1739
FBgn0002569	6921
FBgn0002570	87217
FBgn0002571	3494
FBgn0002573	54
FBgn0002576	95
FBgn0002577	48
FBgn0002579	13820
FBgn0002590	16971
FBgn0002592	13
FBgn0002593	17930
FBgn0002607	21536
FBgn0002609	33
FBgn0002622	22522
FBgn0002626	16764
FBgn0002629	0
FBgn0002631	2
FBgn0002632	0
FBgn0002633	4
FBgn0002638	1155
FBgn0002641	1077
FBgn0002643	1669
FBgn0002645	3867
FBgn0002673	1267
FBgn0002707	199
FBgn0002709+FBgn0028581	3743
FBgn0002715	910
FBgn0002716	37
FBgn0002719	48466
FBgn0002723	791
FBgn0002732	22
FBgn0002733	127
FBgn0002734	0
FBgn0002735	1
FBgn0002736	289
FBgn0002772	11730
FBgn0002773	24382
FBgn0002774	1545
FBgn0002775	400
FBgn0002778	931
FBgn0002780	2243
FBgn0002783	1380
FBgn0002787	2696
FBgn0002789	5495
FBgn0002791	972
FBgn0002838	125
FBgn0002842	257
FBgn0002855	6936
FBgn0002856	2626
FBgn0002862	9987
FBgn0002863	0
FBgn0002865	14592
FBgn0002868	21647
FBgn0002869	116
FBgn0002872	329
FBgn0002873	3392
FBgn0002878	234
FBgn0002887	470
FBgn0002891	331
FBgn0002899	169
FBgn0002901	215
FBgn0002905	1238
FBgn0002906	1071
FBgn0002914	2623
FBgn0002917	708
FBgn0002921	40406
FBgn0002922	87
FBgn0002924	349
FBgn0002926	14
FBgn0002930	5172
FBgn0002931	301
FBgn0002932	309
FBgn0002933	0
FBgn0002936	0
FBgn0002937	614
FBgn0002938	11793
FBgn0002939	3766
FBgn0002940	103856
FBgn0002941	36
FBgn0002945	540
FBgn0002948	102
FBgn0002962	34
FBgn0002973	2338
FBgn0002985	423
FBgn0002989	170
FBgn0003002	31
FBgn0003008	377
FBgn0003009	457
FBgn0003011	122
FBgn0003015	40
FBgn0003023	29
FBgn0003028	369
FBgn0003034	3526
FBgn0003041	765
FBgn0003042	260
FBgn0003044	761
FBgn0003046	34
FBgn0003048	1101
FBgn0003053	1994
FBgn0003057	1
FBgn0003060	8
FBgn0003062	644
FBgn0003065	1
FBgn0003068	1410
FBgn0003071	12268
FBgn0003074	25202
FBgn0003076	17422
FBgn0003079	678
FBgn0003082	64
FBgn0003086	0
FBgn0003087	278
FBgn0003089	32
FBgn0003090	227
FBgn0003091	1367
FBgn0003093	2779
FBgn0003114	14
FBgn0003116	803
FBgn0003117	66
FBgn0003118	601
FBgn0003124	2319
FBgn0003129	152
FBgn0003130	7
FBgn0003132	2120
FBgn0003134	5999
FBgn0003137	5392
FBgn0003139	583
FBgn0003140	668
FBgn0003141	826
FBgn0003145	632
FBgn0003149	15645
FBgn0003159	5671
FBgn0003162	1200
FBgn0003165	1994
FBgn0003169	1758
FBgn0003174	91
FBgn0003175	2106
FBgn0003187	4125
FBgn0003189	1200
FBgn0003204	2243
FBgn0003205	1601
FBgn0003206	1208
FBgn0003209	2439
FBgn0003210	1811
FBgn0003218	4221
FBgn0003227	24
FBgn0003231	15440
FBgn0003248	708
FBgn0003249	2655
FBgn0003250	4366
FBgn0003254	400
FBgn0003255	47
FBgn0003256	1328
FBgn0003257	242
FBgn0003261	18519
FBgn0003267	5
FBgn0003268	259
FBgn0003270	2
FBgn0003274	16969
FBgn0003275	958
FBgn0003277	1809
FBgn0003278	200
FBgn0003279	24887
FBgn0003285	144
FBgn0003292	46
FBgn0003295	38
FBgn0003300	33
FBgn0003301	2419
FBgn0003302	1009
FBgn0003308	2650
FBgn0003310	937
FBgn0003312	15
FBgn0003313+FBgn0263087	14
FBgn0003317	1032
FBgn0003319	8
FBgn0003321	2703
FBgn0003326	91
FBgn0003328	2294
FBgn0003330	329
FBgn0003334	1377
FBgn0003339	230
FBgn0003345	2504
FBgn0003346	647
FBgn0003353	350
FBgn0003356	1094
FBgn0003357	1006
FBgn0003358	3020
FBgn0003360	57917
FBgn0003366	2944
FBgn0003372	8
FBgn0003373	0
FBgn0003374	0
FBgn0003375	0
FBgn0003377	0
FBgn0003378	3
FBgn0003380	3691
FBgn0003382	33
FBgn0003386	907
FBgn0003388	413
FBgn0003390	527
FBgn0003391	1410
FBgn0003392	7101
FBgn0003396	2011
FBgn0003401	32
FBgn0003410	2276
FBgn0003411	11
FBgn0003415	2497
FBgn0003416	593
FBgn0003423	5640
FBgn0003429	3625
FBgn0003430	71
FBgn0003435	19150
FBgn0003444	422
FBgn0003447	1252
FBgn0003448	0
FBgn0003449	740
FBgn0003450	11
FBgn0003459	489
FBgn0003460	300
FBgn0003462	13074
FBgn0003463	2366
FBgn0003464	1584
FBgn0003475	5926
FBgn0003479	277
FBgn0003480	47
FBgn0003482	20
FBgn0003483	195
FBgn0003486	1
FBgn0003495	821
FBgn0003499	307
FBgn0003502+FBgn0262374	1074
FBgn0003510+FBgn0003511	262
FBgn0003512	451
FBgn0003513	201
FBgn0003514	2816
FBgn0003515	728
FBgn0003517	19882
FBgn0003520	2591
FBgn0003525	44
FBgn0003527	234
FBgn0003545	469
FBgn0003557	3001
FBgn0003559	873
FBgn0003567	882
FBgn0003575	1446
FBgn0003598	708
FBgn0003607	1507
FBgn0003612	2545
FBgn0003638	5921
FBgn0003651	2001
FBgn0003654	697
FBgn0003655	52
FBgn0003656	7049
FBgn0003660	4260
FBgn0003676	1550
FBgn0003683	0
FBgn0003687	214
FBgn0003701	336
FBgn0003710	314
FBgn0003714	351
FBgn0003716	2438
FBgn0003719	184
FBgn0003720	1
FBgn0003721	12295
FBgn0003731	2825
FBgn0003732	1615
FBgn0003733	211
FBgn0003741	234
FBgn0003742	870
FBgn0003744	1527
FBgn0003747	6
FBgn0003748	18986
FBgn0003751	16
FBgn0003861	10221
FBgn0003862	2864
FBgn0003863	19938
FBgn0003865	0
FBgn0003866	445
FBgn0003867	1025
FBgn0003870	2132
FBgn0003882	963
FBgn0003884	33923
FBgn0003885	5835
FBgn0003886	657
FBgn0003887	6426
FBgn0003888	2396
FBgn0003889	24801
FBgn0003890	2496
FBgn0003891	14465
FBgn0003892	548
FBgn0003896	234
FBgn0003900	144
FBgn0003916	0
FBgn0003920	1
FBgn0003922	0
FBgn0003923	0
FBgn0003926	0
FBgn0003930	10
FBgn0003931	0
FBgn0003933	0
FBgn0003934	2
FBgn0003935	2
FBgn0003936	0
FBgn0003938	0
FBgn0003941	16415
FBgn0003942	18529
FBgn0003943	17152
FBgn0003944	532
FBgn0003950	144
FBgn0003961	1460
FBgn0003963	389
FBgn0003964	1230
FBgn0003965	1085
FBgn0003969	928
FBgn0003975	258
FBgn0003977	747
FBgn0003978	163
FBgn0003979	0
FBgn0003980	2
FBgn0003983	0
FBgn0003984	350
FBgn0003996	382
FBgn0003997	533
FBgn0004003	405
FBgn0004009	48
FBgn0004028	11733
FBgn0004034	0
FBgn0004045	23
FBgn0004047	214
FBgn0004049	1227
FBgn0004050	874
FBgn0004052	6
FBgn0004053	1
FBgn0004054	0
FBgn0004055	1310
FBgn0004057	4236
FBgn0004066	2298
FBgn0004087	287
FBgn0004101	380
FBgn0004102	309
FBgn0004103	5714
FBgn0004106	169
FBgn0004107	65
FBgn0004108	411
FBgn0004110	7
FBgn0004117	9562
FBgn0004118	237
FBgn0004132	371
FBgn0004133	845
FBgn0004143	1
FBgn0004167	11582
FBgn0004168	183
FBgn0004169	16641
FBgn0004170	0
FBgn0004171	7302
FBgn0004172	1290
FBgn0004173	6630
FBgn0004174	7186
FBgn0004175	4291
FBgn0004177	8236
FBgn0004179	3540
FBgn0004181	54884
FBgn0004183	2
FBgn0004185	0
FBgn0004186	0
FBgn0004187	2
FBgn0004188	1
FBgn0004189	0
FBgn0004190	0
FBgn0004191	0
FBgn0004192	2
FBgn0004197	369
FBgn0004198	1290
FBgn0004227	2175
FBgn0004228	1084
FBgn0004237	2937
FBgn0004240	149
FBgn0004242	6529
FBgn0004244	1955
FBgn0004359	446
FBgn0004360	153
FBgn0004362	1551
FBgn0004363	21556
FBgn0004364	1082
FBgn0004367	227
FBgn0004368	1443
FBgn0004369	1601
FBgn0004370	2161
FBgn0004372	177
FBgn0004373	5097
FBgn0004374	937
FBgn0004378	213
FBgn0004379	896
FBgn0004380	975
FBgn0004381	682
FBgn0004387	2016
FBgn0004389	0
FBgn0004390	953
FBgn0004391	748
FBgn0004394	66
FBgn0004395	1307
FBgn0004396	1134
FBgn0004397	1879
FBgn0004400	27
FBgn0004401	4810
FBgn0004403	6251
FBgn0004404	3477
FBgn0004406	211
FBgn0004407+FBgn0064115	673
FBgn0004414	1308
FBgn0004419	2739
FBgn0004425	50
FBgn0004426	197
FBgn0004427	22
FBgn0004428	1312
FBgn0004429	1941
FBgn0004430	6
FBgn0004431	2
FBgn0004432	21061
FBgn0004436	4187
FBgn0004449	3530
FBgn0004456	1723
FBgn0004462	1067
FBgn0004463	419
FBgn0004465	860
FBgn0004507	17551
FBgn0004509	3846
FBgn0004510	275
FBgn0004511	8
FBgn0004512	3973
FBgn0004513	678
FBgn0004514	81
FBgn0004516	2239
FBgn0004552	434
FBgn0004554	4
FBgn0004556	192
FBgn0004567	63
FBgn0004569	466
FBgn0004573	168
FBgn0004574	3156
FBgn0004575	2097
FBgn0004577	4
FBgn0004580	2565
FBgn0004581	978
FBgn0004583	1044
FBgn0004584	518
FBgn0004587	4916
FBgn0004588	0
FBgn0004589	6
FBgn0004590	1
FBgn0004591	0
FBgn0004592	0
FBgn0004593	0
FBgn0004594	0
FBgn0004595	2957
FBgn0004597	402
FBgn0004598	2133
FBgn0004606	805
FBgn0004607	928
FBgn0004611	2762
FBgn0004618	211
FBgn0004619	166
FBgn0004620	361
FBgn0004622	98
FBgn0004623	3149
FBgn0004629	2
FBgn0004635	548
FBgn0004636	4095
FBgn0004638	1725
FBgn0004643	475
FBgn0004644	161
FBgn0004646	2888
FBgn0004647	655
FBgn0004648	4827
FBgn0004649+FBgn0263530	11
FBgn0004650	581
FBgn0004652	1119
FBgn0004654	7720
FBgn0004655	1023
FBgn0004656	3967
FBgn0004657	3781
FBgn0004666	78
FBgn0004687	4268
FBgn0004698	1586
FBgn0004777	7
FBgn0004778	6
FBgn0004779	1
FBgn0004780	0
FBgn0004781	4
FBgn0004782	0
FBgn0004783	0
FBgn0004784	3554
FBgn0004795	1086
FBgn0004797	951
FBgn0004811	839
FBgn0004828	10634
FBgn0004832	361
FBgn0004837	500
FBgn0004838	15104
FBgn0004839	154
FBgn0004841	53
FBgn0004842	52
FBgn0004852	2081
FBgn0004854	216
FBgn0004855	379
FBgn0004856	1114
FBgn0004858	874
FBgn0004859	1035
FBgn0004860	309
FBgn0004861	528
FBgn0004862	39
FBgn0004863	45
FBgn0004864	1074
FBgn0004865	234
FBgn0004867	19541
FBgn0004868	8225
FBgn0004870	118
FBgn0004872	83
FBgn0004875	3036
FBgn0004876	5562
FBgn0004878	1
FBgn0004880	917
FBgn0004882	11642
FBgn0004885	3261
FBgn0004888	9037
FBgn0004889	4104
FBgn0004892	118
FBgn0004893	1105
FBgn0004895	3
FBgn0004896	27
FBgn0004897	10
FBgn0004898	8
FBgn0004901	275
FBgn0004903	2147
FBgn0004907	25800
FBgn0004908	302
FBgn0004910	2122
FBgn0004911	13
FBgn0004913	1405
FBgn0004914	4212
FBgn0004915	996
FBgn0004919	1536
FBgn0004921	10375
FBgn0004924	3376
FBgn0004926	3106
FBgn0004956	199
FBgn0004957	147
FBgn0004959	21
FBgn0005198	1555
FBgn0005278	10199
FBgn0005322	1228
FBgn0005355	551
FBgn0005386	2025
FBgn0005390	41
FBgn0005391	19
FBgn0005411	1618
FBgn0005427	1298
FBgn0005533	11516
FBgn0005536	5035
FBgn0005558	195
FBgn0005561	325
FBgn0005564	735
FBgn0005585	13920
FBgn0005586	1626
FBgn0005590	2
FBgn0005592	181
FBgn0005593	21730
FBgn0005596	519
FBgn0005612	1679
FBgn0005613	127
FBgn0005614	3404
FBgn0005617	773
FBgn0005619	572
FBgn0005624	196
FBgn0005626	1160
FBgn0005631	963
FBgn0005632	6280
FBgn0005633	80
FBgn0005636	646
FBgn0005638	35
FBgn0005640	1685
FBgn0005642	742
FBgn0005648	1209
FBgn0005649	3608
FBgn0005654+FBgn0085344	3349
FBgn0005655	172
FBgn0005658	140
FBgn0005659	805
FBgn0005660	117
FBgn0005664	459
FBgn0005666	38516
FBgn0005670	372
FBgn0005671	18130
FBgn0005672	1606
FBgn0005674	1596
FBgn0005677	339
FBgn0005683	151
FBgn0005694	1335
FBgn0005695	813
FBgn0005696	44
FBgn0005771	1147
FBgn0005775	639
FBgn0005777	1677
FBgn0005778	481
FBgn0005779	446
FBgn0008635	3532
FBgn0008636	22
FBgn0008646	59
FBgn0008651	128
FBgn0010014	526
FBgn0010015	710
FBgn0010019	622913
FBgn0010038	215
FBgn0010039	837
FBgn0010040	5
FBgn0010041	558
FBgn0010042	12
FBgn0010043	38
FBgn0010044	266
FBgn0010051	3174
FBgn0010052	101
FBgn0010053	4798
FBgn0010078	13374
FBgn0010097	9
FBgn0010100	42138
FBgn0010105	321
FBgn0010109	0
FBgn0010113	1584
FBgn0010114	2305
FBgn0010173	1679
FBgn0010194	190
FBgn0010197	99
FBgn0010198	9696
FBgn0010213	3117
FBgn0010215	3139
FBgn0010217	62804
FBgn0010220	519
FBgn0010222	3941
FBgn0010223	384
FBgn0010225	15892
FBgn0010226	12725
FBgn0010228	3846
FBgn0010235	2131
FBgn0010238	2194
FBgn0010240	109
FBgn0010241	1619
FBgn0010246	6586
FBgn0010247	1338
FBgn0010258	438
FBgn0010263	7857
FBgn0010265	16102
FBgn0010269	580
FBgn0010278	934
FBgn0010280	3206
FBgn0010282	994
FBgn0010287	175
FBgn0010288	3889
FBgn0010292	436
FBgn0010294	0
FBgn0010295	0
FBgn0010296	0
FBgn0010300	939
FBgn0010303	1295
FBgn0010309	749
FBgn0010313	1488
FBgn0010314	122
FBgn0010315	320
FBgn0010316	456
FBgn0010317	46
FBgn0010323	12
FBgn0010328	1359
FBgn0010329	217
FBgn0010333	2082
FBgn0010339	936
FBgn0010340	310
FBgn0010341	3475
FBgn0010342	250
FBgn0010348	9003
FBgn0010350	4061
FBgn0010352	32925
FBgn0010355	2194
FBgn0010356	435
FBgn0010357	9729
FBgn0010358	18
FBgn0010359	0
FBgn0010379	3292
FBgn0010380	1995
FBgn0010381	1181
FBgn0010382	378
FBgn0010383	456
FBgn0010385	107
FBgn0010387	7578
FBgn0010388	282
FBgn0010389	664
FBgn0010391	1913
FBgn0010395	1012
FBgn0010397	1594
FBgn0010398	173
FBgn0010399	308
FBgn0010401	736
FBgn0010403	875
FBgn0010406	1614
FBgn0010407	56
FBgn0010408	6930
FBgn0010409	12251
FBgn0010411	20551
FBgn0010412	6955
FBgn0010414	195
FBgn0010415	7673
FBgn0010416	699
FBgn0010417	752
FBgn0010421	329
FBgn0010422	828
FBgn0010423	323
FBgn0010424	558
FBgn0010425	278
FBgn0010431	46
FBgn0010433	0
FBgn0010434	6039
FBgn0010435	16143
FBgn0010438	43
FBgn0010441	415
FBgn0010452	295
FBgn0010453	94
FBgn0010470	3658
FBgn0010473	2166
FBgn0010482	5764
FBgn0010488	16062
FBgn0010497	690
FBgn0010501	303
FBgn0010504	4230
FBgn0010516	6104
FBgn0010520	152
FBgn0010531	856
FBgn0010548	7156
FBgn0010549	87
FBgn0010551	4556
FBgn0010575	2248
FBgn0010583	1561
FBgn0010590	3181
FBgn0010591	1555
FBgn0010602	1111
FBgn0010607	239
FBgn0010611	2804
FBgn0010612	5525
FBgn0010620	2170
FBgn0010621	1793
FBgn0010622	328
FBgn0010638	2311
FBgn0010651	2730
FBgn0010660	1185
FBgn0010741	877
FBgn0010747	2986
FBgn0010750	723
FBgn0010762	1300
FBgn0010768	177
FBgn0010770	198
FBgn0010772	2884
FBgn0010774	2070
FBgn0010786	2006
FBgn0010803	1201
FBgn0010808	1998
FBgn0010812	1138
FBgn0010825	2873
FBgn0010830	430
FBgn0010877	1705
FBgn0010894	707
FBgn0010905	2182
FBgn0010909	3309
FBgn0010926	406
FBgn0011016	1867
FBgn0011020	148
FBgn0011202	1440
FBgn0011204	2430
FBgn0011205	1993
FBgn0011206	15821
FBgn0011207	1179
FBgn0011211	30982
FBgn0011217	16319
FBgn0011224	4955
FBgn0011225	14093
FBgn0011227	2904
FBgn0011230	14586
FBgn0011232	896
FBgn0011236	680
FBgn0011239	1140
FBgn0011241	532
FBgn0011244	12222
FBgn0011259	943
FBgn0011260	365
FBgn0011270	4773
FBgn0011272	13844
FBgn0011273+FBgn0039374	4403
FBgn0011274	2954
FBgn0011276	6
FBgn0011277	5
FBgn0011278	18
FBgn0011279	122
FBgn0011280	6907
FBgn0011281	1360
FBgn0011282	2
FBgn0011283	492
FBgn0011284	17991
FBgn0011286	6739
FBgn0011288	1908
FBgn0011289	2364
FBgn0011290	619
FBgn0011291	254
FBgn0011293	888
FBgn0011294	433
FBgn0011296	3658
FBgn0011297	435
FBgn0011300	1938
FBgn0011305	1006
FBgn0011327	3236
FBgn0011335	297
FBgn0011336	3941
FBgn0011361	3813
FBgn0011455	4756
FBgn0011474	611
FBgn0011476	352
FBgn0011481	1997
FBgn0011509	681
FBgn0011554	301
FBgn0011555	935
FBgn0011556	291
FBgn0011559	13374
FBgn0011566	290
FBgn0011569	355
FBgn0011570	1043
FBgn0011571	972
FBgn0011573	1910
FBgn0011576	0
FBgn0011581	746
FBgn0011582	373
FBgn0011584	5211
FBgn0011586	1136
FBgn0011589	278
FBgn0011591	389
FBgn0011592	810
FBgn0011596	2294
FBgn0011603	2014
FBgn0011604	2012
FBgn0011606	3504
FBgn0011638	1217
FBgn0011640	1638
FBgn0011642	2223
FBgn0011648	1788
FBgn0011653	111
FBgn0011655	815
FBgn0011656	2438
FBgn0011659	115
FBgn0011660	503
FBgn0011661	8678
FBgn0011666	1522
FBgn0011668	14350
FBgn0011669	12396
FBgn0011670	3656
FBgn0011672	2425
FBgn0011674	212
FBgn0011676	214
FBgn0011692	96
FBgn0011693	1765
FBgn0011694	19506
FBgn0011695	32646
FBgn0011701	398
FBgn0011703	108
FBgn0011704	737
FBgn0011705	538
FBgn0011706	34
FBgn0011708	2200
FBgn0011710	792
FBgn0011715	491
FBgn0011722	523
FBgn0011723	171
FBgn0011725	14473
FBgn0011726	5055
FBgn0011737	1868
FBgn0011739	1799
FBgn0011740	1192
FBgn0011741	480
FBgn0011742	2259
FBgn0011743	1729
FBgn0011745	1728
FBgn0011746	933
FBgn0011747	8503
FBgn0011754	6181
FBgn0011758	83
FBgn0011760	8056
FBgn0011761	69
FBgn0011762	71
FBgn0011763	1589
FBgn0011764	1822
FBgn0011766	2975
FBgn0011768	3301
FBgn0011769	167
FBgn0011770	5531
FBgn0011771	755
FBgn0011774	308
FBgn0011785	1398
FBgn0011787	456
FBgn0011802	202
FBgn0011812	0
FBgn0011817	3024
FBgn0011818	946
FBgn0011822	61
FBgn0011824	416
FBgn0011826	1312
FBgn0011828	1377
FBgn0011829	50
FBgn0011832	0
FBgn0011834	697
FBgn0011836	514
FBgn0011837	4151
FBgn0011840	0
FBgn0011844	0
FBgn0011845	1
FBgn0011848	0
FBgn0011849	0
FBgn0011850	0
FBgn0011851	0
FBgn0011852	0
FBgn0011853	0
FBgn0011855	0
FBgn0011858	0
FBgn0011859	3
FBgn0011860	0
FBgn0011861	0
FBgn0011862	0
FBgn0011863	0
FBgn0011864	0
FBgn0011865	0
FBgn0011866	0
FBgn0011867	0
FBgn0011868	0
FBgn0011869	0
FBgn0011870	0
FBgn0011871	0
FBgn0011872	0
FBgn0011877	0
FBgn0011878	0
FBgn0011879	0
FBgn0011880	0
FBgn0011881	1
FBgn0011882	0
FBgn0011883	0
FBgn0011884	0
FBgn0011885	0
FBgn0011887	0
FBgn0011888	0
FBgn0011889	1
FBgn0011890	0
FBgn0011891	0
FBgn0011892	4
FBgn0011893	1
FBgn0011894	0
FBgn0011895	0
FBgn0011896	0
FBgn0011897	0
FBgn0011902	0
FBgn0011904	0
FBgn0011905	0
FBgn0011906	0
FBgn0011909	0
FBgn0011910	0
FBgn0011915	0
FBgn0011916	0
FBgn0011919	0
FBgn0011921	0
FBgn0011927	0
FBgn0011928	0
FBgn0011931	0
FBgn0011932	0
FBgn0011933	0
FBgn0011934	0
FBgn0011935	0
FBgn0011936	0
FBgn0011937	0
FBgn0011938	0
FBgn0011944	0
FBgn0011945	0
FBgn0011948	0
FBgn0011949	0
FBgn0011950	0
FBgn0011951	0
FBgn0011952	0
FBgn0011953	0
FBgn0011954	0
FBgn0011955	0
FBgn0011956	0
FBgn0011957	0
FBgn0011958	0
FBgn0011959	0
FBgn0011960	0
FBgn0011961	0
FBgn0011962	0
FBgn0011963	0
FBgn0011965	0
FBgn0011966	0
FBgn0011970	0
FBgn0011971	0
FBgn0011974	0
FBgn0011975	0
FBgn0011976	0
FBgn0011977	0
FBgn0011980	0
FBgn0011981	0
FBgn0011982	2
FBgn0011983	0
FBgn0011984	0
FBgn0011985	0
FBgn0011986	0
FBgn0011987	1
FBgn0011993	0
FBgn0011994	0
FBgn0011998	0
FBgn0011999	0
FBgn0012000	0
FBgn0012001	0
FBgn0012002	0
FBgn0012003	0
FBgn0012004	0
FBgn0012009	0
FBgn0012010	0
FBgn0012011	0
FBgn0012016	0
FBgn0012017	0
FBgn0012018	0
FBgn0012024	1
FBgn0012025	1
FBgn0012026	2
FBgn0012027	1
FBgn0012028	0
FBgn0012034	38841
FBgn0012036	22416
FBgn0012037	7722
FBgn0012042	1614
FBgn0012051	1722
FBgn0012058	2635
FBgn0012344	492
FBgn0013263+FBgn0260233	3224
FBgn0013269	762
FBgn0013272	23878
FBgn0013275	0
FBgn0013276	0
FBgn0013277	0
FBgn0013278	5
FBgn0013279	7
FBgn0013300	1834
FBgn0013301	2049
FBgn0013303	1252
FBgn0013305	5393
FBgn0013307	792
FBgn0013308	158
FBgn0013323	59
FBgn0013325	15624
FBgn0013334	7434
FBgn0013342	5844
FBgn0013343	1196
FBgn0013347	1062
FBgn0013348	2192
FBgn0013432	507
FBgn0013433	99
FBgn0013435	182
FBgn0013467	1930
FBgn0013469	372
FBgn0013531	172
FBgn0013548	155
FBgn0013563	459
FBgn0013576	12083
FBgn0013672	62753
FBgn0013673	102
FBgn0013674	352478
FBgn0013675	80872
FBgn0013676	242578
FBgn0013678	180137
FBgn0013679	29996
FBgn0013680	743
FBgn0013681	10796
FBgn0013683	191
FBgn0013684	23705
FBgn0013685	110
FBgn0013686	1117973
FBgn0013688	5355
FBgn0013689	13
FBgn0013690	5
FBgn0013691	5
FBgn0013692	0
FBgn0013693	0
FBgn0013694	12
FBgn0013695	4
FBgn0013696	0
FBgn0013697	65
FBgn0013698	43
FBgn0013699	14
FBgn0013700	1
FBgn0013701	3
FBgn0013702	0
FBgn0013703	2
FBgn0013704	22
FBgn0013705	1
FBgn0013706	0
FBgn0013707	0
FBgn0013708	14
FBgn0013709	1
FBgn0013710	17
FBgn0013717	385
FBgn0013718	4442
FBgn0013720	690
FBgn0013725	123
FBgn0013726	894
FBgn0013732	185
FBgn0013733	28018
FBgn0013746	1287
FBgn0013749	2355
FBgn0013750	2233
FBgn0013751	138
FBgn0013753	283
FBgn0013755	7
FBgn0013756	1948
FBgn0013762	573
FBgn0013763	10828
FBgn0013764	821
FBgn0013765	6369
FBgn0013767	91
FBgn0013770	17677
FBgn0013771	2868
FBgn0013772	1439
FBgn0013773	678
FBgn0013799	982
FBgn0013809	1577
FBgn0013810	3818
FBgn0013811	1388
FBgn0013812	455
FBgn0013813	2247
FBgn0013949	594
FBgn0013953	269
FBgn0013954	4500
FBgn0013972	549
FBgn0013973	353
FBgn0013981	9681
FBgn0013983	807
FBgn0013984	1723
FBgn0013987	2216
FBgn0013995	5824
FBgn0013997	2226
FBgn0014000	1918
FBgn0014002	15557
FBgn0014006	1897
FBgn0014007	1151
FBgn0014009	3625
FBgn0014010	8159
FBgn0014011	1892
FBgn0014018	4700
FBgn0014019	1424
FBgn0014020	12889
FBgn0014022	217
FBgn0014023	385
FBgn0014024	750
FBgn0014026	28481
FBgn0014028	11521
FBgn0014029	927
FBgn0014031	4016
FBgn0014032	387
FBgn0014033	1058
FBgn0014037	6400
FBgn0014073	1036
FBgn0014075	2172
FBgn0014076	1
FBgn0014092	347
FBgn0014127	1018
FBgn0014133	2781
FBgn0014135	361
FBgn0014141	3478
FBgn0014143	57
FBgn0014163	5929
FBgn0014179	23
FBgn0014184	72322
FBgn0014189	1930
FBgn0014269	600
FBgn0014340	289
FBgn0014342	413
FBgn0014343	354
FBgn0014366	600
FBgn0014368	2
FBgn0014380	1251
FBgn0014388	1366
FBgn0014391	2527
FBgn0014395	383
FBgn0014396	18003
FBgn0014411	1754
FBgn0014417	1013
FBgn0014427	5762
FBgn0014454	0
FBgn0014455	2958
FBgn0014464	2
FBgn0014465	2
FBgn0014466	1
FBgn0014469	7081
FBgn0014848	0
FBgn0014849	0
FBgn0014850	0
FBgn0014851	0
FBgn0014857	2389
FBgn0014859	295
FBgn0014861	112
FBgn0014863	9078
FBgn0014865	324
FBgn0014868	1945
FBgn0014869	5650
FBgn0014870	1948
FBgn0014877	2062
FBgn0014879	757
FBgn0014903+FBgn0053082	2662
FBgn0014906	3033
FBgn0014930	1215
FBgn0014931	60
FBgn0014949	1
FBgn0015000	939
FBgn0015001	997
FBgn0015008	1639
FBgn0015010	3869
FBgn0015011	1077
FBgn0015019	1422
FBgn0015024	8833
FBgn0015025	213
FBgn0015031	4722
FBgn0015032	103
FBgn0015033	2684
FBgn0015034	765
FBgn0015035	437
FBgn0015036	30
FBgn0015037	1512
FBgn0015038	302
FBgn0015039	5188
FBgn0015040	3
FBgn0015075	668
FBgn0015218	5998
FBgn0015221	25026
FBgn0015222	26804
FBgn0015229	1165
FBgn0015230	1175
FBgn0015239	1203
FBgn0015240	860
FBgn0015245	6938
FBgn0015247	2685
FBgn0015268	102
FBgn0015269	2907
FBgn0015270	84
FBgn0015271	117
FBgn0015277	1239
FBgn0015278	3949
FBgn0015279	2224
FBgn0015282	3350
FBgn0015283	3508
FBgn0015286	2299
FBgn0015295	467
FBgn0015296	669
FBgn0015298	663
FBgn0015299	448
FBgn0015300	421
FBgn0015316	79
FBgn0015320	3039
FBgn0015321	3549
FBgn0015323	904
FBgn0015324	18727
FBgn0015331	741
FBgn0015336	321
FBgn0015338	724
FBgn0015351	143
FBgn0015359	1165
FBgn0015360	848
FBgn0015371	1203
FBgn0015372	783
FBgn0015376	58
FBgn0015379	450
FBgn0015380	283
FBgn0015381	62
FBgn0015391	223
FBgn0015393	270
FBgn0015396	237
FBgn0015399	614
FBgn0015400	339
FBgn0015402	969
FBgn0015477	2424
FBgn0015509	4052
FBgn0015513	2986
FBgn0015519	217
FBgn0015520	791
FBgn0015521	7540
FBgn0015522	1233
FBgn0015524	100
FBgn0015527	479
FBgn0015541	2047
FBgn0015543	26
FBgn0015544	626
FBgn0015546	517
FBgn0015550	6
FBgn0015553	194
FBgn0015558	777
FBgn0015561	66
FBgn0015568	1927
FBgn0015569	1742
FBgn0015570	1255
FBgn0015571	5030
FBgn0015572	216
FBgn0015574	835
FBgn0015575	8009
FBgn0015576	2398
FBgn0015577	1229
FBgn0015582	643
FBgn0015583	827
FBgn0015584	5933
FBgn0015585	1622
FBgn0015586	1483
FBgn0015589	1804
FBgn0015591	555
FBgn0015600	9694
FBgn0015602	493
FBgn0015609	1326
FBgn0015614	3676
FBgn0015615	697
FBgn0015618	118
FBgn0015621	134
FBgn0015622	7141
FBgn0015623	26695
FBgn0015625	480
FBgn0015663	325
FBgn0015664	816
FBgn0015714	2306
FBgn0015721	264
FBgn0015737	4307
FBgn0015754	3834
FBgn0015756	15485
FBgn0015765	664
FBgn0015766+FBgn0065097	42287
FBgn0015770	38
FBgn0015772	3470
FBgn0015773	422
FBgn0015774	720
FBgn0015776	10790
FBgn0015777	8395
FBgn0015778	10062
FBgn0015781	549
FBgn0015789	3530
FBgn0015790	5564
FBgn0015791	2997
FBgn0015793	978
FBgn0015794	1008
FBgn0015795	6784
FBgn0015797	1400
FBgn0015799	1101
FBgn0015801	1367
FBgn0015803	1656
FBgn0015805	790
FBgn0015806	3596
FBgn0015808	2384
FBgn0015818	399
FBgn0015828	522
FBgn0015829	496
FBgn0015831	955
FBgn0015834	3968
FBgn0015838	508
FBgn0015872	3681
FBgn0015903	564
FBgn0015904	164
FBgn0015905	669
FBgn0015919	291
FBgn0015924	3847
FBgn0015925	405
FBgn0015926	12
FBgn0015929	377
FBgn0015949	2512
FBgn0016013	2714
FBgn0016031	3630
FBgn0016032	480
FBgn0016034	473
FBgn0016036	11
FBgn0016038	1368
FBgn0016041	1979
FBgn0016047	156
FBgn0016053	4
FBgn0016054	98
FBgn0016059	3163
FBgn0016061	539
FBgn0016070	1897
FBgn0016075	2259
FBgn0016076	5810
FBgn0016078	1492
FBgn0016080	2923
FBgn0016081	5210
FBgn0016119	5816
FBgn0016120	6111
FBgn0016122	4743
FBgn0016123	3892
FBgn0016126	10717
FBgn0016131	168
FBgn0016641	980
FBgn0016650	701
FBgn0016660	95
FBgn0016672	1667
FBgn0016675	4109
FBgn0016684	2681
FBgn0016685	1670
FBgn0016687	7726
FBgn0016691	7596
FBgn0016693	6604
FBgn0016694	16033
FBgn0016696	3714
FBgn0016697	2854
FBgn0016698	465
FBgn0016700	4354
FBgn0016701	1862
FBgn0016715	2069
FBgn0016726	7020
FBgn0016754	1491
FBgn0016756	11143
FBgn0016762	222
FBgn0016792	726
FBgn0016794	716
FBgn0016797	1831
FBgn0016917	7857
FBgn0016919	436
FBgn0016920	221
FBgn0016926	9636
FBgn0016930	1750
FBgn0016970	106
FBgn0016974	885
FBgn0016976+FBgn0016975	2805
FBgn0016977	6456
FBgn0016978	1176
FBgn0016983	1486
FBgn0016984	2077
FBgn0017414	174
FBgn0017418	3137
FBgn0017424	2
FBgn0017429	691
FBgn0017430	469
FBgn0017448	151
FBgn0017456	1407
FBgn0017457	670
FBgn0017482	280
FBgn0017545	41221
FBgn0017550	1213
FBgn0017551	348
FBgn0017556	1311
FBgn0017558	9831
FBgn0017561	433
FBgn0017566	13132
FBgn0017567	4136
FBgn0017572	2847
FBgn0017577	91
FBgn0017578	621
FBgn0017579	14305
FBgn0017581	69273
FBgn0017590	412
FBgn0019624	10604
FBgn0019637	575
FBgn0019643	5457
FBgn0019644	10243
FBgn0019650	491
FBgn0019660	250
FBgn0019661	15678
FBgn0019662	1276
FBgn0019686	231
FBgn0019809	4
FBgn0019828	16695
FBgn0019830	2740
FBgn0019886	8252
FBgn0019890	5824
FBgn0019925	2876
FBgn0019928	344
FBgn0019929	1468
FBgn0019932	1432
FBgn0019936	10050
FBgn0019938	599
FBgn0019940	1512
FBgn0019947	1492
FBgn0019948	3495
FBgn0019949	359
FBgn0019952	1071
FBgn0019957	5238
FBgn0019960	8244
FBgn0019968	4421
FBgn0019972	758
FBgn0019982	1224
FBgn0019985	445
FBgn0019990	1493
FBgn0020018	1191
FBgn0020224	1543
FBgn0020235	9234
FBgn0020236	36132
FBgn0020238	15298
FBgn0020248	25
FBgn0020249	2174
FBgn0020251	950
FBgn0020255	4864
FBgn0020257	936
FBgn0020258	42
FBgn0020261	1611
FBgn0020269	406
FBgn0020270	227
FBgn0020272	159
FBgn0020277	205
FBgn0020278	1297
FBgn0020279	5996
FBgn0020280	702
FBgn0020294	666
FBgn0020299	1320
FBgn0020300	811
FBgn0020304	4538
FBgn0020305	293
FBgn0020307	705
FBgn0020309	4624
FBgn0020312	509
FBgn0020369	2597
FBgn0020370	2737
FBgn0020371	1714
FBgn0020372	385
FBgn0020376	1
FBgn0020377	53
FBgn0020378	372
FBgn0020379	764
FBgn0020381	691
FBgn0020385	27373
FBgn0020386	6862
FBgn0020388	1282
FBgn0020389	348
FBgn0020391	136
FBgn0020392	973
FBgn0020399	1900
FBgn0020407	244
FBgn0020412	3746
FBgn0020414	5018
FBgn0020415	3587
FBgn0020416	2062
FBgn0020429	10
FBgn0020440	1254
FBgn0020443	4106
FBgn0020445	332
FBgn0020493	1272
FBgn0020496	4942
FBgn0020497	2922
FBgn0020503	17166
FBgn0020506	1606
FBgn0020508	366
FBgn0020509	3089
FBgn0020510	1152
FBgn0020513	21004
FBgn0020518	1
FBgn0020521	2045
FBgn0020545	1995
FBgn0020546+FBgn0262462	3
FBgn0020556	9
FBgn0020616	522
FBgn0020617	24
FBgn0020618	18869
FBgn0020620	1791
FBgn0020621	3620
FBgn0020622	1577
FBgn0020626	3111
FBgn0020633	23
FBgn0020637	29
FBgn0020638	0
FBgn0020639	1
FBgn0020640	6
FBgn0020641	3
FBgn0020642	2
FBgn0020643	0
FBgn0020644	0
FBgn0020645	1
FBgn0020646	0
FBgn0020647	7302
FBgn0020653	6159
FBgn0020655	1136
FBgn0020660	5
FBgn0020762	1134
FBgn0020764	7642
FBgn0020765	18
FBgn0020766	1473
FBgn0020767	1856
FBgn0020880	16
FBgn0020887	960
FBgn0020906	306
FBgn0020907	1903
FBgn0020908	25653
FBgn0020909	195
FBgn0020910+FBgn0086056	29019
FBgn0020912	706
FBgn0020930	1342
FBgn0021738	0
FBgn0021742	5
FBgn0021750	266
FBgn0021760	12177
FBgn0021761	647
FBgn0021764	752
FBgn0021765	2859
FBgn0021767	163
FBgn0021768	1786
FBgn0021776	145
FBgn0021795	1855
FBgn0021796	1330
FBgn0021800	1443
FBgn0021814	2494
FBgn0021818	865
FBgn0021825	1161
FBgn0021847	1390
FBgn0021856	576
FBgn0021872	17622
FBgn0021874	375
FBgn0021875	229
FBgn0021895	1285
FBgn0021906	9232
FBgn0021944	1516
FBgn0021967	2977
FBgn0021979	4172
FBgn0021995	864
FBgn0022023	4383
FBgn0022027	483
FBgn0022029	1137
[truncated: 15,153 more rows]
