# Supplementary material for: The Drosophila transcriptional network is structured by microbiota
Source: BMC Genomics. 2016 Nov 25;17:975. doi: 10.1186/s12864-016-3307-9 (PMC5124311; doi:10.1186/s12864-016-3307-9)
Supplement: Additional file 12: — Data analysis tools. The unzipped folder contains (1) parameters used to align and count reads (align_count_index_reads.txt) and (2) an R script to replicate the data analysis. See README file and R script within folder for instructions. (ZIP 15304 kb) [file 12864_2016_3307_MOESM12_ESM.zip › DobsonEtAlBMCanalysis_submitted/counts_raw/543_6823_4234_N_JC-25_GCCAAT_R1_sn.sam.count]

FBgn0000003	0
FBgn0000008	627
FBgn0000014	439
FBgn0000015	670
FBgn0000017	1786
FBgn0000018	446
FBgn0000022	0
FBgn0000024	2262
FBgn0000028	381
FBgn0000032	1089
FBgn0000036	521
FBgn0000037	519
FBgn0000038	2139
FBgn0000039	280
FBgn0000042	36169
FBgn0000043	5692
FBgn0000045	11958
FBgn0000046	11204
FBgn0000047	2628
FBgn0000052	5040
FBgn0000053	8235
FBgn0000054	905
FBgn0000055+FBgn0000056	336505
FBgn0000057	1827
FBgn0000061	21
FBgn0000063	227
FBgn0000064	100319
FBgn0000071	14
FBgn0000075	117
FBgn0000077	370
FBgn0000078	13195
FBgn0000079	7254
FBgn0000083	8799
FBgn0000084	2253
FBgn0000092	40
FBgn0000094	13019
FBgn0000097	1937
FBgn0000099	1660
FBgn0000100	26241
FBgn0000108	4428
FBgn0000109	537
FBgn0000114	14461
FBgn0000115	1354
FBgn0000116	44956
FBgn0000117	6114
FBgn0000119	1028
FBgn0000120	25264
FBgn0000121	24266
FBgn0000137	2
FBgn0000139	821
FBgn0000140	969
FBgn0000146	220
FBgn0000147	898
FBgn0000150	12414
FBgn0000152	195
FBgn0000153	3071
FBgn0000157	494
FBgn0000158	43
FBgn0000163	1782
FBgn0000166	9
FBgn0000173	3775
FBgn0000179	180
FBgn0000180	100
FBgn0000181	13023
FBgn0000182+FBgn0266459	3684
FBgn0000183	2614
FBgn0000206	1195
FBgn0000210	211
FBgn0000212	2112
FBgn0000216	0
FBgn0000221	245
FBgn0000227	1
FBgn0000228	1442
FBgn0000229	2072
FBgn0000233	45
FBgn0000239	3529
FBgn0000241	198
FBgn0000244	3442
FBgn0000246	174
FBgn0000247	2328
FBgn0000250	4724
FBgn0000251	1760
FBgn0000253	32804
FBgn0000256	8084
FBgn0000257	849
FBgn0000259	3578
FBgn0000261	42404
FBgn0000273	5260
FBgn0000274	1624
FBgn0000276	558
FBgn0000277	50
FBgn0000278	7
FBgn0000279	1
FBgn0000280	0
FBgn0000281	1
FBgn0000283	2153
FBgn0000286	3094
FBgn0000287	641
FBgn0000289	3339
FBgn0000299	3844
FBgn0000303	561
FBgn0000308	11485
FBgn0000316	949
FBgn0000317	1833
FBgn0000318	2725
FBgn0000319	12612
FBgn0000320	575
FBgn0000326	940
FBgn0000330	462
FBgn0000337	1
FBgn0000339	2022
FBgn0000346	3450
FBgn0000351	55
FBgn0000352	540
FBgn0000355	74
FBgn0000356	0
FBgn0000357	36
FBgn0000358	0
FBgn0000359	2
FBgn0000360	5
FBgn0000370	29806
FBgn0000376	460
FBgn0000377	648
FBgn0000382	3928
FBgn0000384	600
FBgn0000394	807
FBgn0000395	518
FBgn0000404	1398
FBgn0000405	1823
FBgn0000406	28050
FBgn0000409	10822
FBgn0000411	277
FBgn0000412	3296
FBgn0000413	1983
FBgn0000414	2646
FBgn0000416	33772
FBgn0000422	3164
FBgn0000426	297
FBgn0000427	22
FBgn0000439	150
FBgn0000442	65
FBgn0000447	3521
FBgn0000449	4
FBgn0000451	334
FBgn0000454	5487
FBgn0000455+FBgn0065087	2442
FBgn0000459	305
FBgn0000463	342
FBgn0000464	2324
FBgn0000473	28009
FBgn0000477	2288
FBgn0000479	3112
FBgn0000482	675
FBgn0000489	5300
FBgn0000490	696
FBgn0000492	482
FBgn0000497	381
FBgn0000499	2049
FBgn0000500	276
FBgn0000504	3355
FBgn0000520	401
FBgn0000524	379
FBgn0000527	674
FBgn0000529	20
FBgn0000533	445
FBgn0000535	715
FBgn0000536	7634
FBgn0000541	4725
FBgn0000542	282
FBgn0000543	754
FBgn0000546	770
FBgn0000547	1840
FBgn0000551	11
FBgn0000552	1
FBgn0000556	186788
FBgn0000557	6262
FBgn0000559	86666
FBgn0000560	104
FBgn0000562	2808
FBgn0000564	0
FBgn0000565	2932
FBgn0000566	3515
FBgn0000567	703
FBgn0000568	2642
FBgn0000575	1966
FBgn0000576	73
FBgn0000577	156
FBgn0000578	802
FBgn0000579	41366
FBgn0000581	2774
FBgn0000588	233
FBgn0000591	0
FBgn0000592	51066
FBgn0000594	0
FBgn0000606	2
FBgn0000611	3589
FBgn0000615	29202
FBgn0000617	354
FBgn0000618	237
FBgn0000625	115
FBgn0000629	765
FBgn0000633	375
FBgn0000635	3145
FBgn0000636	1477
FBgn0000639	3
FBgn0000640	17
FBgn0000644	19
FBgn0000658	77
FBgn0000659	1069
FBgn0000662	1950
FBgn0000667	7920
FBgn0000709	1070
FBgn0000711	2452
FBgn0000715	300
FBgn0000719	787
FBgn0000721	6468
FBgn0000723	2924
FBgn0000808	10
FBgn0000810	659
FBgn0000826	33
FBgn0000927	34
FBgn0000928	109
FBgn0000964	61
FBgn0000996	312
FBgn0001075	249
FBgn0001077	8
FBgn0001079	295
FBgn0001083	228
FBgn0001084	143
FBgn0001085	192
FBgn0001086	746
FBgn0001087	1738
FBgn0001089	2070
FBgn0001090	3642
FBgn0001091	23835
FBgn0001092	23036
FBgn0001098	12378
FBgn0001104	1301
FBgn0001105	6195
FBgn0001108	2436
FBgn0001112	6581
FBgn0001114	8635
FBgn0001120	2
FBgn0001122	2674
FBgn0001123	2258
FBgn0001124	19286
FBgn0001125	19864
FBgn0001128	24856
FBgn0001133	747
FBgn0001134	236
FBgn0001137	640
FBgn0001138	105
FBgn0001139	2650
FBgn0001142	4894
FBgn0001145	27454
FBgn0001147	180
FBgn0001148	95
FBgn0001149	19492
FBgn0001150	49
FBgn0001168	3030
FBgn0001169	863
FBgn0001170	34
FBgn0001174	1
FBgn0001179	471
FBgn0001180	159
FBgn0001185	478
FBgn0001186	9392
FBgn0001187	8485
FBgn0001189	1909
FBgn0001197	2137
FBgn0001202	1769
FBgn0001206	302
FBgn0001208	9190
FBgn0001215	11068
FBgn0001216	6045
FBgn0001217	9004
FBgn0001218	21432
FBgn0001220	15829
FBgn0001222	1578
FBgn0001224	1022
FBgn0001225	2484
FBgn0001226	1263
FBgn0001227	19
FBgn0001228+FBgn0001223	4101
FBgn0001229	99
FBgn0001230	1686
FBgn0001233	40312
FBgn0001234+FBgn0263537	5600
FBgn0001235	2596
FBgn0001247	3358
FBgn0001248	23725
FBgn0001250	3832
FBgn0001253	44
FBgn0001254	2
FBgn0001255	36
FBgn0001256	3
FBgn0001257	4978
FBgn0001258	2421
FBgn0001259	132
FBgn0001263	2568
FBgn0001269	463
FBgn0001276	231
FBgn0001280	1955
FBgn0001281	3366
FBgn0001285	396
FBgn0001291	1778
FBgn0001296	1020
FBgn0001297	8709
FBgn0001301	2040
FBgn0001308	4143
FBgn0001311	208
FBgn0001313	317
FBgn0001319	88
FBgn0001320	307
FBgn0001321	42
FBgn0001323	308
FBgn0001324	2023
FBgn0001325	54
FBgn0001330	225
FBgn0001332	1493
FBgn0001341	410
FBgn0001404	3535
FBgn0001491	880
FBgn0001565	2428
FBgn0001612	377
FBgn0001624	4578
FBgn0001941	3313
FBgn0001942	45641
FBgn0001961	3241
FBgn0001965	1643
FBgn0001967	0
FBgn0001970	13
FBgn0001974	510
FBgn0001977	1209
FBgn0001978	2593
FBgn0001981	242
FBgn0001983	8
FBgn0001986	813
FBgn0001987	1467
FBgn0001989	3401
FBgn0001990	407
FBgn0001991	3429
FBgn0001992	111
FBgn0001994	1915
FBgn0001995	888
FBgn0002021	985
FBgn0002022	2876
FBgn0002023	449
FBgn0002031	4475
FBgn0002036	3939
FBgn0002044	2226
FBgn0002069	629
FBgn0002121	3344
FBgn0002174	3994
FBgn0002183	1458
FBgn0002283	898
FBgn0002284	4993
FBgn0002306	1230
FBgn0002354	459
FBgn0002413	2634
FBgn0002431	6879
FBgn0002440	1
FBgn0002441	1743
FBgn0002466+FBgn0266678	332
FBgn0002521	2006
FBgn0002522	158
FBgn0002524	1392
FBgn0002525	1994
FBgn0002526	2109
FBgn0002531	30
FBgn0002533	4
FBgn0002534	0
FBgn0002535	0
FBgn0002542	879
FBgn0002552	700
FBgn0002561	0
FBgn0002562	16
FBgn0002563	140
FBgn0002564	46
FBgn0002565	2050
FBgn0002566	2596
FBgn0002567	2745
FBgn0002569	4507
FBgn0002570	72910
FBgn0002571	4727
FBgn0002573	64
FBgn0002576	65
FBgn0002577	28
FBgn0002579	16216
FBgn0002590	22863
FBgn0002592	24
FBgn0002593	21781
FBgn0002607	26125
FBgn0002609	75
FBgn0002622	26766
FBgn0002626	20033
FBgn0002629	4
FBgn0002631	0
FBgn0002632	3
FBgn0002633	5
FBgn0002638	1434
FBgn0002641	910
FBgn0002643	1500
FBgn0002645	3455
FBgn0002673	1724
FBgn0002707	231
FBgn0002709+FBgn0028581	4197
FBgn0002715	1178
FBgn0002716	55
FBgn0002719	34599
FBgn0002723	759
FBgn0002732	25
FBgn0002733	185
FBgn0002734	2
FBgn0002735	2
FBgn0002736	439
FBgn0002772	11512
FBgn0002773	30142
FBgn0002774	1812
FBgn0002775	529
FBgn0002778	1279
FBgn0002780	2915
FBgn0002783	1696
FBgn0002787	4219
FBgn0002789	8722
FBgn0002791	969
FBgn0002838	187
FBgn0002842	246
FBgn0002855	21003
FBgn0002856	5238
FBgn0002862	12986
FBgn0002863	0
FBgn0002865	16505
FBgn0002868	40580
FBgn0002869	305
FBgn0002872	395
FBgn0002873	2648
FBgn0002878	287
FBgn0002887	692
FBgn0002891	376
FBgn0002899	176
FBgn0002901	463
FBgn0002905	428
FBgn0002906	1231
FBgn0002914	2967
FBgn0002917	858
FBgn0002921	61958
FBgn0002922	86
FBgn0002924	376
FBgn0002926	28
FBgn0002930	5883
FBgn0002931	477
FBgn0002932	262
FBgn0002933	0
FBgn0002936	0
FBgn0002937	1315
FBgn0002938	13322
FBgn0002939	3968
FBgn0002940	95295
FBgn0002941	65
FBgn0002945	484
FBgn0002948	117
FBgn0002962	33
FBgn0002973	2648
FBgn0002985	425
FBgn0002989	244
FBgn0003002	44
FBgn0003008	554
FBgn0003009	957
FBgn0003011	183
FBgn0003015	11
FBgn0003023	32
FBgn0003028	289
FBgn0003034	7787
FBgn0003041	862
FBgn0003042	327
FBgn0003044	957
FBgn0003046	17
FBgn0003048	1138
FBgn0003053	1729
FBgn0003057	0
FBgn0003060	39
FBgn0003062	930
FBgn0003065	5
FBgn0003068	698
FBgn0003071	13411
FBgn0003074	22645
FBgn0003076	14365
FBgn0003079	734
FBgn0003082	85
FBgn0003086	0
FBgn0003087	301
FBgn0003089	141
FBgn0003090	290
FBgn0003091	1533
FBgn0003093	2707
FBgn0003114	24
FBgn0003116	1012
FBgn0003117	81
FBgn0003118	1413
FBgn0003124	2794
FBgn0003129	193
FBgn0003130	11
FBgn0003132	2130
FBgn0003134	6576
FBgn0003137	4305
FBgn0003139	862
FBgn0003140	718
FBgn0003141	1319
FBgn0003145	511
FBgn0003149	13122
FBgn0003159	5215
FBgn0003162	1804
FBgn0003165	1897
FBgn0003169	1747
FBgn0003174	85
FBgn0003175	2742
FBgn0003187	3334
FBgn0003189	1485
FBgn0003204	2565
FBgn0003205	1872
FBgn0003206	1426
FBgn0003209	2435
FBgn0003210	1471
FBgn0003218	4128
FBgn0003227	27
FBgn0003231	17464
FBgn0003248	617
FBgn0003249	1394
FBgn0003250	6647
FBgn0003254	421
FBgn0003255	119
FBgn0003256	1484
FBgn0003257	943
FBgn0003261	17307
FBgn0003267	12
FBgn0003268	297
FBgn0003270	0
FBgn0003274	21904
FBgn0003275	1295
FBgn0003277	1675
FBgn0003278	292
FBgn0003279	31026
FBgn0003285	105
FBgn0003292	101
FBgn0003295	59
FBgn0003300	23
FBgn0003301	1682
FBgn0003302	1359
FBgn0003308	2697
FBgn0003310	1248
FBgn0003312	27
FBgn0003313+FBgn0263087	33
FBgn0003317	1121
FBgn0003319	12
FBgn0003321	3173
FBgn0003326	121
FBgn0003328	2026
FBgn0003330	385
FBgn0003334	1506
FBgn0003339	203
FBgn0003345	2245
FBgn0003346	817
FBgn0003353	394
FBgn0003356	6393
FBgn0003357	5872
FBgn0003358	12379
FBgn0003360	72018
FBgn0003366	3203
FBgn0003372	15
FBgn0003373	0
FBgn0003374	0
FBgn0003375	0
FBgn0003377	0
FBgn0003378	2
FBgn0003380	2991
FBgn0003382	22
FBgn0003386	1091
FBgn0003388	176
FBgn0003390	1252
FBgn0003391	1422
FBgn0003392	7625
FBgn0003396	1851
FBgn0003401	63
FBgn0003410	2463
FBgn0003411	2
FBgn0003415	2444
FBgn0003416	510
FBgn0003423	7581
FBgn0003429	4547
FBgn0003430	108
FBgn0003435	20334
FBgn0003444	300
FBgn0003447	774
FBgn0003448	3
FBgn0003449	873
FBgn0003450	10
FBgn0003459	510
FBgn0003460	415
FBgn0003462	19482
FBgn0003463	2167
FBgn0003464	1953
FBgn0003475	6137
FBgn0003479	274
FBgn0003480	67
FBgn0003482	40
FBgn0003483	160
FBgn0003486	1
FBgn0003495	888
FBgn0003499	188
FBgn0003502+FBgn0262374	1153
FBgn0003510+FBgn0003511	329
FBgn0003512	566
FBgn0003513	288
FBgn0003514	2562
FBgn0003515	1091
FBgn0003517	30002
FBgn0003520	2692
FBgn0003525	26
FBgn0003527	303
FBgn0003545	1086
FBgn0003557	3019
FBgn0003559	1016
FBgn0003567	1040
FBgn0003575	1539
FBgn0003598	865
FBgn0003607	1869
FBgn0003612	2914
FBgn0003638	8581
FBgn0003651	2161
FBgn0003654	848
FBgn0003655	92
FBgn0003656	7527
FBgn0003660	5064
FBgn0003676	2045
FBgn0003683	0
FBgn0003687	335
FBgn0003701	313
FBgn0003710	458
FBgn0003714	448
FBgn0003716	2224
FBgn0003719	106
FBgn0003720	0
FBgn0003721	13773
FBgn0003731	3314
FBgn0003732	1932
FBgn0003733	209
FBgn0003741	338
FBgn0003742	1102
FBgn0003744	1874
FBgn0003747	3
FBgn0003748	17404
FBgn0003751	21
FBgn0003861	11484
FBgn0003862	2319
FBgn0003863	70604
FBgn0003865	0
FBgn0003866	482
FBgn0003867	1540
FBgn0003870	2386
FBgn0003882	1131
FBgn0003884	41303
FBgn0003885	6914
FBgn0003886	808
FBgn0003887	11208
FBgn0003888	2386
FBgn0003889	26784
FBgn0003890	3972
FBgn0003891	13716
FBgn0003892	721
FBgn0003896	233
FBgn0003900	474
FBgn0003916	1
FBgn0003920	0
FBgn0003922	0
FBgn0003923	0
FBgn0003926	1
FBgn0003930	3
FBgn0003931	0
FBgn0003933	0
FBgn0003934	3
FBgn0003935	5
FBgn0003936	0
FBgn0003938	0
FBgn0003941	20197
FBgn0003942	24757
FBgn0003943	17457
FBgn0003944	555
FBgn0003950	240
FBgn0003961	3682
FBgn0003963	422
FBgn0003964	1326
FBgn0003965	1322
FBgn0003969	1125
FBgn0003975	218
FBgn0003977	767
FBgn0003978	219
FBgn0003979	1
FBgn0003980	2
FBgn0003983	1
FBgn0003984	405
FBgn0003996	610
FBgn0003997	335
FBgn0004003	1210
FBgn0004009	60
FBgn0004028	12014
FBgn0004034	4
FBgn0004045	22
FBgn0004047	360
FBgn0004049	1548
FBgn0004050	1111
FBgn0004052	13
FBgn0004053	10
FBgn0004054	1
FBgn0004055	2101
FBgn0004057	4783
FBgn0004066	3585
FBgn0004087	451
FBgn0004101	393
FBgn0004102	239
FBgn0004103	6210
FBgn0004106	790
FBgn0004107	82
FBgn0004108	497
FBgn0004110	11
FBgn0004117	11378
FBgn0004118	354
FBgn0004132	695
FBgn0004133	1091
FBgn0004143	4
FBgn0004167	9268
FBgn0004168	251
FBgn0004169	17350
FBgn0004170	1
FBgn0004171	6737
FBgn0004172	1459
FBgn0004173	7007
FBgn0004174	7271
FBgn0004175	3596
FBgn0004177	9486
FBgn0004179	4419
FBgn0004181	235208
FBgn0004183	3
FBgn0004185	0
FBgn0004186	0
FBgn0004187	2
FBgn0004188	1
FBgn0004189	0
FBgn0004190	0
FBgn0004191	1
FBgn0004192	0
FBgn0004197	206
FBgn0004198	1284
FBgn0004227	2340
FBgn0004228	774
FBgn0004237	3640
FBgn0004240	60
FBgn0004242	6917
FBgn0004244	1703
FBgn0004359	711
FBgn0004360	158
FBgn0004362	1238
FBgn0004363	28216
FBgn0004364	1318
FBgn0004367	216
FBgn0004368	1785
FBgn0004369	1804
FBgn0004370	2639
FBgn0004372	180
FBgn0004373	4980
FBgn0004374	1052
FBgn0004378	183
FBgn0004379	1103
FBgn0004380	1225
FBgn0004381	745
FBgn0004387	2046
FBgn0004389	3
FBgn0004390	1223
FBgn0004391	663
FBgn0004394	96
FBgn0004395	905
FBgn0004396	1713
FBgn0004397	2694
FBgn0004400	21
FBgn0004401	5902
FBgn0004403	9348
FBgn0004404	3381
FBgn0004406	256
FBgn0004407+FBgn0064115	866
FBgn0004414	19245
FBgn0004419	3324
FBgn0004425	158
FBgn0004426	0
FBgn0004427	47
FBgn0004428	334
FBgn0004429	4146
FBgn0004430	9
FBgn0004431	248
FBgn0004432	24926
FBgn0004436	3985
FBgn0004449	3090
FBgn0004456	1697
FBgn0004462	1022
FBgn0004463	493
FBgn0004465	1130
FBgn0004507	18458
FBgn0004509	3771
FBgn0004510	394
FBgn0004511	3
FBgn0004512	7474
FBgn0004513	701
FBgn0004514	109
FBgn0004516	3609
FBgn0004552	606
FBgn0004554	18
FBgn0004556	269
FBgn0004567	53
FBgn0004569	382
FBgn0004573	187
FBgn0004574	4264
FBgn0004575	2309
FBgn0004577	8
FBgn0004580	2421
FBgn0004581	1916
FBgn0004583	1110
FBgn0004584	684
FBgn0004587	6578
FBgn0004588	1
FBgn0004589	3
FBgn0004590	0
FBgn0004591	0
FBgn0004592	0
FBgn0004593	0
FBgn0004594	0
FBgn0004595	1951
FBgn0004597	536
FBgn0004598	2627
FBgn0004606	681
FBgn0004607	765
FBgn0004611	3380
FBgn0004618	250
FBgn0004619	219
FBgn0004620	332
FBgn0004622	140
FBgn0004623	4990
FBgn0004629	3
FBgn0004635	403
FBgn0004636	4161
FBgn0004638	1760
FBgn0004643	759
FBgn0004644	130
FBgn0004646	2928
FBgn0004647	551
FBgn0004648	3551
FBgn0004649+FBgn0263530	6
FBgn0004650	579
FBgn0004652	1304
FBgn0004654	11921
FBgn0004655	1051
FBgn0004656	2936
FBgn0004657	3652
FBgn0004666	116
FBgn0004687	4163
FBgn0004698	1627
FBgn0004777	11
FBgn0004778	96
FBgn0004779	3
FBgn0004780	25
FBgn0004781	46
FBgn0004782	0
FBgn0004783	0
FBgn0004784	3967
FBgn0004795	1060
FBgn0004797	2134
FBgn0004811	947
FBgn0004828	11330
FBgn0004832	379
FBgn0004837	561
FBgn0004838	13196
FBgn0004839	176
FBgn0004841	48
FBgn0004842	61
FBgn0004852	2625
FBgn0004854	235
FBgn0004855	528
FBgn0004856	1007
FBgn0004858	840
FBgn0004859	1110
FBgn0004860	294
FBgn0004861	555
FBgn0004862	46
FBgn0004863	46
FBgn0004864	1163
FBgn0004865	337
FBgn0004867	26172
FBgn0004868	10294
FBgn0004870	120
FBgn0004872	81
FBgn0004875	3265
FBgn0004876	5314
FBgn0004878	1
FBgn0004880	793
FBgn0004882	10317
FBgn0004885	2492
FBgn0004888	10751
FBgn0004889	3716
FBgn0004892	141
FBgn0004893	1138
FBgn0004895	12
FBgn0004896	41
FBgn0004897	8
FBgn0004898	36
FBgn0004901	372
FBgn0004903	2473
FBgn0004907	28343
FBgn0004908	429
FBgn0004910	2176
FBgn0004911	20
FBgn0004913	1557
FBgn0004914	4757
FBgn0004915	1202
FBgn0004919	1146
FBgn0004921	11904
FBgn0004924	3715
FBgn0004926	4462
FBgn0004956	273
FBgn0004957	272
FBgn0004959	14
FBgn0005198	1584
FBgn0005278	13685
FBgn0005322	1731
FBgn0005355	731
FBgn0005386	2457
FBgn0005390	26
FBgn0005391	47
FBgn0005411	2056
FBgn0005427	1383
FBgn0005533	16792
FBgn0005536	6693
FBgn0005558	236
FBgn0005561	331
FBgn0005564	835
FBgn0005585	23513
FBgn0005586	1824
FBgn0005590	3
FBgn0005592	269
FBgn0005593	28184
FBgn0005596	672
FBgn0005612	1378
FBgn0005613	123
FBgn0005614	6150
FBgn0005617	706
FBgn0005619	665
FBgn0005624	155
FBgn0005626	2827
FBgn0005631	1050
FBgn0005632	6748
FBgn0005633	73
FBgn0005636	463
FBgn0005638	133
FBgn0005640	1823
FBgn0005642	900
FBgn0005648	1494
FBgn0005649	3831
FBgn0005654+FBgn0085344	3806
FBgn0005655	257
FBgn0005658	164
FBgn0005659	1176
FBgn0005660	84
FBgn0005664	772
FBgn0005666	29974
FBgn0005670	726
FBgn0005671	19781
FBgn0005672	1858
FBgn0005674	2119
FBgn0005677	392
FBgn0005683	214
FBgn0005694	1357
FBgn0005695	601
FBgn0005696	103
FBgn0005771	1265
FBgn0005775	618
FBgn0005777	2210
FBgn0005778	648
FBgn0005779	562
FBgn0008635	5146
FBgn0008636	75
FBgn0008646	63
FBgn0008651	156
FBgn0010014	661
FBgn0010015	748
FBgn0010019	523856
FBgn0010038	364
FBgn0010039	709
FBgn0010040	16
FBgn0010041	142
FBgn0010042	6
FBgn0010043	183
FBgn0010044	96
FBgn0010051	3313
FBgn0010052	525
FBgn0010053	10065
FBgn0010078	20301
FBgn0010097	16
FBgn0010100	42442
FBgn0010105	405
FBgn0010109	1
FBgn0010113	1091
FBgn0010114	3213
FBgn0010173	1897
FBgn0010194	220
FBgn0010197	50
FBgn0010198	14127
FBgn0010213	5802
FBgn0010215	3141
FBgn0010217	71213
FBgn0010220	456
FBgn0010222	1189
FBgn0010223	556
FBgn0010225	23612
FBgn0010226	12040
FBgn0010228	4130
FBgn0010235	2757
FBgn0010238	2300
FBgn0010240	182
FBgn0010241	1890
FBgn0010246	6531
FBgn0010247	1243
FBgn0010258	578
FBgn0010263	7743
FBgn0010265	21094
FBgn0010269	678
FBgn0010278	1029
FBgn0010280	3975
FBgn0010282	1353
FBgn0010287	457
FBgn0010288	4150
FBgn0010292	645
FBgn0010294	0
FBgn0010295	0
FBgn0010296	0
FBgn0010300	759
FBgn0010303	1425
FBgn0010309	695
FBgn0010313	1662
FBgn0010314	231
FBgn0010315	454
FBgn0010316	526
FBgn0010317	30
FBgn0010323	10
FBgn0010328	1644
FBgn0010329	280
FBgn0010333	2105
FBgn0010339	1291
FBgn0010340	483
FBgn0010341	3608
FBgn0010342	318
FBgn0010348	13644
FBgn0010350	5326
FBgn0010352	42927
FBgn0010355	2442
FBgn0010356	626
FBgn0010357	50733
FBgn0010358	10
FBgn0010359	0
FBgn0010379	2881
FBgn0010380	2681
FBgn0010381	1130
FBgn0010382	425
FBgn0010383	421
FBgn0010385	74
FBgn0010387	14636
FBgn0010388	52
FBgn0010389	687
FBgn0010391	2591
FBgn0010395	816
FBgn0010397	1646
FBgn0010398	236
FBgn0010399	370
FBgn0010401	1028
FBgn0010403	1117
FBgn0010406	1629
FBgn0010407	96
FBgn0010408	10702
FBgn0010409	16560
FBgn0010411	25285
FBgn0010412	10082
FBgn0010414	311
FBgn0010415	6743
FBgn0010416	911
FBgn0010417	889
FBgn0010421	483
FBgn0010422	1259
FBgn0010423	455
FBgn0010424	1003
FBgn0010425	3856
FBgn0010431	137
FBgn0010433	2
FBgn0010434	8058
FBgn0010435	20493
FBgn0010438	80
FBgn0010441	660
FBgn0010452	295
FBgn0010453	135
FBgn0010470	7443
FBgn0010473	2413
FBgn0010482	6039
FBgn0010488	13709
FBgn0010497	1451
FBgn0010501	309
FBgn0010504	4189
FBgn0010516	7623
FBgn0010520	269
FBgn0010531	827
FBgn0010548	14785
FBgn0010549	177
FBgn0010551	7413
FBgn0010575	2303
FBgn0010583	1921
FBgn0010590	4247
FBgn0010591	3203
FBgn0010602	1854
FBgn0010607	360
FBgn0010611	6443
FBgn0010612	8337
FBgn0010620	3066
FBgn0010621	2192
FBgn0010622	612
FBgn0010638	4412
FBgn0010651	3517
FBgn0010660	1184
FBgn0010741	1063
FBgn0010747	3971
FBgn0010750	888
FBgn0010762	1515
FBgn0010768	174
FBgn0010770	258
FBgn0010772	4098
FBgn0010774	2713
FBgn0010786	3973
FBgn0010803	1784
FBgn0010808	2468
FBgn0010812	1321
FBgn0010825	3276
FBgn0010830	549
FBgn0010877	1562
FBgn0010894	791
FBgn0010905	2195
FBgn0010909	4078
FBgn0010926	470
FBgn0011016	3101
FBgn0011020	154
FBgn0011202	1917
FBgn0011204	4217
FBgn0011205	2823
FBgn0011206	14443
FBgn0011207	1467
FBgn0011211	47823
FBgn0011217	17414
FBgn0011224	5793
FBgn0011225	14458
FBgn0011227	3631
FBgn0011230	12102
FBgn0011232	829
FBgn0011236	826
FBgn0011239	980
FBgn0011241	685
FBgn0011244	13443
FBgn0011259	823
FBgn0011260	755
FBgn0011270	5387
FBgn0011272	20032
FBgn0011273+FBgn0039374	3997
FBgn0011274	3117
FBgn0011276	14
FBgn0011277	10
FBgn0011278	33
FBgn0011279	264
FBgn0011280	10374
FBgn0011281	673
FBgn0011282	5
FBgn0011283	489
FBgn0011284	26923
FBgn0011286	5570
FBgn0011288	1897
FBgn0011289	2719
FBgn0011290	808
FBgn0011291	299
FBgn0011293	934
FBgn0011294	314
FBgn0011296	4596
FBgn0011297	511
FBgn0011300	2080
FBgn0011305	1039
FBgn0011327	3418
FBgn0011335	307
FBgn0011336	5945
FBgn0011361	5886
FBgn0011455	7187
FBgn0011474	620
FBgn0011476	420
FBgn0011481	1962
FBgn0011509	880
FBgn0011554	375
FBgn0011555	3584
FBgn0011556	590
FBgn0011559	66659
FBgn0011566	408
FBgn0011569	306
FBgn0011570	1174
FBgn0011571	1417
FBgn0011573	2470
FBgn0011576	0
FBgn0011581	988
FBgn0011582	363
FBgn0011584	6920
FBgn0011586	1464
FBgn0011589	286
FBgn0011591	651
FBgn0011592	865
FBgn0011596	2132
FBgn0011603	2988
FBgn0011604	2192
FBgn0011606	3458
FBgn0011638	1882
FBgn0011640	1995
FBgn0011642	2451
FBgn0011648	1460
FBgn0011653	3
FBgn0011655	1058
FBgn0011656	2721
FBgn0011659	123
FBgn0011660	466
FBgn0011661	9216
FBgn0011666	1479
FBgn0011668	43907
FBgn0011669	55076
FBgn0011670	6943
FBgn0011672	2842
FBgn0011674	303
FBgn0011676	383
FBgn0011692	136
FBgn0011693	2974
FBgn0011694	65612
FBgn0011695	40552
FBgn0011701	529
FBgn0011703	159
FBgn0011704	788
FBgn0011705	730
FBgn0011706	21
FBgn0011708	3249
FBgn0011710	998
FBgn0011715	570
FBgn0011722	2160
FBgn0011723	241
FBgn0011725	14188
FBgn0011726	6604
FBgn0011737	2156
FBgn0011739	1920
FBgn0011740	1607
FBgn0011741	665
FBgn0011742	2785
FBgn0011743	2044
FBgn0011745	2116
FBgn0011746	838
FBgn0011747	9536
FBgn0011754	6474
FBgn0011758	76
FBgn0011760	9558
FBgn0011761	76
FBgn0011762	55
FBgn0011763	1979
FBgn0011764	1327
FBgn0011766	2797
FBgn0011768	5724
FBgn0011769	345
FBgn0011770	4180
FBgn0011771	920
FBgn0011774	329
FBgn0011785	2181
FBgn0011787	890
FBgn0011802	544
FBgn0011812	0
FBgn0011817	2783
FBgn0011818	1103
FBgn0011822	233
FBgn0011824	436
FBgn0011826	1663
FBgn0011828	1374
FBgn0011829	71
FBgn0011832	0
FBgn0011834	1460
FBgn0011836	588
FBgn0011837	2752
FBgn0011840	0
FBgn0011844	0
FBgn0011845	0
FBgn0011848	0
FBgn0011849	0
FBgn0011850	0
FBgn0011851	0
FBgn0011852	0
FBgn0011853	0
FBgn0011855	0
FBgn0011858	0
FBgn0011859	3
FBgn0011860	1
FBgn0011861	0
FBgn0011862	0
FBgn0011863	0
FBgn0011864	0
FBgn0011865	0
FBgn0011866	0
FBgn0011867	0
FBgn0011868	0
FBgn0011869	0
FBgn0011870	0
FBgn0011871	0
FBgn0011872	0
FBgn0011877	0
FBgn0011878	0
FBgn0011879	0
FBgn0011880	0
FBgn0011881	1
FBgn0011882	0
FBgn0011883	0
FBgn0011884	0
FBgn0011885	0
FBgn0011887	0
FBgn0011888	0
FBgn0011889	0
FBgn0011890	0
FBgn0011891	0
FBgn0011892	2
FBgn0011893	3
FBgn0011894	0
FBgn0011895	0
FBgn0011896	0
FBgn0011897	0
FBgn0011902	0
FBgn0011904	0
FBgn0011905	0
FBgn0011906	0
FBgn0011909	0
FBgn0011910	0
FBgn0011915	0
FBgn0011916	1
FBgn0011919	0
FBgn0011921	0
FBgn0011927	0
FBgn0011928	0
FBgn0011931	0
FBgn0011932	0
FBgn0011933	0
FBgn0011934	0
FBgn0011935	0
FBgn0011936	0
FBgn0011937	0
FBgn0011938	0
FBgn0011944	0
FBgn0011945	0
FBgn0011948	0
FBgn0011949	0
FBgn0011950	0
FBgn0011951	0
FBgn0011952	0
FBgn0011953	0
FBgn0011954	0
FBgn0011955	0
FBgn0011956	0
FBgn0011957	0
FBgn0011958	0
FBgn0011959	0
FBgn0011960	0
FBgn0011961	0
FBgn0011962	0
FBgn0011963	0
FBgn0011965	0
FBgn0011966	0
FBgn0011970	0
FBgn0011971	1
FBgn0011974	0
FBgn0011975	0
FBgn0011976	0
FBgn0011977	0
FBgn0011980	0
FBgn0011981	0
FBgn0011982	0
FBgn0011983	0
FBgn0011984	0
FBgn0011985	0
FBgn0011986	0
FBgn0011987	1
FBgn0011993	0
FBgn0011994	0
FBgn0011998	0
FBgn0011999	0
FBgn0012000	0
FBgn0012001	0
FBgn0012002	0
FBgn0012003	0
FBgn0012004	0
FBgn0012009	0
FBgn0012010	0
FBgn0012011	0
FBgn0012016	0
FBgn0012017	0
FBgn0012018	0
FBgn0012024	2
FBgn0012025	3
FBgn0012026	10
FBgn0012027	1
FBgn0012028	0
FBgn0012034	32187
FBgn0012036	47172
FBgn0012037	6809
FBgn0012042	45
FBgn0012051	2399
FBgn0012058	2992
FBgn0012344	477
FBgn0013263+FBgn0260233	4054
FBgn0013269	1069
FBgn0013272	23930
FBgn0013275	0
FBgn0013276	0
FBgn0013277	0
FBgn0013278	12
FBgn0013279	13
FBgn0013300	1605
FBgn0013301	3028
FBgn0013303	1275
FBgn0013305	5739
FBgn0013307	3316
FBgn0013308	39
FBgn0013323	171
FBgn0013325	21133
FBgn0013334	8224
FBgn0013342	7070
FBgn0013343	1158
FBgn0013347	1212
FBgn0013348	2200
FBgn0013432	591
FBgn0013433	132
FBgn0013435	250
FBgn0013467	2007
FBgn0013469	331
FBgn0013531	251
FBgn0013548	104
FBgn0013563	696
FBgn0013576	14194
FBgn0013672	59262
FBgn0013673	129
FBgn0013674	440365
FBgn0013675	101803
FBgn0013676	222282
FBgn0013678	115135
FBgn0013679	21201
FBgn0013680	626
FBgn0013681	9397
FBgn0013683	118
FBgn0013684	13972
FBgn0013685	112
FBgn0013686	740862
FBgn0013688	2144
FBgn0013689	3
FBgn0013690	11
FBgn0013691	1
FBgn0013692	0
FBgn0013693	1
FBgn0013694	6
FBgn0013695	2
FBgn0013696	0
FBgn0013697	112
FBgn0013698	13
FBgn0013699	9
FBgn0013700	0
FBgn0013701	1
FBgn0013702	0
FBgn0013703	1
FBgn0013704	23
FBgn0013705	0
FBgn0013706	0
FBgn0013707	0
FBgn0013708	11
FBgn0013709	0
FBgn0013710	21
FBgn0013717	600
FBgn0013718	1964
FBgn0013720	892
FBgn0013725	260
FBgn0013726	1239
FBgn0013732	193
FBgn0013733	23590
FBgn0013746	1594
FBgn0013749	3543
FBgn0013750	2659
FBgn0013751	147
FBgn0013753	359
FBgn0013755	10
FBgn0013756	2183
FBgn0013762	589
FBgn0013763	12588
FBgn0013764	1075
FBgn0013765	6409
FBgn0013767	126
FBgn0013770	24435
FBgn0013771	1515
FBgn0013772	40826
FBgn0013773	63
FBgn0013799	1109
FBgn0013809	1229
FBgn0013810	2678
FBgn0013811	870
FBgn0013812	776
FBgn0013813	1845
FBgn0013949	1281
FBgn0013953	385
FBgn0013954	5993
FBgn0013972	823
FBgn0013973	509
FBgn0013981	11973
FBgn0013983	1071
FBgn0013984	811
FBgn0013987	2669
FBgn0013995	7075
FBgn0013997	2432
FBgn0014000	2433
FBgn0014002	21780
FBgn0014006	1846
FBgn0014007	1290
FBgn0014009	4188
FBgn0014010	6922
FBgn0014011	1604
FBgn0014018	3960
FBgn0014019	490
FBgn0014020	12119
FBgn0014022	237
FBgn0014023	706
FBgn0014024	917
FBgn0014026	38215
FBgn0014028	13983
FBgn0014029	1248
FBgn0014031	4627
FBgn0014032	541
FBgn0014033	586
FBgn0014037	5082
FBgn0014073	1076
FBgn0014075	3152
FBgn0014076	1
FBgn0014092	463
FBgn0014127	1194
FBgn0014133	2832
FBgn0014135	519
FBgn0014141	4443
FBgn0014143	67
FBgn0014163	4968
FBgn0014179	40
FBgn0014184	54441
FBgn0014189	2258
FBgn0014269	673
FBgn0014340	246
FBgn0014342	447
FBgn0014343	341
FBgn0014366	647
FBgn0014368	9
FBgn0014380	1387
FBgn0014388	1102
FBgn0014391	4255
FBgn0014395	458
FBgn0014396	5058
FBgn0014411	2074
FBgn0014417	837
FBgn0014427	4363
FBgn0014454	7
FBgn0014455	1741
FBgn0014464	30
FBgn0014465	13
FBgn0014466	7
FBgn0014469	11035
FBgn0014848	0
FBgn0014849	0
FBgn0014850	1
FBgn0014851	0
FBgn0014857	3192
FBgn0014859	272
FBgn0014861	241
FBgn0014863	14664
FBgn0014865	182
FBgn0014868	3228
FBgn0014869	7174
FBgn0014870	2319
FBgn0014877	2736
FBgn0014879	961
FBgn0014903+FBgn0053082	2470
FBgn0014906	3888
FBgn0014930	1642
FBgn0014931	119
FBgn0014949	1
FBgn0015000	1406
FBgn0015001	733
FBgn0015008	1830
FBgn0015010	4134
FBgn0015011	1668
FBgn0015019	2088
FBgn0015024	7586
FBgn0015025	166
FBgn0015031	6718
FBgn0015032	77
FBgn0015033	1241
FBgn0015034	381
FBgn0015035	3171
FBgn0015036	20
FBgn0015037	106
FBgn0015038	518
FBgn0015039	15373
FBgn0015040	0
FBgn0015075	986
FBgn0015218	8360
FBgn0015221	32157
FBgn0015222	38907
FBgn0015229	858
FBgn0015230	1769
FBgn0015239	1721
FBgn0015240	1516
FBgn0015245	12001
FBgn0015247	3387
FBgn0015268	179
FBgn0015269	2674
FBgn0015270	71
FBgn0015271	176
FBgn0015277	1004
FBgn0015278	3557
FBgn0015279	1802
FBgn0015282	4986
FBgn0015283	5212
FBgn0015286	2232
FBgn0015295	556
FBgn0015296	765
FBgn0015298	939
FBgn0015299	537
FBgn0015300	486
FBgn0015316	94
FBgn0015320	3368
FBgn0015321	4199
FBgn0015323	813
FBgn0015324	19423
FBgn0015331	881
FBgn0015336	302
FBgn0015338	956
FBgn0015351	153
FBgn0015359	1434
FBgn0015360	1066
FBgn0015371	1498
FBgn0015372	832
FBgn0015376	126
FBgn0015379	596
FBgn0015380	332
FBgn0015381	21
FBgn0015391	288
FBgn0015393	435
FBgn0015396	332
FBgn0015399	528
FBgn0015400	326
FBgn0015402	1204
FBgn0015477	2678
FBgn0015509	4757
FBgn0015513	3962
FBgn0015519	149
FBgn0015520	990
FBgn0015521	10920
FBgn0015522	728
FBgn0015524	150
FBgn0015527	675
FBgn0015541	2334
FBgn0015543	32
FBgn0015544	772
FBgn0015546	419
FBgn0015550	10
FBgn0015553	167
FBgn0015558	1199
FBgn0015561	84
FBgn0015568	2561
FBgn0015569	2227
FBgn0015570	1631
FBgn0015571	5064
FBgn0015572	424
FBgn0015574	959
FBgn0015575	10533
FBgn0015576	3931
FBgn0015577	1963
FBgn0015582	521
FBgn0015583	1615
FBgn0015584	21614
FBgn0015585	7324
FBgn0015586	15175
FBgn0015589	1702
FBgn0015591	620
FBgn0015600	9226
FBgn0015602	608
FBgn0015609	1253
FBgn0015614	3821
FBgn0015615	677
FBgn0015618	161
FBgn0015621	156
FBgn0015622	11719
FBgn0015623	45646
FBgn0015625	530
FBgn0015663	326
FBgn0015664	857
FBgn0015714	4269
FBgn0015721	213
FBgn0015737	5083
FBgn0015754	4238
FBgn0015756	19561
FBgn0015765	728
FBgn0015766+FBgn0065097	44255
FBgn0015770	31
FBgn0015772	3230
FBgn0015773	463
FBgn0015774	738
FBgn0015776	8228
FBgn0015777	9849
FBgn0015778	9529
FBgn0015781	911
FBgn0015789	3789
FBgn0015790	7181
FBgn0015791	3417
FBgn0015793	1040
FBgn0015794	997
FBgn0015795	7273
FBgn0015797	2026
FBgn0015799	1429
FBgn0015801	328
FBgn0015803	1863
FBgn0015805	1079
FBgn0015806	3248
FBgn0015808	3383
FBgn0015818	371
FBgn0015828	840
FBgn0015829	515
FBgn0015831	940
FBgn0015834	4972
FBgn0015838	570
FBgn0015872	3290
FBgn0015903	785
FBgn0015904	158
FBgn0015905	458
FBgn0015919	307
FBgn0015924	4148
FBgn0015925	395
FBgn0015926	14
FBgn0015929	450
FBgn0015949	2659
FBgn0016013	1846
FBgn0016031	3344
FBgn0016032	548
FBgn0016034	560
FBgn0016036	22
FBgn0016038	1713
FBgn0016041	2273
FBgn0016047	215
FBgn0016053	2
FBgn0016054	85
FBgn0016059	3321
FBgn0016061	659
FBgn0016070	1924
FBgn0016075	2483
FBgn0016076	2323
FBgn0016078	1642
FBgn0016080	2263
FBgn0016081	6818
FBgn0016119	8425
FBgn0016120	10612
FBgn0016122	8103
FBgn0016123	7961
FBgn0016126	11586
FBgn0016131	277
FBgn0016641	1326
FBgn0016650	774
FBgn0016660	82
FBgn0016672	1555
FBgn0016675	3656
FBgn0016684	3672
FBgn0016685	2199
FBgn0016687	11351
FBgn0016691	11764
FBgn0016693	7470
FBgn0016694	6657
FBgn0016696	5409
FBgn0016697	4384
FBgn0016698	666
FBgn0016700	4608
FBgn0016701	2387
FBgn0016715	2650
FBgn0016726	9095
FBgn0016754	1633
FBgn0016756	11475
FBgn0016762	289
FBgn0016792	764
FBgn0016794	796
FBgn0016797	2036
FBgn0016917	9745
FBgn0016919	888
FBgn0016920	235
FBgn0016926	9582
FBgn0016930	1605
FBgn0016970	301
FBgn0016974	1142
FBgn0016976+FBgn0016975	3921
FBgn0016977	5355
FBgn0016978	1587
FBgn0016983	1915
FBgn0016984	2309
FBgn0017414	257
FBgn0017418	3072
FBgn0017424	5
FBgn0017429	840
FBgn0017430	626
FBgn0017448	1758
FBgn0017456	1607
FBgn0017457	1077
FBgn0017482	523
FBgn0017545	45574
FBgn0017550	1395
FBgn0017551	517
FBgn0017556	1409
FBgn0017558	7482
FBgn0017561	1114
FBgn0017566	13132
FBgn0017567	5519
FBgn0017572	2894
FBgn0017577	125
FBgn0017578	868
FBgn0017579	17624
FBgn0017581	38457
FBgn0017590	484
FBgn0019624	18857
FBgn0019637	630
FBgn0019643	7884
FBgn0019644	16313
FBgn0019650	489
FBgn0019660	290
FBgn0019661	13345
FBgn0019662	1620
FBgn0019686	291
FBgn0019809	26
FBgn0019828	15733
FBgn0019830	4869
FBgn0019886	8189
FBgn0019890	5446
FBgn0019925	4655
FBgn0019928	1566
FBgn0019929	1710
FBgn0019932	2368
FBgn0019936	11570
FBgn0019938	670
FBgn0019940	2582
FBgn0019947	1656
FBgn0019948	4916
FBgn0019949	536
FBgn0019952	1447
FBgn0019957	6474
FBgn0019960	9741
FBgn0019968	5363
FBgn0019972	723
FBgn0019982	2657
FBgn0019985	455
FBgn0019990	1288
FBgn0020018	1947
FBgn0020224	1794
FBgn0020235	14214
FBgn0020236	30326
FBgn0020238	17084
FBgn0020248	44
FBgn0020249	2602
FBgn0020251	1153
FBgn0020255	5962
FBgn0020257	1069
FBgn0020258	73
FBgn0020261	1856
FBgn0020269	558
FBgn0020270	299
FBgn0020272	165
FBgn0020277	209
FBgn0020278	1340
FBgn0020279	6377
FBgn0020280	591
FBgn0020294	778
FBgn0020299	1016
FBgn0020300	2063
FBgn0020304	4191
FBgn0020305	461
FBgn0020307	716
FBgn0020309	4636
FBgn0020312	608
FBgn0020369	3695
FBgn0020370	3766
FBgn0020371	2033
FBgn0020372	1155
FBgn0020376	7
FBgn0020377	130
FBgn0020378	400
FBgn0020379	970
FBgn0020381	994
FBgn0020385	11982
FBgn0020386	6314
FBgn0020388	1266
FBgn0020389	584
FBgn0020391	181
FBgn0020392	1104
FBgn0020399	1871
FBgn0020407	258
FBgn0020412	3633
FBgn0020414	7500
FBgn0020415	6091
FBgn0020416	1859
FBgn0020429	6
FBgn0020440	1563
FBgn0020443	4540
FBgn0020445	417
FBgn0020493	1292
FBgn0020496	5275
FBgn0020497	3081
FBgn0020503	17287
FBgn0020506	3306
FBgn0020508	1101
FBgn0020509	18722
FBgn0020510	1114
FBgn0020513	10782
FBgn0020518	9
FBgn0020521	3587
FBgn0020545	3798
FBgn0020546+FBgn0262462	5
FBgn0020556	10
FBgn0020616	1277
FBgn0020617	33
FBgn0020618	24084
FBgn0020620	1845
FBgn0020621	3473
FBgn0020622	1592
FBgn0020626	3810
FBgn0020633	37
FBgn0020637	23
FBgn0020638	0
FBgn0020639	2
FBgn0020640	8
FBgn0020641	4
FBgn0020642	1
FBgn0020643	0
FBgn0020644	0
FBgn0020645	1
FBgn0020646	0
FBgn0020647	5686
FBgn0020653	8847
FBgn0020655	2028
FBgn0020660	3
FBgn0020762	1464
FBgn0020764	8764
FBgn0020765	115
FBgn0020766	1453
FBgn0020767	1954
FBgn0020880	18
FBgn0020887	1241
FBgn0020906	7328
FBgn0020907	1828
FBgn0020908	13912
FBgn0020909	271
FBgn0020910+FBgn0086056	37212
FBgn0020912	893
FBgn0020930	1619
FBgn0021738	46
FBgn0021742	4
FBgn0021750	449
FBgn0021760	12873
FBgn0021761	898
FBgn0021764	966
FBgn0021765	6009
FBgn0021767	160
FBgn0021768	2078
FBgn0021776	103
FBgn0021795	3476
FBgn0021796	1487
FBgn0021800	1540
FBgn0021814	2610
FBgn0021818	1046
FBgn0021825	1719
FBgn0021847	1924
FBgn0021856	753
FBgn0021872	15508
FBgn0021874	494
FBgn0021875	359
FBgn0021895	1498
FBgn0021906	11688
FBgn0021944	1980
FBgn0021967	4892
FBgn0021979	6911
FBgn0021995	713
FBgn0022023	4952
FBgn0022027	716
FBgn0022029	1157
[truncated: 15,153 more rows]
