# Supplementary material for: The Drosophila transcriptional network is structured by microbiota
Source: BMC Genomics. 2016 Nov 25;17:975. doi: 10.1186/s12864-016-3307-9 (PMC5124311; doi:10.1186/s12864-016-3307-9)
Supplement: Additional file 12: — Data analysis tools. The unzipped folder contains (1) parameters used to align and count reads (align_count_index_reads.txt) and (2) an R script to replicate the data analysis. See README file and R script within folder for instructions. (ZIP 15304 kb) [file 12864_2016_3307_MOESM12_ESM.zip › DobsonEtAlBMCanalysis_submitted/counts_raw/543_6823_4235_N_JC-26_CTTGTA_R1_sn.sam.count]

FBgn0000003	0
FBgn0000008	688
FBgn0000014	427
FBgn0000015	589
FBgn0000017	2005
FBgn0000018	486
FBgn0000022	0
FBgn0000024	1847
FBgn0000028	272
FBgn0000032	1415
FBgn0000036	343
FBgn0000037	396
FBgn0000038	1411
FBgn0000039	247
FBgn0000042	47951
FBgn0000043	7038
FBgn0000045	8124
FBgn0000046	9636
FBgn0000047	2131
FBgn0000052	6204
FBgn0000053	14187
FBgn0000054	1111
FBgn0000055+FBgn0000056	292027
FBgn0000057	1776
FBgn0000061	20
FBgn0000063	336
FBgn0000064	103529
FBgn0000071	7
FBgn0000075	172
FBgn0000077	433
FBgn0000078	13167
FBgn0000079	6975
FBgn0000083	8942
FBgn0000084	2194
FBgn0000092	33
FBgn0000094	9125
FBgn0000097	2076
FBgn0000099	1167
FBgn0000100	34398
FBgn0000108	3215
FBgn0000109	595
FBgn0000114	15558
FBgn0000115	1364
FBgn0000116	39294
FBgn0000117	7231
FBgn0000119	944
FBgn0000120	19855
FBgn0000121	21571
FBgn0000137	2
FBgn0000139	1197
FBgn0000140	1891
FBgn0000146	793
FBgn0000147	1047
FBgn0000150	17275
FBgn0000152	210
FBgn0000153	2897
FBgn0000157	359
FBgn0000158	203
FBgn0000163	1710
FBgn0000166	121
FBgn0000173	4380
FBgn0000179	137
FBgn0000180	105
FBgn0000181	18144
FBgn0000182+FBgn0266459	6890
FBgn0000183	3081
FBgn0000206	909
FBgn0000210	236
FBgn0000212	2332
FBgn0000216	0
FBgn0000221	279
FBgn0000227	0
FBgn0000228	1607
FBgn0000229	1965
FBgn0000233	36
FBgn0000239	3991
FBgn0000241	123
FBgn0000244	3169
FBgn0000246	419
FBgn0000247	2505
FBgn0000250	5744
FBgn0000251	2175
FBgn0000253	31306
FBgn0000256	7261
FBgn0000257	908
FBgn0000259	4031
FBgn0000261	40953
FBgn0000273	5102
FBgn0000274	1542
FBgn0000276	641
FBgn0000277	64
FBgn0000278	33
FBgn0000279	89
FBgn0000280	0
FBgn0000281	0
FBgn0000283	2728
FBgn0000286	2683
FBgn0000287	611
FBgn0000289	3619
FBgn0000299	3830
FBgn0000303	423
FBgn0000308	13115
FBgn0000316	1247
FBgn0000317	1903
FBgn0000318	2756
FBgn0000319	13139
FBgn0000320	580
FBgn0000326	931
FBgn0000330	504
FBgn0000337	1
FBgn0000339	2182
FBgn0000346	2759
FBgn0000351	283
FBgn0000352	684
FBgn0000355	125
FBgn0000356	68
FBgn0000357	30
FBgn0000358	526
FBgn0000359	9668
FBgn0000360	18131
FBgn0000370	29977
FBgn0000376	803
FBgn0000377	871
FBgn0000382	3970
FBgn0000384	716
FBgn0000394	785
FBgn0000395	538
FBgn0000404	5246
FBgn0000405	9401
FBgn0000406	38856
FBgn0000409	9592
FBgn0000411	224
FBgn0000412	3917
FBgn0000413	2193
FBgn0000414	2599
FBgn0000416	38013
FBgn0000422	2486
FBgn0000426	464
FBgn0000427	1075
FBgn0000439	133
FBgn0000442	67
FBgn0000447	3530
FBgn0000449	10
FBgn0000451	331
FBgn0000454	7984
FBgn0000455+FBgn0065087	2819
FBgn0000459	270
FBgn0000463	480
FBgn0000464	1941
FBgn0000473	27978
FBgn0000477	1893
FBgn0000479	2746
FBgn0000482	714
FBgn0000489	4566
FBgn0000490	592
FBgn0000492	237
FBgn0000497	303
FBgn0000499	1930
FBgn0000500	270
FBgn0000504	2709
FBgn0000520	474
FBgn0000524	560
FBgn0000527	768
FBgn0000529	18
FBgn0000533	623
FBgn0000535	408
FBgn0000536	7702
FBgn0000541	5240
FBgn0000542	276
FBgn0000543	856
FBgn0000546	823
FBgn0000547	2118
FBgn0000551	8
FBgn0000552	3
FBgn0000556	258516
FBgn0000557	5661
FBgn0000559	110832
FBgn0000560	99
FBgn0000562	3257
FBgn0000564	2
FBgn0000565	1743
FBgn0000566	4541
FBgn0000567	654
FBgn0000568	2235
FBgn0000575	1802
FBgn0000576	65
FBgn0000577	153
FBgn0000578	1006
FBgn0000579	42173
FBgn0000581	3523
FBgn0000588	376
FBgn0000591	0
FBgn0000592	35855
FBgn0000594	0
FBgn0000606	1
FBgn0000611	3680
FBgn0000615	26026
FBgn0000617	434
FBgn0000618	325
FBgn0000625	76
FBgn0000629	906
FBgn0000633	226
FBgn0000635	2636
FBgn0000636	1615
FBgn0000639	6
FBgn0000640	11
FBgn0000644	253
FBgn0000658	67
FBgn0000659	1050
FBgn0000662	2050
FBgn0000667	6657
FBgn0000709	1285
FBgn0000711	2220
FBgn0000715	240
FBgn0000719	958
FBgn0000721	7459
FBgn0000723	2534
FBgn0000808	49
FBgn0000810	860
FBgn0000826	266
FBgn0000927	1034
FBgn0000928	136
FBgn0000964	344
FBgn0000996	1146
FBgn0001075	223
FBgn0001077	10
FBgn0001079	393
FBgn0001083	176
FBgn0001084	141
FBgn0001085	406
FBgn0001086	1059
FBgn0001087	1782
FBgn0001089	1858
FBgn0001090	3583
FBgn0001091	22293
FBgn0001092	28353
FBgn0001098	11617
FBgn0001104	1750
FBgn0001105	6179
FBgn0001108	2840
FBgn0001112	4692
FBgn0001114	7463
FBgn0001120	791
FBgn0001122	2242
FBgn0001123	2065
FBgn0001124	24243
FBgn0001125	27335
FBgn0001128	20663
FBgn0001133	850
FBgn0001134	231
FBgn0001137	714
FBgn0001138	85
FBgn0001139	3259
FBgn0001142	5891
FBgn0001145	24469
FBgn0001147	150
FBgn0001148	73
FBgn0001149	22900
FBgn0001150	34
FBgn0001168	2169
FBgn0001169	1271
FBgn0001170	31
FBgn0001174	1
FBgn0001179	561
FBgn0001180	333
FBgn0001185	573
FBgn0001186	9558
FBgn0001187	8012
FBgn0001189	1959
FBgn0001197	3876
FBgn0001202	1713
FBgn0001206	439
FBgn0001208	8815
FBgn0001215	11359
FBgn0001216	5174
FBgn0001217	7815
FBgn0001218	18854
FBgn0001220	15593
FBgn0001222	1878
FBgn0001224	1170
FBgn0001225	6286
FBgn0001226	3515
FBgn0001227	28
FBgn0001228+FBgn0001223	3949
FBgn0001229	102
FBgn0001230	1420
FBgn0001233	53257
FBgn0001234+FBgn0263537	5612
FBgn0001235	1984
FBgn0001247	3243
FBgn0001248	23316
FBgn0001250	3261
FBgn0001253	46
FBgn0001254	1
FBgn0001255	42
FBgn0001256	3
FBgn0001257	4117
FBgn0001258	2603
FBgn0001259	115
FBgn0001263	2066
FBgn0001269	319
FBgn0001276	278
FBgn0001280	1896
FBgn0001281	3057
FBgn0001285	406
FBgn0001291	1951
FBgn0001296	1493
FBgn0001297	7604
FBgn0001301	2272
FBgn0001308	4459
FBgn0001311	171
FBgn0001313	276
FBgn0001319	105
FBgn0001320	266
FBgn0001321	34
FBgn0001323	276
FBgn0001324	2110
FBgn0001325	33
FBgn0001330	402
FBgn0001332	1925
FBgn0001341	665
FBgn0001404	3645
FBgn0001491	941
FBgn0001565	3511
FBgn0001612	678
FBgn0001624	3820
FBgn0001941	3717
FBgn0001942	56874
FBgn0001961	3398
FBgn0001965	1687
FBgn0001967	0
FBgn0001970	13
FBgn0001974	630
FBgn0001977	1253
FBgn0001978	3383
FBgn0001981	226
FBgn0001983	5
FBgn0001986	1011
FBgn0001987	1486
FBgn0001989	3297
FBgn0001990	538
FBgn0001991	2584
FBgn0001992	99
FBgn0001994	2377
FBgn0001995	1029
FBgn0002021	1058
FBgn0002022	2689
FBgn0002023	372
FBgn0002031	5320
FBgn0002036	3652
FBgn0002044	2471
FBgn0002069	870
FBgn0002121	4237
FBgn0002174	3890
FBgn0002183	2757
FBgn0002283	1053
FBgn0002284	5160
FBgn0002306	1112
FBgn0002354	537
FBgn0002413	3212
FBgn0002431	7352
FBgn0002440	3
FBgn0002441	1785
FBgn0002466+FBgn0266678	564
FBgn0002521	2039
FBgn0002522	136
FBgn0002524	1812
FBgn0002525	2552
FBgn0002526	2769
FBgn0002531	57
FBgn0002533	3
FBgn0002534	3
FBgn0002535	1
FBgn0002542	1515
FBgn0002552	883
FBgn0002561	0
FBgn0002562	26
FBgn0002563	114
FBgn0002564	28
FBgn0002565	1927
FBgn0002566	2528
FBgn0002567	2970
FBgn0002569	6526
FBgn0002570	95408
FBgn0002571	5735
FBgn0002573	81
FBgn0002576	52
FBgn0002577	29
FBgn0002579	20180
FBgn0002590	27377
FBgn0002592	13
FBgn0002593	28607
FBgn0002607	37187
FBgn0002609	99
FBgn0002622	37059
FBgn0002626	26665
FBgn0002629	1
FBgn0002631	1
FBgn0002632	3
FBgn0002633	3
FBgn0002638	3041
FBgn0002641	1171
FBgn0002643	1460
FBgn0002645	4083
FBgn0002673	1885
FBgn0002707	419
FBgn0002709+FBgn0028581	3815
FBgn0002715	1079
FBgn0002716	69
FBgn0002719	32082
FBgn0002723	723
FBgn0002732	20
FBgn0002733	203
FBgn0002734	1
FBgn0002735	2
FBgn0002736	649
FBgn0002772	9914
FBgn0002773	24813
FBgn0002774	1734
FBgn0002775	581
FBgn0002778	1523
FBgn0002780	6053
FBgn0002783	2516
FBgn0002787	4465
FBgn0002789	8145
FBgn0002791	1036
FBgn0002838	169
FBgn0002842	290
FBgn0002855	14185
FBgn0002856	4524
FBgn0002862	11095
FBgn0002863	0
FBgn0002865	15263
FBgn0002868	48156
FBgn0002869	432
FBgn0002872	900
FBgn0002873	3046
FBgn0002878	316
FBgn0002887	675
FBgn0002891	521
FBgn0002899	393
FBgn0002901	519
FBgn0002905	498
FBgn0002906	1182
FBgn0002914	3296
FBgn0002917	617
FBgn0002921	52980
FBgn0002922	61
FBgn0002924	765
FBgn0002926	166
FBgn0002930	5694
FBgn0002931	422
FBgn0002932	314
FBgn0002933	0
FBgn0002936	0
FBgn0002937	1190
FBgn0002938	10278
FBgn0002939	3826
FBgn0002940	85406
FBgn0002941	47
FBgn0002945	456
FBgn0002948	301
FBgn0002962	519
FBgn0002973	2521
FBgn0002985	310
FBgn0002989	378
FBgn0003002	41
FBgn0003008	590
FBgn0003009	768
FBgn0003011	124
FBgn0003015	3040
FBgn0003023	1132
FBgn0003028	1274
FBgn0003034	6303
FBgn0003041	1218
FBgn0003042	323
FBgn0003044	1660
FBgn0003046	31
FBgn0003048	1284
FBgn0003053	1701
FBgn0003057	25
FBgn0003060	21
FBgn0003062	1734
FBgn0003065	63
FBgn0003068	568
FBgn0003071	12653
FBgn0003074	24853
FBgn0003076	16800
FBgn0003079	1026
FBgn0003082	209
FBgn0003086	0
FBgn0003087	471
FBgn0003089	161
FBgn0003090	255
FBgn0003091	1244
FBgn0003093	2334
FBgn0003114	145
FBgn0003116	1040
FBgn0003117	76
FBgn0003118	1264
FBgn0003124	4310
FBgn0003129	151
FBgn0003130	12
FBgn0003132	1944
FBgn0003134	6307
FBgn0003137	4685
FBgn0003139	1177
FBgn0003140	596
FBgn0003141	1344
FBgn0003145	450
FBgn0003149	10984
FBgn0003159	5147
FBgn0003162	1604
FBgn0003165	2520
FBgn0003169	1883
FBgn0003174	82
FBgn0003175	2560
FBgn0003187	3191
FBgn0003189	2370
FBgn0003204	3402
FBgn0003205	2181
FBgn0003206	1445
FBgn0003209	2668
FBgn0003210	1816
FBgn0003218	3717
FBgn0003227	73
FBgn0003231	16651
FBgn0003248	736
FBgn0003249	1271
FBgn0003250	6093
FBgn0003254	418
FBgn0003255	95
FBgn0003256	1610
FBgn0003257	1186
FBgn0003261	22291
FBgn0003267	10
FBgn0003268	661
FBgn0003270	0
FBgn0003274	28593
FBgn0003275	1268
FBgn0003277	2291
FBgn0003278	536
FBgn0003279	43935
FBgn0003285	99
FBgn0003292	193
FBgn0003295	43
FBgn0003300	18
FBgn0003301	1518
FBgn0003302	1243
FBgn0003308	2961
FBgn0003310	1580
FBgn0003312	46
FBgn0003313+FBgn0263087	38
FBgn0003317	1194
FBgn0003319	19
FBgn0003321	3054
FBgn0003326	73
FBgn0003328	2617
FBgn0003330	491
FBgn0003334	1871
FBgn0003339	171
FBgn0003345	2220
FBgn0003346	1350
FBgn0003353	380
FBgn0003356	3874
FBgn0003357	3840
FBgn0003358	10192
FBgn0003360	70040
FBgn0003366	2923
FBgn0003372	10
FBgn0003373	0
FBgn0003374	0
FBgn0003375	0
FBgn0003377	0
FBgn0003378	1
FBgn0003380	1624
FBgn0003382	24
FBgn0003386	853
FBgn0003388	179
FBgn0003390	1169
FBgn0003391	1644
FBgn0003392	6378
FBgn0003396	1781
FBgn0003401	270
FBgn0003410	2562
FBgn0003411	7
FBgn0003415	2927
FBgn0003416	652
FBgn0003423	6551
FBgn0003429	2740
FBgn0003430	93
FBgn0003435	17099
FBgn0003444	480
FBgn0003447	1328
FBgn0003448	1
FBgn0003449	1255
FBgn0003450	45
FBgn0003459	575
FBgn0003460	361
FBgn0003462	19701
FBgn0003463	1999
FBgn0003464	2472
FBgn0003475	5575
FBgn0003479	351
FBgn0003480	100
FBgn0003482	54
FBgn0003483	545
FBgn0003486	30
FBgn0003495	1086
FBgn0003499	203
FBgn0003502+FBgn0262374	1275
FBgn0003510+FBgn0003511	365
FBgn0003512	693
FBgn0003513	214
FBgn0003514	2853
FBgn0003515	994
FBgn0003517	40821
FBgn0003520	3235
FBgn0003525	1129
FBgn0003527	400
FBgn0003545	1227
FBgn0003557	3532
FBgn0003559	1066
FBgn0003567	1306
FBgn0003575	1695
FBgn0003598	1537
FBgn0003607	2578
FBgn0003612	3274
FBgn0003638	7504
FBgn0003651	1740
FBgn0003654	920
FBgn0003655	1137
FBgn0003656	7330
FBgn0003660	5390
FBgn0003676	4211
FBgn0003683	0
FBgn0003687	481
FBgn0003701	631
FBgn0003710	319
FBgn0003714	589
FBgn0003716	2532
FBgn0003719	59
FBgn0003720	0
FBgn0003721	12425
FBgn0003731	3037
FBgn0003732	3712
FBgn0003733	473
FBgn0003741	336
FBgn0003742	1124
FBgn0003744	2109
FBgn0003747	2
FBgn0003748	17151
FBgn0003751	28
FBgn0003861	9900
FBgn0003862	2437
FBgn0003863	61892
FBgn0003865	1
FBgn0003866	447
FBgn0003867	1428
FBgn0003870	2543
FBgn0003882	1524
FBgn0003884	43139
FBgn0003885	7023
FBgn0003886	694
FBgn0003887	16907
FBgn0003888	2635
FBgn0003889	24194
FBgn0003890	3684
FBgn0003891	14916
FBgn0003892	708
FBgn0003896	211
FBgn0003900	417
FBgn0003916	2
FBgn0003920	1
FBgn0003922	0
FBgn0003923	0
FBgn0003926	2
FBgn0003930	4
FBgn0003931	0
FBgn0003933	0
FBgn0003934	0
FBgn0003935	3
FBgn0003936	0
FBgn0003938	1
FBgn0003941	27813
FBgn0003942	33208
FBgn0003943	16240
FBgn0003944	417
FBgn0003950	206
FBgn0003961	3512
FBgn0003963	630
FBgn0003964	1634
FBgn0003965	1180
FBgn0003969	1170
FBgn0003975	228
FBgn0003977	836
FBgn0003978	334
FBgn0003979	1136
FBgn0003980	688
FBgn0003983	1194
FBgn0003984	330
FBgn0003996	556
FBgn0003997	422
FBgn0004003	738
FBgn0004009	45
FBgn0004028	10315
FBgn0004034	19
FBgn0004045	15326
FBgn0004047	17707
FBgn0004049	1606
FBgn0004050	1215
FBgn0004052	6
FBgn0004053	8
FBgn0004054	0
FBgn0004055	1810
FBgn0004057	5359
FBgn0004066	3828
FBgn0004087	517
FBgn0004101	472
FBgn0004102	206
FBgn0004103	7013
FBgn0004106	1407
FBgn0004107	451
FBgn0004108	543
FBgn0004110	4
FBgn0004117	9106
FBgn0004118	271
FBgn0004132	752
FBgn0004133	1157
FBgn0004143	1
FBgn0004167	10763
FBgn0004168	205
FBgn0004169	14798
FBgn0004170	4
FBgn0004171	6150
FBgn0004172	1205
FBgn0004173	6109
FBgn0004174	6519
FBgn0004175	3356
FBgn0004177	10596
FBgn0004179	4261
FBgn0004181	153797
FBgn0004183	4
FBgn0004185	0
FBgn0004186	0
FBgn0004187	0
FBgn0004188	1
FBgn0004189	0
FBgn0004190	0
FBgn0004191	1
FBgn0004192	5
FBgn0004197	211
FBgn0004198	1087
FBgn0004227	1948
FBgn0004228	998
FBgn0004237	4320
FBgn0004240	494
FBgn0004242	4207
FBgn0004244	892
FBgn0004359	610
FBgn0004360	154
FBgn0004362	4098
FBgn0004363	30815
FBgn0004364	1209
FBgn0004367	339
FBgn0004368	1688
FBgn0004369	1707
FBgn0004370	2547
FBgn0004372	154
FBgn0004373	5085
FBgn0004374	1166
FBgn0004378	443
FBgn0004379	1244
FBgn0004380	1213
FBgn0004381	848
FBgn0004387	2159
FBgn0004389	3
FBgn0004390	1506
FBgn0004391	916
FBgn0004394	74
FBgn0004395	935
FBgn0004396	1385
FBgn0004397	2729
FBgn0004400	164
FBgn0004401	7226
FBgn0004403	12462
FBgn0004404	4856
FBgn0004406	343
FBgn0004407+FBgn0064115	825
FBgn0004414	9927
FBgn0004419	11038
FBgn0004425	161
FBgn0004426	0
FBgn0004427	37
FBgn0004428	322
FBgn0004429	3866
FBgn0004430	7
FBgn0004431	241
FBgn0004432	32095
FBgn0004436	4128
FBgn0004449	2637
FBgn0004456	1534
FBgn0004462	1245
FBgn0004463	658
FBgn0004465	1296
FBgn0004507	19054
FBgn0004509	4002
FBgn0004510	502
FBgn0004511	1
FBgn0004512	7304
FBgn0004513	559
FBgn0004514	81
FBgn0004516	2852
FBgn0004552	669
FBgn0004554	12
FBgn0004556	455
FBgn0004567	50
FBgn0004569	407
FBgn0004573	130
FBgn0004574	3869
FBgn0004575	1669
FBgn0004577	23
FBgn0004580	1913
FBgn0004581	1666
FBgn0004583	1149
FBgn0004584	1026
FBgn0004587	6784
FBgn0004588	1
FBgn0004589	3
FBgn0004590	0
FBgn0004591	0
FBgn0004592	1
FBgn0004593	0
FBgn0004594	0
FBgn0004595	1445
FBgn0004597	557
FBgn0004598	3895
FBgn0004606	744
FBgn0004607	647
FBgn0004611	3054
FBgn0004618	174
FBgn0004619	176
FBgn0004620	323
FBgn0004622	98
FBgn0004623	4011
FBgn0004629	3
FBgn0004635	409
FBgn0004636	4424
FBgn0004638	1826
FBgn0004643	1145
FBgn0004644	113
FBgn0004646	3118
FBgn0004647	616
FBgn0004648	3446
FBgn0004649+FBgn0263530	8249
FBgn0004650	1408
FBgn0004652	1010
FBgn0004654	13663
FBgn0004655	1474
FBgn0004656	3624
FBgn0004657	3732
FBgn0004666	304
FBgn0004687	4889
FBgn0004698	2425
FBgn0004777	69
FBgn0004778	91
FBgn0004779	5
FBgn0004780	42
FBgn0004781	105
FBgn0004782	4
FBgn0004783	0
FBgn0004784	3633
FBgn0004795	1541
FBgn0004797	2053
FBgn0004811	1111
FBgn0004828	13085
FBgn0004832	488
FBgn0004837	532
FBgn0004838	15108
FBgn0004839	173
FBgn0004841	29
FBgn0004842	35
FBgn0004852	2380
FBgn0004854	187
FBgn0004855	685
FBgn0004856	1477
FBgn0004858	807
FBgn0004859	1055
FBgn0004860	335
FBgn0004861	488
FBgn0004862	45
FBgn0004863	43
FBgn0004864	1493
FBgn0004865	265
FBgn0004867	35519
FBgn0004868	10810
FBgn0004870	121
FBgn0004872	764
FBgn0004875	3594
FBgn0004876	5759
FBgn0004878	4
FBgn0004880	594
FBgn0004882	10837
FBgn0004885	2138
FBgn0004888	11623
FBgn0004889	4664
FBgn0004892	118
FBgn0004893	1249
FBgn0004895	8
FBgn0004896	38
FBgn0004897	10
FBgn0004898	22
FBgn0004901	802
FBgn0004903	2311
FBgn0004907	28280
FBgn0004908	420
FBgn0004910	2126
FBgn0004911	28
FBgn0004913	2271
FBgn0004914	4510
FBgn0004915	1324
FBgn0004919	865
FBgn0004921	11218
FBgn0004924	4443
FBgn0004926	5054
FBgn0004956	225
FBgn0004957	359
FBgn0004959	48
FBgn0005198	1797
FBgn0005278	14022
FBgn0005322	1929
FBgn0005355	948
FBgn0005386	2516
FBgn0005390	1113
FBgn0005391	16876
FBgn0005411	2443
FBgn0005427	1383
FBgn0005533	21313
FBgn0005536	5569
FBgn0005558	154
FBgn0005561	228
FBgn0005564	658
FBgn0005585	20890
FBgn0005586	1344
FBgn0005590	1
FBgn0005592	241
FBgn0005593	40224
FBgn0005596	1337
FBgn0005612	1503
FBgn0005613	98
FBgn0005614	3979
FBgn0005617	1170
FBgn0005619	567
FBgn0005624	297
FBgn0005626	1810
FBgn0005631	867
FBgn0005632	7466
FBgn0005633	61
FBgn0005636	399
FBgn0005638	124
FBgn0005640	1868
FBgn0005642	1217
FBgn0005648	1591
FBgn0005649	4510
FBgn0005654+FBgn0085344	3353
FBgn0005655	1635
FBgn0005658	113
FBgn0005659	1317
FBgn0005660	116
FBgn0005664	1056
FBgn0005666	24745
FBgn0005670	556
FBgn0005671	22427
FBgn0005672	1930
FBgn0005674	2629
FBgn0005677	314
FBgn0005683	362
FBgn0005694	1607
FBgn0005695	1195
FBgn0005696	433
FBgn0005771	1208
FBgn0005775	366
FBgn0005777	2481
FBgn0005778	628
FBgn0005779	433
FBgn0008635	5105
FBgn0008636	54
FBgn0008646	56
FBgn0008651	136
FBgn0010014	555
FBgn0010015	693
FBgn0010019	442519
FBgn0010038	407
FBgn0010039	714
FBgn0010040	23
FBgn0010041	142
FBgn0010042	8
FBgn0010043	171
FBgn0010044	225
FBgn0010051	3362
FBgn0010052	318
FBgn0010053	10085
FBgn0010078	26077
FBgn0010097	351
FBgn0010100	46280
FBgn0010105	380
FBgn0010109	2
FBgn0010113	1412
FBgn0010114	2530
FBgn0010173	2930
FBgn0010194	237
FBgn0010197	35
FBgn0010198	17994
FBgn0010213	6120
FBgn0010215	3273
FBgn0010217	70623
FBgn0010220	664
FBgn0010222	2053
FBgn0010223	536
FBgn0010225	19229
FBgn0010226	11283
FBgn0010228	4161
FBgn0010235	2884
FBgn0010238	2321
FBgn0010240	141
FBgn0010241	1739
FBgn0010246	7412
FBgn0010247	1563
FBgn0010258	505
FBgn0010263	6503
FBgn0010265	29199
FBgn0010269	989
FBgn0010278	1916
FBgn0010280	4027
FBgn0010282	1661
FBgn0010287	473
FBgn0010288	4718
FBgn0010292	895
FBgn0010294	0
FBgn0010295	0
FBgn0010296	0
FBgn0010300	1668
FBgn0010303	1706
FBgn0010309	755
FBgn0010313	1840
FBgn0010314	573
FBgn0010315	740
FBgn0010316	650
FBgn0010317	180
FBgn0010323	12
FBgn0010328	2385
FBgn0010329	186
FBgn0010333	2454
FBgn0010339	1505
FBgn0010340	450
FBgn0010341	4396
FBgn0010342	863
FBgn0010348	12790
FBgn0010350	4546
FBgn0010352	44675
FBgn0010355	2711
FBgn0010356	800
FBgn0010357	33805
FBgn0010358	46
FBgn0010359	0
FBgn0010379	3076
FBgn0010380	2838
FBgn0010381	3272
FBgn0010382	1303
FBgn0010383	784
FBgn0010385	453
FBgn0010387	14237
FBgn0010388	177
FBgn0010389	632
FBgn0010391	2836
FBgn0010395	876
FBgn0010397	1790
FBgn0010398	336
FBgn0010399	266
FBgn0010401	864
FBgn0010403	897
FBgn0010406	1949
FBgn0010407	97
FBgn0010408	14989
FBgn0010409	21603
FBgn0010411	35613
FBgn0010412	13773
FBgn0010414	250
FBgn0010415	6311
FBgn0010416	1154
FBgn0010417	1087
FBgn0010421	534
FBgn0010422	1465
FBgn0010423	480
FBgn0010424	1100
FBgn0010425	1971
FBgn0010431	1609
FBgn0010433	1
FBgn0010434	8002
FBgn0010435	17805
FBgn0010438	124
FBgn0010441	832
FBgn0010452	289
FBgn0010453	117
FBgn0010470	5738
FBgn0010473	1511
FBgn0010482	4415
FBgn0010488	16629
FBgn0010497	1607
FBgn0010501	507
FBgn0010504	3870
FBgn0010516	7765
FBgn0010520	439
FBgn0010531	971
FBgn0010548	11596
FBgn0010549	156
FBgn0010551	8178
FBgn0010575	2755
FBgn0010583	2088
FBgn0010590	4455
FBgn0010591	3195
FBgn0010602	2242
FBgn0010607	482
FBgn0010611	6162
FBgn0010612	7251
FBgn0010620	3085
FBgn0010621	3992
FBgn0010622	680
FBgn0010638	4164
FBgn0010651	2844
FBgn0010660	1775
FBgn0010741	1664
FBgn0010747	3703
FBgn0010750	1175
FBgn0010762	1836
FBgn0010768	177
FBgn0010770	518
FBgn0010772	3350
FBgn0010774	3360
FBgn0010786	4199
FBgn0010803	1640
FBgn0010808	2555
FBgn0010812	1450
FBgn0010825	3687
FBgn0010830	684
FBgn0010877	1805
FBgn0010894	796
FBgn0010905	2398
FBgn0010909	4309
FBgn0010926	830
FBgn0011016	3178
FBgn0011020	353
FBgn0011202	2020
FBgn0011204	4560
FBgn0011205	2685
FBgn0011206	12356
FBgn0011207	1547
FBgn0011211	47327
FBgn0011217	17928
FBgn0011224	5245
FBgn0011225	13830
FBgn0011227	3593
FBgn0011230	14636
FBgn0011232	1030
FBgn0011236	947
FBgn0011239	867
FBgn0011241	710
FBgn0011244	11435
FBgn0011259	632
FBgn0011260	1346
FBgn0011270	4587
FBgn0011272	27139
FBgn0011273+FBgn0039374	3583
FBgn0011274	2808
FBgn0011276	10
FBgn0011277	7
FBgn0011278	27
FBgn0011279	182
FBgn0011280	11446
FBgn0011281	686
FBgn0011282	5
FBgn0011283	469
FBgn0011284	36747
FBgn0011286	4582
FBgn0011288	1379
FBgn0011289	3189
FBgn0011290	953
FBgn0011291	387
FBgn0011293	901
FBgn0011294	270
FBgn0011296	4872
FBgn0011297	602
FBgn0011300	2131
FBgn0011305	996
FBgn0011327	3062
FBgn0011335	401
FBgn0011336	5156
FBgn0011361	6116
FBgn0011455	7643
FBgn0011474	1099
FBgn0011476	511
FBgn0011481	2246
FBgn0011509	953
FBgn0011554	359
FBgn0011555	2772
FBgn0011556	436
FBgn0011559	39248
FBgn0011566	609
FBgn0011569	255
FBgn0011570	1439
FBgn0011571	1477
FBgn0011573	2448
FBgn0011576	1
FBgn0011581	825
FBgn0011582	268
FBgn0011584	5960
FBgn0011586	1761
FBgn0011589	188
FBgn0011591	567
FBgn0011592	860
FBgn0011596	1951
FBgn0011603	2773
FBgn0011604	2665
FBgn0011606	3510
FBgn0011638	2890
FBgn0011640	2556
FBgn0011642	2329
FBgn0011648	1858
FBgn0011653	2
FBgn0011655	1038
FBgn0011656	2332
FBgn0011659	289
FBgn0011660	681
FBgn0011661	10320
FBgn0011666	1401
FBgn0011668	33017
FBgn0011669	39393
FBgn0011670	4991
FBgn0011672	3309
FBgn0011674	307
FBgn0011676	275
FBgn0011692	525
FBgn0011693	3571
FBgn0011694	46561
FBgn0011695	32653
FBgn0011701	455
FBgn0011703	1717
FBgn0011704	2121
FBgn0011705	1050
FBgn0011706	26
FBgn0011708	3166
FBgn0011710	1404
FBgn0011715	903
FBgn0011722	1295
FBgn0011723	257
FBgn0011725	13269
FBgn0011726	9089
FBgn0011737	2145
FBgn0011739	1933
FBgn0011740	1564
FBgn0011741	766
FBgn0011742	3021
FBgn0011743	1889
FBgn0011745	2463
FBgn0011746	832
FBgn0011747	8894
FBgn0011754	6737
FBgn0011758	55
FBgn0011760	9858
FBgn0011761	11775
FBgn0011762	142
FBgn0011763	2605
FBgn0011764	1285
FBgn0011766	3110
FBgn0011768	7064
FBgn0011769	346
FBgn0011770	6192
FBgn0011771	1035
FBgn0011774	618
FBgn0011785	2691
FBgn0011787	1079
FBgn0011802	625
FBgn0011812	0
FBgn0011817	2524
FBgn0011818	1427
FBgn0011822	196
FBgn0011824	798
FBgn0011826	2052
FBgn0011828	1182
FBgn0011829	58
FBgn0011832	40
FBgn0011834	1183
FBgn0011836	753
FBgn0011837	3120
FBgn0011840	0
FBgn0011844	0
FBgn0011845	0
FBgn0011848	0
FBgn0011849	0
FBgn0011850	0
FBgn0011851	0
FBgn0011852	0
FBgn0011853	0
FBgn0011855	0
FBgn0011858	0
FBgn0011859	2
FBgn0011860	0
FBgn0011861	0
FBgn0011862	0
FBgn0011863	0
FBgn0011864	0
FBgn0011865	0
FBgn0011866	0
FBgn0011867	0
FBgn0011868	0
FBgn0011869	0
FBgn0011870	0
FBgn0011871	0
FBgn0011872	0
FBgn0011877	0
FBgn0011878	0
FBgn0011879	0
FBgn0011880	0
FBgn0011881	0
FBgn0011882	0
FBgn0011883	0
FBgn0011884	0
FBgn0011885	0
FBgn0011887	0
FBgn0011888	0
FBgn0011889	0
FBgn0011890	1
FBgn0011891	0
FBgn0011892	1
FBgn0011893	0
FBgn0011894	1
FBgn0011895	0
FBgn0011896	0
FBgn0011897	0
FBgn0011902	0
FBgn0011904	0
FBgn0011905	0
FBgn0011906	0
FBgn0011909	0
FBgn0011910	0
FBgn0011915	0
FBgn0011916	2
FBgn0011919	0
FBgn0011921	0
FBgn0011927	0
FBgn0011928	1
FBgn0011931	0
FBgn0011932	0
FBgn0011933	0
FBgn0011934	0
FBgn0011935	0
FBgn0011936	0
FBgn0011937	0
FBgn0011938	0
FBgn0011944	0
FBgn0011945	0
FBgn0011948	0
FBgn0011949	0
FBgn0011950	0
FBgn0011951	0
FBgn0011952	0
FBgn0011953	0
FBgn0011954	0
FBgn0011955	0
FBgn0011956	0
FBgn0011957	0
FBgn0011958	1
FBgn0011959	0
FBgn0011960	0
FBgn0011961	0
FBgn0011962	0
FBgn0011963	0
FBgn0011965	2
FBgn0011966	0
FBgn0011970	0
FBgn0011971	0
FBgn0011974	0
FBgn0011975	0
FBgn0011976	0
FBgn0011977	0
FBgn0011980	0
FBgn0011981	0
FBgn0011982	0
FBgn0011983	0
FBgn0011984	0
FBgn0011985	3
FBgn0011986	0
FBgn0011987	4
FBgn0011993	0
FBgn0011994	0
FBgn0011998	0
FBgn0011999	0
FBgn0012000	0
FBgn0012001	0
FBgn0012002	0
FBgn0012003	0
FBgn0012004	0
FBgn0012009	0
FBgn0012010	0
FBgn0012011	0
FBgn0012016	1
FBgn0012017	0
FBgn0012018	0
FBgn0012024	0
FBgn0012025	4
FBgn0012026	3
FBgn0012027	0
FBgn0012028	0
FBgn0012034	32130
FBgn0012036	43161
FBgn0012037	7160
FBgn0012042	151
FBgn0012051	2208
FBgn0012058	2908
FBgn0012344	432
FBgn0013263+FBgn0260233	3851
FBgn0013269	3199
FBgn0013272	26344
FBgn0013275	0
FBgn0013276	0
FBgn0013277	0
FBgn0013278	21
FBgn0013279	10
FBgn0013300	1490
FBgn0013301	2761
FBgn0013303	1318
FBgn0013305	5561
FBgn0013307	3475
FBgn0013308	25
FBgn0013323	183
FBgn0013325	28972
FBgn0013334	6262
FBgn0013342	5423
FBgn0013343	1020
FBgn0013347	1374
FBgn0013348	1560
FBgn0013432	705
FBgn0013433	81
FBgn0013435	307
FBgn0013467	1575
FBgn0013469	312
FBgn0013531	285
FBgn0013548	360
FBgn0013563	709
FBgn0013576	12957
FBgn0013672	53131
FBgn0013673	92
FBgn0013674	404403
FBgn0013675	98023
FBgn0013676	231423
FBgn0013678	118884
FBgn0013679	18239
FBgn0013680	445
FBgn0013681	8377
FBgn0013683	54
FBgn0013684	10691
FBgn0013685	75
FBgn0013686	641037
FBgn0013688	1688
FBgn0013689	5
FBgn0013690	7
FBgn0013691	1
FBgn0013692	0
FBgn0013693	0
FBgn0013694	2
FBgn0013695	1
FBgn0013696	3
FBgn0013697	73
FBgn0013698	7
FBgn0013699	5
FBgn0013700	0
FBgn0013701	1
FBgn0013702	0
FBgn0013703	0
FBgn0013704	26
FBgn0013705	0
FBgn0013706	0
FBgn0013707	0
FBgn0013708	3
FBgn0013709	0
FBgn0013710	21
FBgn0013717	732
FBgn0013718	1995
FBgn0013720	975
FBgn0013725	207
FBgn0013726	2081
FBgn0013732	452
FBgn0013733	22585
FBgn0013746	1874
FBgn0013749	3210
FBgn0013750	2533
FBgn0013751	131
FBgn0013753	407
FBgn0013755	8
FBgn0013756	3060
FBgn0013762	572
FBgn0013763	13517
FBgn0013764	1225
FBgn0013765	6064
FBgn0013767	135
FBgn0013770	25520
FBgn0013771	1667
FBgn0013772	46795
FBgn0013773	83
FBgn0013799	1228
FBgn0013809	1215
FBgn0013810	2589
FBgn0013811	786
FBgn0013812	574
FBgn0013813	1830
FBgn0013949	1014
FBgn0013953	578
FBgn0013954	7781
FBgn0013972	641
FBgn0013973	373
FBgn0013981	13251
FBgn0013983	1019
FBgn0013984	1296
FBgn0013987	3030
FBgn0013995	5904
FBgn0013997	2229
FBgn0014000	2274
FBgn0014002	19988
FBgn0014006	2197
FBgn0014007	1438
FBgn0014009	4014
FBgn0014010	7333
FBgn0014011	1719
FBgn0014018	4892
FBgn0014019	522
FBgn0014020	11929
FBgn0014022	379
FBgn0014023	768
FBgn0014024	1131
FBgn0014026	50872
FBgn0014028	14333
FBgn0014029	1519
FBgn0014031	5172
FBgn0014032	742
FBgn0014033	657
FBgn0014037	5773
FBgn0014073	1027
FBgn0014075	3071
FBgn0014076	209
FBgn0014092	596
FBgn0014127	1485
FBgn0014133	4076
FBgn0014135	473
FBgn0014141	4698
FBgn0014143	56
FBgn0014163	5416
FBgn0014179	37
FBgn0014184	65274
FBgn0014189	3425
FBgn0014269	888
FBgn0014340	341
FBgn0014342	440
FBgn0014343	312
FBgn0014366	837
FBgn0014368	3
FBgn0014380	1413
FBgn0014388	963
FBgn0014391	3759
FBgn0014395	416
FBgn0014396	4852
FBgn0014411	2217
FBgn0014417	1044
FBgn0014427	5740
FBgn0014454	7
FBgn0014455	2941
FBgn0014464	1906
FBgn0014465	909
FBgn0014466	723
FBgn0014469	11916
FBgn0014848	0
FBgn0014849	1
FBgn0014850	1
FBgn0014851	1
FBgn0014857	3345
FBgn0014859	308
FBgn0014861	1147
FBgn0014863	10938
FBgn0014865	212
FBgn0014868	3101
FBgn0014869	8055
FBgn0014870	2166
FBgn0014877	2832
FBgn0014879	1641
FBgn0014903+FBgn0053082	3176
FBgn0014906	4058
FBgn0014930	1851
FBgn0014931	246
FBgn0014949	3
FBgn0015000	1419
FBgn0015001	878
FBgn0015008	1559
FBgn0015010	3362
FBgn0015011	1623
FBgn0015019	3880
FBgn0015024	7978
FBgn0015025	189
FBgn0015031	6294
FBgn0015032	57
FBgn0015033	1178
FBgn0015034	436
FBgn0015035	2566
FBgn0015036	24
FBgn0015037	112
FBgn0015038	641
FBgn0015039	16979
FBgn0015040	7
FBgn0015075	981
FBgn0015218	10507
FBgn0015221	35254
FBgn0015222	43054
FBgn0015229	1379
FBgn0015230	1424
FBgn0015239	1708
FBgn0015240	1624
FBgn0015245	13911
FBgn0015247	3480
FBgn0015268	280
FBgn0015269	2621
FBgn0015270	367
FBgn0015271	274
FBgn0015277	1115
FBgn0015278	3661
FBgn0015279	2237
FBgn0015282	5446
FBgn0015283	5199
FBgn0015286	2195
FBgn0015295	719
FBgn0015296	948
FBgn0015298	926
FBgn0015299	747
FBgn0015300	451
FBgn0015316	135
FBgn0015320	3612
FBgn0015321	4525
FBgn0015323	598
FBgn0015324	21181
FBgn0015331	876
FBgn0015336	426
FBgn0015338	1227
FBgn0015351	205
FBgn0015359	1622
FBgn0015360	1277
FBgn0015371	1736
FBgn0015372	958
FBgn0015376	274
FBgn0015379	771
FBgn0015380	283
FBgn0015381	16
FBgn0015391	867
FBgn0015393	1715
FBgn0015396	758
FBgn0015399	541
FBgn0015400	297
FBgn0015402	1151
FBgn0015477	3293
FBgn0015509	5831
FBgn0015513	3949
FBgn0015519	120
FBgn0015520	1048
FBgn0015521	15313
FBgn0015522	1324
FBgn0015524	156
FBgn0015527	1350
FBgn0015541	2259
FBgn0015543	27
FBgn0015544	969
FBgn0015546	713
FBgn0015550	14
FBgn0015553	473
FBgn0015558	863
FBgn0015561	60
FBgn0015568	2883
FBgn0015569	1661
FBgn0015570	1752
FBgn0015571	4976
FBgn0015572	379
FBgn0015574	917
FBgn0015575	9307
FBgn0015576	2742
FBgn0015577	1537
FBgn0015582	600
FBgn0015583	1176
FBgn0015584	14632
FBgn0015585	5230
FBgn0015586	6694
FBgn0015589	1920
FBgn0015591	573
FBgn0015600	8625
FBgn0015602	798
FBgn0015609	1072
FBgn0015614	4057
FBgn0015615	955
FBgn0015618	210
FBgn0015621	304
FBgn0015622	10025
FBgn0015623	41387
FBgn0015625	1467
FBgn0015663	364
FBgn0015664	1163
FBgn0015714	4768
FBgn0015721	168
FBgn0015737	5103
FBgn0015754	4448
FBgn0015756	28434
FBgn0015765	875
FBgn0015766+FBgn0065097	44523
FBgn0015770	23
FBgn0015772	3116
FBgn0015773	430
FBgn0015774	461
FBgn0015776	8483
FBgn0015777	8185
FBgn0015778	11492
FBgn0015781	923
FBgn0015789	4474
FBgn0015790	7993
FBgn0015791	3244
FBgn0015793	991
FBgn0015794	1016
FBgn0015795	7574
FBgn0015797	2114
FBgn0015799	1870
FBgn0015801	362
FBgn0015803	2030
FBgn0015805	1810
FBgn0015806	3654
FBgn0015808	3035
FBgn0015818	548
FBgn0015828	1143
FBgn0015829	596
FBgn0015831	883
FBgn0015834	6666
FBgn0015838	754
FBgn0015872	3067
FBgn0015903	1268
FBgn0015904	153
FBgn0015905	570
FBgn0015919	263
FBgn0015924	4922
FBgn0015925	662
FBgn0015926	358
FBgn0015929	1696
FBgn0015949	2720
FBgn0016013	2204
FBgn0016031	3667
FBgn0016032	463
FBgn0016034	841
FBgn0016036	27
FBgn0016038	1859
FBgn0016041	3091
FBgn0016047	191
FBgn0016053	663
FBgn0016054	174
FBgn0016059	3728
FBgn0016061	521
FBgn0016070	4920
FBgn0016075	2833
FBgn0016076	2428
FBgn0016078	1712
FBgn0016080	2362
FBgn0016081	6680
FBgn0016119	8508
FBgn0016120	10096
FBgn0016122	7895
FBgn0016123	6452
FBgn0016126	11075
FBgn0016131	518
FBgn0016641	1386
FBgn0016650	706
FBgn0016660	71
FBgn0016672	1482
FBgn0016675	3863
FBgn0016684	4047
FBgn0016685	4021
FBgn0016687	13761
FBgn0016691	11424
FBgn0016693	7215
FBgn0016694	6117
FBgn0016696	4562
FBgn0016697	4676
FBgn0016698	715
FBgn0016700	4392
FBgn0016701	2810
FBgn0016715	3449
FBgn0016726	12243
FBgn0016754	1428
FBgn0016756	11184
FBgn0016762	297
FBgn0016792	1187
FBgn0016794	1187
FBgn0016797	1987
FBgn0016917	9726
FBgn0016919	706
FBgn0016920	153
FBgn0016926	7116
FBgn0016930	1651
FBgn0016970	303
FBgn0016974	965
FBgn0016976+FBgn0016975	2753
FBgn0016977	5731
FBgn0016978	1650
FBgn0016983	2728
FBgn0016984	3058
FBgn0017414	286
FBgn0017418	2896
FBgn0017424	7
FBgn0017429	1021
FBgn0017430	656
FBgn0017448	1821
FBgn0017456	1373
FBgn0017457	1168
FBgn0017482	493
FBgn0017545	63010
FBgn0017550	1665
FBgn0017551	865
FBgn0017556	1246
FBgn0017558	7777
FBgn0017561	980
FBgn0017566	12276
FBgn0017567	5349
FBgn0017572	3001
FBgn0017577	1353
FBgn0017578	864
FBgn0017579	24475
FBgn0017581	49432
FBgn0017590	331
FBgn0019624	18381
FBgn0019637	950
FBgn0019643	6608
FBgn0019644	15371
FBgn0019650	383
FBgn0019660	234
FBgn0019661	10612
FBgn0019662	1636
FBgn0019686	1735
FBgn0019809	30
FBgn0019828	12945
FBgn0019830	4854
FBgn0019886	7774
FBgn0019890	5799
FBgn0019925	4476
FBgn0019928	1236
FBgn0019929	1294
FBgn0019932	2259
FBgn0019936	16409
FBgn0019938	1187
FBgn0019940	2278
FBgn0019947	1773
FBgn0019948	5012
FBgn0019949	569
FBgn0019952	1307
FBgn0019957	6177
FBgn0019960	9591
FBgn0019968	4712
FBgn0019972	1021
FBgn0019982	3017
FBgn0019985	313
FBgn0019990	1505
FBgn0020018	1854
FBgn0020224	2160
FBgn0020235	13730
FBgn0020236	31689
FBgn0020238	18964
FBgn0020248	441
FBgn0020249	2644
FBgn0020251	1108
FBgn0020255	8765
FBgn0020257	916
FBgn0020258	67
FBgn0020261	2149
FBgn0020269	467
FBgn0020270	577
FBgn0020272	381
FBgn0020277	181
FBgn0020278	1339
FBgn0020279	8138
FBgn0020280	566
FBgn0020294	745
FBgn0020299	1036
FBgn0020300	1970
FBgn0020304	4438
FBgn0020305	595
FBgn0020307	716
FBgn0020309	4591
FBgn0020312	727
FBgn0020369	4040
FBgn0020370	4375
FBgn0020371	1795
FBgn0020372	861
FBgn0020376	2
FBgn0020377	106
FBgn0020378	280
FBgn0020379	948
FBgn0020381	925
FBgn0020385	15141
FBgn0020386	6537
FBgn0020388	1441
FBgn0020389	668
FBgn0020391	172
FBgn0020392	1869
FBgn0020399	1715
FBgn0020407	382
FBgn0020412	3520
FBgn0020414	6904
FBgn0020415	6047
FBgn0020416	1827
FBgn0020429	11
FBgn0020440	1584
FBgn0020443	5195
FBgn0020445	784
FBgn0020493	1253
FBgn0020496	5919
FBgn0020497	3952
FBgn0020503	15184
FBgn0020506	4269
FBgn0020508	1049
FBgn0020509	10739
FBgn0020510	1279
FBgn0020513	13699
FBgn0020518	3
FBgn0020521	2975
FBgn0020545	3316
FBgn0020546+FBgn0262462	1
FBgn0020556	4
FBgn0020616	1317
FBgn0020617	23
FBgn0020618	33085
FBgn0020620	2013
FBgn0020621	3228
FBgn0020622	1933
FBgn0020626	3658
FBgn0020633	195
FBgn0020637	58
FBgn0020638	20
FBgn0020639	5
FBgn0020640	18
FBgn0020641	6
FBgn0020642	5
FBgn0020643	0
FBgn0020644	0
FBgn0020645	0
FBgn0020646	0
FBgn0020647	5192
FBgn0020653	9009
FBgn0020655	2096
FBgn0020660	3
FBgn0020762	1378
FBgn0020764	9197
FBgn0020765	101
FBgn0020766	1591
FBgn0020767	1838
FBgn0020880	30
FBgn0020887	1496
FBgn0020906	2853
FBgn0020907	1909
FBgn0020908	9826
FBgn0020909	486
FBgn0020910+FBgn0086056	48810
FBgn0020912	929
FBgn0020930	1597
FBgn0021738	38
FBgn0021742	8
FBgn0021750	507
FBgn0021760	12027
FBgn0021761	1864
FBgn0021764	1276
FBgn0021765	6823
FBgn0021767	119
FBgn0021768	2461
FBgn0021776	98
FBgn0021795	3388
FBgn0021796	1570
FBgn0021800	1590
FBgn0021814	2510
FBgn0021818	1357
FBgn0021825	1778
FBgn0021847	1922
FBgn0021856	899
FBgn0021872	17992
FBgn0021874	659
FBgn0021875	412
FBgn0021895	1920
FBgn0021906	12054
FBgn0021944	1964
FBgn0021967	5147
FBgn0021979	6856
FBgn0021995	1164
FBgn0022023	6440
FBgn0022027	791
FBgn0022029	1762
[truncated: 15,153 more rows]
