# Supplementary material for: The Drosophila transcriptional network is structured by microbiota
Source: BMC Genomics. 2016 Nov 25;17:975. doi: 10.1186/s12864-016-3307-9 (PMC5124311; doi:10.1186/s12864-016-3307-9)
Supplement: Additional file 12: — Data analysis tools. The unzipped folder contains (1) parameters used to align and count reads (align_count_index_reads.txt) and (2) an R script to replicate the data analysis. See README file and R script within folder for instructions. (ZIP 15304 kb) [file 12864_2016_3307_MOESM12_ESM.zip › DobsonEtAlBMCanalysis_submitted/counts_raw/543_6823_4236_N_JC-27_ACAGTG_R1_sn.sam.count]

FBgn0000003	0
FBgn0000008	503
FBgn0000014	520
FBgn0000015	608
FBgn0000017	1772
FBgn0000018	493
FBgn0000022	0
FBgn0000024	3380
FBgn0000028	238
FBgn0000032	1164
FBgn0000036	336
FBgn0000037	339
FBgn0000038	1821
FBgn0000039	272
FBgn0000042	29697
FBgn0000043	6201
FBgn0000045	10426
FBgn0000046	11312
FBgn0000047	2337
FBgn0000052	3967
FBgn0000053	2958
FBgn0000054	1018
FBgn0000055+FBgn0000056	466058
FBgn0000057	2180
FBgn0000061	21
FBgn0000063	303
FBgn0000064	96210
FBgn0000071	13
FBgn0000075	217
FBgn0000077	371
FBgn0000078	2559
FBgn0000079	8661
FBgn0000083	8618
FBgn0000084	2555
FBgn0000092	20
FBgn0000094	16575
FBgn0000097	1203
FBgn0000099	2236
FBgn0000100	25879
FBgn0000108	3735
FBgn0000109	405
FBgn0000114	15193
FBgn0000115	1718
FBgn0000116	44761
FBgn0000117	6353
FBgn0000119	1033
FBgn0000120	27607
FBgn0000121	21416
FBgn0000137	3
FBgn0000139	1039
FBgn0000140	1067
FBgn0000146	276
FBgn0000147	834
FBgn0000150	12848
FBgn0000152	225
FBgn0000153	3395
FBgn0000157	377
FBgn0000158	64
FBgn0000163	2049
FBgn0000166	21
FBgn0000173	3837
FBgn0000179	151
FBgn0000180	164
FBgn0000181	13245
FBgn0000182+FBgn0266459	4392
FBgn0000183	2717
FBgn0000206	689
FBgn0000210	175
FBgn0000212	2066
FBgn0000216	0
FBgn0000221	208
FBgn0000227	4
FBgn0000228	1502
FBgn0000229	2181
FBgn0000233	51
FBgn0000239	4169
FBgn0000241	149
FBgn0000244	3171
FBgn0000246	211
FBgn0000247	2518
FBgn0000250	4568
FBgn0000251	1581
FBgn0000253	30319
FBgn0000256	9698
FBgn0000257	766
FBgn0000259	3377
FBgn0000261	34960
FBgn0000273	4951
FBgn0000274	1963
FBgn0000276	608
FBgn0000277	44
FBgn0000278	11
FBgn0000279	6
FBgn0000280	1
FBgn0000281	2
FBgn0000283	2267
FBgn0000286	2608
FBgn0000287	940
FBgn0000289	3724
FBgn0000299	5177
FBgn0000303	562
FBgn0000308	12484
FBgn0000316	1043
FBgn0000317	2101
FBgn0000318	2998
FBgn0000319	13057
FBgn0000320	682
FBgn0000326	936
FBgn0000330	481
FBgn0000337	4
FBgn0000339	1955
FBgn0000346	3125
FBgn0000351	60
FBgn0000352	552
FBgn0000355	139
FBgn0000356	0
FBgn0000357	49
FBgn0000358	1
FBgn0000359	3
FBgn0000360	4
FBgn0000370	34200
FBgn0000376	414
FBgn0000377	654
FBgn0000382	3876
FBgn0000384	540
FBgn0000394	667
FBgn0000395	539
FBgn0000404	1123
FBgn0000405	2033
FBgn0000406	25817
FBgn0000409	12161
FBgn0000411	342
FBgn0000412	3172
FBgn0000413	1987
FBgn0000414	2520
FBgn0000416	39682
FBgn0000422	2605
FBgn0000426	301
FBgn0000427	39
FBgn0000439	113
FBgn0000442	74
FBgn0000447	4085
FBgn0000449	4
FBgn0000451	159
FBgn0000454	5179
FBgn0000455+FBgn0065087	2215
FBgn0000459	255
FBgn0000463	268
FBgn0000464	1982
FBgn0000473	34840
FBgn0000477	2480
FBgn0000479	2937
FBgn0000482	677
FBgn0000489	6159
FBgn0000490	657
FBgn0000492	508
FBgn0000497	443
FBgn0000499	2097
FBgn0000500	232
FBgn0000504	2398
FBgn0000520	362
FBgn0000524	395
FBgn0000527	787
FBgn0000529	28
FBgn0000533	338
FBgn0000535	428
FBgn0000536	7300
FBgn0000541	5015
FBgn0000542	237
FBgn0000543	707
FBgn0000546	729
FBgn0000547	1870
FBgn0000551	14
FBgn0000552	2
FBgn0000556	142156
FBgn0000557	5673
FBgn0000559	81553
FBgn0000560	115
FBgn0000562	2602
FBgn0000564	0
FBgn0000565	7280
FBgn0000566	1856
FBgn0000567	751
FBgn0000568	2451
FBgn0000575	2046
FBgn0000576	58
FBgn0000577	144
FBgn0000578	866
FBgn0000579	42089
FBgn0000581	3176
FBgn0000588	131
FBgn0000591	0
FBgn0000592	60332
FBgn0000594	0
FBgn0000606	7
FBgn0000611	3709
FBgn0000615	38556
FBgn0000617	407
FBgn0000618	262
FBgn0000625	124
FBgn0000629	657
FBgn0000633	327
FBgn0000635	2573
FBgn0000636	1702
FBgn0000639	2
FBgn0000640	8
FBgn0000644	37
FBgn0000658	43
FBgn0000659	860
FBgn0000662	1803
FBgn0000667	7680
FBgn0000709	1167
FBgn0000711	2112
FBgn0000715	524
FBgn0000719	820
FBgn0000721	6836
FBgn0000723	2928
FBgn0000808	22
FBgn0000810	632
FBgn0000826	28
FBgn0000927	24
FBgn0000928	133
FBgn0000964	63
FBgn0000996	348
FBgn0001075	675
FBgn0001077	19
FBgn0001079	315
FBgn0001083	261
FBgn0001084	153
FBgn0001085	207
FBgn0001086	673
FBgn0001087	1557
FBgn0001089	1345
FBgn0001090	4660
FBgn0001091	24787
FBgn0001092	20820
FBgn0001098	9514
FBgn0001104	1247
FBgn0001105	5580
FBgn0001108	2809
FBgn0001112	9456
FBgn0001114	11702
FBgn0001120	5
FBgn0001122	2283
FBgn0001123	1893
FBgn0001124	15790
FBgn0001125	13517
FBgn0001128	23790
FBgn0001133	760
FBgn0001134	226
FBgn0001137	812
FBgn0001138	70
FBgn0001139	2421
FBgn0001142	4586
FBgn0001145	32420
FBgn0001147	250
FBgn0001148	62
FBgn0001149	18125
FBgn0001150	28
FBgn0001168	2658
FBgn0001169	942
FBgn0001170	25
FBgn0001174	4
FBgn0001179	507
FBgn0001180	183
FBgn0001185	550
FBgn0001186	9355
FBgn0001187	5038
FBgn0001189	1657
FBgn0001197	1963
FBgn0001202	1727
FBgn0001206	294
FBgn0001208	12783
FBgn0001215	11281
FBgn0001216	10596
FBgn0001217	10778
FBgn0001218	26462
FBgn0001220	15651
FBgn0001222	1523
FBgn0001224	1455
FBgn0001225	2761
FBgn0001226	1300
FBgn0001227	28
FBgn0001228+FBgn0001223	4503
FBgn0001229	401
FBgn0001230	2007
FBgn0001233	47909
FBgn0001234+FBgn0263537	4921
FBgn0001235	2471
FBgn0001247	3391
FBgn0001248	42981
FBgn0001250	3352
FBgn0001253	44
FBgn0001254	2
FBgn0001255	35
FBgn0001256	1
FBgn0001257	3740
FBgn0001258	2147
FBgn0001259	87
FBgn0001263	1390
FBgn0001269	172
FBgn0001276	266
FBgn0001280	1977
FBgn0001281	4184
FBgn0001285	331
FBgn0001291	2303
FBgn0001296	1233
FBgn0001297	7524
FBgn0001301	1169
FBgn0001308	4435
FBgn0001311	233
FBgn0001313	414
FBgn0001319	89
FBgn0001320	283
FBgn0001321	48
FBgn0001323	250
FBgn0001324	1853
FBgn0001325	40
FBgn0001330	244
FBgn0001332	1643
FBgn0001341	450
FBgn0001404	3068
FBgn0001491	879
FBgn0001565	2306
FBgn0001612	384
FBgn0001624	4061
FBgn0001941	2829
FBgn0001942	39944
FBgn0001961	3259
FBgn0001965	1589
FBgn0001967	0
FBgn0001970	2
FBgn0001974	418
FBgn0001977	1188
FBgn0001978	3100
FBgn0001981	246
FBgn0001983	1
FBgn0001986	958
FBgn0001987	936
FBgn0001989	3507
FBgn0001990	337
FBgn0001991	3264
FBgn0001992	129
FBgn0001994	1731
FBgn0001995	835
FBgn0002021	1287
FBgn0002022	2756
FBgn0002023	684
FBgn0002031	5191
FBgn0002036	4588
FBgn0002044	2051
FBgn0002069	629
FBgn0002121	3189
FBgn0002174	4696
FBgn0002183	1946
FBgn0002283	914
FBgn0002284	5769
FBgn0002306	1369
FBgn0002354	467
FBgn0002413	2600
FBgn0002431	7707
FBgn0002440	5
FBgn0002441	1659
FBgn0002466+FBgn0266678	357
FBgn0002521	2015
FBgn0002522	141
FBgn0002524	1475
FBgn0002525	2014
FBgn0002526	1949
FBgn0002531	19
FBgn0002533	7
FBgn0002534	1
FBgn0002535	2
FBgn0002542	993
FBgn0002552	678
FBgn0002561	0
FBgn0002562	93
FBgn0002563	2000
FBgn0002564	34
FBgn0002565	2599
FBgn0002566	3012
FBgn0002567	2490
FBgn0002569	2396
FBgn0002570	24534
FBgn0002571	1745
FBgn0002573	70
FBgn0002576	60
FBgn0002577	43
FBgn0002579	17989
FBgn0002590	21606
FBgn0002592	28
FBgn0002593	26244
FBgn0002607	27372
FBgn0002609	25
FBgn0002622	27743
FBgn0002626	22236
FBgn0002629	2
FBgn0002631	0
FBgn0002632	0
FBgn0002633	13
FBgn0002638	1468
FBgn0002641	941
FBgn0002643	1325
FBgn0002645	3289
FBgn0002673	1773
FBgn0002707	303
FBgn0002709+FBgn0028581	4631
FBgn0002715	1335
FBgn0002716	47
FBgn0002719	47580
FBgn0002723	733
FBgn0002732	36
FBgn0002733	192
FBgn0002734	44
FBgn0002735	1
FBgn0002736	716
FBgn0002772	13011
FBgn0002773	27185
FBgn0002774	1842
FBgn0002775	569
FBgn0002778	1564
FBgn0002780	2884
FBgn0002783	1790
FBgn0002787	4514
FBgn0002789	8602
FBgn0002791	1147
FBgn0002838	197
FBgn0002842	370
FBgn0002855	39700
FBgn0002856	8679
FBgn0002862	14047
FBgn0002863	0
FBgn0002865	20622
FBgn0002868	19950
FBgn0002869	208
FBgn0002872	450
FBgn0002873	3997
FBgn0002878	274
FBgn0002887	588
FBgn0002891	454
FBgn0002899	187
FBgn0002901	390
FBgn0002905	342
FBgn0002906	344
FBgn0002914	3071
FBgn0002917	742
FBgn0002921	48403
FBgn0002922	74
FBgn0002924	515
FBgn0002926	30
FBgn0002930	6005
FBgn0002931	391
FBgn0002932	274
FBgn0002933	0
FBgn0002936	0
FBgn0002937	825
FBgn0002938	11473
FBgn0002939	2939
FBgn0002940	85712
FBgn0002941	52
FBgn0002945	514
FBgn0002948	99
FBgn0002962	50
FBgn0002973	2611
FBgn0002985	548
FBgn0002989	227
FBgn0003002	34
FBgn0003008	582
FBgn0003009	485
FBgn0003011	93
FBgn0003015	9
FBgn0003023	51
FBgn0003028	252
FBgn0003034	10320
FBgn0003041	987
FBgn0003042	281
FBgn0003044	1159
FBgn0003046	9
FBgn0003048	1247
FBgn0003053	1216
FBgn0003057	1
FBgn0003060	81
FBgn0003062	968
FBgn0003065	2
FBgn0003068	882
FBgn0003071	14452
FBgn0003074	21047
FBgn0003076	12580
FBgn0003079	706
FBgn0003082	102
FBgn0003086	1
FBgn0003087	328
FBgn0003089	182
FBgn0003090	236
FBgn0003091	1451
FBgn0003093	2456
FBgn0003114	21
FBgn0003116	1123
FBgn0003117	114
FBgn0003118	887
FBgn0003124	2789
FBgn0003129	144
FBgn0003130	11
FBgn0003132	2460
FBgn0003134	6179
FBgn0003137	8841
FBgn0003139	855
FBgn0003140	861
FBgn0003141	1347
FBgn0003145	680
FBgn0003149	17302
FBgn0003159	5067
FBgn0003162	1635
FBgn0003165	1809
FBgn0003169	1774
FBgn0003174	88
FBgn0003175	4703
FBgn0003187	4206
FBgn0003189	1527
FBgn0003204	2618
FBgn0003205	2081
FBgn0003206	1669
FBgn0003209	2084
FBgn0003210	1656
FBgn0003218	4239
FBgn0003227	49
FBgn0003231	21867
FBgn0003248	905
FBgn0003249	1898
FBgn0003250	3175
FBgn0003254	503
FBgn0003255	85
FBgn0003256	1366
FBgn0003257	496
FBgn0003261	15081
FBgn0003267	25
FBgn0003268	303
FBgn0003270	1
FBgn0003274	30468
FBgn0003275	1482
FBgn0003277	1730
FBgn0003278	272
FBgn0003279	30880
FBgn0003285	88
FBgn0003292	82
FBgn0003295	46
FBgn0003300	24
FBgn0003301	1709
FBgn0003302	1414
FBgn0003308	2128
FBgn0003310	1182
FBgn0003312	40
FBgn0003313+FBgn0263087	35
FBgn0003317	1243
FBgn0003319	14
FBgn0003321	2668
FBgn0003326	93
FBgn0003328	2167
FBgn0003330	407
FBgn0003334	1569
FBgn0003339	146
FBgn0003345	2042
FBgn0003346	1112
FBgn0003353	440
FBgn0003356	8630
FBgn0003357	6971
FBgn0003358	7959
FBgn0003360	71309
FBgn0003366	3081
FBgn0003372	0
FBgn0003373	0
FBgn0003374	1
FBgn0003375	0
FBgn0003377	0
FBgn0003378	1
FBgn0003380	2163
FBgn0003382	46
FBgn0003386	1071
FBgn0003388	157
FBgn0003390	1468
FBgn0003391	1324
FBgn0003392	7728
FBgn0003396	2051
FBgn0003401	76
FBgn0003410	2903
FBgn0003411	14
FBgn0003415	2159
FBgn0003416	479
FBgn0003423	7027
FBgn0003429	5158
FBgn0003430	66
FBgn0003435	22816
FBgn0003444	332
FBgn0003447	951
FBgn0003448	0
FBgn0003449	932
FBgn0003450	28
FBgn0003459	406
FBgn0003460	433
FBgn0003462	20523
FBgn0003463	1798
FBgn0003464	1769
FBgn0003475	6178
FBgn0003479	322
FBgn0003480	62
FBgn0003482	8
FBgn0003483	230
FBgn0003486	2
FBgn0003495	1406
FBgn0003499	195
FBgn0003502+FBgn0262374	331
FBgn0003510+FBgn0003511	346
FBgn0003512	632
FBgn0003513	206
FBgn0003514	3279
FBgn0003515	755
FBgn0003517	25678
FBgn0003520	2348
FBgn0003525	49
FBgn0003527	632
FBgn0003545	1134
FBgn0003557	2958
FBgn0003559	932
FBgn0003567	1084
FBgn0003575	1725
FBgn0003598	883
FBgn0003607	1960
FBgn0003612	3072
FBgn0003638	10109
FBgn0003651	1921
FBgn0003654	805
FBgn0003655	195
FBgn0003656	7585
FBgn0003660	6443
FBgn0003676	2176
FBgn0003683	0
FBgn0003687	302
FBgn0003701	325
FBgn0003710	381
FBgn0003714	439
FBgn0003716	2164
FBgn0003719	144
FBgn0003720	0
FBgn0003721	14112
FBgn0003731	3671
FBgn0003732	2181
FBgn0003733	207
FBgn0003741	363
FBgn0003742	1224
FBgn0003744	2090
FBgn0003747	7
FBgn0003748	19447
FBgn0003751	19
FBgn0003861	9493
FBgn0003862	1926
FBgn0003863	64999
FBgn0003865	0
FBgn0003866	452
FBgn0003867	1765
FBgn0003870	2004
FBgn0003882	1098
FBgn0003884	41198
FBgn0003885	7711
FBgn0003886	456
FBgn0003887	10147
FBgn0003888	2995
FBgn0003889	29052
FBgn0003890	4080
FBgn0003891	17751
FBgn0003892	545
FBgn0003896	260
FBgn0003900	973
FBgn0003916	0
FBgn0003920	0
FBgn0003922	0
FBgn0003923	0
FBgn0003926	0
FBgn0003930	6
FBgn0003931	0
FBgn0003933	0
FBgn0003934	1
FBgn0003935	3
FBgn0003936	0
FBgn0003938	0
FBgn0003941	19500
FBgn0003942	27012
FBgn0003943	18272
FBgn0003944	491
FBgn0003950	254
FBgn0003961	6680
FBgn0003963	392
FBgn0003964	1386
FBgn0003965	1662
FBgn0003969	1186
FBgn0003975	316
FBgn0003977	828
FBgn0003978	250
FBgn0003979	0
FBgn0003980	0
FBgn0003983	1
FBgn0003984	351
FBgn0003996	658
FBgn0003997	322
FBgn0004003	2306
FBgn0004009	35
FBgn0004028	12196
FBgn0004034	7
FBgn0004045	17
FBgn0004047	317
FBgn0004049	1581
FBgn0004050	1145
FBgn0004052	3
FBgn0004053	2
FBgn0004054	0
FBgn0004055	1980
FBgn0004057	3979
FBgn0004066	3662
FBgn0004087	364
FBgn0004101	346
FBgn0004102	165
FBgn0004103	6668
FBgn0004106	233
FBgn0004107	96
FBgn0004108	328
FBgn0004110	5
FBgn0004117	12711
FBgn0004118	319
FBgn0004132	666
FBgn0004133	1087
FBgn0004143	0
FBgn0004167	9544
FBgn0004168	210
FBgn0004169	16563
FBgn0004170	0
FBgn0004171	6016
FBgn0004172	1712
FBgn0004173	8334
FBgn0004174	8568
FBgn0004175	4781
FBgn0004177	9513
FBgn0004179	4341
FBgn0004181	224362
FBgn0004183	2
FBgn0004185	0
FBgn0004186	0
FBgn0004187	0
FBgn0004188	0
FBgn0004189	0
FBgn0004190	0
FBgn0004191	0
FBgn0004192	0
FBgn0004197	234
FBgn0004198	1013
FBgn0004227	2203
FBgn0004228	791
FBgn0004237	3748
FBgn0004240	67
FBgn0004242	5498
FBgn0004244	1319
FBgn0004359	497
FBgn0004360	193
FBgn0004362	1596
FBgn0004363	31710
FBgn0004364	1365
FBgn0004367	265
FBgn0004368	1909
FBgn0004369	1501
FBgn0004370	2203
FBgn0004372	233
FBgn0004373	4837
FBgn0004374	1268
FBgn0004378	246
FBgn0004379	1091
FBgn0004380	1228
FBgn0004381	501
FBgn0004387	2000
FBgn0004389	1
FBgn0004390	730
FBgn0004391	739
FBgn0004394	113
FBgn0004395	764
FBgn0004396	1685
FBgn0004397	2149
FBgn0004400	35
FBgn0004401	5630
FBgn0004403	9056
FBgn0004404	4166
FBgn0004406	267
FBgn0004407+FBgn0064115	928
FBgn0004414	28067
FBgn0004419	3833
FBgn0004425	409
FBgn0004426	0
FBgn0004427	173
FBgn0004428	691
FBgn0004429	4100
FBgn0004430	39
FBgn0004431	181
FBgn0004432	25900
FBgn0004436	4486
FBgn0004449	3896
FBgn0004456	1647
FBgn0004462	1030
FBgn0004463	430
FBgn0004465	1549
FBgn0004507	15633
FBgn0004509	3839
FBgn0004510	415
FBgn0004511	2
FBgn0004512	3278
FBgn0004513	694
FBgn0004514	118
FBgn0004516	3266
FBgn0004552	336
FBgn0004554	30
FBgn0004556	256
FBgn0004567	68
FBgn0004569	401
FBgn0004573	141
FBgn0004574	4513
FBgn0004575	1875
FBgn0004577	5
FBgn0004580	2307
FBgn0004581	2252
FBgn0004583	1141
FBgn0004584	736
FBgn0004587	5952
FBgn0004588	2
FBgn0004589	19
FBgn0004590	0
FBgn0004591	0
FBgn0004592	0
FBgn0004593	0
FBgn0004594	0
FBgn0004595	1980
FBgn0004597	522
FBgn0004598	2573
FBgn0004606	618
FBgn0004607	699
FBgn0004611	3230
FBgn0004618	199
FBgn0004619	214
FBgn0004620	408
FBgn0004622	118
FBgn0004623	4348
FBgn0004629	4
FBgn0004635	392
FBgn0004636	3804
FBgn0004638	1573
FBgn0004643	627
FBgn0004644	308
FBgn0004646	2928
FBgn0004647	502
FBgn0004648	6093
FBgn0004649+FBgn0263530	43
FBgn0004650	583
FBgn0004652	1289
FBgn0004654	7794
FBgn0004655	1041
FBgn0004656	3171
FBgn0004657	3887
FBgn0004666	118
FBgn0004687	4483
FBgn0004698	1712
FBgn0004777	16
FBgn0004778	6
FBgn0004779	3
FBgn0004780	1
FBgn0004781	3
FBgn0004782	0
FBgn0004783	0
FBgn0004784	3916
FBgn0004795	1100
FBgn0004797	1810
FBgn0004811	1104
FBgn0004828	11811
FBgn0004832	385
FBgn0004837	593
FBgn0004838	11810
FBgn0004839	150
FBgn0004841	69
FBgn0004842	55
FBgn0004852	2652
FBgn0004854	314
FBgn0004855	504
FBgn0004856	1201
FBgn0004858	778
FBgn0004859	1137
FBgn0004860	261
FBgn0004861	523
FBgn0004862	47
FBgn0004863	53
FBgn0004864	1251
FBgn0004865	222
FBgn0004867	24841
FBgn0004868	10381
FBgn0004870	88
FBgn0004872	107
FBgn0004875	3182
FBgn0004876	5075
FBgn0004878	1
FBgn0004880	574
FBgn0004882	11769
FBgn0004885	4448
FBgn0004888	12866
FBgn0004889	3682
FBgn0004892	129
FBgn0004893	898
FBgn0004895	7
FBgn0004896	35
FBgn0004897	10
FBgn0004898	14
FBgn0004901	348
FBgn0004903	2613
FBgn0004907	28073
FBgn0004908	458
FBgn0004910	2239
FBgn0004911	28
FBgn0004913	1810
FBgn0004914	4991
FBgn0004915	1448
FBgn0004919	1177
FBgn0004921	11892
FBgn0004924	3719
FBgn0004926	4534
FBgn0004956	246
FBgn0004957	258
FBgn0004959	20
FBgn0005198	1486
FBgn0005278	14636
FBgn0005322	2027
FBgn0005355	787
FBgn0005386	2533
FBgn0005390	123
FBgn0005391	27
FBgn0005411	2260
FBgn0005427	1407
FBgn0005533	16599
FBgn0005536	7241
FBgn0005558	178
FBgn0005561	291
FBgn0005564	729
FBgn0005585	27304
FBgn0005586	1708
FBgn0005590	3
FBgn0005592	263
FBgn0005593	28326
FBgn0005596	694
FBgn0005612	1310
FBgn0005613	135
FBgn0005614	5138
FBgn0005617	759
FBgn0005619	809
FBgn0005624	174
FBgn0005626	1653
FBgn0005631	1159
FBgn0005632	7427
FBgn0005633	110
FBgn0005636	427
FBgn0005638	121
FBgn0005640	1739
FBgn0005642	998
FBgn0005648	1787
FBgn0005649	3999
FBgn0005654+FBgn0085344	4090
FBgn0005655	224
FBgn0005658	119
FBgn0005659	1442
FBgn0005660	181
FBgn0005664	125
FBgn0005666	35020
FBgn0005670	762
FBgn0005671	19331
FBgn0005672	1723
FBgn0005674	2005
FBgn0005677	449
FBgn0005683	208
FBgn0005694	1420
FBgn0005695	673
FBgn0005696	76
FBgn0005771	1018
FBgn0005775	476
FBgn0005777	2391
FBgn0005778	607
FBgn0005779	584
FBgn0008635	5730
FBgn0008636	46
FBgn0008646	59
FBgn0008651	165
FBgn0010014	466
FBgn0010015	664
FBgn0010019	602187
FBgn0010038	300
FBgn0010039	914
FBgn0010040	3
FBgn0010041	14
FBgn0010042	6
FBgn0010043	98
FBgn0010044	85
FBgn0010051	3828
FBgn0010052	313
FBgn0010053	24045
FBgn0010078	21261
FBgn0010097	39
FBgn0010100	46075
FBgn0010105	360
FBgn0010109	1
FBgn0010113	1091
FBgn0010114	2628
FBgn0010173	1984
FBgn0010194	201
FBgn0010197	60
FBgn0010198	12298
FBgn0010213	5800
FBgn0010215	3110
FBgn0010217	79449
FBgn0010220	472
FBgn0010222	918
FBgn0010223	541
FBgn0010225	26188
FBgn0010226	14591
FBgn0010228	4050
FBgn0010235	2902
FBgn0010238	2478
FBgn0010240	134
FBgn0010241	2144
FBgn0010246	5395
FBgn0010247	1229
FBgn0010258	769
FBgn0010263	6465
FBgn0010265	20663
FBgn0010269	789
FBgn0010278	1018
FBgn0010280	3910
FBgn0010282	1260
FBgn0010287	385
FBgn0010288	5350
FBgn0010292	575
FBgn0010294	0
FBgn0010295	0
FBgn0010296	0
FBgn0010300	733
FBgn0010303	1415
FBgn0010309	998
FBgn0010313	1165
FBgn0010314	167
FBgn0010315	449
FBgn0010316	520
FBgn0010317	72
FBgn0010323	20
FBgn0010328	1736
FBgn0010329	251
FBgn0010333	1933
FBgn0010339	1258
FBgn0010340	478
FBgn0010341	3735
FBgn0010342	297
FBgn0010348	14479
FBgn0010350	5137
FBgn0010352	49540
FBgn0010355	2610
FBgn0010356	555
FBgn0010357	46870
FBgn0010358	7
FBgn0010359	0
FBgn0010379	2971
FBgn0010380	2678
FBgn0010381	1446
FBgn0010382	481
FBgn0010383	516
FBgn0010385	43
FBgn0010387	15330
FBgn0010388	367
FBgn0010389	679
FBgn0010391	2864
FBgn0010395	665
FBgn0010397	1607
FBgn0010398	222
FBgn0010399	953
FBgn0010401	1130
FBgn0010403	1237
FBgn0010406	1692
FBgn0010407	81
FBgn0010408	8692
FBgn0010409	15677
FBgn0010411	25398
FBgn0010412	9187
FBgn0010414	384
FBgn0010415	6109
FBgn0010416	969
FBgn0010417	830
FBgn0010421	460
FBgn0010422	1269
FBgn0010423	477
FBgn0010424	790
FBgn0010425	4889
FBgn0010431	47
FBgn0010433	1
FBgn0010434	9367
FBgn0010435	20706
FBgn0010438	63
FBgn0010441	609
FBgn0010452	337
FBgn0010453	126
FBgn0010470	10542
FBgn0010473	1711
FBgn0010482	6025
FBgn0010488	13576
FBgn0010497	2211
FBgn0010501	301
FBgn0010504	4501
FBgn0010516	8559
FBgn0010520	285
FBgn0010531	779
FBgn0010548	15585
FBgn0010549	125
FBgn0010551	7037
FBgn0010575	2258
FBgn0010583	1791
FBgn0010590	4750
FBgn0010591	2926
FBgn0010602	1705
FBgn0010607	377
FBgn0010611	6038
FBgn0010612	8251
FBgn0010620	3163
FBgn0010621	2583
FBgn0010622	358
FBgn0010638	4681
FBgn0010651	3876
FBgn0010660	1437
FBgn0010741	1177
FBgn0010747	4527
FBgn0010750	1082
FBgn0010762	1495
FBgn0010768	139
FBgn0010770	306
FBgn0010772	3162
FBgn0010774	2875
FBgn0010786	4183
FBgn0010803	1943
FBgn0010808	2891
FBgn0010812	1316
FBgn0010825	3264
FBgn0010830	472
FBgn0010877	1820
FBgn0010894	749
FBgn0010905	2272
FBgn0010909	3627
FBgn0010926	459
FBgn0011016	3367
FBgn0011020	201
FBgn0011202	2029
FBgn0011204	3438
FBgn0011205	2968
FBgn0011206	16556
FBgn0011207	1577
FBgn0011211	47631
FBgn0011217	18631
FBgn0011224	5632
FBgn0011225	17254
FBgn0011227	4226
FBgn0011230	14424
FBgn0011232	978
FBgn0011236	809
FBgn0011239	1606
FBgn0011241	737
FBgn0011244	15240
FBgn0011259	570
FBgn0011260	411
FBgn0011270	5867
FBgn0011272	20214
FBgn0011273+FBgn0039374	4811
FBgn0011274	3186
FBgn0011276	6
FBgn0011277	4
FBgn0011278	57
FBgn0011279	299
FBgn0011280	8808
FBgn0011281	1446
FBgn0011282	7
FBgn0011283	539
FBgn0011284	25367
FBgn0011286	6698
FBgn0011288	1685
FBgn0011289	2522
FBgn0011290	883
FBgn0011291	347
FBgn0011293	1081
FBgn0011294	308
FBgn0011296	4168
FBgn0011297	549
FBgn0011300	1965
FBgn0011305	977
FBgn0011327	4380
FBgn0011335	375
FBgn0011336	6409
FBgn0011361	6197
FBgn0011455	6925
FBgn0011474	665
FBgn0011476	469
FBgn0011481	1758
FBgn0011509	1000
FBgn0011554	297
FBgn0011555	5762
FBgn0011556	545
FBgn0011559	87551
FBgn0011566	392
FBgn0011569	291
FBgn0011570	1201
FBgn0011571	1460
FBgn0011573	2201
FBgn0011576	2
FBgn0011581	1026
FBgn0011582	257
FBgn0011584	9388
FBgn0011586	1510
FBgn0011589	261
FBgn0011591	978
FBgn0011592	1089
FBgn0011596	2149
FBgn0011603	2544
FBgn0011604	2522
FBgn0011606	3941
FBgn0011638	1849
FBgn0011640	2031
FBgn0011642	2385
FBgn0011648	1442
FBgn0011653	77
FBgn0011655	976
FBgn0011656	2521
FBgn0011659	110
FBgn0011660	533
FBgn0011661	9136
FBgn0011666	1084
FBgn0011668	49916
FBgn0011669	79319
FBgn0011670	12937
FBgn0011672	2980
FBgn0011674	312
FBgn0011676	296
FBgn0011692	147
FBgn0011693	2368
FBgn0011694	78981
FBgn0011695	41380
FBgn0011701	423
FBgn0011703	162
FBgn0011704	446
FBgn0011705	686
FBgn0011706	64
FBgn0011708	3266
FBgn0011710	1072
FBgn0011715	604
FBgn0011722	3387
FBgn0011723	197
FBgn0011725	15448
FBgn0011726	6854
FBgn0011737	2181
FBgn0011739	1765
FBgn0011740	1756
FBgn0011741	713
FBgn0011742	2793
FBgn0011743	2467
FBgn0011745	2508
FBgn0011746	957
FBgn0011747	9390
FBgn0011754	6107
FBgn0011758	60
FBgn0011760	9020
FBgn0011761	78
FBgn0011762	61
FBgn0011763	1925
FBgn0011764	988
FBgn0011766	2823
FBgn0011768	6438
FBgn0011769	290
FBgn0011770	3085
FBgn0011771	905
FBgn0011774	341
FBgn0011785	1984
FBgn0011787	874
FBgn0011802	437
FBgn0011812	0
FBgn0011817	2838
FBgn0011818	1361
FBgn0011822	199
FBgn0011824	504
FBgn0011826	1429
FBgn0011828	2605
FBgn0011829	78
FBgn0011832	0
FBgn0011834	200
FBgn0011836	676
FBgn0011837	2382
FBgn0011840	0
FBgn0011844	0
FBgn0011845	0
FBgn0011848	0
FBgn0011849	0
FBgn0011850	0
FBgn0011851	0
FBgn0011852	0
FBgn0011853	0
FBgn0011855	0
FBgn0011858	0
FBgn0011859	1
FBgn0011860	0
FBgn0011861	0
FBgn0011862	0
FBgn0011863	0
FBgn0011864	0
FBgn0011865	0
FBgn0011866	0
FBgn0011867	0
FBgn0011868	0
FBgn0011869	0
FBgn0011870	0
FBgn0011871	0
FBgn0011872	0
FBgn0011877	0
FBgn0011878	0
FBgn0011879	0
FBgn0011880	0
FBgn0011881	0
FBgn0011882	0
FBgn0011883	0
FBgn0011884	0
FBgn0011885	0
FBgn0011887	0
FBgn0011888	0
FBgn0011889	0
FBgn0011890	0
FBgn0011891	0
FBgn0011892	0
FBgn0011893	0
FBgn0011894	0
FBgn0011895	2
FBgn0011896	0
FBgn0011897	1
FBgn0011902	0
FBgn0011904	1
FBgn0011905	0
FBgn0011906	0
FBgn0011909	0
FBgn0011910	0
FBgn0011915	0
FBgn0011916	1
FBgn0011919	0
FBgn0011921	0
FBgn0011927	0
FBgn0011928	0
FBgn0011931	0
FBgn0011932	0
FBgn0011933	0
FBgn0011934	0
FBgn0011935	0
FBgn0011936	0
FBgn0011937	0
FBgn0011938	0
FBgn0011944	0
FBgn0011945	0
FBgn0011948	0
FBgn0011949	0
FBgn0011950	0
FBgn0011951	0
FBgn0011952	0
FBgn0011953	0
FBgn0011954	0
FBgn0011955	0
FBgn0011956	0
FBgn0011957	0
FBgn0011958	0
FBgn0011959	0
FBgn0011960	0
FBgn0011961	0
FBgn0011962	0
FBgn0011963	0
FBgn0011965	2
FBgn0011966	0
FBgn0011970	0
FBgn0011971	0
FBgn0011974	0
FBgn0011975	0
FBgn0011976	0
FBgn0011977	0
FBgn0011980	0
FBgn0011981	0
FBgn0011982	0
FBgn0011983	0
FBgn0011984	0
FBgn0011985	2
FBgn0011986	0
FBgn0011987	5
FBgn0011993	0
FBgn0011994	0
FBgn0011998	0
FBgn0011999	0
FBgn0012000	0
FBgn0012001	0
FBgn0012002	0
FBgn0012003	0
FBgn0012004	0
FBgn0012009	0
FBgn0012010	0
FBgn0012011	0
FBgn0012016	0
FBgn0012017	0
FBgn0012018	1
FBgn0012024	0
FBgn0012025	1
FBgn0012026	1
FBgn0012027	0
FBgn0012028	0
FBgn0012034	36343
FBgn0012036	47296
FBgn0012037	6394
FBgn0012042	743
FBgn0012051	1873
FBgn0012058	3409
FBgn0012344	561
FBgn0013263+FBgn0260233	3682
FBgn0013269	1146
FBgn0013272	21507
FBgn0013275	0
FBgn0013276	2
FBgn0013277	0
FBgn0013278	20
FBgn0013279	8
FBgn0013300	1896
FBgn0013301	3530
FBgn0013303	1376
FBgn0013305	5751
FBgn0013307	3272
FBgn0013308	218
FBgn0013323	133
FBgn0013325	22413
FBgn0013334	7084
FBgn0013342	6021
FBgn0013343	1259
FBgn0013347	1401
FBgn0013348	1676
FBgn0013432	642
FBgn0013433	107
FBgn0013435	319
FBgn0013467	1939
FBgn0013469	227
FBgn0013531	292
FBgn0013548	128
FBgn0013563	666
FBgn0013576	13952
FBgn0013672	60295
FBgn0013673	122
FBgn0013674	369317
FBgn0013675	100657
FBgn0013676	307047
FBgn0013678	148946
FBgn0013679	15777
FBgn0013680	607
FBgn0013681	8468
FBgn0013683	102
FBgn0013684	16288
FBgn0013685	97
FBgn0013686	955621
FBgn0013688	2472
FBgn0013689	6
FBgn0013690	28
FBgn0013691	1
FBgn0013692	0
FBgn0013693	0
FBgn0013694	12
FBgn0013695	5
FBgn0013696	0
FBgn0013697	83
FBgn0013698	16
FBgn0013699	6
FBgn0013700	0
FBgn0013701	3
FBgn0013702	1
FBgn0013703	1
FBgn0013704	26
FBgn0013705	1
FBgn0013706	0
FBgn0013707	0
FBgn0013708	10
FBgn0013709	0
FBgn0013710	74
FBgn0013717	673
FBgn0013718	4266
FBgn0013720	836
FBgn0013725	471
FBgn0013726	1039
FBgn0013732	200
FBgn0013733	28225
FBgn0013746	1748
FBgn0013749	3871
FBgn0013750	2561
FBgn0013751	113
FBgn0013753	378
FBgn0013755	8
FBgn0013756	2325
FBgn0013762	628
FBgn0013763	16545
FBgn0013764	1153
FBgn0013765	6715
FBgn0013767	129
FBgn0013770	30053
FBgn0013771	1846
FBgn0013772	13072
FBgn0013773	885
FBgn0013799	1046
FBgn0013809	1382
FBgn0013810	3673
FBgn0013811	1403
FBgn0013812	589
FBgn0013813	2259
FBgn0013949	1342
FBgn0013953	354
FBgn0013954	7117
FBgn0013972	646
FBgn0013973	504
FBgn0013981	11602
FBgn0013983	1019
FBgn0013984	711
FBgn0013987	2841
FBgn0013995	6009
FBgn0013997	2504
FBgn0014000	3061
FBgn0014002	27028
FBgn0014006	2017
FBgn0014007	1390
FBgn0014009	4130
FBgn0014010	7950
FBgn0014011	1812
FBgn0014018	3707
FBgn0014019	1079
FBgn0014020	11963
FBgn0014022	249
FBgn0014023	759
FBgn0014024	946
FBgn0014026	35618
FBgn0014028	16063
FBgn0014029	1273
FBgn0014031	3660
FBgn0014032	512
FBgn0014033	851
FBgn0014037	5536
FBgn0014073	992
FBgn0014075	2791
FBgn0014076	1
FBgn0014092	372
FBgn0014127	1376
FBgn0014133	2900
FBgn0014135	642
FBgn0014141	4456
FBgn0014143	54
FBgn0014163	3933
FBgn0014179	42
FBgn0014184	57212
FBgn0014189	2413
FBgn0014269	735
FBgn0014340	295
FBgn0014342	625
FBgn0014343	366
FBgn0014366	672
FBgn0014368	3
FBgn0014380	1521
FBgn0014388	917
FBgn0014391	4879
FBgn0014395	534
FBgn0014396	7356
FBgn0014411	2137
FBgn0014417	895
FBgn0014427	3847
FBgn0014454	8
FBgn0014455	1376
FBgn0014464	11
FBgn0014465	2
FBgn0014466	0
FBgn0014469	17199
FBgn0014848	1
FBgn0014849	0
FBgn0014850	0
FBgn0014851	1
FBgn0014857	3174
FBgn0014859	426
FBgn0014861	222
FBgn0014863	16258
FBgn0014865	338
FBgn0014868	3747
FBgn0014869	8483
FBgn0014870	1929
FBgn0014877	3641
FBgn0014879	1061
FBgn0014903+FBgn0053082	2286
FBgn0014906	4192
FBgn0014930	1477
FBgn0014931	115
FBgn0014949	3
FBgn0015000	1399
FBgn0015001	570
FBgn0015008	2223
FBgn0015010	5783
FBgn0015011	1099
FBgn0015019	2155
FBgn0015024	7380
FBgn0015025	174
FBgn0015031	7208
FBgn0015032	61
FBgn0015033	900
FBgn0015034	1410
FBgn0015035	5375
FBgn0015036	31
FBgn0015037	1561
FBgn0015038	548
FBgn0015039	6901
FBgn0015040	5
FBgn0015075	912
FBgn0015218	8408
FBgn0015221	34886
FBgn0015222	31974
FBgn0015229	965
FBgn0015230	1930
FBgn0015239	1767
FBgn0015240	1538
FBgn0015245	11726
FBgn0015247	3998
FBgn0015268	126
FBgn0015269	2791
FBgn0015270	133
FBgn0015271	118
FBgn0015277	1013
FBgn0015278	4169
FBgn0015279	2202
FBgn0015282	5343
FBgn0015283	5518
FBgn0015286	2444
FBgn0015295	617
FBgn0015296	859
FBgn0015298	949
FBgn0015299	579
FBgn0015300	371
FBgn0015316	166
FBgn0015320	3819
FBgn0015321	4547
FBgn0015323	640
FBgn0015324	19698
FBgn0015331	1153
FBgn0015336	595
FBgn0015338	1346
FBgn0015351	194
FBgn0015359	1694
FBgn0015360	1067
FBgn0015371	1133
FBgn0015372	994
FBgn0015376	74
FBgn0015379	685
FBgn0015380	369
FBgn0015381	28
FBgn0015391	283
FBgn0015393	438
FBgn0015396	246
FBgn0015399	409
FBgn0015400	305
FBgn0015402	682
FBgn0015477	3098
FBgn0015509	4765
FBgn0015513	4576
FBgn0015519	131
FBgn0015520	1061
FBgn0015521	11690
FBgn0015522	531
FBgn0015524	160
FBgn0015527	606
FBgn0015541	2448
FBgn0015543	19
FBgn0015544	985
FBgn0015546	469
FBgn0015550	13
FBgn0015553	96
FBgn0015558	1236
FBgn0015561	38
FBgn0015568	1975
FBgn0015569	3147
FBgn0015570	2086
FBgn0015571	5783
FBgn0015572	288
FBgn0015574	981
FBgn0015575	12462
FBgn0015576	4948
FBgn0015577	2034
FBgn0015582	533
FBgn0015583	2215
FBgn0015584	32577
FBgn0015585	10805
FBgn0015586	23570
FBgn0015589	1884
FBgn0015591	730
FBgn0015600	9151
FBgn0015602	672
FBgn0015609	1087
FBgn0015614	4161
FBgn0015615	710
FBgn0015618	101
FBgn0015621	195
FBgn0015622	12024
FBgn0015623	57976
FBgn0015625	615
FBgn0015663	331
FBgn0015664	867
FBgn0015714	2201
FBgn0015721	231
FBgn0015737	5317
FBgn0015754	4261
FBgn0015756	20649
FBgn0015765	840
FBgn0015766+FBgn0065097	41894
FBgn0015770	88
FBgn0015772	2764
FBgn0015773	391
FBgn0015774	641
FBgn0015776	10424
FBgn0015777	10342
FBgn0015778	10618
FBgn0015781	879
FBgn0015789	4131
FBgn0015790	7485
FBgn0015791	3980
FBgn0015793	1058
FBgn0015794	1437
FBgn0015795	7741
FBgn0015797	2190
FBgn0015799	1540
FBgn0015801	1553
FBgn0015803	1994
FBgn0015805	1075
FBgn0015806	3408
FBgn0015808	4311
FBgn0015818	384
FBgn0015828	713
FBgn0015829	743
FBgn0015831	1276
FBgn0015834	4757
FBgn0015838	522
FBgn0015872	4145
FBgn0015903	763
FBgn0015904	134
FBgn0015905	774
FBgn0015919	327
FBgn0015924	4079
FBgn0015925	319
FBgn0015926	8
FBgn0015929	417
FBgn0015949	2753
FBgn0016013	1288
FBgn0016031	4730
FBgn0016032	647
FBgn0016034	723
FBgn0016036	30
FBgn0016038	1886
FBgn0016041	2403
FBgn0016047	142
FBgn0016053	7
FBgn0016054	122
FBgn0016059	4442
FBgn0016061	478
FBgn0016070	1679
FBgn0016075	3485
FBgn0016076	2994
FBgn0016078	1293
FBgn0016080	3625
FBgn0016081	8120
FBgn0016119	9283
FBgn0016120	10830
FBgn0016122	17343
FBgn0016123	7094
FBgn0016126	13057
FBgn0016131	221
FBgn0016641	1240
FBgn0016650	884
FBgn0016660	115
FBgn0016672	1805
FBgn0016675	3819
FBgn0016684	2658
FBgn0016685	2173
FBgn0016687	11209
FBgn0016691	13453
FBgn0016693	7958
FBgn0016694	7074
FBgn0016696	3538
FBgn0016697	4975
FBgn0016698	771
FBgn0016700	5420
FBgn0016701	2501
FBgn0016715	2241
FBgn0016726	9186
FBgn0016754	1507
FBgn0016756	10953
FBgn0016762	244
FBgn0016792	771
FBgn0016794	864
FBgn0016797	1932
FBgn0016917	12329
FBgn0016919	1147
FBgn0016920	223
FBgn0016926	11376
FBgn0016930	5701
FBgn0016970	120
FBgn0016974	1499
FBgn0016976+FBgn0016975	2843
FBgn0016977	5093
FBgn0016978	1372
FBgn0016983	2067
FBgn0016984	2298
FBgn0017414	203
FBgn0017418	3086
FBgn0017424	11
FBgn0017429	913
FBgn0017430	585
FBgn0017448	1876
FBgn0017456	1852
FBgn0017457	1027
FBgn0017482	592
FBgn0017545	44076
FBgn0017550	1425
FBgn0017551	384
FBgn0017556	1666
FBgn0017558	8401
FBgn0017561	834
FBgn0017566	13795
FBgn0017567	5424
FBgn0017572	2786
FBgn0017577	120
FBgn0017578	841
FBgn0017579	18366
FBgn0017581	32804
FBgn0017590	484
FBgn0019624	18629
FBgn0019637	699
FBgn0019643	8905
FBgn0019644	16708
FBgn0019650	439
FBgn0019660	280
FBgn0019661	12329
FBgn0019662	1550
FBgn0019686	296
FBgn0019809	11
FBgn0019828	18159
FBgn0019830	5067
FBgn0019886	8923
FBgn0019890	5871
FBgn0019925	6229
FBgn0019928	585
FBgn0019929	1949
FBgn0019932	3151
FBgn0019936	13414
FBgn0019938	668
FBgn0019940	1756
FBgn0019947	1956
FBgn0019948	5232
FBgn0019949	560
FBgn0019952	1685
FBgn0019957	7831
FBgn0019960	10102
FBgn0019968	5103
FBgn0019972	862
FBgn0019982	2601
FBgn0019985	442
FBgn0019990	1446
FBgn0020018	2061
FBgn0020224	1795
FBgn0020235	16697
FBgn0020236	25483
FBgn0020238	16977
FBgn0020248	21
FBgn0020249	2466
FBgn0020251	1137
FBgn0020255	6683
FBgn0020257	877
FBgn0020258	85
FBgn0020261	1964
FBgn0020269	885
FBgn0020270	227
FBgn0020272	165
FBgn0020277	207
FBgn0020278	1062
FBgn0020279	7022
FBgn0020280	687
FBgn0020294	944
FBgn0020299	915
FBgn0020300	1933
FBgn0020304	4202
FBgn0020305	496
FBgn0020307	551
FBgn0020309	4110
FBgn0020312	631
FBgn0020369	3857
FBgn0020370	4294
FBgn0020371	2004
FBgn0020372	1001
FBgn0020376	27
FBgn0020377	49
FBgn0020378	417
FBgn0020379	792
FBgn0020381	966
FBgn0020385	8951
FBgn0020386	6480
FBgn0020388	1464
FBgn0020389	584
FBgn0020391	193
FBgn0020392	1146
FBgn0020399	2181
FBgn0020407	298
FBgn0020412	4066
FBgn0020414	9612
FBgn0020415	7133
FBgn0020416	2629
FBgn0020429	5
FBgn0020440	1513
FBgn0020443	5364
FBgn0020445	423
FBgn0020493	1028
FBgn0020496	4923
FBgn0020497	3197
FBgn0020503	15684
FBgn0020506	1103
FBgn0020508	1560
FBgn0020509	26863
FBgn0020510	1281
FBgn0020513	9605
FBgn0020518	10
FBgn0020521	3413
FBgn0020545	6179
FBgn0020546+FBgn0262462	3
FBgn0020556	4
FBgn0020616	729
FBgn0020617	24
FBgn0020618	23305
FBgn0020620	1957
FBgn0020621	3502
FBgn0020622	1434
FBgn0020626	4287
FBgn0020633	16
FBgn0020637	24
FBgn0020638	2
FBgn0020639	13
FBgn0020640	4
FBgn0020641	3
FBgn0020642	3
FBgn0020643	0
FBgn0020644	0
FBgn0020645	0
FBgn0020646	0
FBgn0020647	6440
FBgn0020653	8575
FBgn0020655	2268
FBgn0020660	8
FBgn0020762	1607
FBgn0020764	10160
FBgn0020765	28
FBgn0020766	1326
FBgn0020767	1882
FBgn0020880	11
FBgn0020887	1223
FBgn0020906	12513
FBgn0020907	1717
FBgn0020908	20416
FBgn0020909	368
FBgn0020910+FBgn0086056	34828
FBgn0020912	729
FBgn0020930	1392
FBgn0021738	17
FBgn0021742	2
FBgn0021750	419
FBgn0021760	13887
FBgn0021761	888
FBgn0021764	1033
FBgn0021765	5623
FBgn0021767	156
FBgn0021768	2173
FBgn0021776	57
FBgn0021795	3854
FBgn0021796	1452
FBgn0021800	1337
FBgn0021814	2624
FBgn0021818	936
FBgn0021825	1764
FBgn0021847	2107
FBgn0021856	815
FBgn0021872	12157
FBgn0021874	463
FBgn0021875	213
FBgn0021895	1642
FBgn0021906	14081
FBgn0021944	2155
FBgn0021967	5009
FBgn0021979	6355
FBgn0021995	776
FBgn0022023	5069
FBgn0022027	771
FBgn0022029	1207
[truncated: 15,153 more rows]
