# Supplementary material for: The Drosophila transcriptional network is structured by microbiota
Source: BMC Genomics. 2016 Nov 25;17:975. doi: 10.1186/s12864-016-3307-9 (PMC5124311; doi:10.1186/s12864-016-3307-9)
Supplement: Additional file 12: — Data analysis tools. The unzipped folder contains (1) parameters used to align and count reads (align_count_index_reads.txt) and (2) an R script to replicate the data analysis. See README file and R script within folder for instructions. (ZIP 15304 kb) [file 12864_2016_3307_MOESM12_ESM.zip › DobsonEtAlBMCanalysis_submitted/counts_raw/543_6823_4237_N_JC-28_GTGAAA_R1_sn.sam.count]

FBgn0000003	0
FBgn0000008	794
FBgn0000014	600
FBgn0000015	633
FBgn0000017	1873
FBgn0000018	570
FBgn0000022	0
FBgn0000024	3731
FBgn0000028	289
FBgn0000032	1284
FBgn0000036	367
FBgn0000037	420
FBgn0000038	1946
FBgn0000039	286
FBgn0000042	36255
FBgn0000043	7727
FBgn0000045	10867
FBgn0000046	13368
FBgn0000047	1979
FBgn0000052	4211
FBgn0000053	7492
FBgn0000054	1101
FBgn0000055+FBgn0000056	487076
FBgn0000057	2662
FBgn0000061	20
FBgn0000063	418
FBgn0000064	109514
FBgn0000071	9
FBgn0000075	217
FBgn0000077	429
FBgn0000078	5189
FBgn0000079	17000
FBgn0000083	9882
FBgn0000084	2775
FBgn0000092	32
FBgn0000094	19198
FBgn0000097	1399
FBgn0000099	2121
FBgn0000100	28439
FBgn0000108	3802
FBgn0000109	536
FBgn0000114	17774
FBgn0000115	1905
FBgn0000116	45668
FBgn0000117	6896
FBgn0000119	1125
FBgn0000120	28646
FBgn0000121	21555
FBgn0000137	0
FBgn0000139	1151
FBgn0000140	1326
FBgn0000146	272
FBgn0000147	1036
FBgn0000150	16017
FBgn0000152	239
FBgn0000153	3678
FBgn0000157	398
FBgn0000158	66
FBgn0000163	2101
FBgn0000166	26
FBgn0000173	4446
FBgn0000179	154
FBgn0000180	190
FBgn0000181	15760
FBgn0000182+FBgn0266459	5210
FBgn0000183	2964
FBgn0000206	755
FBgn0000210	208
FBgn0000212	2170
FBgn0000216	0
FBgn0000221	247
FBgn0000227	3
FBgn0000228	1671
FBgn0000229	2448
FBgn0000233	43
FBgn0000239	4960
FBgn0000241	173
FBgn0000244	3452
FBgn0000246	229
FBgn0000247	2828
FBgn0000250	5357
FBgn0000251	1734
FBgn0000253	35823
FBgn0000256	11958
FBgn0000257	845
FBgn0000259	3905
FBgn0000261	45127
FBgn0000273	5460
FBgn0000274	2551
FBgn0000276	883
FBgn0000277	106
FBgn0000278	13
FBgn0000279	50
FBgn0000280	0
FBgn0000281	1
FBgn0000283	2391
FBgn0000286	3157
FBgn0000287	1048
FBgn0000289	3916
FBgn0000299	4918
FBgn0000303	580
FBgn0000308	14825
FBgn0000316	1100
FBgn0000317	2282
FBgn0000318	3644
FBgn0000319	13691
FBgn0000320	757
FBgn0000326	1007
FBgn0000330	539
FBgn0000337	5
FBgn0000339	2266
FBgn0000346	3448
FBgn0000351	85
FBgn0000352	577
FBgn0000355	141
FBgn0000356	1
FBgn0000357	76
FBgn0000358	3
FBgn0000359	6
FBgn0000360	11
FBgn0000370	38516
FBgn0000376	443
FBgn0000377	751
FBgn0000382	4070
FBgn0000384	552
FBgn0000394	658
FBgn0000395	607
FBgn0000404	1387
FBgn0000405	2417
FBgn0000406	40239
FBgn0000409	12811
FBgn0000411	354
FBgn0000412	3599
FBgn0000413	2271
FBgn0000414	2837
FBgn0000416	50640
FBgn0000422	2883
FBgn0000426	357
FBgn0000427	48
FBgn0000439	130
FBgn0000442	66
FBgn0000447	4751
FBgn0000449	3
FBgn0000451	217
FBgn0000454	5969
FBgn0000455+FBgn0065087	2875
FBgn0000459	264
FBgn0000463	298
FBgn0000464	2155
FBgn0000473	40909
FBgn0000477	3449
FBgn0000479	2924
FBgn0000482	731
FBgn0000489	6788
FBgn0000490	677
FBgn0000492	408
FBgn0000497	402
FBgn0000499	2427
FBgn0000500	233
FBgn0000504	2185
FBgn0000520	399
FBgn0000524	438
FBgn0000527	953
FBgn0000529	33
FBgn0000533	433
FBgn0000535	443
FBgn0000536	8104
FBgn0000541	5368
FBgn0000542	245
FBgn0000543	823
FBgn0000546	735
FBgn0000547	1901
FBgn0000551	19
FBgn0000552	1
FBgn0000556	179972
FBgn0000557	6086
FBgn0000559	90310
FBgn0000560	114
FBgn0000562	3022
FBgn0000564	3
FBgn0000565	7592
FBgn0000566	2252
FBgn0000567	866
FBgn0000568	2593
FBgn0000575	2061
FBgn0000576	63
FBgn0000577	148
FBgn0000578	982
FBgn0000579	46709
FBgn0000581	3259
FBgn0000588	150
FBgn0000591	0
FBgn0000592	64359
FBgn0000594	0
FBgn0000606	8
FBgn0000611	3881
FBgn0000615	44376
FBgn0000617	427
FBgn0000618	287
FBgn0000625	128
FBgn0000629	803
FBgn0000633	325
FBgn0000635	2569
FBgn0000636	2104
FBgn0000639	6
FBgn0000640	19
FBgn0000644	68
FBgn0000658	58
FBgn0000659	1115
FBgn0000662	1920
FBgn0000667	8205
FBgn0000709	1443
FBgn0000711	2319
FBgn0000715	634
FBgn0000719	815
FBgn0000721	7793
FBgn0000723	3296
FBgn0000808	18
FBgn0000810	681
FBgn0000826	37
FBgn0000927	56
FBgn0000928	131
FBgn0000964	85
FBgn0000996	378
FBgn0001075	829
FBgn0001077	27
FBgn0001079	301
FBgn0001083	259
FBgn0001084	164
FBgn0001085	224
FBgn0001086	764
FBgn0001087	1879
FBgn0001089	1514
FBgn0001090	5165
FBgn0001091	25292
FBgn0001092	24752
FBgn0001098	9780
FBgn0001104	1537
FBgn0001105	6111
FBgn0001108	2859
FBgn0001112	10216
FBgn0001114	15145
FBgn0001120	5
FBgn0001122	2360
FBgn0001123	2191
FBgn0001124	23152
FBgn0001125	20341
FBgn0001128	24279
FBgn0001133	783
FBgn0001134	300
FBgn0001137	941
FBgn0001138	74
FBgn0001139	2735
FBgn0001142	6323
FBgn0001145	33264
FBgn0001147	246
FBgn0001148	73
FBgn0001149	22864
FBgn0001150	34
FBgn0001168	2976
FBgn0001169	957
FBgn0001170	34
FBgn0001174	0
FBgn0001179	550
FBgn0001180	221
FBgn0001185	588
FBgn0001186	10191
FBgn0001187	5764
FBgn0001189	1870
FBgn0001197	2228
FBgn0001202	2005
FBgn0001206	312
FBgn0001208	17249
FBgn0001215	13741
FBgn0001216	11772
FBgn0001217	13185
FBgn0001218	26709
FBgn0001220	17625
FBgn0001222	1828
FBgn0001224	1742
FBgn0001225	3228
FBgn0001226	1565
FBgn0001227	42
FBgn0001228+FBgn0001223	5893
FBgn0001229	471
FBgn0001230	2651
FBgn0001233	51697
FBgn0001234+FBgn0263537	5776
FBgn0001235	2442
FBgn0001247	3696
FBgn0001248	57597
FBgn0001250	3859
FBgn0001253	68
FBgn0001254	2
FBgn0001255	51
FBgn0001256	2
FBgn0001257	2906
FBgn0001258	2926
FBgn0001259	98
FBgn0001263	1431
FBgn0001269	166
FBgn0001276	290
FBgn0001280	2289
FBgn0001281	4996
FBgn0001285	357
FBgn0001291	2651
FBgn0001296	1360
FBgn0001297	8224
FBgn0001301	1271
FBgn0001308	4785
FBgn0001311	253
FBgn0001313	496
FBgn0001319	96
FBgn0001320	343
FBgn0001321	54
FBgn0001323	250
FBgn0001324	2146
FBgn0001325	33
FBgn0001330	268
FBgn0001332	1813
FBgn0001341	460
FBgn0001404	3249
FBgn0001491	1002
FBgn0001565	2621
FBgn0001612	443
FBgn0001624	4351
FBgn0001941	3892
FBgn0001942	48361
FBgn0001961	3894
FBgn0001965	1901
FBgn0001967	0
FBgn0001970	4
FBgn0001974	473
FBgn0001977	1365
FBgn0001978	3349
FBgn0001981	308
FBgn0001983	2
FBgn0001986	933
FBgn0001987	1191
FBgn0001989	3977
FBgn0001990	371
FBgn0001991	3536
FBgn0001992	135
FBgn0001994	1925
FBgn0001995	939
FBgn0002021	1462
FBgn0002022	3199
FBgn0002023	792
FBgn0002031	5985
FBgn0002036	5206
FBgn0002044	2305
FBgn0002069	935
FBgn0002121	3803
FBgn0002174	5382
FBgn0002183	2228
FBgn0002283	995
FBgn0002284	6176
FBgn0002306	1454
FBgn0002354	519
FBgn0002413	2919
FBgn0002431	8367
FBgn0002440	10
FBgn0002441	1755
FBgn0002466+FBgn0266678	404
FBgn0002521	2275
FBgn0002522	153
FBgn0002524	1884
FBgn0002525	2160
FBgn0002526	1781
FBgn0002531	96
FBgn0002533	7
FBgn0002534	2
FBgn0002535	0
FBgn0002542	1145
FBgn0002552	706
FBgn0002561	0
FBgn0002562	696
FBgn0002563	1890
FBgn0002564	32
FBgn0002565	5529
FBgn0002566	3194
FBgn0002567	2634
FBgn0002569	3992
FBgn0002570	53270
FBgn0002571	2866
FBgn0002573	89
FBgn0002576	65
FBgn0002577	36
FBgn0002579	21315
FBgn0002590	26223
FBgn0002592	25
FBgn0002593	30939
FBgn0002607	33103
FBgn0002609	34
FBgn0002622	33038
FBgn0002626	27437
FBgn0002629	0
FBgn0002631	1
FBgn0002632	0
FBgn0002633	10
FBgn0002638	1709
FBgn0002641	1440
FBgn0002643	1434
FBgn0002645	3861
FBgn0002673	2147
FBgn0002707	325
FBgn0002709+FBgn0028581	5442
FBgn0002715	1559
FBgn0002716	54
FBgn0002719	72333
FBgn0002723	734
FBgn0002732	47
FBgn0002733	223
FBgn0002734	52
FBgn0002735	9
FBgn0002736	753
FBgn0002772	13581
FBgn0002773	28292
FBgn0002774	2028
FBgn0002775	629
FBgn0002778	1550
FBgn0002780	2984
FBgn0002783	2043
FBgn0002787	5010
FBgn0002789	9362
FBgn0002791	1290
FBgn0002838	213
FBgn0002842	466
FBgn0002855	41933
FBgn0002856	10194
FBgn0002862	16859
FBgn0002863	0
FBgn0002865	24619
FBgn0002868	23065
FBgn0002869	230
FBgn0002872	452
FBgn0002873	4356
FBgn0002878	309
FBgn0002887	627
FBgn0002891	501
FBgn0002899	250
FBgn0002901	481
FBgn0002905	423
FBgn0002906	365
FBgn0002914	3535
FBgn0002917	792
FBgn0002921	50978
FBgn0002922	51
FBgn0002924	550
FBgn0002926	40
FBgn0002930	8517
FBgn0002931	438
FBgn0002932	317
FBgn0002933	0
FBgn0002936	0
FBgn0002937	903
FBgn0002938	11593
FBgn0002939	2879
FBgn0002940	90094
FBgn0002941	58
FBgn0002945	575
FBgn0002948	139
FBgn0002962	50
FBgn0002973	2813
FBgn0002985	471
FBgn0002989	326
FBgn0003002	53
FBgn0003008	697
FBgn0003009	540
FBgn0003011	101
FBgn0003015	17
FBgn0003023	49
FBgn0003028	257
FBgn0003034	11632
FBgn0003041	1177
FBgn0003042	356
FBgn0003044	1275
FBgn0003046	27
FBgn0003048	1543
FBgn0003053	1578
FBgn0003057	3
FBgn0003060	94
FBgn0003062	1111
FBgn0003065	3
FBgn0003068	932
FBgn0003071	16276
FBgn0003074	27180
FBgn0003076	16301
FBgn0003079	827
FBgn0003082	124
FBgn0003086	0
FBgn0003087	461
FBgn0003089	226
FBgn0003090	256
FBgn0003091	1589
FBgn0003093	2788
FBgn0003114	30
FBgn0003116	1302
FBgn0003117	126
FBgn0003118	962
FBgn0003124	3325
FBgn0003129	159
FBgn0003130	10
FBgn0003132	2875
FBgn0003134	6916
FBgn0003137	8564
FBgn0003139	950
FBgn0003140	1100
FBgn0003141	1482
FBgn0003145	709
FBgn0003149	17550
FBgn0003159	6051
FBgn0003162	1895
FBgn0003165	2006
FBgn0003169	2062
FBgn0003174	98
FBgn0003175	5963
FBgn0003187	4868
FBgn0003189	1452
FBgn0003204	3494
FBgn0003205	2302
FBgn0003206	1933
FBgn0003209	2416
FBgn0003210	1792
FBgn0003218	5081
FBgn0003227	49
FBgn0003231	22177
FBgn0003248	1034
FBgn0003249	2067
FBgn0003250	3629
FBgn0003254	640
FBgn0003255	77
FBgn0003256	1473
FBgn0003257	458
FBgn0003261	17446
FBgn0003267	26
FBgn0003268	350
FBgn0003270	2
FBgn0003274	36145
FBgn0003275	1702
FBgn0003277	1934
FBgn0003278	326
FBgn0003279	36956
FBgn0003285	103
FBgn0003292	99
FBgn0003295	50
FBgn0003300	33
FBgn0003301	1785
FBgn0003302	1602
FBgn0003308	2610
FBgn0003310	1339
FBgn0003312	37
FBgn0003313+FBgn0263087	37
FBgn0003317	1346
FBgn0003319	18
FBgn0003321	2832
FBgn0003326	76
FBgn0003328	2725
FBgn0003330	460
FBgn0003334	1735
FBgn0003339	168
FBgn0003345	2224
FBgn0003346	1209
FBgn0003353	485
FBgn0003356	7477
FBgn0003357	6106
FBgn0003358	7412
FBgn0003360	71121
FBgn0003366	3174
FBgn0003372	4
FBgn0003373	1
FBgn0003374	1
FBgn0003375	0
FBgn0003377	1
FBgn0003378	0
FBgn0003380	2173
FBgn0003382	53
FBgn0003386	1162
FBgn0003388	180
FBgn0003390	1595
FBgn0003391	1386
FBgn0003392	8508
FBgn0003396	2061
FBgn0003401	102
FBgn0003410	3528
FBgn0003411	22
FBgn0003415	2334
FBgn0003416	497
FBgn0003423	7856
FBgn0003429	6387
FBgn0003430	78
FBgn0003435	26648
FBgn0003444	365
FBgn0003447	1024
FBgn0003448	1
FBgn0003449	1078
FBgn0003450	38
FBgn0003459	443
FBgn0003460	536
FBgn0003462	23126
FBgn0003463	1964
FBgn0003464	2093
FBgn0003475	7236
FBgn0003479	328
FBgn0003480	71
FBgn0003482	19
FBgn0003483	238
FBgn0003486	3
FBgn0003495	1931
FBgn0003499	183
FBgn0003502+FBgn0262374	281
FBgn0003510+FBgn0003511	380
FBgn0003512	699
FBgn0003513	233
FBgn0003514	4044
FBgn0003515	808
FBgn0003517	28641
FBgn0003520	2623
FBgn0003525	43
FBgn0003527	708
FBgn0003545	1306
FBgn0003557	3489
FBgn0003559	1187
FBgn0003567	1143
FBgn0003575	1949
FBgn0003598	953
FBgn0003607	2295
FBgn0003612	3559
FBgn0003638	10686
FBgn0003651	2070
FBgn0003654	858
FBgn0003655	226
FBgn0003656	8920
FBgn0003660	7690
FBgn0003676	2473
FBgn0003683	0
FBgn0003687	330
FBgn0003701	366
FBgn0003710	367
FBgn0003714	528
FBgn0003716	2504
FBgn0003719	204
FBgn0003720	2
FBgn0003721	14823
FBgn0003731	4086
FBgn0003732	2372
FBgn0003733	211
FBgn0003741	371
FBgn0003742	1366
FBgn0003744	2141
FBgn0003747	1
FBgn0003748	23285
FBgn0003751	22
FBgn0003861	9868
FBgn0003862	1992
FBgn0003863	61776
FBgn0003865	0
FBgn0003866	476
FBgn0003867	2139
FBgn0003870	2207
FBgn0003882	1334
FBgn0003884	48419
FBgn0003885	9399
FBgn0003886	633
FBgn0003887	11491
FBgn0003888	3981
FBgn0003889	35459
FBgn0003890	4888
FBgn0003891	19285
FBgn0003892	690
FBgn0003896	250
FBgn0003900	1198
FBgn0003916	0
FBgn0003920	0
FBgn0003922	0
FBgn0003923	0
FBgn0003926	0
FBgn0003930	8
FBgn0003931	0
FBgn0003933	0
FBgn0003934	3
FBgn0003935	10
FBgn0003936	0
FBgn0003938	0
FBgn0003941	22742
FBgn0003942	32061
FBgn0003943	20914
FBgn0003944	520
FBgn0003950	279
FBgn0003961	8336
FBgn0003963	439
FBgn0003964	1599
FBgn0003965	1993
FBgn0003969	1220
FBgn0003975	326
FBgn0003977	897
FBgn0003978	290
FBgn0003979	2
FBgn0003980	0
FBgn0003983	0
FBgn0003984	414
FBgn0003996	645
FBgn0003997	343
FBgn0004003	2255
FBgn0004009	46
FBgn0004028	12671
FBgn0004034	4
FBgn0004045	24
FBgn0004047	266
FBgn0004049	1720
FBgn0004050	1301
FBgn0004052	5
FBgn0004053	0
FBgn0004054	0
FBgn0004055	1972
FBgn0004057	5348
FBgn0004066	3790
FBgn0004087	397
FBgn0004101	376
FBgn0004102	174
FBgn0004103	7386
FBgn0004106	303
FBgn0004107	109
FBgn0004108	363
FBgn0004110	5
FBgn0004117	13006
FBgn0004118	367
FBgn0004132	760
FBgn0004133	1427
FBgn0004143	2
FBgn0004167	11319
FBgn0004168	252
FBgn0004169	17428
FBgn0004170	3
FBgn0004171	7331
FBgn0004172	2047
FBgn0004173	10193
FBgn0004174	10688
FBgn0004175	5681
FBgn0004177	10670
FBgn0004179	4860
FBgn0004181	253665
FBgn0004183	0
FBgn0004185	0
FBgn0004186	0
FBgn0004187	1
FBgn0004188	0
FBgn0004189	0
FBgn0004190	1
FBgn0004191	1
FBgn0004192	0
FBgn0004197	381
FBgn0004198	1036
FBgn0004227	2513
FBgn0004228	1061
FBgn0004237	4394
FBgn0004240	5138
FBgn0004242	5945
FBgn0004244	1406
FBgn0004359	580
FBgn0004360	212
FBgn0004362	2080
FBgn0004363	34640
FBgn0004364	1387
FBgn0004367	307
FBgn0004368	2164
FBgn0004369	1664
FBgn0004370	2497
FBgn0004372	267
FBgn0004373	5462
FBgn0004374	1533
FBgn0004378	289
FBgn0004379	1299
FBgn0004380	1348
FBgn0004381	621
FBgn0004387	2363
FBgn0004389	0
FBgn0004390	724
FBgn0004391	809
FBgn0004394	131
FBgn0004395	907
FBgn0004396	1797
FBgn0004397	2382
FBgn0004400	48
FBgn0004401	6367
FBgn0004403	9250
FBgn0004404	5168
FBgn0004406	313
FBgn0004407+FBgn0064115	966
FBgn0004414	27406
FBgn0004419	4319
FBgn0004425	260
FBgn0004426	0
FBgn0004427	63
FBgn0004428	606
FBgn0004429	4504
FBgn0004430	19
FBgn0004431	416
FBgn0004432	31828
FBgn0004436	5291
FBgn0004449	4146
FBgn0004456	1701
FBgn0004462	1269
FBgn0004463	477
FBgn0004465	1683
FBgn0004507	16521
FBgn0004509	4781
FBgn0004510	527
FBgn0004511	4
FBgn0004512	4375
FBgn0004513	786
FBgn0004514	117
FBgn0004516	3341
FBgn0004552	462
FBgn0004554	47
FBgn0004556	300
FBgn0004567	43
FBgn0004569	434
FBgn0004573	172
FBgn0004574	4897
FBgn0004575	2036
FBgn0004577	11
FBgn0004580	2441
FBgn0004581	2552
FBgn0004583	1194
FBgn0004584	778
FBgn0004587	7191
FBgn0004588	1
FBgn0004589	20
FBgn0004590	1
FBgn0004591	0
FBgn0004592	0
FBgn0004593	0
FBgn0004594	0
FBgn0004595	1999
FBgn0004597	621
FBgn0004598	3027
FBgn0004606	686
FBgn0004607	757
FBgn0004611	3791
FBgn0004618	188
FBgn0004619	205
FBgn0004620	362
FBgn0004622	131
FBgn0004623	4575
FBgn0004629	2
FBgn0004635	453
FBgn0004636	4501
FBgn0004638	1969
FBgn0004643	725
FBgn0004644	404
FBgn0004646	3667
FBgn0004647	536
FBgn0004648	6515
FBgn0004649+FBgn0263530	46
FBgn0004650	699
FBgn0004652	1484
FBgn0004654	10857
FBgn0004655	1270
FBgn0004656	3311
FBgn0004657	4522
FBgn0004666	138
FBgn0004687	5178
FBgn0004698	1985
FBgn0004777	22
FBgn0004778	12
FBgn0004779	1
FBgn0004780	1
FBgn0004781	4
FBgn0004782	0
FBgn0004783	2
FBgn0004784	4359
FBgn0004795	1254
FBgn0004797	2269
FBgn0004811	1321
FBgn0004828	13416
FBgn0004832	475
FBgn0004837	655
FBgn0004838	12882
FBgn0004839	175
FBgn0004841	62
FBgn0004842	46
FBgn0004852	2996
FBgn0004854	357
FBgn0004855	686
FBgn0004856	1313
FBgn0004858	896
FBgn0004859	1127
FBgn0004860	274
FBgn0004861	542
FBgn0004862	35
FBgn0004863	53
FBgn0004864	1344
FBgn0004865	255
FBgn0004867	28181
FBgn0004868	11308
FBgn0004870	83
FBgn0004872	116
FBgn0004875	3557
FBgn0004876	5520
FBgn0004878	0
FBgn0004880	596
FBgn0004882	14440
FBgn0004885	6354
FBgn0004888	15229
FBgn0004889	4228
FBgn0004892	132
FBgn0004893	1039
FBgn0004895	15
FBgn0004896	49
FBgn0004897	6
FBgn0004898	16
FBgn0004901	461
FBgn0004903	2891
FBgn0004907	31032
FBgn0004908	500
FBgn0004910	2591
FBgn0004911	31
FBgn0004913	1955
FBgn0004914	5595
FBgn0004915	1627
FBgn0004919	1086
FBgn0004921	13285
FBgn0004924	4056
FBgn0004926	5082
FBgn0004956	296
FBgn0004957	275
FBgn0004959	28
FBgn0005198	1725
FBgn0005278	15648
FBgn0005322	2219
FBgn0005355	875
FBgn0005386	2838
FBgn0005390	126
FBgn0005391	31
FBgn0005411	2529
FBgn0005427	1524
FBgn0005533	19761
FBgn0005536	7909
FBgn0005558	205
FBgn0005561	359
FBgn0005564	745
FBgn0005585	28406
FBgn0005586	1822
FBgn0005590	1
FBgn0005592	324
FBgn0005593	33923
FBgn0005596	847
FBgn0005612	1854
FBgn0005613	170
FBgn0005614	5118
FBgn0005617	809
FBgn0005619	816
FBgn0005624	197
FBgn0005626	2056
FBgn0005631	1291
FBgn0005632	8309
FBgn0005633	92
FBgn0005636	530
FBgn0005638	135
FBgn0005640	2033
FBgn0005642	1168
FBgn0005648	1825
FBgn0005649	4504
FBgn0005654+FBgn0085344	4815
FBgn0005655	271
FBgn0005658	133
FBgn0005659	1854
FBgn0005660	184
FBgn0005664	534
FBgn0005666	34233
FBgn0005670	599
FBgn0005671	21747
FBgn0005672	1901
FBgn0005674	2076
FBgn0005677	502
FBgn0005683	274
FBgn0005694	1631
FBgn0005695	788
FBgn0005696	68
FBgn0005771	1198
FBgn0005775	448
FBgn0005777	2667
FBgn0005778	768
FBgn0005779	700
FBgn0008635	6180
FBgn0008636	53
FBgn0008646	53
FBgn0008651	202
FBgn0010014	498
FBgn0010015	770
FBgn0010019	578002
FBgn0010038	355
FBgn0010039	1008
FBgn0010040	5
FBgn0010041	15
FBgn0010042	8
FBgn0010043	174
FBgn0010044	412
FBgn0010051	3840
FBgn0010052	209
FBgn0010053	24450
FBgn0010078	25544
FBgn0010097	33
FBgn0010100	48123
FBgn0010105	357
FBgn0010109	0
FBgn0010113	1285
FBgn0010114	2932
FBgn0010173	2394
FBgn0010194	216
FBgn0010197	63
FBgn0010198	13871
FBgn0010213	6390
FBgn0010215	3370
FBgn0010217	76567
FBgn0010220	600
FBgn0010222	822
FBgn0010223	611
FBgn0010225	28704
FBgn0010226	17670
FBgn0010228	4666
FBgn0010235	3280
FBgn0010238	2641
FBgn0010240	146
FBgn0010241	2276
FBgn0010246	7142
FBgn0010247	1296
FBgn0010258	868
FBgn0010263	6812
FBgn0010265	25756
FBgn0010269	843
FBgn0010278	1258
FBgn0010280	4664
FBgn0010282	1410
FBgn0010287	441
FBgn0010288	6440
FBgn0010292	643
FBgn0010294	0
FBgn0010295	0
FBgn0010296	0
FBgn0010300	826
FBgn0010303	1658
FBgn0010309	1161
FBgn0010313	1220
FBgn0010314	207
FBgn0010315	562
FBgn0010316	589
FBgn0010317	97
FBgn0010323	23
FBgn0010328	2005
FBgn0010329	258
FBgn0010333	2247
FBgn0010339	1412
FBgn0010340	517
FBgn0010341	4515
FBgn0010342	353
FBgn0010348	15230
FBgn0010350	5496
FBgn0010352	55609
FBgn0010355	3045
FBgn0010356	618
FBgn0010357	44070
FBgn0010358	2
FBgn0010359	0
FBgn0010379	3327
FBgn0010380	3052
FBgn0010381	3482
FBgn0010382	525
FBgn0010383	579
FBgn0010385	127
FBgn0010387	21569
FBgn0010388	2760
FBgn0010389	681
FBgn0010391	2964
FBgn0010395	899
FBgn0010397	1888
FBgn0010398	316
FBgn0010399	1211
FBgn0010401	1047
FBgn0010403	1140
FBgn0010406	1966
FBgn0010407	100
FBgn0010408	10417
FBgn0010409	19932
FBgn0010411	30201
FBgn0010412	11849
FBgn0010414	362
FBgn0010415	7271
FBgn0010416	1074
FBgn0010417	1003
FBgn0010421	537
FBgn0010422	1405
FBgn0010423	528
FBgn0010424	868
FBgn0010425	3078
FBgn0010431	61
FBgn0010433	1
FBgn0010434	10550
FBgn0010435	22880
FBgn0010438	92
FBgn0010441	793
FBgn0010452	393
FBgn0010453	144
FBgn0010470	11360
FBgn0010473	1842
FBgn0010482	6170
FBgn0010488	15363
FBgn0010497	1896
FBgn0010501	349
FBgn0010504	5566
FBgn0010516	9414
FBgn0010520	336
FBgn0010531	917
FBgn0010548	15945
FBgn0010549	119
FBgn0010551	8164
FBgn0010575	2352
FBgn0010583	2111
FBgn0010590	5233
FBgn0010591	3509
FBgn0010602	2013
FBgn0010607	382
FBgn0010611	6782
FBgn0010612	9181
FBgn0010620	3736
FBgn0010621	2771
FBgn0010622	435
FBgn0010638	4702
FBgn0010651	4354
FBgn0010660	1616
FBgn0010741	1347
FBgn0010747	4968
FBgn0010750	1101
FBgn0010762	1661
FBgn0010768	157
FBgn0010770	362
FBgn0010772	3499
FBgn0010774	3316
FBgn0010786	4319
FBgn0010803	2188
FBgn0010808	3242
FBgn0010812	1513
FBgn0010825	3576
FBgn0010830	541
FBgn0010877	2032
FBgn0010894	853
FBgn0010905	2373
FBgn0010909	4275
FBgn0010926	513
FBgn0011016	3609
FBgn0011020	245
FBgn0011202	2424
FBgn0011204	3592
FBgn0011205	2923
FBgn0011206	19703
FBgn0011207	1780
FBgn0011211	49791
FBgn0011217	21022
FBgn0011224	6088
FBgn0011225	20239
FBgn0011227	4949
FBgn0011230	14744
FBgn0011232	1044
FBgn0011236	916
FBgn0011239	2008
FBgn0011241	882
FBgn0011244	18943
FBgn0011259	618
FBgn0011260	484
FBgn0011270	7198
FBgn0011272	24537
FBgn0011273+FBgn0039374	5724
FBgn0011274	4276
FBgn0011276	13
FBgn0011277	5
FBgn0011278	47
FBgn0011279	257
FBgn0011280	10736
FBgn0011281	1459
FBgn0011282	4
FBgn0011283	562
FBgn0011284	31726
FBgn0011286	6537
FBgn0011288	1876
FBgn0011289	2880
FBgn0011290	980
FBgn0011291	442
FBgn0011293	1120
FBgn0011294	345
FBgn0011296	4924
FBgn0011297	609
FBgn0011300	2314
FBgn0011305	1131
FBgn0011327	5079
FBgn0011335	444
FBgn0011336	6584
FBgn0011361	6764
FBgn0011455	7478
FBgn0011474	756
FBgn0011476	514
FBgn0011481	1754
FBgn0011509	1102
FBgn0011554	349
FBgn0011555	2987
FBgn0011556	378
FBgn0011559	87839
FBgn0011566	384
FBgn0011569	304
FBgn0011570	1387
FBgn0011571	1535
FBgn0011573	2559
FBgn0011576	1
FBgn0011581	1236
FBgn0011582	250
FBgn0011584	9887
FBgn0011586	1737
FBgn0011589	278
FBgn0011591	1046
FBgn0011592	1227
FBgn0011596	2594
FBgn0011603	2731
FBgn0011604	2933
FBgn0011606	4816
FBgn0011638	2088
FBgn0011640	2309
FBgn0011642	2768
FBgn0011648	1776
FBgn0011653	113
FBgn0011655	1103
FBgn0011656	2615
FBgn0011659	143
FBgn0011660	600
FBgn0011661	10257
FBgn0011666	1155
FBgn0011668	56650
FBgn0011669	94402
FBgn0011670	13447
FBgn0011672	3679
FBgn0011674	366
FBgn0011676	322
FBgn0011692	162
FBgn0011693	2540
FBgn0011694	96570
FBgn0011695	42118
FBgn0011701	455
FBgn0011703	197
FBgn0011704	530
FBgn0011705	815
FBgn0011706	57
FBgn0011708	3623
FBgn0011710	1194
FBgn0011715	708
FBgn0011722	3129
FBgn0011723	226
FBgn0011725	19126
FBgn0011726	8121
FBgn0011737	2663
FBgn0011739	1956
FBgn0011740	1841
FBgn0011741	741
FBgn0011742	3251
FBgn0011743	2756
FBgn0011745	2776
FBgn0011746	1118
FBgn0011747	9756
FBgn0011754	7622
FBgn0011758	62
FBgn0011760	9650
FBgn0011761	85
FBgn0011762	71
FBgn0011763	2145
FBgn0011764	1042
FBgn0011766	3078
FBgn0011768	7349
FBgn0011769	340
FBgn0011770	5067
FBgn0011771	986
FBgn0011774	424
FBgn0011785	2238
FBgn0011787	1023
FBgn0011802	482
FBgn0011812	0
FBgn0011817	2927
FBgn0011818	1460
FBgn0011822	221
FBgn0011824	500
FBgn0011826	1603
FBgn0011828	2739
FBgn0011829	106
FBgn0011832	0
FBgn0011834	311
FBgn0011836	804
FBgn0011837	2833
FBgn0011840	0
FBgn0011844	0
FBgn0011845	0
FBgn0011848	0
FBgn0011849	0
FBgn0011850	0
FBgn0011851	0
FBgn0011852	0
FBgn0011853	0
FBgn0011855	0
FBgn0011858	0
FBgn0011859	1
FBgn0011860	0
FBgn0011861	0
FBgn0011862	0
FBgn0011863	1
FBgn0011864	0
FBgn0011865	0
FBgn0011866	0
FBgn0011867	0
FBgn0011868	0
FBgn0011869	0
FBgn0011870	0
FBgn0011871	0
FBgn0011872	0
FBgn0011877	0
FBgn0011878	0
FBgn0011879	0
FBgn0011880	0
FBgn0011881	1
FBgn0011882	0
FBgn0011883	0
FBgn0011884	0
FBgn0011885	0
FBgn0011887	0
FBgn0011888	0
FBgn0011889	0
FBgn0011890	0
FBgn0011891	0
FBgn0011892	0
FBgn0011893	0
FBgn0011894	1
FBgn0011895	0
FBgn0011896	0
FBgn0011897	0
FBgn0011902	0
FBgn0011904	0
FBgn0011905	0
FBgn0011906	0
FBgn0011909	0
FBgn0011910	0
FBgn0011915	0
FBgn0011916	0
FBgn0011919	1
FBgn0011921	0
FBgn0011927	0
FBgn0011928	0
FBgn0011931	0
FBgn0011932	0
FBgn0011933	0
FBgn0011934	0
FBgn0011935	0
FBgn0011936	0
FBgn0011937	0
FBgn0011938	0
FBgn0011944	0
FBgn0011945	0
FBgn0011948	0
FBgn0011949	0
FBgn0011950	0
FBgn0011951	0
FBgn0011952	0
FBgn0011953	0
FBgn0011954	0
FBgn0011955	0
FBgn0011956	0
FBgn0011957	1
FBgn0011958	0
FBgn0011959	0
FBgn0011960	0
FBgn0011961	0
FBgn0011962	0
FBgn0011963	0
FBgn0011965	1
FBgn0011966	0
FBgn0011970	0
FBgn0011971	0
FBgn0011974	0
FBgn0011975	0
FBgn0011976	0
FBgn0011977	0
FBgn0011980	0
FBgn0011981	0
FBgn0011982	0
FBgn0011983	0
FBgn0011984	0
FBgn0011985	1
FBgn0011986	0
FBgn0011987	7
FBgn0011993	0
FBgn0011994	0
FBgn0011998	0
FBgn0011999	0
FBgn0012000	0
FBgn0012001	0
FBgn0012002	0
FBgn0012003	0
FBgn0012004	0
FBgn0012009	0
FBgn0012010	0
FBgn0012011	0
FBgn0012016	0
FBgn0012017	0
FBgn0012018	1
FBgn0012024	0
FBgn0012025	1
FBgn0012026	1
FBgn0012027	2
FBgn0012028	0
FBgn0012034	48881
FBgn0012036	54378
FBgn0012037	8183
FBgn0012042	2095
FBgn0012051	2115
FBgn0012058	3893
FBgn0012344	605
FBgn0013263+FBgn0260233	4207
FBgn0013269	1280
FBgn0013272	25444
FBgn0013275	2
FBgn0013276	0
FBgn0013277	0
FBgn0013278	27
FBgn0013279	18
FBgn0013300	2306
FBgn0013301	4264
FBgn0013303	1558
FBgn0013305	7138
FBgn0013307	2614
FBgn0013308	219
FBgn0013323	125
FBgn0013325	26092
FBgn0013334	7625
FBgn0013342	6734
FBgn0013343	1230
FBgn0013347	1646
FBgn0013348	1562
FBgn0013432	807
FBgn0013433	90
FBgn0013435	331
FBgn0013467	1957
FBgn0013469	207
FBgn0013531	389
FBgn0013548	173
FBgn0013563	747
FBgn0013576	15621
FBgn0013672	61083
FBgn0013673	126
FBgn0013674	391996
FBgn0013675	118046
FBgn0013676	371136
FBgn0013678	164984
FBgn0013679	12945
FBgn0013680	590
FBgn0013681	8897
FBgn0013683	105
FBgn0013684	16506
FBgn0013685	101
FBgn0013686	1018104
FBgn0013688	2267
FBgn0013689	8
FBgn0013690	36
FBgn0013691	0
FBgn0013692	0
FBgn0013693	0
FBgn0013694	15
FBgn0013695	2
FBgn0013696	0
FBgn0013697	75
FBgn0013698	11
FBgn0013699	4
FBgn0013700	1
FBgn0013701	1
FBgn0013702	1
FBgn0013703	0
FBgn0013704	14
FBgn0013705	0
FBgn0013706	0
FBgn0013707	0
FBgn0013708	2
FBgn0013709	0
FBgn0013710	85
FBgn0013717	764
FBgn0013718	4835
FBgn0013720	969
FBgn0013725	480
FBgn0013726	1265
FBgn0013732	216
FBgn0013733	27663
FBgn0013746	1870
FBgn0013749	3984
FBgn0013750	2842
FBgn0013751	109
FBgn0013753	401
FBgn0013755	16
FBgn0013756	2434
FBgn0013762	726
FBgn0013763	20386
FBgn0013764	1356
FBgn0013765	7998
FBgn0013767	126
FBgn0013770	34648
FBgn0013771	2532
FBgn0013772	16407
FBgn0013773	1113
FBgn0013799	1176
FBgn0013809	1559
FBgn0013810	3793
FBgn0013811	1538
FBgn0013812	655
FBgn0013813	2166
FBgn0013949	1262
FBgn0013953	530
FBgn0013954	9226
FBgn0013972	788
FBgn0013973	490
FBgn0013981	13333
FBgn0013983	1217
FBgn0013984	804
FBgn0013987	3124
FBgn0013995	7007
FBgn0013997	2734
FBgn0014000	3262
FBgn0014002	28961
FBgn0014006	2297
FBgn0014007	1675
FBgn0014009	4849
FBgn0014010	9415
FBgn0014011	2000
FBgn0014018	5522
FBgn0014019	1182
FBgn0014020	14910
FBgn0014022	288
FBgn0014023	751
FBgn0014024	1135
FBgn0014026	41939
FBgn0014028	17538
FBgn0014029	1421
FBgn0014031	6410
FBgn0014032	569
FBgn0014033	1136
FBgn0014037	6294
FBgn0014073	1261
FBgn0014075	3022
FBgn0014076	2
FBgn0014092	472
FBgn0014127	1665
FBgn0014133	3576
FBgn0014135	775
FBgn0014141	5174
FBgn0014143	66
FBgn0014163	4561
FBgn0014179	46
FBgn0014184	76050
FBgn0014189	2796
FBgn0014269	813
FBgn0014340	324
FBgn0014342	848
FBgn0014343	369
FBgn0014366	765
FBgn0014368	4
FBgn0014380	1762
FBgn0014388	984
FBgn0014391	4861
FBgn0014395	618
FBgn0014396	8972
FBgn0014411	2389
FBgn0014417	1105
FBgn0014427	5384
FBgn0014454	9
FBgn0014455	1827
FBgn0014464	13
FBgn0014465	7
FBgn0014466	2
FBgn0014469	21177
FBgn0014848	0
FBgn0014849	4
FBgn0014850	1
FBgn0014851	3
FBgn0014857	3779
FBgn0014859	418
FBgn0014861	237
FBgn0014863	17169
FBgn0014865	2167
FBgn0014868	4030
FBgn0014869	9348
FBgn0014870	2167
FBgn0014877	4225
FBgn0014879	1156
FBgn0014903+FBgn0053082	4180
FBgn0014906	4727
FBgn0014930	1734
FBgn0014931	149
FBgn0014949	1
FBgn0015000	1815
FBgn0015001	554
FBgn0015008	2779
FBgn0015010	6740
FBgn0015011	1312
FBgn0015019	2455
FBgn0015024	8175
FBgn0015025	213
FBgn0015031	8354
FBgn0015032	66
FBgn0015033	1062
FBgn0015034	1616
FBgn0015035	5725
FBgn0015036	35
FBgn0015037	2130
FBgn0015038	542
FBgn0015039	11292
FBgn0015040	7
FBgn0015075	874
FBgn0015218	9225
FBgn0015221	44911
FBgn0015222	41755
FBgn0015229	1057
FBgn0015230	2158
FBgn0015239	1999
FBgn0015240	2069
FBgn0015245	12745
FBgn0015247	4630
FBgn0015268	167
FBgn0015269	3132
FBgn0015270	162
FBgn0015271	139
FBgn0015277	1192
FBgn0015278	4699
FBgn0015279	2737
FBgn0015282	6100
FBgn0015283	5886
FBgn0015286	2751
FBgn0015295	689
FBgn0015296	1027
FBgn0015298	1033
FBgn0015299	709
FBgn0015300	415
FBgn0015316	216
FBgn0015320	4706
FBgn0015321	5454
FBgn0015323	641
FBgn0015324	21860
FBgn0015331	1287
FBgn0015336	856
FBgn0015338	1410
FBgn0015351	249
FBgn0015359	1990
FBgn0015360	1099
FBgn0015371	1265
FBgn0015372	1161
FBgn0015376	85
FBgn0015379	782
FBgn0015380	393
FBgn0015381	27
FBgn0015391	300
FBgn0015393	440
FBgn0015396	289
FBgn0015399	404
FBgn0015400	292
FBgn0015402	856
FBgn0015477	3503
FBgn0015509	5180
FBgn0015513	4892
FBgn0015519	153
FBgn0015520	1266
FBgn0015521	14455
FBgn0015522	781
FBgn0015524	192
FBgn0015527	649
FBgn0015541	2923
FBgn0015543	21
FBgn0015544	1133
FBgn0015546	572
FBgn0015550	8
FBgn0015553	128
FBgn0015558	1507
FBgn0015561	51
FBgn0015568	2138
FBgn0015569	3310
FBgn0015570	2696
FBgn0015571	7179
FBgn0015572	403
FBgn0015574	1207
FBgn0015575	14541
FBgn0015576	5241
FBgn0015577	1743
FBgn0015582	577
FBgn0015583	2360
FBgn0015584	35130
FBgn0015585	11454
FBgn0015586	22346
FBgn0015589	2238
FBgn0015591	945
FBgn0015600	10496
FBgn0015602	761
FBgn0015609	1196
FBgn0015614	4752
FBgn0015615	792
FBgn0015618	135
FBgn0015621	244
FBgn0015622	13527
FBgn0015623	60236
FBgn0015625	666
FBgn0015663	400
FBgn0015664	991
FBgn0015714	2703
FBgn0015721	306
FBgn0015737	5767
FBgn0015754	4472
FBgn0015756	24275
FBgn0015765	1008
FBgn0015766+FBgn0065097	50433
FBgn0015770	104
FBgn0015772	3224
FBgn0015773	445
FBgn0015774	585
FBgn0015776	10993
FBgn0015777	10987
FBgn0015778	12714
FBgn0015781	1125
FBgn0015789	4636
FBgn0015790	8445
FBgn0015791	4566
FBgn0015793	1251
FBgn0015794	1687
FBgn0015795	8963
FBgn0015797	2369
FBgn0015799	1676
FBgn0015801	1605
FBgn0015803	2110
FBgn0015805	1204
FBgn0015806	3553
FBgn0015808	5104
FBgn0015818	444
FBgn0015828	835
FBgn0015829	937
FBgn0015831	1560
FBgn0015834	5507
FBgn0015838	616
FBgn0015872	4547
FBgn0015903	897
FBgn0015904	183
FBgn0015905	888
FBgn0015919	364
FBgn0015924	4469
FBgn0015925	375
FBgn0015926	29
FBgn0015929	481
FBgn0015949	2997
FBgn0016013	1673
FBgn0016031	4747
FBgn0016032	681
FBgn0016034	789
FBgn0016036	35
FBgn0016038	2045
FBgn0016041	2882
FBgn0016047	152
FBgn0016053	2
FBgn0016054	148
FBgn0016059	4593
FBgn0016061	481
FBgn0016070	1853
FBgn0016075	3247
FBgn0016076	3419
FBgn0016078	1419
FBgn0016080	4420
FBgn0016081	9783
FBgn0016119	10401
FBgn0016120	12182
FBgn0016122	18401
FBgn0016123	5835
FBgn0016126	16088
FBgn0016131	250
FBgn0016641	1417
FBgn0016650	1304
FBgn0016660	121
FBgn0016672	1994
FBgn0016675	5409
FBgn0016684	3427
FBgn0016685	2491
FBgn0016687	13445
FBgn0016691	14557
FBgn0016693	9614
FBgn0016694	7573
FBgn0016696	4033
FBgn0016697	5372
FBgn0016698	884
FBgn0016700	6161
FBgn0016701	2926
FBgn0016715	3166
FBgn0016726	11450
FBgn0016754	1653
FBgn0016756	12659
FBgn0016762	329
FBgn0016792	956
FBgn0016794	1017
FBgn0016797	2246
FBgn0016917	15168
FBgn0016919	1271
FBgn0016920	240
FBgn0016926	10770
FBgn0016930	7049
FBgn0016970	138
FBgn0016974	1652
FBgn0016976+FBgn0016975	2985
FBgn0016977	5529
FBgn0016978	1662
FBgn0016983	2245
FBgn0016984	2638
FBgn0017414	261
FBgn0017418	3270
FBgn0017424	12
FBgn0017429	1087
FBgn0017430	724
FBgn0017448	1778
FBgn0017456	2154
FBgn0017457	1093
FBgn0017482	585
FBgn0017545	49597
FBgn0017550	1651
FBgn0017551	454
FBgn0017556	2001
FBgn0017558	10709
FBgn0017561	914
FBgn0017566	14676
FBgn0017567	6233
FBgn0017572	3282
FBgn0017577	129
FBgn0017578	874
FBgn0017579	22422
FBgn0017581	37223
FBgn0017590	480
FBgn0019624	20041
FBgn0019637	824
FBgn0019643	8597
FBgn0019644	17654
FBgn0019650	471
FBgn0019660	297
FBgn0019661	14529
FBgn0019662	1746
FBgn0019686	379
FBgn0019809	4
FBgn0019828	21430
FBgn0019830	5547
FBgn0019886	10422
FBgn0019890	7007
FBgn0019925	6334
FBgn0019928	1025
FBgn0019929	2340
FBgn0019932	3341
FBgn0019936	15953
FBgn0019938	730
FBgn0019940	2001
FBgn0019947	2271
FBgn0019948	6221
FBgn0019949	583
FBgn0019952	1909
FBgn0019957	8651
FBgn0019960	11438
FBgn0019968	5547
FBgn0019972	1167
FBgn0019982	3533
FBgn0019985	475
FBgn0019990	1583
FBgn0020018	2274
FBgn0020224	1893
FBgn0020235	17919
FBgn0020236	43537
FBgn0020238	19560
FBgn0020248	17
FBgn0020249	2943
FBgn0020251	1303
FBgn0020255	7873
FBgn0020257	994
FBgn0020258	104
FBgn0020261	2307
FBgn0020269	866
FBgn0020270	299
FBgn0020272	204
FBgn0020277	269
FBgn0020278	1262
FBgn0020279	7780
FBgn0020280	825
FBgn0020294	1091
FBgn0020299	917
FBgn0020300	2308
FBgn0020304	4983
FBgn0020305	568
FBgn0020307	656
FBgn0020309	4571
FBgn0020312	655
FBgn0020369	4241
FBgn0020370	4803
FBgn0020371	2462
FBgn0020372	1059
FBgn0020376	27
FBgn0020377	82
FBgn0020378	452
FBgn0020379	956
FBgn0020381	1011
FBgn0020385	16125
FBgn0020386	7110
FBgn0020388	1875
FBgn0020389	685
FBgn0020391	209
FBgn0020392	1235
FBgn0020399	2674
FBgn0020407	335
FBgn0020412	4549
FBgn0020414	12371
FBgn0020415	7949
FBgn0020416	3289
FBgn0020429	8
FBgn0020440	1597
FBgn0020443	5915
FBgn0020445	514
FBgn0020493	1167
FBgn0020496	5162
FBgn0020497	3493
FBgn0020503	16902
FBgn0020506	3287
FBgn0020508	1692
FBgn0020509	23597
FBgn0020510	1453
FBgn0020513	16580
FBgn0020518	9
FBgn0020521	3587
FBgn0020545	6157
FBgn0020546+FBgn0262462	4
FBgn0020556	6
FBgn0020616	773
FBgn0020617	49
FBgn0020618	27577
FBgn0020620	2254
FBgn0020621	4040
FBgn0020622	1917
FBgn0020626	4708
FBgn0020633	46
FBgn0020637	27
FBgn0020638	1
FBgn0020639	36
FBgn0020640	9
FBgn0020641	2
FBgn0020642	2
FBgn0020643	0
FBgn0020644	0
FBgn0020645	0
FBgn0020646	0
FBgn0020647	7192
FBgn0020653	9969
FBgn0020655	2259
FBgn0020660	6
FBgn0020762	1689
FBgn0020764	11387
FBgn0020765	26
FBgn0020766	1501
FBgn0020767	1976
FBgn0020880	21
FBgn0020887	1338
FBgn0020906	7235
FBgn0020907	1853
FBgn0020908	21166
FBgn0020909	388
FBgn0020910+FBgn0086056	40837
FBgn0020912	877
FBgn0020930	1514
FBgn0021738	21
FBgn0021742	3
FBgn0021750	495
FBgn0021760	15899
FBgn0021761	1036
FBgn0021764	1194
FBgn0021765	6186
FBgn0021767	153
FBgn0021768	2535
FBgn0021776	63
FBgn0021795	3957
FBgn0021796	1514
FBgn0021800	1410
FBgn0021814	3333
FBgn0021818	995
FBgn0021825	2000
FBgn0021847	2210
FBgn0021856	910
FBgn0021872	14449
FBgn0021874	504
FBgn0021875	317
FBgn0021895	1881
FBgn0021906	15518
FBgn0021944	2555
FBgn0021967	5560
FBgn0021979	7431
FBgn0021995	826
FBgn0022023	6246
FBgn0022027	884
FBgn0022029	1436
[truncated: 15,153 more rows]
