# Supplementary material for: The Drosophila transcriptional network is structured by microbiota
Source: BMC Genomics. 2016 Nov 25;17:975. doi: 10.1186/s12864-016-3307-9 (PMC5124311; doi:10.1186/s12864-016-3307-9)
Supplement: Additional file 12: — Data analysis tools. The unzipped folder contains (1) parameters used to align and count reads (align_count_index_reads.txt) and (2) an R script to replicate the data analysis. See README file and R script within folder for instructions. (ZIP 15304 kb) [file 12864_2016_3307_MOESM12_ESM.zip › DobsonEtAlBMCanalysis_submitted/counts_raw/543_6823_4238_N_JC-29_AGTCAA_R1_sn.sam.count]

FBgn0000003	0
FBgn0000008	724
FBgn0000014	273
FBgn0000015	409
FBgn0000017	1109
FBgn0000018	405
FBgn0000022	0
FBgn0000024	1807
FBgn0000028	326
FBgn0000032	968
FBgn0000036	337
FBgn0000037	259
FBgn0000038	2147
FBgn0000039	265
FBgn0000042	28912
FBgn0000043	5417
FBgn0000045	13724
FBgn0000046	12501
FBgn0000047	9221
FBgn0000052	2441
FBgn0000053	9036
FBgn0000054	820
FBgn0000055+FBgn0000056	235258
FBgn0000057	1689
FBgn0000061	25
FBgn0000063	193
FBgn0000064	86912
FBgn0000071	17
FBgn0000075	123
FBgn0000077	331
FBgn0000078	8028
FBgn0000079	28903
FBgn0000083	8177
FBgn0000084	1950
FBgn0000092	59
FBgn0000094	6308
FBgn0000097	806
FBgn0000099	807
FBgn0000100	20142
FBgn0000108	2594
FBgn0000109	521
FBgn0000114	15739
FBgn0000115	1127
FBgn0000116	35790
FBgn0000117	4866
FBgn0000119	839
FBgn0000120	22071
FBgn0000121	20791
FBgn0000137	12
FBgn0000139	1031
FBgn0000140	866
FBgn0000146	147
FBgn0000147	872
FBgn0000150	15340
FBgn0000152	181
FBgn0000153	3049
FBgn0000157	339
FBgn0000158	31
FBgn0000163	953
FBgn0000166	16
FBgn0000173	3236
FBgn0000179	113
FBgn0000180	82
FBgn0000181	12140
FBgn0000182+FBgn0266459	4009
FBgn0000183	1748
FBgn0000206	764
FBgn0000210	127
FBgn0000212	1429
FBgn0000216	0
FBgn0000221	220
FBgn0000227	0
FBgn0000228	986
FBgn0000229	1976
FBgn0000233	31
FBgn0000239	3282
FBgn0000241	147
FBgn0000244	3045
FBgn0000246	222
FBgn0000247	1733
FBgn0000250	4028
FBgn0000251	1225
FBgn0000253	25965
FBgn0000256	8137
FBgn0000257	612
FBgn0000259	2806
FBgn0000261	44208
FBgn0000273	3149
FBgn0000274	2029
FBgn0000276	591
FBgn0000277	42
FBgn0000278	12
FBgn0000279	7
FBgn0000280	0
FBgn0000281	0
FBgn0000283	1493
FBgn0000286	2195
FBgn0000287	799
FBgn0000289	2384
FBgn0000299	3597
FBgn0000303	477
FBgn0000308	10260
FBgn0000316	750
FBgn0000317	1200
FBgn0000318	2874
FBgn0000319	9102
FBgn0000320	509
FBgn0000326	825
FBgn0000330	353
FBgn0000337	3
FBgn0000339	1841
FBgn0000346	2748
FBgn0000351	34
FBgn0000352	437
FBgn0000355	61
FBgn0000356	0
FBgn0000357	26
FBgn0000358	0
FBgn0000359	2
FBgn0000360	7
FBgn0000370	22578
FBgn0000376	361
FBgn0000377	576
FBgn0000382	2762
FBgn0000384	443
FBgn0000394	655
FBgn0000395	402
FBgn0000404	1030
FBgn0000405	1823
FBgn0000406	38342
FBgn0000409	17805
FBgn0000411	237
FBgn0000412	2354
FBgn0000413	1462
FBgn0000414	1866
FBgn0000416	37746
FBgn0000422	2794
FBgn0000426	305
FBgn0000427	15
FBgn0000439	72
FBgn0000442	69
FBgn0000447	3911
FBgn0000449	6
FBgn0000451	277
FBgn0000454	4236
FBgn0000455+FBgn0065087	1943
FBgn0000459	236
FBgn0000463	184
FBgn0000464	1641
FBgn0000473	18354
FBgn0000477	2475
FBgn0000479	2016
FBgn0000482	525
FBgn0000489	5029
FBgn0000490	454
FBgn0000492	190
FBgn0000497	293
FBgn0000499	1882
FBgn0000500	319
FBgn0000504	1814
FBgn0000520	322
FBgn0000524	281
FBgn0000527	655
FBgn0000529	18
FBgn0000533	408
FBgn0000535	351
FBgn0000536	5684
FBgn0000541	3280
FBgn0000542	134
FBgn0000543	657
FBgn0000546	478
FBgn0000547	1244
FBgn0000551	3
FBgn0000552	0
FBgn0000556	107520
FBgn0000557	4981
FBgn0000559	60197
FBgn0000560	83
FBgn0000562	1885
FBgn0000564	3
FBgn0000565	1431
FBgn0000566	2812
FBgn0000567	587
FBgn0000568	1706
FBgn0000575	1679
FBgn0000576	54
FBgn0000577	142
FBgn0000578	688
FBgn0000579	43217
FBgn0000581	1861
FBgn0000588	177
FBgn0000591	0
FBgn0000592	16448
FBgn0000594	0
FBgn0000606	8
FBgn0000611	2308
FBgn0000615	32115
FBgn0000617	261
FBgn0000618	228
FBgn0000625	95
FBgn0000629	619
FBgn0000633	283
FBgn0000635	1725
FBgn0000636	1283
FBgn0000639	503
FBgn0000640	215
FBgn0000644	28
FBgn0000658	51
FBgn0000659	824
FBgn0000662	1567
FBgn0000667	7865
FBgn0000709	768
FBgn0000711	1744
FBgn0000715	303
FBgn0000719	546
FBgn0000721	4714
FBgn0000723	2001
FBgn0000808	31
FBgn0000810	492
FBgn0000826	23
FBgn0000927	28
FBgn0000928	85
FBgn0000964	50
FBgn0000996	259
FBgn0001075	1833
FBgn0001077	3
FBgn0001079	232
FBgn0001083	249
FBgn0001084	118
FBgn0001085	158
FBgn0001086	622
FBgn0001087	1250
FBgn0001089	1230
FBgn0001090	2950
FBgn0001091	29941
FBgn0001092	26127
FBgn0001098	9614
FBgn0001104	1036
FBgn0001105	4229
FBgn0001108	1958
FBgn0001112	2020
FBgn0001114	6714
FBgn0001120	11
FBgn0001122	1878
FBgn0001123	1727
FBgn0001124	24795
FBgn0001125	19877
FBgn0001128	25260
FBgn0001133	609
FBgn0001134	214
FBgn0001137	342
FBgn0001138	70
FBgn0001139	2160
FBgn0001142	5008
FBgn0001145	20336
FBgn0001147	105
FBgn0001148	41
FBgn0001149	17982
FBgn0001150	12
FBgn0001168	1281
FBgn0001169	531
FBgn0001170	11
FBgn0001174	3
FBgn0001179	363
FBgn0001180	123
FBgn0001185	506
FBgn0001186	7738
FBgn0001187	7669
FBgn0001189	1349
FBgn0001197	1721
FBgn0001202	1579
FBgn0001206	220
FBgn0001208	14333
FBgn0001215	9988
FBgn0001216	7859
FBgn0001217	10427
FBgn0001218	9785
FBgn0001220	12534
FBgn0001222	1496
FBgn0001224	1006
FBgn0001225	3386
FBgn0001226	1417
FBgn0001227	23
FBgn0001228+FBgn0001223	3292
FBgn0001229	82
FBgn0001230	2722
FBgn0001233	29555
FBgn0001234+FBgn0263537	5545
FBgn0001235	1590
FBgn0001247	2594
FBgn0001248	29451
FBgn0001250	2552
FBgn0001253	29
FBgn0001254	0
FBgn0001255	35
FBgn0001256	12
FBgn0001257	3370
FBgn0001258	2050
FBgn0001259	61
FBgn0001263	2520
FBgn0001269	141
FBgn0001276	211
FBgn0001280	1837
FBgn0001281	4179
FBgn0001285	53
FBgn0001291	1581
FBgn0001296	1349
FBgn0001297	4707
FBgn0001301	1445
FBgn0001308	3183
FBgn0001311	285
FBgn0001313	249
FBgn0001319	71
FBgn0001320	282
FBgn0001321	20
FBgn0001323	216
FBgn0001324	1510
FBgn0001325	22
FBgn0001330	177
FBgn0001332	1249
FBgn0001341	282
FBgn0001404	1875
FBgn0001491	818
FBgn0001565	2363
FBgn0001612	303
FBgn0001624	3276
FBgn0001941	2422
FBgn0001942	37778
FBgn0001961	2916
FBgn0001965	1299
FBgn0001967	0
FBgn0001970	3
FBgn0001974	375
FBgn0001977	1094
FBgn0001978	1974
FBgn0001981	161
FBgn0001983	1
FBgn0001986	761
FBgn0001987	1115
FBgn0001989	3996
FBgn0001990	236
FBgn0001991	2833
FBgn0001992	100
FBgn0001994	1200
FBgn0001995	687
FBgn0002021	853
FBgn0002022	2036
FBgn0002023	443
FBgn0002031	4279
FBgn0002036	4805
FBgn0002044	1734
FBgn0002069	465
FBgn0002121	2240
FBgn0002174	4424
FBgn0002183	1033
FBgn0002283	738
FBgn0002284	5786
FBgn0002306	1151
FBgn0002354	446
FBgn0002413	1940
FBgn0002431	4654
FBgn0002440	1
FBgn0002441	1285
FBgn0002466+FBgn0266678	295
FBgn0002521	1603
FBgn0002522	147
FBgn0002524	1134
FBgn0002525	1606
FBgn0002526	1033
FBgn0002531	12
FBgn0002533	3
FBgn0002534	1
FBgn0002535	0
FBgn0002542	830
FBgn0002552	548
FBgn0002561	0
FBgn0002562	64
FBgn0002563	1362
FBgn0002564	79
FBgn0002565	7361
FBgn0002566	2255
FBgn0002567	2423
FBgn0002569	3275
FBgn0002570	41796
FBgn0002571	2609
FBgn0002573	41
FBgn0002576	68
FBgn0002577	16
FBgn0002579	15764
FBgn0002590	21232
FBgn0002592	23
FBgn0002593	22867
FBgn0002607	24729
FBgn0002609	26
FBgn0002622	25864
FBgn0002626	20925
FBgn0002629	2
FBgn0002631	0
FBgn0002632	1
FBgn0002633	4
FBgn0002638	1226
FBgn0002641	914
FBgn0002643	972
FBgn0002645	2459
FBgn0002673	1704
FBgn0002707	189
FBgn0002709+FBgn0028581	3618
FBgn0002715	1352
FBgn0002716	36
FBgn0002719	40646
FBgn0002723	681
FBgn0002732	18
FBgn0002733	155
FBgn0002734	0
FBgn0002735	0
FBgn0002736	475
FBgn0002772	19345
FBgn0002773	44180
FBgn0002774	1362
FBgn0002775	457
FBgn0002778	1019
FBgn0002780	1995
FBgn0002783	1385
FBgn0002787	3918
FBgn0002789	7531
FBgn0002791	787
FBgn0002838	175
FBgn0002842	309
FBgn0002855	9100
FBgn0002856	3772
FBgn0002862	15070
FBgn0002863	0
FBgn0002865	19244
FBgn0002868	18340
FBgn0002869	198
FBgn0002872	236
FBgn0002873	2046
FBgn0002878	202
FBgn0002887	452
FBgn0002891	264
FBgn0002899	222
FBgn0002901	280
FBgn0002905	236
FBgn0002906	242
FBgn0002914	2544
FBgn0002917	620
FBgn0002921	33549
FBgn0002922	51
FBgn0002924	310
FBgn0002926	20
FBgn0002930	6584
FBgn0002931	364
FBgn0002932	203
FBgn0002933	0
FBgn0002936	0
FBgn0002937	1022
FBgn0002938	10151
FBgn0002939	3357
FBgn0002940	78512
FBgn0002941	51
FBgn0002945	377
FBgn0002948	116
FBgn0002962	33
FBgn0002973	1924
FBgn0002985	328
FBgn0002989	171
FBgn0003002	29
FBgn0003008	447
FBgn0003009	575
FBgn0003011	93
FBgn0003015	8
FBgn0003023	32
FBgn0003028	193
FBgn0003034	6178
FBgn0003041	713
FBgn0003042	242
FBgn0003044	762
FBgn0003046	21
FBgn0003048	795
FBgn0003053	1002
FBgn0003057	0
FBgn0003060	4
FBgn0003062	807
FBgn0003065	5
FBgn0003068	872
FBgn0003071	14484
FBgn0003074	29384
FBgn0003076	15027
FBgn0003079	599
FBgn0003082	73
FBgn0003086	0
FBgn0003087	318
FBgn0003089	111
FBgn0003090	227
FBgn0003091	1018
FBgn0003093	1766
FBgn0003114	19
FBgn0003116	905
FBgn0003117	94
FBgn0003118	342
FBgn0003124	2461
FBgn0003129	161
FBgn0003130	15
FBgn0003132	2411
FBgn0003134	6022
FBgn0003137	4398
FBgn0003139	686
FBgn0003140	752
FBgn0003141	1347
FBgn0003145	491
FBgn0003149	16350
FBgn0003159	4522
FBgn0003162	1610
FBgn0003165	1142
FBgn0003169	1378
FBgn0003174	60
FBgn0003175	2053
FBgn0003187	3525
FBgn0003189	886
FBgn0003204	2146
FBgn0003205	1607
FBgn0003206	1196
FBgn0003209	1747
FBgn0003210	1182
FBgn0003218	3782
FBgn0003227	19
FBgn0003231	14924
FBgn0003248	1108
FBgn0003249	1723
FBgn0003250	5445
FBgn0003254	473
FBgn0003255	39
FBgn0003256	1118
FBgn0003257	497
FBgn0003261	11326
FBgn0003267	10
FBgn0003268	223
FBgn0003270	0
FBgn0003274	22503
FBgn0003275	1299
FBgn0003277	1131
FBgn0003278	193
FBgn0003279	28493
FBgn0003285	67
FBgn0003292	98
FBgn0003295	35
FBgn0003300	18
FBgn0003301	1577
FBgn0003302	1196
FBgn0003308	1558
FBgn0003310	1056
FBgn0003312	41
FBgn0003313+FBgn0263087	21
FBgn0003317	941
FBgn0003319	19
FBgn0003321	2287
FBgn0003326	79
FBgn0003328	1486
FBgn0003330	330
FBgn0003334	1288
FBgn0003339	129
FBgn0003345	1649
FBgn0003346	1227
FBgn0003353	363
FBgn0003356	1504
FBgn0003357	991
FBgn0003358	8547
FBgn0003360	64739
FBgn0003366	2849
FBgn0003372	8
FBgn0003373	1
FBgn0003374	0
FBgn0003375	0
FBgn0003377	0
FBgn0003378	0
FBgn0003380	1851
FBgn0003382	21
FBgn0003386	911
FBgn0003388	135
FBgn0003390	1061
FBgn0003391	931
FBgn0003392	6270
FBgn0003396	986
FBgn0003401	41
FBgn0003410	2238
FBgn0003411	4
FBgn0003415	1378
FBgn0003416	269
FBgn0003423	6968
FBgn0003429	3400
FBgn0003430	102
FBgn0003435	19085
FBgn0003444	334
FBgn0003447	791
FBgn0003448	0
FBgn0003449	886
FBgn0003450	9
FBgn0003459	374
FBgn0003460	304
FBgn0003462	19663
FBgn0003463	1684
FBgn0003464	1452
FBgn0003475	6202
FBgn0003479	256
FBgn0003480	87
FBgn0003482	12
FBgn0003483	191
FBgn0003486	2
FBgn0003495	917
FBgn0003499	181
FBgn0003502+FBgn0262374	839
FBgn0003510+FBgn0003511	270
FBgn0003512	467
FBgn0003513	107
FBgn0003514	2274
FBgn0003515	775
FBgn0003517	22551
FBgn0003520	1702
FBgn0003525	19
FBgn0003527	442
FBgn0003545	1032
FBgn0003557	2153
FBgn0003559	802
FBgn0003567	927
FBgn0003575	1150
FBgn0003598	569
FBgn0003607	1683
FBgn0003612	2596
FBgn0003638	6962
FBgn0003651	1278
FBgn0003654	627
FBgn0003655	54
FBgn0003656	6076
FBgn0003660	4452
FBgn0003676	1721
FBgn0003683	0
FBgn0003687	298
FBgn0003701	336
FBgn0003710	290
FBgn0003714	490
FBgn0003716	1769
FBgn0003719	34
FBgn0003720	0
FBgn0003721	16161
FBgn0003731	2625
FBgn0003732	1317
FBgn0003733	207
FBgn0003741	333
FBgn0003742	1023
FBgn0003744	1451
FBgn0003747	2
FBgn0003748	16532
FBgn0003751	20
FBgn0003861	8368
FBgn0003862	1209
FBgn0003863	38484
FBgn0003865	0
FBgn0003866	341
FBgn0003867	1394
FBgn0003870	1475
FBgn0003882	976
FBgn0003884	40118
FBgn0003885	7064
FBgn0003886	642
FBgn0003887	10491
FBgn0003888	1908
FBgn0003889	29267
FBgn0003890	3814
FBgn0003891	8694
FBgn0003892	426
FBgn0003896	176
FBgn0003900	558
FBgn0003916	0
FBgn0003920	0
FBgn0003922	0
FBgn0003923	0
FBgn0003926	0
FBgn0003930	2
FBgn0003931	0
FBgn0003933	0
FBgn0003934	4
FBgn0003935	2
FBgn0003936	0
FBgn0003938	0
FBgn0003941	19453
FBgn0003942	22496
FBgn0003943	15817
FBgn0003944	398
FBgn0003950	160
FBgn0003961	3162
FBgn0003963	274
FBgn0003964	1146
FBgn0003965	912
FBgn0003969	739
FBgn0003975	285
FBgn0003977	528
FBgn0003978	183
FBgn0003979	0
FBgn0003980	3
FBgn0003983	0
FBgn0003984	296
FBgn0003996	613
FBgn0003997	251
FBgn0004003	698
FBgn0004009	27
FBgn0004028	14744
FBgn0004034	46
FBgn0004045	9
FBgn0004047	260
FBgn0004049	1205
FBgn0004050	929
FBgn0004052	8
FBgn0004053	2
FBgn0004054	0
FBgn0004055	1528
FBgn0004057	5615
FBgn0004066	3053
FBgn0004087	358
FBgn0004101	334
FBgn0004102	108
FBgn0004103	5012
FBgn0004106	134
FBgn0004107	83
FBgn0004108	334
FBgn0004110	6
FBgn0004117	15842
FBgn0004118	314
FBgn0004132	644
FBgn0004133	920
FBgn0004143	0
FBgn0004167	6427
FBgn0004168	175
FBgn0004169	20951
FBgn0004170	1
FBgn0004171	8716
FBgn0004172	1850
FBgn0004173	11439
FBgn0004174	10206
FBgn0004175	5400
FBgn0004177	7300
FBgn0004179	3192
FBgn0004181	71251
FBgn0004183	1
FBgn0004185	0
FBgn0004186	1
FBgn0004187	1
FBgn0004188	0
FBgn0004189	1
FBgn0004190	0
FBgn0004191	6
FBgn0004192	0
FBgn0004197	232
FBgn0004198	784
FBgn0004227	1419
FBgn0004228	644
FBgn0004237	3393
FBgn0004240	324
FBgn0004242	4889
FBgn0004244	1184
FBgn0004359	532
FBgn0004360	146
FBgn0004362	1240
FBgn0004363	27227
FBgn0004364	1008
FBgn0004367	164
FBgn0004368	1309
FBgn0004369	1304
FBgn0004370	1755
FBgn0004372	184
FBgn0004373	3736
FBgn0004374	1702
FBgn0004378	167
FBgn0004379	912
FBgn0004380	690
FBgn0004381	462
FBgn0004387	1510
FBgn0004389	0
FBgn0004390	767
FBgn0004391	516
FBgn0004394	78
FBgn0004395	627
FBgn0004396	718
FBgn0004397	1953
FBgn0004400	17
FBgn0004401	4607
FBgn0004403	8206
FBgn0004404	3607
FBgn0004406	206
FBgn0004407+FBgn0064115	625
FBgn0004414	3153
FBgn0004419	3119
FBgn0004425	174
FBgn0004426	0
FBgn0004427	36
FBgn0004428	316
FBgn0004429	4667
FBgn0004430	10
FBgn0004431	39
FBgn0004432	21866
FBgn0004436	3553
FBgn0004449	1903
FBgn0004456	1017
FBgn0004462	834
FBgn0004463	296
FBgn0004465	1251
FBgn0004507	26649
FBgn0004509	2532
FBgn0004510	337
FBgn0004511	1
FBgn0004512	3583
FBgn0004513	787
FBgn0004514	91
FBgn0004516	2769
FBgn0004552	461
FBgn0004554	9
FBgn0004556	208
FBgn0004567	50
FBgn0004569	312
FBgn0004573	114
FBgn0004574	3733
FBgn0004575	1621
FBgn0004577	42
FBgn0004580	1851
FBgn0004581	1729
FBgn0004583	751
FBgn0004584	612
FBgn0004587	5186
FBgn0004588	0
FBgn0004589	8
FBgn0004590	1
FBgn0004591	0
FBgn0004592	1
FBgn0004593	0
FBgn0004594	0
FBgn0004595	1088
FBgn0004597	474
FBgn0004598	1937
FBgn0004606	392
FBgn0004607	415
FBgn0004611	2389
FBgn0004618	177
FBgn0004619	199
FBgn0004620	266
FBgn0004622	125
FBgn0004623	4410
FBgn0004629	10
FBgn0004635	330
FBgn0004636	3019
FBgn0004638	1243
FBgn0004643	480
FBgn0004644	169
FBgn0004646	2493
FBgn0004647	377
FBgn0004648	3975
FBgn0004649+FBgn0263530	10
FBgn0004650	425
FBgn0004652	789
FBgn0004654	9584
FBgn0004655	757
FBgn0004656	2138
FBgn0004657	2733
FBgn0004666	71
FBgn0004687	3521
FBgn0004698	1416
FBgn0004777	27
FBgn0004778	4
FBgn0004779	0
FBgn0004780	2
FBgn0004781	9
FBgn0004782	1
FBgn0004783	3
FBgn0004784	3557
FBgn0004795	758
FBgn0004797	1679
FBgn0004811	830
FBgn0004828	8777
FBgn0004832	361
FBgn0004837	505
FBgn0004838	8694
FBgn0004839	164
FBgn0004841	69
FBgn0004842	56
FBgn0004852	2372
FBgn0004854	69
FBgn0004855	500
FBgn0004856	872
FBgn0004858	695
FBgn0004859	827
FBgn0004860	192
FBgn0004861	341
FBgn0004862	33
FBgn0004863	39
FBgn0004864	835
FBgn0004865	143
FBgn0004867	22439
FBgn0004868	7213
FBgn0004870	69
FBgn0004872	60
FBgn0004875	2363
FBgn0004876	4403
FBgn0004878	5
FBgn0004880	674
FBgn0004882	11827
FBgn0004885	1950
FBgn0004888	12080
FBgn0004889	2932
FBgn0004892	109
FBgn0004893	922
FBgn0004895	22
FBgn0004896	29
FBgn0004897	6
FBgn0004898	13
FBgn0004901	336
FBgn0004903	2045
FBgn0004907	24181
FBgn0004908	314
FBgn0004910	1390
FBgn0004911	22
FBgn0004913	1454
FBgn0004914	3512
FBgn0004915	1126
FBgn0004919	847
FBgn0004921	10278
FBgn0004924	2686
FBgn0004926	3878
FBgn0004956	194
FBgn0004957	236
FBgn0004959	10
FBgn0005198	1198
FBgn0005278	8568
FBgn0005322	1321
FBgn0005355	560
FBgn0005386	1750
FBgn0005390	19
FBgn0005391	10
FBgn0005411	1952
FBgn0005427	1060
FBgn0005533	15908
FBgn0005536	5992
FBgn0005558	176
FBgn0005561	242
FBgn0005564	653
FBgn0005585	16737
FBgn0005586	1251
FBgn0005590	0
FBgn0005592	164
FBgn0005593	26662
FBgn0005596	565
FBgn0005612	1307
FBgn0005613	121
FBgn0005614	6294
FBgn0005617	477
FBgn0005619	614
FBgn0005624	128
FBgn0005626	1682
FBgn0005631	668
FBgn0005632	4867
FBgn0005633	189
FBgn0005636	486
FBgn0005638	102
FBgn0005640	1555
FBgn0005642	776
FBgn0005648	1261
FBgn0005649	3513
FBgn0005654+FBgn0085344	3219
FBgn0005655	240
FBgn0005658	123
FBgn0005659	1234
FBgn0005660	92
FBgn0005664	108
FBgn0005666	23128
FBgn0005670	440
FBgn0005671	15390
FBgn0005672	1385
FBgn0005674	1299
FBgn0005677	318
FBgn0005683	149
FBgn0005694	1085
FBgn0005695	615
FBgn0005696	81
FBgn0005771	898
FBgn0005775	376
FBgn0005777	1631
FBgn0005778	528
FBgn0005779	594
FBgn0008635	3765
FBgn0008636	32
FBgn0008646	63
FBgn0008651	123
FBgn0010014	489
FBgn0010015	763
FBgn0010019	708294
FBgn0010038	156
FBgn0010039	677
FBgn0010040	14
FBgn0010041	1112
FBgn0010042	18
FBgn0010043	239
FBgn0010044	504
FBgn0010051	2385
FBgn0010052	113
FBgn0010053	5434
FBgn0010078	16385
FBgn0010097	7
FBgn0010100	38596
FBgn0010105	298
FBgn0010109	0
FBgn0010113	766
FBgn0010114	2460
FBgn0010173	1218
FBgn0010194	133
FBgn0010197	28
FBgn0010198	10694
FBgn0010213	5908
FBgn0010215	2533
FBgn0010217	68050
FBgn0010220	365
FBgn0010222	837
FBgn0010223	334
FBgn0010225	14512
FBgn0010226	15639
FBgn0010228	3713
FBgn0010235	2414
FBgn0010238	1899
FBgn0010240	165
FBgn0010241	897
FBgn0010246	3977
FBgn0010247	974
FBgn0010258	464
FBgn0010263	5572
FBgn0010265	19702
FBgn0010269	647
FBgn0010278	520
FBgn0010280	3001
FBgn0010282	1089
FBgn0010287	305
FBgn0010288	4875
FBgn0010292	438
FBgn0010294	0
FBgn0010295	0
FBgn0010296	0
FBgn0010300	481
FBgn0010303	987
FBgn0010309	949
FBgn0010313	987
FBgn0010314	230
FBgn0010315	357
FBgn0010316	353
FBgn0010317	24
FBgn0010323	8
FBgn0010328	1178
FBgn0010329	222
FBgn0010333	1459
FBgn0010339	1155
FBgn0010340	361
FBgn0010341	2893
FBgn0010342	273
FBgn0010348	9052
FBgn0010350	4475
FBgn0010352	37342
FBgn0010355	1739
FBgn0010356	486
FBgn0010357	15785
FBgn0010358	42
FBgn0010359	0
FBgn0010379	2304
FBgn0010380	1968
FBgn0010381	4459
FBgn0010382	207
FBgn0010383	427
FBgn0010385	75
FBgn0010387	16849
FBgn0010388	79
FBgn0010389	478
FBgn0010391	1830
FBgn0010395	555
FBgn0010397	1793
FBgn0010398	192
FBgn0010399	346
FBgn0010401	933
FBgn0010403	816
FBgn0010406	1508
FBgn0010407	87
FBgn0010408	10089
FBgn0010409	15014
FBgn0010411	30348
FBgn0010412	9502
FBgn0010414	184
FBgn0010415	5345
FBgn0010416	845
FBgn0010417	812
FBgn0010421	404
FBgn0010422	1007
FBgn0010423	577
FBgn0010424	861
FBgn0010425	807
FBgn0010431	76
FBgn0010433	2
FBgn0010434	6580
FBgn0010435	17838
FBgn0010438	56
FBgn0010441	629
FBgn0010452	229
FBgn0010453	123
FBgn0010470	4067
FBgn0010473	1729
FBgn0010482	5974
FBgn0010488	11285
FBgn0010497	848
FBgn0010501	162
FBgn0010504	4819
FBgn0010516	6337
FBgn0010520	250
FBgn0010531	645
FBgn0010548	11908
FBgn0010549	125
FBgn0010551	6409
FBgn0010575	1557
FBgn0010583	1513
FBgn0010590	4400
FBgn0010591	2098
FBgn0010602	1617
FBgn0010607	278
FBgn0010611	3431
FBgn0010612	11598
FBgn0010620	1977
FBgn0010621	1585
FBgn0010622	442
FBgn0010638	2796
FBgn0010651	2212
FBgn0010660	941
FBgn0010741	1026
FBgn0010747	3198
FBgn0010750	1063
FBgn0010762	978
FBgn0010768	120
FBgn0010770	214
FBgn0010772	3047
FBgn0010774	2268
FBgn0010786	3886
FBgn0010803	1472
FBgn0010808	2445
FBgn0010812	854
FBgn0010825	2041
FBgn0010830	385
FBgn0010877	1447
FBgn0010894	654
FBgn0010905	1531
FBgn0010909	2858
FBgn0010926	301
FBgn0011016	2446
FBgn0011020	144
FBgn0011202	1432
FBgn0011204	3001
FBgn0011205	1950
FBgn0011206	15018
FBgn0011207	1278
FBgn0011211	49794
FBgn0011217	15957
FBgn0011224	4284
FBgn0011225	14170
FBgn0011227	4756
FBgn0011230	8020
FBgn0011232	633
FBgn0011236	705
FBgn0011239	1408
FBgn0011241	733
FBgn0011244	15731
FBgn0011259	437
FBgn0011260	368
FBgn0011270	6867
FBgn0011272	17544
FBgn0011273+FBgn0039374	5316
FBgn0011274	2752
FBgn0011276	10
FBgn0011277	7
FBgn0011278	42
FBgn0011279	206
FBgn0011280	8419
FBgn0011281	1503
FBgn0011282	6
FBgn0011283	412
FBgn0011284	23171
FBgn0011286	5147
FBgn0011288	1600
FBgn0011289	2692
FBgn0011290	750
FBgn0011291	341
FBgn0011293	891
FBgn0011294	289
FBgn0011296	5125
FBgn0011297	366
FBgn0011300	1363
FBgn0011305	938
FBgn0011327	4319
FBgn0011335	414
FBgn0011336	3648
FBgn0011361	6987
FBgn0011455	6774
FBgn0011474	689
FBgn0011476	443
FBgn0011481	1280
FBgn0011509	647
FBgn0011554	230
FBgn0011555	1220
FBgn0011556	322
FBgn0011559	21771
FBgn0011566	388
FBgn0011569	307
FBgn0011570	963
FBgn0011571	1025
FBgn0011573	2046
FBgn0011576	1
FBgn0011581	836
FBgn0011582	195
FBgn0011584	5343
FBgn0011586	1227
FBgn0011589	186
FBgn0011591	473
FBgn0011592	1008
FBgn0011596	2260
FBgn0011603	1887
FBgn0011604	2248
FBgn0011606	3540
FBgn0011638	1400
FBgn0011640	1783
FBgn0011642	2050
FBgn0011648	1362
FBgn0011653	2
FBgn0011655	835
FBgn0011656	1972
FBgn0011659	144
FBgn0011660	562
FBgn0011661	6567
FBgn0011666	744
FBgn0011668	23854
FBgn0011669	28805
FBgn0011670	4814
FBgn0011672	2245
FBgn0011674	257
FBgn0011676	251
FBgn0011692	100
FBgn0011693	3394
FBgn0011694	28903
FBgn0011695	44862
FBgn0011701	373
FBgn0011703	116
FBgn0011704	750
FBgn0011705	478
FBgn0011706	33
FBgn0011708	2595
FBgn0011710	942
FBgn0011715	547
FBgn0011722	1228
FBgn0011723	200
FBgn0011725	15146
FBgn0011726	5908
FBgn0011737	1910
FBgn0011739	1329
FBgn0011740	1137
FBgn0011741	549
FBgn0011742	2375
FBgn0011743	2166
FBgn0011745	2096
FBgn0011746	806
FBgn0011747	6859
FBgn0011754	6471
FBgn0011758	65
FBgn0011760	6691
FBgn0011761	63
FBgn0011762	66
FBgn0011763	1469
FBgn0011764	657
FBgn0011766	2230
FBgn0011768	5524
FBgn0011769	298
FBgn0011770	6308
FBgn0011771	693
FBgn0011774	236
FBgn0011785	1203
FBgn0011787	747
FBgn0011802	306
FBgn0011812	0
FBgn0011817	2622
FBgn0011818	1073
FBgn0011822	89
FBgn0011824	377
FBgn0011826	1016
FBgn0011828	1181
FBgn0011829	76
FBgn0011832	0
FBgn0011834	870
FBgn0011836	437
FBgn0011837	1898
FBgn0011840	0
FBgn0011844	0
FBgn0011845	0
FBgn0011848	0
FBgn0011849	0
FBgn0011850	0
FBgn0011851	0
FBgn0011852	0
FBgn0011853	0
FBgn0011855	0
FBgn0011858	0
FBgn0011859	3
FBgn0011860	0
FBgn0011861	0
FBgn0011862	0
FBgn0011863	1
FBgn0011864	0
FBgn0011865	0
FBgn0011866	0
FBgn0011867	0
FBgn0011868	0
FBgn0011869	0
FBgn0011870	0
FBgn0011871	0
FBgn0011872	0
FBgn0011877	0
FBgn0011878	0
FBgn0011879	0
FBgn0011880	0
FBgn0011881	0
FBgn0011882	0
FBgn0011883	0
FBgn0011884	0
FBgn0011885	0
FBgn0011887	0
FBgn0011888	0
FBgn0011889	0
FBgn0011890	0
FBgn0011891	0
FBgn0011892	0
FBgn0011893	0
FBgn0011894	0
FBgn0011895	1
FBgn0011896	0
FBgn0011897	0
FBgn0011902	0
FBgn0011904	0
FBgn0011905	0
FBgn0011906	0
FBgn0011909	0
FBgn0011910	0
FBgn0011915	0
FBgn0011916	0
FBgn0011919	0
FBgn0011921	0
FBgn0011927	0
FBgn0011928	0
FBgn0011931	0
FBgn0011932	0
FBgn0011933	0
FBgn0011934	0
FBgn0011935	0
FBgn0011936	0
FBgn0011937	0
FBgn0011938	0
FBgn0011944	0
FBgn0011945	0
FBgn0011948	0
FBgn0011949	0
FBgn0011950	0
FBgn0011951	0
FBgn0011952	0
FBgn0011953	0
FBgn0011954	0
FBgn0011955	0
FBgn0011956	0
FBgn0011957	0
FBgn0011958	0
FBgn0011959	0
FBgn0011960	0
FBgn0011961	0
FBgn0011962	0
FBgn0011963	0
FBgn0011965	0
FBgn0011966	0
FBgn0011970	0
FBgn0011971	0
FBgn0011974	0
FBgn0011975	1
FBgn0011976	0
FBgn0011977	0
FBgn0011980	0
FBgn0011981	0
FBgn0011982	0
FBgn0011983	0
FBgn0011984	0
FBgn0011985	0
FBgn0011986	0
FBgn0011987	3
FBgn0011993	0
FBgn0011994	0
FBgn0011998	0
FBgn0011999	0
FBgn0012000	0
FBgn0012001	0
FBgn0012002	0
FBgn0012003	0
FBgn0012004	0
FBgn0012009	0
FBgn0012010	0
FBgn0012011	0
FBgn0012016	0
FBgn0012017	0
FBgn0012018	0
FBgn0012024	0
FBgn0012025	2
FBgn0012026	2
FBgn0012027	0
FBgn0012028	0
FBgn0012034	35130
FBgn0012036	33305
FBgn0012037	3502
FBgn0012042	344
FBgn0012051	1736
FBgn0012058	2763
FBgn0012344	459
FBgn0013263+FBgn0260233	2886
FBgn0013269	843
FBgn0013272	15570
FBgn0013275	0
FBgn0013276	0
FBgn0013277	1
FBgn0013278	13
FBgn0013279	3
FBgn0013300	2047
FBgn0013301	2779
FBgn0013303	1117
FBgn0013305	5395
FBgn0013307	1906
FBgn0013308	48
FBgn0013323	200
FBgn0013325	21802
FBgn0013334	5240
FBgn0013342	5244
FBgn0013343	807
FBgn0013347	1247
FBgn0013348	2886
FBgn0013432	558
FBgn0013433	118
FBgn0013435	227
FBgn0013467	1592
FBgn0013469	178
FBgn0013531	192
FBgn0013548	116
FBgn0013563	551
FBgn0013576	10397
FBgn0013672	57492
FBgn0013673	122
FBgn0013674	303230
FBgn0013675	92763
FBgn0013676	201403
FBgn0013678	105945
FBgn0013679	12775
FBgn0013680	421
FBgn0013681	7919
FBgn0013683	90
FBgn0013684	11099
FBgn0013685	105
FBgn0013686	663989
FBgn0013688	2989
FBgn0013689	7
FBgn0013690	3
FBgn0013691	2
FBgn0013692	0
FBgn0013693	0
FBgn0013694	6
FBgn0013695	0
FBgn0013696	0
FBgn0013697	54
FBgn0013698	15
FBgn0013699	6
FBgn0013700	0
FBgn0013701	1
FBgn0013702	0
FBgn0013703	4
FBgn0013704	15
FBgn0013705	0
FBgn0013706	0
FBgn0013707	0
FBgn0013708	20
FBgn0013709	0
FBgn0013710	4
FBgn0013717	395
FBgn0013718	3393
FBgn0013720	833
FBgn0013725	531
FBgn0013726	875
FBgn0013732	111
FBgn0013733	14512
FBgn0013746	1381
FBgn0013749	2602
FBgn0013750	2272
FBgn0013751	79
FBgn0013753	351
FBgn0013755	6
FBgn0013756	1505
FBgn0013762	593
FBgn0013763	14352
FBgn0013764	1013
FBgn0013765	7087
FBgn0013767	102
FBgn0013770	20159
FBgn0013771	146
FBgn0013772	904
FBgn0013773	867
FBgn0013799	858
FBgn0013809	906
FBgn0013810	2205
FBgn0013811	937
FBgn0013812	242
FBgn0013813	1473
FBgn0013949	911
FBgn0013953	249
FBgn0013954	6704
FBgn0013972	750
FBgn0013973	380
FBgn0013981	11809
FBgn0013983	739
FBgn0013984	567
FBgn0013987	2183
FBgn0013995	4934
FBgn0013997	1991
FBgn0014000	1394
FBgn0014002	13424
FBgn0014006	1427
FBgn0014007	856
FBgn0014009	3845
FBgn0014010	5460
FBgn0014011	1512
FBgn0014018	3498
FBgn0014019	584
FBgn0014020	10007
FBgn0014022	219
FBgn0014023	649
FBgn0014024	738
FBgn0014026	29875
FBgn0014028	15060
FBgn0014029	1006
FBgn0014031	6609
FBgn0014032	471
FBgn0014033	551
FBgn0014037	3848
FBgn0014073	798
FBgn0014075	2019
FBgn0014076	0
FBgn0014092	420
FBgn0014127	1085
FBgn0014133	2546
FBgn0014135	230
FBgn0014141	3714
FBgn0014143	58
FBgn0014163	3779
FBgn0014179	41
FBgn0014184	44806
FBgn0014189	2091
FBgn0014269	624
FBgn0014340	171
FBgn0014342	472
FBgn0014343	326
FBgn0014366	622
FBgn0014368	3
FBgn0014380	1380
FBgn0014388	716
FBgn0014391	5211
FBgn0014395	458
FBgn0014396	6079
FBgn0014411	1693
FBgn0014417	621
FBgn0014427	5271
FBgn0014454	170
FBgn0014455	1561
FBgn0014464	8
FBgn0014465	116
FBgn0014466	1
FBgn0014469	10218
FBgn0014848	0
FBgn0014849	1
FBgn0014850	2
FBgn0014851	0
FBgn0014857	2849
FBgn0014859	230
FBgn0014861	114
FBgn0014863	11067
FBgn0014865	65
FBgn0014868	2214
FBgn0014869	10497
FBgn0014870	1704
FBgn0014877	2921
FBgn0014879	869
FBgn0014903+FBgn0053082	2933
FBgn0014906	3877
FBgn0014930	1460
FBgn0014931	125
FBgn0014949	0
FBgn0015000	982
FBgn0015001	715
FBgn0015008	2220
FBgn0015010	3636
FBgn0015011	1084
FBgn0015019	1710
FBgn0015024	5819
FBgn0015025	127
FBgn0015031	8672
FBgn0015032	89
FBgn0015033	1477
FBgn0015034	1300
FBgn0015035	1022
FBgn0015036	14
FBgn0015037	1585
FBgn0015038	1266
FBgn0015039	8448
FBgn0015040	10
FBgn0015075	808
FBgn0015218	6440
FBgn0015221	25282
FBgn0015222	30955
FBgn0015229	755
FBgn0015230	1670
FBgn0015239	1322
FBgn0015240	933
FBgn0015245	9181
FBgn0015247	3461
FBgn0015268	134
FBgn0015269	1925
FBgn0015270	66
FBgn0015271	126
FBgn0015277	808
FBgn0015278	2767
FBgn0015279	1563
FBgn0015282	4186
FBgn0015283	4768
FBgn0015286	1468
FBgn0015295	466
FBgn0015296	844
FBgn0015298	671
FBgn0015299	593
FBgn0015300	404
FBgn0015316	166
FBgn0015320	3687
FBgn0015321	4416
FBgn0015323	455
FBgn0015324	14655
FBgn0015331	908
FBgn0015336	220
FBgn0015338	806
FBgn0015351	118
FBgn0015359	1408
FBgn0015360	889
FBgn0015371	982
FBgn0015372	607
FBgn0015376	77
FBgn0015379	589
FBgn0015380	225
FBgn0015381	21
FBgn0015391	211
FBgn0015393	339
FBgn0015396	377
FBgn0015399	291
FBgn0015400	220
FBgn0015402	880
FBgn0015477	1735
FBgn0015509	4158
FBgn0015513	2847
FBgn0015519	126
FBgn0015520	757
FBgn0015521	9903
FBgn0015522	899
FBgn0015524	124
FBgn0015527	446
FBgn0015541	1836
FBgn0015543	20
FBgn0015544	635
FBgn0015546	329
FBgn0015550	7
FBgn0015553	111
FBgn0015558	800
FBgn0015561	71
FBgn0015568	2276
FBgn0015569	1577
FBgn0015570	1547
FBgn0015571	6211
FBgn0015572	207
FBgn0015574	1251
FBgn0015575	12087
FBgn0015576	2659
FBgn0015577	1128
FBgn0015582	412
FBgn0015583	1088
FBgn0015584	10933
FBgn0015585	4868
FBgn0015586	4173
FBgn0015589	1226
FBgn0015591	547
FBgn0015600	7640
FBgn0015602	583
FBgn0015609	1151
FBgn0015614	3739
FBgn0015615	476
FBgn0015618	129
FBgn0015621	174
FBgn0015622	8975
FBgn0015623	37024
FBgn0015625	434
FBgn0015663	649
FBgn0015664	664
FBgn0015714	1862
FBgn0015721	213
FBgn0015737	4203
FBgn0015754	3600
FBgn0015756	18818
FBgn0015765	718
FBgn0015766+FBgn0065097	36169
FBgn0015770	10
FBgn0015772	2257
FBgn0015773	243
FBgn0015774	402
FBgn0015776	7630
FBgn0015777	8499
FBgn0015778	7855
FBgn0015781	627
FBgn0015789	2964
FBgn0015790	5697
FBgn0015791	3267
FBgn0015793	1029
FBgn0015794	1229
FBgn0015795	6426
FBgn0015797	1425
FBgn0015799	1047
FBgn0015801	1365
FBgn0015803	1417
FBgn0015805	817
FBgn0015806	2331
FBgn0015808	3032
FBgn0015818	298
FBgn0015828	564
FBgn0015829	502
FBgn0015831	1265
FBgn0015834	3990
FBgn0015838	423
FBgn0015872	4182
FBgn0015903	710
FBgn0015904	145
FBgn0015905	375
FBgn0015919	214
FBgn0015924	3500
FBgn0015925	414
FBgn0015926	22
FBgn0015929	395
FBgn0015949	1848
FBgn0016013	1252
FBgn0016031	2696
FBgn0016032	617
FBgn0016034	505
FBgn0016036	23
FBgn0016038	1823
FBgn0016041	2110
FBgn0016047	210
FBgn0016053	6
FBgn0016054	88
FBgn0016059	2839
FBgn0016061	446
FBgn0016070	1175
FBgn0016075	2463
FBgn0016076	2303
FBgn0016078	1248
FBgn0016080	3235
FBgn0016081	5989
FBgn0016119	10141
FBgn0016120	11907
FBgn0016122	7863
FBgn0016123	3610
FBgn0016126	10632
FBgn0016131	228
FBgn0016641	905
FBgn0016650	599
FBgn0016660	66
FBgn0016672	1338
FBgn0016675	1334
FBgn0016684	3631
FBgn0016685	1792
FBgn0016687	11220
FBgn0016691	13238
FBgn0016693	6965
FBgn0016694	6036
FBgn0016696	4383
FBgn0016697	4180
FBgn0016698	587
FBgn0016700	4072
FBgn0016701	2205
FBgn0016715	2461
FBgn0016726	9381
FBgn0016754	1201
FBgn0016756	9223
FBgn0016762	267
FBgn0016792	434
FBgn0016794	713
FBgn0016797	1443
FBgn0016917	8663
FBgn0016919	523
FBgn0016920	187
FBgn0016926	6867
FBgn0016930	1268
FBgn0016970	214
FBgn0016974	1085
FBgn0016976+FBgn0016975	2413
FBgn0016977	3613
FBgn0016978	1282
FBgn0016983	1660
FBgn0016984	1708
FBgn0017414	202
FBgn0017418	2047
FBgn0017424	2
FBgn0017429	873
FBgn0017430	600
FBgn0017448	1470
FBgn0017456	1768
FBgn0017457	845
FBgn0017482	326
FBgn0017545	42473
FBgn0017550	1135
FBgn0017551	400
FBgn0017556	1571
FBgn0017558	6652
FBgn0017561	562
FBgn0017566	12248
FBgn0017567	5433
FBgn0017572	2051
FBgn0017577	93
FBgn0017578	653
FBgn0017579	16960
FBgn0017581	32019
FBgn0017590	433
FBgn0019624	19621
FBgn0019637	532
FBgn0019643	6140
FBgn0019644	17840
FBgn0019650	393
FBgn0019660	307
FBgn0019661	12644
FBgn0019662	1127
FBgn0019686	279
FBgn0019809	4
FBgn0019828	18495
FBgn0019830	4302
FBgn0019886	7040
FBgn0019890	4817
FBgn0019925	3191
FBgn0019928	577
FBgn0019929	1824
FBgn0019932	1554
FBgn0019936	14054
FBgn0019938	430
FBgn0019940	2286
FBgn0019947	1386
FBgn0019948	4263
FBgn0019949	475
FBgn0019952	874
FBgn0019957	6822
FBgn0019960	9028
FBgn0019968	3636
FBgn0019972	595
FBgn0019982	2402
FBgn0019985	343
FBgn0019990	1331
FBgn0020018	1618
FBgn0020224	1174
FBgn0020235	16232
FBgn0020236	39480
FBgn0020238	14318
FBgn0020248	8
FBgn0020249	2531
FBgn0020251	763
FBgn0020255	5653
FBgn0020257	711
FBgn0020258	57
FBgn0020261	1669
FBgn0020269	397
FBgn0020270	346
FBgn0020272	178
FBgn0020277	249
FBgn0020278	1221
FBgn0020279	4811
FBgn0020280	529
FBgn0020294	631
FBgn0020299	793
FBgn0020300	556
FBgn0020304	3958
FBgn0020305	348
FBgn0020307	578
FBgn0020309	2976
FBgn0020312	510
FBgn0020369	3194
FBgn0020370	2635
FBgn0020371	2191
FBgn0020372	1189
FBgn0020376	5
FBgn0020377	210
FBgn0020378	252
FBgn0020379	542
FBgn0020381	846
FBgn0020385	13667
FBgn0020386	5692
FBgn0020388	1151
FBgn0020389	520
FBgn0020391	145
FBgn0020392	938
FBgn0020399	2004
FBgn0020407	219
FBgn0020412	3137
FBgn0020414	5767
FBgn0020415	6138
FBgn0020416	1938
FBgn0020429	42
FBgn0020440	1119
FBgn0020443	3422
FBgn0020445	309
FBgn0020493	1090
FBgn0020496	3362
FBgn0020497	2038
FBgn0020503	15142
FBgn0020506	1549
FBgn0020508	364
FBgn0020509	6764
FBgn0020510	979
FBgn0020513	17218
FBgn0020518	4
FBgn0020521	3170
FBgn0020545	3118
FBgn0020546+FBgn0262462	3
FBgn0020556	3
FBgn0020616	1015
FBgn0020617	60
FBgn0020618	20453
FBgn0020620	1604
FBgn0020621	3511
FBgn0020622	1010
FBgn0020626	3094
FBgn0020633	19
FBgn0020637	29
FBgn0020638	0
FBgn0020639	3
FBgn0020640	3
FBgn0020641	2
FBgn0020642	3
FBgn0020643	0
FBgn0020644	0
FBgn0020645	0
FBgn0020646	0
FBgn0020647	5715
FBgn0020653	7113
FBgn0020655	1384
FBgn0020660	2
FBgn0020762	1060
FBgn0020764	14532
FBgn0020765	538
FBgn0020766	1383
FBgn0020767	1508
FBgn0020880	9
FBgn0020887	1084
FBgn0020906	1772
FBgn0020907	2559
FBgn0020908	18919
FBgn0020909	235
FBgn0020910+FBgn0086056	28202
FBgn0020912	588
FBgn0020930	1521
FBgn0021738	36
FBgn0021742	2
FBgn0021750	401
FBgn0021760	11036
FBgn0021761	617
FBgn0021764	640
FBgn0021765	5813
FBgn0021767	133
FBgn0021768	1962
FBgn0021776	102
FBgn0021795	2583
FBgn0021796	1081
FBgn0021800	914
FBgn0021814	2600
FBgn0021818	739
FBgn0021825	1476
FBgn0021847	1129
FBgn0021856	791
FBgn0021872	10932
FBgn0021874	333
FBgn0021875	223
FBgn0021895	1139
FBgn0021906	14656
FBgn0021944	1722
FBgn0021967	4535
FBgn0021979	5414
FBgn0021995	585
FBgn0022023	4571
FBgn0022027	628
FBgn0022029	836
[truncated: 15,153 more rows]
