# Supplementary material for: The Drosophila transcriptional network is structured by microbiota
Source: BMC Genomics. 2016 Nov 25;17:975. doi: 10.1186/s12864-016-3307-9 (PMC5124311; doi:10.1186/s12864-016-3307-9)
Supplement: Additional file 12: — Data analysis tools. The unzipped folder contains (1) parameters used to align and count reads (align_count_index_reads.txt) and (2) an R script to replicate the data analysis. See README file and R script within folder for instructions. (ZIP 15304 kb) [file 12864_2016_3307_MOESM12_ESM.zip › DobsonEtAlBMCanalysis_submitted/counts_raw/543_6823_4239_N_JC-30_AGTTCC_R1_sn.sam.count]

FBgn0000003	0
FBgn0000008	1081
FBgn0000014	285
FBgn0000015	387
FBgn0000017	1218
FBgn0000018	509
FBgn0000022	0
FBgn0000024	1982
FBgn0000028	394
FBgn0000032	1111
FBgn0000036	347
FBgn0000037	324
FBgn0000038	1741
FBgn0000039	280
FBgn0000042	31213
FBgn0000043	6587
FBgn0000045	7690
FBgn0000046	13507
FBgn0000047	902
FBgn0000052	8195
FBgn0000053	24872
FBgn0000054	1013
FBgn0000055+FBgn0000056	283715
FBgn0000057	1977
FBgn0000061	19
FBgn0000063	282
FBgn0000064	92888
FBgn0000071	17
FBgn0000075	134
FBgn0000077	392
FBgn0000078	9668
FBgn0000079	33989
FBgn0000083	8553
FBgn0000084	2037
FBgn0000092	52
FBgn0000094	6705
FBgn0000097	929
FBgn0000099	821
FBgn0000100	24677
FBgn0000108	2680
FBgn0000109	603
FBgn0000114	18631
FBgn0000115	1318
FBgn0000116	28345
FBgn0000117	5280
FBgn0000119	887
FBgn0000120	23410
FBgn0000121	26156
FBgn0000137	2
FBgn0000139	1671
FBgn0000140	1071
FBgn0000146	141
FBgn0000147	1093
FBgn0000150	16952
FBgn0000152	201
FBgn0000153	2165
FBgn0000157	421
FBgn0000158	43
FBgn0000163	969
FBgn0000166	11
FBgn0000173	3526
FBgn0000179	106
FBgn0000180	91
FBgn0000181	17280
FBgn0000182+FBgn0266459	5142
FBgn0000183	1900
FBgn0000206	799
FBgn0000210	133
FBgn0000212	1477
FBgn0000216	0
FBgn0000221	245
FBgn0000227	2
FBgn0000228	1143
FBgn0000229	2312
FBgn0000233	32
FBgn0000239	3930
FBgn0000241	102
FBgn0000244	3543
FBgn0000246	223
FBgn0000247	2070
FBgn0000250	5340
FBgn0000251	1373
FBgn0000253	31106
FBgn0000256	10043
FBgn0000257	700
FBgn0000259	3409
FBgn0000261	50040
FBgn0000273	3951
FBgn0000274	2595
FBgn0000276	409
FBgn0000277	20
FBgn0000278	6
FBgn0000279	8
FBgn0000280	0
FBgn0000281	0
FBgn0000283	1732
FBgn0000286	2265
FBgn0000287	900
FBgn0000289	2841
FBgn0000299	2453
FBgn0000303	417
FBgn0000308	12211
FBgn0000316	840
FBgn0000317	1287
FBgn0000318	3477
FBgn0000319	8986
FBgn0000320	571
FBgn0000326	907
FBgn0000330	373
FBgn0000337	1
FBgn0000339	2183
FBgn0000346	2983
FBgn0000351	54
FBgn0000352	426
FBgn0000355	72
FBgn0000356	0
FBgn0000357	25
FBgn0000358	0
FBgn0000359	2
FBgn0000360	5
FBgn0000370	26696
FBgn0000376	478
FBgn0000377	715
FBgn0000382	3327
FBgn0000384	532
FBgn0000394	791
FBgn0000395	522
FBgn0000404	1157
FBgn0000405	2034
FBgn0000406	48003
FBgn0000409	12298
FBgn0000411	275
FBgn0000412	2940
FBgn0000413	1527
FBgn0000414	2293
FBgn0000416	48365
FBgn0000422	2769
FBgn0000426	343
FBgn0000427	23
FBgn0000439	122
FBgn0000442	70
FBgn0000447	5060
FBgn0000449	2
FBgn0000451	363
FBgn0000454	4667
FBgn0000455+FBgn0065087	2256
FBgn0000459	280
FBgn0000463	198
FBgn0000464	1636
FBgn0000473	27591
FBgn0000477	2106
FBgn0000479	2107
FBgn0000482	620
FBgn0000489	6153
FBgn0000490	621
FBgn0000492	382
FBgn0000497	203
FBgn0000499	2406
FBgn0000500	419
FBgn0000504	1198
FBgn0000520	381
FBgn0000524	321
FBgn0000527	428
FBgn0000529	22
FBgn0000533	397
FBgn0000535	284
FBgn0000536	7523
FBgn0000541	3427
FBgn0000542	161
FBgn0000543	807
FBgn0000546	582
FBgn0000547	1298
FBgn0000551	10
FBgn0000552	0
FBgn0000556	145180
FBgn0000557	5440
FBgn0000559	73479
FBgn0000560	107
FBgn0000562	2234
FBgn0000564	1
FBgn0000565	1431
FBgn0000566	4286
FBgn0000567	710
FBgn0000568	2216
FBgn0000575	2081
FBgn0000576	58
FBgn0000577	145
FBgn0000578	653
FBgn0000579	45269
FBgn0000581	2151
FBgn0000588	151
FBgn0000591	0
FBgn0000592	14380
FBgn0000594	0
FBgn0000606	8
FBgn0000611	2412
FBgn0000615	38961
FBgn0000617	355
FBgn0000618	264
FBgn0000625	100
FBgn0000629	748
FBgn0000633	287
FBgn0000635	1682
FBgn0000636	1345
FBgn0000639	4
FBgn0000640	23
FBgn0000644	44
FBgn0000658	37
FBgn0000659	942
FBgn0000662	1712
FBgn0000667	5919
FBgn0000709	849
FBgn0000711	1918
FBgn0000715	364
FBgn0000719	619
FBgn0000721	5509
FBgn0000723	2571
FBgn0000808	35
FBgn0000810	533
FBgn0000826	16
FBgn0000927	35
FBgn0000928	102
FBgn0000964	56
FBgn0000996	281
FBgn0001075	2115
FBgn0001077	16
FBgn0001079	320
FBgn0001083	221
FBgn0001084	154
FBgn0001085	137
FBgn0001086	716
FBgn0001087	1634
FBgn0001089	945
FBgn0001090	2823
FBgn0001091	22952
FBgn0001092	29489
FBgn0001098	11029
FBgn0001104	1303
FBgn0001105	4407
FBgn0001108	2142
FBgn0001112	2114
FBgn0001114	5618
FBgn0001120	12
FBgn0001122	1873
FBgn0001123	1967
FBgn0001124	45165
FBgn0001125	34557
FBgn0001128	18035
FBgn0001133	731
FBgn0001134	257
FBgn0001137	436
FBgn0001138	64
FBgn0001139	2422
FBgn0001142	6551
FBgn0001145	21534
FBgn0001147	122
FBgn0001148	43
FBgn0001149	24183
FBgn0001150	22
FBgn0001168	1785
FBgn0001169	571
FBgn0001170	24
FBgn0001174	7
FBgn0001179	376
FBgn0001180	138
FBgn0001185	557
FBgn0001186	8050
FBgn0001187	10327
FBgn0001189	1549
FBgn0001197	2007
FBgn0001202	1717
FBgn0001206	263
FBgn0001208	22560
FBgn0001215	12880
FBgn0001216	9164
FBgn0001217	13218
FBgn0001218	8292
FBgn0001220	14140
FBgn0001222	1792
FBgn0001224	1180
FBgn0001225	3775
FBgn0001226	1607
FBgn0001227	26
FBgn0001228+FBgn0001223	4275
FBgn0001229	96
FBgn0001230	3060
FBgn0001233	35094
FBgn0001234+FBgn0263537	7025
FBgn0001235	1631
FBgn0001247	2943
FBgn0001248	28554
FBgn0001250	1968
FBgn0001253	41
FBgn0001254	0
FBgn0001255	51
FBgn0001256	9
FBgn0001257	5419
FBgn0001258	2644
FBgn0001259	66
FBgn0001263	2404
FBgn0001269	140
FBgn0001276	275
FBgn0001280	2408
FBgn0001281	5711
FBgn0001285	75
FBgn0001291	2027
FBgn0001296	1690
FBgn0001297	4771
FBgn0001301	2361
FBgn0001308	3284
FBgn0001311	206
FBgn0001313	265
FBgn0001319	59
FBgn0001320	325
FBgn0001321	37
FBgn0001323	238
FBgn0001324	1901
FBgn0001325	13
FBgn0001330	244
FBgn0001332	2089
FBgn0001341	330
FBgn0001404	2047
FBgn0001491	920
FBgn0001565	3399
FBgn0001612	357
FBgn0001624	2989
FBgn0001941	3052
FBgn0001942	47540
FBgn0001961	3473
FBgn0001965	1410
FBgn0001967	1
FBgn0001970	8
FBgn0001974	491
FBgn0001977	1328
FBgn0001978	2289
FBgn0001981	207
FBgn0001983	2
FBgn0001986	924
FBgn0001987	1223
FBgn0001989	3878
FBgn0001990	300
FBgn0001991	2754
FBgn0001992	103
FBgn0001994	1429
FBgn0001995	731
FBgn0002021	935
FBgn0002022	2342
FBgn0002023	470
FBgn0002031	4920
FBgn0002036	5845
FBgn0002044	1887
FBgn0002069	569
FBgn0002121	2462
FBgn0002174	5470
FBgn0002183	1231
FBgn0002283	938
FBgn0002284	6269
FBgn0002306	1137
FBgn0002354	574
FBgn0002413	2220
FBgn0002431	5323
FBgn0002440	5
FBgn0002441	1424
FBgn0002466+FBgn0266678	294
FBgn0002521	1762
FBgn0002522	216
FBgn0002524	1513
FBgn0002525	1813
FBgn0002526	814
FBgn0002531	11
FBgn0002533	1
FBgn0002534	1
FBgn0002535	1
FBgn0002542	926
FBgn0002552	627
FBgn0002561	0
FBgn0002562	37
FBgn0002563	635
FBgn0002564	1
FBgn0002565	3331
FBgn0002566	2500
FBgn0002567	2567
FBgn0002569	3830
FBgn0002570	53669
FBgn0002571	2865
FBgn0002573	67
FBgn0002576	56
FBgn0002577	16
FBgn0002579	21020
FBgn0002590	27801
FBgn0002592	27
FBgn0002593	29885
FBgn0002607	32525
FBgn0002609	32
FBgn0002622	34042
FBgn0002626	29285
FBgn0002629	2
FBgn0002631	0
FBgn0002632	0
FBgn0002633	2
FBgn0002638	1460
FBgn0002641	1387
FBgn0002643	1054
FBgn0002645	2727
FBgn0002673	2071
FBgn0002707	154
FBgn0002709+FBgn0028581	4389
FBgn0002715	1472
FBgn0002716	46
FBgn0002719	44234
FBgn0002723	733
FBgn0002732	29
FBgn0002733	194
FBgn0002734	0
FBgn0002735	3
FBgn0002736	590
FBgn0002772	13808
FBgn0002773	24421
FBgn0002774	1490
FBgn0002775	552
FBgn0002778	941
FBgn0002780	2595
FBgn0002783	1545
FBgn0002787	4625
FBgn0002789	8207
FBgn0002791	810
FBgn0002838	196
FBgn0002842	376
FBgn0002855	6071
FBgn0002856	4824
FBgn0002862	20953
FBgn0002863	0
FBgn0002865	27644
FBgn0002868	63767
FBgn0002869	187
FBgn0002872	326
FBgn0002873	2219
FBgn0002878	206
FBgn0002887	518
FBgn0002891	235
FBgn0002899	266
FBgn0002901	300
FBgn0002905	280
FBgn0002906	275
FBgn0002914	3808
FBgn0002917	649
FBgn0002921	31574
FBgn0002922	53
FBgn0002924	383
FBgn0002926	15
FBgn0002930	6320
FBgn0002931	500
FBgn0002932	206
FBgn0002933	0
FBgn0002936	0
FBgn0002937	898
FBgn0002938	11169
FBgn0002939	2001
FBgn0002940	97309
FBgn0002941	57
FBgn0002945	472
FBgn0002948	152
FBgn0002962	27
FBgn0002973	2318
FBgn0002985	306
FBgn0002989	179
FBgn0003002	36
FBgn0003008	584
FBgn0003009	673
FBgn0003011	110
FBgn0003015	10
FBgn0003023	44
FBgn0003028	192
FBgn0003034	6786
FBgn0003041	737
FBgn0003042	287
FBgn0003044	936
FBgn0003046	41
FBgn0003048	941
FBgn0003053	1007
FBgn0003057	0
FBgn0003060	18
FBgn0003062	1083
FBgn0003065	5
FBgn0003068	770
FBgn0003071	15796
FBgn0003074	37399
FBgn0003076	20871
FBgn0003079	654
FBgn0003082	103
FBgn0003086	0
FBgn0003087	376
FBgn0003089	144
FBgn0003090	207
FBgn0003091	1080
FBgn0003093	1997
FBgn0003114	27
FBgn0003116	1087
FBgn0003117	70
FBgn0003118	418
FBgn0003124	2919
FBgn0003129	188
FBgn0003130	8
FBgn0003132	3142
FBgn0003134	6394
FBgn0003137	3733
FBgn0003139	792
FBgn0003140	998
FBgn0003141	1588
FBgn0003145	613
FBgn0003149	11576
FBgn0003159	5653
FBgn0003162	1210
FBgn0003165	1114
FBgn0003169	1836
FBgn0003174	72
FBgn0003175	2273
FBgn0003187	4400
FBgn0003189	981
FBgn0003204	2877
FBgn0003205	1736
FBgn0003206	1383
FBgn0003209	2502
FBgn0003210	1413
FBgn0003218	4709
FBgn0003227	25
FBgn0003231	18030
FBgn0003248	1573
FBgn0003249	2128
FBgn0003250	7485
FBgn0003254	590
FBgn0003255	41
FBgn0003256	1369
FBgn0003257	456
FBgn0003261	17313
FBgn0003267	16
FBgn0003268	246
FBgn0003270	0
FBgn0003274	30829
FBgn0003275	1649
FBgn0003277	1374
FBgn0003278	247
FBgn0003279	37728
FBgn0003285	70
FBgn0003292	82
FBgn0003295	58
FBgn0003300	20
FBgn0003301	1750
FBgn0003302	1421
FBgn0003308	2192
FBgn0003310	1194
FBgn0003312	43
FBgn0003313+FBgn0263087	22
FBgn0003317	1111
FBgn0003319	33
FBgn0003321	2699
FBgn0003326	77
FBgn0003328	1593
FBgn0003330	433
FBgn0003334	1325
FBgn0003339	129
FBgn0003345	1700
FBgn0003346	1404
FBgn0003353	418
FBgn0003356	1197
FBgn0003357	852
FBgn0003358	7213
FBgn0003360	57184
FBgn0003366	3023
FBgn0003372	9
FBgn0003373	0
FBgn0003374	0
FBgn0003375	0
FBgn0003377	0
FBgn0003378	0
FBgn0003380	1432
FBgn0003382	37
FBgn0003386	919
FBgn0003388	138
FBgn0003390	753
FBgn0003391	953
FBgn0003392	6900
FBgn0003396	1317
FBgn0003401	33
FBgn0003410	3009
FBgn0003411	5
FBgn0003415	1497
FBgn0003416	394
FBgn0003423	6737
FBgn0003429	2621
FBgn0003430	134
FBgn0003435	23609
FBgn0003444	381
FBgn0003447	800
FBgn0003448	1
FBgn0003449	1000
FBgn0003450	14
FBgn0003459	471
FBgn0003460	347
FBgn0003462	21855
FBgn0003463	1904
FBgn0003464	1899
FBgn0003475	7658
FBgn0003479	322
FBgn0003480	71
FBgn0003482	15
FBgn0003483	212
FBgn0003486	0
FBgn0003495	915
FBgn0003499	159
FBgn0003502+FBgn0262374	856
FBgn0003510+FBgn0003511	340
FBgn0003512	618
FBgn0003513	154
FBgn0003514	3010
FBgn0003515	798
FBgn0003517	28115
FBgn0003520	1909
FBgn0003525	27
FBgn0003527	615
FBgn0003545	1206
FBgn0003557	2406
FBgn0003559	1013
FBgn0003567	1120
FBgn0003575	1380
FBgn0003598	726
FBgn0003607	2142
FBgn0003612	3026
FBgn0003638	7093
FBgn0003651	1458
FBgn0003654	795
FBgn0003655	85
FBgn0003656	7001
FBgn0003660	5327
FBgn0003676	1940
FBgn0003683	0
FBgn0003687	339
FBgn0003701	332
FBgn0003710	327
FBgn0003714	491
FBgn0003716	2118
FBgn0003719	103
FBgn0003720	1
FBgn0003721	12980
FBgn0003731	2623
FBgn0003732	1335
FBgn0003733	184
FBgn0003741	388
FBgn0003742	1272
FBgn0003744	1585
FBgn0003747	1
FBgn0003748	16527
FBgn0003751	22
FBgn0003861	9961
FBgn0003862	1457
FBgn0003863	47000
FBgn0003865	0
FBgn0003866	453
FBgn0003867	1475
FBgn0003870	1868
FBgn0003882	1288
FBgn0003884	45247
FBgn0003885	8944
FBgn0003886	851
FBgn0003887	8807
FBgn0003888	2180
FBgn0003889	37953
FBgn0003890	3677
FBgn0003891	10077
FBgn0003892	424
FBgn0003896	205
FBgn0003900	739
FBgn0003916	0
FBgn0003920	0
FBgn0003922	0
FBgn0003923	0
FBgn0003926	1
FBgn0003930	11
FBgn0003931	0
FBgn0003933	0
FBgn0003934	1
FBgn0003935	2
FBgn0003936	0
FBgn0003938	0
FBgn0003941	27326
FBgn0003942	29384
FBgn0003943	18684
FBgn0003944	431
FBgn0003950	213
FBgn0003961	4500
FBgn0003963	297
FBgn0003964	1334
FBgn0003965	1189
FBgn0003969	837
FBgn0003975	241
FBgn0003977	586
FBgn0003978	213
FBgn0003979	0
FBgn0003980	2
FBgn0003983	0
FBgn0003984	269
FBgn0003996	507
FBgn0003997	241
FBgn0004003	477
FBgn0004009	40
FBgn0004028	11735
FBgn0004034	5
FBgn0004045	11
FBgn0004047	323
FBgn0004049	1360
FBgn0004050	1053
FBgn0004052	7
FBgn0004053	0
FBgn0004054	0
FBgn0004055	1411
FBgn0004057	6527
FBgn0004066	3231
FBgn0004087	473
FBgn0004101	369
FBgn0004102	176
FBgn0004103	5852
FBgn0004106	176
FBgn0004107	74
FBgn0004108	372
FBgn0004110	4
FBgn0004117	12702
FBgn0004118	361
FBgn0004132	685
FBgn0004133	1122
FBgn0004143	3
FBgn0004167	6379
FBgn0004168	154
FBgn0004169	15549
FBgn0004170	0
FBgn0004171	12346
FBgn0004172	2395
FBgn0004173	15567
FBgn0004174	13610
FBgn0004175	7112
FBgn0004177	8557
FBgn0004179	3592
FBgn0004181	49846
FBgn0004183	0
FBgn0004185	0
FBgn0004186	0
FBgn0004187	2
FBgn0004188	0
FBgn0004189	0
FBgn0004190	1
FBgn0004191	4
FBgn0004192	1
FBgn0004197	273
FBgn0004198	814
FBgn0004227	1488
FBgn0004228	889
FBgn0004237	3705
FBgn0004240	122
FBgn0004242	4452
FBgn0004244	951
FBgn0004359	527
FBgn0004360	174
FBgn0004362	1751
FBgn0004363	26958
FBgn0004364	871
FBgn0004367	173
FBgn0004368	1400
FBgn0004369	1504
FBgn0004370	1849
FBgn0004372	194
FBgn0004373	4283
FBgn0004374	2179
FBgn0004378	216
FBgn0004379	1004
FBgn0004380	874
FBgn0004381	526
FBgn0004387	1757
FBgn0004389	0
FBgn0004390	885
FBgn0004391	703
FBgn0004394	82
FBgn0004395	806
FBgn0004396	781
FBgn0004397	1985
FBgn0004400	13
FBgn0004401	5083
FBgn0004403	10921
FBgn0004404	5012
FBgn0004406	284
FBgn0004407+FBgn0064115	737
FBgn0004414	1277
FBgn0004419	3357
FBgn0004425	266
FBgn0004426	0
FBgn0004427	63
FBgn0004428	482
FBgn0004429	7012
FBgn0004430	14
FBgn0004431	70
FBgn0004432	25053
FBgn0004436	4660
FBgn0004449	1760
FBgn0004456	1136
FBgn0004462	1133
FBgn0004463	446
FBgn0004465	1454
FBgn0004507	17313
FBgn0004509	2714
FBgn0004510	400
FBgn0004511	2
FBgn0004512	4348
FBgn0004513	710
FBgn0004514	82
FBgn0004516	2569
FBgn0004552	790
FBgn0004554	11
FBgn0004556	290
FBgn0004567	60
FBgn0004569	360
FBgn0004573	130
FBgn0004574	3925
FBgn0004575	1644
FBgn0004577	5
FBgn0004580	1941
FBgn0004581	2107
FBgn0004583	951
FBgn0004584	595
FBgn0004587	5561
FBgn0004588	2
FBgn0004589	1
FBgn0004590	0
FBgn0004591	0
FBgn0004592	0
FBgn0004593	0
FBgn0004594	0
FBgn0004595	1087
FBgn0004597	610
FBgn0004598	1950
FBgn0004606	510
FBgn0004607	458
FBgn0004611	2479
FBgn0004618	206
FBgn0004619	201
FBgn0004620	330
FBgn0004622	136
FBgn0004623	4428
FBgn0004629	6
FBgn0004635	356
FBgn0004636	3286
FBgn0004638	1517
FBgn0004643	578
FBgn0004644	154
FBgn0004646	3075
FBgn0004647	340
FBgn0004648	4158
FBgn0004649+FBgn0263530	7
FBgn0004650	526
FBgn0004652	799
FBgn0004654	11486
FBgn0004655	801
FBgn0004656	2242
FBgn0004657	2794
FBgn0004666	100
FBgn0004687	4461
FBgn0004698	2040
FBgn0004777	23
FBgn0004778	5
FBgn0004779	0
FBgn0004780	1
FBgn0004781	9
FBgn0004782	0
FBgn0004783	1
FBgn0004784	3781
FBgn0004795	777
FBgn0004797	1742
FBgn0004811	918
FBgn0004828	10528
FBgn0004832	430
FBgn0004837	522
FBgn0004838	9816
FBgn0004839	160
FBgn0004841	68
FBgn0004842	70
FBgn0004852	2261
FBgn0004854	61
FBgn0004855	663
FBgn0004856	1272
FBgn0004858	769
FBgn0004859	955
FBgn0004860	186
FBgn0004861	403
FBgn0004862	36
FBgn0004863	62
FBgn0004864	986
FBgn0004865	180
FBgn0004867	28241
FBgn0004868	8395
FBgn0004870	79
FBgn0004872	68
FBgn0004875	2439
FBgn0004876	4829
FBgn0004878	0
FBgn0004880	645
FBgn0004882	15404
FBgn0004885	2895
FBgn0004888	12695
FBgn0004889	3672
FBgn0004892	134
FBgn0004893	1069
FBgn0004895	11
FBgn0004896	38
FBgn0004897	8
FBgn0004898	21
FBgn0004901	435
FBgn0004903	2511
FBgn0004907	28521
FBgn0004908	363
FBgn0004910	1908
FBgn0004911	32
FBgn0004913	1735
FBgn0004914	4015
FBgn0004915	1334
FBgn0004919	950
FBgn0004921	12835
FBgn0004924	2962
FBgn0004926	4494
FBgn0004956	268
FBgn0004957	301
FBgn0004959	6
FBgn0005198	1448
FBgn0005278	13946
FBgn0005322	1470
FBgn0005355	732
FBgn0005386	2043
FBgn0005390	31
FBgn0005391	12
FBgn0005411	2419
FBgn0005427	1285
FBgn0005533	19966
FBgn0005536	6467
FBgn0005558	207
FBgn0005561	302
FBgn0005564	654
FBgn0005585	15942
FBgn0005586	1285
FBgn0005590	0
FBgn0005592	163
FBgn0005593	33699
FBgn0005596	627
FBgn0005612	1536
FBgn0005613	155
FBgn0005614	5624
FBgn0005617	507
FBgn0005619	685
FBgn0005624	152
FBgn0005626	927
FBgn0005631	744
FBgn0005632	5156
FBgn0005633	97
FBgn0005636	707
FBgn0005638	142
FBgn0005640	1681
FBgn0005642	861
FBgn0005648	1385
FBgn0005649	3701
FBgn0005654+FBgn0085344	3854
FBgn0005655	225
FBgn0005658	126
FBgn0005659	1213
FBgn0005660	109
FBgn0005664	170
FBgn0005666	19323
FBgn0005670	550
FBgn0005671	19110
FBgn0005672	1949
FBgn0005674	1407
FBgn0005677	341
FBgn0005683	163
FBgn0005694	1232
FBgn0005695	779
FBgn0005696	112
FBgn0005771	1089
FBgn0005775	371
FBgn0005777	1985
FBgn0005778	610
FBgn0005779	679
FBgn0008635	4092
FBgn0008636	37
FBgn0008646	46
FBgn0008651	153
FBgn0010014	452
FBgn0010015	742
FBgn0010019	812834
FBgn0010038	165
FBgn0010039	787
FBgn0010040	32
FBgn0010041	1795
FBgn0010042	31
FBgn0010043	229
FBgn0010044	884
FBgn0010051	2576
FBgn0010052	119
FBgn0010053	5514
FBgn0010078	21125
FBgn0010097	9
FBgn0010100	36467
FBgn0010105	295
FBgn0010109	0
FBgn0010113	990
FBgn0010114	2551
FBgn0010173	1517
FBgn0010194	164
FBgn0010197	54
FBgn0010198	12784
FBgn0010213	5800
FBgn0010215	2682
FBgn0010217	56074
FBgn0010220	674
FBgn0010222	9204
FBgn0010223	364
FBgn0010225	15315
FBgn0010226	16902
FBgn0010228	4393
FBgn0010235	2704
FBgn0010238	2118
FBgn0010240	159
FBgn0010241	1040
FBgn0010246	4513
FBgn0010247	1128
FBgn0010258	638
FBgn0010263	6123
FBgn0010265	25974
FBgn0010269	766
FBgn0010278	647
FBgn0010280	3486
FBgn0010282	1280
FBgn0010287	376
FBgn0010288	6289
FBgn0010292	664
FBgn0010294	0
FBgn0010295	0
FBgn0010296	0
FBgn0010300	588
FBgn0010303	1198
FBgn0010309	1040
FBgn0010313	967
FBgn0010314	222
FBgn0010315	399
FBgn0010316	433
FBgn0010317	33
FBgn0010323	11
FBgn0010328	1326
FBgn0010329	193
FBgn0010333	1533
FBgn0010339	1327
FBgn0010340	396
FBgn0010341	3339
FBgn0010342	346
FBgn0010348	9751
FBgn0010350	4976
FBgn0010352	36152
FBgn0010355	1998
FBgn0010356	547
FBgn0010357	15985
FBgn0010358	74
FBgn0010359	0
FBgn0010379	2988
FBgn0010380	2245
FBgn0010381	5339
FBgn0010382	274
FBgn0010383	668
FBgn0010385	148
FBgn0010387	16667
FBgn0010388	256
FBgn0010389	584
FBgn0010391	2221
FBgn0010395	749
FBgn0010397	2113
FBgn0010398	246
FBgn0010399	373
FBgn0010401	1410
FBgn0010403	1140
FBgn0010406	2051
FBgn0010407	86
FBgn0010408	12603
FBgn0010409	21075
FBgn0010411	41226
FBgn0010412	12146
FBgn0010414	229
FBgn0010415	5812
FBgn0010416	954
FBgn0010417	1145
FBgn0010421	423
FBgn0010422	1174
FBgn0010423	341
FBgn0010424	971
FBgn0010425	677
FBgn0010431	84
FBgn0010433	0
FBgn0010434	7472
FBgn0010435	18718
FBgn0010438	55
FBgn0010441	880
FBgn0010452	252
FBgn0010453	119
FBgn0010470	3639
FBgn0010473	1424
FBgn0010482	3777
FBgn0010488	14139
FBgn0010497	928
FBgn0010501	201
FBgn0010504	6537
FBgn0010516	6519
FBgn0010520	324
FBgn0010531	746
FBgn0010548	10256
FBgn0010549	170
FBgn0010551	7358
FBgn0010575	1696
FBgn0010583	1602
FBgn0010590	5393
FBgn0010591	2629
FBgn0010602	1799
FBgn0010607	379
FBgn0010611	2967
FBgn0010612	10392
FBgn0010620	2335
FBgn0010621	1793
FBgn0010622	496
FBgn0010638	3038
FBgn0010651	2506
FBgn0010660	1112
FBgn0010741	1438
FBgn0010747	3667
FBgn0010750	1274
FBgn0010762	1039
FBgn0010768	130
FBgn0010770	346
FBgn0010772	3298
FBgn0010774	2693
FBgn0010786	3933
FBgn0010803	1695
FBgn0010808	2739
FBgn0010812	867
FBgn0010825	2186
FBgn0010830	501
FBgn0010877	1922
FBgn0010894	727
FBgn0010905	1479
FBgn0010909	3061
FBgn0010926	423
FBgn0011016	2509
FBgn0011020	200
FBgn0011202	1655
FBgn0011204	2847
FBgn0011205	2167
FBgn0011206	18775
FBgn0011207	1512
FBgn0011211	39432
FBgn0011217	19323
FBgn0011224	4704
FBgn0011225	16199
FBgn0011227	5041
FBgn0011230	8990
FBgn0011232	709
FBgn0011236	772
FBgn0011239	1826
FBgn0011241	927
FBgn0011244	20417
FBgn0011259	417
FBgn0011260	393
FBgn0011270	9404
FBgn0011272	23123
FBgn0011273+FBgn0039374	7410
FBgn0011274	3137
FBgn0011276	11
FBgn0011277	6
FBgn0011278	51
FBgn0011279	171
FBgn0011280	10684
FBgn0011281	1881
FBgn0011282	5
FBgn0011283	540
FBgn0011284	29265
FBgn0011286	3991
FBgn0011288	1729
FBgn0011289	3167
FBgn0011290	910
FBgn0011291	391
FBgn0011293	1442
FBgn0011294	468
FBgn0011296	7160
FBgn0011297	380
FBgn0011300	1526
FBgn0011305	1037
FBgn0011327	5264
FBgn0011335	510
FBgn0011336	3382
FBgn0011361	6917
FBgn0011455	7666
FBgn0011474	874
FBgn0011476	511
FBgn0011481	1227
FBgn0011509	813
FBgn0011554	222
FBgn0011555	833
FBgn0011556	264
FBgn0011559	13983
FBgn0011566	480
FBgn0011569	271
FBgn0011570	1087
FBgn0011571	1162
FBgn0011573	2547
FBgn0011576	2
FBgn0011581	928
FBgn0011582	158
FBgn0011584	6393
FBgn0011586	1480
FBgn0011589	192
FBgn0011591	490
FBgn0011592	1164
FBgn0011596	2648
FBgn0011603	2280
FBgn0011604	2557
FBgn0011606	4345
FBgn0011638	1774
FBgn0011640	2400
FBgn0011642	2281
FBgn0011648	1674
FBgn0011653	0
FBgn0011655	952
FBgn0011656	1916
FBgn0011659	202
FBgn0011660	629
FBgn0011661	7196
FBgn0011666	839
FBgn0011668	22978
FBgn0011669	22201
FBgn0011670	4757
FBgn0011672	2835
FBgn0011674	273
FBgn0011676	274
FBgn0011692	132
FBgn0011693	2592
FBgn0011694	22856
FBgn0011695	40134
FBgn0011701	420
FBgn0011703	125
FBgn0011704	987
FBgn0011705	587
FBgn0011706	29
FBgn0011708	3156
FBgn0011710	1025
FBgn0011715	624
FBgn0011722	857
FBgn0011723	243
FBgn0011725	19519
FBgn0011726	6414
FBgn0011737	2371
FBgn0011739	1413
FBgn0011740	1334
FBgn0011741	631
FBgn0011742	2670
FBgn0011743	2637
FBgn0011745	2283
FBgn0011746	925
FBgn0011747	7135
FBgn0011754	7180
FBgn0011758	74
FBgn0011760	7391
FBgn0011761	55
FBgn0011762	76
FBgn0011763	1660
FBgn0011764	680
FBgn0011766	2588
FBgn0011768	5922
FBgn0011769	411
FBgn0011770	8627
FBgn0011771	824
FBgn0011774	343
FBgn0011785	1303
FBgn0011787	841
FBgn0011802	341
FBgn0011812	0
FBgn0011817	2903
FBgn0011818	1377
FBgn0011822	59
FBgn0011824	607
FBgn0011826	1117
FBgn0011828	963
FBgn0011829	63
FBgn0011832	0
FBgn0011834	873
FBgn0011836	486
FBgn0011837	2457
FBgn0011840	0
FBgn0011844	0
FBgn0011845	0
FBgn0011848	0
FBgn0011849	0
FBgn0011850	0
FBgn0011851	0
FBgn0011852	0
FBgn0011853	0
FBgn0011855	0
FBgn0011858	0
FBgn0011859	1
FBgn0011860	0
FBgn0011861	0
FBgn0011862	0
FBgn0011863	0
FBgn0011864	0
FBgn0011865	0
FBgn0011866	0
FBgn0011867	0
FBgn0011868	0
FBgn0011869	0
FBgn0011870	0
FBgn0011871	0
FBgn0011872	0
FBgn0011877	0
FBgn0011878	0
FBgn0011879	0
FBgn0011880	0
FBgn0011881	0
FBgn0011882	0
FBgn0011883	0
FBgn0011884	0
FBgn0011885	0
FBgn0011887	0
FBgn0011888	0
FBgn0011889	0
FBgn0011890	0
FBgn0011891	0
FBgn0011892	0
FBgn0011893	0
FBgn0011894	1
FBgn0011895	0
FBgn0011896	0
FBgn0011897	0
FBgn0011902	0
FBgn0011904	0
FBgn0011905	0
FBgn0011906	0
FBgn0011909	0
FBgn0011910	0
FBgn0011915	0
FBgn0011916	0
FBgn0011919	0
FBgn0011921	0
FBgn0011927	0
FBgn0011928	0
FBgn0011931	0
FBgn0011932	0
FBgn0011933	0
FBgn0011934	0
FBgn0011935	0
FBgn0011936	0
FBgn0011937	0
FBgn0011938	0
FBgn0011944	0
FBgn0011945	0
FBgn0011948	0
FBgn0011949	0
FBgn0011950	0
FBgn0011951	0
FBgn0011952	0
FBgn0011953	0
FBgn0011954	0
FBgn0011955	1
FBgn0011956	0
FBgn0011957	0
FBgn0011958	0
FBgn0011959	0
FBgn0011960	0
FBgn0011961	0
FBgn0011962	0
FBgn0011963	0
FBgn0011965	0
FBgn0011966	0
FBgn0011970	0
FBgn0011971	0
FBgn0011974	0
FBgn0011975	0
FBgn0011976	0
FBgn0011977	0
FBgn0011980	0
FBgn0011981	0
FBgn0011982	0
FBgn0011983	0
FBgn0011984	0
FBgn0011985	0
FBgn0011986	0
FBgn0011987	3
FBgn0011993	0
FBgn0011994	0
FBgn0011998	0
FBgn0011999	0
FBgn0012000	0
FBgn0012001	0
FBgn0012002	0
FBgn0012003	0
FBgn0012004	0
FBgn0012009	0
FBgn0012010	0
FBgn0012011	1
FBgn0012016	0
FBgn0012017	0
FBgn0012018	0
FBgn0012024	2
FBgn0012025	2
FBgn0012026	2
FBgn0012027	1
FBgn0012028	0
FBgn0012034	53731
FBgn0012036	39005
FBgn0012037	3714
FBgn0012042	618
FBgn0012051	2028
FBgn0012058	3222
FBgn0012344	516
FBgn0013263+FBgn0260233	3334
FBgn0013269	975
FBgn0013272	18282
FBgn0013275	0
FBgn0013276	1
FBgn0013277	7
FBgn0013278	11
FBgn0013279	6
FBgn0013300	2747
FBgn0013301	3467
FBgn0013303	1447
FBgn0013305	6274
FBgn0013307	2687
FBgn0013308	58
FBgn0013323	265
FBgn0013325	27870
FBgn0013334	5334
FBgn0013342	5967
FBgn0013343	806
FBgn0013347	1741
FBgn0013348	1890
FBgn0013432	754
FBgn0013433	96
FBgn0013435	232
FBgn0013467	1722
FBgn0013469	369
FBgn0013531	273
FBgn0013548	175
FBgn0013563	561
FBgn0013576	10756
FBgn0013672	56622
FBgn0013673	101
FBgn0013674	336789
FBgn0013675	109890
FBgn0013676	240057
FBgn0013678	115619
FBgn0013679	12827
FBgn0013680	366
FBgn0013681	7106
FBgn0013683	79
FBgn0013684	10089
FBgn0013685	98
FBgn0013686	709816
FBgn0013688	3702
FBgn0013689	9
FBgn0013690	7
FBgn0013691	0
FBgn0013692	0
FBgn0013693	0
FBgn0013694	3
FBgn0013695	3
FBgn0013696	1
FBgn0013697	57
FBgn0013698	2
FBgn0013699	1
FBgn0013700	1
FBgn0013701	1
FBgn0013702	0
FBgn0013703	0
FBgn0013704	13
FBgn0013705	0
FBgn0013706	0
FBgn0013707	0
FBgn0013708	3
FBgn0013709	0
FBgn0013710	7
FBgn0013717	426
FBgn0013718	3818
FBgn0013720	986
FBgn0013725	632
FBgn0013726	1010
FBgn0013732	134
FBgn0013733	13965
FBgn0013746	1689
FBgn0013749	2976
FBgn0013750	2543
FBgn0013751	119
FBgn0013753	356
FBgn0013755	10
FBgn0013756	1616
FBgn0013762	688
FBgn0013763	13309
FBgn0013764	1170
FBgn0013765	8344
FBgn0013767	131
FBgn0013770	30912
FBgn0013771	190
FBgn0013772	1559
FBgn0013773	979
FBgn0013799	1020
FBgn0013809	1062
FBgn0013810	2549
FBgn0013811	1242
FBgn0013812	323
FBgn0013813	1728
FBgn0013949	904
FBgn0013953	316
FBgn0013954	7705
FBgn0013972	642
FBgn0013973	372
FBgn0013981	16146
FBgn0013983	896
FBgn0013984	1022
FBgn0013987	2357
FBgn0013995	5300
FBgn0013997	2072
FBgn0014000	1579
FBgn0014002	12561
FBgn0014006	1504
FBgn0014007	1002
FBgn0014009	4685
FBgn0014010	7007
FBgn0014011	1565
FBgn0014018	5489
FBgn0014019	690
FBgn0014020	12665
FBgn0014022	263
FBgn0014023	754
FBgn0014024	845
FBgn0014026	38065
FBgn0014028	15461
FBgn0014029	1159
FBgn0014031	10953
FBgn0014032	474
FBgn0014033	563
FBgn0014037	4545
FBgn0014073	1101
FBgn0014075	2012
FBgn0014076	1
FBgn0014092	459
FBgn0014127	1218
FBgn0014133	2867
FBgn0014135	250
FBgn0014141	3507
FBgn0014143	46
FBgn0014163	4467
FBgn0014179	46
FBgn0014184	63466
FBgn0014189	2347
FBgn0014269	745
FBgn0014340	243
FBgn0014342	570
FBgn0014343	389
FBgn0014366	631
FBgn0014368	3
FBgn0014380	1677
FBgn0014388	742
FBgn0014391	4554
FBgn0014395	557
FBgn0014396	5360
FBgn0014411	1998
FBgn0014417	895
FBgn0014427	9109
FBgn0014454	9
FBgn0014455	4504
FBgn0014464	6
FBgn0014465	147
FBgn0014466	0
FBgn0014469	13484
FBgn0014848	0
FBgn0014849	0
FBgn0014850	1
FBgn0014851	0
FBgn0014857	3430
FBgn0014859	245
FBgn0014861	127
FBgn0014863	9381
FBgn0014865	78
FBgn0014868	2113
FBgn0014869	9936
FBgn0014870	1761
FBgn0014877	3660
FBgn0014879	1069
FBgn0014903+FBgn0053082	4633
FBgn0014906	4520
FBgn0014930	1859
FBgn0014931	144
FBgn0014949	2
FBgn0015000	1095
FBgn0015001	826
FBgn0015008	2704
FBgn0015010	6548
FBgn0015011	1289
FBgn0015019	1843
FBgn0015024	7091
FBgn0015025	163
FBgn0015031	8909
FBgn0015032	78
FBgn0015033	1459
FBgn0015034	1290
FBgn0015035	943
FBgn0015036	23
FBgn0015037	2454
FBgn0015038	1470
FBgn0015039	8787
FBgn0015040	5
FBgn0015075	888
FBgn0015218	7490
FBgn0015221	36138
FBgn0015222	45280
FBgn0015229	901
FBgn0015230	2194
FBgn0015239	1454
FBgn0015240	1229
FBgn0015245	10673
FBgn0015247	4110
FBgn0015268	230
FBgn0015269	2215
FBgn0015270	67
FBgn0015271	160
FBgn0015277	1182
FBgn0015278	3403
FBgn0015279	2167
FBgn0015282	4770
FBgn0015283	5281
FBgn0015286	1695
FBgn0015295	618
FBgn0015296	1081
FBgn0015298	830
FBgn0015299	809
FBgn0015300	550
FBgn0015316	155
FBgn0015320	4481
FBgn0015321	5477
FBgn0015323	445
FBgn0015324	18094
FBgn0015331	965
FBgn0015336	280
FBgn0015338	918
FBgn0015351	182
FBgn0015359	1662
FBgn0015360	1011
FBgn0015371	1032
FBgn0015372	1053
FBgn0015376	100
FBgn0015379	679
FBgn0015380	218
FBgn0015381	25
FBgn0015391	240
FBgn0015393	451
FBgn0015396	371
FBgn0015399	327
FBgn0015400	228
FBgn0015402	1042
FBgn0015477	2111
FBgn0015509	4939
FBgn0015513	2419
FBgn0015519	102
FBgn0015520	852
FBgn0015521	14045
FBgn0015522	1184
FBgn0015524	187
FBgn0015527	557
FBgn0015541	1795
FBgn0015543	14
FBgn0015544	843
FBgn0015546	537
FBgn0015550	10
FBgn0015553	129
FBgn0015558	639
FBgn0015561	59
FBgn0015568	3148
FBgn0015569	1453
FBgn0015570	1270
FBgn0015571	7795
FBgn0015572	221
FBgn0015574	1434
FBgn0015575	12063
FBgn0015576	3045
FBgn0015577	1076
FBgn0015582	461
FBgn0015583	987
FBgn0015584	9009
FBgn0015585	3925
FBgn0015586	1926
FBgn0015589	1498
FBgn0015591	661
FBgn0015600	8681
FBgn0015602	729
FBgn0015609	1189
FBgn0015614	4337
FBgn0015615	578
FBgn0015618	136
FBgn0015621	212
FBgn0015622	9880
FBgn0015623	39558
FBgn0015625	535
FBgn0015663	597
FBgn0015664	953
FBgn0015714	2188
FBgn0015721	265
FBgn0015737	4212
FBgn0015754	3959
FBgn0015756	24293
FBgn0015765	947
FBgn0015766+FBgn0065097	43215
FBgn0015770	15
FBgn0015772	2915
FBgn0015773	261
FBgn0015774	404
FBgn0015776	9266
FBgn0015777	8882
FBgn0015778	9045
FBgn0015781	734
FBgn0015789	3575
FBgn0015790	7102
FBgn0015791	4249
FBgn0015793	1435
FBgn0015794	1628
FBgn0015795	8320
FBgn0015797	1580
FBgn0015799	1215
FBgn0015801	1986
FBgn0015803	1631
FBgn0015805	878
FBgn0015806	2812
FBgn0015808	2840
FBgn0015818	402
FBgn0015828	737
FBgn0015829	592
FBgn0015831	1603
FBgn0015834	5046
FBgn0015838	507
FBgn0015872	4511
FBgn0015903	831
FBgn0015904	142
FBgn0015905	476
FBgn0015919	249
FBgn0015924	3677
FBgn0015925	489
FBgn0015926	20
FBgn0015929	435
FBgn0015949	2379
FBgn0016013	2146
FBgn0016031	3196
FBgn0016032	648
FBgn0016034	600
FBgn0016036	26
FBgn0016038	2170
FBgn0016041	2478
FBgn0016047	252
FBgn0016053	3
FBgn0016054	100
FBgn0016059	2858
FBgn0016061	478
FBgn0016070	1454
FBgn0016075	1652
FBgn0016076	2825
FBgn0016078	1431
FBgn0016080	4103
FBgn0016081	7080
FBgn0016119	9477
FBgn0016120	11399
FBgn0016122	7511
FBgn0016123	2822
FBgn0016126	13679
FBgn0016131	186
FBgn0016641	976
FBgn0016650	869
FBgn0016660	42
FBgn0016672	1449
FBgn0016675	1779
FBgn0016684	4511
FBgn0016685	2095
FBgn0016687	14691
FBgn0016691	11670
FBgn0016693	7954
FBgn0016694	5916
FBgn0016696	4308
FBgn0016697	4566
FBgn0016698	679
FBgn0016700	5276
FBgn0016701	3125
FBgn0016715	3971
FBgn0016726	13143
FBgn0016754	1311
FBgn0016756	11510
FBgn0016762	347
FBgn0016792	537
FBgn0016794	777
FBgn0016797	1522
FBgn0016917	7438
FBgn0016919	488
FBgn0016920	234
FBgn0016926	13479
FBgn0016930	1475
FBgn0016970	280
FBgn0016974	1447
FBgn0016976+FBgn0016975	2194
FBgn0016977	3683
FBgn0016978	1465
FBgn0016983	2111
FBgn0016984	1973
FBgn0017414	228
FBgn0017418	2032
FBgn0017424	2
FBgn0017429	1148
FBgn0017430	759
FBgn0017448	1444
FBgn0017456	2417
FBgn0017457	1017
FBgn0017482	348
FBgn0017545	55663
FBgn0017550	1326
FBgn0017551	485
FBgn0017556	2059
FBgn0017558	8376
FBgn0017561	474
FBgn0017566	11131
FBgn0017567	5637
FBgn0017572	2343
FBgn0017577	107
FBgn0017578	833
FBgn0017579	23417
FBgn0017581	59678
FBgn0017590	394
FBgn0019624	18382
FBgn0019637	687
FBgn0019643	5665
FBgn0019644	15807
FBgn0019650	427
FBgn0019660	385
FBgn0019661	15760
FBgn0019662	1355
FBgn0019686	436
FBgn0019809	3
FBgn0019828	24073
FBgn0019830	3984
FBgn0019886	7910
FBgn0019890	7063
FBgn0019925	3207
FBgn0019928	717
FBgn0019929	1698
FBgn0019932	1687
FBgn0019936	19203
FBgn0019938	569
FBgn0019940	3031
FBgn0019947	1617
FBgn0019948	4967
FBgn0019949	574
FBgn0019952	858
FBgn0019957	6200
FBgn0019960	10217
FBgn0019968	4052
FBgn0019972	827
FBgn0019982	2804
FBgn0019985	321
FBgn0019990	1634
FBgn0020018	2007
FBgn0020224	1423
FBgn0020235	13343
FBgn0020236	46226
FBgn0020238	16920
FBgn0020248	10
FBgn0020249	2994
FBgn0020251	736
FBgn0020255	6852
FBgn0020257	616
FBgn0020258	76
FBgn0020261	1991
FBgn0020269	410
FBgn0020270	566
FBgn0020272	187
FBgn0020277	292
FBgn0020278	1603
FBgn0020279	5420
FBgn0020280	694
FBgn0020294	620
FBgn0020299	1058
FBgn0020300	559
FBgn0020304	5393
FBgn0020305	413
FBgn0020307	592
FBgn0020309	3474
FBgn0020312	565
FBgn0020369	3621
FBgn0020370	3070
FBgn0020371	2737
FBgn0020372	1087
FBgn0020376	6
FBgn0020377	231
FBgn0020378	281
FBgn0020379	617
FBgn0020381	936
FBgn0020385	27561
FBgn0020386	7131
FBgn0020388	1559
FBgn0020389	498
FBgn0020391	148
FBgn0020392	1044
FBgn0020399	2693
FBgn0020407	376
FBgn0020412	3517
FBgn0020414	7216
FBgn0020415	7288
FBgn0020416	4806
FBgn0020429	60
FBgn0020440	1239
FBgn0020443	3816
FBgn0020445	328
FBgn0020493	1259
FBgn0020496	3905
FBgn0020497	2456
FBgn0020503	17593
FBgn0020506	1611
FBgn0020508	242
FBgn0020509	4454
FBgn0020510	1204
FBgn0020513	32114
FBgn0020518	9
FBgn0020521	2794
FBgn0020545	3742
FBgn0020546+FBgn0262462	2
FBgn0020556	5
FBgn0020616	1190
FBgn0020617	73
FBgn0020618	26126
FBgn0020620	2093
FBgn0020621	4125
FBgn0020622	1011
FBgn0020626	3751
FBgn0020633	22
FBgn0020637	36
FBgn0020638	1
FBgn0020639	4
FBgn0020640	3
FBgn0020641	2
FBgn0020642	5
FBgn0020643	0
FBgn0020644	0
FBgn0020645	0
FBgn0020646	0
FBgn0020647	6063
FBgn0020653	7812
FBgn0020655	1520
FBgn0020660	10
FBgn0020762	1126
FBgn0020764	19412
FBgn0020765	11
FBgn0020766	1459
FBgn0020767	1525
FBgn0020880	12
FBgn0020887	1249
FBgn0020906	229
FBgn0020907	2468
FBgn0020908	16383
FBgn0020909	332
FBgn0020910+FBgn0086056	36720
FBgn0020912	694
FBgn0020930	1796
FBgn0021738	42
FBgn0021742	2
FBgn0021750	453
FBgn0021760	13060
FBgn0021761	697
FBgn0021764	634
FBgn0021765	4545
FBgn0021767	114
FBgn0021768	2341
FBgn0021776	194
FBgn0021795	2672
FBgn0021796	1243
FBgn0021800	894
FBgn0021814	3379
FBgn0021818	866
FBgn0021825	1530
FBgn0021847	1264
FBgn0021856	980
FBgn0021872	13783
FBgn0021874	509
FBgn0021875	318
FBgn0021895	1343
FBgn0021906	15366
FBgn0021944	1993
FBgn0021967	4828
FBgn0021979	5488
FBgn0021995	794
FBgn0022023	6356
FBgn0022027	877
FBgn0022029	1012
[truncated: 15,153 more rows]
