# Supplementary material for: The Drosophila transcriptional network is structured by microbiota
Source: BMC Genomics. 2016 Nov 25;17:975. doi: 10.1186/s12864-016-3307-9 (PMC5124311; doi:10.1186/s12864-016-3307-9)
Supplement: Additional file 12: — Data analysis tools. The unzipped folder contains (1) parameters used to align and count reads (align_count_index_reads.txt) and (2) an R script to replicate the data analysis. See README file and R script within folder for instructions. (ZIP 15304 kb) [file 12864_2016_3307_MOESM12_ESM.zip › DobsonEtAlBMCanalysis_submitted/counts_raw/544_6823_4240_N_JC-31_GCCAAT_R1_sn.sam.count]

FBgn0000003	0
FBgn0000008	984
FBgn0000014	975
FBgn0000015	708
FBgn0000017	1993
FBgn0000018	421
FBgn0000022	0
FBgn0000024	2973
FBgn0000028	338
FBgn0000032	948
FBgn0000036	627
FBgn0000037	459
FBgn0000038	1812
FBgn0000039	303
FBgn0000042	29817
FBgn0000043	6530
FBgn0000045	18867
FBgn0000046	13592
FBgn0000047	1318
FBgn0000052	5625
FBgn0000053	8981
FBgn0000054	1089
FBgn0000055+FBgn0000056	244246
FBgn0000057	2067
FBgn0000061	23
FBgn0000063	234
FBgn0000064	131049
FBgn0000071	23
FBgn0000075	294
FBgn0000077	344
FBgn0000078	4067
FBgn0000079	13030
FBgn0000083	10044
FBgn0000084	2699
FBgn0000092	50
FBgn0000094	8943
FBgn0000097	1491
FBgn0000099	1523
FBgn0000100	27243
FBgn0000108	5035
FBgn0000109	553
FBgn0000114	20075
FBgn0000115	1060
FBgn0000116	49600
FBgn0000117	6603
FBgn0000119	1237
FBgn0000120	28585
FBgn0000121	30838
FBgn0000137	8
FBgn0000139	1406
FBgn0000140	1352
FBgn0000146	182
FBgn0000147	1010
FBgn0000150	12026
FBgn0000152	200
FBgn0000153	3128
FBgn0000157	509
FBgn0000158	42
FBgn0000163	2575
FBgn0000166	22
FBgn0000173	4171
FBgn0000179	216
FBgn0000180	131
FBgn0000181	13530
FBgn0000182+FBgn0266459	4594
FBgn0000183	2513
FBgn0000206	939
FBgn0000210	217
FBgn0000212	2081
FBgn0000216	0
FBgn0000221	242
FBgn0000227	0
FBgn0000228	1653
FBgn0000229	2111
FBgn0000233	44
FBgn0000239	4203
FBgn0000241	219
FBgn0000244	3856
FBgn0000246	190
FBgn0000247	2547
FBgn0000250	4845
FBgn0000251	1725
FBgn0000253	36566
FBgn0000256	10804
FBgn0000257	804
FBgn0000259	3795
FBgn0000261	45305
FBgn0000273	7059
FBgn0000274	2049
FBgn0000276	304
FBgn0000277	123
FBgn0000278	6
FBgn0000279	14
FBgn0000280	0
FBgn0000281	0
FBgn0000283	2211
FBgn0000286	2486
FBgn0000287	888
FBgn0000289	3507
FBgn0000299	4922
FBgn0000303	1022
FBgn0000308	12627
FBgn0000316	928
FBgn0000317	1848
FBgn0000318	3226
FBgn0000319	14145
FBgn0000320	704
FBgn0000326	979
FBgn0000330	441
FBgn0000337	4
FBgn0000339	2136
FBgn0000346	3788
FBgn0000351	22
FBgn0000352	552
FBgn0000355	0
FBgn0000356	3
FBgn0000357	22
FBgn0000358	0
FBgn0000359	1
FBgn0000360	1
FBgn0000370	34952
FBgn0000376	526
FBgn0000377	752
FBgn0000382	5170
FBgn0000384	552
FBgn0000394	773
FBgn0000395	583
FBgn0000404	1083
FBgn0000405	2719
FBgn0000406	33723
FBgn0000409	15086
FBgn0000411	468
FBgn0000412	3291
FBgn0000413	2102
FBgn0000414	3251
FBgn0000416	52539
FBgn0000422	2904
FBgn0000426	362
FBgn0000427	49
FBgn0000439	109
FBgn0000442	64
FBgn0000447	4303
FBgn0000449	3
FBgn0000451	295
FBgn0000454	5053
FBgn0000455+FBgn0065087	817
FBgn0000459	239
FBgn0000463	212
FBgn0000464	2330
FBgn0000473	6515
FBgn0000477	3323
FBgn0000479	3840
FBgn0000482	748
FBgn0000489	3167
FBgn0000490	624
FBgn0000492	565
FBgn0000497	441
FBgn0000499	2501
FBgn0000500	256
FBgn0000504	2663
FBgn0000520	315
FBgn0000524	424
FBgn0000527	760
FBgn0000529	24
FBgn0000533	413
FBgn0000535	719
FBgn0000536	6558
FBgn0000541	5085
FBgn0000542	307
FBgn0000543	732
FBgn0000546	941
FBgn0000547	2467
FBgn0000551	12
FBgn0000552	0
FBgn0000556	247639
FBgn0000557	7244
FBgn0000559	125199
FBgn0000560	103
FBgn0000562	3308
FBgn0000564	2
FBgn0000565	3154
FBgn0000566	3160
FBgn0000567	801
FBgn0000568	2797
FBgn0000575	2947
FBgn0000576	70
FBgn0000577	207
FBgn0000578	1019
FBgn0000579	51515
FBgn0000581	3449
FBgn0000588	171
FBgn0000591	0
FBgn0000592	34184
FBgn0000594	0
FBgn0000606	5
FBgn0000611	3644
FBgn0000615	30975
FBgn0000617	323
FBgn0000618	202
FBgn0000625	167
FBgn0000629	916
FBgn0000633	491
FBgn0000635	2983
FBgn0000636	1651
FBgn0000639	1
FBgn0000640	10
FBgn0000644	24
FBgn0000658	51
FBgn0000659	1236
FBgn0000662	1829
FBgn0000667	10023
FBgn0000709	972
FBgn0000711	2667
FBgn0000715	451
FBgn0000719	1075
FBgn0000721	7029
FBgn0000723	3510
FBgn0000808	23
FBgn0000810	627
FBgn0000826	14
FBgn0000927	39
FBgn0000928	109
FBgn0000964	67
FBgn0000996	374
FBgn0001075	228
FBgn0001077	28
FBgn0001079	294
FBgn0001083	275
FBgn0001084	113
FBgn0001085	203
FBgn0001086	847
FBgn0001087	1854
FBgn0001089	1396
FBgn0001090	5102
FBgn0001091	32002
FBgn0001092	23043
FBgn0001098	10473
FBgn0001104	1467
FBgn0001105	6687
FBgn0001108	3088
FBgn0001112	5854
FBgn0001114	11977
FBgn0001120	11
FBgn0001122	3035
FBgn0001123	1950
FBgn0001124	21547
FBgn0001125	15112
FBgn0001128	15559
FBgn0001133	733
FBgn0001134	165
FBgn0001137	721
FBgn0001138	115
FBgn0001139	3071
FBgn0001142	6787
FBgn0001145	32836
FBgn0001147	428
FBgn0001148	80
FBgn0001149	11982
FBgn0001150	45
FBgn0001168	2859
FBgn0001169	967
FBgn0001170	40
FBgn0001174	13
FBgn0001179	445
FBgn0001180	223
FBgn0001185	515
FBgn0001186	12826
FBgn0001187	7720
FBgn0001189	1598
FBgn0001197	1974
FBgn0001202	1561
FBgn0001206	330
FBgn0001208	16382
FBgn0001215	12539
FBgn0001216	9209
FBgn0001217	10718
FBgn0001218	22015
FBgn0001220	14829
FBgn0001222	1843
FBgn0001224	954
FBgn0001225	3358
FBgn0001226	1693
FBgn0001227	35
FBgn0001228+FBgn0001223	3228
FBgn0001229	252
FBgn0001230	1643
FBgn0001233	42792
FBgn0001234+FBgn0263537	11178
FBgn0001235	2818
FBgn0001247	3556
FBgn0001248	25265
FBgn0001250	4512
FBgn0001253	151
FBgn0001254	3
FBgn0001255	30
FBgn0001256	34
FBgn0001257	3461
FBgn0001258	2540
FBgn0001259	99
FBgn0001263	3988
FBgn0001269	422
FBgn0001276	216
FBgn0001280	2115
FBgn0001281	4408
FBgn0001285	416
FBgn0001291	2115
FBgn0001296	1270
FBgn0001297	12598
FBgn0001301	2192
FBgn0001308	4329
FBgn0001311	192
FBgn0001313	530
FBgn0001319	114
FBgn0001320	401
FBgn0001321	56
FBgn0001323	378
FBgn0001324	2272
FBgn0001325	45
FBgn0001330	274
FBgn0001332	1575
FBgn0001341	384
FBgn0001404	4051
FBgn0001491	881
FBgn0001565	2850
FBgn0001612	411
FBgn0001624	5467
FBgn0001941	3181
FBgn0001942	50024
FBgn0001961	3379
FBgn0001965	1749
FBgn0001967	0
FBgn0001970	2
FBgn0001974	543
FBgn0001977	1364
FBgn0001978	2458
FBgn0001981	236
FBgn0001983	4
FBgn0001986	1047
FBgn0001987	1853
FBgn0001989	3975
FBgn0001990	332
FBgn0001991	2966
FBgn0001992	73
FBgn0001994	2308
FBgn0001995	725
FBgn0002021	1048
FBgn0002022	2555
FBgn0002023	533
FBgn0002031	3866
FBgn0002036	5041
FBgn0002044	2369
FBgn0002069	650
FBgn0002121	3388
FBgn0002174	4412
FBgn0002183	1688
FBgn0002283	921
FBgn0002284	4702
FBgn0002306	1549
FBgn0002354	434
FBgn0002413	2726
FBgn0002431	7886
FBgn0002440	2
FBgn0002441	1738
FBgn0002466+FBgn0266678	327
FBgn0002521	2025
FBgn0002522	109
FBgn0002524	1605
FBgn0002525	2617
FBgn0002526	1891
FBgn0002531	13
FBgn0002533	1
FBgn0002534	2
FBgn0002535	0
FBgn0002542	1053
FBgn0002552	775
FBgn0002561	0
FBgn0002562	215
FBgn0002563	8
FBgn0002564	43
FBgn0002565	718
FBgn0002566	2811
FBgn0002567	3574
FBgn0002569	4128
FBgn0002570	66929
FBgn0002571	3486
FBgn0002573	115
FBgn0002576	111
FBgn0002577	52
FBgn0002579	16596
FBgn0002590	23747
FBgn0002592	35
FBgn0002593	24525
FBgn0002607	27742
FBgn0002609	60
FBgn0002622	26262
FBgn0002626	21665
FBgn0002629	0
FBgn0002631	0
FBgn0002632	3
FBgn0002633	4
FBgn0002638	1918
FBgn0002641	1315
FBgn0002643	1916
FBgn0002645	4791
FBgn0002673	2155
FBgn0002707	236
FBgn0002709+FBgn0028581	4983
FBgn0002715	1220
FBgn0002716	36
FBgn0002719	40884
FBgn0002723	906
FBgn0002732	17
FBgn0002733	229
FBgn0002734	0
FBgn0002735	11
FBgn0002736	522
FBgn0002772	19162
FBgn0002773	42869
FBgn0002774	1910
FBgn0002775	532
FBgn0002778	1033
FBgn0002780	2598
FBgn0002783	1983
FBgn0002787	4032
FBgn0002789	9228
FBgn0002791	876
FBgn0002838	145
FBgn0002842	191
FBgn0002855	15344
FBgn0002856	5018
FBgn0002862	12825
FBgn0002863	0
FBgn0002865	21568
FBgn0002868	24057
FBgn0002869	304
FBgn0002872	162
FBgn0002873	4160
FBgn0002878	264
FBgn0002887	695
FBgn0002891	454
FBgn0002899	168
FBgn0002901	395
FBgn0002905	500
FBgn0002906	1189
FBgn0002914	3277
FBgn0002917	918
FBgn0002921	49422
FBgn0002922	80
FBgn0002924	475
FBgn0002926	20
FBgn0002930	6764
FBgn0002931	327
FBgn0002932	293
FBgn0002933	0
FBgn0002936	0
FBgn0002937	1086
FBgn0002938	16730
FBgn0002939	926
FBgn0002940	94966
FBgn0002941	50
FBgn0002945	499
FBgn0002948	105
FBgn0002962	44
FBgn0002973	2992
FBgn0002985	485
FBgn0002989	187
FBgn0003002	102
FBgn0003008	584
FBgn0003009	938
FBgn0003011	121
FBgn0003015	23
FBgn0003023	54
FBgn0003028	365
FBgn0003034	7649
FBgn0003041	838
FBgn0003042	294
FBgn0003044	1190
FBgn0003046	468
FBgn0003048	1431
FBgn0003053	1811
FBgn0003057	0
FBgn0003060	72
FBgn0003062	817
FBgn0003065	2
FBgn0003068	2127
FBgn0003071	15805
FBgn0003074	22756
FBgn0003076	17825
FBgn0003079	742
FBgn0003082	1240
FBgn0003086	1
FBgn0003087	338
FBgn0003089	20
FBgn0003090	282
FBgn0003091	1488
FBgn0003093	2799
FBgn0003114	3
FBgn0003116	1078
FBgn0003117	142
FBgn0003118	859
FBgn0003124	3133
FBgn0003129	168
FBgn0003130	6
FBgn0003132	2574
FBgn0003134	7379
FBgn0003137	7967
FBgn0003139	808
FBgn0003140	783
FBgn0003141	1609
FBgn0003145	639
FBgn0003149	22785
FBgn0003159	6740
FBgn0003162	2155
FBgn0003165	2152
FBgn0003169	2223
FBgn0003174	92
FBgn0003175	2958
FBgn0003187	4545
FBgn0003189	1388
FBgn0003204	3132
FBgn0003205	1982
FBgn0003206	1776
FBgn0003209	3373
FBgn0003210	2151
FBgn0003218	5097
FBgn0003227	23
FBgn0003231	20796
FBgn0003248	814
FBgn0003249	1471
FBgn0003250	3774
FBgn0003254	571
FBgn0003255	75
FBgn0003256	1369
FBgn0003257	339
FBgn0003261	18423
FBgn0003267	16
FBgn0003268	254
FBgn0003270	1
FBgn0003274	24739
FBgn0003275	1279
FBgn0003277	1880
FBgn0003278	196
FBgn0003279	33452
FBgn0003285	165
FBgn0003292	78
FBgn0003295	63
FBgn0003300	30
FBgn0003301	2405
FBgn0003302	1477
FBgn0003308	1938
FBgn0003310	1671
FBgn0003312	39
FBgn0003313+FBgn0263087	105
FBgn0003317	1224
FBgn0003319	25
FBgn0003321	3251
FBgn0003326	115
FBgn0003328	2293
FBgn0003330	391
FBgn0003334	1849
FBgn0003339	182
FBgn0003345	2801
FBgn0003346	2283
FBgn0003353	468
FBgn0003356	5322
FBgn0003357	5549
FBgn0003358	13720
FBgn0003360	82690
FBgn0003366	4439
FBgn0003372	5
FBgn0003373	0
FBgn0003374	1
FBgn0003375	2
FBgn0003377	0
FBgn0003378	0
FBgn0003380	2739
FBgn0003382	34
FBgn0003386	1053
FBgn0003388	121
FBgn0003390	726
FBgn0003391	1731
FBgn0003392	8860
FBgn0003396	3513
FBgn0003401	45
FBgn0003410	2923
FBgn0003411	3
FBgn0003415	2728
FBgn0003416	631
FBgn0003423	8327
FBgn0003429	4342
FBgn0003430	121
FBgn0003435	24253
FBgn0003444	410
FBgn0003447	1218
FBgn0003448	0
FBgn0003449	1047
FBgn0003450	18
FBgn0003459	686
FBgn0003460	687
FBgn0003462	19140
FBgn0003463	2596
FBgn0003464	2137
FBgn0003475	7797
FBgn0003479	372
FBgn0003480	37
FBgn0003482	5
FBgn0003483	270
FBgn0003486	2
FBgn0003495	1482
FBgn0003499	311
FBgn0003502+FBgn0262374	1433
FBgn0003510+FBgn0003511	332
FBgn0003512	597
FBgn0003513	206
FBgn0003514	3337
FBgn0003515	903
FBgn0003517	26444
FBgn0003520	2517
FBgn0003525	52
FBgn0003527	345
FBgn0003545	1250
FBgn0003557	3067
FBgn0003559	949
FBgn0003567	1224
FBgn0003575	1569
FBgn0003598	934
FBgn0003607	1805
FBgn0003612	2694
FBgn0003638	7469
FBgn0003651	2065
FBgn0003654	1007
FBgn0003655	77
FBgn0003656	9038
FBgn0003660	5556
FBgn0003676	2021
FBgn0003683	0
FBgn0003687	270
FBgn0003701	356
FBgn0003710	403
FBgn0003714	452
FBgn0003716	2700
FBgn0003719	99
FBgn0003720	1
FBgn0003721	20018
FBgn0003731	3326
FBgn0003732	2101
FBgn0003733	205
FBgn0003741	300
FBgn0003742	1175
FBgn0003744	2418
FBgn0003747	7
FBgn0003748	20848
FBgn0003751	20
FBgn0003861	14917
FBgn0003862	2870
FBgn0003863	13844
FBgn0003865	0
FBgn0003866	591
FBgn0003867	2410
FBgn0003870	2324
FBgn0003882	1177
FBgn0003884	51004
FBgn0003885	8041
FBgn0003886	1176
FBgn0003887	11718
FBgn0003888	2859
FBgn0003889	36994
FBgn0003890	2979
FBgn0003891	16486
FBgn0003892	649
FBgn0003896	412
FBgn0003900	261
FBgn0003916	0
FBgn0003920	0
FBgn0003922	0
FBgn0003923	0
FBgn0003926	6
FBgn0003930	5
FBgn0003931	2
FBgn0003933	0
FBgn0003934	3
FBgn0003935	5
FBgn0003936	1
FBgn0003938	0
FBgn0003941	20642
FBgn0003942	26272
FBgn0003943	19905
FBgn0003944	459
FBgn0003950	215
FBgn0003961	2738
FBgn0003963	501
FBgn0003964	1539
FBgn0003965	1756
FBgn0003969	1103
FBgn0003975	359
FBgn0003977	660
FBgn0003978	196
FBgn0003979	3
FBgn0003980	1
FBgn0003983	3
FBgn0003984	469
FBgn0003996	555
FBgn0003997	488
FBgn0004003	1135
FBgn0004009	53
FBgn0004028	16950
FBgn0004034	2
FBgn0004045	12
FBgn0004047	234
FBgn0004049	1705
FBgn0004050	1114
FBgn0004052	18
FBgn0004053	3
FBgn0004054	0
FBgn0004055	2412
FBgn0004057	4132
FBgn0004066	3383
FBgn0004087	392
FBgn0004101	454
FBgn0004102	296
FBgn0004103	6587
FBgn0004106	207
FBgn0004107	101
FBgn0004108	496
FBgn0004110	8
FBgn0004117	19879
FBgn0004118	341
FBgn0004132	631
FBgn0004133	1570
FBgn0004143	1
FBgn0004167	10112
FBgn0004168	265
FBgn0004169	28595
FBgn0004170	1
FBgn0004171	10442
FBgn0004172	1730
FBgn0004173	9185
FBgn0004174	8946
FBgn0004175	6472
FBgn0004177	9613
FBgn0004179	4260
FBgn0004181	182318
FBgn0004183	3
FBgn0004185	0
FBgn0004186	0
FBgn0004187	1
FBgn0004188	0
FBgn0004189	0
FBgn0004190	1
FBgn0004191	8
FBgn0004192	0
FBgn0004197	394
FBgn0004198	1342
FBgn0004227	1931
FBgn0004228	978
FBgn0004237	3470
FBgn0004240	81
FBgn0004242	6536
FBgn0004244	1670
FBgn0004359	684
FBgn0004360	209
FBgn0004362	1927
FBgn0004363	29409
FBgn0004364	1542
FBgn0004367	231
FBgn0004368	1766
FBgn0004369	2144
FBgn0004370	3262
FBgn0004372	226
FBgn0004373	5674
FBgn0004374	1486
FBgn0004378	328
FBgn0004379	1450
FBgn0004380	894
FBgn0004381	728
FBgn0004387	2215
FBgn0004389	3
FBgn0004390	882
FBgn0004391	979
FBgn0004394	98
FBgn0004395	1144
FBgn0004396	1546
FBgn0004397	3008
FBgn0004400	22
FBgn0004401	5273
FBgn0004403	9341
FBgn0004404	4237
FBgn0004406	304
FBgn0004407+FBgn0064115	783
FBgn0004414	11229
FBgn0004419	3594
FBgn0004425	286
FBgn0004426	252
FBgn0004427	261
FBgn0004428	517
FBgn0004429	4170
FBgn0004430	3
FBgn0004431	3
FBgn0004432	26475
FBgn0004436	4778
FBgn0004449	4118
FBgn0004456	1498
FBgn0004462	1217
FBgn0004463	374
FBgn0004465	1401
FBgn0004507	20767
FBgn0004509	4454
FBgn0004510	386
FBgn0004511	30
FBgn0004512	3901
FBgn0004513	920
FBgn0004514	138
FBgn0004516	3744
FBgn0004552	528
FBgn0004554	17
FBgn0004556	252
FBgn0004567	65
FBgn0004569	494
FBgn0004573	167
FBgn0004574	4716
FBgn0004575	1782
FBgn0004577	15
FBgn0004580	2265
FBgn0004581	1009
FBgn0004583	1258
FBgn0004584	654
FBgn0004587	5623
FBgn0004588	1
FBgn0004589	5
FBgn0004590	1
FBgn0004591	0
FBgn0004592	2
FBgn0004593	0
FBgn0004594	0
FBgn0004595	2306
FBgn0004597	520
FBgn0004598	2897
FBgn0004606	804
FBgn0004607	1016
FBgn0004611	3363
FBgn0004618	327
FBgn0004619	254
FBgn0004620	445
FBgn0004622	128
FBgn0004623	6600
FBgn0004629	4
FBgn0004635	565
FBgn0004636	3987
FBgn0004638	1870
FBgn0004643	633
FBgn0004644	134
FBgn0004646	2789
FBgn0004647	847
FBgn0004648	6032
FBgn0004649+FBgn0263530	164
FBgn0004650	868
FBgn0004652	1495
FBgn0004654	13423
FBgn0004655	1285
FBgn0004656	3193
FBgn0004657	4186
FBgn0004666	122
FBgn0004687	4939
FBgn0004698	2221
FBgn0004777	12
FBgn0004778	160
FBgn0004779	7
FBgn0004780	54
FBgn0004781	59
FBgn0004782	2
FBgn0004783	3
FBgn0004784	4750
FBgn0004795	1497
FBgn0004797	2324
FBgn0004811	1185
FBgn0004828	12156
FBgn0004832	496
FBgn0004837	740
FBgn0004838	14858
FBgn0004839	176
FBgn0004841	98
FBgn0004842	62
FBgn0004852	3044
FBgn0004854	260
FBgn0004855	525
FBgn0004856	1200
FBgn0004858	978
FBgn0004859	1351
FBgn0004860	330
FBgn0004861	522
FBgn0004862	58
FBgn0004863	67
FBgn0004864	1212
FBgn0004865	324
FBgn0004867	26010
FBgn0004868	9656
FBgn0004870	198
FBgn0004872	153
FBgn0004875	4045
FBgn0004876	6189
FBgn0004878	2
FBgn0004880	976
FBgn0004882	14520
FBgn0004885	3558
FBgn0004888	11038
FBgn0004889	4298
FBgn0004892	148
FBgn0004893	1153
FBgn0004895	7
FBgn0004896	46
FBgn0004897	8
FBgn0004898	20
FBgn0004901	329
FBgn0004903	2407
FBgn0004907	28489
FBgn0004908	430
FBgn0004910	1950
FBgn0004911	33
FBgn0004913	1731
FBgn0004914	4678
FBgn0004915	1347
FBgn0004919	2446
FBgn0004921	12568
FBgn0004924	3873
FBgn0004926	4534
FBgn0004956	379
FBgn0004957	277
FBgn0004959	23
FBgn0005198	1424
FBgn0005278	13133
FBgn0005322	1675
FBgn0005355	776
FBgn0005386	2524
FBgn0005390	46
FBgn0005391	22
FBgn0005411	2217
FBgn0005427	1460
FBgn0005533	16910
FBgn0005536	6778
FBgn0005558	276
FBgn0005561	355
FBgn0005564	673
FBgn0005585	22393
FBgn0005586	1776
FBgn0005590	3
FBgn0005592	267
FBgn0005593	29549
FBgn0005596	665
FBgn0005612	1870
FBgn0005613	169
FBgn0005614	8206
FBgn0005617	888
FBgn0005619	782
FBgn0005624	213
FBgn0005626	1246
FBgn0005631	1209
FBgn0005632	6882
FBgn0005633	101
FBgn0005636	759
FBgn0005638	171
FBgn0005640	1985
FBgn0005642	977
FBgn0005648	1238
FBgn0005649	3965
FBgn0005654+FBgn0085344	4693
FBgn0005655	268
FBgn0005658	167
FBgn0005659	1236
FBgn0005660	93
FBgn0005664	630
FBgn0005666	42028
FBgn0005670	870
FBgn0005671	19539
FBgn0005672	1818
FBgn0005674	2023
FBgn0005677	468
FBgn0005683	123
FBgn0005694	1547
FBgn0005695	815
FBgn0005696	85
FBgn0005771	1301
FBgn0005775	610
FBgn0005777	2681
FBgn0005778	566
FBgn0005779	407
FBgn0008635	4742
FBgn0008636	50
FBgn0008646	83
FBgn0008651	207
FBgn0010014	575
FBgn0010015	767
FBgn0010019	810761
FBgn0010038	760
FBgn0010039	1537
FBgn0010040	47
FBgn0010041	553
FBgn0010042	37
FBgn0010043	209
FBgn0010044	343
FBgn0010051	3903
FBgn0010052	88
FBgn0010053	4935
FBgn0010078	20540
FBgn0010097	16
FBgn0010100	70447
FBgn0010105	347
FBgn0010109	0
FBgn0010113	1421
FBgn0010114	3289
FBgn0010173	1871
FBgn0010194	240
FBgn0010197	58
FBgn0010198	13785
FBgn0010213	6172
FBgn0010215	3398
FBgn0010217	92141
FBgn0010220	512
FBgn0010222	1674
FBgn0010223	348
FBgn0010225	22546
FBgn0010226	16474
FBgn0010228	4329
FBgn0010235	2794
FBgn0010238	2597
FBgn0010240	217
FBgn0010241	1108
FBgn0010246	5958
FBgn0010247	1632
FBgn0010258	640
FBgn0010263	9448
FBgn0010265	20896
FBgn0010269	699
FBgn0010278	965
FBgn0010280	3705
FBgn0010282	1343
FBgn0010287	451
FBgn0010288	5457
FBgn0010292	532
FBgn0010294	0
FBgn0010295	0
FBgn0010296	0
FBgn0010300	923
FBgn0010303	1717
FBgn0010309	1191
FBgn0010313	1788
FBgn0010314	217
FBgn0010315	381
FBgn0010316	476
FBgn0010317	57
FBgn0010323	32
FBgn0010328	1705
FBgn0010329	288
FBgn0010333	2065
FBgn0010339	1273
FBgn0010340	360
FBgn0010341	3909
FBgn0010342	345
FBgn0010348	11797
FBgn0010350	5510
FBgn0010352	60691
FBgn0010355	2379
FBgn0010356	540
FBgn0010357	10676
FBgn0010358	46
FBgn0010359	0
FBgn0010379	3347
FBgn0010380	2626
FBgn0010381	2019
FBgn0010382	697
FBgn0010383	618
FBgn0010385	194
FBgn0010387	13770
FBgn0010388	147
FBgn0010389	691
FBgn0010391	2408
FBgn0010395	1875
FBgn0010397	2038
FBgn0010398	252
FBgn0010399	400
FBgn0010401	798
FBgn0010403	1206
FBgn0010406	1956
FBgn0010407	69
FBgn0010408	10168
FBgn0010409	16813
FBgn0010411	27152
FBgn0010412	10659
FBgn0010414	298
FBgn0010415	7706
FBgn0010416	918
FBgn0010417	907
FBgn0010421	415
FBgn0010422	1106
FBgn0010423	515
FBgn0010424	1036
FBgn0010425	614
FBgn0010431	23
FBgn0010433	1
FBgn0010434	9929
FBgn0010435	22903
FBgn0010438	53
FBgn0010441	680
FBgn0010452	328
FBgn0010453	141
FBgn0010470	5000
FBgn0010473	2221
FBgn0010482	8182
FBgn0010488	17221
FBgn0010497	851
FBgn0010501	418
FBgn0010504	5164
FBgn0010516	8499
FBgn0010520	269
FBgn0010531	1037
FBgn0010548	9099
FBgn0010549	154
FBgn0010551	6310
FBgn0010575	2751
FBgn0010583	2019
FBgn0010590	4410
FBgn0010591	2872
FBgn0010602	1594
FBgn0010607	308
FBgn0010611	3601
FBgn0010612	9381
FBgn0010620	3081
FBgn0010621	2261
FBgn0010622	609
FBgn0010638	3370
FBgn0010651	4384
FBgn0010660	1401
FBgn0010741	1032
FBgn0010747	4008
FBgn0010750	911
FBgn0010762	1339
FBgn0010768	205
FBgn0010770	223
FBgn0010772	3125
FBgn0010774	2470
FBgn0010786	2649
FBgn0010803	1790
FBgn0010808	3843
FBgn0010812	1603
FBgn0010825	3199
FBgn0010830	577
FBgn0010877	2074
FBgn0010894	830
FBgn0010905	2819
FBgn0010909	4481
FBgn0010926	813
FBgn0011016	2882
FBgn0011020	186
FBgn0011202	2114
FBgn0011204	4414
FBgn0011205	2188
FBgn0011206	19628
FBgn0011207	1448
FBgn0011211	61558
FBgn0011217	18829
FBgn0011224	5495
FBgn0011225	16945
FBgn0011227	4907
FBgn0011230	16402
FBgn0011232	1072
FBgn0011236	1079
FBgn0011239	1550
FBgn0011241	688
FBgn0011244	15761
FBgn0011259	826
FBgn0011260	1166
FBgn0011270	6200
FBgn0011272	20020
FBgn0011273+FBgn0039374	5564
FBgn0011274	3101
FBgn0011276	4
FBgn0011277	3
FBgn0011278	40
FBgn0011279	469
FBgn0011280	9063
FBgn0011281	1743
FBgn0011282	5
FBgn0011283	519
FBgn0011284	30899
FBgn0011286	8528
FBgn0011288	2221
FBgn0011289	2919
FBgn0011290	726
FBgn0011291	320
FBgn0011293	688
FBgn0011294	270
FBgn0011296	3396
FBgn0011297	450
FBgn0011300	1883
FBgn0011305	977
FBgn0011327	3607
FBgn0011335	334
FBgn0011336	5664
FBgn0011361	6347
FBgn0011455	8578
FBgn0011474	739
FBgn0011476	493
FBgn0011481	2076
FBgn0011509	830
FBgn0011554	295
FBgn0011555	944
FBgn0011556	537
FBgn0011559	64810
FBgn0011566	361
FBgn0011569	525
FBgn0011570	1265
FBgn0011571	1172
FBgn0011573	2670
FBgn0011576	2
FBgn0011581	1078
FBgn0011582	350
FBgn0011584	8241
FBgn0011586	1457
FBgn0011589	305
FBgn0011591	684
FBgn0011592	1202
FBgn0011596	2884
FBgn0011603	2696
FBgn0011604	2837
FBgn0011606	4421
FBgn0011638	1618
FBgn0011640	1853
FBgn0011642	2462
FBgn0011648	1645
FBgn0011653	85
FBgn0011655	906
FBgn0011656	2848
FBgn0011659	184
FBgn0011660	561
FBgn0011661	9830
FBgn0011666	1482
FBgn0011668	30164
FBgn0011669	41188
FBgn0011670	5105
FBgn0011672	2230
FBgn0011674	249
FBgn0011676	165
FBgn0011692	167
FBgn0011693	2082
FBgn0011694	66774
FBgn0011695	56707
FBgn0011701	630
FBgn0011703	155
FBgn0011704	1053
FBgn0011705	520
FBgn0011706	38
FBgn0011708	3029
FBgn0011710	1079
FBgn0011715	644
FBgn0011722	1849
FBgn0011723	228
FBgn0011725	18533
FBgn0011726	6322
FBgn0011737	2538
FBgn0011739	2004
FBgn0011740	1667
FBgn0011741	634
FBgn0011742	2882
FBgn0011743	2516
FBgn0011745	2402
FBgn0011746	924
FBgn0011747	10186
FBgn0011754	6986
FBgn0011758	86
FBgn0011760	9350
FBgn0011761	53
FBgn0011762	65
FBgn0011763	2011
FBgn0011764	1957
FBgn0011766	3067
FBgn0011768	3723
FBgn0011769	288
FBgn0011770	4872
FBgn0011771	1023
FBgn0011774	340
FBgn0011785	2294
FBgn0011787	762
FBgn0011802	519
FBgn0011812	1
FBgn0011817	3977
FBgn0011818	1428
FBgn0011822	153
FBgn0011824	376
FBgn0011826	1640
FBgn0011828	1746
FBgn0011829	84
FBgn0011832	0
FBgn0011834	1695
FBgn0011836	735
FBgn0011837	3225
FBgn0011840	0
FBgn0011844	0
FBgn0011845	0
FBgn0011848	0
FBgn0011849	0
FBgn0011850	0
FBgn0011851	0
FBgn0011852	0
FBgn0011853	0
FBgn0011855	0
FBgn0011858	0
FBgn0011859	1
FBgn0011860	0
FBgn0011861	0
FBgn0011862	0
FBgn0011863	0
FBgn0011864	0
FBgn0011865	0
FBgn0011866	0
FBgn0011867	0
FBgn0011868	0
FBgn0011869	0
FBgn0011870	0
FBgn0011871	0
FBgn0011872	0
FBgn0011877	0
FBgn0011878	0
FBgn0011879	0
FBgn0011880	0
FBgn0011881	0
FBgn0011882	0
FBgn0011883	0
FBgn0011884	0
FBgn0011885	0
FBgn0011887	0
FBgn0011888	0
FBgn0011889	0
FBgn0011890	1
FBgn0011891	0
FBgn0011892	0
FBgn0011893	0
FBgn0011894	0
FBgn0011895	0
FBgn0011896	0
FBgn0011897	0
FBgn0011902	0
FBgn0011904	0
FBgn0011905	0
FBgn0011906	0
FBgn0011909	0
FBgn0011910	0
FBgn0011915	0
FBgn0011916	0
FBgn0011919	1
FBgn0011921	0
FBgn0011927	0
FBgn0011928	0
FBgn0011931	0
FBgn0011932	0
FBgn0011933	0
FBgn0011934	0
FBgn0011935	0
FBgn0011936	0
FBgn0011937	0
FBgn0011938	0
FBgn0011944	0
FBgn0011945	0
FBgn0011948	0
FBgn0011949	0
FBgn0011950	0
FBgn0011951	0
FBgn0011952	0
FBgn0011953	0
FBgn0011954	0
FBgn0011955	0
FBgn0011956	0
FBgn0011957	0
FBgn0011958	0
FBgn0011959	0
FBgn0011960	0
FBgn0011961	0
FBgn0011962	0
FBgn0011963	0
FBgn0011965	1
FBgn0011966	0
FBgn0011970	0
FBgn0011971	0
FBgn0011974	0
FBgn0011975	0
FBgn0011976	0
FBgn0011977	0
FBgn0011980	0
FBgn0011981	0
FBgn0011982	1
FBgn0011983	0
FBgn0011984	0
FBgn0011985	0
FBgn0011986	0
FBgn0011987	0
FBgn0011993	1
FBgn0011994	0
FBgn0011998	0
FBgn0011999	0
FBgn0012000	0
FBgn0012001	0
FBgn0012002	0
FBgn0012003	0
FBgn0012004	0
FBgn0012009	0
FBgn0012010	0
FBgn0012011	0
FBgn0012016	1
FBgn0012017	0
FBgn0012018	0
FBgn0012024	1
FBgn0012025	0
FBgn0012026	0
FBgn0012027	1
FBgn0012028	0
FBgn0012034	27820
FBgn0012036	28417
FBgn0012037	10042
FBgn0012042	323
FBgn0012051	1983
FBgn0012058	3092
FBgn0012344	597
FBgn0013263+FBgn0260233	3891
FBgn0013269	1009
FBgn0013272	25027
FBgn0013275	0
FBgn0013276	0
FBgn0013277	0
FBgn0013278	33
FBgn0013279	13
FBgn0013300	2196
FBgn0013301	2823
FBgn0013303	1605
FBgn0013305	5310
FBgn0013307	1346
FBgn0013308	75
FBgn0013323	112
FBgn0013325	22687
FBgn0013334	7723
FBgn0013342	7149
FBgn0013343	1428
FBgn0013347	1503
FBgn0013348	3272
FBgn0013432	561
FBgn0013433	158
FBgn0013435	199
FBgn0013467	2049
FBgn0013469	367
FBgn0013531	264
FBgn0013548	133
FBgn0013563	597
FBgn0013576	13192
FBgn0013672	88566
FBgn0013673	77
FBgn0013674	668059
FBgn0013675	125360
FBgn0013676	376639
FBgn0013678	228489
FBgn0013679	31145
FBgn0013680	434
FBgn0013681	10484
FBgn0013683	148
FBgn0013684	27051
FBgn0013685	75
FBgn0013686	1192032
FBgn0013688	6919
FBgn0013689	37
FBgn0013690	9
FBgn0013691	4
FBgn0013692	0
FBgn0013693	1
FBgn0013694	49
FBgn0013695	4
FBgn0013696	8
FBgn0013697	174
FBgn0013698	37
FBgn0013699	13
FBgn0013700	1
FBgn0013701	2
FBgn0013702	0
FBgn0013703	8
FBgn0013704	91
FBgn0013705	1
FBgn0013706	0
FBgn0013707	0
FBgn0013708	31
FBgn0013709	0
FBgn0013710	35
FBgn0013717	664
FBgn0013718	4814
FBgn0013720	849
FBgn0013725	209
FBgn0013726	1437
FBgn0013732	193
FBgn0013733	27308
FBgn0013746	1653
FBgn0013749	3004
FBgn0013750	2456
FBgn0013751	136
FBgn0013753	362
FBgn0013755	6
FBgn0013756	2161
FBgn0013762	712
FBgn0013763	18075
FBgn0013764	1149
FBgn0013765	8469
FBgn0013767	141
FBgn0013770	38294
FBgn0013771	3159
FBgn0013772	2484
FBgn0013773	886
FBgn0013799	1268
FBgn0013809	1953
FBgn0013810	5098
FBgn0013811	1410
FBgn0013812	387
FBgn0013813	964
FBgn0013949	1350
FBgn0013953	476
FBgn0013954	5631
FBgn0013972	782
FBgn0013973	535
FBgn0013981	12232
FBgn0013983	790
FBgn0013984	1213
FBgn0013987	3152
FBgn0013995	6848
FBgn0013997	3102
FBgn0014000	2618
FBgn0014002	21771
FBgn0014006	1705
FBgn0014007	1427
FBgn0014009	4086
FBgn0014010	8821
FBgn0014011	2348
FBgn0014018	4967
FBgn0014019	1108
FBgn0014020	14282
FBgn0014022	253
FBgn0014023	607
FBgn0014024	940
FBgn0014026	38177
FBgn0014028	17773
FBgn0014029	1245
FBgn0014031	4297
FBgn0014032	529
FBgn0014033	438
FBgn0014037	6949
FBgn0014073	1137
FBgn0014075	3037
FBgn0014076	3
FBgn0014092	389
FBgn0014127	2125
FBgn0014133	3216
FBgn0014135	283
FBgn0014141	5588
FBgn0014143	71
FBgn0014163	6863
FBgn0014179	49
FBgn0014184	69843
FBgn0014189	2194
FBgn0014269	710
FBgn0014340	292
FBgn0014342	623
FBgn0014343	373
FBgn0014366	685
FBgn0014368	3
FBgn0014380	1476
FBgn0014388	1412
FBgn0014391	5015
FBgn0014395	538
FBgn0014396	30062
FBgn0014411	2096
FBgn0014417	698
FBgn0014427	4986
FBgn0014454	3
FBgn0014455	2710
FBgn0014464	19
FBgn0014465	9
FBgn0014466	0
FBgn0014469	8720
FBgn0014848	0
FBgn0014849	0
FBgn0014850	1
FBgn0014851	0
FBgn0014857	3273
FBgn0014859	356
FBgn0014861	198
FBgn0014863	24901
FBgn0014865	139
FBgn0014868	2994
FBgn0014869	8065
FBgn0014870	2117
FBgn0014877	2809
FBgn0014879	965
FBgn0014903+FBgn0053082	2378
FBgn0014906	4477
FBgn0014930	1791
FBgn0014931	136
FBgn0014949	4
FBgn0015000	2018
FBgn0015001	591
FBgn0015008	2824
FBgn0015010	5467
FBgn0015011	1435
FBgn0015019	1979
FBgn0015024	8688
FBgn0015025	197
FBgn0015031	7756
FBgn0015032	80
FBgn0015033	1024
FBgn0015034	952
FBgn0015035	1523
FBgn0015036	18
FBgn0015037	5085
FBgn0015038	710
FBgn0015039	9306
FBgn0015040	2
FBgn0015075	975
FBgn0015218	7723
FBgn0015221	29838
FBgn0015222	40452
FBgn0015229	1222
FBgn0015230	1453
FBgn0015239	1648
FBgn0015240	1228
FBgn0015245	10813
FBgn0015247	3988
FBgn0015268	194
FBgn0015269	3341
FBgn0015270	113
FBgn0015271	194
FBgn0015277	956
FBgn0015278	4770
FBgn0015279	2274
FBgn0015282	4902
FBgn0015283	5447
FBgn0015286	2151
FBgn0015295	593
FBgn0015296	896
FBgn0015298	733
FBgn0015299	558
FBgn0015300	441
FBgn0015316	220
FBgn0015320	4447
FBgn0015321	4488
FBgn0015323	928
FBgn0015324	19065
FBgn0015331	885
FBgn0015336	410
FBgn0015338	992
FBgn0015351	179
FBgn0015359	1565
FBgn0015360	1256
FBgn0015371	1538
FBgn0015372	800
FBgn0015376	58
FBgn0015379	644
FBgn0015380	350
FBgn0015381	33
FBgn0015391	344
FBgn0015393	331
FBgn0015396	677
FBgn0015399	504
FBgn0015400	345
FBgn0015402	1088
FBgn0015477	2818
FBgn0015509	4739
FBgn0015513	4664
FBgn0015519	186
FBgn0015520	1041
FBgn0015521	10032
FBgn0015522	939
FBgn0015524	142
FBgn0015527	582
FBgn0015541	3108
FBgn0015543	25
FBgn0015544	932
FBgn0015546	468
FBgn0015550	4
FBgn0015553	123
FBgn0015558	928
FBgn0015561	58
FBgn0015568	1374
FBgn0015569	2908
FBgn0015570	1690
FBgn0015571	6816
FBgn0015572	331
FBgn0015574	1328
FBgn0015575	9021
FBgn0015576	3925
FBgn0015577	1598
FBgn0015582	472
FBgn0015583	1624
FBgn0015584	14110
FBgn0015585	6134
FBgn0015586	7459
FBgn0015589	2193
FBgn0015591	751
FBgn0015600	12149
FBgn0015602	696
FBgn0015609	1615
FBgn0015614	3997
FBgn0015615	773
FBgn0015618	123
FBgn0015621	182
FBgn0015622	12757
FBgn0015623	43006
FBgn0015625	587
FBgn0015663	367
FBgn0015664	887
FBgn0015714	2193
FBgn0015721	243
FBgn0015737	4395
FBgn0015754	4654
FBgn0015756	19984
FBgn0015765	778
FBgn0015766+FBgn0065097	50644
FBgn0015770	28
FBgn0015772	3856
FBgn0015773	505
FBgn0015774	847
FBgn0015776	11196
FBgn0015777	11008
FBgn0015778	12200
FBgn0015781	702
FBgn0015789	4416
FBgn0015790	7199
FBgn0015791	4034
FBgn0015793	1098
FBgn0015794	1508
FBgn0015795	8977
FBgn0015797	2017
FBgn0015799	1482
FBgn0015801	1838
FBgn0015803	1882
FBgn0015805	965
FBgn0015806	3423
FBgn0015808	3092
FBgn0015818	379
FBgn0015828	701
FBgn0015829	775
FBgn0015831	1319
FBgn0015834	5219
FBgn0015838	539
FBgn0015872	4916
FBgn0015903	847
FBgn0015904	184
FBgn0015905	436
FBgn0015919	351
FBgn0015924	5050
FBgn0015925	431
FBgn0015926	18
FBgn0015929	393
FBgn0015949	2808
FBgn0016013	2683
FBgn0016031	4631
FBgn0016032	696
FBgn0016034	667
FBgn0016036	65
FBgn0016038	1952
FBgn0016041	2444
FBgn0016047	127
FBgn0016053	2
FBgn0016054	146
FBgn0016059	4272
FBgn0016061	692
FBgn0016070	2053
FBgn0016075	3676
FBgn0016076	8765
FBgn0016078	2075
FBgn0016080	3893
FBgn0016081	7540
FBgn0016119	10729
FBgn0016120	12895
FBgn0016122	8174
FBgn0016123	5081
FBgn0016126	11786
FBgn0016131	294
FBgn0016641	1318
FBgn0016650	650
FBgn0016660	123
FBgn0016672	1667
FBgn0016675	9438
FBgn0016684	2510
FBgn0016685	1710
FBgn0016687	9760
FBgn0016691	15340
FBgn0016693	9150
FBgn0016694	18491
FBgn0016696	4116
FBgn0016697	4330
FBgn0016698	580
FBgn0016700	5069
FBgn0016701	2469
FBgn0016715	2409
FBgn0016726	7471
FBgn0016754	1883
FBgn0016756	13933
FBgn0016762	273
FBgn0016792	897
FBgn0016794	836
FBgn0016797	2438
FBgn0016917	10611
FBgn0016919	1067
FBgn0016920	190
FBgn0016926	10980
FBgn0016930	2592
FBgn0016970	219
FBgn0016974	1318
FBgn0016976+FBgn0016975	3514
FBgn0016977	6714
FBgn0016978	1252
FBgn0016983	1965
FBgn0016984	2581
FBgn0017414	218
FBgn0017418	3314
FBgn0017424	7
FBgn0017429	826
FBgn0017430	688
FBgn0017448	1189
FBgn0017456	1860
FBgn0017457	983
FBgn0017482	354
FBgn0017545	44060
FBgn0017550	1447
FBgn0017551	388
FBgn0017556	1611
FBgn0017558	9041
FBgn0017561	516
FBgn0017566	17869
FBgn0017567	6733
FBgn0017572	2685
FBgn0017577	96
FBgn0017578	782
FBgn0017579	17094
FBgn0017581	46377
FBgn0017590	491
FBgn0019624	23397
FBgn0019637	620
FBgn0019643	6268
FBgn0019644	19204
FBgn0019650	586
FBgn0019660	262
FBgn0019661	13227
FBgn0019662	1686
FBgn0019686	347
FBgn0019809	69
FBgn0019828	19275
FBgn0019830	3993
FBgn0019886	10160
FBgn0019890	6419
FBgn0019925	4512
FBgn0019928	790
FBgn0019929	2088
FBgn0019932	2573
FBgn0019936	13811
FBgn0019938	604
FBgn0019940	2202
FBgn0019947	1751
FBgn0019948	5444
FBgn0019949	485
FBgn0019952	1425
FBgn0019957	8595
FBgn0019960	11137
FBgn0019968	6319
FBgn0019972	893
FBgn0019982	2308
FBgn0019985	476
FBgn0019990	2101
FBgn0020018	1688
FBgn0020224	1889
FBgn0020235	17404
FBgn0020236	25429
FBgn0020238	17805
FBgn0020248	27
FBgn0020249	2544
FBgn0020251	1276
FBgn0020255	6606
FBgn0020257	995
FBgn0020258	88
FBgn0020261	2182
FBgn0020269	689
FBgn0020270	210
FBgn0020272	351
FBgn0020277	248
FBgn0020278	1559
FBgn0020279	6512
FBgn0020280	707
FBgn0020294	1082
FBgn0020299	1226
FBgn0020300	1016
FBgn0020304	5885
FBgn0020305	434
FBgn0020307	744
FBgn0020309	5199
FBgn0020312	707
FBgn0020369	3432
FBgn0020370	3410
FBgn0020371	2542
FBgn0020372	1411
FBgn0020376	42
FBgn0020377	86
FBgn0020378	403
FBgn0020379	769
FBgn0020381	729
FBgn0020385	15148
FBgn0020386	8780
FBgn0020388	1471
FBgn0020389	772
FBgn0020391	122
FBgn0020392	1138
FBgn0020399	2382
FBgn0020407	354
FBgn0020412	4869
FBgn0020414	7891
FBgn0020415	6956
FBgn0020416	2344
FBgn0020429	62
FBgn0020440	1530
FBgn0020443	5063
FBgn0020445	516
FBgn0020493	1197
FBgn0020496	5107
FBgn0020497	3228
FBgn0020503	16849
FBgn0020506	3830
FBgn0020508	1539
FBgn0020509	6159
FBgn0020510	1473
FBgn0020513	14948
FBgn0020518	9
FBgn0020521	3055
FBgn0020545	3593
FBgn0020546+FBgn0262462	3
FBgn0020556	8
FBgn0020616	718
FBgn0020617	37
FBgn0020618	24364
FBgn0020620	2037
FBgn0020621	4661
FBgn0020622	1495
FBgn0020626	3953
FBgn0020633	36
FBgn0020637	34
FBgn0020638	0
FBgn0020639	12
FBgn0020640	14
FBgn0020641	3
FBgn0020642	3
FBgn0020643	0
FBgn0020644	0
FBgn0020645	0
FBgn0020646	0
FBgn0020647	8148
FBgn0020653	9218
FBgn0020655	1937
FBgn0020660	7
FBgn0020762	1414
FBgn0020764	12094
FBgn0020765	35
FBgn0020766	1700
FBgn0020767	2120
FBgn0020880	13
FBgn0020887	1259
FBgn0020906	6647
FBgn0020907	2410
FBgn0020908	22238
FBgn0020909	272
FBgn0020910+FBgn0086056	38477
FBgn0020912	770
FBgn0020930	1802
FBgn0021738	96
FBgn0021742	9
FBgn0021750	355
FBgn0021760	17045
FBgn0021761	764
FBgn0021764	1377
FBgn0021765	4335
FBgn0021767	206
FBgn0021768	2298
FBgn0021776	132
FBgn0021795	2987
FBgn0021796	1461
FBgn0021800	1617
FBgn0021814	2675
FBgn0021818	1033
FBgn0021825	1676
FBgn0021847	1879
FBgn0021856	806
FBgn0021872	15482
FBgn0021874	551
FBgn0021875	228
FBgn0021895	1371
FBgn0021906	18153
FBgn0021944	1918
FBgn0021967	4821
FBgn0021979	6356
FBgn0021995	643
FBgn0022023	5180
FBgn0022027	544
FBgn0022029	1290
[truncated: 15,153 more rows]
