# Supplementary material for: The Drosophila transcriptional network is structured by microbiota
Source: BMC Genomics. 2016 Nov 25;17:975. doi: 10.1186/s12864-016-3307-9 (PMC5124311; doi:10.1186/s12864-016-3307-9)
Supplement: Additional file 12: — Data analysis tools. The unzipped folder contains (1) parameters used to align and count reads (align_count_index_reads.txt) and (2) an R script to replicate the data analysis. See README file and R script within folder for instructions. (ZIP 15304 kb) [file 12864_2016_3307_MOESM12_ESM.zip › DobsonEtAlBMCanalysis_submitted/counts_raw/544_6823_4241_N_JC-32_CTTGTA_R1_sn.sam.count]

FBgn0000003	0
FBgn0000008	1018
FBgn0000014	988
FBgn0000015	733
FBgn0000017	2020
FBgn0000018	476
FBgn0000022	0
FBgn0000024	3272
FBgn0000028	332
FBgn0000032	1192
FBgn0000036	550
FBgn0000037	462
FBgn0000038	1955
FBgn0000039	345
FBgn0000042	34846
FBgn0000043	6762
FBgn0000045	17857
FBgn0000046	13620
FBgn0000047	1447
FBgn0000052	6513
FBgn0000053	14181
FBgn0000054	1170
FBgn0000055+FBgn0000056	248453
FBgn0000057	2345
FBgn0000061	27
FBgn0000063	252
FBgn0000064	137048
FBgn0000071	25
FBgn0000075	286
FBgn0000077	434
FBgn0000078	8867
FBgn0000079	20986
FBgn0000083	10873
FBgn0000084	2899
FBgn0000092	79
FBgn0000094	9365
FBgn0000097	1622
FBgn0000099	1589
FBgn0000100	32442
FBgn0000108	4790
FBgn0000109	575
FBgn0000114	18812
FBgn0000115	1251
FBgn0000116	49799
FBgn0000117	7207
FBgn0000119	1281
FBgn0000120	30026
FBgn0000121	32927
FBgn0000137	8
FBgn0000139	1520
FBgn0000140	1239
FBgn0000146	226
FBgn0000147	989
FBgn0000150	13804
FBgn0000152	247
FBgn0000153	3482
FBgn0000157	610
FBgn0000158	56
FBgn0000163	2578
FBgn0000166	8
FBgn0000173	4646
FBgn0000179	211
FBgn0000180	153
FBgn0000181	15865
FBgn0000182+FBgn0266459	4299
FBgn0000183	2714
FBgn0000206	1069
FBgn0000210	211
FBgn0000212	2277
FBgn0000216	0
FBgn0000221	295
FBgn0000227	1
FBgn0000228	1780
FBgn0000229	2381
FBgn0000233	44
FBgn0000239	4682
FBgn0000241	271
FBgn0000244	4468
FBgn0000246	222
FBgn0000247	2634
FBgn0000250	6017
FBgn0000251	1841
FBgn0000253	40046
FBgn0000256	10410
FBgn0000257	980
FBgn0000259	4037
FBgn0000261	53750
FBgn0000273	7588
FBgn0000274	2067
FBgn0000276	305
FBgn0000277	133
FBgn0000278	17
FBgn0000279	27
FBgn0000280	1
FBgn0000281	1
FBgn0000283	2543
FBgn0000286	2614
FBgn0000287	833
FBgn0000289	3720
FBgn0000299	5870
FBgn0000303	948
FBgn0000308	14303
FBgn0000316	1075
FBgn0000317	2003
FBgn0000318	3847
FBgn0000319	15652
FBgn0000320	677
FBgn0000326	941
FBgn0000330	429
FBgn0000337	5
FBgn0000339	2518
FBgn0000346	3833
FBgn0000351	36
FBgn0000352	611
FBgn0000355	2
FBgn0000356	2
FBgn0000357	35
FBgn0000358	1
FBgn0000359	1
FBgn0000360	1
FBgn0000370	37655
FBgn0000376	498
FBgn0000377	824
FBgn0000382	5524
FBgn0000384	737
FBgn0000394	891
FBgn0000395	641
FBgn0000404	1139
FBgn0000405	2630
FBgn0000406	41403
FBgn0000409	14451
FBgn0000411	408
FBgn0000412	3804
FBgn0000413	2274
FBgn0000414	3402
FBgn0000416	63392
FBgn0000422	3249
FBgn0000426	409
FBgn0000427	754
FBgn0000439	129
FBgn0000442	70
FBgn0000447	4420
FBgn0000449	7
FBgn0000451	380
FBgn0000454	5997
FBgn0000455+FBgn0065087	796
FBgn0000459	305
FBgn0000463	262
FBgn0000464	2358
FBgn0000473	6661
FBgn0000477	4080
FBgn0000479	4214
FBgn0000482	805
FBgn0000489	3668
FBgn0000490	769
FBgn0000492	555
FBgn0000497	379
FBgn0000499	2420
FBgn0000500	302
FBgn0000504	2956
FBgn0000520	389
FBgn0000524	455
FBgn0000527	882
FBgn0000529	24
FBgn0000533	527
FBgn0000535	648
FBgn0000536	7540
FBgn0000541	5027
FBgn0000542	283
FBgn0000543	859
FBgn0000546	977
FBgn0000547	2687
FBgn0000551	16
FBgn0000552	0
FBgn0000556	304636
FBgn0000557	8215
FBgn0000559	146440
FBgn0000560	120
FBgn0000562	3540
FBgn0000564	3
FBgn0000565	3430
FBgn0000566	4491
FBgn0000567	866
FBgn0000568	2887
FBgn0000575	3347
FBgn0000576	104
FBgn0000577	217
FBgn0000578	1116
FBgn0000579	52247
FBgn0000581	3311
FBgn0000588	181
FBgn0000591	0
FBgn0000592	41698
FBgn0000594	0
FBgn0000606	1
FBgn0000611	4132
FBgn0000615	28581
FBgn0000617	327
FBgn0000618	260
FBgn0000625	190
FBgn0000629	955
FBgn0000633	478
FBgn0000635	3104
FBgn0000636	1776
FBgn0000639	3
FBgn0000640	10
FBgn0000644	82
FBgn0000658	79
FBgn0000659	1310
FBgn0000662	2091
FBgn0000667	9547
FBgn0000709	1119
FBgn0000711	2860
FBgn0000715	628
FBgn0000719	1146
FBgn0000721	7519
FBgn0000723	3832
FBgn0000808	19
FBgn0000810	739
FBgn0000826	18
FBgn0000927	50
FBgn0000928	126
FBgn0000964	103
FBgn0000996	394
FBgn0001075	210
FBgn0001077	35
FBgn0001079	351
FBgn0001083	295
FBgn0001084	131
FBgn0001085	230
FBgn0001086	878
FBgn0001087	2003
FBgn0001089	1829
FBgn0001090	5500
FBgn0001091	30400
FBgn0001092	23687
FBgn0001098	11195
FBgn0001104	1614
FBgn0001105	8260
FBgn0001108	3321
FBgn0001112	5857
FBgn0001114	15881
FBgn0001120	21
FBgn0001122	3139
FBgn0001123	2234
FBgn0001124	25633
FBgn0001125	18412
FBgn0001128	17711
FBgn0001133	785
FBgn0001134	192
FBgn0001137	803
FBgn0001138	114
FBgn0001139	3311
FBgn0001142	6871
FBgn0001145	38487
FBgn0001147	342
FBgn0001148	85
FBgn0001149	12655
FBgn0001150	62
FBgn0001168	3625
FBgn0001169	1064
FBgn0001170	36
FBgn0001174	18
FBgn0001179	515
FBgn0001180	236
FBgn0001185	663
FBgn0001186	14950
FBgn0001187	9306
FBgn0001189	1826
FBgn0001197	2109
FBgn0001202	1828
FBgn0001206	339
FBgn0001208	20455
FBgn0001215	13457
FBgn0001216	9366
FBgn0001217	10244
FBgn0001218	31618
FBgn0001220	15802
FBgn0001222	2199
FBgn0001224	920
FBgn0001225	3315
FBgn0001226	1741
FBgn0001227	29
FBgn0001228+FBgn0001223	3811
FBgn0001229	274
FBgn0001230	1877
FBgn0001233	50466
FBgn0001234+FBgn0263537	12278
FBgn0001235	2952
FBgn0001247	3918
FBgn0001248	31929
FBgn0001250	4705
FBgn0001253	152
FBgn0001254	1
FBgn0001255	40
FBgn0001256	32
FBgn0001257	4078
FBgn0001258	2506
FBgn0001259	144
FBgn0001263	3920
FBgn0001269	424
FBgn0001276	269
FBgn0001280	2265
FBgn0001281	4395
FBgn0001285	595
FBgn0001291	2259
FBgn0001296	1262
FBgn0001297	12387
FBgn0001301	2155
FBgn0001308	4918
FBgn0001311	256
FBgn0001313	450
FBgn0001319	109
FBgn0001320	426
FBgn0001321	51
FBgn0001323	403
FBgn0001324	2259
FBgn0001325	47
FBgn0001330	343
FBgn0001332	1927
FBgn0001341	411
FBgn0001404	4299
FBgn0001491	978
FBgn0001565	3162
FBgn0001612	443
FBgn0001624	5406
FBgn0001941	3450
FBgn0001942	59974
FBgn0001961	3840
FBgn0001965	1865
FBgn0001967	2
FBgn0001970	1
FBgn0001974	511
FBgn0001977	1509
FBgn0001978	2667
FBgn0001981	238
FBgn0001983	5
FBgn0001986	1121
FBgn0001987	1818
FBgn0001989	4346
FBgn0001990	403
FBgn0001991	3048
FBgn0001992	97
FBgn0001994	2561
FBgn0001995	819
FBgn0002021	1079
FBgn0002022	3167
FBgn0002023	590
FBgn0002031	4260
FBgn0002036	5122
FBgn0002044	2699
FBgn0002069	746
FBgn0002121	3712
FBgn0002174	4388
FBgn0002183	2006
FBgn0002283	970
FBgn0002284	5292
FBgn0002306	1535
FBgn0002354	482
FBgn0002413	3029
FBgn0002431	8043
FBgn0002440	1
FBgn0002441	1893
FBgn0002466+FBgn0266678	362
FBgn0002521	2036
FBgn0002522	134
FBgn0002524	1877
FBgn0002525	2735
FBgn0002526	2075
FBgn0002531	16
FBgn0002533	3
FBgn0002534	2
FBgn0002535	0
FBgn0002542	1076
FBgn0002552	840
FBgn0002561	0
FBgn0002562	784
FBgn0002563	2777
FBgn0002564	63
FBgn0002565	1147
FBgn0002566	3106
FBgn0002567	3483
FBgn0002569	6029
FBgn0002570	93960
FBgn0002571	6128
FBgn0002573	127
FBgn0002576	154
FBgn0002577	53
FBgn0002579	20092
FBgn0002590	28765
FBgn0002592	40
FBgn0002593	29708
FBgn0002607	33825
FBgn0002609	87
FBgn0002622	32784
FBgn0002626	26491
FBgn0002629	3
FBgn0002631	0
FBgn0002632	2
FBgn0002633	5
FBgn0002638	2039
FBgn0002641	1583
FBgn0002643	1831
FBgn0002645	5281
FBgn0002673	2164
FBgn0002707	290
FBgn0002709+FBgn0028581	4570
FBgn0002715	1327
FBgn0002716	34
FBgn0002719	48547
FBgn0002723	927
FBgn0002732	16
FBgn0002733	236
FBgn0002734	0
FBgn0002735	9
FBgn0002736	602
FBgn0002772	18869
FBgn0002773	39918
FBgn0002774	2152
FBgn0002775	602
FBgn0002778	1378
FBgn0002780	3219
FBgn0002783	2131
FBgn0002787	4683
FBgn0002789	9480
FBgn0002791	914
FBgn0002838	150
FBgn0002842	237
FBgn0002855	16392
FBgn0002856	5418
FBgn0002862	13228
FBgn0002863	0
FBgn0002865	21331
FBgn0002868	35788
FBgn0002869	626
FBgn0002872	227
FBgn0002873	3756
FBgn0002878	267
FBgn0002887	743
FBgn0002891	456
FBgn0002899	212
FBgn0002901	402
FBgn0002905	564
FBgn0002906	1053
FBgn0002914	3293
FBgn0002917	947
FBgn0002921	52434
FBgn0002922	91
FBgn0002924	493
FBgn0002926	76
FBgn0002930	9534
FBgn0002931	317
FBgn0002932	355
FBgn0002933	0
FBgn0002936	0
FBgn0002937	1253
FBgn0002938	16737
FBgn0002939	1917
FBgn0002940	119333
FBgn0002941	51
FBgn0002945	621
FBgn0002948	132
FBgn0002962	57
FBgn0002973	3269
FBgn0002985	571
FBgn0002989	222
FBgn0003002	93
FBgn0003008	625
FBgn0003009	885
FBgn0003011	145
FBgn0003015	17
FBgn0003023	55
FBgn0003028	392
FBgn0003034	8500
FBgn0003041	813
FBgn0003042	322
FBgn0003044	1103
FBgn0003046	555
FBgn0003048	1469
FBgn0003053	1895
FBgn0003057	1
FBgn0003060	56
FBgn0003062	956
FBgn0003065	2
FBgn0003068	2267
FBgn0003071	15490
FBgn0003074	23880
FBgn0003076	18279
FBgn0003079	837
FBgn0003082	1167
FBgn0003086	0
FBgn0003087	395
FBgn0003089	14
FBgn0003090	289
FBgn0003091	1611
FBgn0003093	3126
FBgn0003114	9
FBgn0003116	1242
FBgn0003117	146
FBgn0003118	928
FBgn0003124	3089
FBgn0003129	205
FBgn0003130	19
FBgn0003132	2448
FBgn0003134	8126
FBgn0003137	9678
FBgn0003139	962
FBgn0003140	720
FBgn0003141	1880
FBgn0003145	711
FBgn0003149	22136
FBgn0003159	6815
FBgn0003162	2337
FBgn0003165	2268
FBgn0003169	2510
FBgn0003174	136
FBgn0003175	3033
FBgn0003187	4652
FBgn0003189	1668
FBgn0003204	3740
FBgn0003205	2200
FBgn0003206	1911
FBgn0003209	3486
FBgn0003210	2447
FBgn0003218	5031
FBgn0003227	31
FBgn0003231	23128
FBgn0003248	1256
FBgn0003249	2093
FBgn0003250	4528
FBgn0003254	517
FBgn0003255	95
FBgn0003256	1419
FBgn0003257	416
FBgn0003261	20461
FBgn0003267	21
FBgn0003268	309
FBgn0003270	1
FBgn0003274	29072
FBgn0003275	1341
FBgn0003277	2122
FBgn0003278	277
FBgn0003279	40662
FBgn0003285	178
FBgn0003292	70
FBgn0003295	80
FBgn0003300	32
FBgn0003301	2439
FBgn0003302	1463
FBgn0003308	3034
FBgn0003310	1661
FBgn0003312	31
FBgn0003313+FBgn0263087	94
FBgn0003317	1383
FBgn0003319	21
FBgn0003321	3501
FBgn0003326	107
FBgn0003328	2609
FBgn0003330	433
FBgn0003334	1878
FBgn0003339	244
FBgn0003345	2957
FBgn0003346	2186
FBgn0003353	499
FBgn0003356	7494
FBgn0003357	7616
FBgn0003358	17524
FBgn0003360	80873
FBgn0003366	4777
FBgn0003372	11
FBgn0003373	0
FBgn0003374	0
FBgn0003375	1
FBgn0003377	0
FBgn0003378	0
FBgn0003380	2631
FBgn0003382	37
FBgn0003386	1105
FBgn0003388	133
FBgn0003390	892
FBgn0003391	1854
FBgn0003392	8964
FBgn0003396	3129
FBgn0003401	77
FBgn0003410	2979
FBgn0003411	9
FBgn0003415	2709
FBgn0003416	677
FBgn0003423	8458
FBgn0003429	4374
FBgn0003430	144
FBgn0003435	23910
FBgn0003444	420
FBgn0003447	1273
FBgn0003448	0
FBgn0003449	1082
FBgn0003450	23
FBgn0003459	774
FBgn0003460	694
FBgn0003462	21139
FBgn0003463	2692
FBgn0003464	2283
FBgn0003475	7989
FBgn0003479	398
FBgn0003480	66
FBgn0003482	7
FBgn0003483	266
FBgn0003486	4
FBgn0003495	1664
FBgn0003499	326
FBgn0003502+FBgn0262374	1665
FBgn0003510+FBgn0003511	424
FBgn0003512	619
FBgn0003513	208
FBgn0003514	3935
FBgn0003515	1126
FBgn0003517	33293
FBgn0003520	2792
FBgn0003525	72
FBgn0003527	365
FBgn0003545	1267
FBgn0003557	3831
FBgn0003559	1092
FBgn0003567	1336
FBgn0003575	1843
FBgn0003598	1119
FBgn0003607	2016
FBgn0003612	2662
FBgn0003638	8364
FBgn0003651	2265
FBgn0003654	1007
FBgn0003655	75
FBgn0003656	9264
FBgn0003660	6588
FBgn0003676	2353
FBgn0003683	0
FBgn0003687	390
FBgn0003701	347
FBgn0003710	416
FBgn0003714	541
FBgn0003716	2910
FBgn0003719	169
FBgn0003720	0
FBgn0003721	19694
FBgn0003731	3868
FBgn0003732	2433
FBgn0003733	201
FBgn0003741	307
FBgn0003742	1200
FBgn0003744	2547
FBgn0003747	6
FBgn0003748	25061
FBgn0003751	23
FBgn0003861	15586
FBgn0003862	2866
FBgn0003863	22703
FBgn0003865	0
FBgn0003866	696
FBgn0003867	2743
FBgn0003870	2767
FBgn0003882	1376
FBgn0003884	49587
FBgn0003885	8571
FBgn0003886	1209
FBgn0003887	12643
FBgn0003888	3389
FBgn0003889	35973
FBgn0003890	3776
FBgn0003891	16791
FBgn0003892	821
FBgn0003896	368
FBgn0003900	266
FBgn0003916	0
FBgn0003920	0
FBgn0003922	0
FBgn0003923	0
FBgn0003926	4
FBgn0003930	3
FBgn0003931	0
FBgn0003933	0
FBgn0003934	0
FBgn0003935	4
FBgn0003936	0
FBgn0003938	2
FBgn0003941	25425
FBgn0003942	31729
FBgn0003943	20341
FBgn0003944	479
FBgn0003950	219
FBgn0003961	5921
FBgn0003963	530
FBgn0003964	1640
FBgn0003965	1949
FBgn0003969	1249
FBgn0003975	385
FBgn0003977	716
FBgn0003978	233
FBgn0003979	772
FBgn0003980	382
FBgn0003983	538
FBgn0003984	454
FBgn0003996	606
FBgn0003997	488
FBgn0004003	1123
FBgn0004009	57
FBgn0004028	16823
FBgn0004034	6
FBgn0004045	237
FBgn0004047	435
FBgn0004049	1771
FBgn0004050	1184
FBgn0004052	18
FBgn0004053	3
FBgn0004054	0
FBgn0004055	2643
FBgn0004057	4894
FBgn0004066	3684
FBgn0004087	483
FBgn0004101	450
FBgn0004102	320
FBgn0004103	7683
FBgn0004106	286
FBgn0004107	114
FBgn0004108	561
FBgn0004110	4
FBgn0004117	18864
FBgn0004118	382
FBgn0004132	759
FBgn0004133	1650
FBgn0004143	0
FBgn0004167	11186
FBgn0004168	253
FBgn0004169	28624
FBgn0004170	1
FBgn0004171	9882
FBgn0004172	1557
FBgn0004173	8873
FBgn0004174	9217
FBgn0004175	6342
FBgn0004177	11436
FBgn0004179	4483
FBgn0004181	177490
FBgn0004183	0
FBgn0004185	0
FBgn0004186	0
FBgn0004187	1
FBgn0004188	0
FBgn0004189	2
FBgn0004190	1
FBgn0004191	15
FBgn0004192	1
FBgn0004197	426
FBgn0004198	1370
FBgn0004227	2200
FBgn0004228	1205
FBgn0004237	3810
FBgn0004240	296
FBgn0004242	6496
FBgn0004244	1545
FBgn0004359	725
FBgn0004360	238
FBgn0004362	2150
FBgn0004363	31307
FBgn0004364	1680
FBgn0004367	258
FBgn0004368	2081
FBgn0004369	2096
FBgn0004370	3276
FBgn0004372	233
FBgn0004373	6054
FBgn0004374	1661
FBgn0004378	349
FBgn0004379	1330
FBgn0004380	1147
FBgn0004381	819
FBgn0004387	2472
FBgn0004389	3
FBgn0004390	1051
FBgn0004391	970
FBgn0004394	92
FBgn0004395	1208
FBgn0004396	2028
FBgn0004397	3252
FBgn0004400	33
FBgn0004401	6201
FBgn0004403	11097
FBgn0004404	4513
FBgn0004406	313
FBgn0004407+FBgn0064115	849
FBgn0004414	11687
FBgn0004419	4101
FBgn0004425	475
FBgn0004426	721
FBgn0004427	303
FBgn0004428	843
FBgn0004429	3583
FBgn0004430	13
FBgn0004431	31
FBgn0004432	31061
FBgn0004436	5371
FBgn0004449	4468
FBgn0004456	1828
FBgn0004462	1326
FBgn0004463	501
FBgn0004465	1442
FBgn0004507	20504
FBgn0004509	5028
FBgn0004510	410
FBgn0004511	28
FBgn0004512	5261
FBgn0004513	985
FBgn0004514	132
FBgn0004516	3884
FBgn0004552	548
FBgn0004554	19
FBgn0004556	286
FBgn0004567	85
FBgn0004569	561
FBgn0004573	171
FBgn0004574	5199
FBgn0004575	1865
FBgn0004577	15
FBgn0004580	2487
FBgn0004581	961
FBgn0004583	1200
FBgn0004584	736
FBgn0004587	6517
FBgn0004588	2
FBgn0004589	6
FBgn0004590	0
FBgn0004591	0
FBgn0004592	1
FBgn0004593	0
FBgn0004594	0
FBgn0004595	2245
FBgn0004597	634
FBgn0004598	2975
FBgn0004606	908
FBgn0004607	992
FBgn0004611	3576
FBgn0004618	286
FBgn0004619	271
FBgn0004620	431
FBgn0004622	168
FBgn0004623	6622
FBgn0004629	11
FBgn0004635	668
FBgn0004636	4561
FBgn0004638	2200
FBgn0004643	679
FBgn0004644	167
FBgn0004646	3107
FBgn0004647	874
FBgn0004648	6502
FBgn0004649+FBgn0263530	116
FBgn0004650	874
FBgn0004652	1531
FBgn0004654	13782
FBgn0004655	1304
FBgn0004656	3418
FBgn0004657	4676
FBgn0004666	125
FBgn0004687	5530
FBgn0004698	2288
FBgn0004777	29
FBgn0004778	161
FBgn0004779	15
FBgn0004780	58
FBgn0004781	30
FBgn0004782	0
FBgn0004783	1
FBgn0004784	5384
FBgn0004795	1542
FBgn0004797	2386
FBgn0004811	1250
FBgn0004828	13592
FBgn0004832	509
FBgn0004837	721
FBgn0004838	17028
FBgn0004839	177
FBgn0004841	71
FBgn0004842	66
FBgn0004852	3213
FBgn0004854	282
FBgn0004855	658
FBgn0004856	1484
FBgn0004858	1040
FBgn0004859	1546
FBgn0004860	372
FBgn0004861	623
FBgn0004862	39
FBgn0004863	75
FBgn0004864	1325
FBgn0004865	317
FBgn0004867	31721
FBgn0004868	11488
FBgn0004870	179
FBgn0004872	195
FBgn0004875	3831
FBgn0004876	6677
FBgn0004878	4
FBgn0004880	962
FBgn0004882	13925
FBgn0004885	4258
FBgn0004888	12331
FBgn0004889	4590
FBgn0004892	137
FBgn0004893	1452
FBgn0004895	17
FBgn0004896	47
FBgn0004897	10
FBgn0004898	14
FBgn0004901	420
FBgn0004903	2488
FBgn0004907	32623
FBgn0004908	447
FBgn0004910	2152
FBgn0004911	33
FBgn0004913	1798
FBgn0004914	5066
FBgn0004915	1446
FBgn0004919	2206
FBgn0004921	13710
FBgn0004924	4219
FBgn0004926	5178
FBgn0004956	283
FBgn0004957	241
FBgn0004959	14
FBgn0005198	1718
FBgn0005278	14739
FBgn0005322	1788
FBgn0005355	818
FBgn0005386	2403
FBgn0005390	48
FBgn0005391	1002
FBgn0005411	2394
FBgn0005427	1584
FBgn0005533	20701
FBgn0005536	6643
FBgn0005558	248
FBgn0005561	350
FBgn0005564	704
FBgn0005585	28020
FBgn0005586	1933
FBgn0005590	2
FBgn0005592	334
FBgn0005593	36185
FBgn0005596	671
FBgn0005612	2010
FBgn0005613	214
FBgn0005614	8355
FBgn0005617	1013
FBgn0005619	888
FBgn0005624	258
FBgn0005626	1271
FBgn0005631	1186
FBgn0005632	7246
FBgn0005633	91
FBgn0005636	810
FBgn0005638	177
FBgn0005640	2172
FBgn0005642	1081
FBgn0005648	1599
FBgn0005649	4540
FBgn0005654+FBgn0085344	4441
FBgn0005655	308
FBgn0005658	177
FBgn0005659	1309
FBgn0005660	102
FBgn0005664	639
FBgn0005666	38240
FBgn0005670	791
FBgn0005671	22864
FBgn0005672	2011
FBgn0005674	2471
FBgn0005677	440
FBgn0005683	125
FBgn0005694	1654
FBgn0005695	999
FBgn0005696	93
FBgn0005771	1493
FBgn0005775	644
FBgn0005777	2803
FBgn0005778	578
FBgn0005779	418
FBgn0008635	5956
FBgn0008636	62
FBgn0008646	85
FBgn0008651	230
FBgn0010014	695
FBgn0010015	757
FBgn0010019	887728
FBgn0010038	737
FBgn0010039	1543
FBgn0010040	82
FBgn0010041	582
FBgn0010042	22
FBgn0010043	245
FBgn0010044	863
FBgn0010051	3841
FBgn0010052	141
FBgn0010053	5234
FBgn0010078	25087
FBgn0010097	14
FBgn0010100	71334
FBgn0010105	425
FBgn0010109	0
FBgn0010113	1349
FBgn0010114	3352
FBgn0010173	2173
FBgn0010194	222
FBgn0010197	54
FBgn0010198	17149
FBgn0010213	6462
FBgn0010215	3797
FBgn0010217	90467
FBgn0010220	620
FBgn0010222	2126
FBgn0010223	537
FBgn0010225	25934
FBgn0010226	17872
FBgn0010228	5134
FBgn0010235	3076
FBgn0010238	2710
FBgn0010240	174
FBgn0010241	1595
FBgn0010246	8057
FBgn0010247	1666
FBgn0010258	635
FBgn0010263	9782
FBgn0010265	27006
FBgn0010269	890
FBgn0010278	1142
FBgn0010280	3872
FBgn0010282	1574
FBgn0010287	427
FBgn0010288	5538
FBgn0010292	646
FBgn0010294	0
FBgn0010295	0
FBgn0010296	0
FBgn0010300	943
FBgn0010303	1786
FBgn0010309	1159
FBgn0010313	1952
FBgn0010314	211
FBgn0010315	458
FBgn0010316	557
FBgn0010317	52
FBgn0010323	20
FBgn0010328	1915
FBgn0010329	292
FBgn0010333	2417
FBgn0010339	1348
FBgn0010340	440
FBgn0010341	4678
FBgn0010342	379
FBgn0010348	13341
FBgn0010350	5692
FBgn0010352	63036
FBgn0010355	2672
FBgn0010356	660
FBgn0010357	15398
FBgn0010358	56
FBgn0010359	0
FBgn0010379	3716
FBgn0010380	3048
FBgn0010381	3947
FBgn0010382	699
FBgn0010383	805
FBgn0010385	370
FBgn0010387	15512
FBgn0010388	626
FBgn0010389	774
FBgn0010391	2906
FBgn0010395	1757
FBgn0010397	2170
FBgn0010398	259
FBgn0010399	423
FBgn0010401	1012
FBgn0010403	1320
FBgn0010406	2241
FBgn0010407	100
FBgn0010408	12230
FBgn0010409	20573
FBgn0010411	33889
FBgn0010412	12779
FBgn0010414	327
FBgn0010415	8397
FBgn0010416	960
FBgn0010417	996
FBgn0010421	515
FBgn0010422	1253
FBgn0010423	548
FBgn0010424	1043
FBgn0010425	1444
FBgn0010431	16
FBgn0010433	1
FBgn0010434	10265
FBgn0010435	24861
FBgn0010438	57
FBgn0010441	885
FBgn0010452	408
FBgn0010453	168
FBgn0010470	6433
FBgn0010473	2284
FBgn0010482	7920
FBgn0010488	18012
FBgn0010497	1408
FBgn0010501	441
FBgn0010504	5172
FBgn0010516	9495
FBgn0010520	306
FBgn0010531	1198
FBgn0010548	10767
FBgn0010549	135
FBgn0010551	6785
FBgn0010575	2869
FBgn0010583	2084
FBgn0010590	4672
FBgn0010591	3338
FBgn0010602	1787
FBgn0010607	363
FBgn0010611	4502
FBgn0010612	9322
FBgn0010620	3267
FBgn0010621	2815
FBgn0010622	716
FBgn0010638	4196
FBgn0010651	4858
FBgn0010660	1472
FBgn0010741	1252
FBgn0010747	4510
FBgn0010750	973
FBgn0010762	1475
FBgn0010768	217
FBgn0010770	246
FBgn0010772	3422
FBgn0010774	2732
FBgn0010786	2938
FBgn0010803	1717
FBgn0010808	4098
FBgn0010812	1919
FBgn0010825	3386
FBgn0010830	589
FBgn0010877	2138
FBgn0010894	866
FBgn0010905	2792
FBgn0010909	5134
FBgn0010926	947
FBgn0011016	3284
FBgn0011020	204
FBgn0011202	2263
FBgn0011204	5032
FBgn0011205	2598
FBgn0011206	18983
FBgn0011207	1600
FBgn0011211	62130
FBgn0011217	19784
FBgn0011224	5461
FBgn0011225	17518
FBgn0011227	5253
FBgn0011230	16751
FBgn0011232	1196
FBgn0011236	1042
FBgn0011239	1415
FBgn0011241	792
FBgn0011244	15424
FBgn0011259	870
FBgn0011260	1300
FBgn0011270	6169
FBgn0011272	24189
FBgn0011273+FBgn0039374	5372
FBgn0011274	4022
FBgn0011276	10
FBgn0011277	4
FBgn0011278	19
FBgn0011279	510
FBgn0011280	12942
FBgn0011281	2132
FBgn0011282	10
FBgn0011283	684
FBgn0011284	37253
FBgn0011286	7603
FBgn0011288	2259
FBgn0011289	3373
FBgn0011290	834
FBgn0011291	426
FBgn0011293	999
FBgn0011294	388
FBgn0011296	3604
FBgn0011297	542
FBgn0011300	2118
FBgn0011305	1068
FBgn0011327	3695
FBgn0011335	421
FBgn0011336	6790
FBgn0011361	6509
FBgn0011455	9036
FBgn0011474	788
FBgn0011476	573
FBgn0011481	2247
FBgn0011509	1029
FBgn0011554	438
FBgn0011555	1630
FBgn0011556	775
FBgn0011559	62798
FBgn0011566	464
FBgn0011569	529
FBgn0011570	1469
FBgn0011571	1286
FBgn0011573	2891
FBgn0011576	0
FBgn0011581	1164
FBgn0011582	351
FBgn0011584	9785
FBgn0011586	1741
FBgn0011589	315
FBgn0011591	714
FBgn0011592	1283
FBgn0011596	2861
FBgn0011603	3052
FBgn0011604	2841
FBgn0011606	4290
FBgn0011638	1819
FBgn0011640	2296
FBgn0011642	2762
FBgn0011648	1819
FBgn0011653	110
FBgn0011655	1072
FBgn0011656	3167
FBgn0011659	172
FBgn0011660	596
FBgn0011661	10749
FBgn0011666	1468
FBgn0011668	33442
FBgn0011669	49007
FBgn0011670	5895
FBgn0011672	2940
FBgn0011674	281
FBgn0011676	199
FBgn0011692	201
FBgn0011693	2308
FBgn0011694	63288
FBgn0011695	59123
FBgn0011701	651
FBgn0011703	186
FBgn0011704	647
FBgn0011705	647
FBgn0011706	32
FBgn0011708	3560
FBgn0011710	1302
FBgn0011715	691
FBgn0011722	1710
FBgn0011723	221
FBgn0011725	18293
FBgn0011726	7645
FBgn0011737	2472
FBgn0011739	2165
FBgn0011740	1843
FBgn0011741	737
FBgn0011742	3102
FBgn0011743	2559
FBgn0011745	2820
FBgn0011746	1021
FBgn0011747	11426
FBgn0011754	8164
FBgn0011758	90
FBgn0011760	10490
FBgn0011761	60
FBgn0011762	80
FBgn0011763	2250
FBgn0011764	2055
FBgn0011766	3166
FBgn0011768	4210
FBgn0011769	319
FBgn0011770	5856
FBgn0011771	1119
FBgn0011774	410
FBgn0011785	2360
FBgn0011787	771
FBgn0011802	559
FBgn0011812	0
FBgn0011817	3743
FBgn0011818	1596
FBgn0011822	135
FBgn0011824	546
FBgn0011826	1857
FBgn0011828	1830
FBgn0011829	64
FBgn0011832	0
FBgn0011834	1917
FBgn0011836	812
FBgn0011837	3743
FBgn0011840	0
FBgn0011844	0
FBgn0011845	1
FBgn0011848	0
FBgn0011849	0
FBgn0011850	0
FBgn0011851	0
FBgn0011852	0
FBgn0011853	0
FBgn0011855	0
FBgn0011858	0
FBgn0011859	2
FBgn0011860	0
FBgn0011861	0
FBgn0011862	0
FBgn0011863	0
FBgn0011864	0
FBgn0011865	0
FBgn0011866	0
FBgn0011867	0
FBgn0011868	0
FBgn0011869	0
FBgn0011870	0
FBgn0011871	0
FBgn0011872	0
FBgn0011877	0
FBgn0011878	1
FBgn0011879	1
FBgn0011880	0
FBgn0011881	2
FBgn0011882	0
FBgn0011883	0
FBgn0011884	0
FBgn0011885	0
FBgn0011887	0
FBgn0011888	0
FBgn0011889	0
FBgn0011890	0
FBgn0011891	0
FBgn0011892	1
FBgn0011893	0
FBgn0011894	0
FBgn0011895	0
FBgn0011896	0
FBgn0011897	0
FBgn0011902	0
FBgn0011904	0
FBgn0011905	0
FBgn0011906	0
FBgn0011909	0
FBgn0011910	0
FBgn0011915	0
FBgn0011916	0
FBgn0011919	0
FBgn0011921	0
FBgn0011927	0
FBgn0011928	0
FBgn0011931	0
FBgn0011932	0
FBgn0011933	0
FBgn0011934	1
FBgn0011935	0
FBgn0011936	0
FBgn0011937	0
FBgn0011938	0
FBgn0011944	0
FBgn0011945	0
FBgn0011948	0
FBgn0011949	0
FBgn0011950	0
FBgn0011951	0
FBgn0011952	0
FBgn0011953	0
FBgn0011954	0
FBgn0011955	0
FBgn0011956	0
FBgn0011957	0
FBgn0011958	0
FBgn0011959	1
FBgn0011960	0
FBgn0011961	0
FBgn0011962	0
FBgn0011963	0
FBgn0011965	0
FBgn0011966	0
FBgn0011970	0
FBgn0011971	0
FBgn0011974	0
FBgn0011975	0
FBgn0011976	0
FBgn0011977	0
FBgn0011980	1
FBgn0011981	0
FBgn0011982	1
FBgn0011983	0
FBgn0011984	0
FBgn0011985	0
FBgn0011986	0
FBgn0011987	1
FBgn0011993	1
FBgn0011994	0
FBgn0011998	0
FBgn0011999	0
FBgn0012000	0
FBgn0012001	0
FBgn0012002	0
FBgn0012003	0
FBgn0012004	0
FBgn0012009	0
FBgn0012010	0
FBgn0012011	1
FBgn0012016	0
FBgn0012017	0
FBgn0012018	0
FBgn0012024	1
FBgn0012025	1
FBgn0012026	1
FBgn0012027	1
FBgn0012028	0
FBgn0012034	34323
FBgn0012036	30238
FBgn0012037	12311
FBgn0012042	1246
FBgn0012051	2108
FBgn0012058	3092
FBgn0012344	677
FBgn0013263+FBgn0260233	4139
FBgn0013269	1276
FBgn0013272	29084
FBgn0013275	0
FBgn0013276	1
FBgn0013277	0
FBgn0013278	30
FBgn0013279	5
FBgn0013300	2364
FBgn0013301	2844
FBgn0013303	1767
FBgn0013305	6367
FBgn0013307	1572
FBgn0013308	123
FBgn0013323	134
FBgn0013325	26846
FBgn0013334	8078
FBgn0013342	7677
FBgn0013343	1406
FBgn0013347	1760
FBgn0013348	3374
FBgn0013432	577
FBgn0013433	138
FBgn0013435	309
FBgn0013467	2192
FBgn0013469	387
FBgn0013531	295
FBgn0013548	154
FBgn0013563	697
FBgn0013576	14907
FBgn0013672	85797
FBgn0013673	66
FBgn0013674	790742
FBgn0013675	147745
FBgn0013676	429934
FBgn0013678	276956
FBgn0013679	35303
FBgn0013680	463
FBgn0013681	12777
FBgn0013683	155
FBgn0013684	31415
FBgn0013685	68
FBgn0013686	1216088
FBgn0013688	6728
FBgn0013689	16
FBgn0013690	7
FBgn0013691	0
FBgn0013692	1
FBgn0013693	0
FBgn0013694	21
FBgn0013695	0
FBgn0013696	3
FBgn0013697	88
FBgn0013698	16
FBgn0013699	6
FBgn0013700	3
FBgn0013701	6
FBgn0013702	1
FBgn0013703	0
FBgn0013704	43
FBgn0013705	0
FBgn0013706	0
FBgn0013707	0
FBgn0013708	6
FBgn0013709	2
FBgn0013710	25
FBgn0013717	740
FBgn0013718	5062
FBgn0013720	988
FBgn0013725	232
FBgn0013726	1572
FBgn0013732	180
FBgn0013733	26762
FBgn0013746	1987
FBgn0013749	3605
FBgn0013750	2920
FBgn0013751	112
FBgn0013753	387
FBgn0013755	6
FBgn0013756	2361
FBgn0013762	751
FBgn0013763	23277
FBgn0013764	1291
FBgn0013765	8526
FBgn0013767	171
FBgn0013770	40393
FBgn0013771	3605
FBgn0013772	4480
FBgn0013773	1058
FBgn0013799	1467
FBgn0013809	1765
FBgn0013810	4452
FBgn0013811	1263
FBgn0013812	358
FBgn0013813	982
FBgn0013949	1577
FBgn0013953	513
FBgn0013954	6903
FBgn0013972	965
FBgn0013973	531
FBgn0013981	14859
FBgn0013983	1056
FBgn0013984	1216
FBgn0013987	3516
FBgn0013995	6581
FBgn0013997	3230
FBgn0014000	3002
FBgn0014002	26048
FBgn0014006	1862
FBgn0014007	1519
FBgn0014009	4542
FBgn0014010	10085
FBgn0014011	2557
FBgn0014018	6036
FBgn0014019	1360
FBgn0014020	16927
FBgn0014022	304
FBgn0014023	711
FBgn0014024	991
FBgn0014026	45789
FBgn0014028	19227
FBgn0014029	1409
FBgn0014031	5752
FBgn0014032	622
FBgn0014033	720
FBgn0014037	7362
FBgn0014073	1270
FBgn0014075	3506
FBgn0014076	94
FBgn0014092	489
FBgn0014127	2126
FBgn0014133	3478
FBgn0014135	328
FBgn0014141	5675
FBgn0014143	74
FBgn0014163	7444
FBgn0014179	44
FBgn0014184	88075
FBgn0014189	2608
FBgn0014269	807
FBgn0014340	385
FBgn0014342	757
FBgn0014343	488
FBgn0014366	812
FBgn0014368	10
FBgn0014380	1713
FBgn0014388	1434
FBgn0014391	4831
FBgn0014395	560
FBgn0014396	31462
FBgn0014411	2275
FBgn0014417	822
FBgn0014427	7402
FBgn0014454	4
FBgn0014455	3793
FBgn0014464	16
FBgn0014465	8
FBgn0014466	5
FBgn0014469	9491
FBgn0014848	0
FBgn0014849	0
FBgn0014850	1
FBgn0014851	0
FBgn0014857	3555
FBgn0014859	352
FBgn0014861	221
FBgn0014863	25638
FBgn0014865	541
FBgn0014868	3607
FBgn0014869	7817
FBgn0014870	2125
FBgn0014877	2873
FBgn0014879	1085
FBgn0014903+FBgn0053082	3270
FBgn0014906	4887
FBgn0014930	1957
FBgn0014931	180
FBgn0014949	3
FBgn0015000	1899
FBgn0015001	875
FBgn0015008	2768
FBgn0015010	7998
FBgn0015011	1735
FBgn0015019	2306
FBgn0015024	10073
FBgn0015025	183
FBgn0015031	8773
FBgn0015032	80
FBgn0015033	1223
FBgn0015034	1157
FBgn0015035	1494
FBgn0015036	33
FBgn0015037	4606
FBgn0015038	646
FBgn0015039	10395
FBgn0015040	3
FBgn0015075	1068
FBgn0015218	8457
FBgn0015221	41023
FBgn0015222	52988
FBgn0015229	1357
FBgn0015230	1404
FBgn0015239	1855
FBgn0015240	1384
FBgn0015245	11687
FBgn0015247	4181
FBgn0015268	233
FBgn0015269	3157
FBgn0015270	145
FBgn0015271	177
FBgn0015277	1163
FBgn0015278	4905
FBgn0015279	2530
FBgn0015282	5526
FBgn0015283	5609
FBgn0015286	2429
FBgn0015295	623
FBgn0015296	934
FBgn0015298	870
FBgn0015299	647
FBgn0015300	508
FBgn0015316	138
FBgn0015320	4375
FBgn0015321	4880
FBgn0015323	928
FBgn0015324	21917
FBgn0015331	934
FBgn0015336	484
FBgn0015338	1207
FBgn0015351	198
FBgn0015359	1694
FBgn0015360	1397
FBgn0015371	1511
FBgn0015372	899
FBgn0015376	80
FBgn0015379	711
FBgn0015380	370
FBgn0015381	38
FBgn0015391	404
FBgn0015393	437
FBgn0015396	609
FBgn0015399	546
FBgn0015400	392
FBgn0015402	1197
FBgn0015477	3090
FBgn0015509	5170
FBgn0015513	4832
FBgn0015519	213
FBgn0015520	1099
FBgn0015521	12789
FBgn0015522	1160
FBgn0015524	148
FBgn0015527	655
FBgn0015541	3057
FBgn0015543	27
FBgn0015544	1039
FBgn0015546	526
FBgn0015550	6
FBgn0015553	146
FBgn0015558	1108
FBgn0015561	72
FBgn0015568	2254
FBgn0015569	2863
FBgn0015570	2081
FBgn0015571	7065
FBgn0015572	391
FBgn0015574	1250
FBgn0015575	10388
FBgn0015576	4656
FBgn0015577	1838
FBgn0015582	567
FBgn0015583	1630
FBgn0015584	15743
FBgn0015585	6520
FBgn0015586	7052
FBgn0015589	2141
FBgn0015591	821
FBgn0015600	12022
FBgn0015602	797
FBgn0015609	1493
FBgn0015614	4629
FBgn0015615	987
FBgn0015618	171
FBgn0015621	246
FBgn0015622	14392
FBgn0015623	48119
FBgn0015625	618
FBgn0015663	439
FBgn0015664	937
FBgn0015714	2431
FBgn0015721	282
FBgn0015737	4852
FBgn0015754	4885
FBgn0015756	24868
FBgn0015765	886
FBgn0015766+FBgn0065097	56750
FBgn0015770	18
FBgn0015772	4038
FBgn0015773	541
FBgn0015774	761
FBgn0015776	12508
FBgn0015777	11292
FBgn0015778	12342
FBgn0015781	917
FBgn0015789	5190
FBgn0015790	8217
FBgn0015791	4361
FBgn0015793	1063
FBgn0015794	1685
FBgn0015795	9558
FBgn0015797	2377
FBgn0015799	1506
FBgn0015801	2085
FBgn0015803	1965
FBgn0015805	1158
FBgn0015806	4029
FBgn0015808	3464
FBgn0015818	454
FBgn0015828	808
FBgn0015829	803
FBgn0015831	1281
FBgn0015834	6253
FBgn0015838	568
FBgn0015872	5045
FBgn0015903	902
FBgn0015904	215
FBgn0015905	439
FBgn0015919	379
FBgn0015924	6117
FBgn0015925	511
FBgn0015926	18
FBgn0015929	446
FBgn0015949	3165
FBgn0016013	3343
FBgn0016031	5824
FBgn0016032	718
FBgn0016034	699
FBgn0016036	74
FBgn0016038	1982
FBgn0016041	2582
FBgn0016047	187
FBgn0016053	1
FBgn0016054	151
FBgn0016059	4588
FBgn0016061	704
FBgn0016070	2106
FBgn0016075	4113
FBgn0016076	9712
FBgn0016078	2184
FBgn0016080	3768
FBgn0016081	7717
FBgn0016119	10958
FBgn0016120	13256
FBgn0016122	8450
FBgn0016123	4621
FBgn0016126	13684
FBgn0016131	266
FBgn0016641	1488
FBgn0016650	912
FBgn0016660	114
FBgn0016672	1963
FBgn0016675	8383
FBgn0016684	4228
FBgn0016685	2172
FBgn0016687	11325
FBgn0016691	15414
FBgn0016693	9472
FBgn0016694	19057
FBgn0016696	4688
FBgn0016697	4391
FBgn0016698	708
FBgn0016700	5794
FBgn0016701	2918
FBgn0016715	2783
FBgn0016726	9453
FBgn0016754	1804
FBgn0016756	14138
FBgn0016762	285
FBgn0016792	933
FBgn0016794	924
FBgn0016797	2540
FBgn0016917	12401
FBgn0016919	1161
FBgn0016920	211
FBgn0016926	11696
FBgn0016930	2518
FBgn0016970	230
FBgn0016974	1340
FBgn0016976+FBgn0016975	3471
FBgn0016977	6509
FBgn0016978	1370
FBgn0016983	2210
FBgn0016984	3038
FBgn0017414	250
FBgn0017418	3604
FBgn0017424	10
FBgn0017429	931
FBgn0017430	713
FBgn0017448	1130
FBgn0017456	1852
FBgn0017457	1176
FBgn0017482	468
FBgn0017545	53418
FBgn0017550	1735
FBgn0017551	387
FBgn0017556	1606
FBgn0017558	11214
FBgn0017561	551
FBgn0017566	18836
FBgn0017567	7311
FBgn0017572	3322
FBgn0017577	146
FBgn0017578	932
FBgn0017579	21093
FBgn0017581	55371
FBgn0017590	608
FBgn0019624	23977
FBgn0019637	754
FBgn0019643	7653
FBgn0019644	18619
FBgn0019650	640
FBgn0019660	300
FBgn0019661	15741
FBgn0019662	2015
FBgn0019686	424
FBgn0019809	70
FBgn0019828	19216
FBgn0019830	4476
FBgn0019886	11042
FBgn0019890	6911
FBgn0019925	5227
FBgn0019928	1011
FBgn0019929	2950
FBgn0019932	2924
FBgn0019936	17339
FBgn0019938	802
FBgn0019940	2722
FBgn0019947	1974
FBgn0019948	6381
FBgn0019949	525
FBgn0019952	1720
FBgn0019957	9570
FBgn0019960	11798
FBgn0019968	6388
FBgn0019972	1021
FBgn0019982	2756
FBgn0019985	488
FBgn0019990	2175
FBgn0020018	1715
FBgn0020224	2121
FBgn0020235	17076
FBgn0020236	30378
FBgn0020238	19838
FBgn0020248	36
FBgn0020249	2958
FBgn0020251	1455
FBgn0020255	7066
FBgn0020257	1221
FBgn0020258	104
FBgn0020261	2290
FBgn0020269	691
FBgn0020270	297
FBgn0020272	433
FBgn0020277	275
FBgn0020278	1629
FBgn0020279	7263
FBgn0020280	730
FBgn0020294	1022
FBgn0020299	1302
FBgn0020300	1060
FBgn0020304	6508
FBgn0020305	462
FBgn0020307	847
FBgn0020309	5217
FBgn0020312	766
FBgn0020369	3917
FBgn0020370	3931
FBgn0020371	2724
FBgn0020372	1380
FBgn0020376	48
FBgn0020377	70
FBgn0020378	497
FBgn0020379	850
FBgn0020381	966
FBgn0020385	20099
FBgn0020386	8767
FBgn0020388	1715
FBgn0020389	858
FBgn0020391	138
FBgn0020392	1237
FBgn0020399	2341
FBgn0020407	434
FBgn0020412	4685
FBgn0020414	9127
FBgn0020415	8367
FBgn0020416	3079
FBgn0020429	56
FBgn0020440	1809
FBgn0020443	5370
FBgn0020445	496
FBgn0020493	1470
FBgn0020496	5748
FBgn0020497	3696
FBgn0020503	18317
FBgn0020506	4699
FBgn0020508	1723
FBgn0020509	6321
FBgn0020510	1633
FBgn0020513	18580
FBgn0020518	9
FBgn0020521	3083
FBgn0020545	3785
FBgn0020546+FBgn0262462	3
FBgn0020556	11
FBgn0020616	853
FBgn0020617	34
FBgn0020618	29126
FBgn0020620	2327
FBgn0020621	4909
FBgn0020622	1706
FBgn0020626	4305
FBgn0020633	56
FBgn0020637	41
FBgn0020638	0
FBgn0020639	14
FBgn0020640	9
FBgn0020641	3
FBgn0020642	4
FBgn0020643	0
FBgn0020644	0
FBgn0020645	0
FBgn0020646	0
FBgn0020647	8790
FBgn0020653	10363
FBgn0020655	2312
FBgn0020660	6
FBgn0020762	1676
FBgn0020764	13082
FBgn0020765	15
FBgn0020766	1949
FBgn0020767	2330
FBgn0020880	24
FBgn0020887	1345
FBgn0020906	8058
FBgn0020907	3107
FBgn0020908	22279
FBgn0020909	308
FBgn0020910+FBgn0086056	45644
FBgn0020912	925
FBgn0020930	2185
FBgn0021738	86
FBgn0021742	13
FBgn0021750	392
FBgn0021760	16015
FBgn0021761	969
FBgn0021764	1483
FBgn0021765	4643
FBgn0021767	202
FBgn0021768	2543
FBgn0021776	135
FBgn0021795	3800
FBgn0021796	1637
FBgn0021800	1614
FBgn0021814	2856
FBgn0021818	1113
FBgn0021825	1927
FBgn0021847	1961
FBgn0021856	812
FBgn0021872	19116
FBgn0021874	521
FBgn0021875	294
FBgn0021895	1624
FBgn0021906	18945
FBgn0021944	2002
FBgn0021967	5303
FBgn0021979	6612
FBgn0021995	711
FBgn0022023	6116
FBgn0022027	672
FBgn0022029	1438
[truncated: 15,153 more rows]
