# Supplementary material for: The Drosophila transcriptional network is structured by microbiota
Source: BMC Genomics. 2016 Nov 25;17:975. doi: 10.1186/s12864-016-3307-9 (PMC5124311; doi:10.1186/s12864-016-3307-9)
Supplement: Additional file 12: — Data analysis tools. The unzipped folder contains (1) parameters used to align and count reads (align_count_index_reads.txt) and (2) an R script to replicate the data analysis. See README file and R script within folder for instructions. (ZIP 15304 kb) [file 12864_2016_3307_MOESM12_ESM.zip › DobsonEtAlBMCanalysis_submitted/counts_raw/544_6823_4242_N_JC-33_ACAGTG_R1_sn.sam.count]

FBgn0000003	0
FBgn0000008	669
FBgn0000014	492
FBgn0000015	608
FBgn0000017	2424
FBgn0000018	530
FBgn0000022	0
FBgn0000024	2910
FBgn0000028	330
FBgn0000032	1241
FBgn0000036	500
FBgn0000037	507
FBgn0000038	2404
FBgn0000039	322
FBgn0000042	37574
FBgn0000043	7179
FBgn0000045	15239
FBgn0000046	13700
FBgn0000047	1190
FBgn0000052	4845
FBgn0000053	10256
FBgn0000054	1060
FBgn0000055+FBgn0000056	177080
FBgn0000057	2178
FBgn0000061	23
FBgn0000063	386
FBgn0000064	96947
FBgn0000071	10
FBgn0000075	172
FBgn0000077	496
FBgn0000078	9338
FBgn0000079	11931
FBgn0000083	9420
FBgn0000084	2642
FBgn0000092	40
FBgn0000094	9415
FBgn0000097	2092
FBgn0000099	1266
FBgn0000100	30246
FBgn0000108	5735
FBgn0000109	515
FBgn0000114	22831
FBgn0000115	1299
FBgn0000116	59150
FBgn0000117	7731
FBgn0000119	1392
FBgn0000120	40121
FBgn0000121	27703
FBgn0000137	2
FBgn0000139	1092
FBgn0000140	1412
FBgn0000146	306
FBgn0000147	1265
FBgn0000150	16193
FBgn0000152	216
FBgn0000153	3375
FBgn0000157	459
FBgn0000158	52
FBgn0000163	2541
FBgn0000166	10
FBgn0000173	4164
FBgn0000179	179
FBgn0000180	99
FBgn0000181	14908
FBgn0000182+FBgn0266459	5300
FBgn0000183	2658
FBgn0000206	965
FBgn0000210	232
FBgn0000212	2031
FBgn0000216	0
FBgn0000221	291
FBgn0000227	0
FBgn0000228	1516
FBgn0000229	2281
FBgn0000233	45
FBgn0000239	4570
FBgn0000241	320
FBgn0000244	3899
FBgn0000246	291
FBgn0000247	2734
FBgn0000250	4996
FBgn0000251	1932
FBgn0000253	41611
FBgn0000256	12407
FBgn0000257	933
FBgn0000259	4129
FBgn0000261	52208
FBgn0000273	5460
FBgn0000274	2532
FBgn0000276	146
FBgn0000277	15
FBgn0000278	1
FBgn0000279	4
FBgn0000280	0
FBgn0000281	0
FBgn0000283	2542
FBgn0000286	3203
FBgn0000287	1260
FBgn0000289	3861
FBgn0000299	4500
FBgn0000303	679
FBgn0000308	13734
FBgn0000316	887
FBgn0000317	1770
FBgn0000318	3712
FBgn0000319	14005
FBgn0000320	784
FBgn0000326	1081
FBgn0000330	534
FBgn0000337	5
FBgn0000339	2431
FBgn0000346	4241
FBgn0000351	33
FBgn0000352	688
FBgn0000355	113
FBgn0000356	2
FBgn0000357	34
FBgn0000358	0
FBgn0000359	0
FBgn0000360	2
FBgn0000370	35920
FBgn0000376	500
FBgn0000377	836
FBgn0000382	4835
FBgn0000384	599
FBgn0000394	780
FBgn0000395	472
FBgn0000404	1544
FBgn0000405	2827
FBgn0000406	33790
FBgn0000409	14819
FBgn0000411	349
FBgn0000412	4161
FBgn0000413	2246
FBgn0000414	3564
FBgn0000416	49662
FBgn0000422	3413
FBgn0000426	409
FBgn0000427	49
FBgn0000439	117
FBgn0000442	95
FBgn0000447	5068
FBgn0000449	22
FBgn0000451	356
FBgn0000454	6641
FBgn0000455+FBgn0065087	2781
FBgn0000459	353
FBgn0000463	292
FBgn0000464	2725
FBgn0000473	12339
FBgn0000477	3094
FBgn0000479	3756
FBgn0000482	737
FBgn0000489	7003
FBgn0000490	715
FBgn0000492	390
FBgn0000497	459
FBgn0000499	2794
FBgn0000500	410
FBgn0000504	2544
FBgn0000520	393
FBgn0000524	478
FBgn0000527	540
FBgn0000529	26
FBgn0000533	302
FBgn0000535	904
FBgn0000536	6328
FBgn0000541	5724
FBgn0000542	331
FBgn0000543	900
FBgn0000546	877
FBgn0000547	2153
FBgn0000551	16
FBgn0000552	1
FBgn0000556	195465
FBgn0000557	7465
FBgn0000559	106631
FBgn0000560	133
FBgn0000562	3094
FBgn0000564	10
FBgn0000565	2129
FBgn0000566	3766
FBgn0000567	759
FBgn0000568	2917
FBgn0000575	2564
FBgn0000576	70
FBgn0000577	220
FBgn0000578	995
FBgn0000579	43607
FBgn0000581	3731
FBgn0000588	168
FBgn0000591	2
FBgn0000592	37890
FBgn0000594	0
FBgn0000606	15
FBgn0000611	3651
FBgn0000615	40317
FBgn0000617	391
FBgn0000618	333
FBgn0000625	133
FBgn0000629	862
FBgn0000633	416
FBgn0000635	3352
FBgn0000636	1761
FBgn0000639	11
FBgn0000640	12
FBgn0000644	18
FBgn0000658	83
FBgn0000659	1247
FBgn0000662	2068
FBgn0000667	8589
FBgn0000709	1129
FBgn0000711	2661
FBgn0000715	420
FBgn0000719	914
FBgn0000721	7229
FBgn0000723	3204
FBgn0000808	48
FBgn0000810	717
FBgn0000826	35
FBgn0000927	50
FBgn0000928	147
FBgn0000964	86
FBgn0000996	398
FBgn0001075	569
FBgn0001077	41
FBgn0001079	309
FBgn0001083	273
FBgn0001084	160
FBgn0001085	224
FBgn0001086	885
FBgn0001087	1951
FBgn0001089	2171
FBgn0001090	5295
FBgn0001091	26678
FBgn0001092	24235
FBgn0001098	11564
FBgn0001104	1515
FBgn0001105	7105
FBgn0001108	3227
FBgn0001112	3185
FBgn0001114	13414
FBgn0001120	12
FBgn0001122	2863
FBgn0001123	2462
FBgn0001124	22639
FBgn0001125	17902
FBgn0001128	24808
FBgn0001133	839
FBgn0001134	316
FBgn0001137	1057
FBgn0001138	116
FBgn0001139	3659
FBgn0001142	7229
FBgn0001145	31800
FBgn0001147	172
FBgn0001148	76
FBgn0001149	30290
FBgn0001150	53
FBgn0001168	2578
FBgn0001169	1078
FBgn0001170	52
FBgn0001174	5
FBgn0001179	1222
FBgn0001180	196
FBgn0001185	589
FBgn0001186	10769
FBgn0001187	8969
FBgn0001189	1778
FBgn0001197	2253
FBgn0001202	1903
FBgn0001206	343
FBgn0001208	14496
FBgn0001215	12670
FBgn0001216	7812
FBgn0001217	14193
FBgn0001218	23258
FBgn0001220	18015
FBgn0001222	2013
FBgn0001224	1523
FBgn0001225	4085
FBgn0001226	2555
FBgn0001227	41
FBgn0001228+FBgn0001223	7123
FBgn0001229	153
FBgn0001230	1883
FBgn0001233	46669
FBgn0001234+FBgn0263537	6776
FBgn0001235	2518
FBgn0001247	3585
FBgn0001248	33530
FBgn0001250	4376
FBgn0001253	62
FBgn0001254	2
FBgn0001255	50
FBgn0001256	5
FBgn0001257	4550
FBgn0001258	1817
FBgn0001259	95
FBgn0001263	3795
FBgn0001269	527
FBgn0001276	268
FBgn0001280	2713
FBgn0001281	4856
FBgn0001285	650
FBgn0001291	2359
FBgn0001296	1377
FBgn0001297	10338
FBgn0001301	2696
FBgn0001308	4466
FBgn0001311	261
FBgn0001313	604
FBgn0001319	109
FBgn0001320	350
FBgn0001321	47
FBgn0001323	359
FBgn0001324	2180
FBgn0001325	46
FBgn0001330	303
FBgn0001332	1571
FBgn0001341	498
FBgn0001404	3283
FBgn0001491	1035
FBgn0001565	2350
FBgn0001612	503
FBgn0001624	4652
FBgn0001941	3993
FBgn0001942	50916
FBgn0001961	4158
FBgn0001965	1842
FBgn0001967	0
FBgn0001970	4
FBgn0001974	555
FBgn0001977	1546
FBgn0001978	3015
FBgn0001981	263
FBgn0001983	7
FBgn0001986	1153
FBgn0001987	1331
FBgn0001989	4143
FBgn0001990	371
FBgn0001991	4505
FBgn0001992	155
FBgn0001994	2666
FBgn0001995	944
FBgn0002021	1190
FBgn0002022	2945
FBgn0002023	634
FBgn0002031	5309
FBgn0002036	5535
FBgn0002044	2644
FBgn0002069	683
FBgn0002121	3590
FBgn0002174	5195
FBgn0002183	2127
FBgn0002283	1018
FBgn0002284	6476
FBgn0002306	1526
FBgn0002354	476
FBgn0002413	3154
FBgn0002431	8264
FBgn0002440	1
FBgn0002441	1799
FBgn0002466+FBgn0266678	479
FBgn0002521	2160
FBgn0002522	124
FBgn0002524	1834
FBgn0002525	2719
FBgn0002526	1347
FBgn0002531	13
FBgn0002533	7
FBgn0002534	3
FBgn0002535	2
FBgn0002542	1361
FBgn0002552	809
FBgn0002561	0
FBgn0002562	96
FBgn0002563	2319
FBgn0002564	71
FBgn0002565	2097
FBgn0002566	2879
FBgn0002567	3468
FBgn0002569	5400
FBgn0002570	71564
FBgn0002571	4896
FBgn0002573	128
FBgn0002576	87
FBgn0002577	27
FBgn0002579	21266
FBgn0002590	25917
FBgn0002592	31
FBgn0002593	29326
FBgn0002607	30900
FBgn0002609	59
FBgn0002622	31932
FBgn0002626	23881
FBgn0002629	3
FBgn0002631	1
FBgn0002632	2
FBgn0002633	4
FBgn0002638	2014
FBgn0002641	858
FBgn0002643	1964
FBgn0002645	4421
FBgn0002673	2370
FBgn0002707	280
FBgn0002709+FBgn0028581	6228
FBgn0002715	1512
FBgn0002716	59
FBgn0002719	34766
FBgn0002723	844
FBgn0002732	19
FBgn0002733	187
FBgn0002734	1
FBgn0002735	13
FBgn0002736	694
FBgn0002772	13862
FBgn0002773	34397
FBgn0002774	2147
FBgn0002775	654
FBgn0002778	1008
FBgn0002780	2731
FBgn0002783	1963
FBgn0002787	4914
FBgn0002789	10195
FBgn0002791	1302
FBgn0002838	172
FBgn0002842	334
FBgn0002855	12997
FBgn0002856	5255
FBgn0002862	17211
FBgn0002863	0
FBgn0002865	24835
FBgn0002868	39842
FBgn0002869	644
FBgn0002872	516
FBgn0002873	5067
FBgn0002878	358
FBgn0002887	694
FBgn0002891	500
FBgn0002899	235
FBgn0002901	539
FBgn0002905	547
FBgn0002906	1187
FBgn0002914	3280
FBgn0002917	973
FBgn0002921	54134
FBgn0002922	64
FBgn0002924	685
FBgn0002926	19
FBgn0002930	6998
FBgn0002931	354
FBgn0002932	289
FBgn0002933	0
FBgn0002936	0
FBgn0002937	1500
FBgn0002938	18297
FBgn0002939	2683
FBgn0002940	178624
FBgn0002941	57
FBgn0002945	538
FBgn0002948	259
FBgn0002962	47
FBgn0002973	2873
FBgn0002985	404
FBgn0002989	323
FBgn0003002	55
FBgn0003008	707
FBgn0003009	1093
FBgn0003011	143
FBgn0003015	21
FBgn0003023	59
FBgn0003028	353
FBgn0003034	8924
FBgn0003041	1066
FBgn0003042	345
FBgn0003044	1178
FBgn0003046	22
FBgn0003048	1439
FBgn0003053	1601
FBgn0003057	0
FBgn0003060	5
FBgn0003062	1082
FBgn0003065	1
FBgn0003068	1394
FBgn0003071	15793
FBgn0003074	25570
FBgn0003076	16472
FBgn0003079	872
FBgn0003082	405
FBgn0003086	0
FBgn0003087	490
FBgn0003089	108
FBgn0003090	314
FBgn0003091	1625
FBgn0003093	3259
FBgn0003114	12
FBgn0003116	1064
FBgn0003117	72
FBgn0003118	810
FBgn0003124	3775
FBgn0003129	209
FBgn0003130	10
FBgn0003132	3178
FBgn0003134	7665
FBgn0003137	4091
FBgn0003139	856
FBgn0003140	958
FBgn0003141	1553
FBgn0003145	939
FBgn0003149	18782
FBgn0003159	7020
FBgn0003162	1742
FBgn0003165	2330
FBgn0003169	2194
FBgn0003174	69
FBgn0003175	2896
FBgn0003187	4834
FBgn0003189	1686
FBgn0003204	2676
FBgn0003205	2288
FBgn0003206	1675
FBgn0003209	2755
FBgn0003210	2105
FBgn0003218	6011
FBgn0003227	50
FBgn0003231	20113
FBgn0003248	1187
FBgn0003249	3070
FBgn0003250	8129
FBgn0003254	694
FBgn0003255	89
FBgn0003256	1468
FBgn0003257	353
FBgn0003261	18406
FBgn0003267	55
FBgn0003268	422
FBgn0003270	1
FBgn0003274	27651
FBgn0003275	1482
FBgn0003277	2216
FBgn0003278	280
FBgn0003279	36084
FBgn0003285	168
FBgn0003292	115
FBgn0003295	51
FBgn0003300	33
FBgn0003301	2793
FBgn0003302	1603
FBgn0003308	2266
FBgn0003310	1589
FBgn0003312	31
FBgn0003313+FBgn0263087	23
FBgn0003317	1454
FBgn0003319	7
FBgn0003321	3288
FBgn0003326	122
FBgn0003328	2015
FBgn0003330	480
FBgn0003334	1901
FBgn0003339	234
FBgn0003345	2674
FBgn0003346	2128
FBgn0003353	524
FBgn0003356	2692
FBgn0003357	3595
FBgn0003358	6509
FBgn0003360	65821
FBgn0003366	4417
FBgn0003372	34
FBgn0003373	0
FBgn0003374	2
FBgn0003375	0
FBgn0003377	1
FBgn0003378	0
FBgn0003380	3090
FBgn0003382	50
FBgn0003386	1226
FBgn0003388	340
FBgn0003390	775
FBgn0003391	1955
FBgn0003392	9718
FBgn0003396	2603
FBgn0003401	55
FBgn0003410	3469
FBgn0003411	22
FBgn0003415	2725
FBgn0003416	547
FBgn0003423	8560
FBgn0003429	4340
FBgn0003430	120
FBgn0003435	29539
FBgn0003444	394
FBgn0003447	1304
FBgn0003448	2
FBgn0003449	1160
FBgn0003450	45
FBgn0003459	761
FBgn0003460	479
FBgn0003462	24300
FBgn0003463	2682
FBgn0003464	2324
FBgn0003475	8972
FBgn0003479	465
FBgn0003480	109
FBgn0003482	34
FBgn0003483	295
FBgn0003486	0
FBgn0003495	1056
FBgn0003499	328
FBgn0003502+FBgn0262374	1269
FBgn0003510+FBgn0003511	438
FBgn0003512	740
FBgn0003513	226
FBgn0003514	3311
FBgn0003515	1290
FBgn0003517	34154
FBgn0003520	3047
FBgn0003525	35
FBgn0003527	425
FBgn0003545	1485
FBgn0003557	3360
FBgn0003559	1119
FBgn0003567	1561
FBgn0003575	1710
FBgn0003598	1051
FBgn0003607	2276
FBgn0003612	3504
FBgn0003638	9081
FBgn0003651	1902
FBgn0003654	1062
FBgn0003655	34
FBgn0003656	9590
FBgn0003660	5929
FBgn0003676	2679
FBgn0003683	0
FBgn0003687	295
FBgn0003701	500
FBgn0003710	430
FBgn0003714	543
FBgn0003716	2608
FBgn0003719	107
FBgn0003720	20
FBgn0003721	18207
FBgn0003731	3743
FBgn0003732	2725
FBgn0003733	397
FBgn0003741	328
FBgn0003742	1438
FBgn0003744	2235
FBgn0003747	2
FBgn0003748	20467
FBgn0003751	22
FBgn0003861	15710
FBgn0003862	2727
FBgn0003863	44538
FBgn0003865	0
FBgn0003866	527
FBgn0003867	1836
FBgn0003870	2422
FBgn0003882	1262
FBgn0003884	56560
FBgn0003885	10173
FBgn0003886	751
FBgn0003887	13315
FBgn0003888	3061
FBgn0003889	42097
FBgn0003890	4418
FBgn0003891	15804
FBgn0003892	583
FBgn0003896	419
FBgn0003900	619
FBgn0003916	0
FBgn0003920	0
FBgn0003922	0
FBgn0003923	0
FBgn0003926	0
FBgn0003930	6
FBgn0003931	3
FBgn0003933	0
FBgn0003934	2
FBgn0003935	0
FBgn0003936	0
FBgn0003938	5
FBgn0003941	21145
FBgn0003942	30310
FBgn0003943	19210
FBgn0003944	556
FBgn0003950	283
FBgn0003961	3621
FBgn0003963	423
FBgn0003964	1552
FBgn0003965	1704
FBgn0003969	1039
FBgn0003975	201
FBgn0003977	866
FBgn0003978	271
FBgn0003979	5
FBgn0003980	4
FBgn0003983	0
FBgn0003984	449
FBgn0003996	686
FBgn0003997	457
FBgn0004003	1062
FBgn0004009	87
FBgn0004028	14679
FBgn0004034	4
FBgn0004045	47
FBgn0004047	436
FBgn0004049	1709
FBgn0004050	1344
FBgn0004052	7
FBgn0004053	2
FBgn0004054	0
FBgn0004055	2359
FBgn0004057	5715
FBgn0004066	4328
FBgn0004087	290
FBgn0004101	467
FBgn0004102	317
FBgn0004103	7268
FBgn0004106	284
FBgn0004107	100
FBgn0004108	528
FBgn0004110	3
FBgn0004117	15004
FBgn0004118	469
FBgn0004132	729
FBgn0004133	2204
FBgn0004143	2
FBgn0004167	10868
FBgn0004168	306
FBgn0004169	21813
FBgn0004170	0
FBgn0004171	7097
FBgn0004172	1888
FBgn0004173	11893
FBgn0004174	9541
FBgn0004175	5573
FBgn0004177	10891
FBgn0004179	4659
FBgn0004181	152518
FBgn0004183	6
FBgn0004185	0
FBgn0004186	1
FBgn0004187	5
FBgn0004188	0
FBgn0004189	0
FBgn0004190	1
FBgn0004191	6
FBgn0004192	0
FBgn0004197	393
FBgn0004198	1377
FBgn0004227	2665
FBgn0004228	860
FBgn0004237	4796
FBgn0004240	94
FBgn0004242	7331
FBgn0004244	1729
FBgn0004359	684
FBgn0004360	232
FBgn0004362	2050
FBgn0004363	29604
FBgn0004364	1528
FBgn0004367	328
FBgn0004368	2135
FBgn0004369	1971
FBgn0004370	3012
FBgn0004372	343
FBgn0004373	6774
FBgn0004374	2044
FBgn0004378	425
FBgn0004379	1708
FBgn0004380	1273
FBgn0004381	941
FBgn0004387	2476
FBgn0004389	0
FBgn0004390	1041
FBgn0004391	943
FBgn0004394	78
FBgn0004395	1082
FBgn0004396	1358
FBgn0004397	2973
FBgn0004400	32
FBgn0004401	8260
FBgn0004403	10528
FBgn0004404	5065
FBgn0004406	473
FBgn0004407+FBgn0064115	961
FBgn0004414	3770
FBgn0004419	3997
FBgn0004425	791
FBgn0004426	765
FBgn0004427	248
FBgn0004428	809
FBgn0004429	2883
FBgn0004430	63
FBgn0004431	9
FBgn0004432	29052
FBgn0004436	4212
FBgn0004449	3334
FBgn0004456	1664
FBgn0004462	1165
FBgn0004463	459
FBgn0004465	1595
FBgn0004507	23464
FBgn0004509	3910
FBgn0004510	454
FBgn0004511	3
FBgn0004512	5605
FBgn0004513	927
FBgn0004514	109
FBgn0004516	3768
FBgn0004552	595
FBgn0004554	14
FBgn0004556	233
FBgn0004567	74
FBgn0004569	516
FBgn0004573	177
FBgn0004574	5146
FBgn0004575	2719
FBgn0004577	14
FBgn0004580	2678
FBgn0004581	1375
FBgn0004583	1174
FBgn0004584	848
FBgn0004587	6516
FBgn0004588	0
FBgn0004589	12
FBgn0004590	0
FBgn0004591	1
FBgn0004592	0
FBgn0004593	9
FBgn0004594	3
FBgn0004595	2478
FBgn0004597	584
FBgn0004598	2854
FBgn0004606	632
FBgn0004607	954
FBgn0004611	3712
FBgn0004618	272
FBgn0004619	264
FBgn0004620	475
FBgn0004622	172
FBgn0004623	7037
FBgn0004629	0
FBgn0004635	617
FBgn0004636	4340
FBgn0004638	2110
FBgn0004643	700
FBgn0004644	144
FBgn0004646	2920
FBgn0004647	725
FBgn0004648	6342
FBgn0004649+FBgn0263530	79
FBgn0004650	950
FBgn0004652	1472
FBgn0004654	16700
FBgn0004655	3188
FBgn0004656	4005
FBgn0004657	3994
FBgn0004666	110
FBgn0004687	5146
FBgn0004698	2166
FBgn0004777	24
FBgn0004778	6
FBgn0004779	1
FBgn0004780	10
FBgn0004781	13
FBgn0004782	1
FBgn0004783	0
FBgn0004784	6268
FBgn0004795	1452
FBgn0004797	2250
FBgn0004811	1075
FBgn0004828	12712
FBgn0004832	581
FBgn0004837	734
FBgn0004838	16279
FBgn0004839	697
FBgn0004841	147
FBgn0004842	34
FBgn0004852	3510
FBgn0004854	370
FBgn0004855	569
FBgn0004856	1374
FBgn0004858	1026
FBgn0004859	1159
FBgn0004860	346
FBgn0004861	548
FBgn0004862	52
FBgn0004863	52
FBgn0004864	1301
FBgn0004865	283
FBgn0004867	30042
FBgn0004868	10165
FBgn0004870	118
FBgn0004872	104
FBgn0004875	4438
FBgn0004876	6826
FBgn0004878	0
FBgn0004880	1050
FBgn0004882	16470
FBgn0004885	2861
FBgn0004888	11880
FBgn0004889	4563
FBgn0004892	138
FBgn0004893	1172
FBgn0004895	21
FBgn0004896	55
FBgn0004897	11
FBgn0004898	15
FBgn0004901	380
FBgn0004903	3034
FBgn0004907	31805
FBgn0004908	512
FBgn0004910	1946
FBgn0004911	23
FBgn0004913	2157
FBgn0004914	5302
FBgn0004915	1805
FBgn0004919	1714
FBgn0004921	12989
FBgn0004924	4093
FBgn0004926	5118
FBgn0004956	313
FBgn0004957	390
FBgn0004959	8
FBgn0005198	1593
FBgn0005278	10040
FBgn0005322	1823
FBgn0005355	901
FBgn0005386	3066
FBgn0005390	27
FBgn0005391	49
FBgn0005411	2635
FBgn0005427	1538
FBgn0005533	19441
FBgn0005536	6916
FBgn0005558	271
FBgn0005561	417
FBgn0005564	870
FBgn0005585	22928
FBgn0005586	2050
FBgn0005590	4
FBgn0005592	270
FBgn0005593	34043
FBgn0005596	858
FBgn0005612	2016
FBgn0005613	165
FBgn0005614	7642
FBgn0005617	867
FBgn0005619	943
FBgn0005624	171
FBgn0005626	2007
FBgn0005631	1137
FBgn0005632	7623
FBgn0005633	76
FBgn0005636	624
FBgn0005638	113
FBgn0005640	2412
FBgn0005642	1174
FBgn0005648	1688
FBgn0005649	4521
FBgn0005654+FBgn0085344	5759
FBgn0005655	294
FBgn0005658	164
FBgn0005659	1403
FBgn0005660	158
FBgn0005664	806
FBgn0005666	31738
FBgn0005670	2382
FBgn0005671	19911
FBgn0005672	1984
FBgn0005674	2125
FBgn0005677	562
FBgn0005683	300
FBgn0005694	1610
FBgn0005695	705
FBgn0005696	112
FBgn0005771	1451
FBgn0005775	650
FBgn0005777	2790
FBgn0005778	870
FBgn0005779	673
FBgn0008635	5085
FBgn0008636	50
FBgn0008646	74
FBgn0008651	172
FBgn0010014	662
FBgn0010015	811
FBgn0010019	968726
FBgn0010038	987
FBgn0010039	799
FBgn0010040	17
FBgn0010041	452
FBgn0010042	11
FBgn0010043	185
FBgn0010044	244
FBgn0010051	3746
FBgn0010052	137
FBgn0010053	11868
FBgn0010078	22932
FBgn0010097	10
FBgn0010100	52073
FBgn0010105	389
FBgn0010109	0
FBgn0010113	2150
FBgn0010114	3582
FBgn0010173	2045
FBgn0010194	245
FBgn0010197	43
FBgn0010198	15676
FBgn0010213	5855
FBgn0010215	3441
FBgn0010217	70942
FBgn0010220	686
FBgn0010222	2076
FBgn0010223	567
FBgn0010225	19136
FBgn0010226	18176
FBgn0010228	5065
FBgn0010235	3294
FBgn0010238	2670
FBgn0010240	228
FBgn0010241	1539
FBgn0010246	6160
FBgn0010247	1421
FBgn0010258	914
FBgn0010263	8119
FBgn0010265	24613
FBgn0010269	750
FBgn0010278	1130
FBgn0010280	4582
FBgn0010282	1702
FBgn0010287	511
FBgn0010288	6292
FBgn0010292	611
FBgn0010294	0
FBgn0010295	0
FBgn0010296	0
FBgn0010300	1099
FBgn0010303	1593
FBgn0010309	1247
FBgn0010313	1909
FBgn0010314	247
FBgn0010315	490
FBgn0010316	568
FBgn0010317	74
FBgn0010323	15
FBgn0010328	1929
FBgn0010329	286
FBgn0010333	2413
FBgn0010339	1464
FBgn0010340	482
FBgn0010341	3987
FBgn0010342	389
FBgn0010348	12903
FBgn0010350	6215
FBgn0010352	47484
FBgn0010355	2923
FBgn0010356	633
FBgn0010357	29356
FBgn0010358	48
FBgn0010359	0
FBgn0010379	3334
FBgn0010380	2856
FBgn0010381	1358
FBgn0010382	649
FBgn0010383	532
FBgn0010385	32
FBgn0010387	17087
FBgn0010388	46
FBgn0010389	770
FBgn0010391	2744
FBgn0010395	906
FBgn0010397	2448
FBgn0010398	376
FBgn0010399	442
FBgn0010401	1285
FBgn0010403	1365
FBgn0010406	1722
FBgn0010407	98
FBgn0010408	11375
FBgn0010409	18086
FBgn0010411	30934
FBgn0010412	11650
FBgn0010414	351
FBgn0010415	7791
FBgn0010416	900
FBgn0010417	987
FBgn0010421	621
FBgn0010422	1366
FBgn0010423	689
FBgn0010424	1064
FBgn0010425	1365
FBgn0010431	148
FBgn0010433	1
FBgn0010434	8901
FBgn0010435	21134
FBgn0010438	87
FBgn0010441	880
FBgn0010452	408
FBgn0010453	170
FBgn0010470	6044
FBgn0010473	2618
FBgn0010482	7303
FBgn0010488	18572
FBgn0010497	1304
FBgn0010501	380
FBgn0010504	5849
FBgn0010516	7628
FBgn0010520	317
FBgn0010531	1025
FBgn0010548	18352
FBgn0010549	106
FBgn0010551	8223
FBgn0010575	2944
FBgn0010583	2397
FBgn0010590	5356
FBgn0010591	2327
FBgn0010602	2280
FBgn0010607	385
FBgn0010611	5058
FBgn0010612	10597
FBgn0010620	3205
FBgn0010621	3024
FBgn0010622	537
FBgn0010638	4219
FBgn0010651	3933
FBgn0010660	1663
FBgn0010741	1180
FBgn0010747	4797
FBgn0010750	1044
FBgn0010762	1990
FBgn0010768	186
FBgn0010770	351
FBgn0010772	3846
FBgn0010774	2977
FBgn0010786	5206
FBgn0010803	2077
FBgn0010808	3261
FBgn0010812	1575
FBgn0010825	3512
FBgn0010830	591
FBgn0010877	2088
FBgn0010894	875
FBgn0010905	2958
FBgn0010909	4114
FBgn0010926	467
FBgn0011016	3257
FBgn0011020	208
FBgn0011202	2161
FBgn0011204	4023
FBgn0011205	2792
FBgn0011206	22638
FBgn0011207	2009
FBgn0011211	51470
FBgn0011217	21696
FBgn0011224	7859
FBgn0011225	20541
FBgn0011227	5160
FBgn0011230	14752
FBgn0011232	1044
FBgn0011236	1167
FBgn0011239	1866
FBgn0011241	1142
FBgn0011244	19959
FBgn0011259	1070
FBgn0011260	937
FBgn0011270	7385
FBgn0011272	22228
FBgn0011273+FBgn0039374	6163
FBgn0011274	3674
FBgn0011276	7
FBgn0011277	15
FBgn0011278	68
FBgn0011279	393
FBgn0011280	10657
FBgn0011281	2130
FBgn0011282	4
FBgn0011283	778
FBgn0011284	29578
FBgn0011286	7455
FBgn0011288	2088
FBgn0011289	3324
FBgn0011290	834
FBgn0011291	471
FBgn0011293	1260
FBgn0011294	408
FBgn0011296	4358
FBgn0011297	687
FBgn0011300	2106
FBgn0011305	1197
FBgn0011327	5342
FBgn0011335	419
FBgn0011336	6984
FBgn0011361	6455
FBgn0011455	8217
FBgn0011474	834
FBgn0011476	505
FBgn0011481	2045
FBgn0011509	880
FBgn0011554	324
FBgn0011555	2672
FBgn0011556	792
FBgn0011559	48638
FBgn0011566	446
FBgn0011569	413
FBgn0011570	1351
FBgn0011571	1448
FBgn0011573	3326
FBgn0011576	0
FBgn0011581	1192
FBgn0011582	299
FBgn0011584	7809
FBgn0011586	1693
FBgn0011589	310
FBgn0011591	541
FBgn0011592	1148
FBgn0011596	3707
FBgn0011603	2784
FBgn0011604	3711
FBgn0011606	5451
FBgn0011638	1973
FBgn0011640	2505
FBgn0011642	2709
FBgn0011648	1941
FBgn0011653	13
FBgn0011655	1174
FBgn0011656	2726
FBgn0011659	236
FBgn0011660	868
FBgn0011661	10635
FBgn0011666	1710
FBgn0011668	30605
FBgn0011669	37899
FBgn0011670	4948
FBgn0011672	4855
FBgn0011674	376
FBgn0011676	310
FBgn0011692	265
FBgn0011693	4389
FBgn0011694	52751
FBgn0011695	55064
FBgn0011701	589
FBgn0011703	216
FBgn0011704	810
FBgn0011705	610
FBgn0011706	63
FBgn0011708	3163
FBgn0011710	1318
FBgn0011715	740
FBgn0011722	2115
FBgn0011723	238
FBgn0011725	19334
FBgn0011726	7312
FBgn0011737	2956
FBgn0011739	2277
FBgn0011740	1918
FBgn0011741	781
FBgn0011742	3195
FBgn0011743	3241
FBgn0011745	2531
FBgn0011746	1192
FBgn0011747	9485
FBgn0011754	7765
FBgn0011758	93
FBgn0011760	9813
FBgn0011761	55
FBgn0011762	59
FBgn0011763	2130
FBgn0011764	1655
FBgn0011766	3300
FBgn0011768	8069
FBgn0011769	342
FBgn0011770	4795
FBgn0011771	984
FBgn0011774	367
FBgn0011785	1850
FBgn0011787	958
FBgn0011802	1121
FBgn0011812	2
FBgn0011817	4260
FBgn0011818	1421
FBgn0011822	139
FBgn0011824	497
FBgn0011826	1750
FBgn0011828	1625
FBgn0011829	94
FBgn0011832	0
FBgn0011834	2024
FBgn0011836	864
FBgn0011837	3585
FBgn0011840	0
FBgn0011844	0
FBgn0011845	1
FBgn0011848	0
FBgn0011849	0
FBgn0011850	0
FBgn0011851	0
FBgn0011852	0
FBgn0011853	0
FBgn0011855	0
FBgn0011858	0
FBgn0011859	3
FBgn0011860	0
FBgn0011861	0
FBgn0011862	0
FBgn0011863	0
FBgn0011864	0
FBgn0011865	0
FBgn0011866	0
FBgn0011867	0
FBgn0011868	0
FBgn0011869	0
FBgn0011870	0
FBgn0011871	1
FBgn0011872	1
FBgn0011877	1
FBgn0011878	0
FBgn0011879	0
FBgn0011880	0
FBgn0011881	0
FBgn0011882	0
FBgn0011883	0
FBgn0011884	0
FBgn0011885	0
FBgn0011887	0
FBgn0011888	0
FBgn0011889	0
FBgn0011890	0
FBgn0011891	0
FBgn0011892	2
FBgn0011893	1
FBgn0011894	0
FBgn0011895	1
FBgn0011896	0
FBgn0011897	0
FBgn0011902	0
FBgn0011904	0
FBgn0011905	0
FBgn0011906	0
FBgn0011909	0
FBgn0011910	0
FBgn0011915	0
FBgn0011916	1
FBgn0011919	0
FBgn0011921	0
FBgn0011927	0
FBgn0011928	0
FBgn0011931	0
FBgn0011932	0
FBgn0011933	0
FBgn0011934	0
FBgn0011935	0
FBgn0011936	0
FBgn0011937	0
FBgn0011938	0
FBgn0011944	0
FBgn0011945	0
FBgn0011948	0
FBgn0011949	0
FBgn0011950	0
FBgn0011951	0
FBgn0011952	0
FBgn0011953	0
FBgn0011954	0
FBgn0011955	1
FBgn0011956	0
FBgn0011957	0
FBgn0011958	0
FBgn0011959	0
FBgn0011960	0
FBgn0011961	0
FBgn0011962	0
FBgn0011963	0
FBgn0011965	1
FBgn0011966	0
FBgn0011970	0
FBgn0011971	0
FBgn0011974	0
FBgn0011975	0
FBgn0011976	0
FBgn0011977	0
FBgn0011980	0
FBgn0011981	0
FBgn0011982	0
FBgn0011983	0
FBgn0011984	0
FBgn0011985	0
FBgn0011986	0
FBgn0011987	3
FBgn0011993	0
FBgn0011994	0
FBgn0011998	0
FBgn0011999	0
FBgn0012000	0
FBgn0012001	0
FBgn0012002	0
FBgn0012003	0
FBgn0012004	0
FBgn0012009	0
FBgn0012010	0
FBgn0012011	0
FBgn0012016	0
FBgn0012017	0
FBgn0012018	0
FBgn0012024	0
FBgn0012025	4
FBgn0012026	0
FBgn0012027	0
FBgn0012028	0
FBgn0012034	35189
FBgn0012036	33039
FBgn0012037	8647
FBgn0012042	123
FBgn0012051	2282
FBgn0012058	3643
FBgn0012344	605
FBgn0013263+FBgn0260233	4181
FBgn0013269	1303
FBgn0013272	27584
FBgn0013275	1
FBgn0013276	1
FBgn0013277	2
FBgn0013278	24
FBgn0013279	1
FBgn0013300	3104
FBgn0013301	3619
FBgn0013303	1520
FBgn0013305	7955
FBgn0013307	806
FBgn0013308	128
FBgn0013323	163
FBgn0013325	26369
FBgn0013334	7598
FBgn0013342	7815
FBgn0013343	1356
FBgn0013347	1645
FBgn0013348	2876
FBgn0013432	680
FBgn0013433	156
FBgn0013435	308
FBgn0013467	2208
FBgn0013469	356
FBgn0013531	321
FBgn0013548	151
FBgn0013563	814
FBgn0013576	13626
FBgn0013672	72090
FBgn0013673	159
FBgn0013674	459343
FBgn0013675	101923
FBgn0013676	290439
FBgn0013678	118590
FBgn0013679	28479
FBgn0013680	807
FBgn0013681	9572
FBgn0013683	109
FBgn0013684	17536
FBgn0013685	118
FBgn0013686	1113052
FBgn0013688	2054
FBgn0013689	19
FBgn0013690	16
FBgn0013691	2
FBgn0013692	0
FBgn0013693	0
FBgn0013694	23
FBgn0013695	6
FBgn0013696	4
FBgn0013697	341
FBgn0013698	53
FBgn0013699	17
FBgn0013700	1
FBgn0013701	0
FBgn0013702	1
FBgn0013703	0
FBgn0013704	35
FBgn0013705	0
FBgn0013706	0
FBgn0013707	0
FBgn0013708	72
FBgn0013709	0
FBgn0013710	62
FBgn0013717	707
FBgn0013718	4552
FBgn0013720	1036
FBgn0013725	438
FBgn0013726	1389
FBgn0013732	229
FBgn0013733	24355
FBgn0013746	1849
FBgn0013749	3147
FBgn0013750	2802
FBgn0013751	104
FBgn0013753	456
FBgn0013755	13
FBgn0013756	2529
FBgn0013762	647
FBgn0013763	19137
FBgn0013764	1534
FBgn0013765	10182
FBgn0013767	142
FBgn0013770	25375
FBgn0013771	2585
FBgn0013772	9030
FBgn0013773	1360
FBgn0013799	1348
FBgn0013809	1999
FBgn0013810	4913
FBgn0013811	1609
FBgn0013812	926
FBgn0013813	3384
FBgn0013949	985
FBgn0013953	446
FBgn0013954	7934
FBgn0013972	923
FBgn0013973	648
FBgn0013981	13889
FBgn0013983	915
FBgn0013984	1092
FBgn0013987	3263
FBgn0013995	8907
FBgn0013997	3078
FBgn0014000	2410
FBgn0014002	23881
FBgn0014006	2339
FBgn0014007	1384
FBgn0014009	4593
FBgn0014010	9021
FBgn0014011	2424
FBgn0014018	3936
FBgn0014019	1648
FBgn0014020	13790
FBgn0014022	295
FBgn0014023	807
FBgn0014024	1325
FBgn0014026	40257
FBgn0014028	13605
FBgn0014029	1375
FBgn0014031	5745
FBgn0014032	636
FBgn0014033	754
FBgn0014037	7042
FBgn0014073	1183
FBgn0014075	3570
FBgn0014076	0
FBgn0014092	507
FBgn0014127	2161
FBgn0014133	3276
FBgn0014135	486
FBgn0014141	5659
FBgn0014143	65
FBgn0014163	5387
FBgn0014179	58
FBgn0014184	62493
FBgn0014189	3381
FBgn0014269	817
FBgn0014340	375
FBgn0014342	582
FBgn0014343	461
FBgn0014366	818
FBgn0014368	2
FBgn0014380	1518
FBgn0014388	1056
FBgn0014391	4639
FBgn0014395	688
FBgn0014396	12316
FBgn0014411	2344
FBgn0014417	909
FBgn0014427	5094
FBgn0014454	8
FBgn0014455	2298
FBgn0014464	17
FBgn0014465	221
FBgn0014466	0
FBgn0014469	12644
FBgn0014848	0
FBgn0014849	1
FBgn0014850	0
FBgn0014851	1
FBgn0014857	3754
FBgn0014859	371
FBgn0014861	213
FBgn0014863	17607
FBgn0014865	103
FBgn0014868	3781
FBgn0014869	7324
FBgn0014870	2691
FBgn0014877	3304
FBgn0014879	1250
FBgn0014903+FBgn0053082	2564
FBgn0014906	5110
FBgn0014930	1763
FBgn0014931	125
FBgn0014949	1
FBgn0015000	1586
FBgn0015001	814
FBgn0015008	2784
FBgn0015010	4658
FBgn0015011	1438
FBgn0015019	2610
FBgn0015024	8916
FBgn0015025	244
FBgn0015031	9368
FBgn0015032	89
FBgn0015033	1138
FBgn0015034	1107
FBgn0015035	2302
FBgn0015036	20
FBgn0015037	1367
FBgn0015038	549
FBgn0015039	10035
FBgn0015040	3
FBgn0015075	1431
FBgn0015218	8964
FBgn0015221	34039
FBgn0015222	40286
FBgn0015229	1068
FBgn0015230	2091
FBgn0015239	1794
FBgn0015240	1487
FBgn0015245	13126
FBgn0015247	4463
FBgn0015268	178
FBgn0015269	3576
FBgn0015270	97
FBgn0015271	166
FBgn0015277	1241
FBgn0015278	4443
FBgn0015279	2266
FBgn0015282	5973
FBgn0015283	6273
FBgn0015286	2208
FBgn0015295	629
FBgn0015296	1013
FBgn0015298	895
FBgn0015299	780
FBgn0015300	544
FBgn0015316	229
FBgn0015320	4808
FBgn0015321	4985
FBgn0015323	1024
FBgn0015324	20749
FBgn0015331	1244
FBgn0015336	326
FBgn0015338	1118
FBgn0015351	217
FBgn0015359	1788
FBgn0015360	1251
FBgn0015371	1685
FBgn0015372	988
FBgn0015376	115
FBgn0015379	783
FBgn0015380	347
FBgn0015381	63
FBgn0015391	340
FBgn0015393	441
FBgn0015396	264
FBgn0015399	563
FBgn0015400	417
FBgn0015402	1275
FBgn0015477	3094
FBgn0015509	5491
FBgn0015513	3624
FBgn0015519	227
FBgn0015520	1333
FBgn0015521	11848
FBgn0015522	1155
FBgn0015524	214
FBgn0015527	628
FBgn0015541	2354
FBgn0015543	32
FBgn0015544	1130
FBgn0015546	493
FBgn0015550	8
FBgn0015553	186
FBgn0015558	1108
FBgn0015561	63
FBgn0015568	1850
FBgn0015569	3417
FBgn0015570	2507
FBgn0015571	7067
FBgn0015572	283
FBgn0015574	1461
FBgn0015575	11905
FBgn0015576	3422
FBgn0015577	1538
FBgn0015582	565
FBgn0015583	1634
FBgn0015584	16895
FBgn0015585	5425
FBgn0015586	4489
FBgn0015589	2298
FBgn0015591	813
FBgn0015600	13115
FBgn0015602	809
FBgn0015609	1249
FBgn0015614	4311
FBgn0015615	923
FBgn0015618	146
FBgn0015621	243
FBgn0015622	15586
FBgn0015623	52633
FBgn0015625	1008
FBgn0015663	358
FBgn0015664	1009
FBgn0015714	1823
FBgn0015721	312
FBgn0015737	5955
FBgn0015754	4863
FBgn0015756	23775
FBgn0015765	906
FBgn0015766+FBgn0065097	51091
FBgn0015770	20
FBgn0015772	3474
FBgn0015773	405
FBgn0015774	636
FBgn0015776	10387
FBgn0015777	11541
FBgn0015778	13706
FBgn0015781	823
FBgn0015789	4722
FBgn0015790	8060
FBgn0015791	4785
FBgn0015793	1255
FBgn0015794	1579
FBgn0015795	8537
FBgn0015797	1946
FBgn0015799	1703
FBgn0015801	1771
FBgn0015803	1997
FBgn0015805	1240
FBgn0015806	3151
FBgn0015808	4594
FBgn0015818	446
FBgn0015828	977
FBgn0015829	807
FBgn0015831	1656
FBgn0015834	5608
FBgn0015838	567
FBgn0015872	3963
FBgn0015903	1062
FBgn0015904	186
FBgn0015905	610
FBgn0015919	364
FBgn0015924	4826
FBgn0015925	523
FBgn0015926	22
FBgn0015929	637
FBgn0015949	2988
FBgn0016013	2161
FBgn0016031	2729
FBgn0016032	682
FBgn0016034	985
FBgn0016036	47
FBgn0016038	2390
FBgn0016041	2589
FBgn0016047	221
FBgn0016053	3
FBgn0016054	192
FBgn0016059	3662
FBgn0016061	748
FBgn0016070	2311
FBgn0016075	3051
FBgn0016076	4555
FBgn0016078	1552
FBgn0016080	4485
FBgn0016081	7509
FBgn0016119	10790
FBgn0016120	12127
FBgn0016122	11404
FBgn0016123	7514
FBgn0016126	12417
FBgn0016131	312
FBgn0016641	1402
FBgn0016650	612
FBgn0016660	112
FBgn0016672	2238
FBgn0016675	2047
FBgn0016684	4344
FBgn0016685	2380
FBgn0016687	11193
FBgn0016691	14792
FBgn0016693	10373
FBgn0016694	11226
FBgn0016696	4984
FBgn0016697	5458
FBgn0016698	787
FBgn0016700	5023
FBgn0016701	2720
FBgn0016715	2724
FBgn0016726	10014
FBgn0016754	1991
FBgn0016756	13703
FBgn0016762	308
FBgn0016792	812
FBgn0016794	1090
FBgn0016797	2138
FBgn0016917	12328
FBgn0016919	627
FBgn0016920	195
FBgn0016926	9229
FBgn0016930	2128
FBgn0016970	230
FBgn0016974	1657
FBgn0016976+FBgn0016975	3792
FBgn0016977	6099
FBgn0016978	1594
FBgn0016983	2190
FBgn0016984	2552
FBgn0017414	284
FBgn0017418	2887
FBgn0017424	5
FBgn0017429	1149
FBgn0017430	775
FBgn0017448	1276
FBgn0017456	2154
FBgn0017457	1260
FBgn0017482	530
FBgn0017545	54439
FBgn0017550	1530
FBgn0017551	702
FBgn0017556	2090
FBgn0017558	10285
FBgn0017561	1082
FBgn0017566	15208
FBgn0017567	6693
FBgn0017572	2943
FBgn0017577	146
FBgn0017578	793
FBgn0017579	17481
FBgn0017581	45703
FBgn0017590	686
FBgn0019624	22152
FBgn0019637	864
FBgn0019643	5646
FBgn0019644	17254
FBgn0019650	587
FBgn0019660	395
FBgn0019661	18873
FBgn0019662	1816
FBgn0019686	394
FBgn0019809	11
FBgn0019828	22984
FBgn0019830	5135
FBgn0019886	9981
FBgn0019890	7009
FBgn0019925	4327
FBgn0019928	1343
FBgn0019929	1716
FBgn0019932	2143
FBgn0019936	15894
FBgn0019938	706
FBgn0019940	3819
FBgn0019947	2061
FBgn0019948	5379
FBgn0019949	711
FBgn0019952	1150
FBgn0019957	8537
FBgn0019960	11438
FBgn0019968	6513
FBgn0019972	938
FBgn0019982	2727
FBgn0019985	547
FBgn0019990	1818
FBgn0020018	2379
FBgn0020224	1969
FBgn0020235	14041
FBgn0020236	35579
FBgn0020238	20546
FBgn0020248	36
FBgn0020249	2935
FBgn0020251	1459
FBgn0020255	7803
FBgn0020257	1175
FBgn0020258	72
FBgn0020261	2263
FBgn0020269	756
FBgn0020270	292
FBgn0020272	335
FBgn0020277	329
FBgn0020278	1521
FBgn0020279	7753
FBgn0020280	1115
FBgn0020294	1007
FBgn0020299	1142
FBgn0020300	1994
FBgn0020304	5760
FBgn0020305	548
FBgn0020307	653
FBgn0020309	5328
FBgn0020312	695
FBgn0020369	4307
FBgn0020370	4089
FBgn0020371	3023
FBgn0020372	1483
FBgn0020376	25
FBgn0020377	163
FBgn0020378	404
FBgn0020379	1018
FBgn0020381	1008
FBgn0020385	11873
FBgn0020386	9090
FBgn0020388	1497
FBgn0020389	676
FBgn0020391	187
FBgn0020392	1324
FBgn0020399	2948
FBgn0020407	280
FBgn0020412	5514
FBgn0020414	8241
FBgn0020415	7951
FBgn0020416	2345
FBgn0020429	83
FBgn0020440	1658
FBgn0020443	5713
FBgn0020445	379
FBgn0020493	1281
FBgn0020496	5503
FBgn0020497	3772
FBgn0020503	21052
FBgn0020506	5385
FBgn0020508	881
FBgn0020509	8901
FBgn0020510	1163
FBgn0020513	15371
FBgn0020518	9
FBgn0020521	3305
FBgn0020545	4556
FBgn0020546+FBgn0262462	5
FBgn0020556	58
FBgn0020616	1187
FBgn0020617	62
FBgn0020618	30685
FBgn0020620	2175
FBgn0020621	4060
FBgn0020622	1609
FBgn0020626	4265
FBgn0020633	43
FBgn0020637	29
FBgn0020638	5
FBgn0020639	6
FBgn0020640	6
FBgn0020641	7
FBgn0020642	2
FBgn0020643	0
FBgn0020644	0
FBgn0020645	1
FBgn0020646	0
FBgn0020647	7790
FBgn0020653	10115
FBgn0020655	1861
FBgn0020660	8
FBgn0020762	1601
FBgn0020764	13220
FBgn0020765	6
FBgn0020766	1920
FBgn0020767	2432
FBgn0020880	19
FBgn0020887	1378
FBgn0020906	1420
FBgn0020907	2413
FBgn0020908	19729
FBgn0020909	331
FBgn0020910+FBgn0086056	39423
FBgn0020912	879
FBgn0020930	1958
FBgn0021738	7
FBgn0021742	6
FBgn0021750	451
FBgn0021760	18686
FBgn0021761	887
FBgn0021764	1289
FBgn0021765	6507
FBgn0021767	156
FBgn0021768	2800
FBgn0021776	131
FBgn0021795	3460
FBgn0021796	1655
FBgn0021800	1627
FBgn0021814	3242
FBgn0021818	1228
FBgn0021825	1914
FBgn0021847	2201
FBgn0021856	916
FBgn0021872	18135
FBgn0021874	488
FBgn0021875	301
FBgn0021895	1787
FBgn0021906	15740
FBgn0021944	2660
FBgn0021967	5204
FBgn0021979	7450
FBgn0021995	831
FBgn0022023	6282
FBgn0022027	770
FBgn0022029	1247
[truncated: 15,153 more rows]
