# Supplementary material for: The Drosophila transcriptional network is structured by microbiota
Source: BMC Genomics. 2016 Nov 25;17:975. doi: 10.1186/s12864-016-3307-9 (PMC5124311; doi:10.1186/s12864-016-3307-9)
Supplement: Additional file 12: — Data analysis tools. The unzipped folder contains (1) parameters used to align and count reads (align_count_index_reads.txt) and (2) an R script to replicate the data analysis. See README file and R script within folder for instructions. (ZIP 15304 kb) [file 12864_2016_3307_MOESM12_ESM.zip › DobsonEtAlBMCanalysis_submitted/counts_raw/544_6823_4243_N_JC-34_GTGAAA_R1_sn.sam.count]

FBgn0000003	0
FBgn0000008	791
FBgn0000014	400
FBgn0000015	447
FBgn0000017	1991
FBgn0000018	383
FBgn0000022	0
FBgn0000024	2569
FBgn0000028	263
FBgn0000032	1028
FBgn0000036	398
FBgn0000037	463
FBgn0000038	1805
FBgn0000039	305
FBgn0000042	28464
FBgn0000043	5888
FBgn0000045	9108
FBgn0000046	10952
FBgn0000047	727
FBgn0000052	11163
FBgn0000053	21361
FBgn0000054	957
FBgn0000055+FBgn0000056	171585
FBgn0000057	2000
FBgn0000061	20
FBgn0000063	284
FBgn0000064	81606
FBgn0000071	26
FBgn0000075	120
FBgn0000077	400
FBgn0000078	9145
FBgn0000079	13869
FBgn0000083	7010
FBgn0000084	2049
FBgn0000092	34
FBgn0000094	6848
FBgn0000097	1793
FBgn0000099	792
FBgn0000100	28134
FBgn0000108	4480
FBgn0000109	502
FBgn0000114	18916
FBgn0000115	935
FBgn0000116	38436
FBgn0000117	6196
FBgn0000119	1209
FBgn0000120	29700
FBgn0000121	23820
FBgn0000137	2
FBgn0000139	998
FBgn0000140	1186
FBgn0000146	208
FBgn0000147	1117
FBgn0000150	13739
FBgn0000152	155
FBgn0000153	1890
FBgn0000157	391
FBgn0000158	45
FBgn0000163	2064
FBgn0000166	10
FBgn0000173	3557
FBgn0000179	182
FBgn0000180	82
FBgn0000181	13307
FBgn0000182+FBgn0266459	4494
FBgn0000183	2089
FBgn0000206	991
FBgn0000210	204
FBgn0000212	1702
FBgn0000216	0
FBgn0000221	301
FBgn0000227	1
FBgn0000228	1342
FBgn0000229	1976
FBgn0000233	46
FBgn0000239	3863
FBgn0000241	201
FBgn0000244	3369
FBgn0000246	193
FBgn0000247	2299
FBgn0000250	4240
FBgn0000251	1485
FBgn0000253	34673
FBgn0000256	10391
FBgn0000257	768
FBgn0000259	3354
FBgn0000261	46990
FBgn0000273	5461
FBgn0000274	2225
FBgn0000276	115
FBgn0000277	54
FBgn0000278	5
FBgn0000279	16
FBgn0000280	0
FBgn0000281	0
FBgn0000283	2115
FBgn0000286	2586
FBgn0000287	1116
FBgn0000289	3272
FBgn0000299	3166
FBgn0000303	521
FBgn0000308	11070
FBgn0000316	730
FBgn0000317	1395
FBgn0000318	3067
FBgn0000319	10787
FBgn0000320	629
FBgn0000326	705
FBgn0000330	386
FBgn0000337	1
FBgn0000339	2050
FBgn0000346	3471
FBgn0000351	32
FBgn0000352	537
FBgn0000355	84
FBgn0000356	0
FBgn0000357	26
FBgn0000358	1
FBgn0000359	0
FBgn0000360	2
FBgn0000370	29487
FBgn0000376	494
FBgn0000377	700
FBgn0000382	4352
FBgn0000384	480
FBgn0000394	629
FBgn0000395	388
FBgn0000404	1201
FBgn0000405	2267
FBgn0000406	35406
FBgn0000409	9096
FBgn0000411	291
FBgn0000412	3409
FBgn0000413	1833
FBgn0000414	3449
FBgn0000416	45789
FBgn0000422	2667
FBgn0000426	320
FBgn0000427	30
FBgn0000439	121
FBgn0000442	74
FBgn0000447	4272
FBgn0000449	10
FBgn0000451	356
FBgn0000454	4972
FBgn0000455+FBgn0065087	2450
FBgn0000459	238
FBgn0000463	256
FBgn0000464	2175
FBgn0000473	11821
FBgn0000477	2307
FBgn0000479	3109
FBgn0000482	626
FBgn0000489	6199
FBgn0000490	722
FBgn0000492	430
FBgn0000497	310
FBgn0000499	2225
FBgn0000500	338
FBgn0000504	1502
FBgn0000520	347
FBgn0000524	361
FBgn0000527	407
FBgn0000529	23
FBgn0000533	225
FBgn0000535	616
FBgn0000536	5676
FBgn0000541	4575
FBgn0000542	265
FBgn0000543	892
FBgn0000546	798
FBgn0000547	1723
FBgn0000551	16
FBgn0000552	2
FBgn0000556	206821
FBgn0000557	6504
FBgn0000559	100810
FBgn0000560	104
FBgn0000562	2722
FBgn0000564	2
FBgn0000565	1613
FBgn0000566	3290
FBgn0000567	679
FBgn0000568	2956
FBgn0000575	2674
FBgn0000576	59
FBgn0000577	180
FBgn0000578	803
FBgn0000579	37933
FBgn0000581	3123
FBgn0000588	167
FBgn0000591	0
FBgn0000592	26539
FBgn0000594	0
FBgn0000606	8
FBgn0000611	2849
FBgn0000615	32484
FBgn0000617	339
FBgn0000618	223
FBgn0000625	111
FBgn0000629	733
FBgn0000633	339
FBgn0000635	2606
FBgn0000636	1536
FBgn0000639	163
FBgn0000640	52
FBgn0000644	22
FBgn0000658	74
FBgn0000659	1004
FBgn0000662	1695
FBgn0000667	6600
FBgn0000709	925
FBgn0000711	2112
FBgn0000715	416
FBgn0000719	840
FBgn0000721	6337
FBgn0000723	2807
FBgn0000808	32
FBgn0000810	590
FBgn0000826	26
FBgn0000927	44
FBgn0000928	116
FBgn0000964	76
FBgn0000996	280
FBgn0001075	661
FBgn0001077	34
FBgn0001079	305
FBgn0001083	176
FBgn0001084	139
FBgn0001085	194
FBgn0001086	749
FBgn0001087	1612
FBgn0001089	1192
FBgn0001090	3698
FBgn0001091	18970
FBgn0001092	20178
FBgn0001098	10004
FBgn0001104	1216
FBgn0001105	5765
FBgn0001108	2596
FBgn0001112	2420
FBgn0001114	8959
FBgn0001120	7
FBgn0001122	2354
FBgn0001123	2095
FBgn0001124	25557
FBgn0001125	23140
FBgn0001128	14399
FBgn0001133	660
FBgn0001134	231
FBgn0001137	965
FBgn0001138	118
FBgn0001139	2887
FBgn0001142	6912
FBgn0001145	24629
FBgn0001147	146
FBgn0001148	50
FBgn0001149	25127
FBgn0001150	38
FBgn0001168	2175
FBgn0001169	857
FBgn0001170	41
FBgn0001174	3
FBgn0001179	933
FBgn0001180	187
FBgn0001185	536
FBgn0001186	9780
FBgn0001187	9299
FBgn0001189	1554
FBgn0001197	1737
FBgn0001202	1605
FBgn0001206	300
FBgn0001208	16523
FBgn0001215	10601
FBgn0001216	6634
FBgn0001217	11704
FBgn0001218	14918
FBgn0001220	14535
FBgn0001222	1683
FBgn0001224	1342
FBgn0001225	3039
FBgn0001226	1757
FBgn0001227	38
FBgn0001228+FBgn0001223	5792
FBgn0001229	103
FBgn0001230	1668
FBgn0001233	32824
FBgn0001234+FBgn0263537	4776
FBgn0001235	1904
FBgn0001247	3054
FBgn0001248	28655
FBgn0001250	3281
FBgn0001253	76
FBgn0001254	3
FBgn0001255	33
FBgn0001256	14
FBgn0001257	3971
FBgn0001258	1788
FBgn0001259	104
FBgn0001263	2839
FBgn0001269	340
FBgn0001276	228
FBgn0001280	2197
FBgn0001281	4007
FBgn0001285	676
FBgn0001291	1923
FBgn0001296	935
FBgn0001297	8150
FBgn0001301	3069
FBgn0001308	3408
FBgn0001311	207
FBgn0001313	483
FBgn0001319	74
FBgn0001320	270
FBgn0001321	52
FBgn0001323	296
FBgn0001324	1739
FBgn0001325	44
FBgn0001330	254
FBgn0001332	1823
FBgn0001341	384
FBgn0001404	2619
FBgn0001491	826
FBgn0001565	2256
FBgn0001612	433
FBgn0001624	3520
FBgn0001941	3385
FBgn0001942	49495
FBgn0001961	3504
FBgn0001965	1380
FBgn0001967	0
FBgn0001970	3
FBgn0001974	444
FBgn0001977	1284
FBgn0001978	2640
FBgn0001981	243
FBgn0001983	2
FBgn0001986	986
FBgn0001987	1089
FBgn0001989	3298
FBgn0001990	307
FBgn0001991	3329
FBgn0001992	67
FBgn0001994	2475
FBgn0001995	712
FBgn0002021	1028
FBgn0002022	2360
FBgn0002023	570
FBgn0002031	4248
FBgn0002036	4331
FBgn0002044	2180
FBgn0002069	559
FBgn0002121	3100
FBgn0002174	4320
FBgn0002183	1885
FBgn0002283	864
FBgn0002284	4860
FBgn0002306	1027
FBgn0002354	418
FBgn0002413	2421
FBgn0002431	6674
FBgn0002440	4
FBgn0002441	1514
FBgn0002466+FBgn0266678	354
FBgn0002521	1821
FBgn0002522	112
FBgn0002524	1933
FBgn0002525	2227
FBgn0002526	1101
FBgn0002531	9
FBgn0002533	5
FBgn0002534	6
FBgn0002535	2
FBgn0002542	1172
FBgn0002552	665
FBgn0002561	0
FBgn0002562	74
FBgn0002563	420
FBgn0002564	69
FBgn0002565	405
FBgn0002566	2381
FBgn0002567	2510
FBgn0002569	5907
FBgn0002570	78036
FBgn0002571	4630
FBgn0002573	90
FBgn0002576	77
FBgn0002577	29
FBgn0002579	18021
FBgn0002590	25018
FBgn0002592	25
FBgn0002593	25897
FBgn0002607	29186
FBgn0002609	53
FBgn0002622	31217
FBgn0002626	23328
FBgn0002629	3
FBgn0002631	0
FBgn0002632	0
FBgn0002633	2
FBgn0002638	1873
FBgn0002641	933
FBgn0002643	1778
FBgn0002645	3482
FBgn0002673	1965
FBgn0002707	230
FBgn0002709+FBgn0028581	5034
FBgn0002715	1266
FBgn0002716	47
FBgn0002719	26556
FBgn0002723	775
FBgn0002732	16
FBgn0002733	149
FBgn0002734	1
FBgn0002735	8
FBgn0002736	560
FBgn0002772	11009
FBgn0002773	25623
FBgn0002774	1755
FBgn0002775	581
FBgn0002778	646
FBgn0002780	2282
FBgn0002783	1627
FBgn0002787	3897
FBgn0002789	8385
FBgn0002791	1103
FBgn0002838	132
FBgn0002842	285
FBgn0002855	4615
FBgn0002856	4009
FBgn0002862	12925
FBgn0002863	0
FBgn0002865	20323
FBgn0002868	41351
FBgn0002869	350
FBgn0002872	354
FBgn0002873	4016
FBgn0002878	321
FBgn0002887	564
FBgn0002891	416
FBgn0002899	190
FBgn0002901	393
FBgn0002905	381
FBgn0002906	784
FBgn0002914	2909
FBgn0002917	775
FBgn0002921	39174
FBgn0002922	66
FBgn0002924	545
FBgn0002926	15
FBgn0002930	5958
FBgn0002931	337
FBgn0002932	266
FBgn0002933	0
FBgn0002936	0
FBgn0002937	1138
FBgn0002938	15180
FBgn0002939	2022
FBgn0002940	151902
FBgn0002941	44
FBgn0002945	541
FBgn0002948	186
FBgn0002962	40
FBgn0002973	2329
FBgn0002985	297
FBgn0002989	257
FBgn0003002	39
FBgn0003008	561
FBgn0003009	889
FBgn0003011	140
FBgn0003015	28
FBgn0003023	63
FBgn0003028	235
FBgn0003034	5346
FBgn0003041	847
FBgn0003042	297
FBgn0003044	961
FBgn0003046	35
FBgn0003048	1233
FBgn0003053	1532
FBgn0003057	1
FBgn0003060	5
FBgn0003062	898
FBgn0003065	3
FBgn0003068	1259
FBgn0003071	13276
FBgn0003074	24773
FBgn0003076	19343
FBgn0003079	720
FBgn0003082	283
FBgn0003086	0
FBgn0003087	426
FBgn0003089	82
FBgn0003090	181
FBgn0003091	1387
FBgn0003093	2617
FBgn0003114	14
FBgn0003116	929
FBgn0003117	72
FBgn0003118	727
FBgn0003124	3175
FBgn0003129	202
FBgn0003130	9
FBgn0003132	2689
FBgn0003134	4980
FBgn0003137	3478
FBgn0003139	722
FBgn0003140	797
FBgn0003141	1264
FBgn0003145	760
FBgn0003149	13965
FBgn0003159	5706
FBgn0003162	1285
FBgn0003165	1784
FBgn0003169	1926
FBgn0003174	59
FBgn0003175	2227
FBgn0003187	4043
FBgn0003189	1324
FBgn0003204	2345
FBgn0003205	1778
FBgn0003206	1379
FBgn0003209	2970
FBgn0003210	1954
FBgn0003218	5077
FBgn0003227	39
FBgn0003231	15954
FBgn0003248	1150
FBgn0003249	2804
FBgn0003250	8002
FBgn0003254	539
FBgn0003255	95
FBgn0003256	1269
FBgn0003257	257
FBgn0003261	20141
FBgn0003267	46
FBgn0003268	320
FBgn0003270	0
FBgn0003274	23485
FBgn0003275	1284
FBgn0003277	1993
FBgn0003278	245
FBgn0003279	34207
FBgn0003285	144
FBgn0003292	91
FBgn0003295	35
FBgn0003300	23
FBgn0003301	2450
FBgn0003302	1260
FBgn0003308	2603
FBgn0003310	1299
FBgn0003312	27
FBgn0003313+FBgn0263087	19
FBgn0003317	1159
FBgn0003319	3
FBgn0003321	2969
FBgn0003326	101
FBgn0003328	1739
FBgn0003330	388
FBgn0003334	1496
FBgn0003339	152
FBgn0003345	2173
FBgn0003346	1476
FBgn0003353	444
FBgn0003356	1623
FBgn0003357	2730
FBgn0003358	3145
FBgn0003360	52826
FBgn0003366	3362
FBgn0003372	38
FBgn0003373	8
FBgn0003374	6
FBgn0003375	7
FBgn0003377	5
FBgn0003378	2
FBgn0003380	2564
FBgn0003382	38
FBgn0003386	985
FBgn0003388	264
FBgn0003390	431
FBgn0003391	1527
FBgn0003392	7919
FBgn0003396	2220
FBgn0003401	45
FBgn0003410	2985
FBgn0003411	6
FBgn0003415	2321
FBgn0003416	494
FBgn0003423	6429
FBgn0003429	3150
FBgn0003430	105
FBgn0003435	23501
FBgn0003444	310
FBgn0003447	1002
FBgn0003448	1
FBgn0003449	929
FBgn0003450	42
FBgn0003459	693
FBgn0003460	392
FBgn0003462	18063
FBgn0003463	2278
FBgn0003464	2051
FBgn0003475	7247
FBgn0003479	342
FBgn0003480	72
FBgn0003482	21
FBgn0003483	280
FBgn0003486	1
FBgn0003495	826
FBgn0003499	203
FBgn0003502+FBgn0262374	998
FBgn0003510+FBgn0003511	309
FBgn0003512	604
FBgn0003513	176
FBgn0003514	2765
FBgn0003515	1081
FBgn0003517	29778
FBgn0003520	2644
FBgn0003525	30
FBgn0003527	365
FBgn0003545	1156
FBgn0003557	2815
FBgn0003559	911
FBgn0003567	1214
FBgn0003575	1461
FBgn0003598	794
FBgn0003607	1928
FBgn0003612	2747
FBgn0003638	6959
FBgn0003651	1440
FBgn0003654	802
FBgn0003655	34
FBgn0003656	7686
FBgn0003660	4655
FBgn0003676	1899
FBgn0003683	0
FBgn0003687	260
FBgn0003701	460
FBgn0003710	380
FBgn0003714	407
FBgn0003716	2519
FBgn0003719	86
FBgn0003720	13
FBgn0003721	14121
FBgn0003731	2283
FBgn0003732	2258
FBgn0003733	303
FBgn0003741	277
FBgn0003742	1073
FBgn0003744	1629
FBgn0003747	9
FBgn0003748	18655
FBgn0003751	20
FBgn0003861	14020
FBgn0003862	2476
FBgn0003863	32176
FBgn0003865	0
FBgn0003866	456
FBgn0003867	1226
FBgn0003870	2064
FBgn0003882	1036
FBgn0003884	44459
FBgn0003885	8338
FBgn0003886	756
FBgn0003887	9500
FBgn0003888	2221
FBgn0003889	34946
FBgn0003890	3463
FBgn0003891	15388
FBgn0003892	496
FBgn0003896	327
FBgn0003900	584
FBgn0003916	0
FBgn0003920	0
FBgn0003922	0
FBgn0003923	0
FBgn0003926	1
FBgn0003930	5
FBgn0003931	1
FBgn0003933	0
FBgn0003934	4
FBgn0003935	2
FBgn0003936	0
FBgn0003938	0
FBgn0003941	20172
FBgn0003942	27118
FBgn0003943	16610
FBgn0003944	368
FBgn0003950	261
FBgn0003961	3048
FBgn0003963	328
FBgn0003964	1311
FBgn0003965	1633
FBgn0003969	820
FBgn0003975	160
FBgn0003977	656
FBgn0003978	218
FBgn0003979	4
FBgn0003980	5
FBgn0003983	2
FBgn0003984	324
FBgn0003996	469
FBgn0003997	437
FBgn0004003	449
FBgn0004009	57
FBgn0004028	11963
FBgn0004034	7
FBgn0004045	43
FBgn0004047	349
FBgn0004049	1385
FBgn0004050	1098
FBgn0004052	8
FBgn0004053	3
FBgn0004054	0
FBgn0004055	1716
FBgn0004057	5017
FBgn0004066	3150
FBgn0004087	259
FBgn0004101	371
FBgn0004102	299
FBgn0004103	6062
FBgn0004106	278
FBgn0004107	79
FBgn0004108	490
FBgn0004110	3
FBgn0004117	11552
FBgn0004118	369
FBgn0004132	540
FBgn0004133	1669
FBgn0004143	0
FBgn0004167	9129
FBgn0004168	232
FBgn0004169	16931
FBgn0004170	0
FBgn0004171	5957
FBgn0004172	1498
FBgn0004173	9185
FBgn0004174	8619
FBgn0004175	5022
FBgn0004177	8638
FBgn0004179	3852
FBgn0004181	73091
FBgn0004183	3
FBgn0004185	0
FBgn0004186	0
FBgn0004187	6
FBgn0004188	1
FBgn0004189	2
FBgn0004190	0
FBgn0004191	1
FBgn0004192	0
FBgn0004197	392
FBgn0004198	1167
FBgn0004227	2046
FBgn0004228	734
FBgn0004237	3904
FBgn0004240	147
FBgn0004242	5812
FBgn0004244	1289
FBgn0004359	518
FBgn0004360	175
FBgn0004362	1879
FBgn0004363	24273
FBgn0004364	1028
FBgn0004367	226
FBgn0004368	1698
FBgn0004369	1730
FBgn0004370	2480
FBgn0004372	259
FBgn0004373	5616
FBgn0004374	2006
FBgn0004378	354
FBgn0004379	1381
FBgn0004380	1159
FBgn0004381	770
FBgn0004387	2045
FBgn0004389	2
FBgn0004390	836
FBgn0004391	774
FBgn0004394	62
FBgn0004395	1278
FBgn0004396	984
FBgn0004397	2211
FBgn0004400	25
FBgn0004401	6958
FBgn0004403	9633
FBgn0004404	4425
FBgn0004406	393
FBgn0004407+FBgn0064115	768
FBgn0004414	1519
FBgn0004419	3148
FBgn0004425	608
FBgn0004426	640
FBgn0004427	126
FBgn0004428	568
FBgn0004429	2286
FBgn0004430	46
FBgn0004431	7
FBgn0004432	23613
FBgn0004436	4165
FBgn0004449	2615
FBgn0004456	1421
FBgn0004462	1124
FBgn0004463	443
FBgn0004465	1341
FBgn0004507	17948
FBgn0004509	3590
FBgn0004510	403
FBgn0004511	1
FBgn0004512	4612
FBgn0004513	705
FBgn0004514	96
FBgn0004516	3002
FBgn0004552	636
FBgn0004554	8
FBgn0004556	213
FBgn0004567	62
FBgn0004569	394
FBgn0004573	118
FBgn0004574	3876
FBgn0004575	2079
FBgn0004577	12
FBgn0004580	2111
FBgn0004581	1095
FBgn0004583	991
FBgn0004584	660
FBgn0004587	5260
FBgn0004588	6
FBgn0004589	12
FBgn0004590	8
FBgn0004591	16
FBgn0004592	8
FBgn0004593	13
FBgn0004594	8
FBgn0004595	1941
FBgn0004597	470
FBgn0004598	2257
FBgn0004606	590
FBgn0004607	775
FBgn0004611	3072
FBgn0004618	210
FBgn0004619	248
FBgn0004620	438
FBgn0004622	132
FBgn0004623	5250
FBgn0004629	0
FBgn0004635	492
FBgn0004636	3419
FBgn0004638	1672
FBgn0004643	581
FBgn0004644	118
FBgn0004646	2368
FBgn0004647	574
FBgn0004648	5000
FBgn0004649+FBgn0263530	52
FBgn0004650	772
FBgn0004652	1270
FBgn0004654	13949
FBgn0004655	2469
FBgn0004656	3465
FBgn0004657	3252
FBgn0004666	99
FBgn0004687	4141
FBgn0004698	2018
FBgn0004777	14
FBgn0004778	1
FBgn0004779	2
FBgn0004780	5
FBgn0004781	17
FBgn0004782	0
FBgn0004783	1
FBgn0004784	5167
FBgn0004795	1074
FBgn0004797	1849
FBgn0004811	760
FBgn0004828	10716
FBgn0004832	417
FBgn0004837	587
FBgn0004838	13368
FBgn0004839	578
FBgn0004841	102
FBgn0004842	37
FBgn0004852	2635
FBgn0004854	315
FBgn0004855	457
FBgn0004856	1266
FBgn0004858	911
FBgn0004859	894
FBgn0004860	329
FBgn0004861	456
FBgn0004862	26
FBgn0004863	29
FBgn0004864	1131
FBgn0004865	221
FBgn0004867	26581
FBgn0004868	7671
FBgn0004870	120
FBgn0004872	82
FBgn0004875	3527
FBgn0004876	6156
FBgn0004878	2
FBgn0004880	814
FBgn0004882	13745
FBgn0004885	2439
FBgn0004888	10225
FBgn0004889	4477
FBgn0004892	110
FBgn0004893	1121
FBgn0004895	14
FBgn0004896	44
FBgn0004897	4
FBgn0004898	12
FBgn0004901	361
FBgn0004903	2480
FBgn0004907	27089
FBgn0004908	391
FBgn0004910	1971
FBgn0004911	19
FBgn0004913	1896
FBgn0004914	4255
FBgn0004915	1457
FBgn0004919	1334
FBgn0004921	11071
FBgn0004924	3189
FBgn0004926	3811
FBgn0004956	283
FBgn0004957	278
FBgn0004959	9
FBgn0005198	1417
FBgn0005278	9686
FBgn0005322	1573
FBgn0005355	689
FBgn0005386	2493
FBgn0005390	24
FBgn0005391	29
FBgn0005411	2020
FBgn0005427	1385
FBgn0005533	16851
FBgn0005536	5574
FBgn0005558	231
FBgn0005561	342
FBgn0005564	743
FBgn0005585	14846
FBgn0005586	1702
FBgn0005590	5
FBgn0005592	227
FBgn0005593	32655
FBgn0005596	727
FBgn0005612	1575
FBgn0005613	141
FBgn0005614	5929
FBgn0005617	701
FBgn0005619	702
FBgn0005624	137
FBgn0005626	1086
FBgn0005631	901
FBgn0005632	6510
FBgn0005633	65
FBgn0005636	535
FBgn0005638	94
FBgn0005640	1873
FBgn0005642	1108
FBgn0005648	1185
FBgn0005649	3514
FBgn0005654+FBgn0085344	4650
FBgn0005655	209
FBgn0005658	136
FBgn0005659	924
FBgn0005660	87
FBgn0005664	1019
FBgn0005666	25072
FBgn0005670	1243
FBgn0005671	19706
FBgn0005672	1870
FBgn0005674	1825
FBgn0005677	395
FBgn0005683	273
FBgn0005694	1262
FBgn0005695	609
FBgn0005696	102
FBgn0005771	1161
FBgn0005775	501
FBgn0005777	2160
FBgn0005778	693
FBgn0005779	655
FBgn0008635	3842
FBgn0008636	40
FBgn0008646	58
FBgn0008651	137
FBgn0010014	542
FBgn0010015	584
FBgn0010019	808700
FBgn0010038	523
FBgn0010039	719
FBgn0010040	25
FBgn0010041	333
FBgn0010042	6
FBgn0010043	134
FBgn0010044	329
FBgn0010051	3155
FBgn0010052	94
FBgn0010053	9423
FBgn0010078	20239
FBgn0010097	8
FBgn0010100	43733
FBgn0010105	356
FBgn0010109	0
FBgn0010113	1671
FBgn0010114	3071
FBgn0010173	1622
FBgn0010194	220
FBgn0010197	34
FBgn0010198	13339
FBgn0010213	4669
FBgn0010215	2889
FBgn0010217	56161
FBgn0010220	604
FBgn0010222	6372
FBgn0010223	495
FBgn0010225	14951
FBgn0010226	15460
FBgn0010228	3997
FBgn0010235	2327
FBgn0010238	2092
FBgn0010240	180
FBgn0010241	1399
FBgn0010246	5667
FBgn0010247	1151
FBgn0010258	745
FBgn0010263	6760
FBgn0010265	23848
FBgn0010269	668
FBgn0010278	1018
FBgn0010280	3801
FBgn0010282	1496
FBgn0010287	393
FBgn0010288	4940
FBgn0010292	531
FBgn0010294	0
FBgn0010295	0
FBgn0010296	0
FBgn0010300	991
FBgn0010303	1441
FBgn0010309	991
FBgn0010313	1535
FBgn0010314	225
FBgn0010315	381
FBgn0010316	511
FBgn0010317	59
FBgn0010323	10
FBgn0010328	1533
FBgn0010329	218
FBgn0010333	2022
FBgn0010339	1196
FBgn0010340	315
FBgn0010341	3136
FBgn0010342	286
FBgn0010348	9439
FBgn0010350	5064
FBgn0010352	39739
FBgn0010355	2525
FBgn0010356	489
FBgn0010357	14724
FBgn0010358	38
FBgn0010359	0
FBgn0010379	3159
FBgn0010380	2295
FBgn0010381	2048
FBgn0010382	543
FBgn0010383	524
FBgn0010385	56
FBgn0010387	11998
FBgn0010388	136
FBgn0010389	667
FBgn0010391	2426
FBgn0010395	969
FBgn0010397	1907
FBgn0010398	277
FBgn0010399	366
FBgn0010401	1051
FBgn0010403	1060
FBgn0010406	1678
FBgn0010407	74
FBgn0010408	10803
FBgn0010409	17117
FBgn0010411	30114
FBgn0010412	10628
FBgn0010414	300
FBgn0010415	6408
FBgn0010416	825
FBgn0010417	932
FBgn0010421	491
FBgn0010422	1164
FBgn0010423	439
FBgn0010424	843
FBgn0010425	422
FBgn0010431	114
FBgn0010433	1
FBgn0010434	7161
FBgn0010435	15963
FBgn0010438	47
FBgn0010441	744
FBgn0010452	324
FBgn0010453	134
FBgn0010470	3806
FBgn0010473	2083
FBgn0010482	4656
FBgn0010488	16349
FBgn0010497	1029
FBgn0010501	311
FBgn0010504	5586
FBgn0010516	6434
FBgn0010520	225
FBgn0010531	792
FBgn0010548	10808
FBgn0010549	99
FBgn0010551	6322
FBgn0010575	2404
FBgn0010583	1923
FBgn0010590	4357
FBgn0010591	1867
FBgn0010602	1768
FBgn0010607	311
FBgn0010611	2781
FBgn0010612	7661
FBgn0010620	2605
FBgn0010621	2196
FBgn0010622	448
FBgn0010638	2954
FBgn0010651	2646
FBgn0010660	1415
FBgn0010741	1019
FBgn0010747	3954
FBgn0010750	871
FBgn0010762	1505
FBgn0010768	171
FBgn0010770	239
FBgn0010772	3075
FBgn0010774	2534
FBgn0010786	4380
FBgn0010803	1541
FBgn0010808	2804
FBgn0010812	1301
FBgn0010825	2660
FBgn0010830	502
FBgn0010877	1835
FBgn0010894	755
FBgn0010905	2147
FBgn0010909	3690
FBgn0010926	431
FBgn0011016	2354
FBgn0011020	180
FBgn0011202	1718
FBgn0011204	2943
FBgn0011205	1774
FBgn0011206	18476
FBgn0011207	1618
FBgn0011211	39952
FBgn0011217	17652
FBgn0011224	5906
FBgn0011225	17504
FBgn0011227	4255
FBgn0011230	12707
FBgn0011232	805
FBgn0011236	872
FBgn0011239	1642
FBgn0011241	932
FBgn0011244	16671
FBgn0011259	844
FBgn0011260	715
FBgn0011270	6017
FBgn0011272	20554
FBgn0011273+FBgn0039374	5192
FBgn0011274	2899
FBgn0011276	8
FBgn0011277	6
FBgn0011278	54
FBgn0011279	272
FBgn0011280	10704
FBgn0011281	1776
FBgn0011282	3
FBgn0011283	672
FBgn0011284	27308
FBgn0011286	5394
FBgn0011288	1707
FBgn0011289	2740
FBgn0011290	708
FBgn0011291	361
FBgn0011293	1136
FBgn0011294	325
FBgn0011296	4628
FBgn0011297	566
FBgn0011300	1817
FBgn0011305	972
FBgn0011327	4257
FBgn0011335	353
FBgn0011336	4669
FBgn0011361	5100
FBgn0011455	7114
FBgn0011474	688
FBgn0011476	423
FBgn0011481	1700
FBgn0011509	733
FBgn0011554	214
FBgn0011555	1415
FBgn0011556	514
FBgn0011559	20419
FBgn0011566	369
FBgn0011569	366
FBgn0011570	1127
FBgn0011571	1071
FBgn0011573	2737
FBgn0011576	0
FBgn0011581	982
FBgn0011582	251
FBgn0011584	6185
FBgn0011586	1418
FBgn0011589	220
FBgn0011591	402
FBgn0011592	943
FBgn0011596	3124
FBgn0011603	2676
FBgn0011604	3150
FBgn0011606	4463
FBgn0011638	1573
FBgn0011640	1956
FBgn0011642	2038
FBgn0011648	1653
FBgn0011653	12
FBgn0011655	911
FBgn0011656	2328
FBgn0011659	198
FBgn0011660	679
FBgn0011661	8816
FBgn0011666	1382
FBgn0011668	16779
FBgn0011669	17207
FBgn0011670	2023
FBgn0011672	4363
FBgn0011674	250
FBgn0011676	235
FBgn0011692	206
FBgn0011693	3082
FBgn0011694	26478
FBgn0011695	31121
FBgn0011701	487
FBgn0011703	134
FBgn0011704	692
FBgn0011705	447
FBgn0011706	17
FBgn0011708	2557
FBgn0011710	972
FBgn0011715	686
FBgn0011722	1284
FBgn0011723	252
FBgn0011725	16263
FBgn0011726	5527
FBgn0011737	2532
FBgn0011739	1978
FBgn0011740	1544
FBgn0011741	628
FBgn0011742	2517
FBgn0011743	2675
FBgn0011745	2034
FBgn0011746	840
FBgn0011747	7629
FBgn0011754	6446
FBgn0011758	68
FBgn0011760	7592
FBgn0011761	60
FBgn0011762	64
FBgn0011763	1691
FBgn0011764	1266
FBgn0011766	2627
FBgn0011768	6038
FBgn0011769	257
FBgn0011770	4526
FBgn0011771	809
FBgn0011774	343
FBgn0011785	1562
FBgn0011787	662
FBgn0011802	882
FBgn0011812	1
FBgn0011817	3414
FBgn0011818	1208
FBgn0011822	87
FBgn0011824	541
FBgn0011826	1413
FBgn0011828	1304
FBgn0011829	55
FBgn0011832	0
FBgn0011834	1121
FBgn0011836	720
FBgn0011837	3241
FBgn0011840	0
FBgn0011844	0
FBgn0011845	0
FBgn0011848	0
FBgn0011849	0
FBgn0011850	0
FBgn0011851	0
FBgn0011852	0
FBgn0011853	0
FBgn0011855	0
FBgn0011858	0
FBgn0011859	2
FBgn0011860	0
FBgn0011861	0
FBgn0011862	0
FBgn0011863	0
FBgn0011864	0
FBgn0011865	0
FBgn0011866	0
FBgn0011867	0
FBgn0011868	0
FBgn0011869	0
FBgn0011870	0
FBgn0011871	0
FBgn0011872	0
FBgn0011877	0
FBgn0011878	0
FBgn0011879	0
FBgn0011880	0
FBgn0011881	0
FBgn0011882	0
FBgn0011883	0
FBgn0011884	0
FBgn0011885	0
FBgn0011887	0
FBgn0011888	0
FBgn0011889	0
FBgn0011890	1
FBgn0011891	0
FBgn0011892	0
FBgn0011893	1
FBgn0011894	0
FBgn0011895	1
FBgn0011896	0
FBgn0011897	0
FBgn0011902	0
FBgn0011904	0
FBgn0011905	0
FBgn0011906	0
FBgn0011909	0
FBgn0011910	0
FBgn0011915	0
FBgn0011916	3
FBgn0011919	0
FBgn0011921	0
FBgn0011927	0
FBgn0011928	0
FBgn0011931	0
FBgn0011932	0
FBgn0011933	0
FBgn0011934	0
FBgn0011935	0
FBgn0011936	0
FBgn0011937	0
FBgn0011938	0
FBgn0011944	0
FBgn0011945	0
FBgn0011948	0
FBgn0011949	0
FBgn0011950	0
FBgn0011951	0
FBgn0011952	0
FBgn0011953	0
FBgn0011954	0
FBgn0011955	4
FBgn0011956	0
FBgn0011957	0
FBgn0011958	0
FBgn0011959	0
FBgn0011960	0
FBgn0011961	0
FBgn0011962	0
FBgn0011963	0
FBgn0011965	1
FBgn0011966	0
FBgn0011970	0
FBgn0011971	0
FBgn0011974	0
FBgn0011975	0
FBgn0011976	0
FBgn0011977	0
FBgn0011980	0
FBgn0011981	0
FBgn0011982	0
FBgn0011983	0
FBgn0011984	0
FBgn0011985	0
FBgn0011986	0
FBgn0011987	3
FBgn0011993	0
FBgn0011994	0
FBgn0011998	0
FBgn0011999	0
FBgn0012000	0
FBgn0012001	0
FBgn0012002	0
FBgn0012003	0
FBgn0012004	0
FBgn0012009	0
FBgn0012010	0
FBgn0012011	0
FBgn0012016	0
FBgn0012017	0
FBgn0012018	0
FBgn0012024	0
FBgn0012025	2
FBgn0012026	0
FBgn0012027	0
FBgn0012028	0
FBgn0012034	40316
FBgn0012036	26857
FBgn0012037	8000
FBgn0012042	443
FBgn0012051	2051
FBgn0012058	3004
FBgn0012344	565
FBgn0013263+FBgn0260233	3591
FBgn0013269	1132
FBgn0013272	26866
FBgn0013275	0
FBgn0013276	0
FBgn0013277	0
FBgn0013278	15
FBgn0013279	5
FBgn0013300	2538
FBgn0013301	3015
FBgn0013303	1164
FBgn0013305	6132
FBgn0013307	785
FBgn0013308	78
FBgn0013323	123
FBgn0013325	23559
FBgn0013334	6385
FBgn0013342	6566
FBgn0013343	1067
FBgn0013347	1437
FBgn0013348	1989
FBgn0013432	529
FBgn0013433	115
FBgn0013435	244
FBgn0013467	1835
FBgn0013469	419
FBgn0013531	235
FBgn0013548	145
FBgn0013563	612
FBgn0013576	11220
FBgn0013672	67256
FBgn0013673	70
FBgn0013674	461693
FBgn0013675	104492
FBgn0013676	324009
FBgn0013678	171859
FBgn0013679	28777
FBgn0013680	497
FBgn0013681	9979
FBgn0013683	193
FBgn0013684	20554
FBgn0013685	73
FBgn0013686	928297
FBgn0013688	3519
FBgn0013689	40
FBgn0013690	25
FBgn0013691	7
FBgn0013692	0
FBgn0013693	0
FBgn0013694	44
FBgn0013695	5
FBgn0013696	6
FBgn0013697	222
FBgn0013698	39
FBgn0013699	15
FBgn0013700	0
FBgn0013701	4
FBgn0013702	0
FBgn0013703	6
FBgn0013704	105
FBgn0013705	1
FBgn0013706	0
FBgn0013707	0
FBgn0013708	35
FBgn0013709	0
FBgn0013710	62
FBgn0013717	599
FBgn0013718	3743
FBgn0013720	849
FBgn0013725	245
FBgn0013726	1191
FBgn0013732	181
FBgn0013733	19782
FBgn0013746	1495
FBgn0013749	2470
FBgn0013750	2295
FBgn0013751	100
FBgn0013753	384
FBgn0013755	8
FBgn0013756	2170
FBgn0013762	572
FBgn0013763	14503
FBgn0013764	1158
FBgn0013765	8481
FBgn0013767	105
FBgn0013770	24243
FBgn0013771	2662
FBgn0013772	7067
FBgn0013773	1177
FBgn0013799	1123
FBgn0013809	1757
FBgn0013810	4310
FBgn0013811	1535
FBgn0013812	748
FBgn0013813	2796
FBgn0013949	821
FBgn0013953	352
FBgn0013954	6412
FBgn0013972	758
FBgn0013973	485
FBgn0013981	13136
FBgn0013983	689
FBgn0013984	1356
FBgn0013987	2604
FBgn0013995	7348
FBgn0013997	2463
FBgn0014000	1425
FBgn0014002	16314
FBgn0014006	1950
FBgn0014007	1063
FBgn0014009	3827
FBgn0014010	7601
FBgn0014011	1694
FBgn0014018	4527
FBgn0014019	1354
FBgn0014020	12095
FBgn0014022	262
FBgn0014023	615
FBgn0014024	1143
FBgn0014026	38721
FBgn0014028	11549
FBgn0014029	1047
FBgn0014031	6168
FBgn0014032	501
FBgn0014033	708
FBgn0014037	6299
FBgn0014073	1060
FBgn0014075	2660
FBgn0014076	1
FBgn0014092	450
FBgn0014127	1899
FBgn0014133	2846
FBgn0014135	346
FBgn0014141	4289
FBgn0014143	59
FBgn0014163	4986
FBgn0014179	45
FBgn0014184	61673
FBgn0014189	2518
FBgn0014269	650
FBgn0014340	366
FBgn0014342	398
FBgn0014343	394
FBgn0014366	661
FBgn0014368	5
FBgn0014380	1248
FBgn0014388	973
FBgn0014391	3239
FBgn0014395	571
FBgn0014396	10887
FBgn0014411	1894
FBgn0014417	847
FBgn0014427	7806
FBgn0014454	4
FBgn0014455	4091
FBgn0014464	13
FBgn0014465	174
FBgn0014466	0
FBgn0014469	10584
FBgn0014848	1
FBgn0014849	0
FBgn0014850	3
FBgn0014851	1
FBgn0014857	2992
FBgn0014859	284
FBgn0014861	197
FBgn0014863	12562
FBgn0014865	177
FBgn0014868	2523
FBgn0014869	5689
FBgn0014870	2126
FBgn0014877	2651
FBgn0014879	965
FBgn0014903+FBgn0053082	3152
FBgn0014906	3967
FBgn0014930	1553
FBgn0014931	107
FBgn0014949	2
FBgn0015000	1129
FBgn0015001	884
FBgn0015008	2329
FBgn0015010	4546
FBgn0015011	1370
FBgn0015019	2055
FBgn0015024	7612
FBgn0015025	165
FBgn0015031	6927
FBgn0015032	70
FBgn0015033	905
FBgn0015034	984
FBgn0015035	1174
FBgn0015036	10
FBgn0015037	1487
FBgn0015038	498
FBgn0015039	6992
FBgn0015040	2
FBgn0015075	1072
FBgn0015218	7602
FBgn0015221	29109
FBgn0015222	34673
FBgn0015229	937
FBgn0015230	1611
FBgn0015239	1391
FBgn0015240	1199
FBgn0015245	10337
FBgn0015247	3869
FBgn0015268	180
FBgn0015269	3067
FBgn0015270	74
FBgn0015271	113
FBgn0015277	1227
FBgn0015278	4114
FBgn0015279	2206
FBgn0015282	4674
FBgn0015283	4883
FBgn0015286	1828
FBgn0015295	566
FBgn0015296	869
FBgn0015298	675
FBgn0015299	592
FBgn0015300	558
FBgn0015316	93
FBgn0015320	4048
FBgn0015321	4286
FBgn0015323	842
FBgn0015324	19586
FBgn0015331	1016
FBgn0015336	323
FBgn0015338	947
FBgn0015351	152
FBgn0015359	1447
FBgn0015360	981
FBgn0015371	1318
FBgn0015372	821
FBgn0015376	75
FBgn0015379	591
FBgn0015380	297
FBgn0015381	70
FBgn0015391	296
FBgn0015393	357
FBgn0015396	261
FBgn0015399	517
FBgn0015400	321
FBgn0015402	1103
FBgn0015477	2681
FBgn0015509	4478
FBgn0015513	2688
FBgn0015519	173
FBgn0015520	1102
FBgn0015521	11260
FBgn0015522	1619
FBgn0015524	140
FBgn0015527	533
FBgn0015541	1699
FBgn0015543	16
FBgn0015544	957
FBgn0015546	549
FBgn0015550	16
FBgn0015553	156
FBgn0015558	856
FBgn0015561	59
FBgn0015568	1842
FBgn0015569	2028
FBgn0015570	1265
FBgn0015571	6161
FBgn0015572	242
FBgn0015574	1140
FBgn0015575	9248
FBgn0015576	2355
FBgn0015577	1071
FBgn0015582	461
FBgn0015583	949
FBgn0015584	7943
FBgn0015585	2487
FBgn0015586	1353
FBgn0015589	1799
FBgn0015591	703
FBgn0015600	10651
FBgn0015602	596
FBgn0015609	1015
FBgn0015614	3407
FBgn0015615	784
FBgn0015618	138
FBgn0015621	211
FBgn0015622	11670
FBgn0015623	41751
FBgn0015625	855
FBgn0015663	327
FBgn0015664	864
FBgn0015714	1797
FBgn0015721	277
FBgn0015737	4287
FBgn0015754	4064
FBgn0015756	21650
FBgn0015765	781
FBgn0015766+FBgn0065097	45754
FBgn0015770	17
FBgn0015772	3122
FBgn0015773	458
FBgn0015774	593
FBgn0015776	8615
FBgn0015777	8890
FBgn0015778	11364
FBgn0015781	624
FBgn0015789	3833
FBgn0015790	6588
FBgn0015791	3878
FBgn0015793	1074
FBgn0015794	1381
FBgn0015795	6997
FBgn0015797	1456
FBgn0015799	1366
FBgn0015801	1628
FBgn0015803	1482
FBgn0015805	970
FBgn0015806	2565
FBgn0015808	2920
FBgn0015818	411
FBgn0015828	782
FBgn0015829	665
FBgn0015831	1409
FBgn0015834	4892
FBgn0015838	587
FBgn0015872	3378
FBgn0015903	834
FBgn0015904	206
FBgn0015905	545
FBgn0015919	282
FBgn0015924	3997
FBgn0015925	462
FBgn0015926	16
FBgn0015929	476
FBgn0015949	2512
FBgn0016013	2596
FBgn0016031	2177
FBgn0016032	504
FBgn0016034	690
FBgn0016036	41
FBgn0016038	1950
FBgn0016041	2171
FBgn0016047	166
FBgn0016053	2
FBgn0016054	177
FBgn0016059	2983
FBgn0016061	612
FBgn0016070	2089
FBgn0016075	2018
FBgn0016076	4349
FBgn0016078	1352
FBgn0016080	3763
FBgn0016081	6532
FBgn0016119	7901
FBgn0016120	9776
FBgn0016122	7380
FBgn0016123	4460
FBgn0016126	10379
FBgn0016131	207
FBgn0016641	1208
FBgn0016650	485
FBgn0016660	94
FBgn0016672	1667
FBgn0016675	2221
FBgn0016684	3961
FBgn0016685	1897
FBgn0016687	11719
FBgn0016691	10879
FBgn0016693	8131
FBgn0016694	9483
FBgn0016696	4225
FBgn0016697	4111
FBgn0016698	650
FBgn0016700	4264
FBgn0016701	2315
FBgn0016715	2952
FBgn0016726	8728
FBgn0016754	1596
FBgn0016756	12389
FBgn0016762	275
FBgn0016792	744
FBgn0016794	830
FBgn0016797	1555
FBgn0016917	8154
FBgn0016919	302
FBgn0016920	189
FBgn0016926	11166
FBgn0016930	1776
FBgn0016970	190
FBgn0016974	1385
FBgn0016976+FBgn0016975	3136
FBgn0016977	4997
FBgn0016978	1186
FBgn0016983	1827
FBgn0016984	2116
FBgn0017414	210
FBgn0017418	2464
FBgn0017424	7
FBgn0017429	1005
FBgn0017430	576
FBgn0017448	899
FBgn0017456	1740
FBgn0017457	929
FBgn0017482	383
FBgn0017545	52507
FBgn0017550	1399
FBgn0017551	576
FBgn0017556	1602
FBgn0017558	8973
FBgn0017561	511
FBgn0017566	12593
FBgn0017567	5278
FBgn0017572	2423
FBgn0017577	127
FBgn0017578	708
FBgn0017579	17131
FBgn0017581	56097
FBgn0017590	551
FBgn0019624	16297
FBgn0019637	757
FBgn0019643	4000
FBgn0019644	12293
FBgn0019650	490
FBgn0019660	346
FBgn0019661	16594
FBgn0019662	1371
FBgn0019686	359
FBgn0019809	11
FBgn0019828	20799
FBgn0019830	3408
FBgn0019886	8374
FBgn0019890	6951
FBgn0019925	3231
FBgn0019928	932
FBgn0019929	1300
FBgn0019932	1460
FBgn0019936	15488
FBgn0019938	548
FBgn0019940	3147
FBgn0019947	1555
FBgn0019948	4359
FBgn0019949	552
FBgn0019952	1002
FBgn0019957	6935
FBgn0019960	10408
FBgn0019968	5432
FBgn0019972	872
FBgn0019982	2463
FBgn0019985	430
FBgn0019990	1434
FBgn0020018	1791
FBgn0020224	1639
FBgn0020235	10596
FBgn0020236	33436
FBgn0020238	16460
FBgn0020248	20
FBgn0020249	2495
FBgn0020251	1133
FBgn0020255	5986
FBgn0020257	796
FBgn0020258	48
FBgn0020261	1934
FBgn0020269	615
FBgn0020270	293
FBgn0020272	294
FBgn0020277	247
FBgn0020278	1315
FBgn0020279	6126
FBgn0020280	966
FBgn0020294	648
FBgn0020299	1089
FBgn0020300	1778
FBgn0020304	5448
FBgn0020305	419
FBgn0020307	559
FBgn0020309	4485
FBgn0020312	536
FBgn0020369	3462
FBgn0020370	3468
FBgn0020371	2529
FBgn0020372	1146
FBgn0020376	27
FBgn0020377	142
FBgn0020378	298
FBgn0020379	971
FBgn0020381	720
FBgn0020385	21768
FBgn0020386	8466
FBgn0020388	1425
FBgn0020389	446
FBgn0020391	163
FBgn0020392	1017
FBgn0020399	2408
FBgn0020407	233
FBgn0020412	4457
FBgn0020414	7217
FBgn0020415	7022
FBgn0020416	2650
FBgn0020429	72
FBgn0020440	1298
FBgn0020443	4554
FBgn0020445	324
FBgn0020493	1247
FBgn0020496	4432
FBgn0020497	3034
FBgn0020503	17053
FBgn0020506	3463
FBgn0020508	523
FBgn0020509	4683
FBgn0020510	965
FBgn0020513	18530
FBgn0020518	7
FBgn0020521	2323
FBgn0020545	3206
FBgn0020546+FBgn0262462	5
FBgn0020556	44
FBgn0020616	1047
FBgn0020617	36
FBgn0020618	28487
FBgn0020620	2050
FBgn0020621	3483
FBgn0020622	1308
FBgn0020626	3485
FBgn0020633	32
FBgn0020637	28
FBgn0020638	1
FBgn0020639	6
FBgn0020640	8
FBgn0020641	7
FBgn0020642	4
FBgn0020643	0
FBgn0020644	0
FBgn0020645	0
FBgn0020646	0
FBgn0020647	7078
FBgn0020653	8124
FBgn0020655	1436
FBgn0020660	5
FBgn0020762	1303
FBgn0020764	12295
FBgn0020765	7
FBgn0020766	1579
FBgn0020767	1906
FBgn0020880	15
FBgn0020887	1079
FBgn0020906	138
FBgn0020907	1914
FBgn0020908	16086
FBgn0020909	263
FBgn0020910+FBgn0086056	38056
FBgn0020912	769
FBgn0020930	1703
FBgn0021738	6
FBgn0021742	1
FBgn0021750	391
FBgn0021760	15552
FBgn0021761	742
FBgn0021764	1054
FBgn0021765	3909
FBgn0021767	113
FBgn0021768	2348
FBgn0021776	149
FBgn0021795	2509
FBgn0021796	1370
FBgn0021800	1326
FBgn0021814	2776
FBgn0021818	1048
FBgn0021825	1420
FBgn0021847	1651
FBgn0021856	782
FBgn0021872	18923
FBgn0021874	451
FBgn0021875	314
FBgn0021895	1493
FBgn0021906	12746
FBgn0021944	2194
FBgn0021967	4236
FBgn0021979	5071
FBgn0021995	688
FBgn0022023	5735
FBgn0022027	685
FBgn0022029	1144
[truncated: 15,153 more rows]
