# Supplementary material for: The Drosophila transcriptional network is structured by microbiota
Source: BMC Genomics. 2016 Nov 25;17:975. doi: 10.1186/s12864-016-3307-9 (PMC5124311; doi:10.1186/s12864-016-3307-9)
Supplement: Additional file 12: — Data analysis tools. The unzipped folder contains (1) parameters used to align and count reads (align_count_index_reads.txt) and (2) an R script to replicate the data analysis. See README file and R script within folder for instructions. (ZIP 15304 kb) [file 12864_2016_3307_MOESM12_ESM.zip › DobsonEtAlBMCanalysis_submitted/counts_raw/544_6823_4244_N_JC-35_ATGTCA_R1_sn.sam.count]

FBgn0000003	0
FBgn0000008	399
FBgn0000014	435
FBgn0000015	652
FBgn0000017	1637
FBgn0000018	354
FBgn0000022	0
FBgn0000024	2403
FBgn0000028	265
FBgn0000032	931
FBgn0000036	422
FBgn0000037	406
FBgn0000038	2030
FBgn0000039	283
FBgn0000042	29377
FBgn0000043	5618
FBgn0000045	15747
FBgn0000046	10477
FBgn0000047	1862
FBgn0000052	3874
FBgn0000053	4548
FBgn0000054	840
FBgn0000055+FBgn0000056	188952
FBgn0000057	1842
FBgn0000061	17
FBgn0000063	170
FBgn0000064	112942
FBgn0000071	8
FBgn0000075	148
FBgn0000077	340
FBgn0000078	2041
FBgn0000079	3725
FBgn0000083	7703
FBgn0000084	1677
FBgn0000092	55
FBgn0000094	7894
FBgn0000097	1191
FBgn0000099	1630
FBgn0000100	20056
FBgn0000108	4386
FBgn0000109	401
FBgn0000114	14892
FBgn0000115	1029
FBgn0000116	49278
FBgn0000117	5554
FBgn0000119	1180
FBgn0000120	23749
FBgn0000121	20607
FBgn0000137	4
FBgn0000139	1143
FBgn0000140	962
FBgn0000146	206
FBgn0000147	909
FBgn0000150	9204
FBgn0000152	177
FBgn0000153	3069
FBgn0000157	426
FBgn0000158	45
FBgn0000163	1953
FBgn0000166	9
FBgn0000173	3802
FBgn0000179	153
FBgn0000180	189
FBgn0000181	11288
FBgn0000182+FBgn0266459	3355
FBgn0000183	2167
FBgn0000206	1001
FBgn0000210	209
FBgn0000212	1756
FBgn0000216	0
FBgn0000221	217
FBgn0000227	0
FBgn0000228	1246
FBgn0000229	1768
FBgn0000233	24
FBgn0000239	3578
FBgn0000241	149
FBgn0000244	2960
FBgn0000246	154
FBgn0000247	2160
FBgn0000250	3738
FBgn0000251	1521
FBgn0000253	31448
FBgn0000256	8809
FBgn0000257	633
FBgn0000259	3029
FBgn0000261	38893
FBgn0000273	5699
FBgn0000274	1606
FBgn0000276	162
FBgn0000277	10
FBgn0000278	1
FBgn0000279	35
FBgn0000280	0
FBgn0000281	0
FBgn0000283	1962
FBgn0000286	2200
FBgn0000287	1226
FBgn0000289	2904
FBgn0000299	4316
FBgn0000303	585
FBgn0000308	10785
FBgn0000316	768
FBgn0000317	1334
FBgn0000318	2584
FBgn0000319	11003
FBgn0000320	538
FBgn0000326	650
FBgn0000330	391
FBgn0000337	3
FBgn0000339	1727
FBgn0000346	3071
FBgn0000351	42
FBgn0000352	443
FBgn0000355	1
FBgn0000356	0
FBgn0000357	24
FBgn0000358	0
FBgn0000359	0
FBgn0000360	1
FBgn0000370	27150
FBgn0000376	332
FBgn0000377	598
FBgn0000382	3536
FBgn0000384	510
FBgn0000394	629
FBgn0000395	478
FBgn0000404	1080
FBgn0000405	1981
FBgn0000406	22520
FBgn0000409	15395
FBgn0000411	287
FBgn0000412	3268
FBgn0000413	1781
FBgn0000414	2055
FBgn0000416	39920
FBgn0000422	2268
FBgn0000426	257
FBgn0000427	69
FBgn0000439	100
FBgn0000442	47
FBgn0000447	3537
FBgn0000449	1
FBgn0000451	166
FBgn0000454	4290
FBgn0000455+FBgn0065087	380
FBgn0000459	282
FBgn0000463	249
FBgn0000464	2092
FBgn0000473	5546
FBgn0000477	2536
FBgn0000479	3669
FBgn0000482	536
FBgn0000489	4862
FBgn0000490	546
FBgn0000492	429
FBgn0000497	422
FBgn0000499	1864
FBgn0000500	258
FBgn0000504	2522
FBgn0000520	282
FBgn0000524	356
FBgn0000527	479
FBgn0000529	24
FBgn0000533	163
FBgn0000535	642
FBgn0000536	5732
FBgn0000541	4498
FBgn0000542	322
FBgn0000543	642
FBgn0000546	723
FBgn0000547	1850
FBgn0000551	11
FBgn0000552	1
FBgn0000556	184545
FBgn0000557	6377
FBgn0000559	88805
FBgn0000560	93
FBgn0000562	2701
FBgn0000564	88
FBgn0000565	3682
FBgn0000566	1910
FBgn0000567	587
FBgn0000568	2441
FBgn0000575	2506
FBgn0000576	69
FBgn0000577	155
FBgn0000578	932
FBgn0000579	37574
FBgn0000581	2781
FBgn0000588	127
FBgn0000591	2
FBgn0000592	35791
FBgn0000594	0
FBgn0000606	34
FBgn0000611	3024
FBgn0000615	30536
FBgn0000617	270
FBgn0000618	168
FBgn0000625	123
FBgn0000629	567
FBgn0000633	368
FBgn0000635	2951
FBgn0000636	1367
FBgn0000639	8
FBgn0000640	33
FBgn0000644	26
FBgn0000658	79
FBgn0000659	948
FBgn0000662	1701
FBgn0000667	8915
FBgn0000709	850
FBgn0000711	2422
FBgn0000715	318
FBgn0000719	719
FBgn0000721	6207
FBgn0000723	2435
FBgn0000808	16
FBgn0000810	545
FBgn0000826	24
FBgn0000927	28
FBgn0000928	84
FBgn0000964	74
FBgn0000996	324
FBgn0001075	393
FBgn0001077	17
FBgn0001079	245
FBgn0001083	348
FBgn0001084	93
FBgn0001085	161
FBgn0001086	598
FBgn0001087	1346
FBgn0001089	867
FBgn0001090	3398
FBgn0001091	31018
FBgn0001092	20497
FBgn0001098	7850
FBgn0001104	929
FBgn0001105	5881
FBgn0001108	2286
FBgn0001112	5628
FBgn0001114	10248
FBgn0001120	30
FBgn0001122	2378
FBgn0001123	1942
FBgn0001124	12894
FBgn0001125	11811
FBgn0001128	30401
FBgn0001133	570
FBgn0001134	196
FBgn0001137	540
FBgn0001138	97
FBgn0001139	2487
FBgn0001142	5883
FBgn0001145	36423
FBgn0001147	206
FBgn0001148	45
FBgn0001149	17905
FBgn0001150	20
FBgn0001168	2213
FBgn0001169	853
FBgn0001170	13
FBgn0001174	2
FBgn0001179	407
FBgn0001180	140
FBgn0001185	475
FBgn0001186	11272
FBgn0001187	5981
FBgn0001189	1344
FBgn0001197	1630
FBgn0001202	1499
FBgn0001206	237
FBgn0001208	12045
FBgn0001215	10557
FBgn0001216	5875
FBgn0001217	8663
FBgn0001218	22306
FBgn0001220	13733
FBgn0001222	1413
FBgn0001224	1101
FBgn0001225	3259
FBgn0001226	1998
FBgn0001227	19
FBgn0001228+FBgn0001223	4240
FBgn0001229	84
FBgn0001230	1750
FBgn0001233	35706
FBgn0001234+FBgn0263537	4080
FBgn0001235	2574
FBgn0001247	2910
FBgn0001248	26138
FBgn0001250	3466
FBgn0001253	51
FBgn0001254	1
FBgn0001255	41
FBgn0001256	7
FBgn0001257	4331
FBgn0001258	1756
FBgn0001259	127
FBgn0001263	2941
FBgn0001269	226
FBgn0001276	184
FBgn0001280	1644
FBgn0001281	2416
FBgn0001285	98
FBgn0001291	1439
FBgn0001296	1071
FBgn0001297	8012
FBgn0001301	1442
FBgn0001308	3544
FBgn0001311	190
FBgn0001313	347
FBgn0001319	97
FBgn0001320	312
FBgn0001321	42
FBgn0001323	190
FBgn0001324	1585
FBgn0001325	39
FBgn0001330	229
FBgn0001332	1311
FBgn0001341	388
FBgn0001404	2961
FBgn0001491	779
FBgn0001565	2090
FBgn0001612	370
FBgn0001624	4443
FBgn0001941	2437
FBgn0001942	38995
FBgn0001961	2717
FBgn0001965	1376
FBgn0001967	0
FBgn0001970	2
FBgn0001974	408
FBgn0001977	1148
FBgn0001978	2446
FBgn0001981	145
FBgn0001983	3
FBgn0001986	831
FBgn0001987	1275
FBgn0001989	3225
FBgn0001990	317
FBgn0001991	3790
FBgn0001992	76
FBgn0001994	1760
FBgn0001995	816
FBgn0002021	779
FBgn0002022	2412
FBgn0002023	354
FBgn0002031	3634
FBgn0002036	4020
FBgn0002044	2057
FBgn0002069	391
FBgn0002121	3070
FBgn0002174	3378
FBgn0002183	1270
FBgn0002283	875
FBgn0002284	4973
FBgn0002306	1369
FBgn0002354	340
FBgn0002413	2269
FBgn0002431	6133
FBgn0002440	0
FBgn0002441	1325
FBgn0002466+FBgn0266678	308
FBgn0002521	1882
FBgn0002522	96
FBgn0002524	1334
FBgn0002525	1901
FBgn0002526	1640
FBgn0002531	22
FBgn0002533	9
FBgn0002534	2
FBgn0002535	0
FBgn0002542	915
FBgn0002552	636
FBgn0002561	0
FBgn0002562	89
FBgn0002563	73
FBgn0002564	103
FBgn0002565	2604
FBgn0002566	2439
FBgn0002567	2134
FBgn0002569	3956
FBgn0002570	57647
FBgn0002571	3505
FBgn0002573	87
FBgn0002576	54
FBgn0002577	26
FBgn0002579	12909
FBgn0002590	18416
FBgn0002592	11
FBgn0002593	18560
FBgn0002607	21642
FBgn0002609	37
FBgn0002622	21636
FBgn0002626	14688
FBgn0002629	2
FBgn0002631	0
FBgn0002632	1
FBgn0002633	4
FBgn0002638	1149
FBgn0002641	717
FBgn0002643	1493
FBgn0002645	3803
FBgn0002673	1652
FBgn0002707	198
FBgn0002709+FBgn0028581	4376
FBgn0002715	1052
FBgn0002716	48
FBgn0002719	40088
FBgn0002723	724
FBgn0002732	25
FBgn0002733	153
FBgn0002734	0
FBgn0002735	2
FBgn0002736	436
FBgn0002772	15884
FBgn0002773	35868
FBgn0002774	1584
FBgn0002775	505
FBgn0002778	1672
FBgn0002780	2252
FBgn0002783	1553
FBgn0002787	3694
FBgn0002789	8129
FBgn0002791	897
FBgn0002838	153
FBgn0002842	217
FBgn0002855	14556
FBgn0002856	4273
FBgn0002862	10116
FBgn0002863	0
FBgn0002865	16619
FBgn0002868	20050
FBgn0002869	266
FBgn0002872	356
FBgn0002873	3284
FBgn0002878	288
FBgn0002887	810
FBgn0002891	379
FBgn0002899	125
FBgn0002901	379
FBgn0002905	473
FBgn0002906	1455
FBgn0002914	2287
FBgn0002917	841
FBgn0002921	47093
FBgn0002922	89
FBgn0002924	409
FBgn0002926	18
FBgn0002930	4972
FBgn0002931	347
FBgn0002932	252
FBgn0002933	0
FBgn0002936	0
FBgn0002937	928
FBgn0002938	14718
FBgn0002939	4247
FBgn0002940	105968
FBgn0002941	38
FBgn0002945	446
FBgn0002948	105
FBgn0002962	54
FBgn0002973	2374
FBgn0002985	235
FBgn0002989	139
FBgn0003002	40
FBgn0003008	829
FBgn0003009	644
FBgn0003011	129
FBgn0003015	12
FBgn0003023	40
FBgn0003028	300
FBgn0003034	7318
FBgn0003041	684
FBgn0003042	245
FBgn0003044	817
FBgn0003046	19
FBgn0003048	1202
FBgn0003053	1394
FBgn0003057	1
FBgn0003060	23
FBgn0003062	658
FBgn0003065	4
FBgn0003068	688
FBgn0003071	12030
FBgn0003074	24259
FBgn0003076	12117
FBgn0003079	653
FBgn0003082	82
FBgn0003086	1
FBgn0003087	202
FBgn0003089	22
FBgn0003090	252
FBgn0003091	1306
FBgn0003093	2467
FBgn0003114	25
FBgn0003116	970
FBgn0003117	88
FBgn0003118	517
FBgn0003124	2702
FBgn0003129	147
FBgn0003130	12
FBgn0003132	2190
FBgn0003134	5922
FBgn0003137	6055
FBgn0003139	715
FBgn0003140	571
FBgn0003141	984
FBgn0003145	560
FBgn0003149	18709
FBgn0003159	5012
FBgn0003162	1834
FBgn0003165	1845
FBgn0003169	1620
FBgn0003174	49
FBgn0003175	2393
FBgn0003187	2848
FBgn0003189	1093
FBgn0003204	2313
FBgn0003205	1718
FBgn0003206	1224
FBgn0003209	2070
FBgn0003210	1756
FBgn0003218	3857
FBgn0003227	37
FBgn0003231	16466
FBgn0003248	716
FBgn0003249	1588
FBgn0003250	2776
FBgn0003254	395
FBgn0003255	50
FBgn0003256	1211
FBgn0003257	285
FBgn0003261	12763
FBgn0003267	26
FBgn0003268	252
FBgn0003270	0
FBgn0003274	16673
FBgn0003275	971
FBgn0003277	1517
FBgn0003278	242
FBgn0003279	25775
FBgn0003285	150
FBgn0003292	88
FBgn0003295	48
FBgn0003300	24
FBgn0003301	1798
FBgn0003302	1221
FBgn0003308	2331
FBgn0003310	1161
FBgn0003312	17
FBgn0003313+FBgn0263087	30
FBgn0003317	1021
FBgn0003319	11
FBgn0003321	3349
FBgn0003326	90
FBgn0003328	1593
FBgn0003330	310
FBgn0003334	1456
FBgn0003339	182
FBgn0003345	2087
FBgn0003346	1510
FBgn0003353	308
FBgn0003356	3683
FBgn0003357	2577
FBgn0003358	5684
FBgn0003360	57564
FBgn0003366	3177
FBgn0003372	15
FBgn0003373	0
FBgn0003374	0
FBgn0003375	0
FBgn0003377	0
FBgn0003378	0
FBgn0003380	1715
FBgn0003382	107
FBgn0003386	806
FBgn0003388	50
FBgn0003390	887
FBgn0003391	1715
FBgn0003392	7220
FBgn0003396	1952
FBgn0003401	44
FBgn0003410	2026
FBgn0003411	3
FBgn0003415	2178
FBgn0003416	505
FBgn0003423	6686
FBgn0003429	3253
FBgn0003430	111
FBgn0003435	20211
FBgn0003444	355
FBgn0003447	837
FBgn0003448	0
FBgn0003449	913
FBgn0003450	25
FBgn0003459	464
FBgn0003460	332
FBgn0003462	17690
FBgn0003463	2599
FBgn0003464	1476
FBgn0003475	5666
FBgn0003479	260
FBgn0003480	67
FBgn0003482	8
FBgn0003483	190
FBgn0003486	1
FBgn0003495	924
FBgn0003499	247
FBgn0003502+FBgn0262374	1209
FBgn0003510+FBgn0003511	276
FBgn0003512	438
FBgn0003513	182
FBgn0003514	2800
FBgn0003515	675
FBgn0003517	21993
FBgn0003520	2233
FBgn0003525	31
FBgn0003527	265
FBgn0003545	677
FBgn0003557	2855
FBgn0003559	881
FBgn0003567	997
FBgn0003575	1400
FBgn0003598	788
FBgn0003607	1624
FBgn0003612	2122
FBgn0003638	6229
FBgn0003651	2010
FBgn0003654	764
FBgn0003655	33
FBgn0003656	6913
FBgn0003660	4713
FBgn0003676	1905
FBgn0003683	0
FBgn0003687	270
FBgn0003701	400
FBgn0003710	335
FBgn0003714	360
FBgn0003716	1976
FBgn0003719	45
FBgn0003720	0
FBgn0003721	13588
FBgn0003731	3791
FBgn0003732	1960
FBgn0003733	328
FBgn0003741	276
FBgn0003742	966
FBgn0003744	1835
FBgn0003747	1
FBgn0003748	16578
FBgn0003751	14
FBgn0003861	10394
FBgn0003862	2185
FBgn0003863	36777
FBgn0003865	0
FBgn0003866	470
FBgn0003867	1494
FBgn0003870	1956
FBgn0003882	951
FBgn0003884	38432
FBgn0003885	6322
FBgn0003886	563
FBgn0003887	9152
FBgn0003888	2255
FBgn0003889	25020
FBgn0003890	3262
FBgn0003891	11480
FBgn0003892	587
FBgn0003896	335
FBgn0003900	308
FBgn0003916	0
FBgn0003920	0
FBgn0003922	0
FBgn0003923	0
FBgn0003926	0
FBgn0003930	3
FBgn0003931	1
FBgn0003933	0
FBgn0003934	2
FBgn0003935	0
FBgn0003936	0
FBgn0003938	4
FBgn0003941	15010
FBgn0003942	20141
FBgn0003943	16651
FBgn0003944	511
FBgn0003950	172
FBgn0003961	2771
FBgn0003963	337
FBgn0003964	1071
FBgn0003965	1571
FBgn0003969	977
FBgn0003975	296
FBgn0003977	576
FBgn0003978	176
FBgn0003979	0
FBgn0003980	2
FBgn0003983	2
FBgn0003984	360
FBgn0003996	658
FBgn0003997	388
FBgn0004003	1103
FBgn0004009	57
FBgn0004028	13243
FBgn0004034	5
FBgn0004045	27
FBgn0004047	255
FBgn0004049	1232
FBgn0004050	855
FBgn0004052	7
FBgn0004053	0
FBgn0004054	1
FBgn0004055	2015
FBgn0004057	5306
FBgn0004066	3257
FBgn0004087	243
FBgn0004101	433
FBgn0004102	333
FBgn0004103	5297
FBgn0004106	249
FBgn0004107	76
FBgn0004108	393
FBgn0004110	8
FBgn0004117	12459
FBgn0004118	357
FBgn0004132	570
FBgn0004133	1110
FBgn0004143	2
FBgn0004167	8742
FBgn0004168	205
FBgn0004169	19991
FBgn0004170	0
FBgn0004171	4236
FBgn0004172	1177
FBgn0004173	6660
FBgn0004174	6288
FBgn0004175	4034
FBgn0004177	8676
FBgn0004179	3763
FBgn0004181	122520
FBgn0004183	0
FBgn0004185	0
FBgn0004186	0
FBgn0004187	1
FBgn0004188	0
FBgn0004189	0
FBgn0004190	0
FBgn0004191	20
FBgn0004192	0
FBgn0004197	111
FBgn0004198	1060
FBgn0004227	1888
FBgn0004228	780
FBgn0004237	3198
FBgn0004240	68
FBgn0004242	6118
FBgn0004244	1387
FBgn0004359	504
FBgn0004360	178
FBgn0004362	973
FBgn0004363	22388
FBgn0004364	1121
FBgn0004367	176
FBgn0004368	1571
FBgn0004369	1380
FBgn0004370	2404
FBgn0004372	225
FBgn0004373	4598
FBgn0004374	890
FBgn0004378	311
FBgn0004379	1134
FBgn0004380	975
FBgn0004381	686
FBgn0004387	1568
FBgn0004389	2
FBgn0004390	755
FBgn0004391	726
FBgn0004394	62
FBgn0004395	774
FBgn0004396	1393
FBgn0004397	2506
FBgn0004400	91
FBgn0004401	5127
FBgn0004403	7033
FBgn0004404	3226
FBgn0004406	331
FBgn0004407+FBgn0064115	697
FBgn0004414	7032
FBgn0004419	3321
FBgn0004425	792
FBgn0004426	50
FBgn0004427	782
FBgn0004428	1051
FBgn0004429	2865
FBgn0004430	276
FBgn0004431	138
FBgn0004432	23366
FBgn0004436	3941
FBgn0004449	3456
FBgn0004456	1421
FBgn0004462	842
FBgn0004463	447
FBgn0004465	971
FBgn0004507	17741
FBgn0004509	3250
FBgn0004510	307
FBgn0004511	4
FBgn0004512	3405
FBgn0004513	655
FBgn0004514	129
FBgn0004516	2725
FBgn0004552	361
FBgn0004554	2
FBgn0004556	222
FBgn0004567	57
FBgn0004569	367
FBgn0004573	143
FBgn0004574	3394
FBgn0004575	1782
FBgn0004577	7
FBgn0004580	2231
FBgn0004581	873
FBgn0004583	970
FBgn0004584	656
FBgn0004587	4915
FBgn0004588	2
FBgn0004589	42
FBgn0004590	2
FBgn0004591	0
FBgn0004592	1
FBgn0004593	0
FBgn0004594	0
FBgn0004595	1861
FBgn0004597	407
FBgn0004598	2450
FBgn0004606	599
FBgn0004607	684
FBgn0004611	3039
FBgn0004618	208
FBgn0004619	217
FBgn0004620	395
FBgn0004622	117
FBgn0004623	5000
FBgn0004629	2
FBgn0004635	481
FBgn0004636	3444
FBgn0004638	1596
FBgn0004643	509
FBgn0004644	125
FBgn0004646	2744
FBgn0004647	642
FBgn0004648	4717
FBgn0004649+FBgn0263530	136
FBgn0004650	624
FBgn0004652	1087
FBgn0004654	7276
FBgn0004655	1026
FBgn0004656	2941
FBgn0004657	3250
FBgn0004666	104
FBgn0004687	3510
FBgn0004698	1741
FBgn0004777	17
FBgn0004778	0
FBgn0004779	3
FBgn0004780	0
FBgn0004781	0
FBgn0004782	0
FBgn0004783	2
FBgn0004784	4484
FBgn0004795	986
FBgn0004797	1524
FBgn0004811	881
FBgn0004828	9599
FBgn0004832	428
FBgn0004837	550
FBgn0004838	12301
FBgn0004839	214
FBgn0004841	55
FBgn0004842	45
FBgn0004852	2587
FBgn0004854	176
FBgn0004855	427
FBgn0004856	962
FBgn0004858	770
FBgn0004859	1017
FBgn0004860	272
FBgn0004861	425
FBgn0004862	33
FBgn0004863	69
FBgn0004864	1052
FBgn0004865	261
FBgn0004867	18385
FBgn0004868	8359
FBgn0004870	213
FBgn0004872	56
FBgn0004875	3203
FBgn0004876	4949
FBgn0004878	0
FBgn0004880	760
FBgn0004882	10978
FBgn0004885	2786
FBgn0004888	9417
FBgn0004889	3513
FBgn0004892	115
FBgn0004893	885
FBgn0004895	13
FBgn0004896	42
FBgn0004897	9
FBgn0004898	15
FBgn0004901	279
FBgn0004903	2142
FBgn0004907	23877
FBgn0004908	350
FBgn0004910	1446
FBgn0004911	25
FBgn0004913	1446
FBgn0004914	4295
FBgn0004915	1316
FBgn0004919	938
FBgn0004921	9929
FBgn0004924	3419
FBgn0004926	3994
FBgn0004956	187
FBgn0004957	183
FBgn0004959	4
FBgn0005198	1213
FBgn0005278	10524
FBgn0005322	1317
FBgn0005355	631
FBgn0005386	2091
FBgn0005390	43
FBgn0005391	38
FBgn0005411	1787
FBgn0005427	1060
FBgn0005533	11261
FBgn0005536	5705
FBgn0005558	260
FBgn0005561	355
FBgn0005564	687
FBgn0005585	21070
FBgn0005586	1651
FBgn0005590	3
FBgn0005592	190
FBgn0005593	22285
FBgn0005596	596
FBgn0005612	1287
FBgn0005613	129
FBgn0005614	7749
FBgn0005617	733
FBgn0005619	627
FBgn0005624	325
FBgn0005626	2172
FBgn0005631	1047
FBgn0005632	6004
FBgn0005633	104
FBgn0005636	478
FBgn0005638	124
FBgn0005640	1877
FBgn0005642	772
FBgn0005648	1581
FBgn0005649	3747
FBgn0005654+FBgn0085344	3607
FBgn0005655	258
FBgn0005658	131
FBgn0005659	1123
FBgn0005660	153
FBgn0005664	183
FBgn0005666	30950
FBgn0005670	232
FBgn0005671	17231
FBgn0005672	1248
FBgn0005674	1855
FBgn0005677	461
FBgn0005683	210
FBgn0005694	1248
FBgn0005695	474
FBgn0005696	59
FBgn0005771	1099
FBgn0005775	565
FBgn0005777	2379
FBgn0005778	607
FBgn0005779	387
FBgn0008635	4122
FBgn0008636	19
FBgn0008646	45
FBgn0008651	122
FBgn0010014	539
FBgn0010015	672
FBgn0010019	719305
FBgn0010038	146
FBgn0010039	412
FBgn0010040	3
FBgn0010041	130
FBgn0010042	8
FBgn0010043	67
FBgn0010044	64
FBgn0010051	3079
FBgn0010052	254
FBgn0010053	12217
FBgn0010078	15905
FBgn0010097	6
FBgn0010100	38418
FBgn0010105	424
FBgn0010109	1
FBgn0010113	1260
FBgn0010114	1986
FBgn0010173	1904
FBgn0010194	195
FBgn0010197	53
FBgn0010198	11213
FBgn0010213	4443
FBgn0010215	2954
FBgn0010217	61172
FBgn0010220	404
FBgn0010222	692
FBgn0010223	503
FBgn0010225	22433
FBgn0010226	15703
FBgn0010228	4292
FBgn0010235	2421
FBgn0010238	2641
FBgn0010240	139
FBgn0010241	2527
FBgn0010246	4855
FBgn0010247	1313
FBgn0010258	775
FBgn0010263	6871
FBgn0010265	16572
FBgn0010269	602
FBgn0010278	762
FBgn0010280	3326
FBgn0010282	1265
FBgn0010287	324
FBgn0010288	4211
FBgn0010292	475
FBgn0010294	0
FBgn0010295	0
FBgn0010296	0
FBgn0010300	761
FBgn0010303	1292
FBgn0010309	856
FBgn0010313	1573
FBgn0010314	171
FBgn0010315	364
FBgn0010316	383
FBgn0010317	39
FBgn0010323	15
FBgn0010328	1423
FBgn0010329	245
FBgn0010333	2350
FBgn0010339	1108
FBgn0010340	391
FBgn0010341	3248
FBgn0010342	252
FBgn0010348	11020
FBgn0010350	5539
FBgn0010352	42666
FBgn0010355	2298
FBgn0010356	444
FBgn0010357	19685
FBgn0010358	42
FBgn0010359	0
FBgn0010379	2656
FBgn0010380	2048
FBgn0010381	1430
FBgn0010382	447
FBgn0010383	307
FBgn0010385	30
FBgn0010387	16581
FBgn0010388	52
FBgn0010389	687
FBgn0010391	2252
FBgn0010395	582
FBgn0010397	1924
FBgn0010398	224
FBgn0010399	372
FBgn0010401	852
FBgn0010403	792
FBgn0010406	1392
FBgn0010407	109
FBgn0010408	6001
FBgn0010409	12291
FBgn0010411	19461
FBgn0010412	7561
FBgn0010414	280
FBgn0010415	6195
FBgn0010416	836
FBgn0010417	635
FBgn0010421	441
FBgn0010422	1110
FBgn0010423	379
FBgn0010424	1120
FBgn0010425	1737
FBgn0010431	112
FBgn0010433	1
FBgn0010434	7336
FBgn0010435	18682
FBgn0010438	66
FBgn0010441	637
FBgn0010452	335
FBgn0010453	145
FBgn0010470	6424
FBgn0010473	2138
FBgn0010482	7083
FBgn0010488	13202
FBgn0010497	1247
FBgn0010501	295
FBgn0010504	3669
FBgn0010516	5629
FBgn0010520	186
FBgn0010531	855
FBgn0010548	12613
FBgn0010549	139
FBgn0010551	5804
FBgn0010575	2297
FBgn0010583	1729
FBgn0010590	4178
FBgn0010591	2929
FBgn0010602	1671
FBgn0010607	303
FBgn0010611	4914
FBgn0010612	7632
FBgn0010620	1782
FBgn0010621	2019
FBgn0010622	466
FBgn0010638	3620
FBgn0010651	3040
FBgn0010660	1151
FBgn0010741	927
FBgn0010747	3352
FBgn0010750	699
FBgn0010762	1298
FBgn0010768	143
FBgn0010770	222
FBgn0010772	2703
FBgn0010774	2096
FBgn0010786	2632
FBgn0010803	1635
FBgn0010808	2908
FBgn0010812	1287
FBgn0010825	3093
FBgn0010830	348
FBgn0010877	1628
FBgn0010894	673
FBgn0010905	2327
FBgn0010909	3341
FBgn0010926	392
FBgn0011016	2819
FBgn0011020	162
FBgn0011202	1737
FBgn0011204	2473
FBgn0011205	2282
FBgn0011206	15435
FBgn0011207	1415
FBgn0011211	45075
FBgn0011217	15492
FBgn0011224	5213
FBgn0011225	13258
FBgn0011227	3832
FBgn0011230	12622
FBgn0011232	984
FBgn0011236	862
FBgn0011239	879
FBgn0011241	634
FBgn0011244	12228
FBgn0011259	832
FBgn0011260	678
FBgn0011270	4461
FBgn0011272	15967
FBgn0011273+FBgn0039374	3944
FBgn0011274	2925
FBgn0011276	3
FBgn0011277	3
FBgn0011278	32
FBgn0011279	283
FBgn0011280	7847
FBgn0011281	1806
FBgn0011282	9
FBgn0011283	528
FBgn0011284	21132
FBgn0011286	7036
FBgn0011288	1734
FBgn0011289	2245
FBgn0011290	558
FBgn0011291	334
FBgn0011293	630
FBgn0011294	269
FBgn0011296	3376
FBgn0011297	427
FBgn0011300	1515
FBgn0011305	892
FBgn0011327	3139
FBgn0011335	312
FBgn0011336	5567
FBgn0011361	5073
FBgn0011455	6349
FBgn0011474	666
FBgn0011476	364
FBgn0011481	1709
FBgn0011509	786
FBgn0011554	405
FBgn0011555	2600
FBgn0011556	458
FBgn0011559	36421
FBgn0011566	285
FBgn0011569	301
FBgn0011570	977
FBgn0011571	1068
FBgn0011573	2398
FBgn0011576	2
FBgn0011581	824
FBgn0011582	310
FBgn0011584	6324
FBgn0011586	1194
FBgn0011589	265
FBgn0011591	437
FBgn0011592	842
FBgn0011596	2381
FBgn0011603	2071
FBgn0011604	2478
FBgn0011606	3404
FBgn0011638	1451
FBgn0011640	1703
FBgn0011642	2229
FBgn0011648	1505
FBgn0011653	93
FBgn0011655	872
FBgn0011656	2556
FBgn0011659	180
FBgn0011660	543
FBgn0011661	8108
FBgn0011666	1367
FBgn0011668	32013
FBgn0011669	41345
FBgn0011670	7137
FBgn0011672	2396
FBgn0011674	187
FBgn0011676	217
FBgn0011692	210
FBgn0011693	3646
FBgn0011694	45029
FBgn0011695	33729
FBgn0011701	472
FBgn0011703	181
FBgn0011704	335
FBgn0011705	467
FBgn0011706	49
FBgn0011708	2410
FBgn0011710	841
FBgn0011715	518
FBgn0011722	2172
FBgn0011723	228
FBgn0011725	13107
FBgn0011726	5756
FBgn0011737	2037
FBgn0011739	1716
FBgn0011740	1489
FBgn0011741	488
FBgn0011742	2245
FBgn0011743	2124
FBgn0011745	2009
FBgn0011746	667
FBgn0011747	8294
FBgn0011754	6789
FBgn0011758	42
FBgn0011760	8533
FBgn0011761	52
FBgn0011762	62
FBgn0011763	1586
FBgn0011764	1186
FBgn0011766	2420
FBgn0011768	5958
FBgn0011769	292
FBgn0011770	4210
FBgn0011771	781
FBgn0011774	243
FBgn0011785	1519
FBgn0011787	650
FBgn0011802	1535
FBgn0011812	2
FBgn0011817	2409
FBgn0011818	1078
FBgn0011822	114
FBgn0011824	297
FBgn0011826	1416
FBgn0011828	1937
FBgn0011829	61
FBgn0011832	0
FBgn0011834	1834
FBgn0011836	530
FBgn0011837	2737
FBgn0011840	0
FBgn0011844	0
FBgn0011845	0
FBgn0011848	0
FBgn0011849	0
FBgn0011850	0
FBgn0011851	0
FBgn0011852	0
FBgn0011853	0
FBgn0011855	0
FBgn0011858	0
FBgn0011859	1
FBgn0011860	0
FBgn0011861	0
FBgn0011862	0
FBgn0011863	0
FBgn0011864	0
FBgn0011865	0
FBgn0011866	0
FBgn0011867	0
FBgn0011868	0
FBgn0011869	0
FBgn0011870	0
FBgn0011871	0
FBgn0011872	0
FBgn0011877	0
FBgn0011878	0
FBgn0011879	0
FBgn0011880	0
FBgn0011881	0
FBgn0011882	0
FBgn0011883	0
FBgn0011884	0
FBgn0011885	0
FBgn0011887	0
FBgn0011888	0
FBgn0011889	0
FBgn0011890	0
FBgn0011891	0
FBgn0011892	1
FBgn0011893	0
FBgn0011894	0
FBgn0011895	1
FBgn0011896	0
FBgn0011897	0
FBgn0011902	0
FBgn0011904	0
FBgn0011905	0
FBgn0011906	0
FBgn0011909	0
FBgn0011910	0
FBgn0011915	0
FBgn0011916	1
FBgn0011919	1
FBgn0011921	0
FBgn0011927	0
FBgn0011928	0
FBgn0011931	0
FBgn0011932	0
FBgn0011933	0
FBgn0011934	0
FBgn0011935	0
FBgn0011936	0
FBgn0011937	0
FBgn0011938	0
FBgn0011944	0
FBgn0011945	0
FBgn0011948	0
FBgn0011949	0
FBgn0011950	0
FBgn0011951	0
FBgn0011952	0
FBgn0011953	0
FBgn0011954	0
FBgn0011955	0
FBgn0011956	0
FBgn0011957	0
FBgn0011958	0
FBgn0011959	0
FBgn0011960	0
FBgn0011961	0
FBgn0011962	0
FBgn0011963	0
FBgn0011965	0
FBgn0011966	0
FBgn0011970	0
FBgn0011971	0
FBgn0011974	0
FBgn0011975	0
FBgn0011976	0
FBgn0011977	0
FBgn0011980	0
FBgn0011981	0
FBgn0011982	0
FBgn0011983	0
FBgn0011984	0
FBgn0011985	1
FBgn0011986	0
FBgn0011987	0
FBgn0011993	0
FBgn0011994	0
FBgn0011998	0
FBgn0011999	0
FBgn0012000	0
FBgn0012001	0
FBgn0012002	0
FBgn0012003	0
FBgn0012004	0
FBgn0012009	0
FBgn0012010	0
FBgn0012011	0
FBgn0012016	0
FBgn0012017	0
FBgn0012018	0
FBgn0012024	2
FBgn0012025	0
FBgn0012026	0
FBgn0012027	0
FBgn0012028	0
FBgn0012034	31144
FBgn0012036	26962
FBgn0012037	6231
FBgn0012042	164
FBgn0012051	1777
FBgn0012058	2441
FBgn0012344	547
FBgn0013263+FBgn0260233	3153
FBgn0013269	934
FBgn0013272	21750
FBgn0013275	0
FBgn0013276	0
FBgn0013277	1
FBgn0013278	24
FBgn0013279	10
FBgn0013300	1728
FBgn0013301	2576
FBgn0013303	1221
FBgn0013305	4523
FBgn0013307	941
FBgn0013308	49
FBgn0013323	62
FBgn0013325	16929
FBgn0013334	6826
FBgn0013342	5382
FBgn0013343	1117
FBgn0013347	1099
FBgn0013348	3113
FBgn0013432	509
FBgn0013433	146
FBgn0013435	235
FBgn0013467	1803
FBgn0013469	254
FBgn0013531	203
FBgn0013548	160
FBgn0013563	553
FBgn0013576	11292
FBgn0013672	76561
FBgn0013673	88
FBgn0013674	539807
FBgn0013675	112009
FBgn0013676	286339
FBgn0013678	206227
FBgn0013679	27441
FBgn0013680	461
FBgn0013681	9524
FBgn0013683	160
FBgn0013684	30391
FBgn0013685	96
FBgn0013686	1132982
FBgn0013688	7402
FBgn0013689	13
FBgn0013690	8
FBgn0013691	2
FBgn0013692	0
FBgn0013693	0
FBgn0013694	17
FBgn0013695	6
FBgn0013696	2
FBgn0013697	77
FBgn0013698	25
FBgn0013699	5
FBgn0013700	1
FBgn0013701	0
FBgn0013702	0
FBgn0013703	0
FBgn0013704	19
FBgn0013705	0
FBgn0013706	0
FBgn0013707	0
FBgn0013708	12
FBgn0013709	0
FBgn0013710	27
FBgn0013717	554
FBgn0013718	3913
FBgn0013720	769
FBgn0013725	154
FBgn0013726	1058
FBgn0013732	141
FBgn0013733	20912
FBgn0013746	1298
FBgn0013749	2897
FBgn0013750	2231
FBgn0013751	118
FBgn0013753	324
FBgn0013755	12
FBgn0013756	1850
FBgn0013762	535
FBgn0013763	10483
FBgn0013764	915
FBgn0013765	6457
FBgn0013767	90
FBgn0013770	20802
FBgn0013771	1029
FBgn0013772	28839
FBgn0013773	549
FBgn0013799	975
FBgn0013809	1505
FBgn0013810	4224
FBgn0013811	1150
FBgn0013812	314
FBgn0013813	2694
FBgn0013949	1224
FBgn0013953	309
FBgn0013954	6305
FBgn0013972	629
FBgn0013973	446
FBgn0013981	9225
FBgn0013983	1002
FBgn0013984	782
FBgn0013987	2481
FBgn0013995	5598
FBgn0013997	2608
FBgn0014000	2118
FBgn0014002	20377
FBgn0014006	1768
FBgn0014007	1083
FBgn0014009	3550
FBgn0014010	7110
FBgn0014011	1551
FBgn0014018	2124
FBgn0014019	959
FBgn0014020	10151
FBgn0014022	221
FBgn0014023	567
FBgn0014024	836
FBgn0014026	27161
FBgn0014028	12212
FBgn0014029	1088
FBgn0014031	3113
FBgn0014032	508
FBgn0014033	547
FBgn0014037	5494
FBgn0014073	719
FBgn0014075	3196
FBgn0014076	0
FBgn0014092	322
FBgn0014127	1081
FBgn0014133	2861
FBgn0014135	320
FBgn0014141	3937
FBgn0014143	47
FBgn0014163	5641
FBgn0014179	36
FBgn0014184	48306
FBgn0014189	2193
FBgn0014269	526
FBgn0014340	277
FBgn0014342	416
FBgn0014343	360
FBgn0014366	627
FBgn0014368	5
FBgn0014380	1194
FBgn0014388	1145
FBgn0014391	4161
FBgn0014395	451
FBgn0014396	5901
FBgn0014411	1855
FBgn0014417	423
FBgn0014427	3470
FBgn0014454	16
FBgn0014455	1714
FBgn0014464	12
FBgn0014465	10
FBgn0014466	0
FBgn0014469	9457
FBgn0014848	0
FBgn0014849	0
FBgn0014850	4
FBgn0014851	0
FBgn0014857	2783
FBgn0014859	335
FBgn0014861	168
FBgn0014863	11970
FBgn0014865	77
FBgn0014868	3122
FBgn0014869	7507
FBgn0014870	2055
FBgn0014877	2175
FBgn0014879	855
FBgn0014903+FBgn0053082	1829
FBgn0014906	3412
FBgn0014930	1180
FBgn0014931	70
FBgn0014949	1
FBgn0015000	1465
FBgn0015001	555
FBgn0015008	1953
FBgn0015010	4624
FBgn0015011	1075
FBgn0015019	1755
FBgn0015024	7501
FBgn0015025	189
FBgn0015031	6841
FBgn0015032	73
FBgn0015033	544
FBgn0015034	942
FBgn0015035	757
FBgn0015036	16
FBgn0015037	1347
FBgn0015038	275
FBgn0015039	8497
FBgn0015040	3
FBgn0015075	900
FBgn0015218	5990
FBgn0015221	27717
FBgn0015222	28854
FBgn0015229	837
FBgn0015230	1196
FBgn0015239	1486
FBgn0015240	973
FBgn0015245	9119
FBgn0015247	2998
FBgn0015268	122
FBgn0015269	2438
FBgn0015270	62
FBgn0015271	127
FBgn0015277	878
FBgn0015278	3257
FBgn0015279	1699
FBgn0015282	4638
FBgn0015283	5158
FBgn0015286	1992
FBgn0015295	508
FBgn0015296	690
FBgn0015298	843
FBgn0015299	504
FBgn0015300	445
FBgn0015316	48
FBgn0015320	3395
FBgn0015321	3507
FBgn0015323	700
FBgn0015324	17689
FBgn0015331	792
FBgn0015336	439
FBgn0015338	864
FBgn0015351	167
FBgn0015359	1326
FBgn0015360	787
FBgn0015371	1115
FBgn0015372	678
FBgn0015376	104
FBgn0015379	585
FBgn0015380	315
FBgn0015381	41
FBgn0015391	328
FBgn0015393	326
FBgn0015396	504
FBgn0015399	479
FBgn0015400	307
FBgn0015402	995
FBgn0015477	2360
FBgn0015509	4321
FBgn0015513	3064
FBgn0015519	186
FBgn0015520	937
FBgn0015521	7772
FBgn0015522	1131
FBgn0015524	146
FBgn0015527	440
FBgn0015541	2334
FBgn0015543	20
FBgn0015544	744
FBgn0015546	344
FBgn0015550	11
FBgn0015553	119
FBgn0015558	815
FBgn0015561	50
FBgn0015568	1608
FBgn0015569	2215
FBgn0015570	1542
FBgn0015571	4917
FBgn0015572	270
FBgn0015574	1062
FBgn0015575	10687
FBgn0015576	3233
FBgn0015577	1360
FBgn0015582	428
FBgn0015583	1228
FBgn0015584	14883
FBgn0015585	6401
FBgn0015586	3162
FBgn0015589	1817
FBgn0015591	572
FBgn0015600	9070
FBgn0015602	508
FBgn0015609	1196
FBgn0015614	3335
FBgn0015615	655
FBgn0015618	100
FBgn0015621	184
FBgn0015622	11687
FBgn0015623	46835
FBgn0015625	621
FBgn0015663	340
FBgn0015664	669
FBgn0015714	435
FBgn0015721	86
FBgn0015737	5074
FBgn0015754	4103
FBgn0015756	16484
FBgn0015765	692
FBgn0015766+FBgn0065097	35590
FBgn0015770	11
FBgn0015772	2909
FBgn0015773	351
FBgn0015774	721
FBgn0015776	8388
FBgn0015777	9444
FBgn0015778	9416
FBgn0015781	747
FBgn0015789	3540
FBgn0015790	5988
FBgn0015791	3290
FBgn0015793	920
FBgn0015794	1115
FBgn0015795	6683
FBgn0015797	1574
FBgn0015799	1170
FBgn0015801	1435
FBgn0015803	1757
FBgn0015805	903
FBgn0015806	2835
FBgn0015808	3281
FBgn0015818	306
FBgn0015828	575
FBgn0015829	695
FBgn0015831	1108
FBgn0015834	4457
FBgn0015838	468
FBgn0015872	2687
FBgn0015903	641
FBgn0015904	176
FBgn0015905	394
FBgn0015919	247
FBgn0015924	4537
FBgn0015925	282
FBgn0015926	17
FBgn0015929	414
FBgn0015949	2054
FBgn0016013	1501
FBgn0016031	3524
FBgn0016032	566
FBgn0016034	552
FBgn0016036	235
FBgn0016038	1691
FBgn0016041	1905
FBgn0016047	109
FBgn0016053	1
FBgn0016054	124
FBgn0016059	3121
FBgn0016061	605
FBgn0016070	1622
FBgn0016075	2661
FBgn0016076	2720
FBgn0016078	1234
FBgn0016080	2837
FBgn0016081	6508
FBgn0016119	7732
FBgn0016120	9988
FBgn0016122	8584
FBgn0016123	4521
FBgn0016126	11479
FBgn0016131	176
FBgn0016641	1097
FBgn0016650	503
FBgn0016660	65
FBgn0016672	1500
FBgn0016675	4312
FBgn0016684	3307
FBgn0016685	1779
FBgn0016687	8185
FBgn0016691	11714
FBgn0016693	7177
FBgn0016694	6793
FBgn0016696	3673
FBgn0016697	4060
FBgn0016698	666
FBgn0016700	4077
FBgn0016701	1941
FBgn0016715	1415
FBgn0016726	6414
FBgn0016754	1362
FBgn0016756	10192
FBgn0016762	213
FBgn0016792	627
FBgn0016794	619
FBgn0016797	1641
FBgn0016917	11827
FBgn0016919	732
FBgn0016920	173
FBgn0016926	9923
FBgn0016930	1653
FBgn0016970	169
FBgn0016974	1106
FBgn0016976+FBgn0016975	2947
FBgn0016977	4750
FBgn0016978	1396
FBgn0016983	1711
FBgn0016984	1958
FBgn0017414	288
FBgn0017418	2744
FBgn0017424	5
FBgn0017429	853
FBgn0017430	642
FBgn0017448	860
FBgn0017456	1419
FBgn0017457	890
FBgn0017482	394
FBgn0017545	39193
FBgn0017550	1231
FBgn0017551	383
FBgn0017556	1264
FBgn0017558	9198
FBgn0017561	829
FBgn0017566	11785
FBgn0017567	4749
FBgn0017572	2397
FBgn0017577	107
FBgn0017578	620
FBgn0017579	13309
FBgn0017581	27775
FBgn0017590	542
FBgn0019624	18168
FBgn0019637	565
FBgn0019643	7338
FBgn0019644	15573
FBgn0019650	504
FBgn0019660	232
FBgn0019661	14270
FBgn0019662	1255
FBgn0019686	254
FBgn0019809	34
FBgn0019828	12925
FBgn0019830	4171
FBgn0019886	7240
FBgn0019890	5029
FBgn0019925	3770
FBgn0019928	1013
FBgn0019929	1758
FBgn0019932	1820
FBgn0019936	12044
FBgn0019938	639
FBgn0019940	1493
FBgn0019947	1282
FBgn0019948	3594
FBgn0019949	516
FBgn0019952	1011
FBgn0019957	7398
FBgn0019960	9217
FBgn0019968	4528
FBgn0019972	612
FBgn0019982	2074
FBgn0019985	336
FBgn0019990	915
FBgn0020018	1304
FBgn0020224	1600
FBgn0020235	13325
FBgn0020236	27311
FBgn0020238	15508
FBgn0020248	56
FBgn0020249	2069
FBgn0020251	1423
FBgn0020255	5355
FBgn0020257	1182
FBgn0020258	44
FBgn0020261	1550
FBgn0020269	670
FBgn0020270	194
FBgn0020272	151
FBgn0020277	267
FBgn0020278	1156
FBgn0020279	5706
FBgn0020280	762
FBgn0020294	969
FBgn0020299	1124
FBgn0020300	1700
FBgn0020304	3813
FBgn0020305	323
FBgn0020307	551
FBgn0020309	4276
FBgn0020312	590
FBgn0020369	3554
FBgn0020370	3960
FBgn0020371	2196
FBgn0020372	1116
FBgn0020376	6
FBgn0020377	146
FBgn0020378	340
FBgn0020379	690
FBgn0020381	717
FBgn0020385	11177
FBgn0020386	6790
FBgn0020388	1186
FBgn0020389	611
FBgn0020391	98
FBgn0020392	1116
FBgn0020399	1867
FBgn0020407	295
FBgn0020412	3794
FBgn0020414	6942
FBgn0020415	7561
FBgn0020416	1231
FBgn0020429	17
FBgn0020440	1462
FBgn0020443	4688
FBgn0020445	316
FBgn0020493	1064
FBgn0020496	4367
FBgn0020497	2533
FBgn0020503	16307
FBgn0020506	963
FBgn0020508	610
FBgn0020509	8905
FBgn0020510	1142
FBgn0020513	12075
FBgn0020518	6
FBgn0020521	2312
FBgn0020545	1889
FBgn0020546+FBgn0262462	5
FBgn0020556	8
FBgn0020616	559
FBgn0020617	24
FBgn0020618	20394
FBgn0020620	1599
FBgn0020621	3371
FBgn0020622	1411
FBgn0020626	3266
FBgn0020633	29
FBgn0020637	18
FBgn0020638	1
FBgn0020639	14
FBgn0020640	12
FBgn0020641	7
FBgn0020642	2
FBgn0020643	0
FBgn0020644	0
FBgn0020645	0
FBgn0020646	0
FBgn0020647	5368
FBgn0020653	7328
FBgn0020655	1402
FBgn0020660	3
FBgn0020762	1127
FBgn0020764	9365
FBgn0020765	7
FBgn0020766	1292
FBgn0020767	1753
FBgn0020880	15
FBgn0020887	1237
FBgn0020906	19176
FBgn0020907	1783
FBgn0020908	34366
FBgn0020909	244
FBgn0020910+FBgn0086056	27876
FBgn0020912	764
FBgn0020930	1395
FBgn0021738	22
FBgn0021742	3
FBgn0021750	335
FBgn0021760	12948
FBgn0021761	803
FBgn0021764	1086
FBgn0021765	5021
FBgn0021767	137
FBgn0021768	2127
FBgn0021776	125
FBgn0021795	3226
FBgn0021796	1296
FBgn0021800	1341
FBgn0021814	2121
FBgn0021818	988
FBgn0021825	1425
FBgn0021847	1626
FBgn0021856	760
FBgn0021872	12862
FBgn0021874	235
FBgn0021875	187
FBgn0021895	1469
FBgn0021906	14711
FBgn0021944	1603
FBgn0021967	4498
FBgn0021979	5062
FBgn0021995	519
FBgn0022023	4281
FBgn0022027	502
FBgn0022029	910
[truncated: 15,153 more rows]
