# Supplementary material for: The Drosophila transcriptional network is structured by microbiota
Source: BMC Genomics. 2016 Nov 25;17:975. doi: 10.1186/s12864-016-3307-9 (PMC5124311; doi:10.1186/s12864-016-3307-9)
Supplement: Additional file 12: — Data analysis tools. The unzipped folder contains (1) parameters used to align and count reads (align_count_index_reads.txt) and (2) an R script to replicate the data analysis. See README file and R script within folder for instructions. (ZIP 15304 kb) [file 12864_2016_3307_MOESM12_ESM.zip › DobsonEtAlBMCanalysis_submitted/counts_raw/544_6823_4245_N_JC-36_GTCCGC_R1_sn.sam.count]

FBgn0000003	0
FBgn0000008	393
FBgn0000014	461
FBgn0000015	645
FBgn0000017	1683
FBgn0000018	366
FBgn0000022	0
FBgn0000024	2704
FBgn0000028	244
FBgn0000032	909
FBgn0000036	427
FBgn0000037	448
FBgn0000038	2095
FBgn0000039	276
FBgn0000042	32447
FBgn0000043	5949
FBgn0000045	11117
FBgn0000046	10635
FBgn0000047	1349
FBgn0000052	4679
FBgn0000053	8276
FBgn0000054	766
FBgn0000055+FBgn0000056	217484
FBgn0000057	2078
FBgn0000061	11
FBgn0000063	180
FBgn0000064	113696
FBgn0000071	11
FBgn0000075	118
FBgn0000077	381
FBgn0000078	2226
FBgn0000079	4122
FBgn0000083	8401
FBgn0000084	1811
FBgn0000092	64
FBgn0000094	9651
FBgn0000097	1215
FBgn0000099	1359
FBgn0000100	24638
FBgn0000108	4277
FBgn0000109	440
FBgn0000114	15194
FBgn0000115	1040
FBgn0000116	42298
FBgn0000117	5768
FBgn0000119	1318
FBgn0000120	25667
FBgn0000121	23314
FBgn0000137	3
FBgn0000139	1209
FBgn0000140	1035
FBgn0000146	173
FBgn0000147	925
FBgn0000150	10539
FBgn0000152	163
FBgn0000153	2736
FBgn0000157	443
FBgn0000158	37
FBgn0000163	2309
FBgn0000166	10
FBgn0000173	4166
FBgn0000179	161
FBgn0000180	178
FBgn0000181	12894
FBgn0000182+FBgn0266459	3457
FBgn0000183	2468
FBgn0000206	1034
FBgn0000210	233
FBgn0000212	1891
FBgn0000216	0
FBgn0000221	239
FBgn0000227	1
FBgn0000228	1388
FBgn0000229	1809
FBgn0000233	36
FBgn0000239	3950
FBgn0000241	190
FBgn0000244	3436
FBgn0000246	155
FBgn0000247	2163
FBgn0000250	4131
FBgn0000251	1575
FBgn0000253	32156
FBgn0000256	9368
FBgn0000257	714
FBgn0000259	3127
FBgn0000261	45315
FBgn0000273	5701
FBgn0000274	1681
FBgn0000276	249
FBgn0000277	33
FBgn0000278	2
FBgn0000279	57
FBgn0000280	0
FBgn0000281	0
FBgn0000283	1972
FBgn0000286	2323
FBgn0000287	1219
FBgn0000289	2815
FBgn0000299	4364
FBgn0000303	520
FBgn0000308	11792
FBgn0000316	795
FBgn0000317	1335
FBgn0000318	2933
FBgn0000319	11464
FBgn0000320	576
FBgn0000326	630
FBgn0000330	369
FBgn0000337	5
FBgn0000339	1816
FBgn0000346	2834
FBgn0000351	45
FBgn0000352	435
FBgn0000355	2
FBgn0000356	4
FBgn0000357	27
FBgn0000358	0
FBgn0000359	0
FBgn0000360	2
FBgn0000370	29727
FBgn0000376	424
FBgn0000377	673
FBgn0000382	4061
FBgn0000384	548
FBgn0000394	692
FBgn0000395	526
FBgn0000404	994
FBgn0000405	1967
FBgn0000406	29722
FBgn0000409	10062
FBgn0000411	292
FBgn0000412	3401
FBgn0000413	1830
FBgn0000414	2399
FBgn0000416	46343
FBgn0000422	2262
FBgn0000426	268
FBgn0000427	79
FBgn0000439	116
FBgn0000442	68
FBgn0000447	3725
FBgn0000449	1
FBgn0000451	260
FBgn0000454	4578
FBgn0000455+FBgn0065087	444
FBgn0000459	314
FBgn0000463	259
FBgn0000464	2076
FBgn0000473	6300
FBgn0000477	3025
FBgn0000479	3634
FBgn0000482	590
FBgn0000489	4867
FBgn0000490	556
FBgn0000492	267
FBgn0000497	451
FBgn0000499	1998
FBgn0000500	296
FBgn0000504	2761
FBgn0000520	316
FBgn0000524	391
FBgn0000527	545
FBgn0000529	25
FBgn0000533	235
FBgn0000535	689
FBgn0000536	6952
FBgn0000541	4480
FBgn0000542	290
FBgn0000543	637
FBgn0000546	822
FBgn0000547	1820
FBgn0000551	10
FBgn0000552	0
FBgn0000556	222240
FBgn0000557	7394
FBgn0000559	99178
FBgn0000560	107
FBgn0000562	2951
FBgn0000564	60
FBgn0000565	3068
FBgn0000566	2405
FBgn0000567	780
FBgn0000568	2555
FBgn0000575	2476
FBgn0000576	71
FBgn0000577	145
FBgn0000578	1005
FBgn0000579	34668
FBgn0000581	2906
FBgn0000588	155
FBgn0000591	0
FBgn0000592	41444
FBgn0000594	0
FBgn0000606	52
FBgn0000611	3027
FBgn0000615	29724
FBgn0000617	292
FBgn0000618	201
FBgn0000625	118
FBgn0000629	637
FBgn0000633	367
FBgn0000635	2950
FBgn0000636	1552
FBgn0000639	1
FBgn0000640	31
FBgn0000644	25
FBgn0000658	71
FBgn0000659	1029
FBgn0000662	1755
FBgn0000667	6941
FBgn0000709	916
FBgn0000711	2475
FBgn0000715	495
FBgn0000719	771
FBgn0000721	6211
FBgn0000723	2450
FBgn0000808	11
FBgn0000810	597
FBgn0000826	29
FBgn0000927	51
FBgn0000928	112
FBgn0000964	81
FBgn0000996	320
FBgn0001075	467
FBgn0001077	9
FBgn0001079	290
FBgn0001083	343
FBgn0001084	123
FBgn0001085	169
FBgn0001086	655
FBgn0001087	1469
FBgn0001089	920
FBgn0001090	3757
FBgn0001091	19470
FBgn0001092	19510
FBgn0001098	7072
FBgn0001104	1117
FBgn0001105	6285
FBgn0001108	2369
FBgn0001112	7020
FBgn0001114	11212
FBgn0001120	22
FBgn0001122	2163
FBgn0001123	1883
FBgn0001124	14632
FBgn0001125	14823
FBgn0001128	26969
FBgn0001133	699
FBgn0001134	244
FBgn0001137	595
FBgn0001138	86
FBgn0001139	2768
FBgn0001142	6352
FBgn0001145	35940
FBgn0001147	147
FBgn0001148	64
FBgn0001149	21541
FBgn0001150	28
FBgn0001168	2054
FBgn0001169	825
FBgn0001170	26
FBgn0001174	7
FBgn0001179	457
FBgn0001180	147
FBgn0001185	476
FBgn0001186	11940
FBgn0001187	5975
FBgn0001189	1450
FBgn0001197	1523
FBgn0001202	1394
FBgn0001206	239
FBgn0001208	13916
FBgn0001215	10931
FBgn0001216	5799
FBgn0001217	8990
FBgn0001218	23871
FBgn0001220	15277
FBgn0001222	1612
FBgn0001224	1171
FBgn0001225	3084
FBgn0001226	1737
FBgn0001227	28
FBgn0001228+FBgn0001223	11012
FBgn0001229	120
FBgn0001230	1854
FBgn0001233	35608
FBgn0001234+FBgn0263537	4538
FBgn0001235	2703
FBgn0001247	2968
FBgn0001248	29313
FBgn0001250	3587
FBgn0001253	46
FBgn0001254	2
FBgn0001255	46
FBgn0001256	2
FBgn0001257	5290
FBgn0001258	1832
FBgn0001259	169
FBgn0001263	3147
FBgn0001269	188
FBgn0001276	181
FBgn0001280	1678
FBgn0001281	2587
FBgn0001285	155
FBgn0001291	1587
FBgn0001296	1649
FBgn0001297	8071
FBgn0001301	1593
FBgn0001308	3681
FBgn0001311	156
FBgn0001313	345
FBgn0001319	88
FBgn0001320	301
FBgn0001321	56
FBgn0001323	196
FBgn0001324	1864
FBgn0001325	37
FBgn0001330	212
FBgn0001332	1278
FBgn0001341	349
FBgn0001404	3444
FBgn0001491	711
FBgn0001565	2354
FBgn0001612	375
FBgn0001624	4366
FBgn0001941	2862
FBgn0001942	45896
FBgn0001961	3041
FBgn0001965	1483
FBgn0001967	0
FBgn0001970	2
FBgn0001974	420
FBgn0001977	1171
FBgn0001978	2699
FBgn0001981	139
FBgn0001983	10
FBgn0001986	774
FBgn0001987	1679
FBgn0001989	3197
FBgn0001990	319
FBgn0001991	3894
FBgn0001992	66
FBgn0001994	1923
FBgn0001995	767
FBgn0002021	873
FBgn0002022	2492
FBgn0002023	376
FBgn0002031	3622
FBgn0002036	4130
FBgn0002044	2162
FBgn0002069	548
FBgn0002121	3555
FBgn0002174	3462
FBgn0002183	1330
FBgn0002283	793
FBgn0002284	5220
FBgn0002306	1391
FBgn0002354	396
FBgn0002413	2421
FBgn0002431	6705
FBgn0002440	2
FBgn0002441	1315
FBgn0002466+FBgn0266678	287
FBgn0002521	1697
FBgn0002522	73
FBgn0002524	1676
FBgn0002525	1797
FBgn0002526	1724
FBgn0002531	38
FBgn0002533	6
FBgn0002534	2
FBgn0002535	1
FBgn0002542	821
FBgn0002552	669
FBgn0002561	0
FBgn0002562	396
FBgn0002563	101
FBgn0002564	38
FBgn0002565	2542
FBgn0002566	2524
FBgn0002567	2147
FBgn0002569	5516
FBgn0002570	70367
FBgn0002571	3688
FBgn0002573	76
FBgn0002576	62
FBgn0002577	23
FBgn0002579	16721
FBgn0002590	24280
FBgn0002592	16
FBgn0002593	21917
FBgn0002607	25904
FBgn0002609	39
FBgn0002622	27477
FBgn0002626	19157
FBgn0002629	4
FBgn0002631	0
FBgn0002632	0
FBgn0002633	2
FBgn0002638	1266
FBgn0002641	884
FBgn0002643	1518
FBgn0002645	3896
FBgn0002673	1565
FBgn0002707	248
FBgn0002709+FBgn0028581	4112
FBgn0002715	998
FBgn0002716	41
FBgn0002719	47418
FBgn0002723	744
FBgn0002732	22
FBgn0002733	143
FBgn0002734	1
FBgn0002735	1
FBgn0002736	449
FBgn0002772	11619
FBgn0002773	28814
FBgn0002774	1633
FBgn0002775	488
FBgn0002778	1736
FBgn0002780	2312
FBgn0002783	1618
FBgn0002787	3795
FBgn0002789	8082
FBgn0002791	849
FBgn0002838	112
FBgn0002842	209
FBgn0002855	13322
FBgn0002856	4319
FBgn0002862	10362
FBgn0002863	0
FBgn0002865	17004
FBgn0002868	24443
FBgn0002869	276
FBgn0002872	330
FBgn0002873	2974
FBgn0002878	274
FBgn0002887	783
FBgn0002891	380
FBgn0002899	120
FBgn0002901	329
FBgn0002905	466
FBgn0002906	1290
FBgn0002914	2380
FBgn0002917	794
FBgn0002921	45222
FBgn0002922	97
FBgn0002924	468
FBgn0002926	15
FBgn0002930	5573
FBgn0002931	300
FBgn0002932	245
FBgn0002933	0
FBgn0002936	0
FBgn0002937	985
FBgn0002938	14047
FBgn0002939	3058
FBgn0002940	123600
FBgn0002941	54
FBgn0002945	526
FBgn0002948	113
FBgn0002962	49
FBgn0002973	2791
FBgn0002985	239
FBgn0002989	170
FBgn0003002	47
FBgn0003008	890
FBgn0003009	596
FBgn0003011	105
FBgn0003015	11
FBgn0003023	58
FBgn0003028	355
FBgn0003034	7332
FBgn0003041	683
FBgn0003042	284
FBgn0003044	808
FBgn0003046	31
FBgn0003048	1282
FBgn0003053	1688
FBgn0003057	0
FBgn0003060	35
FBgn0003062	643
FBgn0003065	3
FBgn0003068	674
FBgn0003071	11026
FBgn0003074	25528
FBgn0003076	13412
FBgn0003079	722
FBgn0003082	95
FBgn0003086	0
FBgn0003087	215
FBgn0003089	24
FBgn0003090	282
FBgn0003091	1263
FBgn0003093	2814
FBgn0003114	28
FBgn0003116	992
FBgn0003117	103
FBgn0003118	614
FBgn0003124	2512
FBgn0003129	140
FBgn0003130	8
FBgn0003132	2086
FBgn0003134	5712
FBgn0003137	7639
FBgn0003139	712
FBgn0003140	560
FBgn0003141	1068
FBgn0003145	591
FBgn0003149	14990
FBgn0003159	5094
FBgn0003162	1892
FBgn0003165	1847
FBgn0003169	1831
FBgn0003174	71
FBgn0003175	2684
FBgn0003187	3072
FBgn0003189	1257
FBgn0003204	2446
FBgn0003205	1836
FBgn0003206	1210
FBgn0003209	2340
FBgn0003210	1843
FBgn0003218	4201
FBgn0003227	44
FBgn0003231	18268
FBgn0003248	956
FBgn0003249	1700
FBgn0003250	3074
FBgn0003254	451
FBgn0003255	73
FBgn0003256	1337
FBgn0003257	297
FBgn0003261	15263
FBgn0003267	25
FBgn0003268	274
FBgn0003270	0
FBgn0003274	21238
FBgn0003275	1087
FBgn0003277	1536
FBgn0003278	214
FBgn0003279	32540
FBgn0003285	138
FBgn0003292	75
FBgn0003295	63
FBgn0003300	39
FBgn0003301	2128
FBgn0003302	1201
FBgn0003308	2652
FBgn0003310	1184
FBgn0003312	28
FBgn0003313+FBgn0263087	27
FBgn0003317	1157
FBgn0003319	19
FBgn0003321	3957
FBgn0003326	125
FBgn0003328	2068
FBgn0003330	377
FBgn0003334	1510
FBgn0003339	190
FBgn0003345	2288
FBgn0003346	1476
FBgn0003353	309
FBgn0003356	2615
FBgn0003357	1846
FBgn0003358	2927
FBgn0003360	45593
FBgn0003366	3720
FBgn0003372	14
FBgn0003373	0
FBgn0003374	0
FBgn0003375	0
FBgn0003377	0
FBgn0003378	0
FBgn0003380	1722
FBgn0003382	151
FBgn0003386	765
FBgn0003388	79
FBgn0003390	871
FBgn0003391	1828
FBgn0003392	7016
FBgn0003396	1942
FBgn0003401	33
FBgn0003410	2118
FBgn0003411	3
FBgn0003415	2384
FBgn0003416	546
FBgn0003423	6140
FBgn0003429	3357
FBgn0003430	96
FBgn0003435	19793
FBgn0003444	407
FBgn0003447	884
FBgn0003448	0
FBgn0003449	922
FBgn0003450	21
FBgn0003459	469
FBgn0003460	337
FBgn0003462	20215
FBgn0003463	2887
FBgn0003464	1712
FBgn0003475	6174
FBgn0003479	234
FBgn0003480	65
FBgn0003482	5
FBgn0003483	195
FBgn0003486	0
FBgn0003495	1034
FBgn0003499	283
FBgn0003502+FBgn0262374	1166
FBgn0003510+FBgn0003511	291
FBgn0003512	532
FBgn0003513	182
FBgn0003514	3089
FBgn0003515	822
FBgn0003517	27254
FBgn0003520	2444
FBgn0003525	47
FBgn0003527	264
FBgn0003545	673
FBgn0003557	3537
FBgn0003559	952
FBgn0003567	970
FBgn0003575	1392
FBgn0003598	775
FBgn0003607	1757
FBgn0003612	2123
FBgn0003638	6722
FBgn0003651	1724
FBgn0003654	818
FBgn0003655	29
FBgn0003656	7291
FBgn0003660	5122
FBgn0003676	1996
FBgn0003683	2
FBgn0003687	270
FBgn0003701	354
FBgn0003710	320
FBgn0003714	388
FBgn0003716	2089
FBgn0003719	84
FBgn0003720	0
FBgn0003721	12271
FBgn0003731	3692
FBgn0003732	1785
FBgn0003733	340
FBgn0003741	292
FBgn0003742	860
FBgn0003744	1773
FBgn0003747	2
FBgn0003748	18606
FBgn0003751	19
FBgn0003861	10090
FBgn0003862	2476
FBgn0003863	30718
FBgn0003865	0
FBgn0003866	463
FBgn0003867	1495
FBgn0003870	2083
FBgn0003882	1015
FBgn0003884	41230
FBgn0003885	6987
FBgn0003886	689
FBgn0003887	10027
FBgn0003888	2872
FBgn0003889	26671
FBgn0003890	3588
FBgn0003891	12726
FBgn0003892	682
FBgn0003896	280
FBgn0003900	357
FBgn0003916	0
FBgn0003920	0
FBgn0003922	0
FBgn0003923	0
FBgn0003926	0
FBgn0003930	4
FBgn0003931	0
FBgn0003933	0
FBgn0003934	3
FBgn0003935	1
FBgn0003936	0
FBgn0003938	2
FBgn0003941	18003
FBgn0003942	23030
FBgn0003943	18308
FBgn0003944	480
FBgn0003950	207
FBgn0003961	2185
FBgn0003963	346
FBgn0003964	1267
FBgn0003965	1791
FBgn0003969	1049
FBgn0003975	256
FBgn0003977	647
FBgn0003978	182
FBgn0003979	1
FBgn0003980	4
FBgn0003983	1
FBgn0003984	378
FBgn0003996	676
FBgn0003997	452
FBgn0004003	1181
FBgn0004009	63
FBgn0004028	11223
FBgn0004034	3
FBgn0004045	43
FBgn0004047	271
FBgn0004049	1281
FBgn0004050	874
FBgn0004052	8
FBgn0004053	2
FBgn0004054	1
FBgn0004055	1878
FBgn0004057	6214
FBgn0004066	3465
FBgn0004087	259
FBgn0004101	407
FBgn0004102	347
FBgn0004103	5624
FBgn0004106	216
FBgn0004107	100
FBgn0004108	392
FBgn0004110	3
FBgn0004117	9968
FBgn0004118	334
FBgn0004132	675
FBgn0004133	1327
FBgn0004143	1
FBgn0004167	9790
FBgn0004168	173
FBgn0004169	15030
FBgn0004170	2
FBgn0004171	4564
FBgn0004172	1277
FBgn0004173	7204
FBgn0004174	6897
FBgn0004175	4274
FBgn0004177	8919
FBgn0004179	3808
FBgn0004181	103552
FBgn0004183	1
FBgn0004185	0
FBgn0004186	0
FBgn0004187	0
FBgn0004188	1
FBgn0004189	0
FBgn0004190	0
FBgn0004191	9
FBgn0004192	0
FBgn0004197	144
FBgn0004198	1102
FBgn0004227	2068
FBgn0004228	1107
FBgn0004237	3407
FBgn0004240	819
FBgn0004242	5891
FBgn0004244	1401
FBgn0004359	604
FBgn0004360	192
FBgn0004362	1025
FBgn0004363	20929
FBgn0004364	1161
FBgn0004367	186
FBgn0004368	1780
FBgn0004369	1480
FBgn0004370	2681
FBgn0004372	207
FBgn0004373	4931
FBgn0004374	994
FBgn0004378	231
FBgn0004379	1026
FBgn0004380	946
FBgn0004381	714
FBgn0004387	1755
FBgn0004389	1
FBgn0004390	918
FBgn0004391	787
FBgn0004394	79
FBgn0004395	966
FBgn0004396	1443
FBgn0004397	2524
FBgn0004400	94
FBgn0004401	5609
FBgn0004403	8794
FBgn0004404	4089
FBgn0004406	276
FBgn0004407+FBgn0064115	679
FBgn0004414	8381
FBgn0004419	3188
FBgn0004425	377
FBgn0004426	39
FBgn0004427	340
FBgn0004428	763
FBgn0004429	2700
FBgn0004430	131
FBgn0004431	180
FBgn0004432	27068
FBgn0004436	3879
FBgn0004449	3620
FBgn0004456	1552
FBgn0004462	942
FBgn0004463	455
FBgn0004465	999
FBgn0004507	13237
FBgn0004509	3402
FBgn0004510	321
FBgn0004511	5
FBgn0004512	3859
FBgn0004513	595
FBgn0004514	152
FBgn0004516	2402
FBgn0004552	496
FBgn0004554	17
FBgn0004556	208
FBgn0004567	59
FBgn0004569	324
FBgn0004573	134
FBgn0004574	3435
FBgn0004575	1729
FBgn0004577	7
FBgn0004580	1950
FBgn0004581	819
FBgn0004583	941
FBgn0004584	632
FBgn0004587	5360
FBgn0004588	3
FBgn0004589	45
FBgn0004590	0
FBgn0004591	0
FBgn0004592	0
FBgn0004593	0
FBgn0004594	0
FBgn0004595	1733
FBgn0004597	427
FBgn0004598	2654
FBgn0004606	608
FBgn0004607	682
FBgn0004611	3670
FBgn0004618	271
FBgn0004619	228
FBgn0004620	387
FBgn0004622	128
FBgn0004623	4599
FBgn0004629	3
FBgn0004635	480
FBgn0004636	3724
FBgn0004638	1682
FBgn0004643	554
FBgn0004644	146
FBgn0004646	2823
FBgn0004647	657
FBgn0004648	4855
FBgn0004649+FBgn0263530	145
FBgn0004650	619
FBgn0004652	1080
FBgn0004654	9231
FBgn0004655	1113
FBgn0004656	3290
FBgn0004657	3964
FBgn0004666	114
FBgn0004687	4158
FBgn0004698	1871
FBgn0004777	19
FBgn0004778	4
FBgn0004779	1
FBgn0004780	2
FBgn0004781	1
FBgn0004782	1
FBgn0004783	1
FBgn0004784	4408
FBgn0004795	1075
FBgn0004797	1419
FBgn0004811	831
FBgn0004828	10324
FBgn0004832	443
FBgn0004837	552
FBgn0004838	12691
FBgn0004839	202
FBgn0004841	67
FBgn0004842	57
FBgn0004852	2860
FBgn0004854	190
FBgn0004855	487
FBgn0004856	1083
FBgn0004858	787
FBgn0004859	1064
FBgn0004860	272
FBgn0004861	464
FBgn0004862	38
FBgn0004863	73
FBgn0004864	1109
FBgn0004865	246
FBgn0004867	22476
FBgn0004868	9069
FBgn0004870	221
FBgn0004872	57
FBgn0004875	3298
FBgn0004876	5084
FBgn0004878	1
FBgn0004880	742
FBgn0004882	11516
FBgn0004885	3452
FBgn0004888	9111
FBgn0004889	3863
FBgn0004892	139
FBgn0004893	991
FBgn0004895	13
FBgn0004896	30
FBgn0004897	5
FBgn0004898	18
FBgn0004901	287
FBgn0004903	2189
FBgn0004907	24940
FBgn0004908	335
FBgn0004910	1586
FBgn0004911	29
FBgn0004913	1493
FBgn0004914	4397
FBgn0004915	1259
FBgn0004919	819
FBgn0004921	9836
FBgn0004924	3477
FBgn0004926	4074
FBgn0004956	231
FBgn0004957	240
FBgn0004959	3
FBgn0005198	1362
FBgn0005278	11088
FBgn0005322	1390
FBgn0005355	612
FBgn0005386	2012
FBgn0005390	30
FBgn0005391	37
FBgn0005411	1859
FBgn0005427	1234
FBgn0005533	13934
FBgn0005536	5779
FBgn0005558	202
FBgn0005561	334
FBgn0005564	664
FBgn0005585	22703
FBgn0005586	1512
FBgn0005590	2
FBgn0005592	176
FBgn0005593	28119
FBgn0005596	669
FBgn0005612	1668
FBgn0005613	161
FBgn0005614	8238
FBgn0005617	765
FBgn0005619	663
FBgn0005624	256
FBgn0005626	1615
FBgn0005631	990
FBgn0005632	6628
FBgn0005633	68
FBgn0005636	539
FBgn0005638	107
FBgn0005640	1957
FBgn0005642	810
FBgn0005648	1381
FBgn0005649	3903
FBgn0005654+FBgn0085344	3480
FBgn0005655	222
FBgn0005658	117
FBgn0005659	1201
FBgn0005660	148
FBgn0005664	403
FBgn0005666	29703
FBgn0005670	185
FBgn0005671	19181
FBgn0005672	1493
FBgn0005674	1928
FBgn0005677	441
FBgn0005683	222
FBgn0005694	1355
FBgn0005695	555
FBgn0005696	68
FBgn0005771	1017
FBgn0005775	522
FBgn0005777	2204
FBgn0005778	630
FBgn0005779	389
FBgn0008635	4556
FBgn0008636	29
FBgn0008646	65
FBgn0008651	124
FBgn0010014	518
FBgn0010015	754
FBgn0010019	789485
FBgn0010038	226
FBgn0010039	461
FBgn0010040	5
FBgn0010041	216
FBgn0010042	18
FBgn0010043	90
FBgn0010044	173
FBgn0010051	3353
FBgn0010052	261
FBgn0010053	14144
FBgn0010078	20019
FBgn0010097	10
FBgn0010100	37153
FBgn0010105	480
FBgn0010109	0
FBgn0010113	1339
FBgn0010114	2014
FBgn0010173	1943
FBgn0010194	181
FBgn0010197	31
FBgn0010198	12867
FBgn0010213	4134
FBgn0010215	3076
FBgn0010217	50531
FBgn0010220	461
FBgn0010222	655
FBgn0010223	551
FBgn0010225	24565
FBgn0010226	17209
FBgn0010228	4345
FBgn0010235	2445
FBgn0010238	2893
FBgn0010240	152
FBgn0010241	3490
FBgn0010246	6503
FBgn0010247	1175
FBgn0010258	609
FBgn0010263	6838
FBgn0010265	20225
FBgn0010269	704
FBgn0010278	761
FBgn0010280	3298
FBgn0010282	1298
FBgn0010287	314
FBgn0010288	4212
FBgn0010292	514
FBgn0010294	0
FBgn0010295	0
FBgn0010296	0
FBgn0010300	824
FBgn0010303	1451
FBgn0010309	817
FBgn0010313	1771
FBgn0010314	215
FBgn0010315	411
FBgn0010316	507
FBgn0010317	37
FBgn0010323	17
FBgn0010328	1529
FBgn0010329	261
FBgn0010333	2501
FBgn0010339	1058
FBgn0010340	402
FBgn0010341	3483
FBgn0010342	253
FBgn0010348	10804
FBgn0010350	5641
FBgn0010352	47397
FBgn0010355	2557
FBgn0010356	491
FBgn0010357	12841
FBgn0010358	63
FBgn0010359	0
FBgn0010379	2899
FBgn0010380	2382
FBgn0010381	2287
FBgn0010382	477
FBgn0010383	384
FBgn0010385	136
FBgn0010387	17049
FBgn0010388	1571
FBgn0010389	704
FBgn0010391	2549
FBgn0010395	691
FBgn0010397	2020
FBgn0010398	266
FBgn0010399	328
FBgn0010401	954
FBgn0010403	772
FBgn0010406	1556
FBgn0010407	102
FBgn0010408	7789
FBgn0010409	15739
FBgn0010411	24398
FBgn0010412	9488
FBgn0010414	291
FBgn0010415	6240
FBgn0010416	828
FBgn0010417	641
FBgn0010421	436
FBgn0010422	1040
FBgn0010423	306
FBgn0010424	995
FBgn0010425	959
FBgn0010431	93
FBgn0010433	0
FBgn0010434	8167
FBgn0010435	19682
FBgn0010438	44
FBgn0010441	953
FBgn0010452	306
FBgn0010453	165
FBgn0010470	6615
FBgn0010473	2139
FBgn0010482	6131
FBgn0010488	14554
FBgn0010497	1076
FBgn0010501	396
FBgn0010504	4177
FBgn0010516	6014
FBgn0010520	227
FBgn0010531	906
FBgn0010548	12773
FBgn0010549	152
FBgn0010551	6047
FBgn0010575	2293
FBgn0010583	1853
FBgn0010590	4509
FBgn0010591	3158
FBgn0010602	1693
FBgn0010607	237
FBgn0010611	5155
FBgn0010612	6535
FBgn0010620	1952
FBgn0010621	2200
FBgn0010622	472
FBgn0010638	3837
FBgn0010651	3319
FBgn0010660	1139
FBgn0010741	1032
FBgn0010747	3799
FBgn0010750	791
FBgn0010762	1305
FBgn0010768	161
FBgn0010770	193
FBgn0010772	2954
FBgn0010774	2151
FBgn0010786	2629
FBgn0010803	1603
FBgn0010808	2825
FBgn0010812	1884
FBgn0010825	3152
FBgn0010830	446
FBgn0010877	1673
FBgn0010894	700
FBgn0010905	2485
FBgn0010909	3970
FBgn0010926	429
FBgn0011016	2832
FBgn0011020	177
FBgn0011202	1958
FBgn0011204	2481
FBgn0011205	2610
FBgn0011206	15377
FBgn0011207	1286
FBgn0011211	38511
FBgn0011217	15470
FBgn0011224	4804
FBgn0011225	14898
FBgn0011227	3506
FBgn0011230	14009
FBgn0011232	885
FBgn0011236	934
FBgn0011239	894
FBgn0011241	645
FBgn0011244	13399
FBgn0011259	791
FBgn0011260	792
FBgn0011270	5095
FBgn0011272	20065
FBgn0011273+FBgn0039374	4081
FBgn0011274	3260
FBgn0011276	5
FBgn0011277	8
FBgn0011278	32
FBgn0011279	232
FBgn0011280	11776
FBgn0011281	1899
FBgn0011282	6
FBgn0011283	775
FBgn0011284	24745
FBgn0011286	7002
FBgn0011288	1577
FBgn0011289	2451
FBgn0011290	619
FBgn0011291	349
FBgn0011293	911
FBgn0011294	260
FBgn0011296	4122
FBgn0011297	473
FBgn0011300	1754
FBgn0011305	920
FBgn0011327	3028
FBgn0011335	306
FBgn0011336	5843
FBgn0011361	4600
FBgn0011455	6039
FBgn0011474	727
FBgn0011476	357
FBgn0011481	1713
FBgn0011509	811
FBgn0011554	454
FBgn0011555	1680
FBgn0011556	356
FBgn0011559	37906
FBgn0011566	274
FBgn0011569	273
FBgn0011570	1096
FBgn0011571	1117
FBgn0011573	2384
FBgn0011576	0
FBgn0011581	939
FBgn0011582	308
FBgn0011584	6583
FBgn0011586	1252
FBgn0011589	262
FBgn0011591	488
FBgn0011592	897
FBgn0011596	2266
FBgn0011603	2122
FBgn0011604	2497
FBgn0011606	3338
FBgn0011638	1451
FBgn0011640	1747
FBgn0011642	2502
FBgn0011648	1710
FBgn0011653	103
FBgn0011655	881
FBgn0011656	2821
FBgn0011659	178
FBgn0011660	459
FBgn0011661	9032
FBgn0011666	1314
FBgn0011668	30793
FBgn0011669	37710
FBgn0011670	7098
FBgn0011672	2454
FBgn0011674	219
FBgn0011676	199
FBgn0011692	185
FBgn0011693	4051
FBgn0011694	37786
FBgn0011695	37635
FBgn0011701	409
FBgn0011703	183
FBgn0011704	326
FBgn0011705	539
FBgn0011706	62
FBgn0011708	2475
FBgn0011710	863
FBgn0011715	527
FBgn0011722	1877
FBgn0011723	253
FBgn0011725	13694
FBgn0011726	6115
FBgn0011737	2126
FBgn0011739	1791
FBgn0011740	1492
FBgn0011741	520
FBgn0011742	2529
FBgn0011743	2135
FBgn0011745	2055
FBgn0011746	583
FBgn0011747	8787
FBgn0011754	6950
FBgn0011758	57
FBgn0011760	8516
FBgn0011761	52
FBgn0011762	83
FBgn0011763	1660
FBgn0011764	1240
FBgn0011766	2702
FBgn0011768	6515
FBgn0011769	296
FBgn0011770	5129
FBgn0011771	788
FBgn0011774	287
FBgn0011785	1819
FBgn0011787	662
FBgn0011802	1520
FBgn0011812	3
FBgn0011817	2246
FBgn0011818	1095
FBgn0011822	121
FBgn0011824	346
FBgn0011826	1497
FBgn0011828	2351
FBgn0011829	68
FBgn0011832	0
FBgn0011834	2602
FBgn0011836	576
FBgn0011837	3328
FBgn0011840	0
FBgn0011844	0
FBgn0011845	0
FBgn0011848	0
FBgn0011849	0
FBgn0011850	0
FBgn0011851	0
FBgn0011852	0
FBgn0011853	0
FBgn0011855	0
FBgn0011858	0
FBgn0011859	1
FBgn0011860	0
FBgn0011861	0
FBgn0011862	0
FBgn0011863	0
FBgn0011864	0
FBgn0011865	0
FBgn0011866	0
FBgn0011867	0
FBgn0011868	0
FBgn0011869	0
FBgn0011870	0
FBgn0011871	0
FBgn0011872	0
FBgn0011877	0
FBgn0011878	0
FBgn0011879	0
FBgn0011880	0
FBgn0011881	0
FBgn0011882	0
FBgn0011883	0
FBgn0011884	0
FBgn0011885	0
FBgn0011887	0
FBgn0011888	0
FBgn0011889	0
FBgn0011890	0
FBgn0011891	0
FBgn0011892	1
FBgn0011893	1
FBgn0011894	0
FBgn0011895	0
FBgn0011896	0
FBgn0011897	0
FBgn0011902	0
FBgn0011904	0
FBgn0011905	0
FBgn0011906	0
FBgn0011909	0
FBgn0011910	0
FBgn0011915	0
FBgn0011916	0
FBgn0011919	0
FBgn0011921	0
FBgn0011927	0
FBgn0011928	0
FBgn0011931	0
FBgn0011932	0
FBgn0011933	0
FBgn0011934	0
FBgn0011935	0
FBgn0011936	0
FBgn0011937	0
FBgn0011938	0
FBgn0011944	0
FBgn0011945	0
FBgn0011948	0
FBgn0011949	0
FBgn0011950	0
FBgn0011951	0
FBgn0011952	0
FBgn0011953	0
FBgn0011954	0
FBgn0011955	1
FBgn0011956	0
FBgn0011957	0
FBgn0011958	0
FBgn0011959	0
FBgn0011960	0
FBgn0011961	0
FBgn0011962	0
FBgn0011963	0
FBgn0011965	0
FBgn0011966	0
FBgn0011970	0
FBgn0011971	0
FBgn0011974	0
FBgn0011975	0
FBgn0011976	0
FBgn0011977	0
FBgn0011980	0
FBgn0011981	0
FBgn0011982	0
FBgn0011983	0
FBgn0011984	0
FBgn0011985	0
FBgn0011986	0
FBgn0011987	0
FBgn0011993	0
FBgn0011994	0
FBgn0011998	0
FBgn0011999	0
FBgn0012000	0
FBgn0012001	0
FBgn0012002	0
FBgn0012003	0
FBgn0012004	0
FBgn0012009	0
FBgn0012010	0
FBgn0012011	0
FBgn0012016	0
FBgn0012017	0
FBgn0012018	1
FBgn0012024	0
FBgn0012025	0
FBgn0012026	1
FBgn0012027	0
FBgn0012028	0
FBgn0012034	41762
FBgn0012036	27572
FBgn0012037	6887
FBgn0012042	1284
FBgn0012051	1955
FBgn0012058	2472
FBgn0012344	553
FBgn0013263+FBgn0260233	3105
FBgn0013269	913
FBgn0013272	24656
FBgn0013275	0
FBgn0013276	0
FBgn0013277	0
FBgn0013278	27
FBgn0013279	8
FBgn0013300	1769
FBgn0013301	2738
FBgn0013303	1192
FBgn0013305	5058
FBgn0013307	932
FBgn0013308	77
FBgn0013323	58
FBgn0013325	19382
FBgn0013334	6908
FBgn0013342	5242
FBgn0013343	1115
FBgn0013347	1156
FBgn0013348	1845
FBgn0013432	606
FBgn0013433	146
FBgn0013435	223
FBgn0013467	1630
FBgn0013469	336
FBgn0013531	212
FBgn0013548	170
FBgn0013563	531
FBgn0013576	11516
FBgn0013672	68132
FBgn0013673	64
FBgn0013674	610388
FBgn0013675	117930
FBgn0013676	338487
FBgn0013678	212159
FBgn0013679	26494
FBgn0013680	334
FBgn0013681	9521
FBgn0013683	114
FBgn0013684	24145
FBgn0013685	77
FBgn0013686	945603
FBgn0013688	3596
FBgn0013689	7
FBgn0013690	7
FBgn0013691	1
FBgn0013692	0
FBgn0013693	0
FBgn0013694	8
FBgn0013695	2
FBgn0013696	7
FBgn0013697	92
FBgn0013698	12
FBgn0013699	2
FBgn0013700	0
FBgn0013701	2
FBgn0013702	0
FBgn0013703	0
FBgn0013704	7
FBgn0013705	0
FBgn0013706	0
FBgn0013707	0
FBgn0013708	5
FBgn0013709	0
FBgn0013710	26
FBgn0013717	571
FBgn0013718	4050
FBgn0013720	744
FBgn0013725	153
FBgn0013726	1165
FBgn0013732	131
FBgn0013733	22378
FBgn0013746	1377
FBgn0013749	3022
FBgn0013750	2388
FBgn0013751	94
FBgn0013753	320
FBgn0013755	9
FBgn0013756	1818
FBgn0013762	622
FBgn0013763	12904
FBgn0013764	1013
FBgn0013765	6494
FBgn0013767	84
FBgn0013770	23913
FBgn0013771	1291
FBgn0013772	31936
FBgn0013773	653
FBgn0013799	1069
FBgn0013809	1520
FBgn0013810	4406
FBgn0013811	1170
FBgn0013812	340
FBgn0013813	2536
FBgn0013949	1346
FBgn0013953	350
FBgn0013954	7002
FBgn0013972	647
FBgn0013973	480
FBgn0013981	11078
FBgn0013983	1087
FBgn0013984	904
FBgn0013987	2779
FBgn0013995	5847
FBgn0013997	2599
FBgn0014000	2373
FBgn0014002	22563
FBgn0014006	1983
FBgn0014007	1003
FBgn0014009	3735
FBgn0014010	8059
FBgn0014011	1730
FBgn0014018	2742
FBgn0014019	1100
FBgn0014020	11696
FBgn0014022	232
FBgn0014023	649
FBgn0014024	837
FBgn0014026	35280
FBgn0014028	12802
FBgn0014029	1168
FBgn0014031	4170
FBgn0014032	529
FBgn0014033	757
FBgn0014037	5827
FBgn0014073	764
FBgn0014075	3302
FBgn0014076	0
FBgn0014092	364
FBgn0014127	1056
FBgn0014133	3248
FBgn0014135	303
FBgn0014141	3930
FBgn0014143	63
FBgn0014163	6002
FBgn0014179	29
FBgn0014184	60778
FBgn0014189	2473
FBgn0014269	581
FBgn0014340	281
FBgn0014342	461
FBgn0014343	366
FBgn0014366	666
FBgn0014368	3
FBgn0014380	1395
FBgn0014388	1261
FBgn0014391	3142
FBgn0014395	510
FBgn0014396	6147
FBgn0014411	1827
FBgn0014417	580
FBgn0014427	4398
FBgn0014454	5
FBgn0014455	2278
FBgn0014464	13
FBgn0014465	8
FBgn0014466	5
FBgn0014469	10367
FBgn0014848	0
FBgn0014849	0
FBgn0014850	0
FBgn0014851	2
FBgn0014857	2953
FBgn0014859	442
FBgn0014861	189
FBgn0014863	9473
FBgn0014865	1380
FBgn0014868	3351
FBgn0014869	6222
FBgn0014870	2165
FBgn0014877	2165
FBgn0014879	847
FBgn0014903+FBgn0053082	2684
FBgn0014906	3553
FBgn0014930	1500
FBgn0014931	68
FBgn0014949	1
FBgn0015000	1557
FBgn0015001	566
FBgn0015008	1908
FBgn0015010	5799
FBgn0015011	1396
FBgn0015019	1932
FBgn0015024	7341
FBgn0015025	191
FBgn0015031	6511
FBgn0015032	94
FBgn0015033	671
FBgn0015034	1267
FBgn0015035	765
FBgn0015036	21
FBgn0015037	1669
FBgn0015038	310
FBgn0015039	10876
FBgn0015040	5
FBgn0015075	925
FBgn0015218	6128
FBgn0015221	33022
FBgn0015222	34399
FBgn0015229	934
FBgn0015230	1246
FBgn0015239	1613
FBgn0015240	1312
FBgn0015245	10288
FBgn0015247	3137
FBgn0015268	151
FBgn0015269	2454
FBgn0015270	65
FBgn0015271	140
FBgn0015277	1032
FBgn0015278	3679
FBgn0015279	1981
FBgn0015282	4952
FBgn0015283	5030
FBgn0015286	2143
FBgn0015295	536
FBgn0015296	792
FBgn0015298	909
FBgn0015299	513
FBgn0015300	533
FBgn0015316	56
FBgn0015320	3609
FBgn0015321	3617
FBgn0015323	641
FBgn0015324	18699
FBgn0015331	761
FBgn0015336	509
FBgn0015338	973
FBgn0015351	167
FBgn0015359	1359
FBgn0015360	788
FBgn0015371	1212
FBgn0015372	741
FBgn0015376	102
FBgn0015379	651
FBgn0015380	334
FBgn0015381	44
FBgn0015391	299
FBgn0015393	357
FBgn0015396	420
FBgn0015399	503
FBgn0015400	348
FBgn0015402	940
FBgn0015477	2548
FBgn0015509	4403
FBgn0015513	3169
FBgn0015519	170
FBgn0015520	891
FBgn0015521	10016
FBgn0015522	1182
FBgn0015524	180
FBgn0015527	505
FBgn0015541	2434
FBgn0015543	23
FBgn0015544	690
FBgn0015546	373
FBgn0015550	7
FBgn0015553	146
FBgn0015558	781
FBgn0015561	57
FBgn0015568	1771
FBgn0015569	2133
FBgn0015570	1571
FBgn0015571	5526
FBgn0015572	280
FBgn0015574	1037
FBgn0015575	10620
FBgn0015576	3363
FBgn0015577	1367
FBgn0015582	478
FBgn0015583	1258
FBgn0015584	14333
FBgn0015585	5617
FBgn0015586	3666
FBgn0015589	1965
FBgn0015591	643
FBgn0015600	9377
FBgn0015602	530
FBgn0015609	1151
FBgn0015614	3784
FBgn0015615	682
FBgn0015618	115
FBgn0015621	201
FBgn0015622	11644
FBgn0015623	57266
FBgn0015625	652
FBgn0015663	361
FBgn0015664	626
FBgn0015714	700
FBgn0015721	95
FBgn0015737	5227
FBgn0015754	4089
FBgn0015756	19153
FBgn0015765	743
FBgn0015766+FBgn0065097	42077
FBgn0015770	13
FBgn0015772	3173
FBgn0015773	454
FBgn0015774	726
FBgn0015776	8834
FBgn0015777	9095
FBgn0015778	9780
FBgn0015781	817
FBgn0015789	3894
FBgn0015790	6403
FBgn0015791	3320
FBgn0015793	885
FBgn0015794	1295
FBgn0015795	7157
FBgn0015797	1672
FBgn0015799	1216
FBgn0015801	1494
FBgn0015803	2216
FBgn0015805	938
FBgn0015806	3318
FBgn0015808	3326
FBgn0015818	322
FBgn0015828	699
FBgn0015829	733
FBgn0015831	1111
FBgn0015834	4832
FBgn0015838	481
FBgn0015872	2602
FBgn0015903	617
FBgn0015904	159
FBgn0015905	391
FBgn0015919	243
FBgn0015924	4262
FBgn0015925	260
FBgn0015926	13
FBgn0015929	411
FBgn0015949	2216
FBgn0016013	1744
FBgn0016031	3718
FBgn0016032	549
FBgn0016034	528
FBgn0016036	201
FBgn0016038	1746
FBgn0016041	1936
FBgn0016047	157
FBgn0016053	2
FBgn0016054	144
FBgn0016059	3125
FBgn0016061	655
FBgn0016070	1817
FBgn0016075	2923
FBgn0016076	3285
FBgn0016078	1233
FBgn0016080	3052
FBgn0016081	6822
FBgn0016119	6272
FBgn0016120	9070
FBgn0016122	7662
FBgn0016123	4590
FBgn0016126	12954
FBgn0016131	202
FBgn0016641	1138
FBgn0016650	620
FBgn0016660	60
FBgn0016672	1521
FBgn0016675	5524
FBgn0016684	4312
FBgn0016685	1794
FBgn0016687	9844
FBgn0016691	9475
FBgn0016693	7676
FBgn0016694	7064
FBgn0016696	4213
FBgn0016697	4218
FBgn0016698	674
FBgn0016700	4340
FBgn0016701	2121
FBgn0016715	1487
FBgn0016726	7659
FBgn0016754	1545
FBgn0016756	10864
FBgn0016762	234
FBgn0016792	661
FBgn0016794	745
FBgn0016797	1692
FBgn0016917	12669
FBgn0016919	742
FBgn0016920	200
FBgn0016926	10577
FBgn0016930	1654
FBgn0016970	173
FBgn0016974	1091
FBgn0016976+FBgn0016975	2893
FBgn0016977	4877
FBgn0016978	1428
FBgn0016983	1756
FBgn0016984	2291
FBgn0017414	262
FBgn0017418	2529
FBgn0017424	6
FBgn0017429	985
FBgn0017430	621
FBgn0017448	1279
FBgn0017456	1492
FBgn0017457	820
FBgn0017482	499
FBgn0017545	43215
FBgn0017550	1323
FBgn0017551	397
FBgn0017556	1369
FBgn0017558	10679
FBgn0017561	752
FBgn0017566	11644
FBgn0017567	5153
FBgn0017572	2582
FBgn0017577	88
FBgn0017578	619
FBgn0017579	16253
FBgn0017581	35548
FBgn0017590	571
FBgn0019624	15673
FBgn0019637	672
FBgn0019643	6988
FBgn0019644	12984
FBgn0019650	479
FBgn0019660	232
FBgn0019661	15377
FBgn0019662	1313
FBgn0019686	343
FBgn0019809	53
FBgn0019828	13133
FBgn0019830	4177
FBgn0019886	7817
FBgn0019890	5707
FBgn0019925	4131
FBgn0019928	587
FBgn0019929	2009
FBgn0019932	1817
FBgn0019936	14695
FBgn0019938	662
FBgn0019940	1666
FBgn0019947	1395
FBgn0019948	3742
FBgn0019949	456
FBgn0019952	1232
FBgn0019957	6717
FBgn0019960	9740
FBgn0019968	4778
FBgn0019972	672
FBgn0019982	2438
FBgn0019985	364
FBgn0019990	1017
FBgn0020018	1237
FBgn0020224	1737
FBgn0020235	10789
FBgn0020236	33963
FBgn0020238	16045
FBgn0020248	53
FBgn0020249	2330
FBgn0020251	1365
FBgn0020255	5374
FBgn0020257	1420
FBgn0020258	55
FBgn0020261	1649
FBgn0020269	651
FBgn0020270	200
FBgn0020272	173
FBgn0020277	206
FBgn0020278	1247
FBgn0020279	6337
FBgn0020280	780
FBgn0020294	928
FBgn0020299	1135
FBgn0020300	1714
FBgn0020304	4520
FBgn0020305	350
FBgn0020307	676
FBgn0020309	4665
FBgn0020312	616
FBgn0020369	3737
FBgn0020370	4157
FBgn0020371	2159
FBgn0020372	958
FBgn0020376	4
FBgn0020377	104
FBgn0020378	388
FBgn0020379	735
FBgn0020381	737
FBgn0020385	17883
FBgn0020386	7218
FBgn0020388	1255
FBgn0020389	669
FBgn0020391	119
FBgn0020392	1065
FBgn0020399	1874
FBgn0020407	297
FBgn0020412	3779
FBgn0020414	7776
FBgn0020415	8548
FBgn0020416	1368
FBgn0020429	16
FBgn0020440	1521
FBgn0020443	4852
FBgn0020445	366
FBgn0020493	1090
FBgn0020496	4468
FBgn0020497	2929
FBgn0020503	16146
FBgn0020506	1263
FBgn0020508	639
FBgn0020509	8209
FBgn0020510	1134
FBgn0020513	14533
FBgn0020518	10
FBgn0020521	2466
FBgn0020545	2157
FBgn0020546+FBgn0262462	1
FBgn0020556	4
FBgn0020616	603
FBgn0020617	34
FBgn0020618	24489
FBgn0020620	1779
FBgn0020621	3432
FBgn0020622	1499
FBgn0020626	3690
FBgn0020633	31
FBgn0020637	28
FBgn0020638	0
FBgn0020639	27
FBgn0020640	6
FBgn0020641	1
FBgn0020642	3
FBgn0020643	0
FBgn0020644	0
FBgn0020645	0
FBgn0020646	0
FBgn0020647	5380
FBgn0020653	8458
FBgn0020655	1465
FBgn0020660	3
FBgn0020762	937
FBgn0020764	11109
FBgn0020765	13
FBgn0020766	1482
FBgn0020767	1768
FBgn0020880	11
FBgn0020887	1318
FBgn0020906	3903
FBgn0020907	1935
FBgn0020908	23685
FBgn0020909	225
FBgn0020910+FBgn0086056	33605
FBgn0020912	798
FBgn0020930	1572
FBgn0021738	14
FBgn0021742	9
FBgn0021750	350
FBgn0021760	13116
FBgn0021761	681
FBgn0021764	1136
FBgn0021765	5009
FBgn0021767	153
FBgn0021768	2118
FBgn0021776	127
FBgn0021795	3440
FBgn0021796	1317
FBgn0021800	1403
FBgn0021814	2384
FBgn0021818	1035
FBgn0021825	1422
FBgn0021847	1574
FBgn0021856	676
FBgn0021872	16099
FBgn0021874	284
FBgn0021875	233
FBgn0021895	1488
FBgn0021906	14368
FBgn0021944	1849
FBgn0021967	4613
FBgn0021979	5477
FBgn0021995	512
FBgn0022023	4805
FBgn0022027	513
FBgn0022029	1036
[truncated: 15,153 more rows]
