# Supplementary material for: The Drosophila transcriptional network is structured by microbiota
Source: BMC Genomics. 2016 Nov 25;17:975. doi: 10.1186/s12864-016-3307-9 (PMC5124311; doi:10.1186/s12864-016-3307-9)
Supplement: Additional file 12: — Data analysis tools. The unzipped folder contains (1) parameters used to align and count reads (align_count_index_reads.txt) and (2) an R script to replicate the data analysis. See README file and R script within folder for instructions. (ZIP 15304 kb) [file 12864_2016_3307_MOESM12_ESM.zip › DobsonEtAlBMCanalysis_submitted/DobsonEtAl_microbiotaTranscriptionalNetwork.R]

##############################################
##	Transcriptional network analysis		##
##	and differential expression analysis	##
##	of D. melanogaster males ± microbiota	##
##	Adam Dobson, 2015-2016					##
##	a.dobson@ucl.ac.uk						##
##############################################
rm(list=ls())


##########################
##	package management	##
##########################

if(!require(gplots)){install.packages("gplots")}
if(!require(RColorBrewer)){install.packages("RColorBrewer")}
if(!require(scales)){install.packages("scales")}
if(!require(parallel)){install.packages("parallel")}

source("http://bioconductor.org/biocLite.R")
	
if(!require(WGCNA)){biocLite("WGCNA")}
if(!require(DESeq)){biocLite("DESeq")}
if(!require(flashClust)){biocLite("flashClust")}

######################
##	user options	##
######################

	#enable number of cores for WGCNA multithreading
	#following command will use all but one of your system's cores
nCore <- detectCores() - 1	
allowWGCNAThreads(nCore)	

	#The following setting is important, do not omit.
options(stringsAsFactors = FALSE)

	#working directory

wd <- "~/Documents/ajd/2015/AED_transcriptomes/untrimmedAlignments/DobsonEtAlBMCanalysis"
		#this must be the path to the folder DobsonEtAlBMCanalysis
		#must contain the following folders:
			#counts_assembled	[if nothing in counts_raw folder, put the assembled read tables in here]
			#counts_raw			[include reads per library if nothing in counts_assembled folder]
			#cytoscapeInputs
			#flyatlas			[includes files Drosophila_2.na32.annot.csv and flyatlas.tsv]
			#indices			[includes sample info and gene info]
			#plots				[plots will go here]
			#rData				[for saving outputs part-way though analysis]
			#results			[results tables will go here]
setwd(wd)

##########################################################
##	read in data from the associated gtf file			##
##########################################################

geneInfo <- read.csv("./indices/genes_info.csv")
head(geneInfo)

######################################################################
## import data from each HTSeq output and make one big data frame	##
##	this section is superfluous after first run and can be hashed	##
######################################################################

countsDir <- "./counts_raw/"

libNames <- list.files(countsDir)

a <- read.table(paste(countsDir, libNames[1], sep=""))

head(a)

for(lib in libNames[2:length(libNames)]){
	a <- cbind(a, read.table(paste(countsDir, lib, sep=""))$V2)
}

dim(a)

colnames(a) <- c("GeneID", libNames)
colnames(a)

a <- a[,sort(colnames(a), decreasing=T)]
colnames(a)

	#import data index
dataInd <- read.csv("./indices/rawDataIndex_withQC.csv")
head(dataInd)

	#sort data index to match the count data
dataInd <- dataInd[match(substr(colnames(a[,2:ncol(a)]), 1, nchar(colnames(a[,2:ncol(a)]))-13), as.character(dataInd$libraryName)),]
	
	#check they are all properly matched
all(dataInd$libraryName==substr(colnames(a[,2:ncol(a)]), 1, nchar(colnames(a[,2:ncol(a)]))-13))

	#assign sane names to each library in the reads
colnames(a)[2:ncol(a)] <- paste(dataInd$genotype, dataInd$microbiota, sep="_")

	#make rowname into gene name and remove from the reads table
rownames(a) <- a[,1]
d <- a[,2:ncol(a)]

	#check for the silly stuff
tail(d)
rownames(d[(nrow(d)-20):nrow(d),])

	#remove the silly stuff
d <- d[1:(nrow(d)-5),]

	#check for the reads that have mapped in >1 gene
table(nchar(rownames(d)))
rownames(d)[nchar(rownames(d))!=11]
		#retain these and see if you need to worry about them later...
		
write.csv(d, file="counts_assembled/counts.csv", row.names=T, quote=F)

##########################
##	explore the data	##
##########################

	#read in and arrange the data
d <- read.csv("counts_assembled/counts.csv")
rownames(d) <- d[,1]
d <- d[,2:ncol(d)]
colnames(d)
dataIndInd <- paste(gsub("-", ".", dataInd$genotype), dataInd$microbiota, sep="_")
all(dataIndInd %in% colnames(d)); all(colnames(d) %in% dataIndInd)
dataInd <- dataInd[match(dataIndInd, colnames(d)),]

	#how are the data distributed?
dev.new()
plot(density(as.matrix(d)))
plot(density(log2(as.matrix(d))))
dev.off()

	#make a logged version of the data
log2D <- log2(t(as.matrix(d)))
dim(log2D)

	#are there any rows with NAs?
table(apply(log2D,2,function(x) anyNA(x)))
dim(log2D)
log2D <- log2D[,apply(log2D,2,function(x) anyNA(x))==F]
dim(log2D)

	#do all the genes have variance?
table(apply(log2D,2,function(x) var(x) > 0))

	#make a vector of the variance in each gene
vars <- apply(log2D,2,function(x) var(x))
anyNA(vars)

	#are there NAs in the variance vector?
varNA <- is.na(vars)

	#remove the bad variance genes
vars <- vars[varNA == F]
log2D <- log2D[,varNA == F]
rm(varNA)

	#are all the lengths of these things equal?
table(apply(log2D,2,function(x) anyNA(x)))
table(apply(log2D,2,function(x) var(x) > 0))
length(vars)

	#look at the distribution of the variance
dev.new(); plot(density(vars))
dev.off()

	#PCA
myPca <- prcomp(log2D, scale=T)
summary(myPca)
PC1 <- myPca$x[,1]; PC2 <- myPca$x[,2]
plot(PC2 ~ PC1, col=0, pch=as.numeric(as.factor(dataInd$genotype)), cex=2, las=1, cex.lab=1.5, cex.axis=1.5)
PC1ax <- PC1[dataInd$microbiota=="a"]; PC1gn <- PC1[dataInd$microbiota=="g"]; PC2ax <- PC2[dataInd$microbiota=="a"]; PC2gn <- PC2[dataInd$microbiota=="g"]
arrows(x0=PC1ax, x1=PC1gn, y0=PC2ax, y1=PC2gn, length=0, col=alpha(1, 0.25), lwd=3)
text(dataInd$genotype, x=PC1, y=PC2, col=ifelse(dataInd$microbiota=="a", 2, 4), cex=1.5)
legend("bottomleft", legend=c("Axenic", "Gnotobiotic"), fill=c(2,4), bty="n", cex=2)
rm(PC1, PC2, PC1ax, PC1gn, PC2ax, PC2gn)
dev.off()

	#look at clustering
allClust <- hclust(dist(log2D))
axClust <- hclust(dist(log2D[dataInd$microbiota=="a",]))
gnClust <- hclust(dist(log2D[dataInd$microbiota=="g",]))
dev.new(); par(mfrow=c(1,3))
plot(allClust, main="Clustering by all genes ± microbiota")
plot(axClust, main="Clustering by all genes, axenic")
plot(gnClust, main="Clustering by all genes, gnotobiotic")
dev.off()


######################
##	normalise reads	##
######################

	#normalise with DESeq
cds <- newCountDataSet(d, dataInd)
cds <- estimateSizeFactors(cds)
sizeFactors(cds)
barplot(sizeFactors(cds), las=1, horiz=T, cex.names=0.65)
cds <- estimateDispersions(cds, method="blind", sharingMode="fit-only")
plotDispEsts(cds)

	#variance stabilising transformation
normCounts <- getVarianceStabilizedData(cds)

	#write to file
write.csv(normCounts, "./counts_assembled/VSTreads.csv", row.names=T, quote=F)
	#to read from file (if you wish)
#normCounts <- read.csv("./counts_assembled/VSTreads.csv")
#rownames(normCounts) <- normCounts[,1]
#normCounts <- normCounts[,2:ncol(normCounts)]

	#check distribution
dev.new(); par(mfcol=c(1,2))
plot(density(normCounts), main="counts")
plot(density(log2(normCounts)), main="log2 counts")
graphics.off()

##########################################
##	cluster and PCA with the VST reads	##
##########################################

myPca <- prcomp(t(normCounts))
summary(myPca)
PC1 <- myPca$x[,1]; PC2 <- myPca$x[,2]
plot(PC2 ~ PC1, col=0, pch=as.numeric(as.factor(dataInd$genotype)), cex=2, las=1, cex.lab=1.5, cex.axis=1.5)
PC1ax <- PC1[dataInd$microbiota=="a"]; PC1gn <- PC1[dataInd$microbiota=="g"]; PC2ax <- PC2[dataInd$microbiota=="a"]; PC2gn <- PC2[dataInd$microbiota=="g"]
arrows(x0=PC1ax, x1=PC1gn, y0=PC2ax, y1=PC2gn, length=0, col=alpha(1, 0.25), lwd=3)
text(dataInd$genotype, x=PC1, y=PC2, col=ifelse(dataInd$microbiota=="a", 2, 4), cex=1.5)
legend("topleft", legend=c("Axenic", "Gnotobiotic"), fill=c(2,4), bty="n", cex=2)

	#look at clustering
allClust <- hclust(dist(t(normCounts)))
axClust <- hclust(dist(t(normCounts[,dataInd$microbiota=="a"])))
gnClust <- hclust(dist(t(normCounts[,dataInd$microbiota=="g"])))
dev.new(); par(mfrow=c(1,3))
plot(allClust, main="Clustering by all genes ± microbiota")
plot(axClust, main="Clustering by all genes, axenic")
plot(gnClust, main="Clustering by all genes, gnotobiotic")
graphics.off()

###############
### DEseq	###
###############

	#fit models
	#there is a big genotype effect so fit that as null - this is a paired design
	#lines and treatments were not randomised amongst lanes, so fit this as a covariate
fit0 <- fitNbinomGLMs(cds, count ~ dataInd$genotype + dataInd$lane)
	#now fit a model including the microbiota effect
fit1 <- fitNbinomGLMs(cds, count ~ dataInd$microbiota + dataInd$genotype + dataInd$lane)

pvals <- nbinomGLMTest( fit1, fit0 )

dev.new(); plot(density(pvals, na.rm=T))
dev.off()

	#adjust the pvalues and drop non-converged models
padjGLM <- p.adjust( pvals, method="BH" )
fit1.pval <- cbind(fit1, padjGLM)
fit1.pval.conv <- droplevels(subset(fit1.pval, converged==TRUE))
dim(fit1.pval); dim(fit1.pval.conv)

	#order the pvalues
fit1.pval.conv <- fit1.pval.conv[order(fit1.pval.conv$padjGLM),]
head(fit1.pval.conv)
rownames(fit1.pval.conv)[1:100]

	#plot adjusted p values
dev.new(); plot(density(fit1.pval.conv$padjGLM))
dev.off()

	#counts of pvals at difft thresholds
table(fit1.pval.conv$padjGLM <= 0.01); table(fit1.pval.conv$padjGLM <= 0.05)

	#subset genes
sigs <- fit1.pval.conv[fit1.pval.conv$padjGLM <= 0.01,]
sigs$gene_id <- rownames(sigs)
sigs <- merge(sigs, geneInfo, by="gene_id", all.x=T, all.y=F)

	#write genes to file
write.csv(sigs, file="./results/ax-gn_comparison_p0.01.csv", row.names=F, quote=F)	
	#to read results from file
	#run this line to make subsequent functions work!
sigs <- read.csv("./results/ax-gn_comparison_p0.01.csv")
colnames(sigs)

	#Do the genotypes group according to their expression of DE genes?
sigNormCounts <- normCounts[rownames(normCounts) %in% sigs$gene_id,]
dim(sigNormCounts)

dev.new(); sigClust <- hclust(dist(t(sigNormCounts))); plot(sigClust, main="clustering by DE genes")
rect.hclust(sigClust, k=2)	#there are two clusters
sigClustLineClusts <- cutree(sigClust, k=2)
dev.off()

dataInd$sigClustLineClusts <- sigClustLineClusts

	#how do the fold-changes in coefficients look?
sigs <- sigs[rev(order(sigs$dataInd.microbiotag*sign(sigs$dataInd.microbiotag))),]

	#function to plot FCs
barplotter <- function(x, CEX){
bp <- barplot((x$dataInd.microbiotag * -1), names.arg=x$gene_name, cex.names=CEX, las=1, horiz=T, xlab="Fitted coefficient log2 fold-change", xlim=c(-4, 2), main="Fold-change expression (axenic / gnotobiotic)", border=0)
arrows(y0=bp, y1=bp, x0=(ifelse(x$dataInd.microbiotag<=0, 0, (-1*x$dataInd.microbiotag))-0.1), x1=-4, col="black", lwd=0.25, length=0)	
}

dev.new()
barplotter(sigs, CEX=0.3)

par(mar=c(5,5,2,1))
barplotter(droplevels(subset(sigs, padjGLM < 0.0001)), CEX=0.75)
graphics.off()

##############################################################
##	Where are the DE genes expressed according to flyatlas?	##
##############################################################

atlas <- read.table("./flyatlas/flyatlas.tsv", sep="\t", header=T)
affy <- read.csv("./flyatlas/Drosophila_2.na32.annot.csv")
rownames(affy) <- affy$Probe.Set.ID
dim(atlas)
atlas <- droplevels(subset(atlas, Oligo!=""))
dim(atlas)
rownames(atlas) <- atlas$Oligo

affy <- droplevels(subset(affy, FlyBase %in% sigs$gene_id))	#not all perfectly matched.
all(affy$Probe.Set.ID %in% atlas$Oligo)

atlas <- droplevels(subset(atlas, Oligo %in% affy$Probe.Set.ID))
dim(atlas)

par(mfrow=c(3,3), las=1)
aa <- atlas[,c(2,12,17,22,27,37,52,57,42)]
colnames(aa) <- c("Brain", "Crop", "Midgut", "Hindgut", "Tubule", "Testis", "Fat body", "Thoracic ganglion", "ACC")
for(i in 1:ncol(aa)){
	a <- aa[,i]
	mn <- colnames(aa)[i]
	pv <- round(chisq.test(table(a))$p.value, 4)
	print(pv)
	barplot(table(a), main=mn, border=0, ylab="Frequency", ylim=c(0,120))
}

	#print the names of genes up in each tissue
aa2 <- aa
affy2 <- affy[,c("Probe.Set.ID", "FlyBase")]
rownames(affy2)
affy2 <- merge(affy, geneInfo, by.x="FlyBase", by.y="gene_id", all.x=T, all.y=F)
dim(affy2)
rownames(affy2)
rownames(affy2) <- affy2$Probe.Set.ID
rownames(affy2)

all(rownames(aa2) == rownames(affy2))
affy2 <- affy2[match(rownames(aa2), rownames(affy2)),]
all(rownames(aa2) == rownames(affy2))

for(i in colnames(aa2)){
	print(toupper(i))
	print(sort(affy2$gene_name[which(aa2[,i] == "Up")]))
}


aa3 <- apply(aa2, 2, function(x) ifelse(x=="Up", 1, 0))
aa3Notes <- apply(aa2, 2, function(x) ifelse(x=="Up", "+", ""))

heatmap.2(as.matrix(aa3), distfun=function(x){dist(x, "binary")}, labRow=affy2$gene_name, col=0, trace="none", key=F, dendrogram="none", cellnote=aa3Notes, notecol=2, cexRow=0.5, notecex=0.75, rowsep=1:nrow(aa2), sepcol=alpha("grey", 0.25))
graphics.off()

##################################
##	start WGCNA using VST reads	##
##################################

	#use just the variance stabilized counts 
	#NOTE, the name here is an artefact: final reads used are NOT logged
log2normCounts <- t(normCounts)

	#conditions to be met by each gene
		#some reads in each sample
		#some variance (for each of ax and gn conditions)
		#passes the WGCNA test -> goodSamplesGenes()

	#check for infinities
infinitesAndBeyond <- apply(log2normCounts, 2, function(x) {any(is.infinite(x))})
table(infinitesAndBeyond)

	#check for any genes with no reads at all, and remove
noReads <- apply(log2normCounts, 2, function(x) {all(x==0)})
table(noReads)

	#separate the axenic and gnotobiotic conditions
log2normCountsAx <- log2normCounts[dataInd$microbiota=="a",]; dim(log2normCountsAx)
log2normCountsGn <- log2normCounts[dataInd$microbiota=="g",]; dim(log2normCountsGn)

	#check each dataset individually
goodAx <- goodSamplesGenes(log2normCountsAx)
	table(goodAx$goodGenes)
	table(goodAx$goodSamples)
goodGn <- goodSamplesGenes(log2normCountsGn)
	table(goodGn$goodGenes)
	table(goodGn$goodSamples)
goodAll <- goodSamplesGenes(log2normCounts)
	table(goodAll$goodGenes)
	table(goodAll$goodSamples) 

	#create one vector which says whether the conditions are met in all samples
allGoodGenes <- (goodAx$goodGenes==T & goodGn$goodGenes==T & goodAll$goodGenes==T )
table(allGoodGenes)

	#pull out the stuff that isn't good in all datasets and re-check	
log2normCountsAx <- log2normCountsAx[,allGoodGenes==T]; dim(log2normCountsAx)
log2normCountsGn <- log2normCountsGn[,allGoodGenes==T]; dim(log2normCountsGn)
log2normCounts <- log2normCounts[,allGoodGenes==T]; dim(log2normCounts)

	#reiterate: check each dataset individually
goodAx <- goodSamplesGenes(log2normCountsAx)
	table(goodAx$goodGenes)
	table(goodAx$goodSamples)
goodGn <- goodSamplesGenes(log2normCountsGn)
	table(goodGn$goodGenes)
	table(goodGn$goodSamples)
goodAll <- goodSamplesGenes(log2normCounts)
	table(goodAll$goodGenes)
	table(goodAll$goodSamples)
		#data now all set up and ready to proceed

	#create the multi-expression object for later use
myMult <- list(ax=list(data=log2normCountsAx), gn=list(data=log2normCountsGn))

	#check that you have the exact same genes in each dataset
all((colnames(log2normCountsAx) == colnames(log2normCountsGn) & colnames(log2normCountsAx) == colnames(log2normCounts))==T)

	#create the final vector of gene names
geneNames <- colnames(log2normCounts)

##################################################
##	coefficients of variation in each condition	##
##################################################

covGn <- apply(log2normCountsGn, 2, function(x) {100 * (sd(x) / mean(x))})
covAx <- apply(log2normCountsAx, 2, function(x) {100 * (sd(x) / mean(x))})

dev.new(); par(mfrow=c(1,2))
hist(covGn, xlim=c(0,35), ylim=c(0,7000), col=1, border="white", main="Coef. of var. - gnoto")
hist(covAx, xlim=c(0,35), ylim=c(0,7000), col=1, border="white", main="Coef. of var. - axenic")
graphics.off()

	#correlation?
ct <- cor.test(covAx, covGn, method="kendall", alternative="t")
ct

dev.new()
plot(covAx ~ covGn, pch=16, cex=0.5, ylab="Axenic Co. of Var", xlab="Gnoto Co. of Var", ylim=c(0,30), xlim=c(0,30))
abline(a=0, b=1, col="grey")
abline(a=0, b=ct$estimate, col="red")
dev.off()

##########################################
##	DiffCoEx analysis 					##
##	See Tesson et al 2010, BMC genomics	##
##########################################

	#modified version of Tesson et al's image plotter
plotDiffCoEx <- function(MODULES, ADJLIST, fp, ordering, main){
	retain <- labels2colors(MODULES)!="grey"
	adj1 <- ADJLIST[1][[1]][retain, retain]
	adj2 <- ADJLIST[2][[1]][retain, retain]
	MODULES <- MODULES[retain]
	
    for (col in gsub("ME", "", ordering$labels)[ordering$order]){
      if(exists("sortInd")) 
      	{sortInd<-c(sortInd,which(MODULES == as.numeric(col)))
      	}else{
      	sortInd <- which(MODULES == as.numeric(col))}
    }
    
  mat_tmp<-(adj1[sortInd,sortInd])
  mat_tmp[which(row(mat_tmp)>col(mat_tmp))]<-(adj2[sortInd,sortInd][which(row(mat_tmp)>col(mat_tmp))])
  diag(mat_tmp)<-NA
  mat_tmp<-sign(mat_tmp)*abs(mat_tmp)^(1/2)
 
tiff(file=fp,height=1000,width=1000)
heatmap.2(mat_tmp, Rowv=F, Colv=F, symm=T, dendrogram="none", trace="none", RowSideColors=labels2colors(MODULES[sortInd]), ColSideColors=labels2colors(MODULES[sortInd]), scale="none", labRow=F, labCol=F, na.col="white", key=T, density.info="none", main=main, col=colorRampPalette(c("steelblue1", "black", "deeppink"))(10000)[c(seq(1,3000, 0.5), seq(from=3000, to=7000, by=250), seq(7000, 10000, 0.5))])

dev.off()
}

	#Soft thresholding power
	#the tutorial and testing suggests that beta = 1 is best.
	#you are going to check statistical significance by permutation anyway.
beta1 <- 1

AdjMatGn <- sign(cor(log2normCountsGn,method="spearman"))*(cor(log2normCountsGn,method="spearman"))^2

AdjMatAx <- sign(cor(log2normCountsAx,method="spearman"))*(cor(log2normCountsAx,method="spearman"))^2
diag(AdjMatGn) <- 0
diag(AdjMatAx) <- 0

	#compare the two adjacency matrices
dev.new(); par(mfrow=c(1,2))
hist(AdjMatGn, ylim=c(0,4e+07), xlim=c(-1,1)); hist(AdjMatAx, ylim=c(0,4e+07), xlim=c(-1,1))

collectGarbage()

	#make the topological overlap matrix
dissTOMAxGn <- TOMdist((abs(AdjMatGn-AdjMatAx)/2)^(beta1/2))
		#NOTE: This is computationally intensive and may not run unless using R in batch mode.
		#you can run in batch mode, save image (below), then open the image to interact with the result

save.image(file="./rData/startingDiffCoEx.Rdata")
load(file="./rData/startingDiffCoEx.Rdata")

	#cluster the TOM
diffTOMTree <- flashClust(as.dist(dissTOMAxGn), method="average")
	
	#plot the TOM clustering
dev.new()
plot(diffTOMTree, xlab="", sub="", main = "Gene clustering on TOM-based dissimilarity",labels = FALSE, hang = 0.04)
abline(h=0.79, col=alpha(2, 0.5), lwd=6)
dev.off()

dynamicModsHybridDiffs <-  cutreeDynamic(dendro = diffTOMTree, distM = dissTOMAxGn, method="hybrid", deepSplit = T, pamRespectsDendro = FALSE, minClusterSize = 100)

dev.new()
plotDendroAndColors(diffTOMTree, labels2colors(dynamicModsHybridDiffs), "modules", dendroLabels = FALSE, hang = 0.03, addGuide = TRUE, guideHang = 0.05, main = "Differentially coexpressed modules")
dev.off()

table(labels2colors(dynamicModsHybridDiffs))

	#cut a bit lower
		#after early testing, 0.79 seemed a good (conservative) cut height
dynamicModsHybridDiffs2 <-  cutreeDynamic(dendro = diffTOMTree, distM = dissTOMAxGn, method="hybrid", deepSplit = T, pamRespectsDendro = FALSE, minClusterSize = 100, cutHeight=0.79)
table(dynamicModsHybridDiffs2)
table(labels2colors(dynamicModsHybridDiffs2))
plotDendroAndColors(diffTOMTree, cbind(labels2colors(dynamicModsHybridDiffs), labels2colors(dynamicModsHybridDiffs2)), c("height unset", "height=0.79"), dendroLabels = FALSE, hang = 0.03, addGuide = TRUE, guideHang = 0.05, main = "Differentially coexpressed modules")
dev.off()

	#calculate the tree height range that the cut threshold accounts for
100 * ((0.79 - min(diffTOMTree$height)) / (max(diffTOMTree$height) - min(diffTOMTree$height)))

	#merge close modules
dmhd2_merged <- mergeCloseModules(myMult, dynamicModsHybridDiffs2)
dev.new()
plot(dmhd2_merged$oldDendro); abline(h=0.2)

table(labels2colors(dmhd2_merged$colors))

	#plot the heatmap
		#NOTE: extremely computationally intensive. Run from terminal.
plotDiffCoEx(MODULES=dmhd2_merged$colors, ADJLIST=list(ax=AdjMatAx, gn=AdjMatGn), fp="./plots/diffCoEx_ax_gn_cut0.79_merged.tiff", ordering=dmhd2_merged$dendro, main="")
dev.off()
graphics.off()

	#plot mean expression per module per microbial condition
	#to add to side of main heatmap
retain <- labels2colors(dmhd2_merged$colors)!="grey"
modCols <- dmhd2_merged$colors[retain]
meansPerCondition <- lapply(myMult, function(x, rtn, mc){
	tapply(colMeans(x$data)[rtn], mc, mean)
}, rtn=retain, mc=modCols)
str(meansPerCondition)
meansPerCondition
meansPerConditionMat <- rbind(meansPerCondition$ax, meansPerCondition$gn)
rownames(meansPerConditionMat) <- names(meansPerCondition)
meansPerConditionMat

pdf("./plots/meanExpressionPerModule.pdf")
par(mfrow=c(2,1), las=1)
barplot(meansPerConditionMat[1,], col=labels2colors(colnames(meansPerConditionMat)), border=0, ylab="Mean variance-stabilised expression")
barplot(meansPerConditionMat[2,], col=labels2colors(colnames(meansPerConditionMat)), border=0, ylab="Mean variance-stabilised expression", xlab="Module")
dev.off()

######################################
##	diffCoEx permutation testing	##
##	Code from Tesson et al 2010		##
######################################

	#This function computes the dispersion value that
	#quantifies the change in correlation between two conditions
	#for pair of genes drawn from module c1 and module c2
	#in case c1 = c2, the function quantifies the differential coexpression in c1.
	#modified from Tesson et al 2010
dispersionModule2Module<-function(c1,c2,datC1,datC2,colorh1C1C2)
{
    if (c1==c2)
    {
       difCor<-(cor(datC1[,which(colorh1C1C2 == c1)],method="spearman")-
       cor(datC2[,which(colorh1C1C2 == c1)],method="spearman"))^2
       n<-length(which(colorh1C1C2  ==c1))
      (1/((n^2 -n)/2)*(sum(difCor)/2))^(.5)
    }
    else if (c1!=c2)
    {
      difCor<-(cor(datC1[,which(colorh1C1C2 == c1)],datC1[,which(colorh1C1C2==c2)],method="spearman")-
              cor(datC2[,which(colorh1C1C2 == c1)],datC2[,which(colorh1C1C2==c2)],method="spearman"))^2
     n1<-length(which(colorh1C1C2  ==c1))
     n2<-length(which(colorh1C1C2  ==c2))
     (1/((n1*n2))*(sum(difCor)))^(.5)
    }
}

set.seed(1984)

	# we generate a set of 1000 permuted indexes
permutations<-NULL
for (i in 1:1000)
{
   permutations<-rbind(permutations,sample(1:(nrow(myMult$ax$data)+nrow(myMult$gn$data)),nrow(myMult$ax$data)))
}

	# we scale the data in both conditions to mean 0 and variance 1.
d<-rbind(scale(myMult$ax$data),scale(myMult$gn$data))

	# This function calculates the dispersion value of a module to module coexpression change on permuted data
permutationProcedureModule2Module<-function(permutation,d,c1,c2,colorh1C1C2)
{
  d1<-d[permutation,]
  d2<-d[-permutation,]
  dispersionModule2Module(c1,c2,d1,d2,colorh1C1C2)
}

	#modules at a cut height of 0.79
modules <- list(h0.79=dmhd2_merged$colors)

	#run the permutation across all the different sets of modules you've defined
	#vector of colours for modules of interest	

perms <- list()

for (werd in 1:length(modules)){

colorh1C1C2	<- labels2colors(modules[werd][[1]])

print(names(modules)[werd])

	#We compute all pairwise module to module dispersion values, and generate a null distribution from permuted scaled data
dispersionMatrix<-matrix(nrow=length(unique(colorh1C1C2))-1,ncol=length(unique(colorh1C1C2))-1)

nullDistrib<-list()
i<-j<-0

for (c1 in setdiff(unique(colorh1C1C2),"grey"))
{
  i<-i+1
  j<-0
  nullDistrib[[c1]]<-list()
  for (c2 in setdiff(unique(colorh1C1C2),"grey"))
  {
    j<-j+1
    dispersionMatrix[i,j]<-dispersionModule2Module(c1,c2,myMult$ax$data,myMult$gn$data,colorh1C1C2)
    nullDistrib[[c1]][[c2]]<-apply(permutations,1,permutationProcedureModule2Module,d,c2,c1,colorh1C1C2)
  }
}

	#We create a summary matrix indicating for each module to module 
	#differential coexpression the number of permuted data yielding 
	#an equal or higher dispersion.
permutationSummary<-matrix(nrow=length(setdiff(unique(colorh1C1C2),"grey")),ncol=length(setdiff(unique(colorh1C1C2),"grey")))
colnames(permutationSummary)<-setdiff(unique(colorh1C1C2),"grey")
rownames(permutationSummary)<-setdiff(unique(colorh1C1C2),"grey")
for (i in 1:length(setdiff(unique(colorh1C1C2),"grey"))) { for (j in 1:length(setdiff(unique(colorh1C1C2),"grey"))) {permutationSummary[i,j]<-length(which(nullDistrib[[i]][[j]] >= dispersionMatrix[i,j]))}}

perms[werd] <- list(summary = permutationSummary)
names(perms)[werd] <- names(modules)[werd]

print(permutationSummary)			#n permutations where null dispersion > observed
print(permutationSummary * 10e-4)	#expressed as a p-value
print((permutationSummary * 10e-4) <= 0.05)

}

	#save data
save(perms, file="./rData/diffcoex_permutations.Rdata")
load(file="./rData/diffcoex_permutations.Rdata")

	#make a vector of the modules showing some significant diffs
perms <- perms$h0.79
write.csv(perms, "./results/permutations.csv")
perms <- read.csv("./results/permutations.csv")
collectGarbage()

rownames(perms) <- perms$X; perms <- perms[,2:ncol(perms)]
perms
sigMods <- names(which(apply(perms, 2, function(x) any(x <= 50))==T))

	#make a figure
pdf("./plots/permutationSummary.pdf")
	heatmap.2(-log10(1+(as.matrix(perms) * 0.001)), Rowv=F, Colv=F, dendrogram="n", col=c(colorRampPalette(c("white", "red"))(n=1000)), trace="n", density="n", rowsep=0:nrow(perms), colsep=0:ncol(perms), key.xlab="P-value", cellnote=ifelse((perms * 0.001) <= 0.05, ifelse(perms==0, "<0.001", as.matrix(perms * 0.001)), NA), notecol=1, key=F, cexRow=0.75, cexCol=0.75)
dev.off()

##################################
##	write the modules to a file	##
##################################

DCmoduleData <- data.frame(gene=colnames(AdjMatAx), module=labels2colors(dmhd2_merged$colors))
head(DCmoduleData)
dim(DCmoduleData)

	#all gene names in gene info data?
table(DCmoduleData$gene %in% geneInfo$gene_id)

	#merge together
dim(DCmoduleData)
DCmoduleData <- merge(DCmoduleData, geneInfo, by.x="gene", by.y="gene_id", all.x=T, all.y=F)
dim(DCmoduleData)

	#add a column to denote significance
DCmoduleData$diffCo <- factor(ifelse(DCmoduleData$module %in% sigMods, TRUE, FALSE))
head(DCmoduleData)

	#add a column giving module numbers
tmp <- data.frame(moduleNumber=unique(dmhd2_merged$colors), col=labels2colors(unique(dmhd2_merged$colors)))
DCmoduleData <- merge(DCmoduleData, tmp, by.x="module", by.y="col", all=T)
head(DCmoduleData)
rm(tmp)

	#add coefficients of variation
covs <- data.frame(as.data.frame(covAx), as.data.frame(covGn))
colnames(covs) <- c("ax_coef_variation", "gn_coef_variation")
covs$gene <- rownames(covs)
nrow(covs)
nrow(DCmoduleData)
DCmoduleData <- merge(DCmoduleData, covs, by="gene")
head(DCmoduleData)
str(DCmoduleData)

write.csv(DCmoduleData, file="./results/DC_modules.csv", row.names=F, quote=F)
DCmoduleData <- read.csv("./results/DC_modules.csv")
str(DCmoduleData)

##################################
##	correlation distributions	##
##################################

	#return unsigned correlation matrices by square rooting
adjList <- list(ax=sqrt(AdjMatAx * sign(AdjMatAx)), gn=sqrt(AdjMatGn * sign(AdjMatGn)))

	#look for differences in median correlation
lapply(adjList, median)
wilcox.test(x=adjList$ax, y=adjList$gn, alternative="l")

	#remove duplicate values
adjListAsymm <- lapply(adjList, function(x){
	x[row(x) > col(x)] <- NA
	diag(x) <- NA
	x}
)

	#look at distributions
ecdfList <- lapply(adjListAsymm, function(x) {ecdf(x)})

dev.new()
plot(ecdfList$ax, col=alpha(2, 0.75), lwd=1, xlab="Coefficient of correlation", ylab="Cumulative proportion", las=1, main="Cumulative density", xlim=c(0, 0.8))
lines(ecdfList$gn, col=alpha(4, 0.75), lwd=1)
legend("bottomright", lwd=3, col=c(2,4), legend=c("Axenic", "Gnotobiotic"), bty="n", cex=2)
dev.off()

	#test for overall differences in distributions
ks.test(adjListAsymm$ax, adjListAsymm$gn)

mods <- DCmoduleData[,c("gene", "gene_name", "moduleNumber", "diffCo")]
head(mods)
colnames(mods) <- c("geneID", "geneName", "moduleNumber", "DC")
dim(mods)
str(mods)
if(class(mods$moduleNumber)!="numeric") mods$moduleNumber <- as.numeric(as.character(mods$moduleNumber))
if(class(mods$geneID)!="character") mods$geneID <- as.character(mods$geneID)

dim(AdjMatAx); dim(AdjMatGn)
class(rownames(AdjMatAx))
class(rownames(AdjMatGn))
class(colnames(AdjMatAx))
class(colnames(AdjMatGn))

	#remove unassigned genes
adj <- lapply(list(ax=AdjMatAx, gn=AdjMatGn), function(x){
	noms <- subset(mods, moduleNumber!=0)$geneID
	x[rownames(x) %in% noms, colnames(x) %in% noms]
})
lapply(adj, dim)

modsAss <- droplevels(subset(mods, moduleNumber!=0))

	#vector of modules showing within-module changes
dc_within <- c(4,5,6,8)

	#vectors of modules showing between-module changes
dc_betweenA <- c(5,7)
dc_betweenB <- c(11, 9)

	#reorder the module info
MODS <- mods
mods <- mods[match(rownames(adj[1][[1]]), mods$geneID),]

	#unsign the coexpression metrics
	#and remove the guff
adjUnsigned <- lapply(adj, function(x){
	x <- x * sign(x)
	x[lower.tri(x, diag=T)] <- NA
	x
})
ADJUNSIGNED <- adjUnsigned

adjFull <- lapply(list(ax=AdjMatAx, gn=AdjMatGn), function(x){
	x <- x * sign(x)
	x[lower.tri(x, diag=T)] <- NA
	x
})

lapply(adjFull, dim)

	#save
save(adjFull, file="./rData/adjFull.Rdata")
load("./rData/adjFull.Rdata")

a <- adjUnsigned$ax[which(!is.na(adjUnsigned$ax))]
b <- adjUnsigned$gn[which(!is.na(adjUnsigned$gn))]
wilcox.test(a, b); wilcox.test(a, b, paired=T)

##	make data frame	##
if(exists("CIdf")) rm(CIdf)

	#modules with sig within-module changes
for(i in dc_within){
	print(i)
		if(exists("CIdf")==F){
		x <- adjUnsigned$ax[mods$moduleNumber==i, mods$moduleNumber==i]
		dc <- T
CIdf <- data.frame(microbiota=rep("axenic", length(x)), DC=rep(dc, length(x)), module=rep(i, length(x)), CI=as.vector(x))
		x <- adjUnsigned$gn[mods$moduleNumber==i, mods$moduleNumber==i]
CIdf <- rbind(CIdf, data.frame(microbiota=rep("gnotobiotic", length(x)), DC=rep(dc, length(x)), module=rep(i, length(x)), CI=as.vector(x)))
		print(dim(CIdf))
	}else{
		x <- adjUnsigned$ax[mods$moduleNumber==i, mods$moduleNumber==i]
		dc <- T
CIdf <- rbind(CIdf, data.frame(microbiota=rep("axenic", length(x)), DC=rep(dc, length(x)), module=rep(i, length(x)), CI=as.vector(x))); dim(CIdf)
		x <- adjUnsigned$gn[mods$moduleNumber==i, mods$moduleNumber==i]
CIdf <- rbind(CIdf, data.frame(microbiota=rep("gnotobiotic", length(x)), DC=rep(dc, length(x)), module=rep(i, length(x)), CI=as.vector(x)))

	}
	print(nrow(CIdf))
}

	#modules with sig between-module changes
for(i in 1:length(dc_betweenA)){
		a <- dc_betweenA[i]; b <- dc_betweenB[i]
		x <- adjUnsigned$ax[mods$moduleNumber==a, mods$moduleNumber==b]
		dc <- T
		CIdf <- rbind(CIdf, data.frame(microbiota=rep("axenic", length(x)), DC=rep(dc, length(x)), module=rep(paste(a, b, sep=":"), length(x)), CI=as.vector(x))); dim(CIdf)
		x <- adjUnsigned$gn[mods$moduleNumber==i, mods$moduleNumber==i]
		CIdf <- rbind(CIdf, data.frame(microbiota=rep("gnotobiotic", length(x)), DC=rep(dc, length(x)), module=rep(paste(a, b, sep=":"), length(x)), CI=as.vector(x)))
		print(nrow(CIdf))

}
	
	#non-DC bits
	#remove the DC parts of the network
adjUnsignedNonsig <- adjUnsigned
adjUnsignedNonsig <- lapply(adjUnsigned, function(x){
	x[which(mods$moduleNumber %in% dc_within), which(mods$moduleNumber %in% dc_within)] <- NA
	x
})

adjUnsignedNonsig <- lapply(adjUnsignedNonsig, function(x){
	x[which(mods$moduleNumber %in% dc_betweenA), which(mods$moduleNumber %in% dc_betweenB)] <- NA
	x
})

	x <- adjUnsignedNonsig$ax
	dc <- F
	CIdf <- rbind(CIdf, data.frame(microbiota=rep("axenic", length(x)), DC=rep(dc, length(x)), module=rep("microbiota-independent", length(x)), CI=as.vector(x))); dim(CIdf)
	x <- adjUnsignedNonsig$gn
	dc <- F
	CIdf <- rbind(CIdf, data.frame(microbiota=rep("gnotobiotic", length(x)), DC=rep(dc, length(x)), module=rep("microbiota-independent", length(x)), CI=as.vector(x))); dim(CIdf)


CIdf <- subset(CIdf, complete.cases(CIdf)); dim(CIdf)
CIdf$ting <- ifelse(CIdf$DC==F, "Not DC", as.character(CIdf$module))
table(CIdf$ting)
CIdf$ting <- factor(paste(CIdf$ting, ", ", CIdf$microbiota, sep=""))
str(CIdf)
table(CIdf$ting)
CIdf$ting <- factor(CIdf$ting, levels=levels(CIdf$ting)[c(13,14, 1:4,7,8,11,12,5,6,9,10)])
levels(CIdf$ting)

	#calculate medians
aggregate(CI ~ ting, CIdf, median)
meds <- aggregate(CI ~ DC / microbiota * module, CIdf, median)
meds
meds$module <- factor(meds$module)

	#calculate fold-changes
medsMat <- cbind(meds$CI[seq(1, 13, by=2)], meds$CI[seq(2, 14, by=2)])

rownames(medsMat) <- levels(meds$module)
colnames(medsMat) <- levels(meds$microbiota)
medsMat
FCs <- (medsMat[,2] - medsMat[,1]) / medsMat[,1]
FCs

	#fold-differences
medsMat[,2] - medsMat[,1]

pdf("./plots/CIs.pdf"); par(lwd=1, bty="n", cex=1.25, mar=c(10,4, 4, 2))
plot(CI ~ ting, CIdf, las=2, xlab="", ylab="Coexpression Index", yaxt="n", outline=F, ylim=c(0,1), border=rep(c(2,4),7)); 
axis(side=1, at=1:length(levels(CIdf$ting)), lwd=1, las=2, labels=levels(CIdf$ting))
axis(side=2, lwd=1, las=2)
dev.off()

##############################
##	plot interesting genes	##
##############################

NSgenes <- c("Akt1", "chico", "foxo", "Ilp1", "InR", "Lnk", "Pi3K59F", "RagA-B", "Rheb", "S6kII", "slif", "Thor", "AMPKalpha", "Glut1")

	#custom plot for nutrient sensing pathways
	counteds <- data.frame(subset(normCounts, rownames(normCounts) %in% geneInfo[geneInfo$gene_name %in% NSgenes,]$gene_id))
	counteds$gene_id <- rownames(counteds)
	counteds <- merge(counteds, geneInfo[geneInfo$gene_name %in% NSgenes,], by="gene_id")
	counteds <- counteds[match(NSgenes, counteds$gene_name),]
	rownames(counteds) <- counteds$gene_name
	counteds <- counteds[, colnames(counteds) %in% paste(dataInd$genotype, dataInd$microbiota, sep="_")]
	counteds <- t(counteds)
	axCor <- cor(counteds[grepl("a", rownames(counteds)),], method="spearman")
	gnCor <- cor(counteds[grepl("g", rownames(counteds)),], method="spearman")
	corCor <- axCor
	corCor[which(row(axCor) > col(gnCor))] <- gnCor[which(row(axCor) > col(gnCor))]
	diag(corCor) <- NA

tiff("./plots/IIS-TOR.tiff", h=1000, w=1000)
	heatmap.2(corCor, Rowv=F, Colv=F, dendrogram="none", trace="none", scale="none", key=T, density.info="none", col=colorRampPalette(c("mediumpurple4", "purple", "white", "orange", "darkorange3"))(500), cellnote=round(corCor, 2), notecol=1, rowsep=1:nrow(corCor), colsep=1:ncol(corCor), sepcolor="grey", notecex=2, na.color="grey")
dev.off()


##########################
##	cytoscape output	##
##########################

	#some parameters
RTN <- labels2colors(dmhd2_merged$colors) %in% sigMods
FP <- "./cytoscapeInputs/"
THRSH <- 0.75

	#reassign names of the adjacency matrices as "real" names, not FBids
geneInfoLite <- droplevels(subset(data.frame(gene_id=geneInfo$gene_id, gene_name=geneInfo$gene_name), gene_id %in% colnames(AdjMatAx)))
head(geneInfoLite$gene_id)
head(colnames(AdjMatAx))
geneInfoLite <- geneInfoLite[match(colnames(AdjMatAx), geneInfoLite$gene_id),]
head(geneInfoLite$gene_id)
all(geneInfoLite$gene_id == colnames(AdjMatAx))
all(colnames(AdjMatAx) == rownames(AdjMatGn))

colnames(AdjMatAx) <- rownames(AdjMatAx) <- colnames(AdjMatGn) <- rownames(AdjMatGn) <- geneInfoLite$gene_name

	#make smaller matrices of just the significant modules
AdjMatAx_sig <- AdjMatAx[RTN, RTN]
AdjMatGn_sig <- AdjMatGn[RTN, RTN]

	#write the whole network and the significant modules to cytoscape
exportNetworkToCytoscape(adjMat=AdjMatAx, edgeFile=paste(FP, THRSH, "all_axenic_edges_whole.txt", sep=""), nodeFile=paste(FP, THRSH, "all_axenic_nodes_whole.txt", sep=""), nodeAttr=labels2colors(dmhd2_merged$colors), threshold=THRSH)
exportNetworkToCytoscape(adjMat=AdjMatGn, edgeFile=paste(FP, THRSH, "all_gnoto_edges_whole.txt", sep=""), nodeFile=paste(FP, THRSH, "all_gnoto_nodes_whole.txt", sep=""), nodeAttr=labels2colors(dmhd2_merged$colors), threshold=THRSH)

	#now write just the significant modules
exportNetworkToCytoscape(adjMat=AdjMatAx_sig, edgeFile=paste(FP, THRSH, "all_axenic_edges_sig.txt", sep=""), nodeFile=paste(FP, THRSH, "all_axenic_nodes_sig.txt", sep=""), nodeAttr=labels2colors(dmhd2_merged$colors)[labels2colors(dmhd2_merged$colors) %in% sigMods], threshold=THRSH)
exportNetworkToCytoscape(adjMat=AdjMatGn_sig, edgeFile=paste(FP, THRSH, "all_gnoto_edges_sig.txt", sep=""), nodeFile=paste(FP, THRSH, "all_gnoto_nodes_sig.txt", sep=""), nodeAttr=labels2colors(dmhd2_merged$colors)[labels2colors(dmhd2_merged$colors) %in% sigMods], threshold=THRSH)

	#write a vector of all the nodes in DC modules
write.table(geneInfoLite, file="./cytoscapeInputs/allNodes.txt", sep="\t", row.names=F, quote=F)

	#each module individually
for(i in sigMods){
	fp <- paste(FP, i, sep="")
	rtn <- labels2colors(dmhd2_merged$colors)==i
	aa <- AdjMatAx[rtn, rtn]; gg <- AdjMatGn[rtn, rtn]
	exportNetworkToCytoscape(adjMat=aa, edgeFile=paste(fp, THRSH, "axenic_edges.txt", sep=""), nodeFile=paste(fp, THRSH, "axenic_nodes.txt", sep=""), threshold=THRSH)
	exportNetworkToCytoscape(adjMat=gg, edgeFile=paste(fp, THRSH, "gnoto_edges.txt", sep=""), nodeFile=paste(fp, THRSH, "gnoto_nodes.txt", sep=""), threshold=THRSH)
}

sessionInfo()
