# Supplementary material for: The Drosophila transcriptional network is structured by microbiota
Source: BMC Genomics. 2016 Nov 25;17:975. doi: 10.1186/s12864-016-3307-9 (PMC5124311; doi:10.1186/s12864-016-3307-9)
Supplement: Additional file 12: — Data analysis tools. The unzipped folder contains (1) parameters used to align and count reads (align_count_index_reads.txt) and (2) an R script to replicate the data analysis. See README file and R script within folder for instructions. (ZIP 15304 kb) [file 12864_2016_3307_MOESM12_ESM.zip › DobsonEtAlBMCanalysis_submitted/DobsonEtAl_microbiotaTranscriptionalNetwork.Rout]

R version 3.3.1 (2016-06-21) -- "Bug in Your Hair"
Copyright (C) 2016 The R Foundation for Statistical Computing
Platform: x86_64-apple-darwin13.4.0 (64-bit)

R is free software and comes with ABSOLUTELY NO WARRANTY.
You are welcome to redistribute it under certain conditions.
Type 'license()' or 'licence()' for distribution details.

  Natural language support but running in an English locale

R is a collaborative project with many contributors.
Type 'contributors()' for more information and
'citation()' on how to cite R or R packages in publications.

Type 'demo()' for some demos, 'help()' for on-line help, or
'help.start()' for an HTML browser interface to help.
Type 'q()' to quit R.

[Previously saved workspace restored]

> ##############################################
> ##	Transcriptional network analysis		##
> ##	and differential expression analysis	##
> ##	of D. melanogaster males ± microbiota	##
> ##	Adam Dobson, 2015-2016					##
> ##	a.dobson@ucl.ac.uk						##
> ##############################################
> rm(list=ls())
> 
> 
> ##########################
> ##	package management	##
> ##########################
> 
> if(!require(gplots)){install.packages("gplots")}
Loading required package: gplots

Attaching package: ‘gplots’

The following object is masked from ‘package:stats’:

    lowess

> if(!require(RColorBrewer)){install.packages("RColorBrewer")}
Loading required package: RColorBrewer
> if(!require(scales)){install.packages("scales")}
Loading required package: scales
> if(!require(parallel)){install.packages("parallel")}
Loading required package: parallel
> 
> source("http://bioconductor.org/biocLite.R")
Bioconductor version 3.3 (BiocInstaller 1.22.3), ?biocLite for help
> 	
> if(!require(WGCNA)){biocLite("WGCNA")}
Loading required package: WGCNA
Loading required package: dynamicTreeCut
Loading required package: fastcluster

Attaching package: ‘fastcluster’

The following object is masked from ‘package:stats’:

    hclust


==========================================================================
*
*  Package WGCNA 1.51 loaded.
*
*    Important note: It appears that your system supports multi-threading,
*    but it is not enabled within WGCNA in R. 
*    To allow multi-threading within WGCNA with all available cores, use 
*
*          allowWGCNAThreads()
*
*    within R. Use disableWGCNAThreads() to disable threading if necessary.
*    Alternatively, set the following environment variable on your system:
*
*          ALLOW_WGCNA_THREADS=<number_of_processors>
*
*    for example 
*
*          ALLOW_WGCNA_THREADS=8
*
*    To set the environment variable in linux bash shell, type 
*
*           export ALLOW_WGCNA_THREADS=8
*
*     before running R. Other operating systems or shells will
*     have a similar command to achieve the same aim.
*
==========================================================================


Attaching package: ‘WGCNA’

The following object is masked from ‘package:stats’:

    cor

> if(!require(DESeq)){biocLite("DESeq")}
Loading required package: DESeq
Loading required package: BiocGenerics

Attaching package: ‘BiocGenerics’

The following objects are masked from ‘package:parallel’:

    clusterApply, clusterApplyLB, clusterCall, clusterEvalQ,
    clusterExport, clusterMap, parApply, parCapply, parLapply,
    parLapplyLB, parRapply, parSapply, parSapplyLB

The following objects are masked from ‘package:stats’:

    IQR, mad, xtabs

The following objects are masked from ‘package:base’:

    anyDuplicated, append, as.data.frame, cbind, colnames, do.call,
    duplicated, eval, evalq, Filter, Find, get, grep, grepl, intersect,
    is.unsorted, lapply, lengths, Map, mapply, match, mget, order,
    paste, pmax, pmax.int, pmin, pmin.int, Position, rank, rbind,
    Reduce, rownames, sapply, setdiff, sort, table, tapply, union,
    unique, unsplit

Loading required package: Biobase
Welcome to Bioconductor

    Vignettes contain introductory material; view with
    'browseVignettes()'. To cite Bioconductor, see
    'citation("Biobase")', and for packages 'citation("pkgname")'.

Loading required package: locfit
locfit 1.5-9.1 	 2013-03-22
Loading required package: lattice
    Welcome to 'DESeq'. For improved performance, usability and
    functionality, please consider migrating to 'DESeq2'.
> if(!require(flashClust)){biocLite("flashClust")}
Loading required package: flashClust

Attaching package: ‘flashClust’

The following object is masked from ‘package:fastcluster’:

    hclust

The following object is masked from ‘package:stats’:

    hclust

> 
> ######################
> ##	user options	##
> ######################
> 
> 	#enable number of cores for WGCNA multithreading
> 	#following command will use all but one of your system's cores
> nCore <- detectCores() - 1	
> allowWGCNAThreads(nCore)	
Allowing multi-threading with up to 7 threads.
> 
> 	#The following setting is important, do not omit.
> options(stringsAsFactors = FALSE)
> 
> 	#working directory
> 
> wd <- "~/Documents/ajd/2015/AED_transcriptomes/untrimmedAlignments/DobsonEtAlBMCanalysis"
> 		#this must be the path to the folder DobsonEtAlBMCanalysis
> 		#must contain the following folders:
> 			#counts_assembled	[if nothing in counts_raw folder, put the assembled read tables in here]
> 			#counts_raw			[include reads per library if nothing in counts_assembled folder]
> 			#cytoscapeInputs
> 			#flyatlas			[includes files Drosophila_2.na32.annot.csv and flyatlas.tsv]
> 			#indices			[includes sample info and gene info]
> 			#plots				[plots will go here]
> 			#rData				[for saving outputs part-way though analysis]
> 			#results			[results tables will go here]
> setwd(wd)
> 
> ##########################################################
> ##	read in data from the associated gtf file			##
> ##########################################################
> 
> geneInfo <- read.csv("./indices/genes_info.csv")
> head(geneInfo)
  chromosome  source site_class   start  finish     gene_id gene_version
1         3R FlyBase       gene  722370  722621 FBgn0085804            1
2         3R FlyBase       gene  835381 2503907 FBgn0267431            1
3         3R FlyBase       gene 1031171 1031354 FBgn0039987            1
4         3R FlyBase       gene 2156916 2157206 FBgn0058182            1
5         3R FlyBase       gene 2554124 3263573 FBgn0267430            1
6         3R FlyBase       gene 2744304 2744800 FBgn0266747            1
  gene_name gene_source   gene_biotype
1   CR41571     FlyBase     pseudogene
2   CG45784     FlyBase protein_coding
3   CR12798     FlyBase     pseudogene
4   CR40182     FlyBase     pseudogene
5   CG45783     FlyBase protein_coding
6   CR45220     FlyBase        lincRNA
> 
> ######################################################################
> ## import data from each HTSeq output and make one big data frame	##
> ##	this section is superfluous after first run and can be hashed	##
> ######################################################################
> 
> countsDir <- "./counts_raw/"
> 
> libNames <- list.files(countsDir)
> 
> a <- read.table(paste(countsDir, libNames[1], sep=""))
> 
> head(a)
           V1   V2
1 FBgn0000003    0
2 FBgn0000008  783
3 FBgn0000014  644
4 FBgn0000015  465
5 FBgn0000017 1487
6 FBgn0000018  364
> 
> for(lib in libNames[2:length(libNames)]){
+ 	a <- cbind(a, read.table(paste(countsDir, lib, sep=""))$V2)
+ }
> 
> dim(a)
[1] 17153    37
> 
> colnames(a) <- c("GeneID", libNames)
> colnames(a)
 [1] "GeneID"                                         
 [2] "533_6823_4210_N_JC-1_CGATGT_R1_sn.sam.count"    
 [3] "533_6823_4211_N_JC-2_TGACCA_R1_sn.sam.count"    
 [4] "533_6823_4212_N_JC-3_ACAGTG_R1_sn.sam.count"    
 [5] "533_6823_4213_N_JC-4_GCCAAT_R1_sn.sam.count"    
 [6] "533_6823_4214_N_JC-5_CAGATC_R1_sn.sam.count"    
 [7] "533_6823_4215_N_JC-6_AGTCAA_R1_sn.sam.count"    
 [8] "540_6823_4216_N_JC-9_ACAGTG_R1_sn.sam.count"    
 [9] "540_6823_4217_N_JC-10_GCCAAT_R1_sn.sam.count"   
[10] "540_6823_4218_N_JC-11_CTTGTA_R1_sn.sam.count"   
[11] "540_6823_4219_N_JC-12_GTGAAA_R1_sn.sam.count"   
[12] "540_6823_4220_N_JC-17_ATGTCA_R1_sn.sam.count"   
[13] "540_6823_4221_N_JC-18_GTCCGC_R1_sn.sam.count"   
[14] "541_6823_4222_N_JC-7_AGTTCC_R1_sn.sam.count"    
[15] "541_6823_4223_N_JC-8_CCGTCC_R1_sn.sam.count"    
[16] "541_6823_4224_N_JC-13_15_ATGTCA_R1_sn.sam.count"
[17] "541_6823_4225_N_JC-14_16_GTCCGC_R1_sn.sam.count"
[18] "541_6823_4226_N_JC-15_13_ACAGTG_R1_sn.sam.count"
[19] "541_6823_4227_N_JC-16_14_GCCAAT_R1_sn.sam.count"
[20] "542_6823_4228_N_JC-19_CGATGT_R1_sn.sam.count"   
[21] "542_6823_4229_N_JC-20_TGACCA_R1_sn.sam.count"   
[22] "542_6823_4230_N_JC-21_CAGATC_R1_sn.sam.count"   
[23] "542_6823_4231_N_JC-22_CCGTCC_R1_sn.sam.count"   
[24] "542_6823_4232_N_JC-23_AGTCAA_R1_sn.sam.count"   
[25] "542_6823_4233_N_JC-24_AGTTCC_R1_sn.sam.count"   
[26] "543_6823_4234_N_JC-25_GCCAAT_R1_sn.sam.count"   
[27] "543_6823_4235_N_JC-26_CTTGTA_R1_sn.sam.count"   
[28] "543_6823_4236_N_JC-27_ACAGTG_R1_sn.sam.count"   
[29] "543_6823_4237_N_JC-28_GTGAAA_R1_sn.sam.count"   
[30] "543_6823_4238_N_JC-29_AGTCAA_R1_sn.sam.count"   
[31] "543_6823_4239_N_JC-30_AGTTCC_R1_sn.sam.count"   
[32] "544_6823_4240_N_JC-31_GCCAAT_R1_sn.sam.count"   
[33] "544_6823_4241_N_JC-32_CTTGTA_R1_sn.sam.count"   
[34] "544_6823_4242_N_JC-33_ACAGTG_R1_sn.sam.count"   
[35] "544_6823_4243_N_JC-34_GTGAAA_R1_sn.sam.count"   
[36] "544_6823_4244_N_JC-35_ATGTCA_R1_sn.sam.count"   
[37] "544_6823_4245_N_JC-36_GTCCGC_R1_sn.sam.count"   
> 
> a <- a[,sort(colnames(a), decreasing=T)]
> colnames(a)
 [1] "GeneID"                                         
 [2] "544_6823_4245_N_JC-36_GTCCGC_R1_sn.sam.count"   
 [3] "544_6823_4244_N_JC-35_ATGTCA_R1_sn.sam.count"   
 [4] "544_6823_4243_N_JC-34_GTGAAA_R1_sn.sam.count"   
 [5] "544_6823_4242_N_JC-33_ACAGTG_R1_sn.sam.count"   
 [6] "544_6823_4241_N_JC-32_CTTGTA_R1_sn.sam.count"   
 [7] "544_6823_4240_N_JC-31_GCCAAT_R1_sn.sam.count"   
 [8] "543_6823_4239_N_JC-30_AGTTCC_R1_sn.sam.count"   
 [9] "543_6823_4238_N_JC-29_AGTCAA_R1_sn.sam.count"   
[10] "543_6823_4237_N_JC-28_GTGAAA_R1_sn.sam.count"   
[11] "543_6823_4236_N_JC-27_ACAGTG_R1_sn.sam.count"   
[12] "543_6823_4235_N_JC-26_CTTGTA_R1_sn.sam.count"   
[13] "543_6823_4234_N_JC-25_GCCAAT_R1_sn.sam.count"   
[14] "542_6823_4233_N_JC-24_AGTTCC_R1_sn.sam.count"   
[15] "542_6823_4232_N_JC-23_AGTCAA_R1_sn.sam.count"   
[16] "542_6823_4231_N_JC-22_CCGTCC_R1_sn.sam.count"   
[17] "542_6823_4230_N_JC-21_CAGATC_R1_sn.sam.count"   
[18] "542_6823_4229_N_JC-20_TGACCA_R1_sn.sam.count"   
[19] "542_6823_4228_N_JC-19_CGATGT_R1_sn.sam.count"   
[20] "541_6823_4227_N_JC-16_14_GCCAAT_R1_sn.sam.count"
[21] "541_6823_4226_N_JC-15_13_ACAGTG_R1_sn.sam.count"
[22] "541_6823_4225_N_JC-14_16_GTCCGC_R1_sn.sam.count"
[23] "541_6823_4224_N_JC-13_15_ATGTCA_R1_sn.sam.count"
[24] "541_6823_4223_N_JC-8_CCGTCC_R1_sn.sam.count"    
[25] "541_6823_4222_N_JC-7_AGTTCC_R1_sn.sam.count"    
[26] "540_6823_4221_N_JC-18_GTCCGC_R1_sn.sam.count"   
[27] "540_6823_4220_N_JC-17_ATGTCA_R1_sn.sam.count"   
[28] "540_6823_4219_N_JC-12_GTGAAA_R1_sn.sam.count"   
[29] "540_6823_4218_N_JC-11_CTTGTA_R1_sn.sam.count"   
[30] "540_6823_4217_N_JC-10_GCCAAT_R1_sn.sam.count"   
[31] "540_6823_4216_N_JC-9_ACAGTG_R1_sn.sam.count"    
[32] "533_6823_4215_N_JC-6_AGTCAA_R1_sn.sam.count"    
[33] "533_6823_4214_N_JC-5_CAGATC_R1_sn.sam.count"    
[34] "533_6823_4213_N_JC-4_GCCAAT_R1_sn.sam.count"    
[35] "533_6823_4212_N_JC-3_ACAGTG_R1_sn.sam.count"    
[36] "533_6823_4211_N_JC-2_TGACCA_R1_sn.sam.count"    
[37] "533_6823_4210_N_JC-1_CGATGT_R1_sn.sam.count"    
> 
> 	#import data index
> dataInd <- read.csv("./indices/rawDataIndex_withQC.csv")
> head(dataInd)
  collectedBy                    libraryName sample lane.           condition
1          JC 533_6823_4210_N_JC-1_CGATGT_R1      1     1      RAL_306-axenic
2          JC 533_6823_4211_N_JC-2_TGACCA_R1      2     1 RAL_306-gnotobiotic
3          JC 533_6823_4212_N_JC-3_ACAGTG_R1      3     1      RAL_318-axenic
4          JC 533_6823_4213_N_JC-4_GCCAAT_R1      4     1 RAL_318-gnotobiotic
5          JC 533_6823_4214_N_JC-5_CAGATC_R1      5     1       RAL_42-axenic
6          JC 533_6823_4215_N_JC-6_AGTCAA_R1      6     1  RAL_42-gnotobiotic
  genotype microbiota     barcode notes.1 notes.2 perBaseSequenceQuality
1  RAL-306          a   barcode 2                                      p
2  RAL-306          g   barcode 4                                      p
3  RAL-318          a   barcode 5                                      p
4  RAL-318          g   barcode 6                                      p
5   RAL-42          a   barcode 7                                      p
6   RAL-42          g  barcode 13                                      p
  perTileSequenceQuality perSequenceQualityScores perBaseSequenceContent
1                      f                        p                      f
2                      f                        p                      f
3                      f                        p                      f
4                      f                        p                      f
5                      f                        p                      f
6                      f                        p                      f
  perSequenceGCcontent perBaseNcontent sequenceLengthDistribution
1                    w               p                          p
2                    w               p                          p
3                    w               p                          p
4                    w               p                          p
5                    f               p                          p
6                    f               p                          p
  sequenceDuplicationLevels overrepresentedSequences adapterContent kmerContent
1                         f                        p              p           f
2                         f                        w              p           f
3                         f                        w              p           f
4                         f                        p              p           f
5                         f                        p              p           f
6                         f                        p              p           f
  QCnotes
1        
2        
3        
4        
5        
6        
> 
> 	#sort data index to match the count data
> dataInd <- dataInd[match(substr(colnames(a[,2:ncol(a)]), 1, nchar(colnames(a[,2:ncol(a)]))-13), as.character(dataInd$libraryName)),]
> 	
> 	#check they are all properly matched
> all(dataInd$libraryName==substr(colnames(a[,2:ncol(a)]), 1, nchar(colnames(a[,2:ncol(a)]))-13))
[1] TRUE
> 
> 	#assign sane names to each library in the reads
> colnames(a)[2:ncol(a)] <- paste(dataInd$genotype, dataInd$microbiota, sep="_")
> 
> 	#make rowname into gene name and remove from the reads table
> rownames(a) <- a[,1]
> d <- a[,2:ncol(a)]
> 
> 	#check for the silly stuff
> tail(d)
                         T29_g   T29_a   T05_g    T05_a   T01_g   T01_a   B17_g
FBgn0267795               4045    4021    5330     6199    5590    5554    4253
__no_feature            470651  428505  440385   526235  511397  493374  406247
__ambiguous             765740  721632  720528   893071  887770  792648  824339
__too_low_aQual              0       0       0        0       0       0       0
__not_aligned                0       0       0        0       0       0       0
__alignment_not_unique 5026627 4579287 8640079 10448876 8701615 4757503 5390977
                         B17_a   B10_g   B10_a   B04_g   B04_a   I38_g   I38_a
FBgn0267795               3713    5594    4948    3902    4432    4200    4668
__no_feature            376656  554832  477061  413866  528032  487944  504242
__ambiguous             773866 1000396  820705  794057  748513  609288  670566
__too_low_aQual              0       0       0       0       0       0       0
__not_aligned                0       0       0       0       0       0       0
__alignment_not_unique 4430975 6866951 5996044 5651300 6403173 4572307 4948295
                         I34_g   I34_a   I16_g   I16_a ZW184_g ZW184_a   N15_g
FBgn0267795               4589    5848    4690    4343    5284    5518    4730
__no_feature            487248  585666  460312  464376  525602  500210  424001
__ambiguous             666620  786291  677219  541220  784894  724767  637075
__too_low_aQual              0       0       0       0       0       0       0
__not_aligned                0       0       0       0       0       0       0
__alignment_not_unique 4728484 5970363 5505674 4813243 8017417 7071737 3641474
                         N15_a RAL-555_g RAL-555_a    CS_g    CS_a   N04_g
FBgn0267795               5642      3805      3355    3859    4694    4324
__no_feature            454895    329365    295914  408401  453493  374922
__ambiguous             739847    473310    472626  549939  670388  628928
__too_low_aQual              0         0         0       0       0       0
__not_aligned                0         0         0       0       0       0
__alignment_not_unique 4332012   2971953   2709268 5272853 5567801 3984275
                         N04_a   N01_g   N01_a RAL-42_g RAL-42_a RAL-318_g
FBgn0267795               4170    5483    5492     5950     6613      4904
__no_feature            384227  409249  378527   451176   513984    417753
__ambiguous             587592  781335  749191   706488   810410    748542
__too_low_aQual              0       0       0        0        0         0
__not_aligned                0       0       0        0        0         0
__alignment_not_unique 3785732 4806314 4535865  8321530  8705555   4183612
                       RAL-318_a RAL-306_g RAL-306_a
FBgn0267795                 5541      3514      3795
__no_feature              456601    276978    340231
__ambiguous               777024    655959    611928
__too_low_aQual                0         0         0
__not_aligned                  0         0         0
__alignment_not_unique   4500344   3196640   3480650
> rownames(d[(nrow(d)-20):nrow(d),])
 [1] "FBgn0267780"             "FBgn0267781"            
 [3] "FBgn0267782"             "FBgn0267783"            
 [5] "FBgn0267784+FBgn0267654" "FBgn0267785"            
 [7] "FBgn0267786"             "FBgn0267787"            
 [9] "FBgn0267788"             "FBgn0267789"            
[11] "FBgn0267790"             "FBgn0267791"            
[13] "FBgn0267792"             "FBgn0267793"            
[15] "FBgn0267794"             "FBgn0267795"            
[17] "__no_feature"            "__ambiguous"            
[19] "__too_low_aQual"         "__not_aligned"          
[21] "__alignment_not_unique" 
> 
> 	#remove the silly stuff
> d <- d[1:(nrow(d)-5),]
> 
> 	#check for the reads that have mapped in >1 gene
> table(nchar(rownames(d)))

   11    23    35    47    83    95 
16822   307    11     6     1     1 
> rownames(d)[nchar(rownames(d))!=11]
  [1] "FBgn0000055+FBgn0000056"                                                                        
  [2] "FBgn0000182+FBgn0266459"                                                                        
  [3] "FBgn0000455+FBgn0065087"                                                                        
  [4] "FBgn0001228+FBgn0001223"                                                                        
  [5] "FBgn0001234+FBgn0263537"                                                                        
  [6] "FBgn0002466+FBgn0266678"                                                                        
  [7] "FBgn0002709+FBgn0028581"                                                                        
  [8] "FBgn0003313+FBgn0263087"                                                                        
  [9] "FBgn0003502+FBgn0262374"                                                                        
 [10] "FBgn0003510+FBgn0003511"                                                                        
 [11] "FBgn0004407+FBgn0064115"                                                                        
 [12] "FBgn0004649+FBgn0263530"                                                                        
 [13] "FBgn0005654+FBgn0085344"                                                                        
 [14] "FBgn0011273+FBgn0039374"                                                                        
 [15] "FBgn0013263+FBgn0260233"                                                                        
 [16] "FBgn0014903+FBgn0053082"                                                                        
 [17] "FBgn0015766+FBgn0065097"                                                                        
 [18] "FBgn0016976+FBgn0016975"                                                                        
 [19] "FBgn0020546+FBgn0262462"                                                                        
 [20] "FBgn0020910+FBgn0086056"                                                                        
 [21] "FBgn0024251+FBgn0024182"                                                                        
 [22] "FBgn0026063+FBgn0026064"                                                                        
 [23] "FBgn0026869+FBgn0264618"                                                                        
 [24] "FBgn0027360+FBgn0260223"                                                                        
 [25] "FBgn0027544+FBgn0261704"                                                                        
 [26] "FBgn0028377+FBgn0001099"                                                                        
 [27] "FBgn0028572+FBgn0262213"                                                                        
 [28] "FBgn0028911+FBgn0003016"                                                                        
 [29] "FBgn0029153+FBgn0029154"                                                                        
 [30] "FBgn0029746+FBgn0266098"                                                                        
 [31] "FBgn0029809+FBgn0263545"                                                                        
 [32] "FBgn0029840+FBgn0026060"                                                                        
 [33] "FBgn0030298+FBgn0045502"                                                                        
 [34] "FBgn0030357+FBgn0052660"                                                                        
 [35] "FBgn0030451+FBgn0030452"                                                                        
 [36] "FBgn0030641+FBgn0030640"                                                                        
 [37] "FBgn0031038+FBgn0031039"                                                                        
 [38] "FBgn0031041+FBgn0027358"                                                                        
 [39] "FBgn0031159+FBgn0064123"                                                                        
 [40] "FBgn0031367+FBgn0262275"                                                                        
 [41] "FBgn0031454+FBgn0031455"                                                                        
 [42] "FBgn0032240+FBgn0067622"                                                                        
 [43] "FBgn0032305+FBgn0263560"                                                                        
 [44] "FBgn0032587+FBgn0263555"                                                                        
 [45] "FBgn0032618+FBgn0085342"                                                                        
 [46] "FBgn0033391+FBgn0266486"                                                                        
 [47] "FBgn0033405+FBgn0267578"                                                                        
 [48] "FBgn0033497+FBgn0000448"                                                                        
 [49] "FBgn0033693+FBgn0053964"                                                                        
 [50] "FBgn0033802+FBgn0053182"                                                                        
 [51] "FBgn0034267+FBgn0034266"                                                                        
 [52] "FBgn0034372+FBgn0259202"                                                                        
 [53] "FBgn0034518+FBgn0034519"                                                                        
 [54] "FBgn0035197+FBgn0035198"                                                                        
 [55] "FBgn0035239+FBgn0035240"                                                                        
 [56] "FBgn0035889+FBgn0053057"                                                                        
 [57] "FBgn0036056+FBgn0036057"                                                                        
 [58] "FBgn0036170+FBgn0036169"                                                                        
 [59] "FBgn0036608+FBgn0036609"                                                                        
 [60] "FBgn0036612+FBgn0267553"                                                                        
 [61] "FBgn0036799+FBgn0036793"                                                                        
 [62] "FBgn0036830+FBgn0036829"                                                                        
 [63] "FBgn0036856+FBgn0259720"                                                                        
 [64] "FBgn0037351+FBgn0086051"                                                                        
 [65] "FBgn0037614+FBgn0037615"                                                                        
 [66] "FBgn0037625+FBgn0083971"                                                                        
 [67] "FBgn0037913+FBgn0037912"                                                                        
 [68] "FBgn0038017+FBgn0065094"                                                                        
 [69] "FBgn0038033+FBgn0038032"                                                                        
 [70] "FBgn0038063+FBgn0262383"                                                                        
 [71] "FBgn0038107+FBgn0265083"                                                                        
 [72] "FBgn0038570+FBgn0038571"                                                                        
 [73] "FBgn0038749+FBgn0260234"                                                                        
 [74] "FBgn0038927+FBgn0266538"                                                                        
 [75] "FBgn0038975+FBgn0263554"                                                                        
 [76] "FBgn0039050+FBgn0039049"                                                                        
 [77] "FBgn0039145+FBgn0264906"                                                                        
 [78] "FBgn0039308+FBgn0039309"                                                                        
 [79] "FBgn0039367+FBgn0039366"                                                                        
 [80] "FBgn0039565+FBgn0259990"                                                                        
 [81] "FBgn0039830+FBgn0263544"                                                                        
 [82] "FBgn0039945+FBgn0039944"                                                                        
 [83] "FBgn0040076+FBgn0040077"                                                                        
 [84] "FBgn0040513+FBgn0050503"                                                                        
 [85] "FBgn0040554+FBgn0262323"                                                                        
 [86] "FBgn0040992+FBgn0260228"                                                                        
 [87] "FBgn0041789+FBgn0065096"                                                                        
 [88] "FBgn0043536+FBgn0034517"                                                                        
 [89] "FBgn0044028+FBgn0263570"                                                                        
 [90] "FBgn0045476+FBgn0035486"                                                                        
 [91] "FBgn0045477+FBgn0045478"                                                                        
 [92] "FBgn0046874+FBgn0261015"                                                                        
 [93] "FBgn0050058+FBgn0085264+FBgn0085341"                                                            
 [94] "FBgn0050072+FBgn0050073"                                                                        
 [95] "FBgn0050100+FBgn0259718"                                                                        
 [96] "FBgn0050120+FBgn0034350"                                                                        
 [97] "FBgn0050269+FBgn0050273"                                                                        
 [98] "FBgn0050274+FBgn0259179"                                                                        
 [99] "FBgn0050299+FBgn0033141"                                                                        
[100] "FBgn0050365+FBgn0050364"                                                                        
[101] "FBgn0050366+FBgn0050363"                                                                        
[102] "FBgn0050461+FBgn0050462"                                                                        
[103] "FBgn0050479+FBgn0050480"                                                                        
[104] "FBgn0050481+FBgn0053155"                                                                        
[105] "FBgn0051086+FBgn0051323"                                                                        
[106] "FBgn0051358+FBgn0260231+FBgn0260230"                                                            
[107] "FBgn0051542+FBgn0085306"                                                                        
[108] "FBgn0051618+FBgn0053727"                                                                        
[109] "FBgn0051975+FBgn0051976"                                                                        
[110] "FBgn0052152+FBgn0036576"                                                                        
[111] "FBgn0052174+FBgn0042641"                                                                        
[112] "FBgn0052194+FBgn0085282"                                                                        
[113] "FBgn0052269+FBgn0052270"                                                                        
[114] "FBgn0052298+FBgn0052299"                                                                        
[115] "FBgn0052320+FBgn0011854"                                                                        
[116] "FBgn0052537+FBgn0052536"                                                                        
[117] "FBgn0052573+FBgn0260238"                                                                        
[118] "FBgn0052736+FBgn0259204"                                                                        
[119] "FBgn0053095+FBgn0053096"                                                                        
[120] "FBgn0053105+FBgn0260463"                                                                        
[121] "FBgn0053199+FBgn0033356"                                                                        
[122] "FBgn0053728+FBgn0053808"                                                                        
[123] "FBgn0053731+FBgn0053820"                                                                        
[124] "FBgn0053734+FBgn0053829"                                                                        
[125] "FBgn0053736+FBgn0053835"                                                                        
[126] "FBgn0053737+FBgn0053838"                                                                        
[127] "FBgn0053738+FBgn0053841"                                                                        
[128] "FBgn0053739+FBgn0053844"                                                                        
[129] "FBgn0053740+FBgn0053847"                                                                        
[130] "FBgn0053743+FBgn0053856"                                                                        
[131] "FBgn0053814+FBgn0053729"                                                                        
[132] "FBgn0053817+FBgn0053730"                                                                        
[133] "FBgn0053823+FBgn0053732"                                                                        
[134] "FBgn0053826+FBgn0053733"                                                                        
[135] "FBgn0053832+FBgn0053735"                                                                        
[136] "FBgn0053850+FBgn0053741"                                                                        
[137] "FBgn0053853+FBgn0053742"                                                                        
[138] "FBgn0053859+FBgn0053744"                                                                        
[139] "FBgn0053862+FBgn0053745"                                                                        
[140] "FBgn0053865+FBgn0053746"                                                                        
[141] "FBgn0053987+FBgn0028979"                                                                        
[142] "FBgn0061360+FBgn0061359"                                                                        
[143] "FBgn0061362+FBgn0061361"                                                                        
[144] "FBgn0063485+FBgn0264605"                                                                        
[145] "FBgn0063923+FBgn0063924"                                                                        
[146] "FBgn0064117+FBgn0064116"                                                                        
[147] "FBgn0064126+FBgn0042182"                                                                        
[148] "FBgn0065059+FBgn0000044"                                                                        
[149] "FBgn0065081+FBgn0045823"                                                                        
[150] "FBgn0065084+FBgn0031012"                                                                        
[151] "FBgn0065088+FBgn0036746"                                                                        
[152] "FBgn0065092+FBgn0001316"                                                                        
[153] "FBgn0065095+FBgn0025390"                                                                        
[154] "FBgn0065101+FBgn0052638"                                                                        
[155] "FBgn0065102+FBgn0020306+FBgn0086026"                                                            
[156] "FBgn0065107+FBgn0261836"                                                                        
[157] "FBgn0066292+FBgn0053558"                                                                        
[158] "FBgn0066303+FBgn0066304"                                                                        
[159] "FBgn0067783+FBgn0067782"                                                                        
[160] "FBgn0067903+FBgn0260455"                                                                        
[161] "FBgn0082924+FBgn0261592"                                                                        
[162] "FBgn0082933+FBgn0259937"                                                                        
[163] "FBgn0082938+FBgn0259936"                                                                        
[164] "FBgn0083967+FBgn0260467"                                                                        
[165] "FBgn0083976+FBgn0083992"                                                                        
[166] "FBgn0085193+FBgn0032404"                                                                        
[167] "FBgn0085207+FBgn0085206"                                                                        
[168] "FBgn0085208+FBgn0029161"                                                                        
[169] "FBgn0085339+FBgn0000392"                                                                        
[170] "FBgn0085343+FBgn0026778"                                                                        
[171] "FBgn0085346+FBgn0260468"                                                                        
[172] "FBgn0085351+FBgn0259918+FBgn0260812+FBgn0085350"                                                
[173] "FBgn0085470+FBgn0250903"                                                                        
[174] "FBgn0086035+FBgn0264442"                                                                        
[175] "FBgn0087041+FBgn0000307"                                                                        
[176] "FBgn0250851+FBgn0028741"                                                                        
[177] "FBgn0250911+FBgn0035357"                                                                        
[178] "FBgn0259108+FBgn0265139"                                                                        
[179] "FBgn0259200+FBgn0259199"                                                                        
[180] "FBgn0259201+FBgn0040993"                                                                        
[181] "FBgn0259203+FBgn0002909"                                                                        
[182] "FBgn0259700+FBgn0259699"                                                                        
[183] "FBgn0259709+FBgn0259708"                                                                        
[184] "FBgn0259717+FBgn0040715"                                                                        
[185] "FBgn0259726+FBgn0259725+FBgn0034649+FBgn0259727"                                                
[186] "FBgn0259733+FBgn0259732+FBgn0259731+FBgn0259730"                                                
[187] "FBgn0259917+FBgn0038421"                                                                        
[188] "FBgn0259933+FBgn0035436"                                                                        
[189] "FBgn0259989+FBgn0040968"                                                                        
[190] "FBgn0259991+FBgn0039339"                                                                        
[191] "FBgn0259993+FBgn0015288"                                                                        
[192] "FBgn0260003+FBgn0065080"                                                                        
[193] "FBgn0260222+FBgn0050290"                                                                        
[194] "FBgn0260224+FBgn0039405"                                                                        
[195] "FBgn0260229+FBgn0039280"                                                                        
[196] "FBgn0260237+FBgn0037689"                                                                        
[197] "FBgn0260390+FBgn0260398"                                                                        
[198] "FBgn0260401+FBgn0260392"                                                                        
[199] "FBgn0260451+FBgn0260470"                                                                        
[200] "FBgn0260453+FBgn0260454"                                                                        
[201] "FBgn0260458+FBgn0044419"                                                                        
[202] "FBgn0260464+FBgn0259721"                                                                        
[203] "FBgn0260466+FBgn0064119"                                                                        
[204] "FBgn0260759+FBgn0260760"                                                                        
[205] "FBgn0260762+FBgn0260761"                                                                        
[206] "FBgn0260767+FBgn0034759+FBgn0034758"                                                            
[207] "FBgn0260775+FBgn0260770"                                                                        
[208] "FBgn0261019+FBgn0266195"                                                                        
[209] "FBgn0261262+FBgn0263983"                                                                        
[210] "FBgn0261353+FBgn0261381"                                                                        
[211] "FBgn0261357+FBgn0261358"                                                                        
[212] "FBgn0261503+FBgn0262424"                                                                        
[213] "FBgn0261536+FBgn0035786+FBgn0261537"                                                            
[214] "FBgn0261538+FBgn0050080"                                                                        
[215] "FBgn0261580+FBgn0262824"                                                                        
[216] "FBgn0261638+FBgn0262174"                                                                        
[217] "FBgn0261679+FBgn0261680"                                                                        
[218] "FBgn0261697+FBgn0261683"                                                                        
[219] "FBgn0261837+FBgn0261838"                                                                        
[220] "FBgn0261844+FBgn0261840+FBgn0261843+FBgn0261842+FBgn0261841+FBgn0261839+FBgn0261845"            
[221] "FBgn0262026+FBgn0265178"                                                                        
[222] "FBgn0262233+FBgn0038450"                                                                        
[223] "FBgn0262272+FBgn0267573"                                                                        
[224] "FBgn0262353+FBgn0263458"                                                                        
[225] "FBgn0262367+FBgn0267571+FBgn0262429+FBgn0262397"                                                
[226] "FBgn0262373+FBgn0267576"                                                                        
[227] "FBgn0262391+FBgn0265104"                                                                        
[228] "FBgn0262398+FBgn0267579"                                                                        
[229] "FBgn0262403+FBgn0260429"                                                                        
[230] "FBgn0262404+FBgn0051044+FBgn0262448"                                                            
[231] "FBgn0262417+FBgn0267580"                                                                        
[232] "FBgn0262418+FBgn0265697"                                                                        
[233] "FBgn0262447+FBgn0263660"                                                                        
[234] "FBgn0262451+FBgn0263039"                                                                        
[235] "FBgn0262455+FBgn0266901"                                                                        
[236] "FBgn0262459+FBgn0263413"                                                                        
[237] "FBgn0262461+FBgn0266937"                                                                        
[238] "FBgn0262566+FBgn0266129"                                                                        
[239] "FBgn0262836+FBgn0262791"                                                                        
[240] "FBgn0262837+FBgn0262807"                                                                        
[241] "FBgn0262846+FBgn0262823"                                                                        
[242] "FBgn0262951+FBgn0262249"                                                                        
[243] "FBgn0263019+FBgn0263107"                                                                        
[244] "FBgn0263030+FBgn0263031"                                                                        
[245] "FBgn0263032+FBgn0263033"                                                                        
[246] "FBgn0263049+FBgn0262406"                                                                        
[247] "FBgn0263050+FBgn0263051"                                                                        
[248] "FBgn0263232+FBgn0036389"                                                                        
[249] "FBgn0263251+FBgn0259932"                                                                        
[250] "FBgn0263271+FBgn0033512"                                                                        
[251] "FBgn0263387+FBgn0250849"                                                                        
[252] "FBgn0263516+FBgn0028397"                                                                        
[253] "FBgn0263526+FBgn0005616"                                                                        
[254] "FBgn0263529+FBgn0033166"                                                                        
[255] "FBgn0263533+FBgn0266886"                                                                        
[256] "FBgn0263541+FBgn0036040"                                                                        
[257] "FBgn0263551+FBgn0052833"                                                                        
[258] "FBgn0263552+FBgn0024987"                                                                        
[259] "FBgn0263556+FBgn0263456"                                                                        
[260] "FBgn0263571+FBgn0030989"                                                                        
[261] "FBgn0263617+FBgn0262368"                                                                        
[262] "FBgn0263659+FBgn0262432"                                                                        
[263] "FBgn0263757+FBgn0263738"                                                                        
[264] "FBgn0263982+FBgn0032755"                                                                        
[265] "FBgn0263996+FBgn0032901"                                                                        
[266] "FBgn0264270+FBgn0263563"                                                                        
[267] "FBgn0264298+FBgn0264299+FBgn0264297"                                                            
[268] "FBgn0264302+FBgn0264303"                                                                        
[269] "FBgn0264364+FBgn0045827"                                                                        
[270] "FBgn0264439+FBgn0262453"                                                                        
[271] "FBgn0264740+FBgn0264741"                                                                        
[272] "FBgn0264742+FBgn0053995"                                                                        
[273] "FBgn0264785+FBgn0266393"                                                                        
[274] "FBgn0264817+FBgn0005630"                                                                        
[275] "FBgn0264982+FBgn0003507"                                                                        
[276] "FBgn0265064+FBgn0262262"                                                                        
[277] "FBgn0265084+FBgn0261788"                                                                        
[278] "FBgn0265313+FBgn0028955"                                                                        
[279] "FBgn0265413+FBgn0030078"                                                                        
[280] "FBgn0265542+FBgn0261671"                                                                        
[281] "FBgn0265607+FBgn0083942"                                                                        
[282] "FBgn0265627+FBgn0265626"                                                                        
[283] "FBgn0265968+FBgn0031668"                                                                        
[284] "FBgn0266076+FBgn0267668"                                                                        
[285] "FBgn0266166+FBgn0032172"                                                                        
[286] "FBgn0266171+FBgn0266170+FBgn0266172"                                                            
[287] "FBgn0266174+FBgn0266176+FBgn0267648+FBgn0266178+FBgn0266177+FBgn0267649+FBgn0266173+FBgn0266175"
[288] "FBgn0266181+FBgn0013759"                                                                        
[289] "FBgn0266203+FBgn0002543"                                                                        
[290] "FBgn0266350+FBgn0262656"                                                                        
[291] "FBgn0266400+FBgn0002578"                                                                        
[292] "FBgn0266410+FBgn0263750"                                                                        
[293] "FBgn0266434+FBgn0266435"                                                                        
[294] "FBgn0266438+FBgn0266439"                                                                        
[295] "FBgn0266445+FBgn0266450"                                                                        
[296] "FBgn0266451+FBgn0266448"                                                                        
[297] "FBgn0266458+FBgn0021953"                                                                        
[298] "FBgn0266487+FBgn0004435"                                                                        
[299] "FBgn0266488+FBgn0003067"                                                                        
[300] "FBgn0266489+FBgn0027581"                                                                        
[301] "FBgn0266490+FBgn0029971"                                                                        
[302] "FBgn0266491+FBgn0266492"                                                                        
[303] "FBgn0266525+FBgn0033095"                                                                        
[304] "FBgn0266526+FBgn0050497"                                                                        
[305] "FBgn0266539+FBgn0025825"                                                                        
[306] "FBgn0266540+FBgn0025355"                                                                        
[307] "FBgn0266578+FBgn0260793"                                                                        
[308] "FBgn0266694+FBgn0035162"                                                                        
[309] "FBgn0266707+FBgn0003371"                                                                        
[310] "FBgn0266731+FBgn0262735"                                                                        
[311] "FBgn0266739+FBgn0024222"                                                                        
[312] "FBgn0266884+FBgn0262177"                                                                        
[313] "FBgn0266991+FBgn0267232"                                                                        
[314] "FBgn0266992+FBgn0267231"                                                                        
[315] "FBgn0267500+FBgn0267506+FBgn0267498"                                                            
[316] "FBgn0267503+FBgn0267507+FBgn0267504+FBgn0267501"                                                
[317] "FBgn0267505+FBgn0267497+FBgn0267496+FBgn0085802"                                                
[318] "FBgn0267521+FBgn0267516+FBgn0267522"                                                            
[319] "FBgn0267532+FBgn0040305"                                                                        
[320] "FBgn0267570+FBgn0262319"                                                                        
[321] "FBgn0267577+FBgn0262388"                                                                        
[322] "FBgn0267601+FBgn0001078"                                                                        
[323] "FBgn0267637+FBgn0015946"                                                                        
[324] "FBgn0267650+FBgn0267652+FBgn0267651"                                                            
[325] "FBgn0267666+FBgn0262381"                                                                        
[326] "FBgn0267784+FBgn0267654"                                                                        
> 		#retain these and see if you need to worry about them later...
> 		
> write.csv(d, file="counts_assembled/counts.csv", row.names=T, quote=F)
> 
> ##########################
> ##	explore the data	##
> ##########################
> 
> 	#read in and arrange the data
> d <- read.csv("counts_assembled/counts.csv")
> rownames(d) <- d[,1]
> d <- d[,2:ncol(d)]
> colnames(d)
 [1] "T29_g"     "T29_a"     "T05_g"     "T05_a"     "T01_g"     "T01_a"    
 [7] "B17_g"     "B17_a"     "B10_g"     "B10_a"     "B04_g"     "B04_a"    
[13] "I38_g"     "I38_a"     "I34_g"     "I34_a"     "I16_g"     "I16_a"    
[19] "ZW184_g"   "ZW184_a"   "N15_g"     "N15_a"     "RAL.555_g" "RAL.555_a"
[25] "CS_g"      "CS_a"      "N04_g"     "N04_a"     "N01_g"     "N01_a"    
[31] "RAL.42_g"  "RAL.42_a"  "RAL.318_g" "RAL.318_a" "RAL.306_g" "RAL.306_a"
> dataIndInd <- paste(gsub("-", ".", dataInd$genotype), dataInd$microbiota, sep="_")
> all(dataIndInd %in% colnames(d)); all(colnames(d) %in% dataIndInd)
[1] TRUE
[1] TRUE
> dataInd <- dataInd[match(dataIndInd, colnames(d)),]
> 
> 	#how are the data distributed?
> dev.new()
> plot(density(as.matrix(d)))
> plot(density(log2(as.matrix(d))))
> dev.off()
null device 
          1 
> 
> 	#make a logged version of the data
> log2D <- log2(t(as.matrix(d)))
> dim(log2D)
[1]    36 17148
> 
> 	#are there any rows with NAs?
> table(apply(log2D,2,function(x) anyNA(x)))

FALSE 
17148 
> dim(log2D)
[1]    36 17148
> log2D <- log2D[,apply(log2D,2,function(x) anyNA(x))==F]
> dim(log2D)
[1]    36 17148
> 
> 	#do all the genes have variance?
> table(apply(log2D,2,function(x) var(x) > 0))

 TRUE 
13646 
> 
> 	#make a vector of the variance in each gene
> vars <- apply(log2D,2,function(x) var(x))
> anyNA(vars)
[1] TRUE
> 
> 	#are there NAs in the variance vector?
> varNA <- is.na(vars)
> 
> 	#remove the bad variance genes
> vars <- vars[varNA == F]
> log2D <- log2D[,varNA == F]
> rm(varNA)
> 
> 	#are all the lengths of these things equal?
> table(apply(log2D,2,function(x) anyNA(x)))

FALSE 
13646 
> table(apply(log2D,2,function(x) var(x) > 0))

 TRUE 
13646 
> length(vars)
[1] 13646
> 
> 	#look at the distribution of the variance
> dev.new(); plot(density(vars))
dev.new(): using pdf(file="Rplots1.pdf")
> dev.off()
null device 
          1 
> 
> 	#PCA
> myPca <- prcomp(log2D, scale=T)
> summary(myPca)
Importance of components:
                           PC1      PC2      PC3      PC4      PC5     PC6
Standard deviation     71.7957 33.74666 30.80002 26.64572 23.85087 21.4447
Proportion of Variance  0.3777  0.08346  0.06952  0.05203  0.04169  0.0337
Cumulative Proportion   0.3777  0.46119  0.53071  0.58274  0.62443  0.6581
                            PC7      PC8      PC9     PC10    PC11     PC12
Standard deviation     20.04165 19.49048 18.99552 18.62676 18.3208 18.15722
Proportion of Variance  0.02943  0.02784  0.02644  0.02543  0.0246  0.02416
Cumulative Proportion   0.68756  0.71540  0.74184  0.76727  0.7919  0.81603
                           PC13     PC14     PC15     PC16     PC17     PC18
Standard deviation     17.50188 17.16477 16.82718 16.50357 15.40530 13.91249
Proportion of Variance  0.02245  0.02159  0.02075  0.01996  0.01739  0.01418
Cumulative Proportion   0.83847  0.86007  0.88082  0.90078  0.91817  0.93235
                          PC19     PC20    PC21    PC22   PC23    PC24    PC25
Standard deviation     12.2544 10.06441 8.93874 8.44430 7.3888 7.02602 6.87152
Proportion of Variance  0.0110  0.00742 0.00586 0.00523 0.0040 0.00362 0.00346
Cumulative Proportion   0.9434  0.95078 0.95663 0.96186 0.9659 0.96948 0.97294
                          PC26    PC27    PC28    PC29    PC30    PC31    PC32
Standard deviation     6.69278 6.42826 6.35699 6.12767 6.08444 5.97933 5.87476
Proportion of Variance 0.00328 0.00303 0.00296 0.00275 0.00271 0.00262 0.00253
Cumulative Proportion  0.97622 0.97925 0.98221 0.98496 0.98767 0.99029 0.99282
                          PC33   PC34    PC35      PC36
Standard deviation     5.78242 5.7202 5.63732 1.716e-13
Proportion of Variance 0.00245 0.0024 0.00233 0.000e+00
Cumulative Proportion  0.99527 0.9977 1.00000 1.000e+00
> PC1 <- myPca$x[,1]; PC2 <- myPca$x[,2]
> plot(PC2 ~ PC1, col=0, pch=as.numeric(as.factor(dataInd$genotype)), cex=2, las=1, cex.lab=1.5, cex.axis=1.5)
> PC1ax <- PC1[dataInd$microbiota=="a"]; PC1gn <- PC1[dataInd$microbiota=="g"]; PC2ax <- PC2[dataInd$microbiota=="a"]; PC2gn <- PC2[dataInd$microbiota=="g"]
> arrows(x0=PC1ax, x1=PC1gn, y0=PC2ax, y1=PC2gn, length=0, col=alpha(1, 0.25), lwd=3)
> text(dataInd$genotype, x=PC1, y=PC2, col=ifelse(dataInd$microbiota=="a", 2, 4), cex=1.5)
> legend("bottomleft", legend=c("Axenic", "Gnotobiotic"), fill=c(2,4), bty="n", cex=2)
> rm(PC1, PC2, PC1ax, PC1gn, PC2ax, PC2gn)
> dev.off()
null device 
          1 
> 
> 	#look at clustering
> allClust <- hclust(dist(log2D))
> axClust <- hclust(dist(log2D[dataInd$microbiota=="a",]))
> gnClust <- hclust(dist(log2D[dataInd$microbiota=="g",]))
> dev.new(); par(mfrow=c(1,3))
dev.new(): using pdf(file="Rplots2.pdf")
> plot(allClust, main="Clustering by all genes ± microbiota")
> plot(axClust, main="Clustering by all genes, axenic")
> plot(gnClust, main="Clustering by all genes, gnotobiotic")
> dev.off()
null device 
          1 
> 
> 
> ######################
> ##	normalise reads	##
> ######################
> 
> 	#normalise with DESeq
> cds <- newCountDataSet(d, dataInd)
> cds <- estimateSizeFactors(cds)
> sizeFactors(cds)
    T29_g     T29_a     T05_g     T05_a     T01_g     T01_a     B17_g     B17_a 
0.9874677 0.9469555 1.0584297 1.2865742 1.2445444 1.1400138 1.0902768 0.9308097 
    B10_g     B10_a     B04_g     B04_a     I38_g     I38_a     I34_g     I34_a 
1.2728877 1.1006652 1.0959936 1.0660539 0.8839116 0.9634324 0.9232993 1.1336036 
    I16_g     I16_a   ZW184_g   ZW184_a     N15_g     N15_a RAL.555_g RAL.555_a 
1.0242584 0.8165896 1.1774247 1.1301794 0.9162989 1.0640508 0.7276152 0.6846522 
     CS_g      CS_a     N04_g     N04_a     N01_g     N01_a  RAL.42_g  RAL.42_a 
0.8369740 0.9920125 0.9069694 0.8838345 1.0382013 0.9781875 1.0373595 1.2036802 
RAL.318_g RAL.318_a RAL.306_g RAL.306_a 
1.0570381 1.1374926 0.8653814 0.8446917 
> barplot(sizeFactors(cds), las=1, horiz=T, cex.names=0.65)
> cds <- estimateDispersions(cds, method="blind", sharingMode="fit-only")
> plotDispEsts(cds)
> 
> 	#variance stabilising transformation
> normCounts <- getVarianceStabilizedData(cds)
> 
> 	#write to file
> write.csv(normCounts, "./counts_assembled/VSTreads.csv", row.names=T, quote=F)
> 	#to read from file (if you wish)
> #normCounts <- read.csv("./counts_assembled/VSTreads.csv")
> #rownames(normCounts) <- normCounts[,1]
> #normCounts <- normCounts[,2:ncol(normCounts)]
> 
> 	#check distribution
> dev.new(); par(mfcol=c(1,2))
dev.new(): using pdf(file="Rplots3.pdf")
> plot(density(normCounts), main="counts")
> plot(density(log2(normCounts)), main="log2 counts")
> graphics.off()
> 
> ##########################################
> ##	cluster and PCA with the VST reads	##
> ##########################################
> 
> myPca <- prcomp(t(normCounts))
> summary(myPca)
Importance of components:
                           PC1     PC2      PC3     PC4     PC5    PC6     PC7
Standard deviation     14.0725 13.4575 11.82526 11.0151 9.81666 9.5324 9.23764
Proportion of Variance  0.1138  0.1040  0.08033  0.0697 0.05536 0.0522 0.04902
Cumulative Proportion   0.1138  0.2178  0.29812  0.3678 0.42318 0.4754 0.52439
                           PC8     PC9    PC10    PC11    PC12    PC13    PC14
Standard deviation     9.00863 8.88176 8.58771 8.50577 8.23328 8.20041 7.91819
Proportion of Variance 0.04662 0.04532 0.04236 0.04156 0.03894 0.03863 0.03602
Cumulative Proportion  0.57101 0.61633 0.65869 0.70025 0.73919 0.77782 0.81384
                          PC15    PC16    PC17    PC18    PC19    PC20    PC21
Standard deviation     7.67323 7.34004 6.56984 6.15623 5.26343 4.02911 3.84548
Proportion of Variance 0.03382 0.03095 0.02479 0.02177 0.01591 0.00933 0.00849
Cumulative Proportion  0.84766 0.87861 0.90340 0.92517 0.94109 0.95041 0.95891
                          PC22    PC23    PC24    PC25    PC26    PC27    PC28
Standard deviation     2.98414 2.67821 2.63670 2.52791 2.41495 2.31148 2.14768
Proportion of Variance 0.00512 0.00412 0.00399 0.00367 0.00335 0.00307 0.00265
Cumulative Proportion  0.96402 0.96814 0.97214 0.97581 0.97916 0.98223 0.98488
                          PC29    PC30    PC31    PC32    PC33    PC34    PC35
Standard deviation     2.11880 2.00846 1.95040 1.93371 1.90843 1.84855 1.78991
Proportion of Variance 0.00258 0.00232 0.00219 0.00215 0.00209 0.00196 0.00184
Cumulative Proportion  0.98745 0.98977 0.99196 0.99410 0.99620 0.99816 1.00000
                            PC36
Standard deviation     6.227e-14
Proportion of Variance 0.000e+00
Cumulative Proportion  1.000e+00
> PC1 <- myPca$x[,1]; PC2 <- myPca$x[,2]
> plot(PC2 ~ PC1, col=0, pch=as.numeric(as.factor(dataInd$genotype)), cex=2, las=1, cex.lab=1.5, cex.axis=1.5)
> PC1ax <- PC1[dataInd$microbiota=="a"]; PC1gn <- PC1[dataInd$microbiota=="g"]; PC2ax <- PC2[dataInd$microbiota=="a"]; PC2gn <- PC2[dataInd$microbiota=="g"]
> arrows(x0=PC1ax, x1=PC1gn, y0=PC2ax, y1=PC2gn, length=0, col=alpha(1, 0.25), lwd=3)
> text(dataInd$genotype, x=PC1, y=PC2, col=ifelse(dataInd$microbiota=="a", 2, 4), cex=1.5)
> legend("topleft", legend=c("Axenic", "Gnotobiotic"), fill=c(2,4), bty="n", cex=2)
> 
> 	#look at clustering
> allClust <- hclust(dist(t(normCounts)))
> axClust <- hclust(dist(t(normCounts[,dataInd$microbiota=="a"])))
> gnClust <- hclust(dist(t(normCounts[,dataInd$microbiota=="g"])))
> dev.new(); par(mfrow=c(1,3))
dev.new(): using pdf(file="Rplots4.pdf")
> plot(allClust, main="Clustering by all genes ± microbiota")
> plot(axClust, main="Clustering by all genes, axenic")
> plot(gnClust, main="Clustering by all genes, gnotobiotic")
> graphics.off()
> 
> ###############
> ### DEseq	###
> ###############
> 
> 	#fit models
> 	#there is a big genotype effect so fit that as null - this is a paired design
> 	#lines and treatments were not randomised amongst lanes, so fit this as a covariate
> fit0 <- fitNbinomGLMs(cds, count ~ dataInd$genotype + dataInd$lane)
...............
Warning messages:
1: step size truncated due to divergence 
2: step size truncated due to divergence 
3: step size truncated due to divergence 
4: glm.fit: algorithm did not converge 
5: glm.fit: algorithm did not converge 
6: glm.fit: algorithm did not converge 
> 	#now fit a model including the microbiota effect
> fit1 <- fitNbinomGLMs(cds, count ~ dataInd$microbiota + dataInd$genotype + dataInd$lane)
...............
There were 50 or more warnings (use warnings() to see the first 50)
> 
> pvals <- nbinomGLMTest( fit1, fit0 )
> 
> dev.new(); plot(density(pvals, na.rm=T))
dev.new(): using pdf(file="Rplots5.pdf")
> dev.off()
null device 
          1 
> 
> 	#adjust the pvalues and drop non-converged models
> padjGLM <- p.adjust( pvals, method="BH" )
> fit1.pval <- cbind(fit1, padjGLM)
> fit1.pval.conv <- droplevels(subset(fit1.pval, converged==TRUE))
> dim(fit1.pval); dim(fit1.pval.conv)
[1] 17148    23
[1] 15748    23
> 
> 	#order the pvalues
> fit1.pval.conv <- fit1.pval.conv[order(fit1.pval.conv$padjGLM),]
> head(fit1.pval.conv)
            (Intercept) dataInd$microbiotag dataInd$genotypeB10
FBgn0000053   12.826147           0.9287668          -1.3292843
FBgn0004240    6.328986           2.1477609           2.6091999
FBgn0010388    5.341920           2.2473643           3.2870408
FBgn0012042    5.414824           1.6789820           3.7990425
FBgn0014865    6.898019           1.4430124           1.9726596
FBgn0020906   12.645390          -1.1897286           0.9252347
            dataInd$genotypeB17 dataInd$genotypeCS dataInd$genotypeI16
FBgn0000053           0.5787635          0.2356432           0.3038196
FBgn0004240           1.1724111          0.6081073           0.5925184
FBgn0010388           0.6940053          2.4733244           3.6425995
FBgn0012042           2.6680326          3.6131899           4.4348081
FBgn0014865          -1.3734685          0.6871911           0.2590073
FBgn0020906          -2.4196868         -4.0649256           0.8312934
            dataInd$genotypeI34 dataInd$genotypeI38 dataInd$genotypeN01
FBgn0000053          -0.5688668          -0.2061771          -0.1868875
FBgn0004240           0.3639021           0.4088828          -0.1346767
FBgn0010388           0.5135446           0.9336924           1.2211690
FBgn0012042           2.5024235           3.4170673           3.2378923
FBgn0014865          -0.7330707           0.9926588          -0.1371768
FBgn0020906           0.1376772          -1.9404845           1.3093693
            dataInd$genotypeN04 dataInd$genotypeN15 dataInd$genotypeRAL-306
FBgn0000053         -1.41142622         -0.07516415             -0.50427911
FBgn0004240         -0.00533704         -1.01149126             -0.07901558
FBgn0010388         -0.62406975          0.49573458              0.11606343
FBgn0012042         -1.08357172          2.42222685              0.92627878
FBgn0014865         -0.37361096         -1.28555864              1.33705056
FBgn0020906          2.66937009          0.04929521              1.42210710
            dataInd$genotypeRAL-318 dataInd$genotypeRAL-42
FBgn0000053              -1.1058692             -0.4035229
FBgn0004240              -1.5149287              2.0031158
FBgn0010388              -0.3325528              3.3903205
FBgn0012042               1.8666713              3.6031445
FBgn0014865              -2.1826259              1.4174177
FBgn0020906               1.4108698             -0.3396151
            dataInd$genotypeRAL-555 dataInd$genotypeT01 dataInd$genotypeT05
FBgn0000053               0.2686539         -0.06726258           0.3548488
FBgn0004240              -2.3298887         -0.38146644          -0.6653255
FBgn0010388              -2.0704682          1.52788209          -0.3915610
FBgn0012042               0.4413198          2.80550403           1.4144449
FBgn0014865              -2.5391589          0.24593541          -0.7601236
FBgn0020906              -0.1455077          0.68436506          -3.1773738
            dataInd$genotypeT29 dataInd$genotypeZW184 dataInd$lane  deviance
FBgn0000053          -0.6579581             -1.799450           NA  29.05586
FBgn0004240           0.7154028              2.800005           NA 160.40808
FBgn0010388           2.2961504              3.349793           NA  98.43787
FBgn0012042           2.7746267              2.386693           NA  87.18975
FBgn0014865           1.3358595              2.856320           NA 100.84118
FBgn0020906           1.1920511              1.076000           NA 137.47691
            converged padjGLM
FBgn0000053      TRUE       0
FBgn0004240      TRUE       0
FBgn0010388      TRUE       0
FBgn0012042      TRUE       0
FBgn0014865      TRUE       0
FBgn0020906      TRUE       0
> rownames(fit1.pval.conv)[1:100]
  [1] "FBgn0000053" "FBgn0004240" "FBgn0010388" "FBgn0012042" "FBgn0014865"
  [6] "FBgn0020906" "FBgn0031277" "FBgn0033593" "FBgn0034296" "FBgn0034317"
 [11] "FBgn0034407" "FBgn0034647" "FBgn0037724" "FBgn0038160" "FBgn0039472"
 [16] "FBgn0041579" "FBgn0041581" "FBgn0263080" "FBgn0263707" "FBgn0031654"
 [21] "FBgn0010044" "FBgn0010385" "FBgn0036023" "FBgn0054040" "FBgn0085358"
 [26] "FBgn0039241" "FBgn0036951" "FBgn0053532" "FBgn0038530" "FBgn0036767"
 [31] "FBgn0266405" "FBgn0023495" "FBgn0262146" "FBgn0027584" "FBgn0036419"
 [36] "FBgn0038467" "FBgn0053192" "FBgn0005664" "FBgn0052185" "FBgn0020385"
 [41] "FBgn0037801" "FBgn0032669" "FBgn0043791" "FBgn0030098" "FBgn0038865"
 [46] "FBgn0028396" "FBgn0010222" "FBgn0036030" "FBgn0039476" "FBgn0036262"
 [51] "FBgn0010381" "FBgn0033216" "FBgn0035189" "FBgn0039471" "FBgn0039475"
 [56] "FBgn0023197" "FBgn0032382" "FBgn0037906" "FBgn0028519" "FBgn0262007"
 [61] "FBgn0043575" "FBgn0036996" "FBgn0263081" "FBgn0000279" "FBgn0034290"
 [66] "FBgn0051233" "FBgn0052072" "FBgn0262003" "FBgn0063667" "FBgn0002563"
 [71] "FBgn0031562" "FBgn0085256" "FBgn0037396" "FBgn0039312" "FBgn0037974"
 [76] "FBgn0039452" "FBgn0033353" "FBgn0000052" "FBgn0028987" "FBgn0034318"
 [81] "FBgn0262357" "FBgn0044812" "FBgn0014455" "FBgn0040759" "FBgn0034276"
 [86] "FBgn0020506" "FBgn0035620" "FBgn0031653" "FBgn0031942" "FBgn0039151"
 [91] "FBgn0085227" "FBgn0033188" "FBgn0033789" "FBgn0035412" "FBgn0031940"
 [96] "FBgn0039313" "FBgn0030929" "FBgn0036449" "FBgn0035476" "FBgn0003983"
> 
> 	#plot adjusted p values
> dev.new(); plot(density(fit1.pval.conv$padjGLM))
dev.new(): using pdf(file="Rplots6.pdf")
> dev.off()
null device 
          1 
> 
> 	#counts of pvals at difft thresholds
> table(fit1.pval.conv$padjGLM <= 0.01); table(fit1.pval.conv$padjGLM <= 0.05)

FALSE  TRUE 
15571   177 

FALSE  TRUE 
15492   256 
> 
> 	#subset genes
> sigs <- fit1.pval.conv[fit1.pval.conv$padjGLM <= 0.01,]
> sigs$gene_id <- rownames(sigs)
> sigs <- merge(sigs, geneInfo, by="gene_id", all.x=T, all.y=F)
> 
> 	#write genes to file
> write.csv(sigs, file="./results/ax-gn_comparison_p0.01.csv", row.names=F, quote=F)	
> 	#to read results from file
> 	#run this line to make subsequent functions work!
> sigs <- read.csv("./results/ax-gn_comparison_p0.01.csv")
> colnames(sigs)
 [1] "gene_id"                 "X.Intercept."           
 [3] "dataInd.microbiotag"     "dataInd.genotypeB10"    
 [5] "dataInd.genotypeB17"     "dataInd.genotypeCS"     
 [7] "dataInd.genotypeI16"     "dataInd.genotypeI34"    
 [9] "dataInd.genotypeI38"     "dataInd.genotypeN01"    
[11] "dataInd.genotypeN04"     "dataInd.genotypeN15"    
[13] "dataInd.genotypeRAL.306" "dataInd.genotypeRAL.318"
[15] "dataInd.genotypeRAL.42"  "dataInd.genotypeRAL.555"
[17] "dataInd.genotypeT01"     "dataInd.genotypeT05"    
[19] "dataInd.genotypeT29"     "dataInd.genotypeZW184"  
[21] "dataInd.lane"            "deviance"               
[23] "converged"               "padjGLM"                
[25] "chromosome"              "source"                 
[27] "site_class"              "start"                  
[29] "finish"                  "gene_version"           
[31] "gene_name"               "gene_source"            
[33] "gene_biotype"           
> 
> 	#Do the genotypes group according to their expression of DE genes?
> sigNormCounts <- normCounts[rownames(normCounts) %in% sigs$gene_id,]
> dim(sigNormCounts)
[1] 177  36
> 
> dev.new(); sigClust <- hclust(dist(t(sigNormCounts))); plot(sigClust, main="clustering by DE genes")
dev.new(): using pdf(file="Rplots7.pdf")
> rect.hclust(sigClust, k=2)	#there are two clusters
> sigClustLineClusts <- cutree(sigClust, k=2)
> dev.off()
null device 
          1 
> 
> dataInd$sigClustLineClusts <- sigClustLineClusts
> 
> 	#how do the fold-changes in coefficients look?
> sigs <- sigs[rev(order(sigs$dataInd.microbiotag*sign(sigs$dataInd.microbiotag))),]
> 
> 	#function to plot FCs
> barplotter <- function(x, CEX){
+ bp <- barplot((x$dataInd.microbiotag * -1), names.arg=x$gene_name, cex.names=CEX, las=1, horiz=T, xlab="Fitted coefficient log2 fold-change", xlim=c(-4, 2), main="Fold-change expression (axenic / gnotobiotic)", border=0)
+ arrows(y0=bp, y1=bp, x0=(ifelse(x$dataInd.microbiotag<=0, 0, (-1*x$dataInd.microbiotag))-0.1), x1=-4, col="black", lwd=0.25, length=0)	
+ }
> 
> dev.new()
dev.new(): using pdf(file="Rplots8.pdf")
> barplotter(sigs, CEX=0.3)
> 
> par(mar=c(5,5,2,1))
> barplotter(droplevels(subset(sigs, padjGLM < 0.0001)), CEX=0.75)
> graphics.off()
> 
> ##############################################################
> ##	Where are the DE genes expressed according to flyatlas?	##
> ##############################################################
> 
> atlas <- read.table("./flyatlas/flyatlas.tsv", sep="\t", header=T)
> affy <- read.csv("./flyatlas/Drosophila_2.na32.annot.csv")
> rownames(affy) <- affy$Probe.Set.ID
> dim(atlas)
[1] 18952   136
> atlas <- droplevels(subset(atlas, Oligo!=""))
> dim(atlas)
[1] 18769   136
> rownames(atlas) <- atlas$Oligo
> 
> affy <- droplevels(subset(affy, FlyBase %in% sigs$gene_id))	#not all perfectly matched.
> all(affy$Probe.Set.ID %in% atlas$Oligo)
[1] TRUE
> 
> atlas <- droplevels(subset(atlas, Oligo %in% affy$Probe.Set.ID))
> dim(atlas)
[1] 141 136
> 
> par(mfrow=c(3,3), las=1)
> aa <- atlas[,c(2,12,17,22,27,37,52,57,42)]
> colnames(aa) <- c("Brain", "Crop", "Midgut", "Hindgut", "Tubule", "Testis", "Fat body", "Thoracic ganglion", "ACC")
> for(i in 1:ncol(aa)){
+ 	a <- aa[,i]
+ 	mn <- colnames(aa)[i]
+ 	pv <- round(chisq.test(table(a))$p.value, 4)
+ 	print(pv)
+ 	barplot(table(a), main=mn, border=0, ylab="Frequency", ylim=c(0,120))
+ }
[1] 0
[1] 0
[1] 0
[1] 0
[1] 0
[1] 0
[1] 0
[1] 0
[1] 0
> 
> 	#print the names of genes up in each tissue
> aa2 <- aa
> affy2 <- affy[,c("Probe.Set.ID", "FlyBase")]
> rownames(affy2)
  [1] "1623148_at"   "1623329_at"   "1623491_at"   "1623601_at"   "1623757_at"  
  [6] "1623816_s_at" "1623884_at"   "1623981_at"   "1624069_at"   "1624130_at"  
 [11] "1624137_at"   "1624195_at"   "1624200_at"   "1624384_at"   "1624409_a_at"
 [16] "1624506_at"   "1624586_a_at" "1624587_at"   "1624824_at"   "1624892_s_at"
 [21] "1624932_at"   "1624945_a_at" "1625026_at"   "1625124_at"   "1625129_at"  
 [26] "1625265_at"   "1625401_at"   "1625557_at"   "1625657_at"   "1626066_at"  
 [31] "1626228_a_at" "1626248_at"   "1626435_at"   "1626700_at"   "1627595_at"  
 [36] "1627613_at"   "1627869_at"   "1628076_at"   "1628197_at"   "1628235_at"  
 [41] "1628271_at"   "1628376_x_at" "1628500_at"   "1628631_at"   "1628699_at"  
 [46] "1629044_at"   "1629070_at"   "1629118_at"   "1629153_s_at" "1629194_s_at"
 [51] "1629222_at"   "1629308_at"   "1629317_at"   "1629398_at"   "1629545_at"  
 [56] "1629685_at"   "1629738_at"   "1629853_at"   "1630056_at"   "1630568_at"  
 [61] "1630598_at"   "1630741_s_at" "1630800_s_at" "1631153_at"   "1631225_at"  
 [66] "1631392_at"   "1631475_at"   "1631561_s_at" "1631665_at"   "1631670_at"  
 [71] "1631688_at"   "1631803_at"   "1631962_at"   "1632461_at"   "1632719_at"  
 [76] "1632873_at"   "1632964_at"   "1633050_at"   "1633076_at"   "1633272_at"  
 [81] "1633434_at"   "1633540_at"   "1633545_at"   "1633812_at"   "1634076_at"  
 [86] "1634130_a_at" "1634271_at"   "1634366_at"   "1634525_at"   "1634551_at"  
 [91] "1634554_at"   "1635045_at"   "1635060_at"   "1635072_at"   "1635099_at"  
 [96] "1635189_at"   "1635229_at"   "1635379_at"   "1635410_at"   "1635503_at"  
[101] "1635549_at"   "1635812_at"   "1635847_at"   "1635868_at"   "1635968_at"  
[106] "1636170_at"   "1636343_at"   "1636510_a_at" "1636583_at"   "1636631_at"  
[111] "1636798_at"   "1637037_at"   "1637403_at"   "1637444_s_at" "1637647_at"  
[116] "1637660_at"   "1637843_at"   "1638021_at"   "1638174_at"   "1638235_at"  
[121] "1638424_at"   "1638498_s_at" "1639079_at"   "1639180_at"   "1639196_at"  
[126] "1639323_at"   "1639424_at"   "1639454_at"   "1639819_at"   "1639953_at"  
[131] "1639971_at"   "1640002_at"   "1640022_at"   "1640400_at"   "1640505_at"  
[136] "1640576_a_at" "1640599_at"   "1640754_at"   "1640775_a_at" "1641190_at"  
[141] "1641419_at"  
> affy2 <- merge(affy, geneInfo, by.x="FlyBase", by.y="gene_id", all.x=T, all.y=F)
> dim(affy2)
[1] 141  50
> rownames(affy2)
  [1] "1"   "2"   "3"   "4"   "5"   "6"   "7"   "8"   "9"   "10"  "11"  "12" 
 [13] "13"  "14"  "15"  "16"  "17"  "18"  "19"  "20"  "21"  "22"  "23"  "24" 
 [25] "25"  "26"  "27"  "28"  "29"  "30"  "31"  "32"  "33"  "34"  "35"  "36" 
 [37] "37"  "38"  "39"  "40"  "41"  "42"  "43"  "44"  "45"  "46"  "47"  "48" 
 [49] "49"  "50"  "51"  "52"  "53"  "54"  "55"  "56"  "57"  "58"  "59"  "60" 
 [61] "61"  "62"  "63"  "64"  "65"  "66"  "67"  "68"  "69"  "70"  "71"  "72" 
 [73] "73"  "74"  "75"  "76"  "77"  "78"  "79"  "80"  "81"  "82"  "83"  "84" 
 [85] "85"  "86"  "87"  "88"  "89"  "90"  "91"  "92"  "93"  "94"  "95"  "96" 
 [97] "97"  "98"  "99"  "100" "101" "102" "103" "104" "105" "106" "107" "108"
[109] "109" "110" "111" "112" "113" "114" "115" "116" "117" "118" "119" "120"
[121] "121" "122" "123" "124" "125" "126" "127" "128" "129" "130" "131" "132"
[133] "133" "134" "135" "136" "137" "138" "139" "140" "141"
> rownames(affy2) <- affy2$Probe.Set.ID
> rownames(affy2)
  [1] "1626700_at"   "1629194_s_at" "1637037_at"   "1632719_at"   "1631803_at"  
  [6] "1628699_at"   "1631688_at"   "1632873_at"   "1631153_at"   "1639953_at"  
 [11] "1640576_a_at" "1635847_at"   "1635503_at"   "1629545_at"   "1640022_at"  
 [16] "1623757_at"   "1634554_at"   "1640775_a_at" "1635189_at"   "1634271_at"  
 [21] "1625124_at"   "1629222_at"   "1627613_at"   "1631665_at"   "1637444_s_at"
 [26] "1623601_at"   "1640599_at"   "1627869_at"   "1624824_at"   "1628076_at"  
 [31] "1629153_s_at" "1638021_at"   "1635549_at"   "1637403_at"   "1626435_at"  
 [36] "1629044_at"   "1631670_at"   "1640002_at"   "1631561_s_at" "1634076_at"  
 [41] "1623148_at"   "1624137_at"   "1628376_x_at" "1628271_at"   "1635968_at"  
 [46] "1624506_at"   "1639196_at"   "1635072_at"   "1628235_at"   "1624069_at"  
 [51] "1635812_at"   "1623491_at"   "1629398_at"   "1624200_at"   "1638498_s_at"
 [56] "1625129_at"   "1624384_at"   "1633812_at"   "1624195_at"   "1624587_at"  
 [61] "1633434_at"   "1639180_at"   "1631225_at"   "1626228_a_at" "1639819_at"  
 [66] "1624945_a_at" "1640400_at"   "1639454_at"   "1623329_at"   "1638235_at"  
 [71] "1624130_at"   "1633272_at"   "1632964_at"   "1625265_at"   "1636631_at"  
 [76] "1629685_at"   "1638174_at"   "1629738_at"   "1635410_at"   "1637660_at"  
 [81] "1641190_at"   "1633545_at"   "1630598_at"   "1634130_a_at" "1639424_at"  
 [86] "1636798_at"   "1640754_at"   "1625401_at"   "1623884_at"   "1623981_at"  
 [91] "1636583_at"   "1629070_at"   "1623816_s_at" "1633050_at"   "1630741_s_at"
 [96] "1626248_at"   "1639971_at"   "1634551_at"   "1639079_at"   "1635099_at"  
[101] "1631475_at"   "1636510_a_at" "1636170_at"   "1631392_at"   "1638424_at"  
[106] "1624892_s_at" "1635868_at"   "1629308_at"   "1636343_at"   "1635045_at"  
[111] "1627595_at"   "1624409_a_at" "1629853_at"   "1625026_at"   "1635060_at"  
[116] "1628197_at"   "1624586_a_at" "1641419_at"   "1626066_at"   "1629317_at"  
[121] "1629118_at"   "1633540_at"   "1639323_at"   "1624932_at"   "1637647_at"  
[126] "1632461_at"   "1635379_at"   "1630056_at"   "1635229_at"   "1634366_at"  
[131] "1628500_at"   "1631962_at"   "1630568_at"   "1630800_s_at" "1625657_at"  
[136] "1625557_at"   "1634525_at"   "1637843_at"   "1633076_at"   "1640505_at"  
[141] "1628631_at"  
> 
> all(rownames(aa2) == rownames(affy2))
[1] FALSE
> affy2 <- affy2[match(rownames(aa2), rownames(affy2)),]
> all(rownames(aa2) == rownames(affy2))
[1] TRUE
> 
> for(i in colnames(aa2)){
+ 	print(toupper(i))
+ 	print(sort(affy2$gene_name[which(aa2[,i] == "Up")]))
+ }
[1] "BRAIN"
[1] "Adgf-D" "Drat"   "Obp56h"
[1] "CROP"
 [1] "Arc1"    "bmm"     "CG1208"  "CG13947" "CG31300" "CG3348"  "CG3609" 
 [8] "CG6767"  "Drat"    "Lsd-1"   "mal"     "Nmdmc"   "PGRP-LB" "pirk"   
[1] "MIDGUT"
 [1] "Amyrel"    "Arc1"      "AttD"      "bmm"       "CG10910"   "CG10912"  
 [7] "CG1139"    "CG11911"   "CG12057"   "CG1208"    "CG12224"   "CG1246"   
[13] "CG12766"   "CG13323"   "CG13482"   "CG14500"   "CG15263"   "CG16775"  
[19] "CG16965"   "CG16986"   "CG17192"   "CG18179"   "CG18327"   "CG18547"  
[25] "CG18748"   "CG1946"    "CG31148"   "CG31233"   "CG31300"   "CG32054"  
[31] "CG32335"   "CG32483"   "CG34040"   "CG34040"   "CG34198"   "CG3609"   
[37] "CG3699"    "CG4607"    "CG5150"    "CG6271"    "CG6283"    "CG6295"   
[43] "CG6967"    "CG7017"    "CG7953"    "CG9119"    "Cry"       "Dpt"      
[49] "Drat"      "GstD8"     "Jon25Bi"   "Jon25Bii"  "Jon25Biii" "Jon65Aii" 
[55] "Jon74E"    "Lip3"      "Lsd-1"     "mag"       "mal"       "MtnA"     
[61] "MtnD"      "Npc2d"     "PGRP-LB"   "PGRP-SC2"  "pirk"      "sug"      
[67] "trbl"     
[1] "HINDGUT"
 [1] "Arc1"    "bmm"     "CG1139"  "CG12990" "CG13177" "CG18748" "CG31300"
 [8] "CG32054" "CG3348"  "CG34198" "CG3604"  "CG7296"  "Drat"    "Lsd-1"  
[15] "MtnA"    "Nmdmc"   "PGRP-LB" "pirk"    "trbl"   
[1] "TUBULE"
 [1] "AdSL"    "CG10514" "CG1139"  "CG11892" "CG12224" "CG1246"  "CG13323"
 [8] "CG14957" "CG15155" "CG16986" "CG18327" "CG18547" "CG31233" "CG32335"
[15] "CG34198" "CG3609"  "CG3699"  "CG6767"  "CG9119"  "Drat"    "mal"    
[22] "MtnA"    "sug"     "trbl"   
[1] "TESTIS"
[1] "CG10383"
[1] "FAT BODY"
 [1] "ade2"      "ade3"      "ade5"      "Adgf-D"    "AdSL"      "bmm"      
 [7] "CG11089"   "CG12224"   "CG13607"   "CG14957"   "CG18547"   "CG32335"  
[13] "CG3348"    "CG4586"    "CG5773"    "CG6767"    "CG8317"    "Drat"     
[19] "Drs"       "Gnmt"      "Jabba"     "Jabba"     "Lsd-1"     "Lsp1alpha"
[25] "Lsp1beta"  "Nmdmc"     "Npc2g"     "Npc2h"     "PGRP-SD"   "Prat2"    
[31] "pug"       "Rfabg"     "Sardh"     "sug"       "TotA"     
[1] "THORACIC GANGLION"
[1] "Adgf-D"  "Arc1"    "CG11892" "Drat"   
[1] "ACC"
[1] "Acp76A" "AdSL"   "Arc1"   "Spn28F"
> 
> 
> aa3 <- apply(aa2, 2, function(x) ifelse(x=="Up", 1, 0))
> aa3Notes <- apply(aa2, 2, function(x) ifelse(x=="Up", "+", ""))
> 
> heatmap.2(as.matrix(aa3), distfun=function(x){dist(x, "binary")}, labRow=affy2$gene_name, col=0, trace="none", key=F, dendrogram="none", cellnote=aa3Notes, notecol=2, cexRow=0.5, notecex=0.75, rowsep=1:nrow(aa2), sepcol=alpha("grey", 0.25))
> graphics.off()
> 
> ##################################
> ##	start WGCNA using VST reads	##
> ##################################
> 
> 	#use just the variance stabilized counts 
> 	#NOTE, the name here is an artefact: final reads used are NOT logged
> log2normCounts <- t(normCounts)
> 
> 	#conditions to be met by each gene
> 		#some reads in each sample
> 		#some variance (for each of ax and gn conditions)
> 		#passes the WGCNA test -> goodSamplesGenes()
> 
> 	#check for infinities
> infinitesAndBeyond <- apply(log2normCounts, 2, function(x) {any(is.infinite(x))})
> table(infinitesAndBeyond)
infinitesAndBeyond
FALSE 
17148 
> 
> 	#check for any genes with no reads at all, and remove
> noReads <- apply(log2normCounts, 2, function(x) {all(x==0)})
> table(noReads)
noReads
FALSE 
17148 
> 
> 	#separate the axenic and gnotobiotic conditions
> log2normCountsAx <- log2normCounts[dataInd$microbiota=="a",]; dim(log2normCountsAx)
[1]    18 17148
> log2normCountsGn <- log2normCounts[dataInd$microbiota=="g",]; dim(log2normCountsGn)
[1]    18 17148
> 
> 	#check each dataset individually
> goodAx <- goodSamplesGenes(log2normCountsAx)
 Flagging genes and samples with too many missing values...
  ..step 1
  ..step 2
> 	table(goodAx$goodGenes)

FALSE  TRUE 
  757 16391 
> 	table(goodAx$goodSamples)

TRUE 
  18 
> goodGn <- goodSamplesGenes(log2normCountsGn)
 Flagging genes and samples with too many missing values...
  ..step 1
  ..step 2
> 	table(goodGn$goodGenes)

FALSE  TRUE 
  769 16379 
> 	table(goodGn$goodSamples)

TRUE 
  18 
> goodAll <- goodSamplesGenes(log2normCounts)
 Flagging genes and samples with too many missing values...
  ..step 1
  ..step 2
> 	table(goodAll$goodGenes)

FALSE  TRUE 
  670 16478 
> 	table(goodAll$goodSamples) 

TRUE 
  36 
> 
> 	#create one vector which says whether the conditions are met in all samples
> allGoodGenes <- (goodAx$goodGenes==T & goodGn$goodGenes==T & goodAll$goodGenes==T )
> table(allGoodGenes)
allGoodGenes
FALSE  TRUE 
  856 16292 
> 
> 	#pull out the stuff that isn't good in all datasets and re-check	
> log2normCountsAx <- log2normCountsAx[,allGoodGenes==T]; dim(log2normCountsAx)
[1]    18 16292
> log2normCountsGn <- log2normCountsGn[,allGoodGenes==T]; dim(log2normCountsGn)
[1]    18 16292
> log2normCounts <- log2normCounts[,allGoodGenes==T]; dim(log2normCounts)
[1]    36 16292
> 
> 	#reiterate: check each dataset individually
> goodAx <- goodSamplesGenes(log2normCountsAx)
 Flagging genes and samples with too many missing values...
  ..step 1
> 	table(goodAx$goodGenes)

 TRUE 
16292 
> 	table(goodAx$goodSamples)

TRUE 
  18 
> goodGn <- goodSamplesGenes(log2normCountsGn)
 Flagging genes and samples with too many missing values...
  ..step 1
> 	table(goodGn$goodGenes)

 TRUE 
16292 
> 	table(goodGn$goodSamples)

TRUE 
  18 
> goodAll <- goodSamplesGenes(log2normCounts)
 Flagging genes and samples with too many missing values...
  ..step 1
> 	table(goodAll$goodGenes)

 TRUE 
16292 
> 	table(goodAll$goodSamples)

TRUE 
  36 
> 		#data now all set up and ready to proceed
> 
> 	#create the multi-expression object for later use
> myMult <- list(ax=list(data=log2normCountsAx), gn=list(data=log2normCountsGn))
> 
> 	#check that you have the exact same genes in each dataset
> all((colnames(log2normCountsAx) == colnames(log2normCountsGn) & colnames(log2normCountsAx) == colnames(log2normCounts))==T)
[1] TRUE
> 
> 	#create the final vector of gene names
> geneNames <- colnames(log2normCounts)
> 
> ##################################################
> ##	coefficients of variation in each condition	##
> ##################################################
> 
> covGn <- apply(log2normCountsGn, 2, function(x) {100 * (sd(x) / mean(x))})
> covAx <- apply(log2normCountsAx, 2, function(x) {100 * (sd(x) / mean(x))})
> 
> dev.new(); par(mfrow=c(1,2))
dev.new(): using pdf(file="Rplots9.pdf")
> hist(covGn, xlim=c(0,35), ylim=c(0,7000), col=1, border="white", main="Coef. of var. - gnoto")
> hist(covAx, xlim=c(0,35), ylim=c(0,7000), col=1, border="white", main="Coef. of var. - axenic")
> graphics.off()
> 
> 	#correlation?
> ct <- cor.test(covAx, covGn, method="kendall", alternative="t")
> ct

	Kendall's rank correlation tau

data:  covAx and covGn
z = 134.41, p-value < 2.2e-16
alternative hypothesis: true tau is not equal to 0
sample estimates:
      tau 
0.7020878 

> 
> dev.new()
dev.new(): using pdf(file="Rplots10.pdf")
> plot(covAx ~ covGn, pch=16, cex=0.5, ylab="Axenic Co. of Var", xlab="Gnoto Co. of Var", ylim=c(0,30), xlim=c(0,30))
> abline(a=0, b=1, col="grey")
> abline(a=0, b=ct$estimate, col="red")
> dev.off()
null device 
          1 
> 
> ##########################################
> ##	DiffCoEx analysis 					##
> ##	See Tesson et al 2010, BMC genomics	##
> ##########################################
> 
> 	#modified version of Tesson et al's image plotter
> plotDiffCoEx <- function(MODULES, ADJLIST, fp, ordering, main){
+ 	retain <- labels2colors(MODULES)!="grey"
+ 	adj1 <- ADJLIST[1][[1]][retain, retain]
+ 	adj2 <- ADJLIST[2][[1]][retain, retain]
+ 	MODULES <- MODULES[retain]
+ 	
+     for (col in gsub("ME", "", ordering$labels)[ordering$order]){
+       if(exists("sortInd")) 
+       	{sortInd<-c(sortInd,which(MODULES == as.numeric(col)))
+       	}else{
+       	sortInd <- which(MODULES == as.numeric(col))}
+     }
+     
+   mat_tmp<-(adj1[sortInd,sortInd])
+   mat_tmp[which(row(mat_tmp)>col(mat_tmp))]<-(adj2[sortInd,sortInd][which(row(mat_tmp)>col(mat_tmp))])
+   diag(mat_tmp)<-NA
+   mat_tmp<-sign(mat_tmp)*abs(mat_tmp)^(1/2)
+  
+ tiff(file=fp,height=1000,width=1000)
+ heatmap.2(mat_tmp, Rowv=F, Colv=F, symm=T, dendrogram="none", trace="none", RowSideColors=labels2colors(MODULES[sortInd]), ColSideColors=labels2colors(MODULES[sortInd]), scale="none", labRow=F, labCol=F, na.col="white", key=T, density.info="none", main=main, col=colorRampPalette(c("steelblue1", "black", "deeppink"))(10000)[c(seq(1,3000, 0.5), seq(from=3000, to=7000, by=250), seq(7000, 10000, 0.5))])
+ 
+ dev.off()
+ }
> 
> 	#Soft thresholding power
> 	#the tutorial and testing suggests that beta = 1 is best.
> 	#you are going to check statistical significance by permutation anyway.
> beta1 <- 1
> 
> AdjMatGn <- sign(cor(log2normCountsGn,method="spearman"))*(cor(log2normCountsGn,method="spearman"))^2
> 
> AdjMatAx <- sign(cor(log2normCountsAx,method="spearman"))*(cor(log2normCountsAx,method="spearman"))^2
> diag(AdjMatGn) <- 0
> diag(AdjMatAx) <- 0
> 
> 	#compare the two adjacency matrices
> dev.new(); par(mfrow=c(1,2))
dev.new(): using pdf(file="Rplots11.pdf")
> hist(AdjMatGn, ylim=c(0,4e+07), xlim=c(-1,1)); hist(AdjMatAx, ylim=c(0,4e+07), xlim=c(-1,1))
> 
> collectGarbage()
> 
> 	#make the topological overlap matrix
> dissTOMAxGn <- TOMdist((abs(AdjMatGn-AdjMatAx)/2)^(beta1/2))
..connectivity..
..matrix multiplication..
..normalization..
..done.
> 		#NOTE: This is computationally intensive and may not run unless using R in batch mode.
> 		#you can run in batch mode, save image (below), then open the image to interact with the result
> 
> save.image(file="./rData/startingDiffCoEx.Rdata")
> load(file="./rData/startingDiffCoEx.Rdata")
> 
> 	#cluster the TOM
> diffTOMTree <- flashClust(as.dist(dissTOMAxGn), method="average")
> 	
> 	#plot the TOM clustering
> dev.new()
dev.new(): using pdf(file="Rplots12.pdf")
> plot(diffTOMTree, xlab="", sub="", main = "Gene clustering on TOM-based dissimilarity",labels = FALSE, hang = 0.04)
> abline(h=0.79, col=alpha(2, 0.5), lwd=6)
> dev.off()
pdf 
  2 
> 
> dynamicModsHybridDiffs <-  cutreeDynamic(dendro = diffTOMTree, distM = dissTOMAxGn, method="hybrid", deepSplit = T, pamRespectsDendro = FALSE, minClusterSize = 100)
 ..cutHeight not given, setting it to 0.821  ===>  99% of the (truncated) height range in dendro.
 ..done.
> 
> dev.new()
dev.new(): using pdf(file="Rplots13.pdf")
> plotDendroAndColors(diffTOMTree, labels2colors(dynamicModsHybridDiffs), "modules", dendroLabels = FALSE, hang = 0.03, addGuide = TRUE, guideHang = 0.05, main = "Differentially coexpressed modules")
> dev.off()
pdf 
  2 
> 
> table(labels2colors(dynamicModsHybridDiffs))

       black         blue        brown         cyan        green  greenyellow 
         489         3104         1713          171          514          245 
      grey60    lightcyan      magenta midnightblue         pink       purple 
         100          101          396          131          409          275 
         red       salmon          tan    turquoise       yellow 
         506          179          218         7145          596 
> 
> 	#cut a bit lower
> 		#after early testing, 0.79 seemed a good (conservative) cut height
> dynamicModsHybridDiffs2 <-  cutreeDynamic(dendro = diffTOMTree, distM = dissTOMAxGn, method="hybrid", deepSplit = T, pamRespectsDendro = FALSE, minClusterSize = 100, cutHeight=0.79)
 ..done.
> table(dynamicModsHybridDiffs2)
dynamicModsHybridDiffs2
   0    1    2    3    4    5    6    7    8    9   10   11   12 
8548 2491  988  874  784  500  395  377  370  327  296  241  101 
> table(labels2colors(dynamicModsHybridDiffs2))

      black        blue       brown       green greenyellow        grey 
        377         988         874         500         241        8548 
    magenta        pink      purple         red         tan   turquoise 
        327         370         296         395         101        2491 
     yellow 
        784 
> plotDendroAndColors(diffTOMTree, cbind(labels2colors(dynamicModsHybridDiffs), labels2colors(dynamicModsHybridDiffs2)), c("height unset", "height=0.79"), dendroLabels = FALSE, hang = 0.03, addGuide = TRUE, guideHang = 0.05, main = "Differentially coexpressed modules")
> dev.off()
null device 
          1 
> 
> 	#calculate the tree height range that the cut threshold accounts for
> 100 * ((0.79 - min(diffTOMTree$height)) / (max(diffTOMTree$height) - min(diffTOMTree$height)))
[1] 71.2107
> 
> 	#merge close modules
> dmhd2_merged <- mergeCloseModules(myMult, dynamicModsHybridDiffs2)
 mergeCloseModules: Merging modules whose distance is less than 0.2
   Calculating new MEs...
> dev.new()
dev.new(): using pdf(file="Rplots14.pdf")
> plot(dmhd2_merged$oldDendro); abline(h=0.2)
> 
> table(labels2colors(dmhd2_merged$colors))

      black        blue       brown       green greenyellow        grey 
        377         988         874         500         241        8548 
    magenta        pink      purple         red   turquoise      yellow 
        327         370         296         395        2592         784 
> 
> 	#plot the heatmap
> 		#NOTE: extremely computationally intensive. Run from terminal.
> plotDiffCoEx(MODULES=dmhd2_merged$colors, ADJLIST=list(ax=AdjMatAx, gn=AdjMatGn), fp="./plots/diffCoEx_ax_gn_cut0.79_merged.tiff", ordering=dmhd2_merged$dendro, main="")
pdf 
  2 
> dev.off()
null device 
          1 
> graphics.off()
> 
> 	#plot mean expression per module per microbial condition
> 	#to add to side of main heatmap
> retain <- labels2colors(dmhd2_merged$colors)!="grey"
> modCols <- dmhd2_merged$colors[retain]
> meansPerCondition <- lapply(myMult, function(x, rtn, mc){
+ 	tapply(colMeans(x$data)[rtn], mc, mean)
+ }, rtn=retain, mc=modCols)
> str(meansPerCondition)
List of 2
 $ ax: num [1:11(1d)] 9 10.17 10.63 8.85 10.08 ...
  ..- attr(*, "dimnames")=List of 1
  .. ..$ : chr [1:11] "1" "2" "3" "4" ...
 $ gn: num [1:11(1d)] 9.02 10.16 10.6 8.86 10.1 ...
  ..- attr(*, "dimnames")=List of 1
  .. ..$ : chr [1:11] "1" "2" "3" "4" ...
> meansPerCondition
$ax
        1         2         3         4         5         6         7         8 
 8.996107 10.166782 10.629569  8.847945 10.084934  9.477621  9.135148  9.264162 
        9        10        11 
10.455354 10.409807 10.623658 

$gn
        1         2         3         4         5         6         7         8 
 9.015375 10.163363 10.603824  8.860826 10.104898  9.436941  9.167601  9.294157 
        9        10        11 
10.429913 10.432479 10.477669 

> meansPerConditionMat <- rbind(meansPerCondition$ax, meansPerCondition$gn)
> rownames(meansPerConditionMat) <- names(meansPerCondition)
> meansPerConditionMat
          1        2        3        4        5        6        7        8
ax 8.996107 10.16678 10.62957 8.847945 10.08493 9.477621 9.135148 9.264162
gn 9.015375 10.16336 10.60382 8.860826 10.10490 9.436941 9.167601 9.294157
          9       10       11
ax 10.45535 10.40981 10.62366
gn 10.42991 10.43248 10.47767
> 
> pdf("./plots/meanExpressionPerModule.pdf")
> par(mfrow=c(2,1), las=1)
> barplot(meansPerConditionMat[1,], col=labels2colors(colnames(meansPerConditionMat)), border=0, ylab="Mean variance-stabilised expression")
> barplot(meansPerConditionMat[2,], col=labels2colors(colnames(meansPerConditionMat)), border=0, ylab="Mean variance-stabilised expression", xlab="Module")
> dev.off()
null device 
          1 
> 
> ######################################
> ##	diffCoEx permutation testing	##
> ##	Code from Tesson et al 2010		##
> ######################################
> 
> 	#This function computes the dispersion value that
> 	#quantifies the change in correlation between two conditions
> 	#for pair of genes drawn from module c1 and module c2
> 	#in case c1 = c2, the function quantifies the differential coexpression in c1.
> 	#modified from Tesson et al 2010
> dispersionModule2Module<-function(c1,c2,datC1,datC2,colorh1C1C2)
+ {
+     if (c1==c2)
+     {
+        difCor<-(cor(datC1[,which(colorh1C1C2 == c1)],method="spearman")-
+        cor(datC2[,which(colorh1C1C2 == c1)],method="spearman"))^2
+        n<-length(which(colorh1C1C2  ==c1))
+       (1/((n^2 -n)/2)*(sum(difCor)/2))^(.5)
+     }
+     else if (c1!=c2)
+     {
+       difCor<-(cor(datC1[,which(colorh1C1C2 == c1)],datC1[,which(colorh1C1C2==c2)],method="spearman")-
+               cor(datC2[,which(colorh1C1C2 == c1)],datC2[,which(colorh1C1C2==c2)],method="spearman"))^2
+      n1<-length(which(colorh1C1C2  ==c1))
+      n2<-length(which(colorh1C1C2  ==c2))
+      (1/((n1*n2))*(sum(difCor)))^(.5)
+     }
+ }
> 
> set.seed(1984)
> 
> 	# we generate a set of 1000 permuted indexes
> permutations<-NULL
> for (i in 1:1000)
+ {
+    permutations<-rbind(permutations,sample(1:(nrow(myMult$ax$data)+nrow(myMult$gn$data)),nrow(myMult$ax$data)))
+ }
> 
> 	# we scale the data in both conditions to mean 0 and variance 1.
> d<-rbind(scale(myMult$ax$data),scale(myMult$gn$data))
> 
> 	# This function calculates the dispersion value of a module to module coexpression change on permuted data
> permutationProcedureModule2Module<-function(permutation,d,c1,c2,colorh1C1C2)
+ {
+   d1<-d[permutation,]
+   d2<-d[-permutation,]
+   dispersionModule2Module(c1,c2,d1,d2,colorh1C1C2)
+ }
> 
> 	#modules at a cut height of 0.79
> modules <- list(h0.79=dmhd2_merged$colors)
> 
> 	#run the permutation across all the different sets of modules you've defined
> 	#vector of colours for modules of interest	
> 
> perms <- list()
> 
> for (werd in 1:length(modules)){
+ 
+ colorh1C1C2	<- labels2colors(modules[werd][[1]])
+ 
+ print(names(modules)[werd])
+ 
+ 	#We compute all pairwise module to module dispersion values, and generate a null distribution from permuted scaled data
+ dispersionMatrix<-matrix(nrow=length(unique(colorh1C1C2))-1,ncol=length(unique(colorh1C1C2))-1)
+ 
+ nullDistrib<-list()
+ i<-j<-0
+ 
+ for (c1 in setdiff(unique(colorh1C1C2),"grey"))
+ {
+   i<-i+1
+   j<-0
+   nullDistrib[[c1]]<-list()
+   for (c2 in setdiff(unique(colorh1C1C2),"grey"))
+   {
+     j<-j+1
+     dispersionMatrix[i,j]<-dispersionModule2Module(c1,c2,myMult$ax$data,myMult$gn$data,colorh1C1C2)
+     nullDistrib[[c1]][[c2]]<-apply(permutations,1,permutationProcedureModule2Module,d,c2,c1,colorh1C1C2)
+   }
+ }
+ 
+ 	#We create a summary matrix indicating for each module to module 
+ 	#differential coexpression the number of permuted data yielding 
+ 	#an equal or higher dispersion.
+ permutationSummary<-matrix(nrow=length(setdiff(unique(colorh1C1C2),"grey")),ncol=length(setdiff(unique(colorh1C1C2),"grey")))
+ colnames(permutationSummary)<-setdiff(unique(colorh1C1C2),"grey")
+ rownames(permutationSummary)<-setdiff(unique(colorh1C1C2),"grey")
+ for (i in 1:length(setdiff(unique(colorh1C1C2),"grey"))) { for (j in 1:length(setdiff(unique(colorh1C1C2),"grey"))) {permutationSummary[i,j]<-length(which(nullDistrib[[i]][[j]] >= dispersionMatrix[i,j]))}}
+ 
+ perms[werd] <- list(summary = permutationSummary)
+ names(perms)[werd] <- names(modules)[werd]
+ 
+ print(permutationSummary)			#n permutations where null dispersion > observed
+ print(permutationSummary * 10e-4)	#expressed as a p-value
+ print((permutationSummary * 10e-4) <= 0.05)
+ 
+ }
[1] "h0.79"
            blue purple turquoise yellow  red green black pink greenyellow
blue        1000    381       541   1000 1000  1000   525  831         720
purple       381     85       784   1000  114   996   996 1000         998
turquoise    541    784       514   1000 1000  1000  1000  714        1000
yellow      1000   1000      1000     11  198  1000   928  187        1000
red         1000    114      1000    198    1   730   922  941         262
green       1000    996      1000   1000  730     0   962  336           0
black        525    996      1000    928  922   962    77  907         765
pink         831   1000       714    187  941   336   907    0         812
greenyellow  720    998      1000   1000  262     0   765  812         408
brown        987    675       151   1000 1000  1000   139   88         991
magenta     1000    413       373    848  999  1000    21  440         432
            brown magenta
blue          987    1000
purple        675     413
turquoise     151     373
yellow       1000     848
red          1000     999
green        1000    1000
black         139      21
pink           88     440
greenyellow   991     432
brown        1000    1000
magenta      1000     989
             blue purple turquoise yellow   red green black  pink greenyellow
blue        1.000  0.381     0.541  1.000 1.000 1.000 0.525 0.831       0.720
purple      0.381  0.085     0.784  1.000 0.114 0.996 0.996 1.000       0.998
turquoise   0.541  0.784     0.514  1.000 1.000 1.000 1.000 0.714       1.000
yellow      1.000  1.000     1.000  0.011 0.198 1.000 0.928 0.187       1.000
red         1.000  0.114     1.000  0.198 0.001 0.730 0.922 0.941       0.262
green       1.000  0.996     1.000  1.000 0.730 0.000 0.962 0.336       0.000
black       0.525  0.996     1.000  0.928 0.922 0.962 0.077 0.907       0.765
pink        0.831  1.000     0.714  0.187 0.941 0.336 0.907 0.000       0.812
greenyellow 0.720  0.998     1.000  1.000 0.262 0.000 0.765 0.812       0.408
brown       0.987  0.675     0.151  1.000 1.000 1.000 0.139 0.088       0.991
magenta     1.000  0.413     0.373  0.848 0.999 1.000 0.021 0.440       0.432
            brown magenta
blue        0.987   1.000
purple      0.675   0.413
turquoise   0.151   0.373
yellow      1.000   0.848
red         1.000   0.999
green       1.000   1.000
black       0.139   0.021
pink        0.088   0.440
greenyellow 0.991   0.432
brown       1.000   1.000
magenta     1.000   0.989
             blue purple turquoise yellow   red green black  pink greenyellow
blue        FALSE  FALSE     FALSE  FALSE FALSE FALSE FALSE FALSE       FALSE
purple      FALSE  FALSE     FALSE  FALSE FALSE FALSE FALSE FALSE       FALSE
turquoise   FALSE  FALSE     FALSE  FALSE FALSE FALSE FALSE FALSE       FALSE
yellow      FALSE  FALSE     FALSE   TRUE FALSE FALSE FALSE FALSE       FALSE
red         FALSE  FALSE     FALSE  FALSE  TRUE FALSE FALSE FALSE       FALSE
green       FALSE  FALSE     FALSE  FALSE FALSE  TRUE FALSE FALSE        TRUE
black       FALSE  FALSE     FALSE  FALSE FALSE FALSE FALSE FALSE       FALSE
pink        FALSE  FALSE     FALSE  FALSE FALSE FALSE FALSE  TRUE       FALSE
greenyellow FALSE  FALSE     FALSE  FALSE FALSE  TRUE FALSE FALSE       FALSE
brown       FALSE  FALSE     FALSE  FALSE FALSE FALSE FALSE FALSE       FALSE
magenta     FALSE  FALSE     FALSE  FALSE FALSE FALSE  TRUE FALSE       FALSE
            brown magenta
blue        FALSE   FALSE
purple      FALSE   FALSE
turquoise   FALSE   FALSE
yellow      FALSE   FALSE
red         FALSE   FALSE
green       FALSE   FALSE
black       FALSE    TRUE
pink        FALSE   FALSE
greenyellow FALSE   FALSE
brown       FALSE   FALSE
magenta     FALSE   FALSE
> 
> 	#save data
> save(perms, file="./rData/diffcoex_permutations.Rdata")
> load(file="./rData/diffcoex_permutations.Rdata")
> 
> 	#make a vector of the modules showing some significant diffs
> perms <- perms$h0.79
> write.csv(perms, "./results/permutations.csv")
> perms <- read.csv("./results/permutations.csv")
> collectGarbage()
> 
> rownames(perms) <- perms$X; perms <- perms[,2:ncol(perms)]
> perms
            blue purple turquoise yellow  red green black pink greenyellow
blue        1000    381       541   1000 1000  1000   525  831         720
purple       381     85       784   1000  114   996   996 1000         998
turquoise    541    784       514   1000 1000  1000  1000  714        1000
yellow      1000   1000      1000     11  198  1000   928  187        1000
red         1000    114      1000    198    1   730   922  941         262
green       1000    996      1000   1000  730     0   962  336           0
black        525    996      1000    928  922   962    77  907         765
pink         831   1000       714    187  941   336   907    0         812
greenyellow  720    998      1000   1000  262     0   765  812         408
brown        987    675       151   1000 1000  1000   139   88         991
magenta     1000    413       373    848  999  1000    21  440         432
            brown magenta
blue          987    1000
purple        675     413
turquoise     151     373
yellow       1000     848
red          1000     999
green        1000    1000
black         139      21
pink           88     440
greenyellow   991     432
brown        1000    1000
magenta      1000     989
> sigMods <- names(which(apply(perms, 2, function(x) any(x <= 50))==T))
> 
> 	#make a figure
> pdf("./plots/permutationSummary.pdf")
> 	heatmap.2(-log10(1+(as.matrix(perms) * 0.001)), Rowv=F, Colv=F, dendrogram="n", col=c(colorRampPalette(c("white", "red"))(n=1000)), trace="n", density="n", rowsep=0:nrow(perms), colsep=0:ncol(perms), key.xlab="P-value", cellnote=ifelse((perms * 0.001) <= 0.05, ifelse(perms==0, "<0.001", as.matrix(perms * 0.001)), NA), notecol=1, key=F, cexRow=0.75, cexCol=0.75)
> dev.off()
null device 
          1 
> 
> ##################################
> ##	write the modules to a file	##
> ##################################
> 
> DCmoduleData <- data.frame(gene=colnames(AdjMatAx), module=labels2colors(dmhd2_merged$colors))
> head(DCmoduleData)
         gene module
1 FBgn0000008   grey
2 FBgn0000014   grey
3 FBgn0000015   blue
4 FBgn0000017 purple
5 FBgn0000018   grey
6 FBgn0000022   grey
> dim(DCmoduleData)
[1] 16292     2
> 
> 	#all gene names in gene info data?
> table(DCmoduleData$gene %in% geneInfo$gene_id)

 TRUE 
16292 
> 
> 	#merge together
> dim(DCmoduleData)
[1] 16292     2
> DCmoduleData <- merge(DCmoduleData, geneInfo, by.x="gene", by.y="gene_id", all.x=T, all.y=F)
> dim(DCmoduleData)
[1] 16292    11
> 
> 	#add a column to denote significance
> DCmoduleData$diffCo <- factor(ifelse(DCmoduleData$module %in% sigMods, TRUE, FALSE))
> head(DCmoduleData)
         gene module chromosome  source site_class    start   finish
1 FBgn0000008   grey         2R FlyBase       gene 22136968 22172834
2 FBgn0000014   grey         3R FlyBase       gene 16807214 16830049
3 FBgn0000015   blue         3R FlyBase       gene 16927210 16972236
4 FBgn0000017 purple         3L FlyBase       gene 16615866 16647882
5 FBgn0000018   grey         2L FlyBase       gene 10973443 10975293
6 FBgn0000022   grey          X FlyBase       gene   370031   370947
  gene_version gene_name gene_source   gene_biotype diffCo
1            1         a     FlyBase protein_coding  FALSE
2            1     abd-A     FlyBase protein_coding  FALSE
3            1     Abd-B     FlyBase protein_coding  FALSE
4            1       Abl     FlyBase protein_coding  FALSE
5            1       abo     FlyBase protein_coding  FALSE
6            1        ac     FlyBase protein_coding  FALSE
> 
> 	#add a column giving module numbers
> tmp <- data.frame(moduleNumber=unique(dmhd2_merged$colors), col=labels2colors(unique(dmhd2_merged$colors)))
> DCmoduleData <- merge(DCmoduleData, tmp, by.x="module", by.y="col", all=T)
> head(DCmoduleData)
  module        gene chromosome  source site_class    start   finish
1  black FBgn0267295         3L FlyBase       gene 19504986 19505295
2  black FBgn0052687          X FlyBase       gene 10482028 10487205
3  black FBgn0037387         3R FlyBase       gene  5841170  5846568
4  black FBgn0000477         3R FlyBase       gene 18019375 18021161
5  black FBgn0051631         2L FlyBase       gene  6799744  6799816
6  black FBgn0001208         3L FlyBase       gene  7760453  7763166
  gene_version    gene_name gene_source   gene_biotype diffCo moduleNumber
1            1      CR45731     FlyBase        lincRNA   TRUE            7
2            1      CG32687     FlyBase protein_coding   TRUE            7
3            1       CG1213     FlyBase protein_coding   TRUE            7
4            1      DNaseII     FlyBase protein_coding   TRUE            7
5            1 tRNA:CR31631     FlyBase           tRNA   TRUE            7
6            1           Hn     FlyBase protein_coding   TRUE            7
> rm(tmp)
> 
> 	#add coefficients of variation
> covs <- data.frame(as.data.frame(covAx), as.data.frame(covGn))
> colnames(covs) <- c("ax_coef_variation", "gn_coef_variation")
> covs$gene <- rownames(covs)
> nrow(covs)
[1] 16292
> nrow(DCmoduleData)
[1] 16292
> DCmoduleData <- merge(DCmoduleData, covs, by="gene")
> head(DCmoduleData)
         gene module chromosome  source site_class    start   finish
1 FBgn0000008   grey         2R FlyBase       gene 22136968 22172834
2 FBgn0000014   grey         3R FlyBase       gene 16807214 16830049
3 FBgn0000015   blue         3R FlyBase       gene 16927210 16972236
4 FBgn0000017 purple         3L FlyBase       gene 16615866 16647882
5 FBgn0000018   grey         2L FlyBase       gene 10973443 10975293
6 FBgn0000022   grey          X FlyBase       gene   370031   370947
  gene_version gene_name gene_source   gene_biotype diffCo moduleNumber
1            1         a     FlyBase protein_coding  FALSE            0
2            1     abd-A     FlyBase protein_coding  FALSE            0
3            1     Abd-B     FlyBase protein_coding  FALSE            2
4            1       Abl     FlyBase protein_coding  FALSE           10
5            1       abo     FlyBase protein_coding  FALSE            0
6            1        ac     FlyBase protein_coding  FALSE            0
  ax_coef_variation gn_coef_variation
1          4.391402          4.992450
2          3.755532          3.789943
3          1.571546          2.057492
4          1.473917          2.260144
5          1.146076          1.412530
6          1.181460          1.939278
> str(DCmoduleData)
'data.frame':	16292 obs. of  15 variables:
 $ gene             : chr  "FBgn0000008" "FBgn0000014" "FBgn0000015" "FBgn0000017" ...
 $ module           : chr  "grey" "grey" "blue" "purple" ...
 $ chromosome       : chr  "2R" "3R" "3R" "3L" ...
 $ source           : chr  "FlyBase" "FlyBase" "FlyBase" "FlyBase" ...
 $ site_class       : chr  "gene" "gene" "gene" "gene" ...
 $ start            : int  22136968 16807214 16927210 16615866 10973443 370031 13222951 15350239 29991144 24393896 ...
 $ finish           : int  22172834 16830049 16972236 16647882 10975293 370947 13259517 15379064 29993411 24457157 ...
 $ gene_version     : int  1 1 1 1 1 1 1 1 1 1 ...
 $ gene_name        : chr  "a" "abd-A" "Abd-B" "Abl" ...
 $ gene_source      : chr  "FlyBase" "FlyBase" "FlyBase" "FlyBase" ...
 $ gene_biotype     : chr  "protein_coding" "protein_coding" "protein_coding" "protein_coding" ...
 $ diffCo           : Factor w/ 2 levels "FALSE","TRUE": 1 1 1 1 1 1 1 1 2 2 ...
 $ moduleNumber     : num  0 0 2 10 0 0 0 1 4 6 ...
 $ ax_coef_variation: num  4.39 3.76 1.57 1.47 1.15 ...
 $ gn_coef_variation: num  4.99 3.79 2.06 2.26 1.41 ...
> 
> write.csv(DCmoduleData, file="./results/DC_modules.csv", row.names=F, quote=F)
> DCmoduleData <- read.csv("./results/DC_modules.csv")
> str(DCmoduleData)
'data.frame':	16292 obs. of  15 variables:
 $ gene             : chr  "FBgn0000008" "FBgn0000014" "FBgn0000015" "FBgn0000017" ...
 $ module           : chr  "grey" "grey" "blue" "purple" ...
 $ chromosome       : chr  "2R" "3R" "3R" "3L" ...
 $ source           : chr  "FlyBase" "FlyBase" "FlyBase" "FlyBase" ...
 $ site_class       : chr  "gene" "gene" "gene" "gene" ...
 $ start            : int  22136968 16807214 16927210 16615866 10973443 370031 13222951 15350239 29991144 24393896 ...
 $ finish           : int  22172834 16830049 16972236 16647882 10975293 370947 13259517 15379064 29993411 24457157 ...
 $ gene_version     : int  1 1 1 1 1 1 1 1 1 1 ...
 $ gene_name        : chr  "a" "abd-A" "Abd-B" "Abl" ...
 $ gene_source      : chr  "FlyBase" "FlyBase" "FlyBase" "FlyBase" ...
 $ gene_biotype     : chr  "protein_coding" "protein_coding" "protein_coding" "protein_coding" ...
 $ diffCo           : logi  FALSE FALSE FALSE FALSE FALSE FALSE ...
 $ moduleNumber     : int  0 0 2 10 0 0 0 1 4 6 ...
 $ ax_coef_variation: num  4.39 3.76 1.57 1.47 1.15 ...
 $ gn_coef_variation: num  4.99 3.79 2.06 2.26 1.41 ...
> 
> ##################################
> ##	correlation distributions	##
> ##################################
> 
> 	#return unsigned correlation matrices by square rooting
> adjList <- list(ax=sqrt(AdjMatAx * sign(AdjMatAx)), gn=sqrt(AdjMatGn * sign(AdjMatGn)))
> 
> 	#look for differences in median correlation
> lapply(adjList, median)
$ax
[1] 0.1805986

$gn
[1] 0.1888545

> wilcox.test(x=adjList$ax, y=adjList$gn, alternative="l")

	Wilcoxon rank sum test with continuity correction

data:  adjList$ax and adjList$gn
W = 3.4177e+16, p-value < 2.2e-16
alternative hypothesis: true location shift is less than 0

> 
> 	#remove duplicate values
> adjListAsymm <- lapply(adjList, function(x){
+ 	x[row(x) > col(x)] <- NA
+ 	diag(x) <- NA
+ 	x}
+ )
> 
> 	#look at distributions
> ecdfList <- lapply(adjListAsymm, function(x) {ecdf(x)})
> 
> dev.new()
dev.new(): using pdf(file="Rplots15.pdf")
> plot(ecdfList$ax, col=alpha(2, 0.75), lwd=1, xlab="Coefficient of correlation", ylab="Cumulative proportion", las=1, main="Cumulative density", xlim=c(0, 0.8))
> lines(ecdfList$gn, col=alpha(4, 0.75), lwd=1)
> legend("bottomright", lwd=3, col=c(2,4), legend=c("Axenic", "Gnotobiotic"), bty="n", cex=2)
> dev.off()
null device 
          1 
> 
> 	#test for overall differences in distributions
> ks.test(adjListAsymm$ax, adjListAsymm$gn)

	Two-sample Kolmogorov-Smirnov test

data:  adjListAsymm$ax and adjListAsymm$gn
D = 0.022545, p-value < 2.2e-16
alternative hypothesis: two-sided

Warning message:
In ks.test(adjListAsymm$ax, adjListAsymm$gn) :
  p-value will be approximate in the presence of ties
> 
> mods <- DCmoduleData[,c("gene", "gene_name", "moduleNumber", "diffCo")]
> head(mods)
         gene gene_name moduleNumber diffCo
1 FBgn0000008         a            0  FALSE
2 FBgn0000014     abd-A            0  FALSE
3 FBgn0000015     Abd-B            2  FALSE
4 FBgn0000017       Abl           10  FALSE
5 FBgn0000018       abo            0  FALSE
6 FBgn0000022        ac            0  FALSE
> colnames(mods) <- c("geneID", "geneName", "moduleNumber", "DC")
> dim(mods)
[1] 16292     4
> str(mods)
'data.frame':	16292 obs. of  4 variables:
 $ geneID      : chr  "FBgn0000008" "FBgn0000014" "FBgn0000015" "FBgn0000017" ...
 $ geneName    : chr  "a" "abd-A" "Abd-B" "Abl" ...
 $ moduleNumber: int  0 0 2 10 0 0 0 1 4 6 ...
 $ DC          : logi  FALSE FALSE FALSE FALSE FALSE FALSE ...
> if(class(mods$moduleNumber)!="numeric") mods$moduleNumber <- as.numeric(as.character(mods$moduleNumber))
> if(class(mods$geneID)!="character") mods$geneID <- as.character(mods$geneID)
> 
> dim(AdjMatAx); dim(AdjMatGn)
[1] 16292 16292
[1] 16292 16292
> class(rownames(AdjMatAx))
[1] "character"
> class(rownames(AdjMatGn))
[1] "character"
> class(colnames(AdjMatAx))
[1] "character"
> class(colnames(AdjMatGn))
[1] "character"
> 
> 	#remove unassigned genes
> adj <- lapply(list(ax=AdjMatAx, gn=AdjMatGn), function(x){
+ 	noms <- subset(mods, moduleNumber!=0)$geneID
+ 	x[rownames(x) %in% noms, colnames(x) %in% noms]
+ })
> lapply(adj, dim)
$ax
[1] 7744 7744

$gn
[1] 7744 7744

> 
> modsAss <- droplevels(subset(mods, moduleNumber!=0))
> 
> 	#vector of modules showing within-module changes
> dc_within <- c(4,5,6,8)
> 
> 	#vectors of modules showing between-module changes
> dc_betweenA <- c(5,7)
> dc_betweenB <- c(11, 9)
> 
> 	#reorder the module info
> MODS <- mods
> mods <- mods[match(rownames(adj[1][[1]]), mods$geneID),]
> 
> 	#unsign the coexpression metrics
> 	#and remove the guff
> adjUnsigned <- lapply(adj, function(x){
+ 	x <- x * sign(x)
+ 	x[lower.tri(x, diag=T)] <- NA
+ 	x
+ })
> ADJUNSIGNED <- adjUnsigned
> 
> adjFull <- lapply(list(ax=AdjMatAx, gn=AdjMatGn), function(x){
+ 	x <- x * sign(x)
+ 	x[lower.tri(x, diag=T)] <- NA
+ 	x
+ })
> 
> lapply(adjFull, dim)
$ax
[1] 16292 16292

$gn
[1] 16292 16292

> 
> 	#save
> save(adjFull, file="./rData/adjFull.Rdata")
> load("./rData/adjFull.Rdata")
> 
> a <- adjUnsigned$ax[which(!is.na(adjUnsigned$ax))]
> b <- adjUnsigned$gn[which(!is.na(adjUnsigned$gn))]
> wilcox.test(a, b); wilcox.test(a, b, paired=T)

	Wilcoxon rank sum test with continuity correction

data:  a and b
W = 3.8661e+14, p-value < 2.2e-16
alternative hypothesis: true location shift is not equal to 0


	Wilcoxon signed rank test with continuity correction

data:  a and b
V = 1.6541e+14, p-value < 2.2e-16
alternative hypothesis: true location shift is not equal to 0

> 
> ##	make data frame	##
> if(exists("CIdf")) rm(CIdf)
> 
> 	#modules with sig within-module changes
> for(i in dc_within){
+ 	print(i)
+ 		if(exists("CIdf")==F){
+ 		x <- adjUnsigned$ax[mods$moduleNumber==i, mods$moduleNumber==i]
+ 		dc <- T
+ CIdf <- data.frame(microbiota=rep("axenic", length(x)), DC=rep(dc, length(x)), module=rep(i, length(x)), CI=as.vector(x))
+ 		x <- adjUnsigned$gn[mods$moduleNumber==i, mods$moduleNumber==i]
+ CIdf <- rbind(CIdf, data.frame(microbiota=rep("gnotobiotic", length(x)), DC=rep(dc, length(x)), module=rep(i, length(x)), CI=as.vector(x)))
+ 		print(dim(CIdf))
+ 	}else{
+ 		x <- adjUnsigned$ax[mods$moduleNumber==i, mods$moduleNumber==i]
+ 		dc <- T
+ CIdf <- rbind(CIdf, data.frame(microbiota=rep("axenic", length(x)), DC=rep(dc, length(x)), module=rep(i, length(x)), CI=as.vector(x))); dim(CIdf)
+ 		x <- adjUnsigned$gn[mods$moduleNumber==i, mods$moduleNumber==i]
+ CIdf <- rbind(CIdf, data.frame(microbiota=rep("gnotobiotic", length(x)), DC=rep(dc, length(x)), module=rep(i, length(x)), CI=as.vector(x)))
+ 
+ 	}
+ 	print(nrow(CIdf))
+ }
[1] 4
[1] 1229312       4
[1] 1229312
[1] 5
[1] 1729312
[1] 6
[1] 2041362
[1] 8
[1] 2315162
> 
> 	#modules with sig between-module changes
> for(i in 1:length(dc_betweenA)){
+ 		a <- dc_betweenA[i]; b <- dc_betweenB[i]
+ 		x <- adjUnsigned$ax[mods$moduleNumber==a, mods$moduleNumber==b]
+ 		dc <- T
+ 		CIdf <- rbind(CIdf, data.frame(microbiota=rep("axenic", length(x)), DC=rep(dc, length(x)), module=rep(paste(a, b, sep=":"), length(x)), CI=as.vector(x))); dim(CIdf)
+ 		x <- adjUnsigned$gn[mods$moduleNumber==i, mods$moduleNumber==i]
+ 		CIdf <- rbind(CIdf, data.frame(microbiota=rep("gnotobiotic", length(x)), DC=rep(dc, length(x)), module=rep(paste(a, b, sep=":"), length(x)), CI=as.vector(x)))
+ 		print(nrow(CIdf))
+ 
+ }
[1] 9154126
[1] 10253549
> 	
> 	#non-DC bits
> 	#remove the DC parts of the network
> adjUnsignedNonsig <- adjUnsigned
> adjUnsignedNonsig <- lapply(adjUnsigned, function(x){
+ 	x[which(mods$moduleNumber %in% dc_within), which(mods$moduleNumber %in% dc_within)] <- NA
+ 	x
+ })
> 
> adjUnsignedNonsig <- lapply(adjUnsignedNonsig, function(x){
+ 	x[which(mods$moduleNumber %in% dc_betweenA), which(mods$moduleNumber %in% dc_betweenB)] <- NA
+ 	x
+ })
> 
> 	x <- adjUnsignedNonsig$ax
> 	dc <- F
> 	CIdf <- rbind(CIdf, data.frame(microbiota=rep("axenic", length(x)), DC=rep(dc, length(x)), module=rep("microbiota-independent", length(x)), CI=as.vector(x))); dim(CIdf)
[1] 70223085        4
> 	x <- adjUnsignedNonsig$gn
> 	dc <- F
> 	CIdf <- rbind(CIdf, data.frame(microbiota=rep("gnotobiotic", length(x)), DC=rep(dc, length(x)), module=rep("microbiota-independent", length(x)), CI=as.vector(x))); dim(CIdf)
[1] 130192621         4
> 
> 
> CIdf <- subset(CIdf, complete.cases(CIdf)); dim(CIdf)
[1] 60379434        4
> CIdf$ting <- ifelse(CIdf$DC==F, "Not DC", as.character(CIdf$module))
> table(CIdf$ting)

       4        5     5:11        6      7:9        8   Not DC 
  613872   249500  3426185   155630   545123   136530 55252594 
> CIdf$ting <- factor(paste(CIdf$ting, ", ", CIdf$microbiota, sep=""))
> str(CIdf)
'data.frame':	60379434 obs. of  5 variables:
 $ microbiota: chr  "axenic" "axenic" "axenic" "axenic" ...
 $ DC        : logi  TRUE TRUE TRUE TRUE TRUE TRUE ...
 $ module    : chr  "4" "4" "4" "4" ...
 $ CI        : num  3.08e-04 3.21e-01 3.97e-02 2.40e-04 8.63e-05 ...
 $ ting      : Factor w/ 14 levels "4, axenic","4, gnotobiotic",..: 1 1 1 1 1 1 1 1 1 1 ...
> table(CIdf$ting)

          4, axenic      4, gnotobiotic           5, axenic      5, gnotobiotic 
             306936              306936              124750              124750 
       5:11, axenic   5:11, gnotobiotic           6, axenic      6, gnotobiotic 
              68249             3357936               77815               77815 
        7:9, axenic    7:9, gnotobiotic           8, axenic      8, gnotobiotic 
              57545              487578               68265               68265 
     Not DC, axenic Not DC, gnotobiotic 
           27626297            27626297 
> CIdf$ting <- factor(CIdf$ting, levels=levels(CIdf$ting)[c(13,14, 1:4,7,8,11,12,5,6,9,10)])
> levels(CIdf$ting)
 [1] "Not DC, axenic"      "Not DC, gnotobiotic" "4, axenic"          
 [4] "4, gnotobiotic"      "5, axenic"           "5, gnotobiotic"     
 [7] "6, axenic"           "6, gnotobiotic"      "8, axenic"          
[10] "8, gnotobiotic"      "5:11, axenic"        "5:11, gnotobiotic"  
[13] "7:9, axenic"         "7:9, gnotobiotic"   
> 
> 	#calculate medians
> aggregate(CI ~ ting, CIdf, median)
                  ting         CI
1       Not DC, axenic 0.03967044
2  Not DC, gnotobiotic 0.05982038
3            4, axenic 0.04049689
4       4, gnotobiotic 0.19600495
5            5, axenic 0.04068275
6       5, gnotobiotic 0.28246647
7            6, axenic 0.13421750
8       6, gnotobiotic 0.39499085
9            8, axenic 0.03644986
10      8, gnotobiotic 0.22242564
11        5:11, axenic 0.04133186
12   5:11, gnotobiotic 0.08650519
13         7:9, axenic 0.23226630
14    7:9, gnotobiotic 0.15950503
> meds <- aggregate(CI ~ DC / microbiota * module, CIdf, median)
> meds
      DC  microbiota                 module         CI
1   TRUE      axenic                      4 0.04049689
2   TRUE gnotobiotic                      4 0.19600495
3   TRUE      axenic                      5 0.04068275
4   TRUE gnotobiotic                      5 0.28246647
5   TRUE      axenic                   5:11 0.04133186
6   TRUE gnotobiotic                   5:11 0.08650519
7   TRUE      axenic                      6 0.13421750
8   TRUE gnotobiotic                      6 0.39499085
9   TRUE      axenic                    7:9 0.23226630
10  TRUE gnotobiotic                    7:9 0.15950503
11  TRUE      axenic                      8 0.03644986
12  TRUE gnotobiotic                      8 0.22242564
13 FALSE      axenic microbiota-independent 0.03967044
14 FALSE gnotobiotic microbiota-independent 0.05982038
> meds$module <- factor(meds$module)
> 
> 	#calculate fold-changes
> medsMat <- cbind(meds$CI[seq(1, 13, by=2)], meds$CI[seq(2, 14, by=2)])
> 
> rownames(medsMat) <- levels(meds$module)
> colnames(medsMat) <- levels(meds$microbiota)
> medsMat
                             [,1]       [,2]
4                      0.04049689 0.19600495
5                      0.04068275 0.28246647
5:11                   0.04133186 0.08650519
6                      0.13421750 0.39499085
7:9                    0.23226630 0.15950503
8                      0.03644986 0.22242564
microbiota-independent 0.03967044 0.05982038
> FCs <- (medsMat[,2] - medsMat[,1]) / medsMat[,1]
> FCs
                     4                      5                   5:11 
             3.8400000              5.9431510              1.0929424 
                     6                    7:9                      8 
             1.9429161             -0.3132666              5.1022352 
microbiota-independent 
             0.5079331 
> 
> 	#fold-differences
> medsMat[,2] - medsMat[,1]
                     4                      5                   5:11 
            0.15550806             0.24178372             0.04517334 
                     6                    7:9                      8 
            0.26077334            -0.07276128             0.18597578 
microbiota-independent 
            0.02014993 
> 
> pdf("./plots/CIs.pdf"); par(lwd=1, bty="n", cex=1.25, mar=c(10,4, 4, 2))
> plot(CI ~ ting, CIdf, las=2, xlab="", ylab="Coexpression Index", yaxt="n", outline=F, ylim=c(0,1), border=rep(c(2,4),7)); 
> axis(side=1, at=1:length(levels(CIdf$ting)), lwd=1, las=2, labels=levels(CIdf$ting))
> axis(side=2, lwd=1, las=2)
> dev.off()
null device 
          1 
> 
> ##############################
> ##	plot interesting genes	##
> ##############################
> 
> 	#custom plot for nutrient sensing pathways
> 	counteds <- data.frame(subset(normCounts, rownames(normCounts) %in% geneInfo[geneInfo$gene_name %in% NSgenes,]$gene_id))
> 	counteds$gene_id <- rownames(counteds)
> 	counteds <- merge(counteds, geneInfo[geneInfo$gene_name %in% NSgenes,], by="gene_id")
> 	counteds <- counteds[match(NSgenes, counteds$gene_name),]
> 	rownames(counteds) <- counteds$gene_name
> 	counteds <- counteds[, colnames(counteds) %in% paste(dataInd$genotype, dataInd$microbiota, sep="_")]
> 	counteds <- t(counteds)
> 	axCor <- cor(counteds[grepl("a", rownames(counteds)),], method="spearman")
> 	gnCor <- cor(counteds[grepl("g", rownames(counteds)),], method="spearman")
> 	corCor <- axCor
> 	corCor[which(row(axCor) > col(gnCor))] <- gnCor[which(row(axCor) > col(gnCor))]
> 	diag(corCor) <- NA
> 
> tiff("./plots/IIS-TOR.tiff", h=1000, w=1000)
> 	heatmap.2(corCor, Rowv=F, Colv=F, dendrogram="none", trace="none", scale="none", key=T, density.info="none", col=colorRampPalette(c("mediumpurple4", "purple", "white", "orange", "darkorange3"))(500), cellnote=round(corCor, 2), notecol=1, rowsep=1:nrow(corCor), colsep=1:ncol(corCor), sepcolor="grey", notecex=2, na.color="grey")
> dev.off()
null device 
          1 
> 
> 
> ##########################
> ##	cytoscape output	##
> ##########################
> 
> 	#some parameters
> RTN <- labels2colors(dmhd2_merged$colors) %in% sigMods
> FP <- "./cytoscapeInputs/"
> THRSH <- 0.75
> 
> 	#reassign names of the adjacency matrices as "real" names, not FBids
> geneInfoLite <- droplevels(subset(data.frame(gene_id=geneInfo$gene_id, gene_name=geneInfo$gene_name), gene_id %in% colnames(AdjMatAx)))
> head(geneInfoLite$gene_id)
[1] "FBgn0267431" "FBgn0267430" "FBgn0266747" "FBgn0086917" "FBgn0010247"
[6] "FBgn0086378"
> head(colnames(AdjMatAx))
[1] "FBgn0000008" "FBgn0000014" "FBgn0000015" "FBgn0000017" "FBgn0000018"
[6] "FBgn0000022"
> geneInfoLite <- geneInfoLite[match(colnames(AdjMatAx), geneInfoLite$gene_id),]
> head(geneInfoLite$gene_id)
[1] "FBgn0000008" "FBgn0000014" "FBgn0000015" "FBgn0000017" "FBgn0000018"
[6] "FBgn0000022"
> all(geneInfoLite$gene_id == colnames(AdjMatAx))
[1] TRUE
> all(colnames(AdjMatAx) == rownames(AdjMatGn))
[1] TRUE
> 
> colnames(AdjMatAx) <- rownames(AdjMatAx) <- colnames(AdjMatGn) <- rownames(AdjMatGn) <- geneInfoLite$gene_name
> 
> 	#make smaller matrices of just the significant modules
> AdjMatAx_sig <- AdjMatAx[RTN, RTN]
> AdjMatGn_sig <- AdjMatGn[RTN, RTN]
> 
> 	#write the whole network and the significant modules to cytoscape
> exportNetworkToCytoscape(adjMat=AdjMatAx, edgeFile=paste(FP, THRSH, "all_axenic_edges_whole.txt", sep=""), nodeFile=paste(FP, THRSH, "all_axenic_nodes_whole.txt", sep=""), nodeAttr=labels2colors(dmhd2_merged$colors), threshold=THRSH)
$edgeData
                                            fromNode
1                                              Abd-B
2                                                 ac
3                                                 ac
4                                                 ac
5                                                 ac
6                                             Acph-1
7                                        nAChRalpha1
8                                        nAChRalpha1
9                                        nAChRalpha1
10                                           mAChR-A
11                                           mAChR-A
12                                           mAChR-A
13                                           mAChR-A
14                                             Act5C
15                                            Act42A
16                                            Act88F
17                                              ade3
18                                               adp
19                                               Ald
20                                             AnxB9
21                                             AnxB9
22                                            AnxB10
23                                                ap
24                                             RpLP0
25                                             RpLP0
26                                             RpLP0
27                                              Appl
28                                              Appl
29                                              Appl
30                                              Appl
31                                              Appl
32                                              aret
33                                              aret
34                                              aret
35                                              aret
36                                              Arl1
37                                              Arl1
38                                               arm
39                                               asp
40                                               asp
41                                               asp
42                                               asp
43                                               asp
44                                               asp
45                                              aurA
46                                              aurA
47                                              aurA
48                                              aurA
49                                              aurA
50                                              aurA
51                                              aurA
52                                              aurA
53                                              aurA
54                                              aurA
55                                               awd
56                                               awd
57                                               awd
58                                               awd
59                                               awd
60                                               ben
61                                               ben
62                                               ben
63                           FBgn0000182+FBgn0266459
64                           FBgn0000182+FBgn0266459
65                           FBgn0000182+FBgn0266459
66                           FBgn0000182+FBgn0266459
67                           FBgn0000182+FBgn0266459
68                           FBgn0000182+FBgn0266459
69                           FBgn0000182+FBgn0266459
70                           FBgn0000182+FBgn0266459
71                           FBgn0000182+FBgn0266459
72                           FBgn0000182+FBgn0266459
73                           FBgn0000182+FBgn0266459
74                           FBgn0000182+FBgn0266459
75                           FBgn0000182+FBgn0266459
76                           FBgn0000182+FBgn0266459
77                                              BicD
78                                                br
79                                               brm
80                                               brm
81                                               brm
82                                               brm
83                                              capu
84                                              capu
85                                              capu
86                                              capu
87                                              capu
88                                              capu
89                                              capu
90                                          CkIIbeta
91                                          CkIIbeta
92                                          CkIIbeta
93                                               Cat
94                                            Pka-C1
95                                            Pka-C1
96                                            Pka-C1
97                                            Pka-C2
98                                            Pka-C2
99                                            Pka-C2
100                                           Pka-C2
101                                           Pka-C2
102                                             Cec2
103                                            Cp190
104                                             salr
105                                            Cg25C
106                                            Cg25C
107                                            Cg25C
108                                             chic
109                                              cin
110                                               ck
111                                              Chc
112                                               cm
113                                             Cp19
114                                              csw
115                                              csw
116                                              csw
117                                              cta
118                                              cta
119                                              cta
120                                              cta
121                                             CycB
122                                             CycB
123                                         Cyt-b5-r
124                                         Cyt-b5-r
125                                          Cyt-c-p
126                                          Cyt-c-p
127                                               D1
128                                            Sap-r
129                                             Dhod
130                                             Dhod
131                                             Dhod
132                                              Lar
133                                              dnc
134                                              dnc
135                                              dnc
136                                              dnc
137                                              dnc
138                                              dpp
139                                               Dr
140                                               Dr
141                                              dsh
142                                              eag
143                                              eag
144                                              eag
145                                              eas
146                                            E(bx)
147                                            E(bx)
148                                            E(bx)
149                                            E(bx)
150                                              EcR
151                                              EcR
152                                              EcR
153                                              EcR
154                                              EcR
155                                              EcR
156                                              EcR
157                                               ed
158                                      Ef1alpha48D
159                                               eg
160                                              egl
161                                          Eip71CD
162                                           Eip75B
163                                           Eip75B
164                                               en
165                                              ena
166                                              ena
167                                            E(Pc)
168                                            E(Pc)
169                                            E(Pc)
170                                            E(Pc)
171                                              exu
172                                              fkh
173                                              fkh
174                                              fkh
175                                              flw
176                                              flw
177                                              flw
178                                              flw
179                                              flw
180                                              flw
181                                              flw
182                                            FMRFa
183                                              fog
184                                              fog
185                                              for
186                                              for
187                                              FER
188                                              FER
189                                              FER
190                                               fw
191                                               fy
192                                               fz
193                                                g
194                                          Galphai
195                                         Gbeta13F
196                                         Gbeta13F
197                                         Gbeta13F
198                                         Gbeta13F
199                                         Gbeta13F
200                                         Gbeta13F
201                                         Gbeta13F
202                                         Gbeta13F
203                                         Gbeta13F
204                                         Gbeta13F
205                                         Gbeta13F
206                                               Gl
207                                              Glt
208                                              Glt
209                                          Galphao
210                                          Galphao
211                                          Galphao
212                                          Galphao
213                                          Galphao
214                                          Galphao
215                                          Galphao
216                                          Galphao
217                                          Galphao
218                                             grau
219                                              Grd
220                                              Grd
221                                              Grd
222                                              Grd
223                                              grk
224                                              grn
225                                              gsb
226                                                H
227                                                H
228                                                H
229                                            Hex-C
230                                              hfw
231                                               hk
232                                               Hn
233                                               Hn
234                                          Hsc70-2
235                                          Hsc70-2
236                                          Hsc70-2
237                                          Hsc70-2
238                                          Hsc70-2
239                                          Hsc70-2
240                                          Hsc70-2
241                                          Hsc70-2
242                                          Hsc70-2
243                                          Hsc70-2
244                                          Hsc70-2
245                                          Hsc70-2
246                                          Hsc70-2
247                          FBgn0001228+FBgn0001223
248                          FBgn0001234+FBgn0263537
249                                              hth
250                                               if
251                                            ImpE3
252                                               ix
253                                               ix
254                                               ix
255                                               ix
256                                             janB
257                                             janB
258                                             janB
259                                             janB
260                                             janB
261                                             janB
262                                             janB
263                                              Jra
264                                              kar
265                                              Khc
266                                              Khc
267                                              Khc
268                                              Khc
269                                              Khc
270                                             kl-2
271                                              egh
272                                              Hlc
273                                           Grip91
274                                           Grip91
275                                            NimC3
276                                            NimC3
277                                            NimC3
278                                            NimC3
279                                            NimC3
280                                            NimC3
281                                          CIAPIN1
282                                              esg
283                                         l(2)35Di
284                                         l(2)35Di
285                                         l(2)35Di
286                                         l(2)35Di
287                                         l(2)35Di
288                                         l(2)35Di
289                                         l(2)35Di
290                                         l(2)35Di
291                                         l(2)35Di
292                                         l(2)35Di
293                                         l(2)35Di
294                                         l(2)35Di
295                                         l(2)35Di
296                                         l(2)35Di
297                                         l(2)35Di
298                                         l(2)35Di
299                                         l(2)35Di
300                                         l(2)35Di
301                                         l(2)35Di
302                                         l(2)35Di
303                                         l(2)35Di
304                                         l(2)35Di
305                                         l(2)35Di
306                                         l(2)35Di
307                                         l(2)35Di
308                                       Ca-alpha1D
309                                         Cyp303a1
310                                              crp
311                                              crp
312                                          CG10561
313                                              swm
314                                           l(2)gl
315                                           l(2)gl
316                                              dco
317                                              hyd
318                                          l(3)mbt
319                          FBgn0002466+FBgn0266678
320                                              Lam
321                                              lds
322                                         Lsp1beta
323                                        Lsp1gamma
324                                           Mal-A1
325                                             sens
326                                             sens
327                                            RpS5a
328                                            RpS5a
329                                            RpS5a
330                                            RpS5a
331                                            RpS5a
332                                            RpS5a
333                                            RpS5a
334                                            RpS5a
335                                            RpS5a
336                                            RpS5a
337                                            RpS5a
338                                            RpS5a
339                                            RpS5a
340                                            RpS5a
341                                            RpS5a
342                                            RpS5a
343                                            RpS5a
344                                            RpS5a
345                                            RpS5a
346                                            RpS5a
347                                            RpS5a
348                                            RpS5a
349                                            RpS5a
350                                            RpS5a
351                                            RpS5a
352                                            RpS5a
353                                            RpLP1
354                                            RpLP1
355                                            RpLP1
356                                            RpLP1
357                                            RpLP1
358                                            RpLP1
359                                            RpLP1
360                                            RpLP1
361                                            RpLP1
362                                            RpLP1
363                                            RpLP1
364                                            RpLP1
365                                            RpLP1
366                                            RpLP1
367                                            RpLP1
368                                            RpLP1
369                                            RpLP1
370                                            RpLP1
371                                            RpLP1
372                                            RpLP1
373                                            RpLP1
374                                            RpLP1
375                                            RpLP1
376                                            RpLP1
377                                            RpLP1
378                                            RpL19
379                                            RpL19
380                                            RpL19
381                                            RpL19
382                                            RpL19
383                                            RpL19
384                                            RpL19
385                                            RpL19
386                                            RpL19
387                                            RpL19
388                                            RpL19
389                                            RpL19
390                                            RpL19
391                                            RpL19
392                                            RpL19
393                                            RpL19
394                                            RpL19
395                                            RpL19
396                                            RpL19
397                                            RpL19
398                                     E(spl)m3-HLH
399                                     E(spl)m3-HLH
400                                             RpS3
401                                             RpS3
402                                             RpS3
403                                             RpS3
404                                             RpS3
405                                             RpS3
406                                             RpS3
407                                             RpS3
408                                             RpS3
409                                             RpS3
410                                             RpS3
411                                             RpS3
412                                             RpS3
413                                             RpS3
414                                             RpS3
415                                             RpS3
416                                             RpS3
417                                             RpS3
418                                             RpS3
419                                             RpS3
420                                             RpS3
421                                             RpS3
422                                             RpS3
423                                             RpS3
424                                            RpL32
425                                            RpL32
426                                            RpL32
427                                            RpL32
428                                            RpL32
429                                            RpL32
430                                            RpL32
431                                            RpL32
432                                            RpL32
433                                            RpL32
434                                            RpL32
435                                            RpL32
436                                            RpL32
437                                            RpL32
438                                            RpL32
439                                            RpL32
440                                            RpL32
441                                            RpL32
442                                            RpL32
443                                            RpL32
444                                              twe
445                                              twe
446                          FBgn0002709+FBgn0028581
447                          FBgn0002709+FBgn0028581
448                          FBgn0002709+FBgn0028581
449                          FBgn0002709+FBgn0028581
450                          FBgn0002709+FBgn0028581
451                          FBgn0002709+FBgn0028581
452                          FBgn0002709+FBgn0028581
453                          FBgn0002709+FBgn0028581
454                          FBgn0002709+FBgn0028581
455                          FBgn0002709+FBgn0028581
456                          FBgn0002709+FBgn0028581
457                          FBgn0002709+FBgn0028581
458                          FBgn0002709+FBgn0028581
459                          FBgn0002709+FBgn0028581
460                          FBgn0002709+FBgn0028581
461                          FBgn0002709+FBgn0028581
462                          FBgn0002709+FBgn0028581
463                                              Met
464                                              Met
465                                             Mlc1
466                                              mnd
467                                              mod
468                                              mod
469                                              mod
470                                              mod
471                                              mod
472                                              mod
473                                             Rpn8
474                                             Rpn8
475                                               sa
476                                          Acp26Aa
477                                          Acp26Aa
478                                          Acp26Aa
479                                           Mst87F
480                                           Mst87F
481                                           Mst87F
482                                           Mst87F
483                                           Mst87F
484                                          Mst98Ca
485                                          Mst98Ca
486                                          Mst98Ca
487                                          Mst98Ca
488                                              mud
489                                              mud
490                                              mud
491                                           mus301
492                                               na
493                                              ndl
494                                              nec
495                                             neur
496                                             neur
497                                             neur
498                                             numb
499                                             numb
500                                              otu
501                                              otu
502                                              ovo
503                                              ovo
504                                              ovo
505                                              ovo
506                                              ovo
507                                              ovo
508                                              pbl
509                                              pcx
510                                              Fib
511                                              Fib
512                                           CG2150
513                                              per
514                                              per
515                                              per
516                                             Pig1
517                                           Pkc98E
518                                           Pkc98E
519                                           Pkc98E
520                                           Pkc98E
521                                           Pkc98E
522                                               pn
523                                              pnt
524                                             polo
525                                             polo
526                                             polo
527                                             polo
528                                             polo
529                                             polo
530                                             polo
531                                             polo
532                                             polo
533                                             polo
534                                             polo
535                                             polo
536                                             polo
537                                             polo
538                                             polo
539                                             polo
540                                             polo
541                                             polo
542                                             polo
543                                          Pp1-13C
544                                          Pp1-13C
545                                          Pp1-13C
546                                          Pp1-13C
547                                          Pp1-13C
548                                          Pp1-13C
549                                          Pp1-13C
550                                          Pp1-13C
551                                          Pp1-13C
552                                          Pp1-13C
553                                          Pp1-13C
554                                          Pp1-13C
555                                          Pp1-13C
556                                          Pp1-13C
557                                          Pp1-13C
558                                          Pp1-13C
559                                          Pp1-13C
560                                          Pp1-13C
561                                          Pp1-13C
562                                          Pp1-13C
563                                     Pp1alpha-96A
564                                              Ppn
565                                              PpV
566                                              PpV
567                                              ptr
568                                               Pu
569                                              pum
570                                              pum
571                                              pum
572                                              pum
573                                              pum
574                                              pum
575                                              pum
576                                              pum
577                                              pum
578                                              put
579                                               px
580                                               px
581                                               px
582                                              qua
583                                              qua
584                                              qua
585                                              ras
586                                              ras
587                                              ras
588                                              ras
589                                              ras
590                                              ras
591                                              ras
592                                              ras
593                                              ras
594                                           Ras85D
595                                               rb
596                                             rdgB
597                                             rdgB
598                                             rdgB
599                                             rdgB
600                                          ref(2)P
601                                              Rh3
602                                              rib
603                                              rib
604                                              rib
605                                              rib
606                                              rib
607                                              rib
608                                              rib
609                                              rib
610                                              rib
611                                              rib
612                                              rib
613                                              rib
614                                              rib
615                                              rib
616                                              rib
617                                              rib
618                                               rl
619                                               rl
620                                               rl
621                                               rl
622                                               rl
623                                               rl
624                                            RpLP2
625                                            RpLP2
626                                            RpLP2
627                                            RpLP2
628                                            RpLP2
629                                            RpLP2
630                                            RpLP2
631                                            RpLP2
632                                            RpLP2
633                                            RpLP2
634                                           RpII18
635                                           RpII18
636                                           RpII18
637                                           RpII18
638                                           RpII18
639                                          RpII215
640                                          RpII215
641                                          RpII215
642                                           RpI135
643                                             RpL4
644                                             RpL4
645                                             RpL4
646                                             RpL4
647                                             RpL4
648                                             RpL4
649                                             RpL4
650                                             RpL4
651                                             RpL4
652                                             RpL4
653                                             RpL4
654                                             RpL4
655                                             RpL4
656                                             RpL4
657                                             RpL4
658                                             RpL4
659                                              rut
660                                              rut
661                          FBgn0003313+FBgn0263087
662                                              sca
663                                              Sce
664                                              Scm
665                                              Scm
666                                              Scr
667                                              Scr
668                                               sd
669                                               sd
670                                               sd
671                                               sd
672                                               Sh
673                                               Sh
674                                               Sh
675                                               Sh
676                                             Shaw
677                                              shg
678                                              skd
679                                              skd
680                                               sl
681                                               sm
682                                               sm
683                                               sm
684                                               sm
685                                               sm
686                                               sm
687                                               sm
688                                               sm
689                                               sm
690                                               sm
691                                               sm
692                                               sm
693                                               sn
694                                              Sod
695                                              Sod
696                                              Sod
697                                             spir
698                                             spir
699                                            spn-D
700                                            spn-E
701                                              spo
702                                               sr
703                                               sr
704                                               sr
705                                               sr
706                          FBgn0003502+FBgn0262374
707                          FBgn0003510+FBgn0003511
708                                               ss
709                                              sta
710                                              sta
711                                              sta
712                                              sta
713                                              sta
714                                              sta
715                                             stau
716                                             stau
717                                              stg
718                                              sub
719                                           su(Hw)
720                                       Su(var)3-7
721                                               sw
722                                              sws
723                                              sws
724                                              Syb
725                                              thr
726                                              thr
727                                             tipE
728                                             tipE
729                                             tipE
730                                              tko
731                                              tkv
732                                              tkv
733                                              tkv
734                                              tll
735                                             Egfr
736                                             Top2
737                                              trc
738                                              trc
739                                              trk
740                                              trp
741                                              trx
742                                              trx
743                                              trx
744                                              trx
745                                              trx
746                                              trx
747                                              trx
748                                              tsh
749                                              tub
750                                              tub
751                                              tub
752                                              tub
753                                              tub
754                                              tub
755                                              tub
756                                              tub
757                                      alphaTub84B
758                                      alphaTub84D
759                                      alphaTub84D
760                                      alphaTub84D
761                                      alphaTub84D
762                                      alphaTub84D
763                                      alphaTub84D
764                                       betaTub85D
765                                       betaTub85D
766                                       betaTub85D
767                                       betaTub85D
768                                       betaTub85D
769                                       betaTub85D
770                                       betaTub85D
771                                       betaTub85D
772                                       betaTub85D
773                                              twi
774                                     snRNA:U1:21D
775                                     snRNA:U1:21D
776                                     snRNA:U1:21D
777                                     snRNA:U1:21D
778                                     snRNA:U1:21D
779                                     snRNA:U1:21D
780                                     snRNA:U1:21D
781                                     snRNA:U1:21D
782                                     snRNA:U1:21D
783                                     snRNA:U1:21D
784                                     snRNA:U2:14B
785                                     snRNA:U2:14B
786                                     snRNA:U2:14B
787                                     snRNA:U3:22A
788                                            RpL40
789                                            RpL40
790                                            RpL40
791                                            RpL40
792                                            RpL40
793                                            RpL40
794                                            RpL40
795                                            RpL40
796                                           RpS27A
797                                           RpS27A
798                                           RpS27A
799                                           RpS27A
800                                           RpS27A
801                                           RpS27A
802                                           RpS27A
803                                           RpS27A
804                                           RpS27A
805                                           RpS27A
806                                           RpS27A
807                                           RpS27A
808                                              unc
809                                              Uro
810                                              vir
811                                               vn
812                                             wupA
813                                             uzip
814                                               oc
815                                               oc
816                                               oc
817                                              Tm2
818                                             boca
819                                             boca
820                                             boca
821                                             boca
822                                             boca
823                                             boca
824                                             boca
825                                             boca
826                                              kst
827                                              kst
828                                              kst
829                                           5-HT1A
830                                          Mst84Da
831                                          Mst84Da
832                                          Mst84Da
833                                          Mst84Da
834                                          Mst84Db
835                                          Mst84Db
836                                          Mst84Dc
837                                          Mst84Dc
838                                          Mst84Dc
839                                          Mst84Dc
840                                          Mst84Dc
841                                          Mst84Dc
842                                              mts
843                                              Peb
844                                              Peb
845                                              Peb
846                                    snRNA:U6:96Ac
847                                   snRNA:U2:34ABb
848                                               ct
849                                               ct
850                                               ct
851                                               ct
852                                               ct
853                                               ct
854                                               ct
855                                             nonA
856                                             nonA
857                                             Syt1
858                                             Syt1
859                                             Syt1
860                                             Syt1
861                                             Syt1
862                                             Syt1
863                                             Syt1
864                                             Syt1
865                                             Syt1
866                                             Syt1
867                                             Syt1
868                                             Syt1
869                                             Syt1
870                                             Syt1
871                                             Syt1
872                                             Syt1
873                                             Syt1
874                                             Syt1
875                                             Syt1
876                                             Syt1
877                                             Syt1
878                                             Syt1
879                                             Syt1
880                                              Rdl
881                                              Rdl
882                                              Rdl
883                                              Rdl
884                                              fwd
885                                              fwd
886                                              neb
887                                              neb
888                                              neb
889                                           Klp67A
890                                           Klp67A
891                                           Klp67A
892                                           Klp67A
893                                              unk
894                                              unk
895                                              unk
896                                           RpS14a
897                                           RpS14a
898                                           RpS14a
899                                           RpS14a
900                                           RpS14a
901                                           RpS14a
902                                           RpS14a
903                                           RpS14a
904                                           RpS14a
905                                           RpS14a
906                                           RpS14a
907                                           RpS14a
908                                           RpS14a
909                                           RpS14a
910                                           RpS14a
911                                           RpS14a
912                                           RpS14a
913                                           RpS14a
914                                            msopa
915                                            msopa
916                                            msopa
917                                             LysB
918                                             LysC
919                                             LysP
920                                             Cyp1
921                                             Cyp1
922                                             Ubc6
923                                            Su(P)
924                                            Su(P)
925                                            Su(P)
926                                             GlyP
927                                             Fur1
928                                             Fur1
929                                           Dbp73D
930                                            5-HT7
931                                            5-HT7
932                                           Cbp53E
933                                               ex
934                                             pros
935                                             pros
936                                             pros
937                                             pros
938                                             pros
939                                             pros
940                                             pros
941                                             zfh1
942                                             zfh2
943                                           Plc21C
944                                           Plc21C
945                                           Plc21C
946                                                R
947                                                R
948                                                R
949                                              drk
950                                              drk
951                                              drk
952                                              drk
953                                              drk
954                                                N
955                                           fs(1)N
956                                              fru
957                                           fs(1)h
958                                           fs(1)h
959                                           fs(1)h
960                                              mys
961                                              mys
962                                              mys
963                                          Ccp84Af
964                                          Ccp84Ab
965                                          Ccp84Aa
966                                             retn
967                                          His3.3B
968                                           Hrb27C
969                                           Hrb27C
970                                           Hrb27C
971                                           Hrb27C
972                                             Bx42
973                                             ph-d
974                                             ph-d
975                                             ph-d
976                                              bap
977                                           Eip78C
978                                             RpS2
979                                              cdi
980                                              cdi
981                                              cdi
982                                              cdi
983                                              cdi
984                                             scrt
985                                             scrt
986                                              orb
987                                              orb
988                                              orb
989                                              orb
990                                              orb
991                                              orb
992                                              orb
993                                              orb
994                                              orb
995                                              orb
996                                         Scsalpha
997                                         Scsalpha
998                                         Scsalpha
999                                         Scsalpha
1000                                             tws
1001                                             tws
1002                                             tws
1003                                             tws
1004                                             tws
1005                                             tws
1006                                             tws
1007                                             tws
1008                                             tws
1009                                             tws
1010                                           fd59A
1011                                            Prat
1012                                            Prat
1013                                            Prat
1014                                            Prat
1015                                           Rb97D
1016                                      14-3-3zeta
1017                                      14-3-3zeta
1018                                      14-3-3zeta
1019                                            Gnf1
1020                                            Gnf1
1021                                            Top1
1022                                             gig
1023                                            ash1
1024                                            ash1
1025                                            ash1
1026                                            ash1
1027                                           RpS17
1028                                           RpS17
1029                                           RpS17
1030                                           RpS17
1031                                           RpS17
1032                                           RpS17
1033                                           RpS17
1034                                           RpS17
1035                                           RpS17
1036                                           RpS17
1037                                           RpS17
1038                                           RpS17
1039                                           RpS17
1040                                           RpS17
1041                                           RpS17
1042                                           RpS17
1043                                            Rab3
1044                                            Rab3
1045                                            Rab3
1046                                            Rab3
1047                                            Rab3
1048                                            Rab3
1049                                            Rab3
1050                                            RpL7
1051                                            RpL7
1052                                            RpL7
1053                                            RpL7
1054                                            RpL7
1055                                            RpL7
1056                                            RpL7
1057                                            RpL7
1058                                            RpL7
1059                                            RpL7
1060                                            RpL7
1061                                            RpL7
1062                                            RpL7
1063                                            RpL7
1064                                            RpL7
1065                                            RpL7
1066                                            RpL7
1067                                            RpL7
1068                                            RpL7
1069                                            RpL7
1070                                            RpL7
1071                                             yem
1072                                           Sox15
1073                                             faf
1074                                             fln
1075                         FBgn0005654+FBgn0085344
1076                         FBgn0005654+FBgn0085344
1077                         FBgn0005654+FBgn0085344
1078                         FBgn0005654+FBgn0085344
1079                         FBgn0005654+FBgn0085344
1080                         FBgn0005654+FBgn0085344
1081                         FBgn0005654+FBgn0085344
1082                         FBgn0005654+FBgn0085344
1083                         FBgn0005654+FBgn0085344
1084                         FBgn0005654+FBgn0085344
1085                         FBgn0005654+FBgn0085344
1086                         FBgn0005654+FBgn0085344
1087                                              bt
1088                                     Aats-glupro
1089                                     Aats-glupro
1090                                     Aats-glupro
1091                                             dac
1092                                            Aef1
1093                                             gcl
1094                                             Con
1095                                         betaCOP
1096                                            CanB
1097                                           RpL23
1098                                           RpL23
1099                                           RpL23
1100                                           RpL23
1101                                           RpL23
1102                                           RpL23
1103                                             hig
1104                                       alpha-Cat
1105                                       alpha-Cat
1106                                       alpha-Cat
1107                                     ATPsyn-beta
1108                                             Gel
1109                                             Gel
1110                                             Gel
1111                                             Gel
1112                                            HmgZ
1113                                             Klc
1114                                             Lac
1115                                            Parp
1116                                            Rbp4
1117                                            Rbp4
1118                                            Rbp4
1119                                            Rbp4
1120                                           RpS13
1121                                           RpS13
1122                                           RpS13
1123                                           RpS13
1124                                           RpS13
1125                                           RpS13
1126                                           RpS13
1127                                           RpS13
1128                                           RpS13
1129                                           RpS13
1130                                           RpS13
1131                                           RpS13
1132                                           RpS13
1133                                           RpS13
1134                                           RpS13
1135                                           RpS13
1136                                           RpS13
1137                                           RpS13
1138                                           RpS13
1139                                           RpS13
1140                                           RpS13
1141                                           RpS13
1142                                           RpS13
1143                                           RpS13
1144                                           RpS13
1145                                           RpS13
1146                                           RpS13
1147                                           RpS13
1148                                             Uch
1149                                             ng4
1150                                          pigeon
1151                                          pigeon
1152                                          pigeon
1153                                          pigeon
1154                                          pigeon
1155                                          Cks30A
1156                                            CycD
1157                                            CycD
1158                                             Tbh
1159                                            Rac1
1160                                            Rac1
1161                                           140up
1162                                          Arf79F
1163                                          Arf79F
1164                                          Arf79F
1165                                          Arf79F
1166                                          Nc73EF
1167                                            Akt1
1168                                             Dbi
1169                                             Dbi
1170                                             Dbi
1171                                             Dbi
1172                                             Dbi
1173                                             htl
1174                                             htl
1175                                          Gtp-bp
1176                                          Gtp-bp
1177                                           Lrr47
1178                                           Lrr47
1179                                            RpS9
1180                                            RpS9
1181                                            RpS9
1182                                          RpL18A
1183                                          RpL18A
1184                                          RpL18A
1185                                          RpL18A
1186                                          RpL18A
1187                                          RpL18A
1188                                          RpL18A
1189                                          RpL18A
1190                                          RpL18A
1191                                          RpL18A
1192                                          RpL18A
1193                                          RpL18A
1194                                          RpL18A
1195                                          RpL18A
1196                                          RpL18A
1197                                          RpS19a
1198                                            SerT
1199                                             TH1
1200                                            mtrm
1201                                            Wnt4
1202                                            tutl
1203                                            tutl
1204                                            tutl
1205                                            tutl
1206                                            tutl
1207                                            tutl
1208                                            tutl
1209                                            tutl
1210                                            tutl
1211                                          kermit
1212                                          kermit
1213                                          kermit
1214                                          kermit
1215                                          kermit
1216                                          kermit
1217                                          kermit
1218                                          kermit
1219                                          kermit
1220                                             wal
1221                                            Phb2
1222                                            Phb2
1223                                             sbb
1224                                       Prosbeta1
1225                                       Prosbeta1
1226                                       Prosbeta1
1227                                            Sply
1228                                            Sply
1229                                            Sply
1230                                       l(2)06225
1231                                       l(2)06225
1232                                          Nup214
1233                                          Nup214
1234                                          Nup214
1235                                       l(3)01239
1236                                       l(3)01239
1237                                       l(3)01239
1238                                       l(3)01239
1239                                       l(3)01239
1240                                       l(3)01239
1241                                       l(3)01239
1242                                       l(3)01239
1243                                       l(3)01239
1244                                       l(3)01239
1245                                            atms
1246                                            atms
1247                                            atms
1248                                       l(3)03670
1249                                             Gug
1250                                       l(3)07882
1251                                       l(3)07882
1252                                       l(3)07882
1253                                       l(3)07882
1254                                       l(3)07882
1255                                       l(3)07882
1256                                         SsRbeta
1257                                             bol
1258                                             bol
1259                                             bol
1260                                             bol
1261                                             bol
1262                                             bol
1263                                             bol
1264                                             bol
1265                                             bol
1266                                             bol
1267                                             bol
1268                                             bol
1269                                             bol
1270                                             bol
1271                                             bol
1272                                             bol
1273                                             blw
1274                                             blw
1275                                             blw
1276                                             blw
1277                                              ox
1278                                              ox
1279                                              ox
1280                                              ox
1281                                              ox
1282                                             poe
1283                                             poe
1284                                             ken
1285                                       ms(2)35Ci
1286                                       ms(2)35Ci
1287                                       ms(2)35Ci
1288                                       ms(2)35Ci
1289                                       ms(2)35Ci
1290                                       ms(2)35Ci
1291                                       ms(2)35Ci
1292                                       ms(2)35Ci
1293                                       ms(2)35Ci
1294                                       ms(2)35Ci
1295                                       ms(2)35Ci
1296                                       ms(2)35Ci
1297                                       ms(2)35Ci
1298                                       ms(2)35Ci
1299                                       ms(2)35Ci
1300                                       ms(2)35Ci
1301                                       ms(2)35Ci
1302                                       ms(2)35Ci
1303                                          Hsp60B
1304                                          Hsp60B
1305                                          Hsp60B
1306                                          Hsp60B
1307                                          Hsp60B
1308                                          Hsp60B
1309                                          Hsp60B
1310                                          Hsp60B
1311                                          Hsp60B
1312                                          Hsp60B
1313                                          Hsp60B
1314                                          Hsp60B
1315                                          Hsp60B
1316                                          Hsp60B
1317                                          Hsp60B
1318                                          Hsp60B
1319                                          Hsp60B
1320                                          Hsp60B
1321                                          Hsp60B
1322                                          Hsp60B
1323                                          Hsp60B
1324                                          Hsp60B
1325                                         Sema-1a
1326                                         Sema-2a
1327                                           RpL13
1328                                           RpL13
1329                                           RpL13
1330                                           RpL13
1331                                           RpL13
1332                                           RpL13
1333                                          Obp19d
1334                                          Obp84a
1335                                            RpS4
1336                                            RpS4
1337                                            RpS4
1338                                            RpS4
1339                                            RpS4
1340                                            RpS4
1341                                            RpS4
1342                                            RpS4
1343                                            RpS4
1344                                            RpS4
1345                                             RyR
1346                                          Snap25
1347                                             a10
1348                                              a5
1349                                          mtacp1
1350                                          mtacp1
1351                                          mtacp1
1352                                          mtacp1
1353                                          mtacp1
1354                                          mtacp1
1355                                          mtacp1
1356                                          mtacp1
1357                                          mtacp1
1358                                          mtacp1
1359                                          mtacp1
1360                                          mtacp1
1361                                       l(3)neo18
1362                                       l(3)neo18
1363                                       l(3)neo18
1364                                            Ssdp
1365                                            Ssdp
1366                                        SrpRbeta
1367                                        SrpRbeta
1368                                         Acp36DE
1369                                         Acp36DE
1370                                         Acp36DE
1371                                         Acp36DE
1372                                             Bzd
1373                                             Bzd
1374                                             can
1375                                             cpb
1376                                             caz
1377                                           Cdc37
1378                                            Trp1
1379                                             fng
1380                                             fzo
1381                                             fzo
1382                                             fzo
1383                                             fzo
1384                                             fzo
1385                                             fzo
1386                                             fzo
1387                                             fzo
1388                                             fzo
1389                                             fzo
1390                                             fzo
1391                                             fzo
1392                                            Iswi
1393                                           Klp3A
1394                                           Klp3A
1395                                           Klp3A
1396                                           Klp3A
1397                                           Klp3A
1398                                           Klp3A
1399                                           Klp3A
1400                                           Klp3A
1401                                           Klp3A
1402                                           Klp3A
1403                                           Klp3A
1404                                           Klp3A
1405                                           Klp3A
1406                                           Klp3A
1407                                           Klp3A
1408                                           Klp3A
1409                                            Pms2
1410                                             msi
1411                                             msi
1412                                             msi
1413                                             msi
1414                                             msi
1415                                             msi
1416                                             msi
1417                                             msi
1418                                             msi
1419                                             msi
1420                                             msi
1421                                             msi
1422                                             msi
1423                                             msi
1424                                             msi
1425                                             msi
1426                                             msi
1427                                         Mst57Da
1428                                         Mst57Db
1429                                         Mst57Db
1430                                         Mst57Db
1431                                         Mst57Db
1432                                         Mst57Db
1433                                         Mst57Db
1434                                         Mst57Db
1435                                         Mst57Db
1436                                         Mst57Db
1437                                         Mst57Db
1438                                         Mst57Dc
1439                                         Mst57Dc
1440                                             pav
1441                                             pav
1442                                           PebII
1443                                           PebII
1444                                           PebII
1445                                            Sep1
1446                                             byn
1447                                            Wee1
1448                                            Wee1
1449                                            Wee1
1450                                            Wee1
1451                                            Wee1
1452                                            Wee1
1453                                            Wee1
1454                                          Arp53D
1455                                          Arp53D
1456                                          Arp53D
1457                                          Arp53D
1458                                          Arp53D
1459                                             Ank
1460                                             Ank
1461                                             Ank
1462                                             Ank
1463                                             Ank
1464                                             Ank
1465                                             Ank
1466                                            B-H1
1467                                             ctp
1468                                             ctp
1469                                             ctp
1470                                              Dp
1471                                            Dsp1
1472                                            Dsp1
1473                                            Dsp1
1474                                            Dsp1
1475                                            Dsp1
1476                                            Dsp1
1477                                            Dsp1
1478                                           BRWD3
1479                                           BRWD3
1480                                          mRpL12
1481                                          mRpL12
1482                                          mRpL12
1483                                            Gem3
1484                                             nmo
1485                                             nmo
1486                                             nmo
1487                                             nmo
1488                                             nmo
1489                                             oaf
1490                                          CG4038
1491                                           Ser12
1492                                           Ser12
1493                                           Ser12
1494                                           Ser12
1495                                           Ser12
1496                                           Ser12
1497                                           Tis11
1498                                           Tis11
1499                                           Tis11
1500                                           Tis11
1501                                           Tis11
1502                                           Tis11
1503                                           Tis11
1504                                   tRNA:G3:22BCa
1505                                    tRNA:G3:35Bb
1506                                    tRNA:G3:35Bb
1507                                    tRNA:CR30233
1508                                    tRNA:CR30233
1509                                    tRNA:CR30233
1510                                    tRNA:CR30233
1511                                    tRNA:CR30233
1512                                    tRNA:CR30233
1513                                    tRNA:CR30233
1514                                    tRNA:CR30233
1515                                    tRNA:L3:49Fb
1516                                    tRNA:L3:49Fb
1517                                    tRNA:L3:49Fb
1518                                    tRNA:L3:49Fb
1519                                    tRNA:L3:49Fb
1520                                    tRNA:L3:49Fb
1521                                    tRNA:L3:49Fb
1522                                    tRNA:N5:42Ab
1523                                    tRNA:N5:42Ab
1524                                    tRNA:N5:42Ab
1525                                    tRNA:N5:42Ab
1526                                    tRNA:N5:42Ad
1527                                    tRNA:N5:42Ad
1528                                    tRNA:N5:42Ad
1529                                    tRNA:N5:42Ad
1530                                    tRNA:N5:42Ad
1531                                    tRNA:R2:84Fa
1532                                    tRNA:R2:84Fa
1533                                    tRNA:R2:84Fa
1534                                    tRNA:R2:84Fa
1535                                    tRNA:R2:84Fa
1536                                    tRNA:S2b:88A
1537                                    tRNA:S7:23Eb
1538                                     tRNA:T:90Ca
1539                                     tRNA:T:90Ca
1540                                     tRNA:T:90Ca
1541                                     tRNA:T:90Ca
1542                                     tRNA:T:90Ca
1543                                     tRNA:T:90Ca
1544                                    tRNA:Y1:85Aa
1545                                    tRNA:Y1:85Ab
1546                                            Aldh
1547                                           CalpA
1548                                           Cdc27
1549                                       FK506-bp1
1550                                         Hsp70Aa
1551                                         Hsp70Aa
1552                                         Hsp70Aa
1553                                         Hsp70Aa
1554                                         Hsp70Ab
1555                                         Mst35Ba
1556                                             Nca
1557                                             Nca
1558                                             Nca
1559                                            Ptth
1560                                           RpL11
1561                                           RpL11
1562                                           RpL11
1563                                           RpL11
1564                                           RpL11
1565                                           RpL11
1566                                           RpL11
1567                                           RpL11
1568                                           RpL11
1569                                           RpL11
1570                                           RpL11
1571                                           RpL11
1572                                           RpL11
1573                                           RpL11
1574                                           RpL11
1575                                           RpL11
1576                                           Sap47
1577                                           Sap47
1578                                           Sap47
1579                                           Sap47
1580                                           Sap47
1581                                           Sap47
1582                                           Sap47
1583                                           Sap47
1584                                           Sap47
1585                                           Syx1A
1586                                         TfIIA-S
1587                                             igl
1588                                             igl
1589                                             klu
1590                                             klu
1591                                         l(2)dtl
1592                                      mt:ATPase8
1593                                      mt:ATPase8
1594                                        mt:CoIII
1595                                        mt:Cyt-b
1596                                        mt:Cyt-b
1597                                        mt:Cyt-b
1598                                          mt:ND5
1599                                        mt:lrRNA
1600                                       mt:tRNA:E
1601                                       mt:tRNA:E
1602                                       mt:tRNA:E
1603                                       mt:tRNA:E
1604                                       mt:tRNA:T
1605                                       mt:tRNA:T
1606                                       mt:tRNA:T
1607                                       mt:tRNA:W
1608                                       mt:tRNA:W
1609                                             nuf
1610                                          Arf51F
1611                                          Arf51F
1612                                          Arf51F
1613                                             Bgb
1614                                             Bgb
1615                                             cnn
1616                                             cnn
1617                                             Crz
1618                                          Dhc16F
1619                                          Dhc16F
1620                                          Dhc16F
1621                                          Dhc16F
1622                                          Dhc16F
1623                                          Dhc36C
1624                                          Dhc62B
1625                                          Dhc62B
1626                                          Dhc62B
1627                                          Dhc62B
1628                                          Dhc62B
1629                                          Dhc62B
1630                                          Dhc62B
1631                                          Dhc62B
1632                                          Dhc62B
1633                                          Dhc98D
1634                                          Dhc98D
1635                                          Dhc98D
1636                                       FK506-bp2
1637                                       FK506-bp2
1638                                       FK506-bp2
1639                                       FK506-bp2
1640                                       FK506-bp2
1641                                       FK506-bp2
1642                                       FK506-bp2
1643                                             InR
1644                                            Calx
1645                                              Hf
1646                                             Rh5
1647                                            Rho1
1648                                          mRpL47
1649                                           RpL7A
1650                                           RpL7A
1651                                           RpL7A
1652                                           RpL7A
1653                                           RpL7A
1654                                            SdhB
1655                                            SdhB
1656                                            SdhB
1657                                            SdhB
1658                                            SdhB
1659                                            SdhB
1660                                            Spat
1661                                             Tie
1662                                            cher
1663                                             mof
1664                                             mof
1665                                            RhoL
1666                                             sun
1667                                             sun
1668                                             sun
1669                                             sun
1670                                             sun
1671                                             sun
1672                                             sun
1673                                             sun
1674                                             sun
1675                                             sun
1676                                             sun
1677                                             sun
1678                                             sun
1679                                             sun
1680                                            tilB
1681                                            tilB
1682                                            tilB
1683                                             tim
1684                                             tim
1685                                           Vps26
1686                                           Vps26
1687                                         CG13397
1688                                         CG13397
1689                                         CG13397
1690                                            Acp1
1691                                           Cp7Fa
1692                                         Eig71Eh
1693                                         Eig71Eh
1694                                         Eig71Eh
1695                                         Eig71Eh
1696                                         Eig71Ei
1697                                         Eig71Ek
1698                                         His3.3A
1699                                         His3.3A
1700                                           Ost48
1701                                         Pglym78
1702                                             Psi
1703                                             Psi
1704                                             Psi
1705                         FBgn0014903+FBgn0053082
1706                         FBgn0014903+FBgn0053082
1707                                           Hydr2
1708                                       betaggt-I
1709                                           Actn3
1710                                           Actn3
1711                                        CkIalpha
1712                                            cype
1713                                            cype
1714                                            cype
1715                                            cype
1716                                            cype
1717                                            cype
1718                                            cype
1719                                            cype
1720                                          Cyp4d8
1721                                          Cyp4e1
1722                                          Cyp4e1
1723                                         Fer2LCH
1724                                         Fer1HCH
1725                                           Hsp60
1726                                            Nap1
1727                                             Nf1
1728                                             Nf1
1729                                            Rpt2
1730                                            Rpt2
1731                                            Rpt2
1732                                           Rpn10
1733                                            Rala
1734                                            Rala
1735                                            Rala
1736                                            Rala
1737                                            Rala
1738                                            Rala
1739                                             Ssl
1740                                           VAChT
1741                                           VAChT
1742                                           VAChT
1743                                           VAChT
1744                                           VAChT
1745                                           VAChT
1746                                           VAChT
1747                                         CG15865
1748                                             chn
1749                                             chn
1750                                             chn
1751                                             chn
1752                                             chn
1753                                          cutlet
1754                                            hoip
1755                                            kek1
1756                                            kek2
1757                                            kek2
1758                                            kek2
1759                                            kek2
1760                                            kek2
1761                                             mbc
1762                                     nAChRalpha3
1763                                     nAChRalpha3
1764                                          nonA-l
1765                                          nonA-l
1766                                          nonA-l
1767                                          nonA-l
1768                                          nonA-l
1769                                          nonA-l
1770                                           RpS21
1771                                           RpS21
1772                                           RpS21
1773                                           RpS21
1774                                           RpS21
1775                                           RpS21
1776                                           RpS21
1777                                           RpS21
1778                                           RpS21
1779                                           RpS21
1780                                           RpS21
1781                                           RpS21
1782                                           RpS21
1783                                           RpS21
1784                                           RpS21
1785                                           RpS21
1786                                           RpS21
1787                                             tos
1788                                             tos
1789                                      alpha-Est3
1790                                      alpha-Est7
1791                                      alpha-Est7
1792                                      alpha-Est7
1793                                      alpha-Est7
1794                                      alpha-Est8
1795                                      alpha-Est8
1796                                      alpha-Est9
1797                                            dare
1798                                            dare
1799                                         Acp53Ea
1800                                         Acp53Ea
1801                                         Acp53Ea
1802                                         Acp53Ea
1803                                          Acp63F
1804                                          Acp76A
1805                                             Apc
1806                                             Apc
1807                                             Apc
1808                                             Apc
1809                                             Apc
1810                                             Apc
1811                                             toc
1812                                             toc
1813                                         BEAF-32
1814                                         BEAF-32
1815                                         BEAF-32
1816                                           CanB2
1817                                           CanB2
1818                                           CanB2
1819                                           CanB2
1820                                            SMC3
1821                                          Cnx99A
1822                                           CycB3
1823                                           CycB3
1824                                             Dot
1825                                            ktub
1826                                            ktub
1827                                            ktub
1828                                            ktub
1829                                            RpL9
1830                                            RpL9
1831                                            RpL9
1832                                            RpL9
1833                                            RpL9
1834                                            RpL9
1835                                            RpL9
1836                                            RpL9
1837                                            RpL9
1838                                            RpL9
1839                                            RpL9
1840                                            RpL9
1841                                            RpL9
1842                                            RpL9
1843                                            NetB
1844                                            nrv2
1845                                             rin
1846                                             rin
1847                                             rin
1848                                             rin
1849                                             rin
1850                                             rin
1851                                             rin
1852                                            P5cr
1853                                           Rab11
1854                                           Rab18
1855                                             S6k
1856                                             S6k
1857                                             S6k
1858                                       TfIIEbeta
1859                                            Drip
1860                                             apt
1861                                            caup
1862                                             crq
1863                                           Tom40
1864                                             pgc
1865                                             vri
1866                                             vri
1867                                          xmas-1
1868                                          xmas-1
1869                                          xmas-1
1870                                          xmas-1
1871                                          xmas-1
1872                                      ATPsyn-Cf6
1873                                      ATPsyn-Cf6
1874                                      ATPsyn-Cf6
1875                                      ATPsyn-Cf6
1876                                        ATPsyn-d
1877                                        ATPsyn-d
1878                                        ATPsyn-d
1879                                        ATPsyn-d
1880                                        ATPsyn-d
1881                                        ATPsyn-d
1882                                        ATPsyn-d
1883                                        ATPsyn-d
1884                                        ATPsyn-d
1885                                        ATPsyn-d
1886                                        ATPsyn-d
1887                                        ATPsyn-d
1888                                        ATPsyn-d
1889                                        ATPsyn-d
1890                                        ATPsyn-d
1891                                        ATPsyn-d
1892                                        ATPsyn-d
1893                                        ATPsyn-d
1894                                        ATPsyn-d
1895                                        ATPsyn-d
1896                                        ATPsyn-d
1897                                        ATPsyn-d
1898                                           CaMKI
1899                                           CaMKI
1900                                           CaMKI
1901                                             Nlp
1902                                         Nurf-38
1903                                         Nurf-38
1904                                         Nurf-38
1905                                         Nurf-38
1906                                         Nurf-38
1907                                         Nurf-38
1908                                         Nurf-38
1909                                         Nurf-38
1910                                            Oscp
1911                                            Oscp
1912                                            Oscp
1913                                            Oscp
1914                                            Oscp
1915                                            Oscp
1916                                            Oscp
1917                                            Oscp
1918                                            Oscp
1919                                            Oscp
1920                                           Past1
1921                                           Past1
1922                                           Past1
1923                                           Past1
1924                                           Past1
1925                                           Past1
1926                                            Pdp1
1927                                            Pdp1
1928                                            Pdp1
1929                                            Pdp1
1930                                         Pitslre
1931                                      Prosalpha5
1932                                            Rab1
1933                                            Rab1
1934                                            Rab1
1935                                            Rab4
1936                                            Rab4
1937                                            Rab4
1938                                            Rab4
1939                                            Rab4
1940                                            Rab4
1941                                           RpL29
1942                                           RpL29
1943                                           RpL29
1944                                           RpL29
1945                                           angel
1946                                         Stat92E
1947                                         Stat92E
1948                         FBgn0016976+FBgn0016975
1949                         FBgn0016976+FBgn0016975
1950                                            spen
1951                                            spen
1952                                            spen
1953                                            spen
1954                                            spen
1955                                            spen
1956                                            spen
1957                                            spen
1958                                            spen
1959                                            spen
1960                                            spen
1961                                            spen
1962                                    snRNP-U1-70K
1963                                            smid
1964                                            smid
1965                                            smid
1966                                            smid
1967                                            smid
1968                                            smid
1969                                            smid
1970                                            smid
1971                                            smid
1972                                            smid
1973                                          Ubc84D
1974                                           RpS3A
1975                                           RpS3A
1976                                           RpS3A
1977                                            Rca1
1978                                    Prosalpha4T2
1979                                             Pdk
1980                                            ND75
1981                                            ND23
1982                                            ND23
1983                                            ND23
1984                                            ND23
1985                                            ND23
1986                                            ND23
1987                                            ND23
1988                                             Max
1989                                             Max
1990                                           RpL14
1991                                             Lk6
1992                                            CoVa
1993                                            CoVa
1994                                            CoVa
1995                                             Atu
1996                                             Dat
1997                                             Dat
1998                                             Dat
1999                                        ATPsyn-b
2000                                        ATPsyn-b
2001                                        ATPsyn-b
2002                                        ATPsyn-b
2003                                        ATPsyn-b
2004                                        ATPsyn-b
2005                                        ATPsyn-b
2006                                        ATPsyn-b
2007                                        ATPsyn-b
2008                                        ATPsyn-b
2009                                        ATPsyn-b
2010                                             lok
2011                                              dj
2012                                            colt
2013                                            colt
2014                                            colt
2015                                            Smg5
2016                                           Surf4
2017                                           Surf4
2018                                           Surf4
2019                                           Surf4
2020                                           RpS20
2021                                             Psn
2022                                            ND42
2023                                            ND42
2024                                            ND42
2025                                            ND42
2026                                          Khc-73
2027                                          Khc-73
2028                                           mGluR
2029                                             Cbl
2030                                    ATPsyn-gamma
2031                                    ATPsyn-gamma
2032                                    ATPsyn-gamma
2033                                    ATPsyn-gamma
2034                                    ATPsyn-gamma
2035                                    ATPsyn-gamma
2036                                    ATPsyn-gamma
2037                                             Ppa
2038                                             Ppa
2039                                             Ppa
2040                                             pcm
2041                                            loco
2042                                             laf
2043                                             laf
2044                                             laf
2045                                          drongo
2046                                          drongo
2047                                            crol
2048                                            crol
2049                                            crol
2050                                            crol
2051                                            crol
2052                                            crol
2053                                            crol
2054                                            crol
2055                                            crol
2056                                            Rpt6
2057                                         Tim17b2
2058                                           Dredd
2059                                             pug
2060                                          Mst89B
2061                                          Mst89B
2062                                          Mst89B
2063                                          Mst89B
2064                                          Mst89B
2065                                          Mst89B
2066                                          Mst89B
2067                                          Mst89B
2068                                          Mst89B
2069                                          Mst89B
2070                                          Mst89B
2071                                          Mst89B
2072                                           JIL-1
2073                                           JIL-1
2074                                           JIL-1
2075                                           Idgf3
2076                                           Idgf3
2077                                           Idgf3
2078                                           Idgf3
2079                                           Idgf3
2080                                           Idgf3
2081                                           Idgf3
2082                                           Idgf2
2083                                           Idgf1
2084                                            CtBP
2085                                            CtBP
2086                                            CtBP
2087                                            CtBP
2088                                            CtBP
2089                                            CtBP
2090                                            CtBP
2091                                          Acp62F
2092                                          Acp62F
2093                                          Acp62F
2094                                          kraken
2095                                              Rx
2096                                          RN-tre
2097                                          RN-tre
2098                                      Dgkepsilon
2099                                            C901
2100                                            C901
2101                                        Aats-ser
2102                                        Aats-ser
2103                                        Aats-ser
2104                                        Aats-ser
2105                                        Aats-ser
2106                                          Nup154
2107                                             scu
2108                                            nudC
2109                                            Reph
2110                                            Reph
2111                                            Reph
2112                                            Reph
2113                                            Reph
2114                                            Reph
2115                                            Reph
2116                                             Dmn
2117                                             Dmn
2118                                             Dmn
2119                                             Dmn
2120                                             Dmn
2121                                             Dmn
2122                                             Dmn
2123                                             Dmn
2124                                             Dmn
2125                                             Dmn
2126                                             Dmn
2127                                      l(2)k14505
2128                                      l(2)k14505
2129                                           RFeSP
2130                                           RFeSP
2131                                           RFeSP
2132                                           RFeSP
2133                                           RFeSP
2134                                           RFeSP
2135                                           RFeSP
2136                                           RFeSP
2137                                            Pdsw
2138                                            Pdsw
2139                                            Pdsw
2140                                            Pdsw
2141                                           Vps25
2142                                      l(2)k01209
2143                                             Cas
2144                                           lolal
2145                                          CG3760
2146                                          CG3760
2147                                          CG1910
2148                                       Pur-alpha
2149                                       Pur-alpha
2150                                       Pur-alpha
2151                                          Pka-R2
2152                                          Pka-R2
2153                                          Pka-R2
2154                                          Pka-R2
2155                                          Pka-R2
2156                                          Pka-R2
2157                                            D19B
2158                                           zf30C
2159                                           Sin3A
2160                                            Hira
2161                                            Hira
2162                                            Hira
2163                                            Df31
2164                                           vimar
2165                                          qkr54B
2166                                             gek
2167                                            fray
2168                                             dtr
2169                                             dtr
2170                                             dtr
2171                                             dtr
2172                                             dtr
2173                                             dtr
2174                                            dimm
2175                                             btv
2176                                             btv
2177                                       AMPKalpha
2178                                       Prosbeta2
2179                                          Jon74E
2180                                           eIF4G
2181                                           eIF4G
2182                                           eIF4G
2183                                             Mnt
2184                                            Chd3
2185                                         Acp32CD
2186                                         Acp32CD
2187                                         Acp32CD
2188                                         Tequila
2189                                           Pph13
2190                                          CG3835
2191                                         Rbcn-3B
2192                                         Rbcn-3B
2193                                         Rbcn-3B
2194                                         Rbcn-3B
2195                                         Rbcn-3B
2196                                         CG14814
2197                                         CG14814
2198                                         CG14814
2199                                          mRpL16
2200                                          CG3587
2201                                          CG3078
2202                                          CG3078
2203                                          CG3191
2204                                          CG3191
2205                                          CG3191
2206                                          CG2865
2207                                          CG2865
2208                                          CG2865
2209                                          CG3071
2210                                          CG2924
2211                                          CG2924
2212                                          CG2924
2213                                             arg
2214                                          CG3156
2215                                            Nmd3
2216                                            Nmd3
2217                                            Nmd3
2218                                            Nmd3
2219                                            Nmd3
2220                                            Nmd3
2221                                            Nmd3
2222                                            Nmd3
2223                                            robl
2224                                          Sodh-1
2225                                            Sir2
2226                                         Spn43Ab
2227                                         Spn43Ab
2228                                            Plap
2229                                            Nach
2230                                            Nach
2231                                            Mkk4
2232                                            Mkk4
2233                                            Mkk4
2234                                             dlt
2235                                             dlt
2236                                           EfTuM
2237                                         Cpsf160
2238                                         Cpsf160
2239                                           RpL10
2240                                           RpL10
2241                                           RpL10
2242                                           RpL10
2243                                             Crk
2244                                             Clc
2245                                             Clc
2246                                             Clc
2247                                             Clc
2248                                             Clc
2249                                             Clc
2250                                             Clc
2251                                             Clc
2252                                             Clc
2253                                             Clc
2254                                             Clc
2255                                             Clc
2256                                             Clc
2257                                             Clc
2258                                             Clc
2259                                             Clc
2260                                            p38b
2261                                            p38b
2262                                            p38b
2263                                            p38b
2264                                            p38b
2265                                            p38b
2266                                            p38b
2267                                           kin17
2268                                      Kap-alpha1
2269                                              b6
2270                                             agt
2271                                             agt
2272                                             agt
2273                                             agt
2274                                             agt
2275                                             Trn
2276                                             Trn
2277                                             Trn
2278                                             Trn
2279                                            RSG7
2280                                            RSG7
2281                                            RSG7
2282                                         NitFhit
2283                                          NTPase
2284                                      GluClalpha
2285                                      GluClalpha
2286                                      GluClalpha
2287                                      GluClalpha
2288                                      GluClalpha
2289                                      GluClalpha
2290                                      GluClalpha
2291                                      GluClalpha
2292                                      GluClalpha
2293                                      GluClalpha
2294                                          CG2701
2295                                          CG2709
2296                                          CG2662
2297                                          CG2662
2298                                          CG2662
2299                                          CG2662
2300                                            Csat
2301                                            Ant2
2302                                            Ant2
2303                                            Ant2
2304                                            Ant2
2305                                            Ant2
2306                                            Ant2
2307                                            Ant2
2308                                            Ant2
2309                                            Ant2
2310                                            Ant2
2311                                            Ant2
2312                                            Ant2
2313                                            Ant2
2314                                            Ant2
2315                                            Ant2
2316                                            Ant2
2317                                            Ant2
2318                                            Ant2
2319                                            Ant2
2320                                            Ant2
2321                                            Ant2
2322                                            Ant2
2323                                            Ant2
2324                                            Ant2
2325                                            Ant2
2326                                            Ant2
2327                                            Ant2
2328                                            Ant2
2329                                            Ant2
2330                                            Ant2
2331                                            Ant2
2332                                            Ant2
2333                                            Ant2
2334                                            Ant2
2335                                           ari-2
2336                                           RpL31
2337                                           RpL31
2338                                           RpL31
2339                                           RpL31
2340                                           RpL31
2341                                           RpL31
2342                                           RpL31
2343                                           RpL31
2344                                           RpL31
2345                                          CG4882
2346                                          CG4882
2347                                        Thiolase
2348                                        Thiolase
2349                                        Thiolase
2350                                           Optix
2351                                           Optix
2352                                           Optix
2353                                           Ip259
2354                                          CG3795
2355                                          CG3795
2356                                          CG3795
2357                                          CG3795
2358                                          CG3795
2359                                          CG3795
2360                                          CG3795
2361                                          CG3795
2362                                          CG3795
2363                                          CG3795
2364                                         CG12184
2365                                         CG12184
2366                                         CG12179
2367                                         CG12179
2368                                         CG12179
2369                                         CG12179
2370                                         CG12179
2371                                         CG12179
2372                                         CG12179
2373                                         CG12179
2374                                         CG12179
2375                                         CG12179
2376                                         CG12179
2377                                         CG12179
2378                                         CG12179
2379                                             inc
2380                                             inc
2381                                             Gyk
2382                                             Gyk
2383                                             Gyk
2384                                          CG3062
2385                                          CG3062
2386                                          CG3062
2387                                          CG3062
2388                                          CG3062
2389                                          CG3062
2390                                         CG13359
2391                                         CG13359
2392                                         CG13359
2393                                         CG13360
2394                                         CG13360
2395                                          CG4281
2396                                         CG13367
2397                                           Roc1a
2398                                           Roc1a
2399                                           Roc1a
2400                                           Roc1a
2401                                         Hmt4-20
2402                                         Hmt4-20
2403                                         Hmt4-20
2404                                         CG13369
2405                                            CycK
2406                                          CG3558
2407                                          CG3558
2408                                          CG3558
2409                                          CG3164
2410                                          ZnT41F
2411                                         srpk79D
2412                                         srpk79D
2413                                         srpk79D
2414                                         srpk79D
2415                                         CG13920
2416                                            Ate1
2417                                            Ate1
2418                                            Ate1
2419                                            Ate1
2420                                            Ate1
2421                                        beta'COP
2422                                        beta'COP
2423                                        beta'COP
2424                                        beta'COP
2425                                          unc-13
2426                                           PlexB
2427                                           PlexB
2428                                           PlexA
2429                                             mbt
2430                                            Smox
2431                                            Smox
2432                                             Sbf
2433                                             Sbf
2434                                             Sbf
2435                                            Mcm6
2436                                            JTBR
2437                                            JTBR
2438                                          CG8910
2439                                         CG17636
2440                                          CG3621
2441                                          CG3621
2442                                          CG3621
2443                                          CG3621
2444                                          CG3621
2445                                          CG3621
2446                                          CG3621
2447                                          CG3621
2448                                          CG3621
2449                                          CG3621
2450                                         wrapper
2451                                             Eph
2452                                             Eph
2453                                             Eph
2454                                            OdsH
2455                         FBgn0026063+FBgn0026064
2456                         FBgn0026063+FBgn0026064
2457                         FBgn0026063+FBgn0026064
2458                         FBgn0026063+FBgn0026064
2459                         FBgn0026063+FBgn0026064
2460                         FBgn0026063+FBgn0026064
2461                                             tyf
2462                                             cib
2463                                            Adar
2464                                            Adar
2465                                         CG14818
2466                                             CBP
2467                                         CG16833
2468                                         CG16833
2469                                         CG16833
2470                                         CG16833
2471                                       BCL7-like
2472                                             tna
2473                                             tna
2474                                   prominin-like
2475                                   prominin-like
2476                                   prominin-like
2477                                   prominin-like
2478                                   prominin-like
2479                                         mei-P26
2480                                         mei-P26
2481                                         mei-P26
2482                                         mei-P26
2483                                         mei-P26
2484                                         mei-P26
2485                                         mei-P26
2486                                         mei-P26
2487                                         mei-P26
2488                                         mei-P26
2489                                         mei-P26
2490                                         mei-P26
2491                                             gus
2492                                             gus
2493                                             gus
2494                                          bonsai
2495                                          bonsai
2496                                            bip2
2497                                             aft
2498                                           Ubc10
2499                                            Sara
2500                                            SRPK
2501                                            SRPK
2502                                             Rhp
2503                                            Pten
2504                                       Prosbeta3
2505                                       Prosbeta3
2506                                       Prosbeta3
2507                                           Or22a
2508                                    Su(var)2-HP2
2509                                    Su(var)2-HP2
2510                                         Grip163
2511                                         Grip128
2512                                         Grip128
2513                                             ear
2514                                             ear
2515                                             ear
2516                                             ear
2517                                             ear
2518                                          CG1979
2519                                          CG1979
2520                                          CG1979
2521                                          CG1315
2522                                          CG5991
2523                                          CG5991
2524                                          CG8677
2525                                       l(1)G0136
2526                                          mRpL18
2527                                          mRpL18
2528                                          mRpL18
2529                                           Vha13
2530                                           Rad23
2531                         FBgn0026869+FBgn0264618
2532                         FBgn0026869+FBgn0264618
2533                                         CG14777
2534                                         CG11403
2535                                          CG4325
2536                                          CG4325
2537                                          CG4325
2538                                         CG13364
2539                                         CG13364
2540                                         CG13364
2541                                         CG13364
2542                                         CG13364
2543                                         CG13364
2544                                            CHIP
2545                                            CHIP
2546                                            CSN3
2547                                         CG17322
2548                                          CG4302
2549                                        Aats-val
2550                                        Aats-thr
2551                                        Aats-met
2552                                        Aats-lys
2553                                        Aats-ile
2554                                            Manf
2555                                            Manf
2556                                            Inx6
2557                                            Inx6
2558                                           miple
2559                                           miple
2560                                       l(1)G0156
2561                                       l(1)G0020
2562                                       l(1)G0004
2563                                       l(1)G0004
2564                                      Kap-alpha3
2565                                      Kap-alpha3
2566                                             jim
2567                                             jim
2568                                             jim
2569                                             jim
2570                                             jim
2571                                             jim
2572                                             fz4
2573                                             fz4
2574                                            Amph
2575                                            Tim8
2576                                            Tim8
2577                                           RecQ5
2578                                             rha
2579                                             rha
2580                                             rha
2581                                             rha
2582                                             rha
2583                                             rha
2584                                             rha
2585                                             rha
2586                                             rha
2587                                             rha
2588                                             rha
2589                                             rha
2590                                             D12
2591                                             wdb
2592                                             wdb
2593                                             wdb
2594                                             wdb
2595                                             wdb
2596                                             wdb
2597                                             wdb
2598                                             wdb
2599                                             wdb
2600                                             wdb
2601                                             wdb
2602                                             wde
2603                                          CG8878
2604                                          CG8878
2605                                          CG8878
2606                                          CG8878
2607                                          CG8878
2608                                        Rab3-GAP
2609                                        Rab3-GAP
2610                                        Rab3-GAP
2611                                        Rab3-GAP
2612                                        Rab3-GAP
2613                                        Rab3-GAP
2614                                        Rab3-GAP
2615                                        Rab3-GAP
2616                                        Rab3-GAP
2617                                        Rab3-GAP
2618                                         CG10254
2619                                         CG10254
2620                                         CG10254
2621                                         CG10254
2622                                         CG10254
2623                                         CG10254
2624                                         CG10254
2625                                            ana2
2626                                            ana2
2627                                            ana2
2628                                            ana2
2629                                            ana2
2630                                          CG3679
2631                                          CG3679
2632                                          CG3909
2633                                          CG3909
2634                                          CG3909
2635                                            Osi6
2636                                          CG4766
2637                                          CG4766
2638                                          CG1927
2639                                          CG7927
2640                                          NELF-B
2641                                          CG8042
2642                                          CG8042
2643                                          CG8042
2644                                          CG8042
2645                                          CG8042
2646                                          CG8042
2647                                          CG8042
2648                                          CG8042
2649                                          CG8042
2650                                          CG8042
2651                                          CG8042
2652                                          CG8042
2653                                          CG8042
2654                                          CG8042
2655                                          CG8042
2656                                          CG8042
2657                                          CG8042
2658                                          CG8042
2659                                          CG8042
2660                                          CG8042
2661                                          CG8042
2662                                          CG8042
2663                                          CG8042
2664                                          CG8042
2665                                          CG8042
2666                                          CG8042
2667                                          CG8042
2668                                          CG4928
2669                                            Tps1
2670                                           Cand1
2671                                          CG5009
2672                                          CG6230
2673                                          CG6230
2674                                          CG6230
2675                                          CG6230
2676                                          CG6230
2677                                          CG6230
2678                                          CG6230
2679                                          CG6230
2680                                          CG7028
2681                                          CG7028
2682                                            drpr
2683                                          CG8611
2684                                            Ulp1
2685                                          CG2082
2686                                          morgue
2687                                          CG6404
2688                                          CG6404
2689                                          CG5808
2690                                            blot
2691                                          NP15.6
2692                                          NP15.6
2693                                          NP15.6
2694                                          NP15.6
2695                                          NP15.6
2696                                          NP15.6
2697                                          NP15.6
2698                                          NP15.6
2699                                          NP15.6
2700                                             GV1
2701                                          O-fut2
2702                                         CG14785
2703                                         CG14785
2704                                         CG14785
2705                                         CG14785
2706                                         CG14785
2707                                         CG14785
2708                                         CG14785
2709                                         CG14785
2710                                         CG14785
2711                                         CG14785
2712                                          Tsp96F
2713                                          Tsp96F
2714                                          Tsp96F
2715                                          CG9776
2716                                          Nup107
2717                                          Nup107
2718                                           Aac11
2719                                            ball
2720                                            ball
2721                                            ball
2722                                            ball
2723                                         CG12018
2724                                            msps
2725                                            msps
2726                                            msps
2727                                           msb1l
2728                                           msb1l
2729                                        MBD-like
2730                                       MTA1-like
2731                                       l(1)G0334
2732                                       l(1)G0255
2733                                       l(1)G0255
2734                                       l(1)G0255
2735                                       l(1)G0255
2736                                       l(1)G0230
2737                                       l(1)G0230
2738                                       l(1)G0230
2739                                       l(1)G0230
2740                                       l(1)G0230
2741                                       l(1)G0230
2742                                       l(1)G0230
2743                                       l(1)G0230
2744                                       l(1)G0230
2745                                       l(1)G0230
2746                                       l(1)G0230
2747                                       l(1)G0230
2748                                       l(1)G0222
2749                                       l(1)G0148
2750                                             Hug
2751                         FBgn0028377+FBgn0001099
2752                         FBgn0028377+FBgn0001099
2753                         FBgn0028377+FBgn0001099
2754                                             fan
2755                                             fal
2756                                             fal
2757                                             fal
2758                                             fal
2759                                             fal
2760                                           Decay
2761                                           cyp33
2762                                           Taf10
2763                                            Syt4
2764                                            Syt4
2765                                            Syt4
2766                                            Syt4
2767                                            Syt4
2768                                            Syt4
2769                                            Syt4
2770                                             Sin
2771                                           Pk34A
2772                                           Pk34A
2773                                           Pk34A
2774                                            Nxt1
2775                                            Nxt1
2776                                          Mst33A
2777                                          Mst33A
2778                                          Mst33A
2779                                          Mst33A
2780                                            rtet
2781                                            rtet
2782                                            Hrd3
2783                                        Mtpalpha
2784                                           f-cup
2785                                           f-cup
2786                                           f-cup
2787                                           f-cup
2788                                           f-cup
2789                                           f-cup
2790                                           f-cup
2791                                           f-cup
2792                                           f-cup
2793                                           f-cup
2794                                           f-cup
2795                                           f-cup
2796                                          CG6424
2797                                         CG30116
2798                                          CG7985
2799                                          CG9254
2800                                          CG9254
2801                                          CG9254
2802                                          CG9254
2803                                          CG9254
2804                                          CG9254
2805                                          CG9254
2806                                          CG9254
2807                                          CG9254
2808                                          CG9254
2809                                          CG9254
2810                                         CG18507
2811                                            mTTF
2812                                            mTTF
2813                                            mTTF
2814                                            mTTF
2815                                         CG15286
2816                                         CG15286
2817                                         CG15286
2818                                         CG15286
2819                                         CG15286
2820                                         CG15286
2821                                         CG15286
2822                                           Sec71
2823                                         CG31731
2824                                          CG9008
2825                                          TM9SF4
2826                                            Atf3
2827                                            Atf3
2828                                            Atf3
2829                                            Atf3
2830                                            Atf3
2831                                             x16
2832                                         robl62A
2833                                         robl62A
2834                                         robl62A
2835                                        robl37BC
2836                                             qsm
2837                                             qsm
2838                                             qsm
2839                                         aralar1
2840                                         aralar1
2841                                       VhaM9.7-c
2842                                         Vha16-3
2843                                        Vha100-3
2844                                        Vha100-3
2845                                            Rpt4
2846                                            Rpt4
2847                                            Rpt4
2848                                            Rpt4
2849                                            Rpt4
2850                                            Rpt3
2851                                            Rpt1
2852                                            Rpn7
2853                                           Rpn12
2854                                           Rpn12
2855                                           RpL15
2856                                           RpL15
2857                                           RpL15
2858                                         Nckx30C
2859                                         Nckx30C
2860                                         Nckx30C
2861                                         Nckx30C
2862                                         Nckx30C
2863                                         Nckx30C
2864                                         Nckx30C
2865                                         Nckx30C
2866                                         Nckx30C
2867                                         Nckx30C
2868                                         Nckx30C
2869                                         Nckx30C
2870                                             Mt2
2871                                          Mst85C
2872                                          Mst85C
2873                                         Ef1beta
2874                                            Dhit
2875                                          CG5033
2876                                           CSN1a
2877                                           CSN1a
2878                                          CG9014
2879                                          CG9014
2880                                          CG9014
2881                                          CG9014
2882                                          CG9014
2883                                          CG9014
2884                                          CG9014
2885                                          CG7311
2886                                          CG7311
2887                                          CG7311
2888                                          CG7311
2889                                          CG7311
2890                                          CG7311
2891                                          CG7311
2892                                          CG7311
2893                                          CG7311
2894                                          CG7311
2895                                         CG18063
2896                                         CG18063
2897                                         CG18063
2898                                         CG12448
2899                                         CG10839
2900                                          CG4587
2901                                          CG4587
2902                                          CG4587
2903                                          CG4701
2904                                          CG4701
2905                                          CG4701
2906                                          CG4701
2907                                          CG4701
2908                                          CG4701
2909                                          CG4701
2910                                          CG4701
2911                                          CG4701
2912                                          CG4701
2913                                          CG4701
2914                                          CG4701
2915                                          CG4701
2916                                          CG4701
2917                                          CG4701
2918                                          CG4701
2919                                          CG4701
2920                                          CG4701
2921                                          CG4701
2922                                          CG4691
2923                                          CG4691
2924                                          CG4691
2925                                          CG4691
2926                                          CG4691
2927                                          CG4691
2928                                          CG4691
2929                                          CG4691
2930                                          CG4691
2931                                          CG4691
2932                                          CG4691
2933                                          CG4691
2934                                          CG4691
2935                                          CG4691
2936                                          CG4691
2937                                          CG4691
2938                                          CG4691
2939                                          CG4691
2940                                          CG4691
2941                                          CG4691
2942                                          CG4691
2943                                          CG4691
2944                                          CG4691
2945                                          CG4691
2946                                          CG4691
2947                                          CG4691
2948                                          CG4691
2949                                          CG4691
2950                                          CG4691
2951                                     tRNA:P:35Bd
2952                                     tRNA:P:35Bd
2953                                     tRNA:P:35Bd
2954                                          CG3491
2955                                          CG3491
2956                                          CG3491
2957                                          CG3491
2958                                          CG3491
2959                                          CG3491
2960                                          CG3491
2961                                          CG3491
2962                                          CG3491
2963                                          CG4161
2964                                         CG31819
2965                                         CG31819
2966                                         CG31819
2967                                         CG31819
2968                                         CG31819
2969                                         CG31819
2970                                         CG31819
2971                                         CG31819
2972                                         CG31819
2973                                         CG31819
2974                                         CG17328
2975                                         CG17329
2976                                         CG17329
2977                                         CG17329
2978                                         CG17329
2979                                         CG31817
2980                                         CG31817
2981                                         CG31817
2982                                         CG31817
2983                                         CG31817
2984                                         CG31817
2985                                         CG18109
2986                                         CG18109
2987                                         CG18109
2988                                        Tektin-A
2989                                         CG13243
2990                                         CG13243
2991                                         CG13243
2992                                         CG13243
2993                                         CG13243
2994                                         CG13243
2995                                         CG13243
2996                                         CG13243
2997                                         CG13243
2998                                         CG13243
2999                                         CG13243
3000                                         CG13243
3001                                         CG13243
3002                                         CG13243
3003                                         CG13243
3004                                         CG13243
3005                                         CG13243
3006                                         CG13243
3007                                         CG13243
3008                                          CG3473
3009                                          CG3473
3010                                          CG3473
3011                                          CG3473
3012                                          CG3473
3013                                          CG3473
3014                                          CG3473
3015                                         CG33090
3016                                         CG16852
3017                                         CG16852
3018                                         CG15254
3019                                        gammaCOP
3020                                        gammaCOP
3021                                        gammaCOP
3022                                        gammaCOP
3023                                        gammaCOP
3024                                        deltaCOP
3025                                            trbl
3026                                          Spn38F
3027                                          Spn28F
3028                                         Spn42Dd
3029                                         Spn42Dd
3030                                         Spn42Dd
3031                                         Spn42Dd
3032                                         Spn42Dd
3033                                          onecut
3034                                          onecut
3035                                          onecut
3036                                        nmdyn-D7
3037                                        nmdyn-D7
3038                                        nmdyn-D7
3039                                        nmdyn-D7
3040                                        nmdyn-D7
3041                                        nmdyn-D7
3042                                        nmdyn-D7
3043                                        nmdyn-D7
3044                                          miple2
3045                                          miple2
3046                                          miple2
3047                                              Dd
3048                                              Dd
3049                                             gom
3050                                            disp
3051                                             aru
3052                                           Tollo
3053                                            Sras
3054                                       Prosbeta5
3055                                       Prosbeta5
3056                         FBgn0029153+FBgn0029154
3057                         FBgn0029153+FBgn0029154
3058                         FBgn0029153+FBgn0029154
3059                         FBgn0029153+FBgn0029154
3060                         FBgn0029153+FBgn0029154
3061                         FBgn0029153+FBgn0029154
3062                         FBgn0029153+FBgn0029154
3063                         FBgn0029153+FBgn0029154
3064                         FBgn0029153+FBgn0029154
3065                                             ssh
3066                                             Las
3067                                           TwdlT
3068                                            Crtp
3069                                            Crtp
3070                                            Crtp
3071                                            Crtp
3072                                            COQ7
3073                                     CHES-1-like
3074                                     CHES-1-like
3075                                          CG9166
3076                                         CG13376
3077                                         CG13376
3078                                         CR18275
3079                                         CG13365
3080                                         CG11663
3081                                         CG11663
3082                                         CG11663
3083                                         CG11663
3084                                         CG11663
3085                                         CG11663
3086                                         CG11663
3087                                         CG11663
3088                                         CG11663
3089                                         CG11663
3090                                         CG11663
3091                                         CG11663
3092                                         CG11663
3093                                         CG11663
3094                                         CG11663
3095                                         CG11663
3096                                         CG14631
3097                                         CG14631
3098                                         CG11509
3099                                         CG14806
3100                                         CG14806
3101                                         CG14806
3102                                         CG14053
3103                                          CG3091
3104                                         CG17959
3105                                         CG17959
3106                                         CG10793
3107                                         CG10793
3108                                         CG10793
3109                                         CG10793
3110                                         CG10793
3111                                         CG10793
3112                                         CG10793
3113                                         CG10793
3114                                         CG12535
3115                                         CG14269
3116                                         CG14269
3117                                         CG14269
3118                                         CG14269
3119                                         CG14269
3120                                         CG14269
3121                                         CG14269
3122                                         CG16782
3123                                         CG16782
3124                                         CG16782
3125                                         CG16782
3126                                         CG16782
3127                                         CG16782
3128                                         CG16782
3129                                         CG16782
3130                                         CG16782
3131                                         CG16782
3132                                         CG16782
3133                                         CG16782
3134                                         CG16782
3135                                         CG16782
3136                                         CG16782
3137                                         CG16782
3138                                         CG16782
3139                                         CG16782
3140                                         CG16782
3141                                         CG16782
3142                                         CG16782
3143                                         CG16782
3144                                         CG16782
3145                                         CG16782
3146                                         CG16782
3147                                         CG16782
3148                                         CG10801
3149                                         CG10801
3150                                         CG10801
3151                                         CG10801
3152                                         CG10801
3153                                         CG10801
3154                                         CG10801
3155                                         CG10801
3156                                         CG16781
3157                                         CG10804
3158                                         CG10804
3159                                         CG10804
3160                                         CG10804
3161                                         CG10802
3162                                         CG14270
3163                                         CG14270
3164                                         CG10803
3165                                         CG10803
3166                                         CG10803
3167                                         CG10803
3168                                         CG10803
3169                                         CG13021
3170                                         Vap-33A
3171                                         Vap-33A
3172                                         Vap-33A
3173                                         Vap-33A
3174                                             lva
3175                                         CG15576
3176                                         CG15576
3177                                         CG15576
3178                                         CG15572
3179                                         CG15572
3180                                         CG15572
3181                                         CG15572
3182                                         CG15572
3183                                         CG15572
3184                                         CG15572
3185                                         CG15572
3186                                         CG15572
3187                                         CG15572
3188                                         CG15572
3189                                         CG15572
3190                                         CG15572
3191                                         CG15572
3192                                         CG15572
3193                                         CG15572
3194                                         CG15572
3195                                         CG15572
3196                                         CG15572
3197                                         CG12692
3198                                         CG12692
3199                                         CG12692
3200                                         CG12692
3201                                         CG12692
3202                                         CG12692
3203                                         CG12692
3204                                         CG12692
3205                                         CG12692
3206                                         CG12692
3207                                         CG12692
3208                                         CG12692
3209                                         CG12692
3210                                         CG12693
3211                                         CG12693
3212                                          CG3626
3213                                          CHOp24
3214                                          CHOp24
3215                                         CG15912
3216                                         CG12684
3217                                         CG12684
3218                                         CG12684
3219                                         CG12684
3220                                         CG12684
3221                                         CG12684
3222                                         CG12684
3223                                         CG12684
3224                                         CG12684
3225                                         CG12684
3226                                         CG12684
3227                                         CG12684
3228                                         CG12684
3229                                         CG12684
3230                                         CG12684
3231                                         CG12684
3232                                          mRpL30
3233                                          CG7024
3234                                          CG7024
3235                                          CG7024
3236                                          CG7024
3237                                          CG7024
3238                                          CG7024
3239                                          CG7024
3240                                          CG7024
3241                                          CG7024
3242                                          CG7024
3243                                          CG7024
3244                                          CG7024
3245                                          CG7024
3246                                          CG7024
3247                                          CG7024
3248                                          CG7024
3249                                          CG7024
3250                                          CG7024
3251                                          CG7024
3252                                          CG7024
3253                                         CG15472
3254                                         CG15472
3255                                         CG15472
3256                                         CG15472
3257                                         CG15472
3258                                         CG15472
3259                                         CG15472
3260                                         CG15472
3261                                         CG15472
3262                                         CG15472
3263                                         CG15472
3264                                         CG15472
3265                                         CG15472
3266                                         CG15472
3267                                         CG15472
3268                                         CG15472
3269                                         CG15472
3270                                         CG15472
3271                                         CG15472
3272                                         CG15472
3273                                         CG15472
3274                                         CG15472
3275                                          CG2871
3276                                          CG6978
3277                                          CG6978
3278                                          CG2861
3279                                          CG2861
3280                                          CG2861
3281                                          CG2861
3282                                          CG2861
3283                                         CG12682
3284                                         CG12681
3285                                         CG12681
3286                                         CG12681
3287                                         CG12681
3288                                         CG12681
3289                                         CG12681
3290                                         CG12681
3291                                         CG12681
3292                                         CG12681
3293                                         CG12681
3294                                         CG12681
3295                                          CG6903
3296                                          Rpn13R
3297                                          Rpn13R
3298                                          Rpn13R
3299                                          Rpn13R
3300                                          Rpn13R
3301                                          CG5062
3302                                          CG5062
3303                                          CG5062
3304                                          CG5062
3305                                          CG5062
3306                                          CG5062
3307                                          CG5062
3308                                          CG5062
3309                                          CG5062
3310                                          CG5062
3311                                          CG3323
3312                                          CG3323
3313                                          CG3323
3314                                          CG3323
3315                                          CG3323
3316                                          CG3323
3317                                          CG3323
3318                                          CG3323
3319                                          CG3323
3320                                          CG3323
3321                                          CG3323
3322                                         CG17764
3323                                         CG17764
3324                                         CG17764
3325                                         CG17764
3326                                         CG17764
3327                                         CG17764
3328                                         CG17764
3329                                          CG4198
3330                                          CG4198
3331                                          CG4198
3332                                          CG4198
3333                                          CG4198
3334                                           Sas10
3335                                          CG3309
3336                                              SK
3337                                              SK
3338                                              SK
3339                                              SK
3340                                              SK
3341                                         CG15784
3342                                          CG4151
3343                                           Sirt4
3344                                           RpL35
3345                                           RpL35
3346                                           RpL35
3347                                           RpL35
3348                                           RpL35
3349                                           RpL35
3350                                           RpL35
3351                                           RpL35
3352                                           RpL35
3353                                           RpL35
3354                                           RpL35
3355                                           RpL35
3356                                           RpL35
3357                                           RpL35
3358                         FBgn0029809+FBgn0263545
3359                         FBgn0029809+FBgn0263545
3360                         FBgn0029809+FBgn0263545
3361                         FBgn0029809+FBgn0263545
3362                                     Prosbeta2R1
3363                                     Prosbeta2R1
3364                                     Prosbeta2R1
3365                                          CG3016
3366                                          CG3016
3367                                          CG3016
3368                                         CG16721
3369                                          CG4020
3370                                          CG3011
3371                                          CG3011
3372                                          CG6067
3373                                            Grip
3374                                          CG5928
3375                                             Efr
3376                                          CG3566
3377                                          CG3842
3378                                          CG3446
3379                                          CG3446
3380                                          CG3446
3381                                          CG3446
3382                                          CG3446
3383                                          CG3446
3384                                          CG3446
3385                                          CG3446
3386                                          CG3446
3387                                          CG3446
3388                                         CG17717
3389                                         CG17717
3390                                         CG17717
3391                                         CG17717
3392                                         CG17717
3393                                         CG17717
3394                                         CG17717
3395                                         CG17717
3396                                         CG17717
3397                                         CG17717
3398                                         CG17717
3399                                         CG17717
3400                                         CG17717
3401                                         CG17717
3402                                         CG17717
3403                                            pigs
3404                                          CG3224
3405                                          CG3224
3406                                          CG3192
3407                                          CG3192
3408                                          CG3192
3409                                          CG4095
3410                                          CG4095
3411                                         CG14442
3412                                         CG14442
3413                                         CG14441
3414                                         CG14441
3415                                         CG14441
3416                                         CG14441
3417                                           RpL17
3418                                           RpL17
3419                                           RpL17
3420                                         CG14438
3421                                         CG14438
3422                                            pod1
3423                                          CG4557
3424                                          CG4557
3425                                          CG4558
3426                                          CG4607
3427                                          CG4615
3428                                          CG1958
3429                                          CG1958
3430                                          CG1958
3431                                          CG1958
3432                                          CG1958
3433                                          CG1958
3434                                          CG1677
3435                                          CG2059
3436                                         CG18155
3437                                         CG18155
3438                                         CG18155
3439                                         CG18155
3440                                         CG18155
3441                                         CG15034
3442                                          CG1999
3443                                          CG1999
3444                                          CG1999
3445                                          CG1999
3446                                          CG1999
3447                                          CG1999
3448                                          CG1999
3449                                          CG1999
3450                                          CG1999
3451                                          CG1999
3452                                          CG1999
3453                                          CG1999
3454                                          CG1999
3455                                          CG1999
3456                                          CG1999
3457                                          CG1999
3458                                          CG1999
3459                                          CG1999
3460                                          CG1999
3461                                          CG1999
3462                                         CG15035
3463                                         CG15035
3464                                         CG15035
3465                                         CG15035
3466                                         CG15035
3467                                         CG15035
3468                                         CG15035
3469                                         CG15035
3470                                         CG11369
3471                                         CG11369
3472                                         CG11369
3473                                         CG11369
3474                                         CG11369
3475                                         CG11369
3476                                         CG11369
3477                                         CG11369
3478                                         CG11369
3479                                         CG11369
3480                                         CG11369
3481                                         CG11369
3482                                         CG12689
3483                                         CG12689
3484                                         CG12689
3485                                         CG12689
3486                                         CG12689
3487                                          CG1402
3488                                          CG1402
3489                                         CG10920
3490                                         CG10920
3491                                         CG10920
3492                                         CG10920
3493                                          CG1409
3494                                           dpr14
3495                                           dpr14
3496                                           dpr14
3497                                           dpr14
3498                                           dpr14
3499                                             snz
3500                                         CG10777
3501                                         CG10777
3502                                         CG10777
3503                                         CG10777
3504                                          CG1571
3505                                          CG1571
3506                                          CG1571
3507                                          CG1571
3508                                          CG1571
3509                                          CG2254
3510                                          CG2258
3511                                             cyr
3512                                         CG10958
3513                                         CG10958
3514                                         CG10958
3515                                         CG10958
3516                                         CG10958
3517                                          CG2263
3518                                          CG2263
3519                                         CG15337
3520                                         CG15337
3521                                         CG15337
3522                                         CG15337
3523                                         CG10761
3524                                         CG10761
3525                                            Or7a
3526                                            Or7a
3527                                          CG2278
3528                                            slpr
3529                                            slpr
3530                                            slpr
3531                                             sni
3532                                             sni
3533                                          CG1387
3534                                          CG1387
3535                                          CG1387
3536                                          CG1387
3537                                          CG1387
3538                                          CG1387
3539                                          CG1387
3540                                          CG1387
3541                                          CG1387
3542                                          CG1387
3543                                          CG1387
3544                                          CG1387
3545                                          CG1387
3546                                          CG1387
3547                                         CG12125
3548                                         CG12125
3549                                         CG12125
3550                                         CG15365
3551                                         CG15365
3552                                          CG6999
3553                                       AP-1gamma
3554                                            fend
3555                                           dalao
3556                                         CG12057
3557                                         CG15370
3558                                            Gr8a
3559                                         CG12121
3560                                         CR17438
3561                                         CR17438
3562                                         CR17438
3563                                         CR17438
3564                                         CR17438
3565                                         CR17438
3566                                            Cfp1
3567                                          RpS28b
3568                                          RpS28b
3569                                          RpS28b
3570                                          RpS28b
3571                                          RpS28b
3572                                          RpS28b
3573                                          RpS28b
3574                                          RpS28b
3575                                          CG1354
3576                                         CG15312
3577                                          CG2972
3578                                          CG2974
3579                                         CG15306
3580                                         CG15306
3581                                         CG15306
3582                                         CG15306
3583                                         CG15306
3584                                         CG15306
3585                                         CG15306
3586                                         CG15306
3587                                         CG15306
3588                                         CG15306
3589                                          CG2898
3590                                          CG2898
3591                                          CG2898
3592                                          CG2898
3593                                          CG2898
3594                                          CG2898
3595                                          CG2898
3596                                          CG2898
3597                                          CG2898
3598                                          CG2898
3599                                          CG2898
3600                                          CG2898
3601                                          CG2889
3602                                          CG2889
3603                                          CG2889
3604                                          CG2889
3605                                          CG2889
3606                                          CG2887
3607                                         CG15296
3608                                         CG15296
3609                                         CG15296
3610                                           BTBD9
3611                                           BTBD9
3612                                           BTBD9
3613                                           BTBD9
3614                                           BTBD9
3615                                           BTBD9
3616                                           BTBD9
3617                                           BTBD9
3618                                           BTBD9
3619                                             feo
3620                                             feo
3621                                             feo
3622                                             feo
3623                                             feo
3624                                             feo
3625                                             feo
3626                                             feo
3627                                             feo
3628                                            sofe
3629                                            sofe
3630                                            sofe
3631                                            sofe
3632                                            sofe
3633                                          CG1637
3634                                         CG15208
3635                                         CG15208
3636                                         CG15208
3637                                         CG15208
3638                                         CG15208
3639                                         CG15208
3640                                         CG15208
3641                                         CG15203
3642                                         CG15203
3643                                         CG15203
3644                                         CG15203
3645                                         CG11122
3646                                         CG11122
3647                                         CG11122
3648                                         CG11122
3649                                         CG11122
3650                                         CG11122
3651                                          Klp10A
3652                                          Klp10A
3653                                          Klp10A
3654                                          Klp10A
3655                                          Klp10A
3656                                          Klp10A
3657                                          Klp10A
3658                                          Klp10A
3659                                          Klp10A
3660                                          Klp10A
3661                                          Klp10A
3662                                          Klp10A
3663                                          CG1394
3664                                          CG1394
3665                                          CG1394
3666                                          CG1394
3667                                          CG1394
3668                                          CG1394
3669                                         CG11106
3670                                         CG11106
3671                                         CG11106
3672                                         CG11106
3673                                         CG11106
3674                                         CG11106
3675                                         CG11106
3676                                         CG11106
3677                                         CG11106
3678                                         CG11106
3679                                         CG11106
3680                                         CG11106
3681                                         CG11106
3682                                         CG11106
3683                                         CG11106
3684                                         CG15198
3685                                         CG15198
3686                                         CG15198
3687                                         CG15198
3688                                         CG15198
3689                                         CG15198
3690                                         CG15198
3691                                         CG15198
3692                                         CG15198
3693                                         CG15198
3694                                         CG15198
3695                                         CG15198
3696                                         CG15198
3697                                         CG15198
3698                                         CG15198
3699                                         CG15198
3700                                         CG15198
3701                                         CG15198
3702                                         CG15198
3703                                         CG15198
3704                                          CG1657
3705                                          CG1597
3706                                          CG1738
3707                                         CG11752
3708                                         CG11752
3709                                         CG11752
3710                                         CG11752
3711                                         CG11752
3712                                         CG11752
3713                                         CG11752
3714                                         CG11752
3715                                         CG11752
3716                                         CG11752
3717                                         CG11752
3718                                         CG11752
3719                                         CG11752
3720                                         CG11752
3721                                         CG11752
3722                                             Pa1
3723                                         CG15196
3724                                         CG15196
3725                                         CG15196
3726                                             Sk1
3727                                          CG1749
3728                                          CG1749
3729                                          CG1749
3730                                         Spase25
3731                                         CG33235
3732                                         CG33235
3733                                         CG33235
3734                                         CG33235
3735                                         CG33235
3736                                         CG33235
3737                                         PGRP-SA
3738                                         CG11697
3739                                         CG11697
3740                                         CG11697
3741                                         CG11695
3742                                          CG2533
3743                                          CG2533
3744                                          CG2533
3745                                          CG2533
3746                                          CG2533
3747                                            Amun
3748                                            Amun
3749                                           p24-1
3750                                           p24-1
3751                                         CG10347
3752                                         CG10347
3753                                            ATP7
3754                                            ATP7
3755                                            ATP7
3756                                            ATP7
3757                                            ATP7
3758                                            ATP7
3759                                            ATP7
3760                                            ATP7
3761                                            ATP7
3762                                            ATP7
3763                                            ATP7
3764                                            ATP7
3765                                          CG1847
3766                                         CG10353
3767                                         CG10353
3768                                         CG10353
3769                                         CG10353
3770                                         CG10353
3771                                            Upf1
3772                                         CR32661
3773                                         CR32661
3774                                         CR32661
3775                                         CR32661
3776                                         CR32661
3777                                         CR32661
3778                                         CR32661
3779                                         CR32661
3780                                         CR32661
3781                                         CR32661
3782                                         CR32661
3783                                         CR32661
3784                                         CR32661
3785                                         CR32661
3786                         FBgn0030357+FBgn0052660
3787                                         CG18130
3788                                         CG18130
3789                                         CG18130
3790                                         CG18130
3791                                         CG18130
3792                                          CG1806
3793                                        Cyp311a1
3794                                         Uch-L5R
3795                                          CG2750
3796                                          CG2750
3797                                          CG2750
3798                                          CG2750
3799                                          CG2750
3800                                          CG2750
3801                                          CG2750
3802                                          CG2750
3803                                          CG2750
3804                                          CG1924
3805                                          CG1924
3806                                          CG1924
3807                                          CG2574
3808                                          CG2574
3809                                          CG2574
3810                                          CG2574
3811                                          CG2574
3812                                         CG11138
3813                                         CG11138
3814                                         CG11138
3815                                         CG11138
3816                                         CG11138
3817                                         CG11138
3818                                         CG11138
3819                                         CG11138
3820                                         CG11138
3821                                         CG11138
3822                                         CG11138
3823                                         CG11138
3824                                          CG1824
3825                                          CG1824
3826                                          CG1824
3827                                          CG1824
3828                                          CG1463
3829                                          CG2543
3830                                          CG2540
3831                                         Tomosyn
3832                                          CG4661
3833                                          CG4661
3834                                          CG4661
3835                                          CG4661
3836                                          CG4661
3837                                          CG4661
3838                                          CG4661
3839                                          mRpL49
3840                                          mRpL49
3841                                          CG2209
3842                                          CG4318
3843                                          CG4318
3844                                         CG15742
3845                                         CG15742
3846                                         CG15742
3847                                         CG15742
3848                                         CG15742
3849                                         CG15744
3850                                          CG1998
3851                                            NFAT
3852                                         CG15760
3853                                         CG11162
3854                                         CG12177
3855                                         CG11158
3856                                         CG11068
3857                                         CG11068
3858                                         CG11068
3859                                         CG11068
3860                                         CG11068
3861                                         CG11068
3862                                         CG11068
3863                                         CG11068
3864                                         CG11068
3865                                         CG11068
3866                                         CG11068
3867                                         CG11068
3868                                         CG11068
3869                                         CG11068
3870                                         CG11068
3871                                         CG11068
3872                                         CG11068
3873                                         CG11068
3874                                         CG11068
3875                                         CG11068
3876                                         CG11068
3877                                         CG11068
3878                                         CG11068
3879                                         CG11068
3880                                         CG11068
3881                                         CG11068
3882                                         CG11068
3883                                         CG11068
3884                                         CG11068
3885                                         CG11068
3886                                         CG11590
3887                                         CG11674
3888                                          CG9400
3889                                          CG5321
3890                                          CG5347
3891                                         CG14411
3892                                         CG14410
3893                                         CG14407
3894                                          CG9519
3895                                          CG9503
3896                                          CG9503
3897                                          CG9503
3898                                          CG5548
3899                                          CG5548
3900                                          CG5548
3901                                          CG5548
3902                                          CG5548
3903                                          CG9072
3904                                          CG9072
3905                                          RpL37a
3906                                          RpL37a
3907                                          RpL37a
3908                                          RpL37a
3909                                          RpL37a
3910                                          RpL37a
3911                                          RpL37a
3912                                          RpL37a
3913                                          RpL37a
3914                                          RpL37a
3915                                          RpL37a
3916                                          RpL37a
3917                                          RpL37a
3918                                          RpL37a
3919                                          RpL37a
3920                                           PPYR1
3921                                          CG9106
3922                                          CG5877
3923                                         CG15641
3924                                         CG15641
3925                                            cerv
3926                                          CG8097
3927                                          CG8097
3928                                          CG8097
3929                                          CG8105
3930                                         CG12708
3931                                          CG8128
3932                                          CG8128
3933                                          CG8128
3934                                          CG8128
3935                                          CG8184
3936                                          CG8184
3937                                          CG8191
3938                                          CG8239
3939                                          CG8239
3940                                           mRpL3
3941                                         Efhc1.1
3942                                         Efhc1.1
3943                                         Efhc1.1
3944                                         Efhc1.1
3945                                         Efhc1.1
3946                                         Efhc1.1
3947                                         Efhc1.1
3948                                         Efhc1.1
3949                                         Efhc1.1
3950                                         Efhc1.1
3951                                         Efhc1.1
3952                                          CG8974
3953                                          CG8509
3954                                          CG8509
3955                                          CG8509
3956                                          CG8565
3957                                          CG8565
3958                                            MSBP
3959                                         CG15916
3960                                          CG8909
3961                                          CG8916
3962                                          CG8924
3963                                          CG9172
3964                                          CG9172
3965                                          CG9172
3966                                         CG12698
3967                                         CG12698
3968                                         CG12698
3969                                         CG12395
3970                                         CG12395
3971                                         CG12395
3972                                         CG12395
3973                                         CG12395
3974                                         CG12395
3975                                         CG12395
3976                                          CG8958
3977                                          CG8958
3978                                          CG8958
3979                                            Mfe2
3980                                            Mfe2
3981                                         CG13957
3982                                          CG9917
3983                                       Traf-like
3984                                          CG9947
3985                                          CG9902
3986                                          CG9902
3987                                        CanA-14F
3988                                         CG13014
3989                                           mthl1
3990                                           mthl1
3991                                           mthl1
3992                                         CG13008
3993                                         CG13008
3994                                         CG13008
3995                                         CG13008
3996                                          mRpL22
3997                                          mRpL22
3998                                          CG4768
3999                                          CG9132
4000                                         CG13005
4001                                          CG9099
4002                                          CG4955
4003                                          CG4955
4004                                          CG4955
4005                                          CG4955
4006                                          CG4955
4007                                          CG4955
4008                                          CG4955
4009                                          CG4955
4010                                          CG4955
4011                                          CG4955
4012                                          CG4955
4013                                          CG4955
4014                                          CG4955
4015                                          CG4955
4016                                          CG4955
4017                                          CG4955
4018                                          CG8918
4019                                          CG8918
4020                                          CG8918
4021                                          CG8918
4022                                          CG8918
4023                                          CG8918
4024                                          CG8918
4025                                          CG8915
4026                                          CG8675
4027                                          CG8675
4028                                          CG8675
4029                                          CG5445
4030                                          CG5613
4031                                           p-cup
4032                                           p-cup
4033                                          CG8568
4034                                         CG12992
4035                                         CG12992
4036                                         CG12992
4037                                         CG12992
4038                                         CG12992
4039                                         CG12992
4040                                          CG8326
4041                                          CG8326
4042                                          CG8316
4043                                          CG8316
4044                                          CG8316
4045                                          CG8316
4046                                          CG5703
4047                                          CG5703
4048                                          CG8289
4049                                          CG8289
4050                                          CG8289
4051                                           Ucp4A
4052                                           Ucp4A
4053                                         CG15814
4054                                          CG6762
4055                                          CG6769
4056                                          CG6769
4057                                          CG6769
4058                                          CG6788
4059                                              GS
4060                                            Frq1
4061                                            Frq1
4062                                            Frq1
4063                                            Frq1
4064                                          CG6290
4065                                           Hayan
4066                                             psh
4067                                             psh
4068                                         CG15044
4069                                          CG6470
4070                                          CG6470
4071                                          CG6481
4072                                          CG6481
4073                                          CG6481
4074                                          CG6481
4075                                          CG6481
4076                                          CG6481
4077                                          CG6481
4078                                          CG6481
4079                                          CG6481
4080                                          CG6481
4081                                          CG6481
4082                                          CG6481
4083                                          CG6481
4084                                          CG6481
4085                                          CG6617
4086                                          CG6617
4087                                          CG6617
4088                                          CG6617
4089                                            Ing3
4090                                          CG6659
4091                                          CG6873
4092                                          CG6873
4093                                          CG6873
4094                                          CG6873
4095                                          CG6873
4096                                          CG6873
4097                                          CG6873
4098                                          CG6873
4099                                          CG6873
4100                                          CG6873
4101                                          CG6873
4102                                          CG6873
4103                                          CG6873
4104                                          CG6873
4105                                          CG6873
4106                                          CG6873
4107                                         CG12609
4108                                         CG12609
4109                                          Atg101
4110                                          CG7349
4111                                          CG7349
4112                                          CG7349
4113                                          CG7423
4114                                          Obp18a
4115                                          CG7914
4116                                         CG14195
4117                                          CG7889
4118                                          rictor
4119                                          CG8034
4120                                            kek5
4121                                            Nat1
4122                                            Nat1
4123                                         CG12203
4124                                             Tao
4125                                             Tao
4126                                             Tao
4127                                             Tao
4128                                             Tao
4129                                         CG14207
4130                                         CG14207
4131                                           MKP-4
4132                                           Arp10
4133                                           Arp10
4134                                         Ranbp21
4135                                         Ranbp21
4136                                         Ranbp21
4137                                         Ranbp21
4138                                         CG14215
4139                                         CG14215
4140                                         CG14215
4141                                         CG14215
4142                                         CG14215
4143                                         CG14215
4144                                         CG14215
4145                                         CG14215
4146                                         CG14215
4147                                         CG14215
4148                                         CG14215
4149                                         CG14215
4150                                         CG14215
4151                                         CG14215
4152                                         CG14215
4153                                            Ubqn
4154                                            Ubqn
4155                                            Ubqn
4156                                         CG14231
4157                                         CG14230
4158                                         CG12531
4159                                         CG12531
4160                                           CoVIb
4161                                           CoVIb
4162                                           CoVIb
4163                                           CoVIb
4164                                           CoVIb
4165                                           CoVIb
4166                                           CoVIb
4167                                           CoVIb
4168                                            Nep3
4169                                          CG9570
4170                                          CG9570
4171                                          CG9570
4172                                          CG9570
4173                                          CG9570
4174                                          CG9570
4175                                          CG9570
4176                                          CG9570
4177                                          CG9570
4178                                          CG9570
4179                                          CG9570
4180                                          CG9570
4181                                          CG9570
4182                                         CG15322
4183                                           Rab35
4184                                           Rab35
4185                                          CG9577
4186                                         CG17065
4187                                         CG12679
4188                                         CG12679
4189                                         CG12679
4190                                         CG12679
4191                                           HERC2
4192                                           HERC2
4193                                           HERC2
4194                                         CG15459
4195                                         CG15459
4196                                         CG15459
4197                                         CG15459
4198                                         CG15459
4199                                         CG15459
4200                                          Obp19c
4201                                          cactin
4202                                       RhoGAP19D
4203                                       RhoGAP19D
4204                                          CG1835
4205                                          CG1835
4206                                          CG1835
4207                                          CG1835
4208                                          CG1835
4209                                          CG1835
4210                                          CG1835
4211                                          CG1835
4212                                           hydra
4213                                           hydra
4214                                          CG1324
4215                                          CG1324
4216                                          CG1324
4217                                          CG1324
4218                                          CG1324
4219                                          CG1324
4220                                          CG1324
4221                                          CG1324
4222                                          CG1324
4223                                          CG1324
4224                                          CG1324
4225                                          CG1324
4226                                          CG1324
4227                                          CG1324
4228                                          CG1324
4229                                          CG1324
4230                                          CG1324
4231                                          CG1324
4232                                          CG1324
4233                                          CG1324
4234                                          CG1324
4235                                          CG1324
4236                                          CG1324
4237                                          CG1324
4238                                          CG1324
4239                                          CG1324
4240                                         CG15450
4241                                         CG15450
4242                                         CG15450
4243                                         CG15450
4244                                         CG15450
4245                                         CG15450
4246                                          CG1314
4247                                          CG1314
4248                                         CG11227
4249                                          CG1529
4250                                         CG15446
4251                                          CG1503
4252                                          CG1503
4253                                         CG14579
4254                                         CG14579
4255                                         CG14579
4256                                          CG1722
4257                                          CG1722
4258                                          CG1722
4259                                          CG1494
4260                                          CG1494
4261                                          CG1801
4262                                          CG1801
4263                                          CG1801
4264                                          CG1801
4265                                          CG1801
4266                                          CG1801
4267                                          CG1801
4268                                          CG1801
4269                                          CG1801
4270                                          CG1801
4271                                          CG1486
4272                                         CG14619
4273                                         CG14619
4274                                         CG14618
4275                                         CG14618
4276                                         CG12576
4277                                           Cp110
4278                                           Cp110
4279                                         CG17598
4280                                         CG17598
4281                                         CG17598
4282                                         CG17598
4283                                        galectin
4284                                         CG13693
4285                                         CG13693
4286                                         CG13693
4287                                         CG13693
4288                                         CG13693
4289                                         CG13693
4290                                         CG13693
4291                                         CG13693
4292                                         CG13693
4293                                         CG13693
4294                                         CG13693
4295                                         CG13693
4296                                          CG3345
4297                                          CG3345
4298                                          CG3345
4299                                          CG3345
4300                                          CG3345
4301                                          CG3345
4302                                          CG3345
4303                                          CG3345
4304                                          CG3345
4305                                          CG3345
4306                                          CG3345
4307                                          CG3345
4308                                          CG3345
4309                                          CG3345
4310                                          CG3345
4311                                          CG3345
4312                                          CG3345
4313                                          CG3345
4314                                          CG3345
4315                                          CG3345
4316                                          CG3345
4317                                          CG3345
4318                                          CG3345
4319                                          CG3345
4320                                          CG3345
4321                                          CG3345
4322                                          CG3345
4323                                          CG3345
4324                                          CG3345
4325                                          CG3345
4326                                          CG3345
4327                                          CG3345
4328                                          CG3345
4329                                          CG3345
4330                                          CG3345
4331                                          CG3345
4332                                          CG3345
4333                                          CG3345
4334                                          CG3345
4335                                          CG3345
4336                                          CG3345
4337                                          CG3345
4338                                          CG3345
4339                                          CG3345
4340                                          CG3345
4341                                         CG11562
4342                                         CG11562
4343                                         CG11562
4344                                         CG11562
4345                                         CG11562
4346                                         CG11911
4347                                         CG11911
4348                                          CG4213
4349                                         CG11885
4350                                         CG11885
4351                                         CG11885
4352                                         CG11885
4353                                         CG11885
4354                                         CG11885
4355                                            BBS8
4356                                          CG4164
4357                                             Spp
4358                                             Spp
4359                                          CG2789
4360                                         CG11835
4361                                         CG13689
4362                                         CG13689
4363                                          CG3544
4364                                          CG3544
4365                                          CG3544
4366                                          CG3544
4367                                          CG3544
4368                                          CG3544
4369                                          CG3544
4370                                           Pex12
4371                                          CG3662
4372                                          CG3862
4373                                          CG3862
4374                                          CG3862
4375                                            IA-2
4376                                           Atg4a
4377                                          CG4577
4378                                          CG4577
4379                                          CG4577
4380                                          CG4577
4381                                          CG4577
4382                                            Tfb4
4383                                           Vps29
4384                                         CG14341
4385                                         CG14341
4386                                         CG14341
4387                                          CG5139
4388                                          CG5139
4389                                          CG5397
4390                                          CG5440
4391                                          CG5556
4392                                          CG5556
4393                                          CG5556
4394                                          CG5561
4395                                          CG5561
4396                                          CG5561
4397                                          CG5565
4398                                          CG5565
4399                                          CG5565
4400                                          CG5565
4401                                         CG18131
4402                                         CG18131
4403                                         CG18131
4404                                         CG18131
4405                                         CG10869
4406                                         CG10869
4407                                          mRpL48
4408                                         CG31937
4409                         FBgn0031367+FBgn0262275
4410                         FBgn0031367+FBgn0262275
4411                         FBgn0031367+FBgn0262275
4412                         FBgn0031367+FBgn0262275
4413                         FBgn0031367+FBgn0262275
4414                         FBgn0031367+FBgn0262275
4415                         FBgn0031367+FBgn0262275
4416                                             AIF
4417                                             AIF
4418                                             AIF
4419                                             AIF
4420                                         CG10874
4421                                         CG10874
4422                                          CG4271
4423                                             eys
4424                                          CG3597
4425                                          CG3597
4426                                          CG3597
4427                                          CG3597
4428                                          CG3597
4429                                          CG3597
4430                                          CG3597
4431                                          CG3597
4432                                          CG3597
4433                                          CG3597
4434                                          CG3597
4435                                          CG3609
4436                                           Atxn7
4437                                          CG3557
4438                                          CG3557
4439                                           VGlut
4440                                           VGlut
4441                                           VGlut
4442                                          CG3515
4443                                          CG3515
4444                                          CG3515
4445                                            insv
4446                                          CG3214
4447                                          CG3214
4448                                          CG3214
4449                                          CG3214
4450                                          CG3214
4451                                           Arpc5
4452                                          CG9962
4453                                          CG9879
4454                                          CG9879
4455                                           Cwc25
4456                                          Trn-SR
4457                                          CG2964
4458                                          CG2964
4459                                          CG2964
4460                                          CG2964
4461                                          CG2964
4462                                          CG2964
4463                                          CG2964
4464                                          CG2964
4465                                             G6P
4466                                             G6P
4467                                             G6P
4468                                         CG18557
4469                                          CG8814
4470                                          CG8814
4471                                          CG8814
4472                                          CG9641
4473                                          CG9641
4474                                          CG9641
4475                                          CG9641
4476                                         CG17265
4477                                           GABPI
4478                                         CG17259
4479                                         CG17261
4480                                         CG17261
4481                                         CG12400
4482                                         CG12400
4483                                         CG12400
4484                                         CG12400
4485                                         CG15408
4486                                          CG8838
4487                                          CG8838
4488                                          CG8838
4489                                          CG8838
4490                                          CG8838
4491                                          CG8838
4492                                          CG8838
4493                                          CG8838
4494                                          CG8838
4495                                          CG2772
4496                                            Snx1
4497                                         CG17593
4498                                          CG3213
4499                                          CG3213
4500                                          CG8851
4501                                          CG8851
4502                                          CG3964
4503                                          CG3964
4504                                          CG3964
4505                                          CG3964
4506                                          CG3964
4507                                          CG3964
4508                                          CG3964
4509                                          CG3964
4510                                          CG3964
4511                                          CG3964
4512                                          CG2955
4513                                         CG17612
4514                                          CG3338
4515                                            Elp3
4516                                         CG15439
4517                                         CG15443
4518                                         CG15436
4519                                           Elba3
4520                                          Taf12L
4521                                          Taf12L
4522                                         Clect27
4523                                         Clect27
4524                                          CG3225
4525                                            tank
4526                                         CG15625
4527                                         CG15625
4528                                         CG15625
4529                                         CG15625
4530                                         CG15625
4531                                         CG15625
4532                                         CG15625
4533                                         CG15625
4534                                         CG15625
4535                                         CG15625
4536                                         CG15625
4537                                         CG15625
4538                                         CG14043
4539                                         CG14043
4540                                         CG14043
4541                                         CG14043
4542                                         CG14043
4543                                          CG3792
4544                                          CG8891
4545                                         CG14036
4546                                         CG14036
4547                                          CG8680
4548                                          CG7742
4549                                         TpnC25D
4550                                         TpnC25D
4551                                            Bub1
4552                                         CG14024
4553                                           Ncoa6
4554                                           Ncoa6
4555                                           Ncoa6
4556                                           Ncoa6
4557                                         CG12512
4558                                         CG12512
4559                                         CG12512
4560                                         CG12512
4561                                          CG6907
4562                                          CG6907
4563                                          CG6907
4564                                          CG6907
4565                                          CG6907
4566                                          CG6907
4567                                          CG6907
4568                                          CG6907
4569                                            tomb
4570                                            tomb
4571                                            tomb
4572                                         CG14014
4573                                         CG14013
4574                                         CG14013
4575                                         CG14013
4576                                         CG14013
4577                                         CG14013
4578                                         CG14013
4579                                         CG14013
4580                                         CG14013
4581                                         CG14013
4582                                         CG14013
4583                                         CG14013
4584                                         CG14013
4585                                         CG14013
4586                                         CG14013
4587                                         CG14013
4588                                         CG14013
4589                                         CG14013
4590                                         CG14011
4591                                          Hsp60C
4592                                          CG9029
4593                                         CG13992
4594                                             lid
4595                                             lid
4596                                          CG9147
4597                                          CG9222
4598                                          CG9222
4599                                          CG9222
4600                                          CG9222
4601                                          CG9222
4602                                          CG9222
4603                                          CG9222
4604                                             Pez
4605                                          CG9498
4606                                          CG9507
4607                                            retm
4608                                          CG9531
4609                                          CG9531
4610                                          CG9531
4611                                          CG9547
4612                                          CG9547
4613                                          CG9550
4614                                            CoVb
4615                                            CoVb
4616                                            CoVb
4617                                            CoVb
4618                                            CoVb
4619                                            CoVb
4620                                            CoVb
4621                                            CoVb
4622                                            CoVb
4623                                            CoVb
4624                                            CoVb
4625                                            CoVb
4626                                            CoVb
4627                                            CoVb
4628                                            CoVb
4629                                         CG13766
4630                                         CG11050
4631                                         CG11327
4632                                          TTLL3B
4633                                          TTLL3B
4634                                          TTLL3B
4635                                         CG17377
4636                                         CG17377
4637                                         CG17377
4638                                         CG17377
4639                                         CG17377
4640                                         CG17377
4641                                         CG17377
4642                                         CG17377
4643                                         CG17377
4644                                         CG17377
4645                                         CG17377
4646                                         CG17377
4647                                            Nha1
4648                                         CG18304
4649                                           Fgop2
4650                                           Fgop2
4651                                         CG13775
4652                                         CG10399
4653                                            sip2
4654                                           Rab30
4655                                          CG4495
4656                                          CG4495
4657                                          CG4495
4658                                          CG4495
4659                                            Wnt6
4660                                          CG5149
4661                                            gudu
4662                                          CG6441
4663                                          CG6441
4664                                          CG6441
4665                                          CG6441
4666                                          CG6441
4667                                          CG6441
4668                                          CG6441
4669                                          CG6441
4670                                          CG6441
4671                                          CG6441
4672                                          CG6441
4673                                          CG6441
4674                                          CG6441
4675                                          CG6441
4676                                          CG6441
4677                                          CG6441
4678                                          CG7025
4679                                         CG13794
4680                                          CG7203
4681                                          CG7164
4682                                          CG7164
4683                                          CG7164
4684                                          CG7164
4685                                          CG7164
4686                                          CG7164
4687                                          CG7164
4688                                          CG7164
4689                                         CG14537
4690                                            spz3
4691                                            spz3
4692                                            Wwox
4693                                         CG12560
4694                                         CG12560
4695                                          RpL36A
4696                                            mon2
4697                                          CG8498
4698                                          CG8498
4699                                          CG8372
4700                                          CG8372
4701                                          CG8360
4702                                          CG8292
4703                                          CG7787
4704                                         CG13390
4705                                         CG13088
4706                                          CG9314
4707                                          CG9314
4708                                          CG9463
4709                                          CG9466
4710                                          CG9582
4711                                            aust
4712                                            aust
4713                                            aust
4714                                            aust
4715                                          CG3748
4716                                         CG31883
4717                                         Oatp30B
4718                                     nAChRalpha6
4719                                     nAChRalpha6
4720                                     nAChRalpha6
4721                                     nAChRalpha6
4722                                          CG4537
4723                                          CG4598
4724                                          CG4598
4725                                          CG4592
4726                                          CG4709
4727                                         CG13127
4728                                          Spn31A
4729                                          Spn31A
4730                                          CG5734
4731                                          CG5734
4732                                          CG5734
4733                                          CG5734
4734                                          CG4901
4735                                            Hand
4736                                           GATAd
4737                                           GATAd
4738                                           GATAd
4739                                           GATAd
4740                                          CG5022
4741                                          CG5045
4742                                          CG5045
4743                                          CG5096
4744                                          CG5096
4745                                           mRpS7
4746                                           mRpS7
4747                                          CG5188
4748                                          CG5188
4749                                           Bug22
4750                                           Bug22
4751                                          CG6138
4752                                          CG6138
4753                                           w-cup
4754                                           w-cup
4755                                           w-cup
4756                                           w-cup
4757                                           w-cup
4758                                           w-cup
4759                                         CG17098
4760                                         CG17098
4761                                         CG17098
4762                                         CG17098
4763                                         CG17098
4764                                         CG17098
4765                                         CG17098
4766                                         CG17098
4767                                          CG7300
4768                                          CG7300
4769                                          CG7300
4770                                         CG17118
4771                                         CG17118
4772                                         CG17118
4773                                         CG12299
4774                                         CG17134
4775                         FBgn0032305+FBgn0263560
4776                                         CG14070
4777                                         CG14070
4778                                         CG14070
4779                                         CG14070
4780                                         CG14070
4781                                            YL-1
4782                                         CG16743
4783                                            AstC
4784                                            Ge-1
4785                                            Ge-1
4786                                          CG4751
4787                                          CG6287
4788                                         CG14926
4789                                         CG14926
4790                                            spz4
4791                                          CG4970
4792                                          CG4970
4793                                         CG12307
4794                                          CG4983
4795                                          CG4983
4796                                          CG4983
4797                                          CG4983
4798                                          CG4983
4799                                          CG4983
4800                                          CG4983
4801                                          CG4983
4802                                          CG4983
4803                                          CG4983
4804                                          CG4988
4805                                          CG4988
4806                                         CG14931
4807                                         CG14931
4808                                          Tsp33B
4809                                          Tsp33B
4810                                            CycY
4811                                          Mal-B1
4812                                            escl
4813                                           Tom70
4814                                           Tom70
4815                                           Tom70
4816                                           Tom70
4817                                         CG14945
4818                                         CG14945
4819                                         CG17217
4820                                            crok
4821                                         CG17010
4822                                         CG17010
4823                                         CG17010
4824                                         CG17010
4825                                         CG17010
4826                                         CG17010
4827                                         CG17010
4828                                          CG6388
4829                                          CG5421
4830                                          CG5421
4831                                          CG5421
4832                                          CG5421
4833                                           PICK1
4834                                           PICK1
4835                                          CG5781
4836                                          CG5781
4837                                          CG5781
4838                                          CG5781
4839                                          CG5781
4840                                          CG5781
4841                                          CG5781
4842                                          CG5781
4843                                          CG5781
4844                                          CG5781
4845                                          CG5781
4846                                          CG5781
4847                                          CG5781
4848                                          CG5781
4849                                          CG5781
4850                                          CG5781
4851                                          CG5781
4852                                          CG5781
4853                                           spict
4854                                         Vha68-3
4855                                          CG5122
4856                                          CG5122
4857                                          CG5122
4858                                          CG5204
4859                                           Edem2
4860                                         CG16972
4861                                         CG16972
4862                                         CG16972
4863                                         CG16972
4864                                         CG16972
4865                                         CG16972
4866                                         CG16972
4867                                         CG16972
4868                                         CG16972
4869                                         CG16972
4870                                         CG16972
4871                                         CG16972
4872                                         CG16972
4873                                         CG16972
4874                                         CG16972
4875                                         CG16972
4876                                         CG16972
4877                                         CG16972
4878                                         CG15482
4879                                         CG15482
4880                                          CG5705
4881                                            Ski6
4882                                          CG9395
4883                                          CG6523
4884                                          CG6523
4885                                          CG9305
4886                                          CG9305
4887                                          CG7099
4888                                           RpL24
4889                                           RpL24
4890                                         CG10859
4891                                          Hsp60D
4892                                          CG9263
4893                                          CG9263
4894                                          CG9263
4895                                          CG9263
4896                                          CG9263
4897                                          CG9263
4898                                          CG9263
4899                                          CG9263
4900                                          CG9263
4901                                          CG9263
4902                                          CG9263
4903                                          CG9263
4904                                          CG9263
4905                                          CG4480
4906                                          CG4480
4907                                          CG4480
4908                                          CG4480
4909                                          CG4480
4910                                         CG15278
4911                                            Tpr2
4912                         FBgn0032587+FBgn0263555
4913                                          CG4631
4914                                          CG4631
4915                                       Prosbeta4
4916                                       Prosbeta4
4917                                         CG17912
4918                                         CG17928
4919                                         CG13283
4920                                          CG6304
4921                                          CG6304
4922                                          CG6304
4923                                          CG6304
4924                                          CG6304
4925                                         CG12620
4926                                         CG12620
4927                                         CG12620
4928                                          CG5050
4929                                          CG5050
4930                                             Sgt
4931                                             Sgt
4932                                          CG5110
4933                                          CG5110
4934                                          CG5131
4935                                          CG5131
4936                                          CG6412
4937                                          CG6412
4938                                          CG6412
4939                                         CG15145
4940                                          CG7094
4941                                          CG7094
4942                                          CG7094
4943                                          CG7094
4944                                          CG5681
4945                                          CG5755
4946                                          CG5755
4947                                          CG5755
4948                                          CG5755
4949                                          CG5755
4950                                          CG5755
4951                                          CG5758
4952                                          CG5783
4953                                          CG5790
4954                                          CG5790
4955                                          Ntf-2r
4956                                             kon
4957                                         CG10338
4958                                          Grip71
4959                                         CG17323
4960                                            ssp3
4961                                            ssp3
4962                                           Nedd8
4963                                           Nedd8
4964                                          Tango6
4965                                          Swip-1
4966                                          Swip-1
4967                                            Side
4968                                            Side
4969                                            Side
4970                                         CG10700
4971                                         CG17564
4972                                         CG10750
4973                                         CG17544
4974                                         CG16771
4975                                         CG10195
4976                                         CG13083
4977                                         CG10194
4978                                         CG10194
4979                                         CG10188
4980                                         CG10132
4981                                         CG10132
4982                                         CG10132
4983                                         CG10137
4984                                           Nf-YB
4985                                          CdGAPr
4986                                          CdGAPr
4987                                         CG10466
4988                                            CoIV
4989                                            CoIV
4990                                            CoIV
4991                                         CG10730
4992                                         CG15475
4993                                         CG15475
4994                                         CG15475
4995                                         CG15475
4996                                         CG15475
4997                                         CG15475
4998                                         CG15475
4999                                         CG15475
5000                                         CG15475
5001                                         CG15475
5002                                         CG15475
5003                                         CG15475
5004                                         CG17472
5005                                         CG17470
5006                                         CG17470
5007                                          CG2608
5008                                          CG9323
5009                                          CG9323
5010                                            Pomp
5011                                           Oseg5
5012                                         CG14402
5013                                         CG14402
5014                                         CG14402
5015                                         CG14402
5016                                         CG14402
5017                                          CG8671
5018                                            nrv3
5019                                            nrv3
5020                                            nrv3
5021                                          CG2201
5022                                            Cul2
5023                                          CG2528
5024                                          CG2528
5025                                          CG2528
5026                                          CG2528
5027                                          CG2528
5028                                          CG2528
5029                                          CG2528
5030                                            ttm3
5031                                            ttm3
5032                                         CG10834
5033                                         CG10834
5034                                           RpL21
5035                                           RpL21
5036                                           RpL21
5037                                           RpL21
5038                                          Tif-IA
5039                                         CG17486
5040                                            Atf6
5041                                            Atf6
5042                                            Atf6
5043                                            Atf6
5044                                         CG10465
5045                                         CG10396
5046                                         CG10417
5047                                         CG10417
5048                                         CG10417
5049                                         CG10417
5050                                            Not3
5051                                            Not3
5052                                         CG14591
5053                                          CG7845
5054                                         CG14589
5055                                         CG14589
5056                                        tomboy40
5057                                         geminin
5058                                         CG15908
5059                                           PGAP3
5060                                          CG3420
5061                                          CG3420
5062                                          CG3420
5063                                          CG3420
5064                                          CG3420
5065                                         CG15237
5066                                          CG9447
5067                                         Spn42Dc
5068                                         Spn42Dc
5069                                          CG3358
5070                                         Tsp42Eh
5071                                         CR12842
5072                                         Tsp42Ep
5073                                         CG12828
5074                                         CG11060
5075                                         CG11060
5076                                         CG11060
5077                                         CG11060
5078                                         CG11060
5079                                         CG11060
5080                                         CG11060
5081                                         CG11060
5082                                         CG11060
5083                                         CG11060
5084                                         CG11060
5085                                          CG1707
5086                                         CG11112
5087                                          CG1701
5088                                         CG11125
5089                                         CG11125
5090                                         CG11125
5091                                         CG11125
5092                                         CG11141
5093                                         CG11141
5094                                         CG11141
5095                                          CG2137
5096                                          CG2137
5097                                          CG2137
5098                                          CG2137
5099                                          CG2137
5100                                          CG2137
5101                                          CG2137
5102                                          CG2137
5103                                          CG2137
5104                                          CG1598
5105                                           Corin
5106                                           Corin
5107                                          CG2064
5108                                          CG8728
5109                                          CG8728
5110                                          CG8728
5111                                            Dic3
5112                                         CG11191
5113                                         CG11191
5114                                          CG8712
5115                                          CG8712
5116                                          CG8712
5117                                          CG8712
5118                                          CG8712
5119                                          CG8712
5120                                          CG8712
5121                                            Cul4
5122                                          Obp44a
5123                                          RagC-D
5124                                         CG14759
5125                                         CG12126
5126                                         CG12126
5127                                         CG11635
5128                                         CG11635
5129                                         CG11635
5130                                         CG11635
5131                                         CG11635
5132                                         CG11635
5133                                         CG11635
5134                                         CG11635
5135                                         CG11635
5136                                         CG11635
5137                                         CG18449
5138                                         CG18449
5139                                         CG18449
5140                                         CG18449
5141                                         CG18449
5142                                         CG18449
5143                                         CG18449
5144                                         CG18449
5145                                         CG18449
5146                                         CG18449
5147                                         CG18449
5148                                          CG2127
5149                                          CG2127
5150                                          CG8701
5151                                          CG8701
5152                                          CG8701
5153                                          CG8701
5154                                          CG8701
[truncated: 6,291,063 more chars]
