# Supplementary material for: The Drosophila transcriptional network is structured by microbiota
Source: BMC Genomics. 2016 Nov 25;17:975. doi: 10.1186/s12864-016-3307-9 (PMC5124311; doi:10.1186/s12864-016-3307-9)
Supplement: Additional file 12: — Data analysis tools. The unzipped folder contains (1) parameters used to align and count reads (align_count_index_reads.txt) and (2) an R script to replicate the data analysis. See README file and R script within folder for instructions. (ZIP 15304 kb) [file 12864_2016_3307_MOESM12_ESM.zip › DobsonEtAlBMCanalysis_submitted/flyatlas/Drosophila_2.na32.annot.csv]

Probe Set ID	GeneChip Array	Species Scientific Name	Annotation Date	Sequence Type	Sequence Source	Transcript ID(Array Design)	Target Description	Representative Public ID	Archival UniGene Cluster	UniGene ID	Genome Version	Alignments	Gene Title	Gene Symbol	Chromosomal Location	Unigene Cluster Type	Ensembl	Entrez Gene	SwissProt	EC	OMIM	RefSeq Protein ID	RefSeq Transcript ID	FlyBase	AGI	WormBase	MGI Name	RGD Name	SGD accession number	Gene Ontology Biological Process	Gene Ontology Cellular Component	Gene Ontology Molecular Function	Pathway	InterPro	Trans Membrane	QTL	Annotation Description	Annotation Transcript Cluster	Transcript Assignments	Annotation Notes
1616608_a_at	Drosophila_2 Array	Drosophila melanogaster	Jun 9, 2011	Consensus sequence	Flybase	CG9042-RB	CG9042-RB /FEA=BDGP /GEN=Gpdh /DB_XREF=CG9042 FBgn0001128 /SEG=chr2L:+5935896,5940528 /MAP=26A3-26A3 /LEN=1934 /DEF=(CG9042 gene symbol:Gpdh FBgn0001128 (GO:0005737 cytoplasm) (GO:0006127 glycerophosphate shuttle) (GO:0004367 glycerol-3-phosphate dehydrogenase (NAD+)))	CG9042-RB	---	---	March 2006 (FlyBase/BDGP 5.3)	chr2L:5943681-5948313 (+) // 100.0 //	5' gene	Gpdh	chr2-17.8	full length	FBgn0001128	33824	B5RIM9 /// P13706	EC:1.1.1.8 /// EC:1.1.5.3	---	NP_476565 /// NP_476566 /// NP_476567	NM_057217 /// NM_057218 /// NM_057219	FBgn0001128	---	---	---	---	---	0005975 // carbohydrate metabolic process // inferred from electronic annotation /// 0006072 // glycerol-3-phosphate metabolic process // inferred from sequence or structural similarity /// 0006072 // glycerol-3-phosphate metabolic process // inferred from electronic annotation /// 0006127 // glycerophosphate shuttle // non-traceable author statement /// 0006641 // triglyceride metabolic process …	0005737 // cytoplasm // non-traceable author statement /// 0005737 // cytoplasm // inferred from electronic annotation /// 0005811 // lipid particle // inferred from direct assay /// 0009331 // glycerol-3-phosphate dehydrogenase complex // inferred from electronic annotation	0003824 // catalytic activity // inferred from electronic annotation /// 0004367 // glycerol-3-phosphate dehydrogenase [NAD+] activity // inferred from sequence or structural similarity /// 0004367 // glycerol-3-phosphate dehydrogenase [NAD+] activity // non-traceable author statement /// 0004367 // glycerol-3-phosphate dehydrogenase [NAD+] activity // inferred from electronic annotation /// 0005…	---	IPR011128 // NAD-dependent glycerol-3-phosphate dehydrogenase, N-terminal // 1.0E-8	---	---	This probe set was annotated using the Matching Probes based pipeline to a Entrez Gene identifier using 3 transcripts. // false // Matching Probes // A	NM_057217(14),NM_057218(14),NM_057219(14)	AY058492 // Drosophila melanogaster GM14480 full length cDNA. // gb // 11 // --- /// BT124739 // Drosophila melanogaster MIP20669 full insert cDNA. // gb // 14 // --- /// FBtr0079146 // type=mRNA; loc=2L:join(5943682..5944153,5944268..5944445,5946044..5946250,5946316..5946688,5947018..5947171,5947240..5947332,5947857..5948313); ID=FBtr0079146; name=Gpdh-RB; dbxref=FlyBase:FBtr0079146,FlyBase_Anno…	GENSCAN00000034634 // ensembl // 4 // Cross Hyb Matching Probes
1622892_s_at	Drosophila_2 Array	Drosophila melanogaster	Jun 9, 2011	Consensus sequence	Flybase	CG7163-RA	CG7163-RA /FEA=BDGP /GEN=CG7163 /DB_XREF=CG7163 FBgn0035889 /SEG=chr3L:-8361016,8363982 /MAP=66C11-66C11 /LEN=2211 /DEF=(CG7163 gene symbol:CG7163 FBgn0035889 )	CG7163-RA	---	---	March 2006 (FlyBase/BDGP 5.3)	chr3L:8395406-8398372 (-) // 100.0 //	--- /// monkey-king	CG33057 /// mkg-p	---	full length	FBgn0035889 /// FBgn0053057	318833 /// 38955	Q6Q376 /// Q86BH3 /// Q95U58	EC:2.7.7.-	---	NP_648219 /// NP_729375 /// NP_788477	NM_139962 /// NM_168272 /// NM_176299	FBgn0035889 /// FBgn0053057	---	---	---	---	---	0006388 // tRNA splicing, via endonucleolytic cleavage and ligation // inferred from electronic annotation /// 0006388 // tRNA splicing, via endonucleolytic cleavage and ligation // inferred from sequence or structural similarity	0005622 // intracellular // inferred from electronic annotation	0008270 // zinc ion binding // inferred from electronic annotation /// 0008665 // 2'-phosphotransferase activity // inferred from sequence or structural similarity /// 0016772 // transferase activity, transferring phosphorus-containing groups // inferred from electronic annotation /// 0016779 // nucleotidyltransferase activity // inferred from electronic annotation	---	IPR002934 // DNA polymerase, beta-like region // 2.0E-5	---	---	This probe set was annotated using the Matching Probes based pipeline to a Entrez Gene identifier using 5 transcripts. // true // Matching Probes // A	AY562976(14),AY058296(14),AY060662(14),NM_168272(14),NM_139962(14),NM_176299(14),FBtr0076678(14),FBtr0076664(14),FBtr0076665(14),FBtr0076678(14),FBtr0076664(14),FBtr0076665(14),SNAP00000001350(13),GENSCAN00000031791(14)	AY058296 // Drosophila melanogaster GH05885 full length cDNA. // gb // 14 // --- /// AY060662 // Drosophila melanogaster GH08776 full insert cDNA. // gb // 14 // --- /// AY562976 // Drosophila melanogaster isolate mkg-p monkey king protein (mkg) mRNA, complete cds. // gb // 14 // --- /// FBtr0076664 // type=mRNA; loc=3L:complement(8395407..8397150,8397203..8397610,8398314..8398372); ID=FBtr007666…	---
1622893_at	Drosophila_2 Array	Drosophila melanogaster	Jun 9, 2011	Consensus sequence	Flybase	CG16844-RA	CG16844-RA /FEA=BDGP /GEN=CG16844 /DB_XREF=CG16844 FBgn0040736 /SEG=chr2R:+13451839,13452227 /MAP=55C6-55C6 /LEN=317 /DEF=(CG16844 gene symbol:CG16844 FBgn0040736 )	CG16844-RA	---	---	March 2006 (FlyBase/BDGP 5.3)	chr2R:14275624-14276012 (+) // 100.0 //	Immune induced molecule 3	IM3	---	full length	FBgn0040736	50209	Q1RKU2 /// Q8IGC3 /// Q9V8G0 /// Q9VWG3	---	---	NP_652368	NM_144111	FBgn0040736	---	---	---	---	---	0006952 // defense response // inferred from direct assay /// 0008063 // Toll signaling pathway // non-traceable author statement /// 0019731 // antibacterial humoral response // inferred from direct assay /// 0045087 // innate immune response // inferred from electronic annotation	0005576 // extracellular region // inferred from direct assay /// 0005576 // extracellular region // inferred from electronic annotation /// 0005737 // cytoplasm // inferred from electronic annotation /// 0005840 // ribosome // inferred from electronic annotation /// 0005875 // microtubule associated complex // inferred from direct assay /// 0030529 // ribonucleoprotein complex // inferred from e…	0005515 // protein binding // inferred from physical interaction	---	---	---	---	This probe set was annotated using the Matching Probes based pipeline to a Entrez Gene identifier using 1 transcripts. // false // Matching Probes // A	AY070896(11)	AY070896 // Drosophila melanogaster LP04958 full insert cDNA. // gb // 11 // --- /// BT001850 // Drosophila melanogaster RH58911 full insert cDNA. // gb // 14 // --- /// BT025118 // Drosophila melanogaster IP09685 full insert cDNA. // gb // 12 // --- /// FBtr0086665 // type=mRNA; loc=2R:join(14275625..14275741,14275813..14275995); ID=FBtr0086665; name=IM3-RA; dbxref=FlyBase:FBtr0086665,FlyBase_An…	---
1622894_at	Drosophila_2 Array	Drosophila melanogaster	Jun 9, 2011	Consensus sequence	Flybase	CG15120-RA	CG15120-RA /FEA=BDGP /GEN=CG15120 /DB_XREF=CG15120 FBgn0034454 /SEG=chr2R:+14561473,14564093 /MAP=56D13-56D14 /LEN=1069 /DEF=(CG15120 gene symbol:CG15120 FBgn0034454 )	CG15120-RA	---	---	March 2006 (FlyBase/BDGP 5.3)	chr2R:15385258-15387878 (+) // 100.0 //	---	CG15120	---	full length	FBgn0034454	37248	A1ZBM4 /// C0HDN9 /// Q8MZ25	---	---	NP_611428	NM_137584	FBgn0034454	---	---	---	---	---	---	---	0005488 // binding // inferred from electronic annotation	---	---	---	---	This probe set was annotated using the Matching Probes based pipeline to a Entrez Gene identifier using 1 transcripts. // false // Matching Probes // A	NM_137584(14)	AY113396 // Drosophila melanogaster RE07973 full insert cDNA. // gb // 13 // --- /// FBtr0086463 // type=mRNA; loc=2R:join(15385259..15385571,15385665..15385843,15387124..15387295,15387406..15387555,15387624..15387878); ID=FBtr0086463; name=CG15120-RA; dbxref=FlyBase:FBtr0086463,FlyBase_Annotation_IDs:CG15120-RA,REFSEQ:NM_137584; score=15; score_text=Strongly Supported; MD5=ccfda18ec7b9be733c0fd7…	---
1622895_at	Drosophila_2 Array	Drosophila melanogaster	Jun 9, 2011	Consensus sequence	Flybase	CG32075-RA	CG32075-RA /FEA=BDGP /GEN=CG32075 /DB_XREF=CG32075 FBgn0052075 /SEG=chr3L:-11020252,11022469 /MAP=68A3-68A4 /LEN=1956 /DEF=(CG32075 gene symbol:CG32075 synonyms:(CG6316) FBgn0052075 )	CG32075-RA	---	---	March 2006 (FlyBase/BDGP 5.3)	chr3L:11055820-11058037 (-) // 100.0 //	---	CG32075	---	full length	FBgn0052075	326192	Q8SZY9	---	---	NP_648428	NM_140171	FBgn0052075	---	---	---	---	---	---	---	---	---	---	---	---	This probe set was annotated using the Matching Probes based pipeline to a Entrez Gene identifier using 2 transcripts. // false // Matching Probes // A	AY069701(14),NM_140171(14)	AY069701 // Drosophila melanogaster LD47413 full length cDNA. // gb // 14 // --- /// FBtr0076240 // type=mRNA; loc=3L:complement(11055826..11055923,11056003..11056223,11056287..11056501,11056562..11057561,11057621..11058037); ID=FBtr0076240; name=CG32075-RA; dbxref=FlyBase:FBtr0076240,FlyBase_Annotation_IDs:CG32075-RA,REFSEQ:NM_140171,REFSEQ:NM_140171; score=11; score_text=Strongly Supported; MD5…	---
1622896_at	Drosophila_2 Array	Drosophila melanogaster	Jun 9, 2011	Consensus sequence	Flybase	CG13848-RA	CG13848-RA /FEA=BDGP /GEN=CG13848 /DB_XREF=CG13848 FBgn0038966 /SEG=chr3R:-18239990,18241411 /MAP=94A12-94A13 /LEN=1148 /DEF=(CG13848 gene symbol:CG13848 FBgn0038966 (GO:0008431 tocopherol binding))	CG13848-RA	---	---	March 2006 (FlyBase/BDGP 5.3)	chr3R:18249026-18250447 (-) // 100.0 //	CG13848	pinta	---	full length	FBgn0038966	42635	Q9VD09	---	---	NP_651042	NM_142785	FBgn0038966	---	---	---	---	---	0007602 // phototransduction // inferred from mutant phenotype /// 0016063 // rhodopsin biosynthetic process // inferred from mutant phenotype	---	0005501 // retinoid binding // inferred from direct assay /// 0008431 // vitamin E binding // inferred from sequence or structural similarity	---	IPR001251 // Cellular retinaldehyde-binding/triple function, C-terminal // 5.0E-5	---	---	This probe set was annotated using the Matching Probes based pipeline to a Entrez Gene identifier using 1 transcripts. // false // Matching Probes // A	NM_142785(14)	FBtr0084297 // type=mRNA; loc=3R:complement(18249027..18249516,18249574..18249803,18250020..18250447); ID=FBtr0084297; name=pinta-RA; dbxref=FlyBase:FBtr0084297,FlyBase_Annotation_IDs:CG13848-RA,REFSEQ:NM_142785; score=11; score_text=Strongly Supported; MD5=a0318aad4d5c431a14abe5f1ee401823; length=1148; parent=FBgn0038966; release=r5.31; species=Dmel; gene:FBgn0038966 // flybase // 14 // --- /// …	BT024316 // gb // 4 // Cross Hyb Matching Probes
1622897_at	Drosophila_2 Array	Drosophila melanogaster	Jun 9, 2011	Consensus sequence	Flybase	CG2328-RA	CG2328-RA /FEA=BDGP /GEN=eve /DB_XREF=CG2328 FBgn0000606 /SEG=chr2R:+5038223,5041412 /MAP=46C10-46C10 /LEN=3118 /DEF=(CG2328 gene symbol:eve FBgn0000606 (GO:0007507 heart development) (GO:0007517 muscle development) (GO:0003704 specific RNA polymerase II transcription factor) (GO:0008595 determination of anteriorposterior axis, embryo) (GO:0007366 periodic partitioning by pair rule gene) (GO:0045…	CG2328-RA	---	---	March 2006 (FlyBase/BDGP 5.3)	chr2R:5865095-5868284 (+) // 100.0 //	even-skipped	eve	chr2-58	full length	FBgn0000606	36039	P06602 /// Q0IGP9	---	---	NP_523670	NM_078946	FBgn0000606	---	---	---	---	---	0001709 // cell fate determination // non-traceable author statement /// 0006350 // transcription // inferred from electronic annotation /// 0006355 // regulation of transcription, DNA-dependent // inferred from sequence or structural similarity /// 0006355 // regulation of transcription, DNA-dependent // inferred from electronic annotation /// 0007275 // multicellular organismal development // i…	0005634 // nucleus // inferred from sequence or structural similarity /// 0005634 // nucleus // non-traceable author statement /// 0005634 // nucleus // inferred from electronic annotation	0003677 // DNA binding // inferred from electronic annotation /// 0003700 // sequence-specific DNA binding transcription factor activity // inferred from sequence or structural similarity /// 0003700 // sequence-specific DNA binding transcription factor activity // inferred from electronic annotation /// 0016564 // transcription repressor activity // inferred from direct assay /// 0016564 // tran…	---	---	FBpp0087478 // span:130-152,167-189 // numtm:2	---	This probe set was annotated using the Matching Probes based pipeline to a Entrez Gene identifier using 1 transcripts. // false // Matching Probes // A	NM_078946(14)	BT029151 // Drosophila melanogaster RT01063 full insert cDNA. // gb // 11 // --- /// FBtr0088390 // type=mRNA; loc=2R:join(5866746..5867058,5867130..5868284); ID=FBtr0088390; name=eve-RA; dbxref=FlyBase:FBtr0088390,FlyBase_Annotation_IDs:CG2328-RA,REFSEQ:NM_078946; score=6; score_text=Moderately Supported; MD5=e5c46004356edfe8f1ceca9850a52fa5; length=1468; parent=FBgn0000606; release=r5.31; speci…	---
1622898_a_at	Drosophila_2 Array	Drosophila melanogaster	Jun 9, 2011	Consensus sequence	Flybase	CG4247-RA	CG4247-RA /FEA=BDGP /GEN=mRpS10 /DB_XREF=CG4247 FBgn0038307 /SEG=chr3R:+11055406,11056256 /MAP=88E3-88E3 /LEN=721 /DEF=(CG4247 gene symbol:mRpS10 FBgn0038307 (GO:0005763 mitochondrial small ribosomal subunit) (GO:0006412 protein biosynthesis) (GO:0003735 structural constituent of ribosome))	CG4247-RA	---	---	March 2006 (FlyBase/BDGP 5.3)	chr3R:11055388-11056238 (+) // 100.0 //	--- /// mitochondrial ribosomal protein S10	CG34316 /// mRpS10	---	full length	FBgn0038307 /// FBgn0085345	41838 /// 5740757	A1A6X9 /// A1A721 /// A1A740 /// A2VEN9 /// A2VET7 /// Q9VFB2	---	---	NP_001097797 /// NP_001097798 /// NP_001097799 /// NP_001163618 /// NP_524355 /// NP_731985	NM_001104327 /// NM_001104328 /// NM_001104329 /// NM_001170147 /// NM_079631 /// NM_169624	FBgn0038307 /// FBgn0085345	---	---	---	---	---	0006412 // translation // inferred from sequence or structural similarity /// 0006412 // translation // inferred from electronic annotation	0005622 // intracellular // inferred from electronic annotation /// 0005739 // mitochondrion // inferred from electronic annotation /// 0005761 // mitochondrial ribosome // inferred from sequence or structural similarity /// 0005763 // mitochondrial small ribosomal subunit // inferred from sequence or structural similarity /// 0005840 // ribosome // inferred from electronic annotation /// 0030529…	0003735 // structural constituent of ribosome // inferred from sequence or structural similarity /// 0003735 // structural constituent of ribosome // inferred from electronic annotation	---	IPR013053 // Hormone binding // 2.7E-4	FBpp0111427 // span:12-34 // numtm:1	---	This probe set was annotated using the Matching Probes based pipeline to a Entrez Gene identifier using 6 transcripts. // true // Matching Probes // A	AY071464(14),BT001464(14),NM_001170147(14),NM_001104329(14),NM_001104327(14),NM_169624(14),NM_079631(14),FBtr0083053(14),FBtr0083054(14),FBtr0083054(14),FBtr0083053(14),FBtr0301846(14),FBtr0113237(14),FBtr0112515(14),SNAP00000005790(13),GENSCAN00000031414(13)	AY071464 // Drosophila melanogaster RE54409 full length cDNA. // gb // 14 // --- /// BT001464 // Drosophila melanogaster GM25447 full insert cDNA. // gb // 14 // --- /// FBtr0083053 // type=mRNA; loc=3R:join(11055378..11055462,11055523..11055749,11055819..11056238); ID=FBtr0083053; name=mRpS10-RA; dbxref=FlyBase:FBtr0083053,FlyBase_Annotation_IDs:CG4247-RA,REFSEQ:NM_169624,REFSEQ:NM_169624; score…	---
1622899_at	Drosophila_2 Array	Drosophila melanogaster	Jun 9, 2011	Consensus sequence	Flybase	CG3945-RA	CG3945-RA /FEA=BDGP /GEN=Rad9 /DB_XREF=CG3945 FBgn0025807 /SEG=chr3L:-18818922,18821422 /MAP=75E2-75E3 /LEN=1770 /DEF=(CG3945 gene symbol:Rad9 FBgn0025807 (GO:0006281 DNA repair))	CG3945-RA	---	---	March 2006 (FlyBase/BDGP 5.3)	chr3L:18863143-18865643 (-) // 100.0 //	Rad9	Rad9	---	full length	FBgn0025807	40054	A8JNV5 /// O96533	---	---	NP_001097639 /// NP_649066	NM_001104169 /// NM_140809	FBgn0025807	---	---	---	---	---	0006281 // DNA repair // inferred from electronic annotation /// 0006281 // DNA repair // non-traceable author statement	---	0005515 // protein binding // inferred from physical interaction	---	---	---	---	This probe set was annotated using the Matching Probes based pipeline to a Entrez Gene identifier using 4 transcripts. // false // Matching Probes // A	AF076846(12),AF124502(14),AY061116(14),NM_140809(14)	AF076846 // Drosophila melanogaster Rad9-like protein (Rad9) mRNA, complete cds. // gb // 12 // --- /// AF124502 // Drosophila melanogaster DNA repair protein Rad9 (Rad9) mRNA, complete cds. // gb // 14 // --- /// AY061116 // Drosophila melanogaster LD10092 full length cDNA. // gb // 14 // --- /// FBtr0075080 // type=mRNA; loc=3L:complement(18863144..18863452,18863748..18863880,18864098..18864953…	NM_001104169 // refseq // 4 // Cross Hyb Matching Probes /// FBtr0112917 // flybase // 4 // Cross Hyb Matching Probes /// FBtr0112917 // ensembl // 4 // Cross Hyb Matching Probes /// SNAP00000004796 // ensembl // 4 // Cross Hyb Matching Probes /// GENSCAN00000024659 // ensembl // 4 // Cross Hyb Matching Probes
1622900_at	Drosophila_2 Array	Drosophila melanogaster	Jun 9, 2011	Consensus sequence	Flybase	CG30330-RA	CG30330-RA /FEA=BDGP /GEN=Gr59d /DB_XREF=CG30330 FBgn0041236 /SEG=chr2R:-18147508,18148737 /MAP=59C4-59C4 /LEN=1167 /DEF=(CG30330 gene symbol:Gr59d synonyms:(CG13543) FBgn0041236 (GO:0007607 taste) (GO:0008527 taste receptor))	CG30330-RA	---	---	March 2006 (FlyBase/BDGP 5.3)	chr2R:18991463-18992692 (-) // 100.0 //	Gustatory receptor 59d	Gr59d	---	full length	FBgn0041236	117343	P58985	---	---	NP_611758	NM_137914	FBgn0041236	---	---	---	---	---	0007165 // signal transduction // inferred from electronic annotation /// 0007186 // G-protein coupled receptor protein signaling pathway // inferred from electronic annotation /// 0050909 // sensory perception of taste // inferred from electronic annotation /// 0050909 // sensory perception of taste // inferred from sequence or structural similarity /// 0050909 // sensory perception of taste // …	0005886 // plasma membrane // inferred from electronic annotation /// 0016020 // membrane // inferred from electronic annotation /// 0016021 // integral to membrane // inferred from electronic annotation /// 0016021 // integral to membrane // non-traceable author statement	0004871 // signal transducer activity // inferred from electronic annotation /// 0004872 // receptor activity // inferred from electronic annotation /// 0004930 // G-protein coupled receptor activity // inferred from electronic annotation /// 0008527 // taste receptor activity // inferred from sequence or structural similarity /// 0008527 // taste receptor activity // non-traceable author stateme…	---	---	FBpp0071886 // span:34-56,76-98,129-151,161-183,252-274,284-306 // numtm:6	---	This probe set was annotated using the Matching Probes based pipeline to a Entrez Gene identifier using 1 transcripts. // false // Matching Probes // A	NM_137914(14)	FBtr0071976 // type=mRNA; loc=2R:complement(18991464..18991616,18991673..18992692); ID=FBtr0071976; name=Gr59d-RA; dbxref=FlyBase:FBtr0071976,FlyBase_Annotation_IDs:CG30330-RA,REFSEQ:NM_137914; score=3; score_text=Weakly Supported; MD5=b494f666c03da1733fe4d13c676816b4; length=1173; parent=FBgn0041236; release=r5.31; species=Dmel; gene:FBgn0041236 // flybase // 14 // --- /// FBtr0071976 // cdna:kn…	---
1622901_at	Drosophila_2 Array	Drosophila melanogaster	Jun 9, 2011	Consensus sequence	Flybase	CG9993-RA	CG9993-RA /FEA=BDGP /GEN=CG9993 /DB_XREF=CG9993 FBgn0034553 /SEG=chr2R:-15893689,15895665 /MAP=57B3-57B3 /LEN=1798 /DEF=(CG9993 gene symbol:CG9993 FBgn0034553 (GO:0005324 long-chain fatty acid transporter))	CG9993-RA	---	---	March 2006 (FlyBase/BDGP 5.3)	chrUextra:8129665-8130442 (+) // 36.48 // /// chr2R:16737650-16739626 (-) // 100.0 //	---	CG9993	---	full length	FBgn0034553	37358	C5WLU6 /// Q8MYZ4 /// Q9W2R1	EC:6.2.1.12	---	NP_611518	NM_137674	FBgn0034553	---	---	---	---	---	0008152 // metabolic process // inferred from electronic annotation	---	0003824 // catalytic activity // inferred from electronic annotation /// 0005515 // protein binding // inferred from physical interaction /// 0016207 // 4-coumarate-CoA ligase activity // inferred from sequence or structural similarity /// 0016207 // 4-coumarate-CoA ligase activity // inferred from electronic annotation /// 0016874 // ligase activity // inferred from electronic annotation	---	---	---	---	This probe set was annotated using the Matching Probes based pipeline to a Entrez Gene identifier using 1 transcripts. // false // Matching Probes // A	NM_137674(14)	BT088911 // Drosophila melanogaster FI01812 full insert cDNA. // gb // 14 // --- /// FBtr0071560 // type=mRNA; loc=2R:complement(16737651..16738713,16738772..16738891,16738954..16739152,16739211..16739626); ID=FBtr0071560; name=CG9993-RA; dbxref=FlyBase:FBtr0071560,FlyBase_Annotation_IDs:CG9993-RA,REFSEQ:NM_137674; score=11; score_text=Strongly Supported; MD5=4bf01c12a812c19eb9b5368ef57259e0; len…	---
1622902_at	Drosophila_2 Array	Drosophila melanogaster	Jun 9, 2011	Consensus sequence	Flybase	CG6641-RA	CG6641-RA /FEA=BDGP /GEN=Pbprp5 /DB_XREF=CG6641 FBgn0011283 /SEG=chr2L:-7489097,7489591 /MAP=28A2-28A2 /LEN=494 /DEF=(CG6641 gene symbol:Pbprp5 FBgn0011283 (GO:0005576 extracellular) (GO:0008145 phenylalkylamine binding) (GO:0005550 pheromone binding))	CG6641-RA	---	---	March 2006 (FlyBase/BDGP 5.3)	chr2L:7496866-7497360 (-) // 100.0 //	Pheromone-binding protein-related protein 5	Pbprp5	---	full length	FBgn0011283	34031	P54195	---	---	NP_523505	NM_078781	FBgn0011283	---	---	---	---	---	0006810 // transport // inferred from electronic annotation /// 0007606 // sensory perception of chemical stimulus // not recorded	0005576 // extracellular region // non-traceable author statement /// 0005576 // extracellular region // inferred from electronic annotation	0005549 // odorant binding // inferred from electronic annotation /// 0005549 // odorant binding // not recorded /// 0005550 // pheromone binding // inferred from sequence or structural similarity /// 0005550 // pheromone binding // non-traceable author statement /// 0008145 // phenylalkylamine binding // non-traceable author statement	---	---	FBpp0079083 // span:5-22 // numtm:1	---	This probe set was annotated using the Matching Probes based pipeline to a Entrez Gene identifier using 2 transcripts. // false // Matching Probes // A	BT023268(14),NM_078781(14)	BT023268 // Drosophila melanogaster IP02631 full insert cDNA. // gb // 14 // --- /// FBtr0079455 // type=mRNA; loc=2L:complement(7496785..7497360); ID=FBtr0079455; name=Pbprp5-RA; dbxref=FlyBase:FBtr0079455,FlyBase_Annotation_IDs:CG6641-RA,REFSEQ:NM_078781; score=10; score_text=Strongly Supported; MD5=69ee779ba18419dd2d1c6b62bef7805f; length=576; parent=FBgn0011283; release=r5.31; species=Dmel; g…	---
1622903_s_at	Drosophila_2 Array	Drosophila melanogaster	Jun 9, 2011	Consensus sequence	Flybase	CG1841-RB	CG1841-RB /FEA=BDGP /GEN=CG1841 /DB_XREF=CG1841 FBgn0030330 /SEG=chrX:+11454726,11458350 /MAP=10D8-10D8 /LEN=3261 /DEF=(CG1841 gene symbol:CG1841 FBgn0030330 )	CG1841-RB	---	---	March 2006 (FlyBase/BDGP 5.3)	chrX:11614267-11617891 (+) // 100.0 //	Transport and Golgi organization	Tango10	---	full length	FBgn0030330	32125	Q7K187	---	---	NP_572743 /// NP_727555	NM_132515 /// NM_167302	FBgn0030330	---	---	---	---	---	0007517 // muscle organ development // inferred from mutant phenotype /// 0048813 // dendrite morphogenesis // inferred from mutant phenotype	0005829 // cytosol // inferred from direct assay	0005515 // protein binding // inferred from electronic annotation	---	---	---	---	This probe set was annotated using the Matching Probes based pipeline to a Entrez Gene identifier using 3 transcripts. // false // Matching Probes // A	AY069304(14),NM_132515(14),NM_167302(14)	AY069304 // Drosophila melanogaster HL07962 full length cDNA. // gb // 14 // --- /// FBtr0073552 // type=mRNA; loc=X:join(11614268..11615060,11615232..11616216,11616284..11616441,11616567..11617887); ID=FBtr0073552; name=Tango10-RB; dbxref=FlyBase:FBtr0073552,FlyBase_Annotation_IDs:CG1841-RB,REFSEQ:NM_167302,REFSEQ:NM_167302; score=15; score_text=Strongly Supported; MD5=d0a7f36f7f9208cd006910dbea…	---
1622904_at	Drosophila_2 Array	Drosophila melanogaster	Jun 9, 2011	Consensus sequence	Flybase	CG5747-RA	CG5747-RA /FEA=BDGP /GEN=CG5747 /DB_XREF=CG5747 FBgn0035935 /SEG=chr3L:-8861601,8870758 /MAP=66E3-66E3 /LEN=5349 /DEF=(CG5747 gene symbol:CG5747 FBgn0035935 )	CG5747-RA	---	---	March 2006 (FlyBase/BDGP 5.3)	chr3L:8895991-8905148 (-) // 100.0 //	---	---	---	full length	---	---	A4UGS1 /// A4UGS2 /// A4UGS3 /// A4UGS4 /// A4UGS5 /// A4UGS6 /// A4UGS7	---	---	NP_001137915 /// NP_001137916 /// NP_001137917 /// NP_001137918 /// NP_001137919 /// NP_001137920 /// NP_001137921	NM_001144443 /// NM_001144444 /// NM_001144445 /// NM_001144446 /// NM_001144447 /// NM_001144448 /// NM_001144449	---	---	---	---	---	---	0007283 // spermatogenesis // inferred from mutant phenotype /// 0009566 // fertilization // inferred from mutant phenotype /// 0009790 // embryo development // inferred from mutant phenotype /// 0030381 // chorion-containing eggshell pattern formation // inferred from mutant phenotype /// 0035045 // sperm plasma membrane disassembly // inferred from mutant phenotype	---	---	---	---	---	---	This probe set was annotated using the Genome Target Overlap based pipeline to a Entrez Gene identifier using 7 transcripts. // false // Genome Target Overlap // B	NM_001144443,NM_001144444,NM_001144445,NM_001144446,NM_001144447,NM_001144448,NM_001144449	GENSCAN00000033498 // cdna:Genscan chromosome:BDGP5.25:3L:8895407:8905277:-1 // ensembl // 9 // --- /// SNAP00000007269 // cdna:snap chromosome:BDGP5.25:3L:8887788:8896906:-1 // ensembl // 9 // ---	EF120976 // gb // 3 // Cross Hyb Matching Probes /// EF120977 // gb // 3 // Cross Hyb Matching Probes /// EF120978 // gb // 3 // Cross Hyb Matching Probes /// EF120979 // gb // 3 // Cross Hyb Matching Probes /// EF120980 // gb // 3 // Cross Hyb Matching Probes /// EF120981 // gb // 2 // Cross Hyb Matching Probes /// NM_140006 // refseq // 4 // Cross Hyb Matching Probes /// NM_001104084 // refseq …
1622905_at	Drosophila_2 Array	Drosophila melanogaster	Jun 9, 2011	Consensus sequence	Flybase	S.C3L002615	S.C3L002615 /FEA=fgenesh /SEG=chr3L:-20567855,20576519	S.C3L002615	---	---	March 2006 (FlyBase/BDGP 5.3)	chr3L:20642417-20651081 (-) // 100.0 //	---	---	---	---	---	---	---	---	---	---	---	---	---	---	---	---	---	---	---	---	---	---	---	---	This probe set was annotated using the Genome Target Overlap based pipeline to a ENSEMBL identifier using 1 transcripts. // false // Genome Target Overlap // B	SNAP00000016977,GENSCAN00000025722	GENSCAN00000025722 // cdna:Genscan chromosome:BDGP5.25:3L:20637389:20642825:-1 // ensembl // 0 // chr3L:20637388-20642825(-) /// SNAP00000016977 // cdna:snap chromosome:BDGP5.25:3L:20642418:20642825:-1 // ensembl // 0 // chr3L:20642417-20642825(-)	GENSCAN00000025666 // ensembl // 4 // Cross Hyb Matching Probes
1622906_at	Drosophila_2 Array	Drosophila melanogaster	Jun 9, 2011	Consensus sequence	Flybase	CG13200-RA	CG13200-RA /FEA=BDGP /GEN=CG13200 /DB_XREF=CG13200 FBgn0033630 /SEG=chr2R:-6445249,6445922 /MAP=47F7-47F7 /LEN=673 /DEF=(CG13200 gene symbol:CG13200 FBgn0033630 )	CG13200-RA	---	---	March 2006 (FlyBase/BDGP 5.3)	chr2R:7268044-7268717 (-) // 100.0 //	---	---	---	full length	---	---	Q5U195 /// Q7JR71 /// Q95T42	EC:1.15.1.1	---	NP_001033939 /// NP_001036536 /// NP_610682 /// NP_725046	NM_001038850 /// NM_001043071 /// NM_136838 /// NM_165829	---	---	---	---	---	---	0006801 // superoxide metabolic process // inferred from electronic annotation /// 0055114 // oxidation reduction // inferred from electronic annotation	---	0004784 // superoxide dismutase activity // inferred from sequence or structural similarity /// 0004784 // superoxide dismutase activity // inferred from electronic annotation /// 0016491 // oxidoreductase activity // inferred from electronic annotation /// 0046872 // metal ion binding // inferred from electronic annotation	---	---	---	---	This probe set was annotated using the Genome Target Overlap based pipeline to a Entrez Gene identifier using 1 transcripts. // false // Genome Target Overlap // B	NM_001043071	BT125055 // Drosophila melanogaster MIP19391 full insert cDNA. // gb // 14 // ---	BT015997 // gb // 6 // Cross Hyb Matching Probes /// NM_001043071 // refseq // 6 // Cross Hyb Matching Probes /// FBtr0110897 // flybase // 6 // Cross Hyb Matching Probes /// FBtr0110897 // ensembl // 6 // Cross Hyb Matching Probes /// SNAP00000021212 // ensembl // 5 // Cross Hyb Matching Probes /// GENSCAN00000023358 // ensembl // 5 // Cross Hyb Matching Probes
1622907_at	Drosophila_2 Array	Drosophila melanogaster	Jun 9, 2011	Consensus sequence	Flybase	CG5189-RA	CG5189-RA /FEA=BDGP /GEN=CG5189 /DB_XREF=CG5189 FBgn0034350 /SEG=chr2R:+13510289,13511076 /MAP=55C9-55C9 /LEN=662 /DEF=(CG5189 gene symbol:CG5189 FBgn0034350 (GO:0005794 Golgi apparatus))	CG5189-RA	---	---	March 2006 (FlyBase/BDGP 5.3)	chr2R:14334074-14334861 (+) // 100.0 //	--- /// ---	CG30120 /// CG5189	---	full length	FBgn0034350 /// FBgn0050120	246467 /// 37122	Q1WWC1 /// Q9V8I2	---	---	NP_001137699 /// NP_611334 /// NP_725795	NM_001144227 /// NM_137490 /// NM_166290	FBgn0034350 /// FBgn0050120	---	---	---	---	---	---	0005794 // Golgi apparatus // non-traceable author statement	0005515 // protein binding // inferred from physical interaction	---	---	---	---	This probe set was annotated using the Matching Probes based pipeline to a Entrez Gene identifier using 4 transcripts. // true // Matching Probes // A	BT030774(13),NM_166290(14),NM_001144227(14),NM_137490(14),FBtr0086694(14),FBtr0299805(14),FBtr0299806(14),FBtr0299805(14),FBtr0086694(14),FBtr0299806(14),SNAP00000008033(12)	BT030774 // Drosophila melanogaster FI01425 full insert cDNA. // gb // 13 // --- /// FBtr0086694 // type=mRNA; loc=2R:join(14334075..14334210,14334269..14334455,14334523..14334861); ID=FBtr0086694; name=CG5189-RA; dbxref=FlyBase:FBtr0086694,FlyBase_Annotation_IDs:CG5189-RA,REFSEQ:NM_137490; score=15; score_text=Strongly Supported; MD5=3c31b54fd24bdcbb12cddf72bc09ae42; length=662; parent=FBgn00343…	GENSCAN00000036240 // ensembl // 7 // Cross Hyb Matching Probes
1622908_a_at	Drosophila_2 Array	Drosophila melanogaster	Jun 9, 2011	Consensus sequence	Flybase	CG10962-RA	CG10962-RA /FEA=BDGP /GEN=CG10962 /DB_XREF=CG10962 FBgn0030073 /SEG=chrX:-8711897,8787971 /MAP=8C1-8C4 /LEN=1360 /DEF=(CG10962 gene symbol:CG10962 synonyms:(CG7090) FBgn0030073 (GO:0016616 oxidoreductase, acting on the CH-OH group of donors, NAD or NADP as acceptor))	CG10962-RA	---	---	March 2006 (FlyBase/BDGP 5.3)	chrX:8866945-8943020 (-) // 100.0 //	---	CG10962	---	full length	FBgn0030073	31824	Q8IRN0 /// Q95R56 /// Q9W3A6	EC:1.1.1.-	---	NP_788886 /// NP_788887	NM_176713 /// NM_176714	FBgn0030073	---	---	---	---	---	0008152 // metabolic process // inferred from electronic annotation /// 0055114 // oxidation reduction // inferred from electronic annotation	---	0003824 // catalytic activity // inferred from electronic annotation /// 0005488 // binding // inferred from electronic annotation /// 0016491 // oxidoreductase activity // inferred from electronic annotation /// 0016616 // oxidoreductase activity, acting on the CH-OH group of donors, NAD or NADP as acceptor // inferred from sequence or structural similarity	---	---	---	---	This probe set was annotated using the Matching Probes based pipeline to a Entrez Gene identifier using 3 transcripts. // false // Matching Probes // A	AY071262(13),NM_176713(14),NM_176714(14)	AY061604 // Drosophila melanogaster SD06635 full insert cDNA. // gb // 11 // --- /// AY071262 // Drosophila melanogaster RE29909 full length cDNA. // gb // 13 // --- /// FBtr0071262 // type=mRNA; loc=X:complement(8866946..8867413,8873487..8873864,8942447..8942762,8942823..8943020); ID=FBtr0071262; name=CG10962-RA; dbxref=FlyBase:FBtr0071262,FlyBase_Annotation_IDs:CG10962-RA,REFSEQ:NM_176713; scor…	GENSCAN00000031463 // ensembl // 3 // Cross Hyb Matching Probes /// SNAP00000001255 // ensembl // 5 // Cross Hyb Matching Probes
1622909_at	Drosophila_2 Array	Drosophila melanogaster	Jun 9, 2011	Consensus sequence	Flybase	CG2699-RA	CG2699-RA /FEA=BDGP /GEN=Pi3K21B /DB_XREF=CG2699 FBgn0020622 /SEG=chr2L:+297881,303955 /MAP=21B8-21B8 /LEN=3338 /DEF=(CG2699 gene symbol:Pi3K21B FBgn0020622 (GO:0005942 1-phosphatidylinositol 3-kinase complex) (GO:0008286 insulin receptor signaling pathway) (GO:0046620 regulation of organ size) (GO:0016303 phosphatidylinositol 3-kinase))	CG2699-RA	---	---	March 2006 (FlyBase/BDGP 5.3)	chr2L:297881-303955 (+) // 100.0 //	dPI 3-kinase	Pi3K21B	---	full length	FBgn0020622	33203	O18683	---	---	NP_477270	NM_057922	FBgn0020622	---	---	---	---	---	0006468 // protein phosphorylation // inferred from direct assay /// 0008286 // insulin receptor signaling pathway // traceable author statement /// 0008361 // regulation of cell size // inferred from mutant phenotype /// 0042127 // regulation of cell proliferation // inferred from mutant phenotype /// 0045793 // positive regulation of cell size // traceable author statement /// 0045927 // positi…	0005942 // phosphoinositide 3-kinase complex // inferred from electronic annotation /// 0005942 // phosphoinositide 3-kinase complex // non-traceable author statement /// 0005943 // 1-phosphatidylinositol-4-phosphate 3-kinase, class IA complex // non-traceable author statement /// 0005943 // 1-phosphatidylinositol-4-phosphate 3-kinase, class IA complex // inferred from physical interaction	0005515 // protein binding // inferred from electronic annotation /// 0005515 // protein binding // inferred from physical interaction /// 0016301 // kinase activity // inferred from electronic annotation /// 0019900 // kinase binding // inferred from physical interaction /// 0035014 // phosphoinositide 3-kinase regulator activity // inferred from sequence or structural similarity /// 0035014 // …	---	---	---	---	This probe set was annotated using the Matching Probes based pipeline to a Entrez Gene identifier using 2 transcripts. // false // Matching Probes // A	AY060429(14),NM_057922(14)	AY060429 // Drosophila melanogaster LD42724 full length cDNA. // gb // 14 // --- /// FBtr0078132 // type=mRNA; loc=2L:join(297882..298403,299033..299918,302026..303955); ID=FBtr0078132; name=Pi3K21B-RA; dbxref=FlyBase:FBtr0078132,FlyBase_Annotation_IDs:CG2699-RA,FlyBase:FBtr0005065,REFSEQ:NM_057922; score=15; score_text=Strongly Supported; MD5=9e7104bbbd2b5f4827dda0f978ccfb3c; length=3338; parent…	---
1622910_at	Drosophila_2 Array	Drosophila melanogaster	Jun 9, 2011	Consensus sequence	Flybase	Stencil:3R:22177137:22178419:GENSCAN	Stencil:3R:22177137:22178419:GENSCAN /FEA=stencil /SEG=chr3R:+22177137,22178419	Dm.3R.39558.0	---	---	March 2006 (FlyBase/BDGP 5.3)	chr3R:22187772-22189054 (+) // 100.0 //	---	---	---	---	---	---	---	---	---	---	---	---	---	---	---	---	---	---	---	---	---	---	---	---	This probe set was annotated using the Matching Probes based pipeline to a ENSEMBL identifier using 1 transcripts. // false // Matching Probes // A	GENSCAN00000032092(14)	GENSCAN00000032092 // cdna:Genscan chromosome:BDGP5.25:3R:22174638:22189054:1 // ensembl // 14 // ---	---
1622911_at	Drosophila_2 Array	Drosophila melanogaster	Jun 9, 2011	Consensus sequence	Flybase	S.CX000516	S.CX000516 /FEA=fgenesh /SEG=chrX:-4590267,4593919	S.CX000516	---	---	March 2006 (FlyBase/BDGP 5.3)	chrX:4743687-4747339 (-) // 100.0 //	---	---	---	---	---	---	---	---	---	---	---	---	---	---	---	---	---	---	---	---	---	---	---	---	This probe set was annotated using the Matching Probes based pipeline to a ENSEMBL identifier using 1 transcripts. // false // Matching Probes // A	GENSCAN00000027003(9)	GENSCAN00000027003 // cdna:Genscan chromosome:BDGP5.25:X:4732938:4747321:-1 // ensembl // 9 // ---	---
1622912_at	Drosophila_2 Array	Drosophila melanogaster	Jun 9, 2011	Consensus sequence	Flybase	CG6492-RA	CG6492-RA /FEA=BDGP /GEN=Ucp4A /DB_XREF=CG6492 FBgn0030872 /SEG=chrX:+17575946,17578615 /MAP=16E1-16E1 /LEN=1476 /DEF=(CG6492 gene symbol:Ucp4A FBgn0030872 (GO:0015302 uncoupling protein) (GO:0005740 mitochondrial membrane) (GO:0005386 carrier))	CG6492-RA	---	---	March 2006 (FlyBase/BDGP 5.3)	chrX:17739020-17741689 (+) // 100.0 //	Ucp4A	Ucp4A	---	full length	FBgn0030872	32764	Q9VX14	---	---	NP_573246	NM_133018	FBgn0030872	---	---	---	---	---	0006810 // transport // inferred from electronic annotation /// 0006839 // mitochondrial transport // inferred from electronic annotation /// 0015992 // proton transport // inferred from sequence or structural similarity /// 0055085 // transmembrane transport // inferred from electronic annotation	0005739 // mitochondrion // inferred from electronic annotation /// 0005740 // mitochondrial envelope // inferred from sequence or structural similarity /// 0005743 // mitochondrial inner membrane // inferred from sequence or structural similarity /// 0016020 // membrane // inferred from electronic annotation /// 0016021 // integral to membrane // inferred from electronic annotation	0005488 // binding // inferred from electronic annotation /// 0017077 // oxidative phosphorylation uncoupler activity // inferred from sequence or structural similarity /// 0022857 // transmembrane transporter activity // inferred from sequence or structural similarity	---	---	---	---	This probe set was annotated using the Matching Probes based pipeline to a Entrez Gene identifier using 2 transcripts. // false // Matching Probes // A	BT023820(14),NM_133018(14)	BT023820 // Drosophila melanogaster RH64870 full insert cDNA. // gb // 14 // --- /// FBtr0074464 // type=mRNA; loc=X:join(17739021..17739453,17739523..17739791,17740716..17740825,17740964..17741452,17741515..17741977); ID=FBtr0074464; name=Ucp4A-RA; dbxref=FlyBase:FBtr0074464,FlyBase_Annotation_IDs:CG6492-RA,REFSEQ:NM_133018; score=15; score_text=Strongly Supported; MD5=0b3fce1e0d883c0b851caa9da4…	---
1622913_a_at	Drosophila_2 Array	Drosophila melanogaster	Jun 9, 2011	Consensus sequence	Flybase	CG3682-RB	CG3682-RB /FEA=BDGP /GEN=PIP5K59B /DB_XREF=CG3682 FBgn0034789 /SEG=chr2R:+17918357,17921458 /MAP=59B4-59B4 /LEN=1814 /DEF=(CG3682 gene symbol:PIP5K59B synonyms:(CG17281) FBgn0034789 (GO:0016310 phosphorylation) (GO:0016308 1-phosphatidylinositol-4-phosphate 5-kinase))	CG3682-RB	---	---	March 2006 (FlyBase/BDGP 5.3)	chr2R:18762312-18765413 (+) // 100.0 //	PIP5K59B	PIP5K59B	---	full length	FBgn0034789	37633	Q0E8Y1 /// Q8T0K5 /// Q9W1Y2 /// Q9W1Y3	EC:2.7.1.68	---	NP_001036566 /// NP_611729 /// NP_726262	NM_001043101 /// NM_137885 /// NM_166567	FBgn0034789	---	---	---	---	---	0016310 // phosphorylation // non-traceable author statement /// 0046488 // phosphatidylinositol metabolic process // inferred from electronic annotation	---	0016307 // phosphatidylinositol phosphate kinase activity // inferred from electronic annotation /// 0016308 // 1-phosphatidylinositol-4-phosphate 5-kinase activity // inferred from sequence or structural similarity /// 0016308 // 1-phosphatidylinositol-4-phosphate 5-kinase activity // non-traceable author statement /// 0016308 // 1-phosphatidylinositol-4-phosphate 5-kinase activity // inferred f…	---	---	---	---	This probe set was annotated using the Matching Probes based pipeline to a Entrez Gene identifier using 3 transcripts. // false // Matching Probes // A	NM_001043101(14),NM_137885(14),NM_166567(14)	AY069204 // Drosophila melanogaster GH26019 full length cDNA. // gb // 14 // --- /// FBtr0071900 // type=mRNA; loc=2R:join(18762313..18762639,18762952..18762986,18763090..18763239,18763418..18763615,18763668..18763810,18763873..18764370,18764437..18764529,18764598..18764730,18764782..18764869,18765679..18765765,18765863..18766135,18767085..18767301,18767393..18767565,18768001..18768962); ID=FBtr0…	---
1622914_at	Drosophila_2 Array	Drosophila melanogaster	Jun 9, 2011	Consensus sequence	Flybase	HDC16025	HDC16025 /FEA=HDP /SEG=chr3R:+23975191,23976435	HDC16025	---	---	March 2006 (FlyBase/BDGP 5.3)	chr3R:23985825-23987069 (+) // 100.0 //	---	---	---	---	---	---	---	---	---	---	---	---	---	---	---	---	---	---	---	---	---	---	---	---	This probe set was annotated using the Matching Probes based pipeline to a ENSEMBL identifier using 1 transcripts. // false // Matching Probes // A	GENSCAN00000039549(10)	GENSCAN00000039549 // cdna:Genscan chromosome:BDGP5.25:3R:23983934:23987068:1 // ensembl // 10 // ---	SNAP00000003509 // ensembl // 6 // Cross Hyb Matching Probes
1622915_at	Drosophila_2 Array	Drosophila melanogaster	Jun 9, 2011	Consensus sequence	Flybase	CG16991-RA	CG16991-RA /FEA=BDGP /GEN=Tsp66A /DB_XREF=CG16991 FBgn0035786 /SEG=chr3L:+7427069,7428331 /MAP=66A2-66A2 /LEN=1142 /DEF=(CG16991 gene symbol:Tsp66A FBgn0035786 (GO:0016021 integral to membrane))	CG16991-RA	---	---	March 2006 (FlyBase/BDGP 5.3)	chr3L:7460640-7461902 (+) // 100.0 //	Tetraspanin 66A	Tsp66A	---	full length	FBgn0035786 /// FBgn0261536 /// FBgn0261537	38836	Q8IQ78 /// Q8MZG8	---	---	NP_523960 /// NP_729259	NM_079236 /// NM_168216	FBgn0035786	---	---	---	---	---	---	0016021 // integral to membrane // inferred from electronic annotation /// 0016021 // integral to membrane // inferred from sequence or structural similarity	---	---	---	---	---	This probe set was annotated using the Matching Probes based pipeline to a Entrez Gene identifier using 4 transcripts. // false // Matching Probes // A	AY102696(14),BT081407(14),NM_079236(14),NM_168216(14)	AY102696 // Drosophila melanogaster LP07284 full insert cDNA. // gb // 14 // --- /// BT081407 // Drosophila melanogaster MIP06208 full insert cDNA. // gb // 14 // --- /// FBtr0076861 // type=mRNA; loc=3L:join(7460641..7460958,7461020..7461196,7461256..7461902); ID=FBtr0076861; name=Tsp66A-RA; dbxref=FlyBase:FBtr0076861,FlyBase_Annotation_IDs:CG16991-RA,REFSEQ:NM_079236; score=15; score_text=Stron…	BT025125 // gb // 5 // Cross Hyb Matching Probes
1622916_at	Drosophila_2 Array	Drosophila melanogaster	Jun 9, 2011	Consensus sequence	Flybase	CG11581-RA	CG11581-RA /FEA=BDGP /GEN=CG11581 /DB_XREF=CG11581 FBgn0030540 /SEG=chrX:+13907605,13908610 /MAP=12E2-12E2 /LEN=1005 /DEF=(CG11581 gene symbol:CG11581 FBgn0030540 )	CG11581-RA	---	---	March 2006 (FlyBase/BDGP 5.3)	chrX:14070979-14071984 (+) // 100.0 //	---	CG11581	---	full length	FBgn0030540	32362	Q9VY61	---	---	NP_572940	NM_132712	FBgn0030540	---	---	---	---	---	---	---	0005515 // protein binding // inferred from physical interaction	---	---	---	---	This probe set was annotated using the Matching Probes based pipeline to a Entrez Gene identifier using 1 transcripts. // false // Matching Probes // A	NM_132712(14)	BT125620 // Drosophila melanogaster MIP24925 full insert cDNA. // gb // 14 // --- /// FBtr0073892 // type=mRNA; loc=X:14070980..14071984; ID=FBtr0073892; name=CG11581-RA; dbxref=FlyBase:FBtr0073892,FlyBase_Annotation_IDs:CG11581-RA,REFSEQ:NM_132712; score=6; score_text=Moderately Supported; MD5=d58f831f915df647cedea1bc9913eb00; length=1005; parent=FBgn0030540; release=r5.31; species=Dmel; gene:FB…	---
1622917_a_at	Drosophila_2 Array	Drosophila melanogaster	Jun 9, 2011	Consensus sequence	Flybase	CG32308-RA	CG32308-RA /FEA=BDGP /GEN=CG32308 /DB_XREF=CG32308 FBgn0052308 /SEG=chr3L:-2018061,2018823 /MAP=62C2-62C2 /LEN=705 /DEF=(CG32308 gene symbol:CG32308 FBgn0052308 )	CG32308-RA	---	---	March 2006 (FlyBase/BDGP 5.3)	chr3L:2037432-2038194 (-) // 100.0 //	---	CG42355	---	full length	FBgn0259701	317969	B9A0M4 /// Q29QX4 /// Q8IRG2	---	---	NP_001097478	NM_001104008	FBgn0259701	---	---	---	---	---	---	0005634 // nucleus // inferred from electronic annotation	0003677 // DNA binding // inferred from electronic annotation	---	---	---	---	This probe set was annotated using the Matching Probes based pipeline to a Entrez Gene identifier using 1 transcripts. // false // Matching Probes // A	NM_001104008(13)	BT024266 // Drosophila melanogaster IP15731 full insert cDNA. // gb // 11 // --- /// FBtr0299954 // type=mRNA; loc=3L:complement(2037371..2037473,2037529..2037816,2037874..2038183); ID=FBtr0299954; name=CG42355-RB; dbxref=FlyBase:FBtr0299954,FlyBase_Annotation_IDs:CG42355-RB,FlyBase:FBtr0113432,FlyBase_Annotation_IDs:CG32308-RC,REFSEQ:NM_001104008; score=11; score_text=Strongly Supported; MD5=920…	---
1622918_at	Drosophila_2 Array	Drosophila melanogaster	Jun 9, 2011	Consensus sequence	Flybase	CT32533	CT32533 /FEA=sim4 /SEG=chr3R:+3901659,3901963	CT32533	---	---	March 2006 (FlyBase/BDGP 5.3)	chr3R:3901644-3901948 (+) // 100.0 //	---	---	---	---	---	---	---	---	---	---	---	---	---	---	---	---	---	---	---	---	---	---	---	---	This probe set was annotated using the Design Representative Id based pipeline to a Flybase identifier using 1 transcripts. // false // Design Representative Id // R	CT32533	CT32533 // --- // fb // --- // ---	---
1622919_at	Drosophila_2 Array	Drosophila melanogaster	Jun 9, 2011	Consensus sequence	Flybase	CG14640-RA	CG14640-RA /FEA=BDGP /GEN=CG14640 /DB_XREF=CG14640 FBgn0037227 /SEG=chr3R:+80500,81315 /MAP=82A1-82A1 /LEN=756 /DEF=(CG14640 gene symbol:CG14640 FBgn0037227 )	CG14640-RA	---	---	March 2006 (FlyBase/BDGP 5.3)	chr3R:80501-81316 (+) // 100.0 //	CG14640	TwdlV	---	full length	FBgn0037227	40537	Q9VMZ8	---	---	NP_649446	NM_141189	FBgn0037227	---	---	---	---	---	---	---	---	---	---	---	---	This probe set was annotated using the Matching Probes based pipeline to a Entrez Gene identifier using 1 transcripts. // false // Matching Probes // A	NM_141189(14)	FBtr0078976 // type=mRNA; loc=3R:join(80502..80516,80576..81316); ID=FBtr0078976; name=TwdlV-RA; dbxref=FlyBase:FBtr0078976,FlyBase_Annotation_IDs:CG14640-RA,REFSEQ:NM_141189; score=14; score_text=Strongly Supported; MD5=ae2df7ec9b3f4bd34165511ff669e6f7; length=756; parent=FBgn0037227; release=r5.31; species=Dmel; gene:FBgn0037227 // flybase // 14 // --- /// FBtr0078976 // cdna:known chromosome:B…	---
1622920_at	Drosophila_2 Array	Drosophila melanogaster	Jun 9, 2011	Consensus sequence	Flybase	CG7875-RA	CG7875-RA /FEA=BDGP /GEN=trp /DB_XREF=CG7875 FBgn0003861 /SEG=chr3R:-25729607,25735377 /MAP=99C6-99C7 /LEN=4130 /DEF=(CG7875 gene symbol:trp FBgn0003861 (GO:0008086 light-activated voltage-gated calcium channel) (GO:0015279 store-operated calcium channel) (GO:0008087 light-activated voltage-gated calcium channel complex) (GO:0006816 calcium ion transport) (GO:0009416 response to light) (GO:000837…	CG7875-RA	---	---	March 2006 (FlyBase/BDGP 5.3)	chr3R:25740241-25746011 (-) // 100.0 //	Cosens-Manning mutant	trp	---	full length	FBgn0003861	43542	P19334 /// Q1ECC8	---	---	NP_476768	NM_057420	FBgn0003861	---	---	---	---	---	0006810 // transport // inferred from electronic annotation /// 0006811 // ion transport // inferred from electronic annotation /// 0006816 // calcium ion transport // inferred from sequence or structural similarity /// 0006816 // calcium ion transport // inferred from electronic annotation /// 0006816 // calcium ion transport // inferred from mutant phenotype /// 0007601 // visual perception // …	0005886 // plasma membrane // inferred from direct assay /// 0005886 // plasma membrane // inferred from electronic annotation /// 0005887 // integral to plasma membrane // non-traceable author statement /// 0008087 // light-activated voltage-gated calcium channel complex // non-traceable author statement /// 0016020 // membrane // inferred from electronic annotation /// 0016021 // integral to me…	0005216 // ion channel activity // inferred from electronic annotation /// 0005218 // intracellular ligand-gated calcium channel activity // non-traceable author statement /// 0005262 // calcium channel activity // inferred from sequence or structural similarity /// 0005262 // calcium channel activity // inferred from electronic annotation /// 0005262 // calcium channel activity // inferred from …	---	---	FBpp0084879 // span:370-392,417-436,451-473,549-571,612-629,636-658 // numtm:6	---	This probe set was annotated using the Matching Probes based pipeline to a Entrez Gene identifier using 1 transcripts. // false // Matching Probes // A	NM_057420(14)	BT009947 // Drosophila melanogaster RH67917 full insert cDNA. // gb // 14 // --- /// BT025806 // Drosophila melanogaster IP01548 full insert cDNA. // gb // 14 // --- /// FBtr0085513 // type=mRNA; loc=3R:complement(25740242..25741274,25741335..25741489,25741549..25741709,25741765..25741930,25742142..25742361,25742677..25743034,25743096..25743463,25743521..25743819,25743875..25744109,25744277..2574…	M18635 // gb // 10 // Negative Strand Matching Probes
1622921_at	Drosophila_2 Array	Drosophila melanogaster	Jun 9, 2011	Consensus sequence	Flybase	CG32022-RA	CG32022-RA /FEA=BDGP /GEN=CG32022 /DB_XREF=CG32022 FBgn0052022 /SEG=chr3L:-8678989,8679982 /MAP=66D11-66D11 /LEN=938 /DEF=(CG32022 gene symbol:CG32022 synonyms:(CG5950) FBgn0052022 )	CG32022-RA	---	---	March 2006 (FlyBase/BDGP 5.3)	chr3L:8713379-8714372 (-) // 100.0 //	---	CG32022	---	full length	FBgn0052022	317826	Q8T481	---	---	NP_729403	NM_168289	FBgn0052022	---	---	---	---	---	---	0016020 // membrane // inferred from electronic annotation /// 0016021 // integral to membrane // inferred from electronic annotation	---	---	---	FBpp0076324 // span:101-120,133-155 // numtm:2	---	This probe set was annotated using the Matching Probes based pipeline to a Entrez Gene identifier using 1 transcripts. // false // Matching Probes // A	NM_168289(14)	FBtr0076597 // type=mRNA; loc=3L:complement(8713380..8714005,8714061..8714372); ID=FBtr0076597; name=CG32022-RA; dbxref=FlyBase:FBtr0076597,FlyBase_Annotation_IDs:CG32022-RA,REFSEQ:NM_168289; score=11; score_text=Strongly Supported; MD5=e693000b835477cdb7ea8550880cc1ed; length=938; parent=FBgn0052022; release=r5.31; species=Dmel; gene:FBgn0052022 // flybase // 14 // --- /// FBtr0076597 // cdna:kn…	---
1622922_at	Drosophila_2 Array	Drosophila melanogaster	Jun 9, 2011	Consensus sequence	Flybase	CG31209-RA	CG31209-RA /FEA=BDGP /GEN=CG31209 /DB_XREF=CG31209 FBgn0051209 /SEG=chr3R:+16050953,16070418 /MAP=92D6-92D8 /LEN=2283 /DEF=(CG31209 gene symbol:CG31209 synonyms:(CG5035 CG15683 CG15682) FBgn0051209 )	CG31209-RA	---	---	March 2006 (FlyBase/BDGP 5.3)	chr3R:16050936-16070401 (+) // 100.0 //	---	CG34139	---	full length	FBgn0083975	42402	B6IDZ4 /// Q8T468 /// Q9VDP5	EC:3.1.1.- /// EC:3.1.1.1	---	NP_001036730 /// NP_001163661 /// NP_001163662	NM_001043265 /// NM_001170190 /// NM_001170191	FBgn0083975	---	---	---	---	---	---	---	0004091 // carboxylesterase activity // non-traceable author statement /// 0004091 // carboxylesterase activity // inferred from electronic annotation /// 0016787 // hydrolase activity // inferred from electronic annotation /// 0042043 // neurexin binding // inferred from sequence or structural similarity	---	---	---	---	This probe set was annotated using the Matching Probes based pipeline to a Entrez Gene identifier using 4 transcripts. // false // Matching Probes // A	BT050584(14),NM_001043265(14),NM_001170190(14),NM_001170191(14)	BT050584 // Drosophila melanogaster GH07829 full insert cDNA. // gb // 14 // --- /// FBtr0301074 // type=mRNA; loc=3R:join(16030531..16030700,16031920..16032437,16036803..16037227,16037469..16037686,16038185..16038334,16038456..16038889,16039253..16039636,16041932..16042365,16042770..16042888,16045571..16045885,16052067..16052576,16053242..16053823,16063613..16064099,16069699..16071195); ID=FBtr0…	---
1622923_at	Drosophila_2 Array	Drosophila melanogaster	Jun 9, 2011	Consensus sequence	Flybase	CG10382-RA	CG10382-RA /FEA=BDGP /GEN=wrapper /DB_XREF=CG10382 FBgn0025878 /SEG=chr2R:+17423062,17426237 /MAP=58D4-58D4 /LEN=2113 /DEF=(CG10382 gene symbol:wrapper FBgn0025878 )	CG10382-RA	---	---	March 2006 (FlyBase/BDGP 5.3)	chr2R:18267016-18270191 (+) // 100.0 //	wrapper	wrapper	---	full length	FBgn0025878	37555	Q9W260 /// Q9XZB7	---	---	NP_477404	NM_058056	FBgn0025878	---	---	---	---	---	0007399 // nervous system development // inferred from expression pattern /// 0007409 // axonogenesis // inferred from mutant phenotype /// 0042063 // gliogenesis // inferred from mutant phenotype	0005886 // plasma membrane // inferred from direct assay /// 0019897 // extrinsic to plasma membrane // inferred from sequence or structural similarity	---	---	---	---	---	This probe set was annotated using the Matching Probes based pipeline to a Entrez Gene identifier using 2 transcripts. // false // Matching Probes // A	AY047524(14),NM_058056(14)	AF134113 // Drosophila melanogaster wrapper protein mRNA, complete cds. // gb // 9 // --- /// AY047524 // Drosophila melanogaster GH03113 full length cDNA. // gb // 14 // --- /// FBtr0071821 // type=mRNA; loc=2R:join(18267017..18267484,18268357..18268836,18268905..18269414,18269479..18269613,18269672..18270191); ID=FBtr0071821; name=wrapper-RA; dbxref=FlyBase:FBtr0071821,FlyBase_Annotation_IDs:CG…	GENSCAN00000037527 // ensembl // 7 // Cross Hyb Matching Probes
1622924_at	Drosophila_2 Array	Drosophila melanogaster	Jun 9, 2011	Consensus sequence	Flybase	CG18540-RA	CG18540-RA /FEA=BDGP /GEN=CG18540 /DB_XREF=CG18540 FBgn0034326 /SEG=chr2R:+13363191,13363768 /MAP=55C2-55C2 /LEN=516 /DEF=(CG18540 gene symbol:CG18540 FBgn0034326 )	CG18540-RA	---	---	March 2006 (FlyBase/BDGP 5.3)	chr2R:14186962-14187539 (+) // 100.0 //	---	CG18540	---	full length	FBgn0034326	37097	A1ZB58	---	---	NP_611316	NM_137472	FBgn0034326	---	---	---	---	---	---	---	---	---	---	---	---	This probe set was annotated using the Matching Probes based pipeline to a Entrez Gene identifier using 1 transcripts. // false // Matching Probes // A	NM_137472(14)	BT125585 // Drosophila melanogaster MIP26102 full insert cDNA. // gb // 13 // --- /// FBtr0086762 // type=mRNA; loc=2R:join(14186963..14187133,14187195..14187539); ID=FBtr0086762; name=CG18540-RA; dbxref=FlyBase:FBtr0086762,FlyBase_Annotation_IDs:CG18540-RA,REFSEQ:NM_137472; score=6; score_text=Moderately Supported; MD5=71e42b038f19b345af4ab51dd57539f7; length=516; parent=FBgn0034326; release=r5.…	---
1622925_at	Drosophila_2 Array	Drosophila melanogaster	Jun 9, 2011	Consensus sequence	Flybase	CG15319-RB	CG15319-RB /FEA=BDGP /GEN=nej /DB_XREF=CG15319 FBgn0015624 /SEG=chrX:-9408190,9421860 /MAP=8F7-8F9 /LEN=10601 /DEF=(CG15319 gene symbol:nej FBgn0015624 (GO:0007269 neurotransmitter secretion) (GO:0008140 cAMP response element binding protein binding) (GO:0007416 synaptogenesis) (GO:0005634 nucleus) (GO:0016181 synaptic vesicle transport) (GO:0003713 transcription co-activator))	CG15319-RB	---	---	March 2006 (FlyBase/BDGP 5.3)	chrX:9563250-9576909 (-) // 99.9 //	---	---	---	full length	FBgn0015624	---	A9YKH0 /// A9YKH4 /// A9YKH7 /// A9YKI3 /// O01368 /// Q95TP4 /// Q9W321	EC:2.3.1.48	---	NP_524642	NM_079903	---	---	---	---	---	---	0001745 // compound eye morphogenesis // inferred from mutant phenotype /// 0006355 // regulation of transcription, DNA-dependent // inferred from electronic annotation /// 0007088 // regulation of mitosis // inferred from genetic interaction /// 0007224 // smoothened signaling pathway // inferred from mutant phenotype /// 0007224 // smoothened signaling pathway // non-traceable author statement …	0000123 // histone acetyltransferase complex // inferred from electronic annotation /// 0005634 // nucleus // inferred from direct assay /// 0005634 // nucleus // inferred from electronic annotation /// 0043234 // protein complex // inferred from physical interaction	0003712 // transcription cofactor activity // inferred from electronic annotation /// 0003713 // transcription coactivator activity // inferred from direct assay /// 0003713 // transcription coactivator activity // inferred from electronic annotation /// 0003713 // transcription coactivator activity // inferred from genetic interaction /// 0004402 // histone acetyltransferase activity // inferred…	---	---	---	---	This probe set was annotated using the Matching Probes based pipeline to a Entrez Gene identifier using 1 transcripts. // false // Matching Probes // A	NM_079903(14)	FBtr0071402 // type=mRNA; loc=X:complement(9563251..9564636,9564875..9566354,9566433..9566830,9566893..9567123,9567197..9567427,9567528..9568476,9568847..9568957,9570545..9570702,9570790..9571079,9571148..9575224,9575307..9575675,9575788..9576372,9576585..9578184,9579536..9579635); ID=FBtr0071402; name=nej-RB; dbxref=FlyBase:FBtr0071402,FlyBase_Annotation_IDs:CG15319-RB,REFSEQ:NM_079903; score=11…	AY058635 // gb // 6 // Cross Hyb Matching Probes /// SNAP00000009982 // ensembl // 1 // Cross Hyb Matching Probes /// GENSCAN00000033471 // ensembl // 1 // Cross Hyb Matching Probes
1622926_at	Drosophila_2 Array	Drosophila melanogaster	Jun 9, 2011	Consensus sequence	Flybase	CG5776-RA	CG5776-RA /FEA=BDGP /GEN=CG5776 /DB_XREF=CG5776 FBgn0032450 /SEG=chr2L:-12690295,12693293 /MAP=33F3-33F3 /LEN=2887 /DEF=(CG5776 gene symbol:CG5776 FBgn0032450 (GO:0004002 adenosinetriphosphatase) (GO:0005783 endoplasmic reticulum))	CG5776-RA	---	---	March 2006 (FlyBase/BDGP 5.3)	chr2L:12701425-12704423 (-) // 100.0 //	---	CG5776	---	full length	FBgn0032450	34680	Q9VK63	EC:3.6.1.3	---	NP_609585	NM_135741	FBgn0032450	---	---	---	---	---	---	0005783 // endoplasmic reticulum // inferred from sequence or structural similarity	0000166 // nucleotide binding // inferred from electronic annotation /// 0005524 // ATP binding // inferred from electronic annotation /// 0016787 // hydrolase activity // inferred from electronic annotation /// 0016887 // ATPase activity // inferred from sequence or structural similarity /// 0017111 // nucleoside-triphosphatase activity // inferred from electronic annotation /// 0042624 // ATPas…	---	---	---	---	This probe set was annotated using the Matching Probes based pipeline to a Entrez Gene identifier using 2 transcripts. // false // Matching Probes // A	AY051725(14),NM_135741(14)	AY051725 // Drosophila melanogaster LD25466 full length cDNA. // gb // 14 // --- /// FBtr0080407 // type=mRNA; loc=2L:complement(12701426..12703391,12703445..12703936,12703995..12704423); ID=FBtr0080407; name=CG5776-RA; dbxref=FlyBase:FBtr0080407,FlyBase_Annotation_IDs:CG5776-RA,REFSEQ:NM_135741; score=11; score_text=Strongly Supported; MD5=8f5d3aa17e71819a3344bf780c481952; length=2887; parent=FB…	SNAP00000002352 // ensembl // 4 // Cross Hyb Matching Probes /// GENSCAN00000034245 // ensembl // 4 // Cross Hyb Matching Probes
1622927_at	Drosophila_2 Array	Drosophila melanogaster	Jun 9, 2011	Consensus sequence	Flybase	CG8642-RA	CG8642-RA /FEA=BDGP /GEN=CG8642 /DB_XREF=CG8642 FBgn0033312 /SEG=chr2R:-3672640,3674658 /MAP=44D4-44D4 /LEN=1044 /DEF=(CG8642 gene symbol:CG8642 FBgn0033312 )	CG8642-RA	---	---	March 2006 (FlyBase/BDGP 5.3)	chr2R:4499398-4501416 (-) // 100.0 //	Fibrinogen-related protein	CG8642	---	full length	FBgn0033312	35845	A1Z7G6	---	---	NP_610396	NM_136552	FBgn0033312	---	---	---	---	---	0007165 // signal transduction // inferred from electronic annotation	0005615 // extracellular space // inferred from electronic annotation	0005102 // receptor binding // inferred from electronic annotation	---	---	---	---	This probe set was annotated using the Matching Probes based pipeline to a Entrez Gene identifier using 1 transcripts. // false // Matching Probes // A	NM_136552(14)	FBtr0088729 // type=mRNA; loc=2R:complement(4499399..4499564,4500539..4501416); ID=FBtr0088729; name=CG8642-RA; dbxref=FlyBase:FBtr0088729,FlyBase_Annotation_IDs:CG8642-RA,REFSEQ:NM_136552; score=3; score_text=Weakly Supported; MD5=11be16205e11295489f1d3309084c755; length=1044; parent=FBgn0033312; release=r5.31; species=Dmel; gene:FBgn0033312 // flybase // 14 // --- /// FBtr0088729 // cdna:known …	---
1622928_at	Drosophila_2 Array	Drosophila melanogaster	Jun 9, 2011	Consensus sequence	Flybase	CG7940-RA	CG7940-RA /FEA=BDGP /GEN=CG7940 /DB_XREF=CG7940 FBgn0038576 /SEG=chr3R:+14011255,14013609 /MAP=90F1-90F1 /LEN=2296 /DEF=(CG7940 gene symbol:CG7940 FBgn0038576 (GO:0005200 structural constituent of cytoskeleton) (GO:0007010 cytoskeleton organization and biogenesis) (GO:0005884 actin filament))	CG7940-RA	---	---	March 2006 (FlyBase/BDGP 5.3)	chr3R:14011240-14013594 (+) // 100.0 //	CG7940	Arp5	---	full length	FBgn0038576	42173	Q9VEC3	---	---	NP_650684	NM_142427	FBgn0038576	---	---	---	---	---	0006338 // chromatin remodeling // inferred from mutant phenotype /// 0006350 // transcription // inferred from electronic annotation /// 0007010 // cytoskeleton organization // inferred from sequence or structural similarity /// 0045449 // regulation of transcription // inferred from electronic annotation /// 0045449 // regulation of transcription // inferred from mutant phenotype	0005634 // nucleus // inferred from electronic annotation /// 0005884 // actin filament // inferred from sequence or structural similarity /// 0016585 // chromatin remodeling complex // inferred from direct assay /// 0031011 // Ino80 complex // inferred from direct assay	0005200 // structural constituent of cytoskeleton // inferred from sequence or structural similarity /// 0005515 // protein binding // inferred from electronic annotation /// 0005515 // protein binding // inferred from physical interaction /// 0030528 // transcription regulator activity // inferred from mutant phenotype	---	---	---	---	This probe set was annotated using the Matching Probes based pipeline to a Entrez Gene identifier using 2 transcripts. // false // Matching Probes // A	AY069531(14),NM_142427(14)	AY069531 // Drosophila melanogaster LD24983 full length cDNA. // gb // 14 // --- /// FBtr0083557 // type=mRNA; loc=3R:join(14011241..14012036,14012095..14013597); ID=FBtr0083557; name=Arp5-RA; dbxref=FlyBase:FBtr0083557,FlyBase_Annotation_IDs:CG7940-RA,REFSEQ:NM_142427,REFSEQ:NM_142427; score=15; score_text=Strongly Supported; MD5=5cb646aa4d95501d104d7ce2951dce24; length=2299; parent=FBgn0038576;…	---
1622929_at	Drosophila_2 Array	Drosophila melanogaster	Jun 9, 2011	Consensus sequence	Flybase	CG31222-RA	CG31222-RA /FEA=BDGP /GEN=CG31222 /DB_XREF=CG31222 FBgn0051222 /SEG=chr3R:+14773037,14776346 /MAP=91E1-91E1 /LEN=1239 /DEF=(CG31222 gene symbol:CG31222 FBgn0051222 )	CG31222-RA	---	---	March 2006 (FlyBase/BDGP 5.3)	chr3R:14773020-14776329 (+) // 100.0 //	---	---	---	full length	---	---	A8WHH5 /// B3DNL6 /// D0IQI1 /// Q961I3	---	---	NP_732390	NM_169844	---	---	---	---	---	---	---	---	---	---	---	---	---	This probe set was annotated using the Genome Target Overlap based pipeline to a Entrez Gene identifier using 1 transcripts. // false // Genome Target Overlap // B	NM_169844	GENSCAN00000036412 // cdna:Genscan chromosome:BDGP5.25:3R:14773378:14776329:1 // ensembl // 14 // ---	BT072957 // gb // 2 // Cross Hyb Matching Probes /// BT124895 // gb // 3 // Cross Hyb Matching Probes /// NM_169844 // refseq // 3 // Cross Hyb Matching Probes /// FBtr0304688 // flybase // 3 // Cross Hyb Matching Probes /// FBtr0304685 // flybase // 3 // Cross Hyb Matching Probes /// FBtr0304686 // flybase // 2 // Cross Hyb Matching Probes /// FBtr0304687 // flybase // 3 // Cross Hyb Matching Pr…
1622930_a_at	Drosophila_2 Array	Drosophila melanogaster	Jun 9, 2011	Consensus sequence	Flybase	CG1957-RA	CG1957-RA /FEA=BDGP /SEG=chr3R:+24849690,24852152	CG1957-RA	---	---	March 2006 (FlyBase/BDGP 5.3)	chr3R:24860324-24862786 (+) // 100.0 //	CG1957	Cpsf100	---	full length	FBgn0027873	43426	Q9V3D6	EC:3.-.-.-	---	NP_651658 /// NP_733264	NM_143401 /// NM_170385	FBgn0027873	---	---	---	---	---	0006378 // mRNA polyadenylation // inferred from sequence or structural similarity /// 0006378 // mRNA polyadenylation // non-traceable author statement /// 0006379 // mRNA cleavage // inferred from sequence or structural similarity /// 0006379 // mRNA cleavage // non-traceable author statement /// 0006397 // mRNA processing // inferred from electronic annotation /// 0006398 // histone mRNA 3'-en…	0005634 // nucleus // inferred from electronic annotation /// 0005847 // mRNA cleavage and polyadenylation specificity factor complex // inferred from sequence or structural similarity	0003723 // RNA binding // inferred from electronic annotation /// 0003730 // mRNA 3'-UTR binding // non-traceable author statement /// 0016787 // hydrolase activity // inferred from electronic annotation	---	IPR001279 // Beta-lactamase-like // 6.1E-8	---	---	This probe set was annotated using the Matching Probes based pipeline to a Entrez Gene identifier using 2 transcripts. // false // Matching Probes // A	NM_143401(14),NM_170385(14)	FBtr0085357 // type=mRNA; loc=3R:join(24860325..24860533,24860593..24862784); ID=FBtr0085357; name=Cpsf100-RA; dbxref=FlyBase:FBtr0085357,FlyBase_Annotation_IDs:CG1957-RA,REFSEQ:NM_143401,REFSEQ:NM_143401; score=15; score_text=Strongly Supported; MD5=1af852f5e9d6dc20741a7efe8ab2910e; length=2401; parent=FBgn0027873; release=r5.31; species=Dmel; gene:FBgn0027873 // flybase // 14 // --- /// FBtr008…	---
1622931_at	Drosophila_2 Array	Drosophila melanogaster	Jun 9, 2011	Consensus sequence	Flybase	CG5146-RA	CG5146-RA /FEA=BDGP /GEN=CG5146 /DB_XREF=CG5146 FBgn0035617 /SEG=chr3L:+5542996,5549676 /MAP=64D3-64D5 /LEN=6560 /DEF=(CG5146 gene symbol:CG5146 FBgn0035617 )	CG5146-RA	---	---	March 2006 (FlyBase/BDGP 5.3)	chr3L:5576788-5583468 (+) // 100.0 //	lethal (3) persistent salivary gland 2	l(3)psg2	chr3-	full length	FBgn0035617	38630	Q29R28 /// Q95TK0 /// Q9VRM6	---	---	NP_647974	NM_139717	FBgn0035617	---	---	---	---	---	---	---	0005515 // protein binding // inferred from physical interaction	---	---	---	---	This probe set was annotated using the Matching Probes based pipeline to a Entrez Gene identifier using 1 transcripts. // false // Matching Probes // A	NM_139717(14)	AY058719 // Drosophila melanogaster LD46256 full length cDNA. // gb // 11 // --- /// BT024212 // Drosophila melanogaster RE28791 full insert cDNA. // gb // 14 // --- /// FBtr0077085 // type=mRNA; loc=3L:join(5576766..5577804,5577859..5581914,5581981..5583490); ID=FBtr0077085; name=l(3)psg2-RA; dbxref=FlyBase:FBtr0077085,FlyBase_Annotation_IDs:CG5146-RA,REFSEQ:NM_139717; score=7; score_text=Modera…	GENSCAN00000025961 // ensembl // 4 // Cross Hyb Matching Probes /// SNAP00000013362 // ensembl // 4 // Cross Hyb Matching Probes
1622932_s_at	Drosophila_2 Array	Drosophila melanogaster	Jun 9, 2011	Consensus sequence	Flybase	CG32858-RC	CG32858-RC /FEA=BDGP /GEN=sn /DB_XREF=CG32858 FBgn0003447 /SEG=chrX:+7702969,7725047 /MAP=7D1-7D2 /LEN=2338 /DEF=(CG32858 gene symbol:sn synonyms:(CG1536 CG15331) FBgn0003447 (GO:0008407 bristle morphogenesis) (GO:0003779 actin binding) (GO:0007015 actin filament organization) (GO:0003781 actin bundling) (GO:0007292 oogenesis))	CG32858-RC	---	---	March 2006 (FlyBase/BDGP 5.3)	chrX:7858056-7880118 (+) // 99.32 //	fascin	sn	chr1-21.0	full length	FBgn0003447	31717	A4V441 /// Q24524 /// Q8SY66 /// Q8SY91	---	---	NP_001162696 /// NP_001162697 /// NP_001162698 /// NP_511076 /// NP_727226 /// NP_727227	NM_001169225 /// NM_001169226 /// NM_001169227 /// NM_078521 /// NM_167142 /// NM_167143	FBgn0003447	---	---	---	---	---	0007015 // actin filament organization // traceable author statement /// 0007163 // establishment or maintenance of cell polarity // inferred from mutant phenotype /// 0007275 // multicellular organismal development // inferred from electronic annotation /// 0008407 // bristle morphogenesis // inferred from mutant phenotype /// 0008407 // bristle morphogenesis // non-traceable author statement //…	0015629 // actin cytoskeleton // inferred from direct assay /// 0031941 // filamentous actin // inferred from direct assay	0003779 // actin binding // inferred from sequence or structural similarity /// 0003779 // actin binding // inferred from electronic annotation /// 0030674 // protein binding, bridging // inferred from electronic annotation /// 0051015 // actin filament binding // inferred from electronic annotation	---	---	---	---	This probe set was annotated using the Matching Probes based pipeline to a Entrez Gene identifier using 6 transcripts. // false // Matching Probes // A	NM_001169225(14),NM_001169226(14),NM_001169227(14),NM_078521(14),NM_167142(14),NM_167143(14)	AY071706 // Drosophila melanogaster RH22377 full length cDNA. // gb // 14 // --- /// AY071759 // Drosophila melanogaster RH62992 full length cDNA. // gb // 13 // --- /// FBtr0071101 // type=mRNA; loc=X:join(7863738..7863794,7864052..7864404,7876404..7876684,7878021..7878441,7878503..7879072,7879141..7879389,7879467..7880118); ID=FBtr0071101; name=sn-RA; dbxref=FlyBase:FBtr0071101,FlyBase_Annotati…	GENSCAN00000032913 // ensembl // 1 // Cross Hyb Matching Probes /// SNAP00000006334 // ensembl // 1 // Cross Hyb Matching Probes
1622933_at	Drosophila_2 Array	Drosophila melanogaster	Jun 9, 2011	Consensus sequence	Flybase	CG10344-RB	CG10344-RB /FEA=BDGP /GEN=CG10344 /DB_XREF=CG10344 FBgn0034729 /SEG=chr2R:-17469296,17470504 /MAP=58E1-58E1 /LEN=1153 /DEF=(CG10344 gene symbol:CG10344 FBgn0034729 )	CG10344-RB	---	---	March 2006 (FlyBase/BDGP 5.3)	chr2R:18313255-18314459 (-) // 99.65 //	---	CG10344	---	full length	FBgn0034729	37565	Q8MKK7 /// Q9W251	---	---	NP_611671 /// NP_726201	NM_137827 /// NM_166534	FBgn0034729	---	---	---	---	---	---	---	0005515 // protein binding // inferred from physical interaction /// 0008270 // zinc ion binding // inferred from electronic annotation /// 0046872 // metal ion binding // inferred from electronic annotation	---	---	FBpp0071752 // span:13-35,45-62,139-161,165-187,194-216 // numtm:5	---	This probe set was annotated using the Matching Probes based pipeline to a Entrez Gene identifier using 1 transcripts. // false // Matching Probes // A	NM_137827(14)	FBtr0071841 // type=mRNA; loc=2R:complement(18313252..18314131,18314187..18314459); ID=FBtr0071841; name=CG10344-RB; dbxref=FlyBase:FBtr0071841,FlyBase_Annotation_IDs:CG10344-RB,REFSEQ:NM_137827; score=3; score_text=Weakly Supported; MD5=52a472909e77f00d5689467dad8d9a12; length=1153; parent=FBgn0034729; release=r5.31; species=Dmel; gene:FBgn0034729 // flybase // 14 // --- /// FBtr0071841 // cdna:…	---
1622934_at	Drosophila_2 Array	Drosophila melanogaster	Jun 9, 2011	Consensus sequence	Flybase	CG17170-RC	CG17170-RC /FEA=BDGP /GEN=su(f) /DB_XREF=CG17170 FBgn0003559 /SEG=chrXh:-105603,115057 /LEN=1576 /DEF=(CG17170 gene symbol:su(f) FBgn0003559 (GO:0016070 RNA metabolism) (GO:0005847 mRNA cleavage and polyadenylation specificity factor complex) (GO:0005848 mRNA cleavage stimulating factor complex) (GO:0006379 mRNA cleavage) (GO:0005634 nucleus))	CG17170-RC	---	---	March 2006 (FlyBase/BDGP 5.3)	chrXHet:69194-77981 (+) // 100.0 //	lethal3Des	su(f)	chr1-65.9	full length	FBgn0003559	3354994	C1C3I5 /// P25991	---	---	NP_001015240 /// NP_001104479	NM_001015240 /// NM_001111009	FBgn0003559	---	---	---	---	---	0006379 // mRNA cleavage // inferred from sequence or structural similarity /// 0006396 // RNA processing // inferred from electronic annotation /// 0006397 // mRNA processing // inferred from electronic annotation /// 0016070 // RNA metabolic process // non-traceable author statement	0005622 // intracellular // inferred from electronic annotation /// 0005634 // nucleus // non-traceable author statement /// 0005634 // nucleus // inferred from electronic annotation /// 0005847 // mRNA cleavage and polyadenylation specificity factor complex // inferred from sequence or structural similarity /// 0005848 // mRNA cleavage stimulating factor complex // inferred from sequence or stru…	0005515 // protein binding // inferred from physical interaction	---	---	---	---	This probe set was annotated using the Genome Consensus/Exemplar Overlap based pipeline to a Entrez Gene identifier using 2 transcripts. // false // Genome Consensus/Exemplar Overlap // C	NM_001015240,NM_001111009	BT081414 // Drosophila melanogaster MIP09442 full insert cDNA. // gb // 0 // chrXHet:69141-71550(+) /// FBtr0113732 // type=mRNA; loc=XHet:join(69195..69305,76238..76549,76611..76933,77098..77373,77432..77831,78036..78227,78293..78706,78763..78870,79320..79620,79678..80010); ID=FBtr0113732; name=su(f)-RB; dbxref=REFSEQ:NM_001015240,FlyBase_Annotation_IDs:CG17170-RB,FlyBase:FBtr0113732,REFSEQ:NM_0…	---
1622935_at	Drosophila_2 Array	Drosophila melanogaster	Jun 9, 2011	Consensus sequence	Flybase	CT31960	CT31960 /FEA=sim4 /SEG=chr2R:-2210189,2210539	CT31960	---	---	March 2006 (FlyBase/BDGP 5.3)	chr2R:3036792-3037142 (-) // 100.0 //	---	CG12828	---	full length	FBgn0033145	5740660	A8DY51 /// B9ER05	---	---	NP_001097206	NM_001103736	FBgn0033145	---	---	---	---	---	---	---	---	---	---	FBpp0111682 // span:7-29,44-66 // numtm:2	---	This probe set was annotated using the Matching Probes based pipeline to a Entrez Gene identifier using 1 transcripts. // false // Matching Probes // A	NM_001103736(14)	BT058080 // Drosophila melanogaster MIP04559 full insert cDNA. // gb // 13 // --- /// FBtr0112770 // type=mRNA; loc=2R:complement(3036793..3036863,3036920..3037142); ID=FBtr0112770; name=CG12828-RA; dbxref=FlyBase:FBtr0112770,FlyBase_Annotation_IDs:CG12828-RA,REFSEQ:NM_001103736; score=11; score_text=Strongly Supported; MD5=43e30415ed8b05a3654099ae047aaf92; length=294; parent=FBgn0033145; release…	---
1622936_at	Drosophila_2 Array	Drosophila melanogaster	Jun 9, 2011	Consensus sequence	Flybase	HDC20601	HDC20601 /FEA=HDP /SEG=chrYh:+291600,292142	HDC20601	---	---	March 2006 (FlyBase/BDGP 5.3)	chrYHet:266994-267536 (+) // 100.0 //	---	---	---	---	---	---	---	---	---	---	---	---	---	---	---	---	---	---	---	---	---	---	---	---	This probe set was annotated using the Genome Target Overlap based pipeline to a ENSEMBL identifier using 1 transcripts. // false // Genome Target Overlap // B	GENSCAN00000038391	GENSCAN00000038391 // cdna:Genscan chromosome:BDGP5.25:YHet:232317:270619:1 // ensembl // 0 // chrYHet:232316-270619(+)	SNAP00000008859 // ensembl // 1 // Cross Hyb Matching Probes
1622937_at	Drosophila_2 Array	Drosophila melanogaster	Jun 9, 2011	Consensus sequence	Flybase	CG13698-RB	CG13698-RB /FEA=BDGP /GEN=CG13698 /DB_XREF=CG13698 FBgn0036773 /SEG=chr3L:-18037987,18055009 /MAP=75B7-75B9 /LEN=1707 /DEF=(CG13698 gene symbol:CG13698 FBgn0036773 )	CG13698-RB	---	---	March 2006 (FlyBase/BDGP 5.3)	chr3L:18082215-18099230 (-) // 99.59 //	---	CG13698	---	full length	FBgn0036773	40000	Q9VVN1	---	---	NP_649027	NM_140770	FBgn0036773	---	---	---	---	---	---	---	---	---	---	FBpp0074903 // span:12-34,77-99,120-142,157-179 // numtm:4	---	This probe set was annotated using the Matching Probes based pipeline to a Entrez Gene identifier using 2 transcripts. // false // Matching Probes // A	AY051547(14),NM_140770(14)	AY051547 // Drosophila melanogaster GH19567 full length cDNA. // gb // 14 // --- /// FBtr0075137 // type=mRNA; loc=3L:complement(18082209..18082742,18082946..18083046,18083112..18083276,18083379..18083486,18083548..18083710,18092501..18092586,18098681..18099230); ID=FBtr0075137; name=CG13698-RB; dbxref=FlyBase:FBtr0075137,FlyBase_Annotation_IDs:CG13698-RB,REFSEQ:NM_140770; score=11; score_text=St…	---
1622938_at	Drosophila_2 Array	Drosophila melanogaster	Jun 9, 2011	Consensus sequence	Flybase	CG17506-RA	CG17506-RA /FEA=BDGP /GEN=CG17506 /DB_XREF=CG17506 FBgn0058223 /SEG=chrU:+1512661,1513935 /LEN=582 /DEF=(CG17506 gene symbol:CG17506 synonyms:(CG40223) FBgn0058223 )	CG17506-RA	---	---	March 2006 (FlyBase/BDGP 5.3)	chr3LHet:2272223-2273497 (+) // 100.0 //	---	---	---	---	---	---	---	---	---	---	---	---	---	---	---	---	---	---	---	---	---	---	---	---	This probe set was annotated using the Design Representative Id based pipeline to a Flybase identifier using 1 transcripts. // false // Design Representative Id // R	CG17506-RA	CG17506-RA // --- // fb // --- // ---	---
1622939_at	Drosophila_2 Array	Drosophila melanogaster	Jun 9, 2011	Consensus sequence	Flybase	CG13387-RA	CG13387-RA /FEA=BDGP /GEN=emb /DB_XREF=CG13387 FBgn0020497 /SEG=chr2L:+8395805,8401084 /MAP=29C1-29C3 /LEN=4490 /DEF=(CG13387 gene symbol:emb FBgn0020497 (GO:0006611 protein-nucleus export) (GO:0005049 nuclear export signal receptor))	CG13387-RA	---	---	March 2006 (FlyBase/BDGP 5.3)	chr2L:8403574-8408853 (+) // 100.0 //	Exportin	emb	---	full length	FBgn0020497	34167	Q8IH79 /// Q9TVM2	---	---	NP_723391	NM_164818	FBgn0020497	---	---	---	---	---	0006611 // protein export from nucleus // inferred from mutant phenotype /// 0006611 // protein export from nucleus // inferred from sequence or structural similarity /// 0006611 // protein export from nucleus // non-traceable author statement /// 0006810 // transport // inferred from electronic annotation /// 0006886 // intracellular protein transport // inferred from electronic annotation /// 0…	0005634 // nucleus // inferred from electronic annotation /// 0005643 // nuclear pore // inferred from mutant phenotype /// 0005643 // nuclear pore // inferred from electronic annotation /// 0016020 // membrane // inferred from electronic annotation /// 0031965 // nuclear membrane // inferred from electronic annotation	0005049 // nuclear export signal receptor activity // inferred from sequence or structural similarity /// 0005049 // nuclear export signal receptor activity // non-traceable author statement /// 0005488 // binding // inferred from electronic annotation /// 0005515 // protein binding // inferred from physical interaction /// 0008565 // protein transporter activity // inferred from direct assay ///…	---	---	---	---	This probe set was annotated using the Matching Probes based pipeline to a Entrez Gene identifier using 2 transcripts. // false // Matching Probes // A	AF179360(9),NM_164818(14)	AF179360 // Drosophila melanogaster embargoed (emb) mRNA, complete cds. // gb // 9 // --- /// FBtr0079663 // type=mRNA; loc=2L:join(8403575..8403660,8404005..8405779,8405916..8406286,8406376..8406855,8406924..8407256,8407323..8407688,8407775..8408853); ID=FBtr0079663; name=emb-RA; dbxref=FlyBase:FBtr0079663,FlyBase_Annotation_IDs:CG13387-RA,REFSEQ:NM_164818; score=15; score_text=Strongly Supporte…	---
1622940_at	Drosophila_2 Array	Drosophila melanogaster	Jun 9, 2011	Consensus sequence	Flybase	CG12698-RA	CG12698-RA /FEA=BDGP /GEN=CG12698 /DB_XREF=CG12698 FBgn0030721 /SEG=chrX:+15737161,15739740 /MAP=14A6-14A6 /LEN=1910 /DEF=(CG12698 gene symbol:CG12698 FBgn0030721 )	CG12698-RA	---	---	March 2006 (FlyBase/BDGP 5.3)	chrX:15900179-15902754 (+) // 99.79 //	---	CG12698	---	full length	FBgn0030721	32570	Q8T4B9 /// Q9VXK3	---	---	NP_573100	NM_132872	FBgn0030721	---	---	---	---	---	---	---	---	---	---	---	---	This probe set was annotated using the Matching Probes based pipeline to a Entrez Gene identifier using 1 transcripts. // false // Matching Probes // A	NM_132872(14)	AY089264 // Drosophila melanogaster AT05239 full insert cDNA. // gb // 14 // --- /// FBtr0074139 // type=mRNA; loc=X:join(15900180..15900460,15900538..15900642,15900710..15900853,15900977..15901088,15901140..15901273,15901324..15901464,15901533..15901709,15901943..15902758); ID=FBtr0074139; name=CG12698-RA; dbxref=FlyBase:FBtr0074139,FlyBase_Annotation_IDs:CG12698-RA,REFSEQ:NM_132872; score=15; s…	---
1622941_at	Drosophila_2 Array	Drosophila melanogaster	Jun 9, 2011	Consensus sequence	Flybase	CG17765-RA	CG17765-RA /FEA=BDGP /GEN=CG17765 /DB_XREF=CG17765 FBgn0033529 /SEG=chr2R:+5540792,5542526 /MAP=47A11-47A11 /LEN=999 /DEF=(CG17765 gene symbol:CG17765 FBgn0033529 (GO:0005509 calcium ion binding))	CG17765-RA	---	---	March 2006 (FlyBase/BDGP 5.3)	chr2R:6367664-6369398 (+) // 100.0 //	---	CG17765	---	full length	FBgn0033529	36111	Q7K2L7	---	---	NP_610592	NM_136748	FBgn0033529	---	---	---	---	---	---	---	0005509 // calcium ion binding // inferred from sequence or structural similarity /// 0005509 // calcium ion binding // inferred from electronic annotation	---	---	---	---	This probe set was annotated using the Matching Probes based pipeline to a Entrez Gene identifier using 2 transcripts. // false // Matching Probes // A	AY060804(14),NM_136748(14)	AY060804 // Drosophila melanogaster GH27120 full length cDNA. // gb // 14 // --- /// FBtr0088274 // type=mRNA; loc=2R:join(6367665..6367768,6367828..6368047,6368595..6368674,6368732..6368795,6368868..6369391); ID=FBtr0088274; name=CG17765-RA; dbxref=FlyBase:FBtr0088274,FlyBase_Annotation_IDs:CG17765-RA,REFSEQ:NM_136748,REFSEQ:NM_136748; score=15; score_text=Strongly Supported; MD5=7529a5069bd015e…	SNAP00000012902 // ensembl // 7 // Cross Hyb Matching Probes /// GENSCAN00000029471 // ensembl // 7 // Cross Hyb Matching Probes
1622942_at	Drosophila_2 Array	Drosophila melanogaster	Jun 9, 2011	Consensus sequence	Flybase	CG31959-RB	CG31959-RB /FEA=BDGP /GEN=CG31959 /DB_XREF=CG31959 FBgn0051959 /SEG=chr2L:+3750199,3751781 /MAP=24C3-24C3 /LEN=924 /DEF=(CG31959 gene symbol:CG31959 synonyms:(CG10020) FBgn0051959 )	CG31959-RB	---	---	March 2006 (FlyBase/BDGP 5.3)	chr2L:3757630-3759212 (+) // 100.0 //	---	CG31959	---	full length	FBgn0051959	326180	Q8IQ16 /// Q8MZ53	---	---	NP_722938	NM_164555	FBgn0051959	---	---	---	---	---	---	---	---	---	---	---	---	This probe set was annotated using the Matching Probes based pipeline to a Entrez Gene identifier using 1 transcripts. // false // Matching Probes // A	NM_164555(14)	AY113348 // Drosophila melanogaster GH17694 full insert cDNA. // gb // 14 // --- /// FBtr0077488 // type=mRNA; loc=2L:join(3757631..3757955,3758043..3758089,3758539..3758676,3758738..3758919,3758981..3759212); ID=FBtr0077488; name=CG31959-RB; dbxref=FlyBase:FBtr0077488,FlyBase_Annotation_IDs:CG31959-RB,REFSEQ:NM_164555; score=13; score_text=Strongly Supported; MD5=fccfc7e1e2e53a79bd7212a587685620…	---
1622943_s_at	Drosophila_2 Array	Drosophila melanogaster	Jun 9, 2011	Consensus sequence	Flybase	CG2371-RA	CG2371-RA /FEA=BDGP /GEN=CG2371 /DB_XREF=CG2371 FBgn0030323 /SEG=chrX:-11411835,11413043 /MAP=10D4-10D4 /LEN=1076 /DEF=(CG2371 gene symbol:CG2371 synonyms:(CG2442 CG2443) FBgn0030323 )	CG2371-RA	---	---	March 2006 (FlyBase/BDGP 5.3)	chrX:11571376-11572584 (-) // 100.0 //	---	CG2371	---	full length	FBgn0030323	32116	Q0KHT4 /// Q9VYV9	---	---	NP_572738 /// NP_727545 /// NP_727546	NM_132510 /// NM_167293 /// NM_167294	FBgn0030323	---	---	---	---	---	---	---	---	---	---	---	---	This probe set was annotated using the Matching Probes based pipeline to a Entrez Gene identifier using 3 transcripts. // false // Matching Probes // A	NM_132510(14),NM_167293(14),NM_167294(14)	FBtr0073532 // type=mRNA; loc=X:complement(11571377..11572303,11572436..11572584); ID=FBtr0073532; name=CG2371-RA; dbxref=FlyBase:FBtr0073532,FlyBase_Annotation_IDs:CG2371-RA,REFSEQ:NM_167293; score=3; score_text=Weakly Supported; MD5=a3423e03ad6bb3cba933518dfca27be9; length=1076; parent=FBgn0030323; release=r5.31; species=Dmel; gene:FBgn0030323 // flybase // 14 // --- /// FBtr0073532 // cdna:kno…	SNAP00000017699 // ensembl // 8 // Cross Hyb Matching Probes /// GENSCAN00000041138 // ensembl // 8 // Cross Hyb Matching Probes
1622944_at	Drosophila_2 Array	Drosophila melanogaster	Jun 9, 2011	Consensus sequence	Flybase	CG8735-RA	CG8735-RA /FEA=BDGP /GEN=CG8735 /DB_XREF=CG8735 FBgn0033309 /SEG=chr2R:-3658274,3660678 /MAP=44D4-44D4 /LEN=1417 /DEF=(CG8735 gene symbol:CG8735 FBgn0033309 )	CG8735-RA	---	---	March 2006 (FlyBase/BDGP 5.3)	chr2R:4485032-4487436 (-) // 100.0 //	---	CG8735	---	full length	FBgn0033309	35842	Q7K2N0	---	---	NP_610395	NM_136551	FBgn0033309	---	---	---	---	---	---	---	---	---	---	FBpp0087809 // span:42-64,74-96 // numtm:2	---	This probe set was annotated using the Matching Probes based pipeline to a Entrez Gene identifier using 2 transcripts. // false // Matching Probes // A	AY060779(14),NM_136551(14)	AY060779 // Drosophila melanogaster GH24644 full length cDNA. // gb // 14 // --- /// FBtr0088730 // type=mRNA; loc=2R:complement(4485033..4485352,4485618..4485794,4486077..4486512,4486776..4486908,4486977..4487206,4487316..4487436); ID=FBtr0088730; name=CG8735-RA; dbxref=FlyBase:FBtr0088730,FlyBase_Annotation_IDs:CG8735-RA,REFSEQ:NM_136551; score=11; score_text=Strongly Supported; MD5=57a7ed508c6…	---
1622945_a_at	Drosophila_2 Array	Drosophila melanogaster	Jun 9, 2011	Consensus sequence	Flybase	CG12141-RA	CG12141-RA /FEA=BDGP /GEN=CG12141 /DB_XREF=CG12141 FBgn0030143 /SEG=chrX:-9345343,9347868 /MAP=8F1-8F1 /LEN=1972 /DEF=(CG12141 gene symbol:CG12141 FBgn0030143 (GO:0006430 lysyl-tRNA aminoacylation) (GO:0004824 lysine-tRNA ligase))	CG12141-RA	---	---	March 2006 (FlyBase/BDGP 5.3)	chrX:9500392-9502917 (-) // 100.0 //	Lysyl-tRNA synthetase	Aats-lys	---	full length	FBgn0027084	31904	Q8SXM8 /// Q9W327	EC:6.1.1.6	---	NP_572573 /// NP_727353	NM_132345 /// NM_167196	FBgn0027084	---	---	---	---	---	0006412 // translation // inferred from electronic annotation /// 0006418 // tRNA aminoacylation for protein translation // inferred from electronic annotation /// 0006430 // lysyl-tRNA aminoacylation // inferred from sequence or structural similarity /// 0006430 // lysyl-tRNA aminoacylation // non-traceable author statement /// 0006430 // lysyl-tRNA aminoacylation // inferred from electronic ann…	0005737 // cytoplasm // inferred from electronic annotation /// 0005875 // microtubule associated complex // inferred from direct assay	0000166 // nucleotide binding // inferred from electronic annotation /// 0000287 // magnesium ion binding // inferred from electronic annotation /// 0003676 // nucleic acid binding // inferred from electronic annotation /// 0004812 // aminoacyl-tRNA ligase activity // inferred from electronic annotation /// 0004824 // lysine-tRNA ligase activity // inferred from sequence or structural similarity …	---	---	---	---	This probe set was annotated using the Matching Probes based pipeline to a Entrez Gene identifier using 2 transcripts. // false // Matching Probes // A	NM_132345(14),NM_167196(14)	FBtr0071366 // type=mRNA; loc=X:complement(9500396..9500586,9500653..9501600,9501662..9502325,9502752..9502917); ID=FBtr0071366; name=Aats-lys-RA; dbxref=FlyBase:FBtr0071366,FlyBase_Annotation_IDs:CG12141-RA,REFSEQ:NM_132345; score=11; score_text=Strongly Supported; MD5=287f2a62b22c2342ed9ab34cd623c623; length=1969; parent=FBgn0027084; release=r5.31; species=Dmel; gene:FBgn0027084 // flybase // 1…	---
1622946_at	Drosophila_2 Array	Drosophila melanogaster	Jun 9, 2011	Consensus sequence	Flybase	CG6908-RA	CG6908-RA /FEA=BDGP /GEN=CG6908 /DB_XREF=CG6908 FBgn0037936 /SEG=chr3R:-7514116,7515763 /MAP=86E20-86E20 /LEN=1415 /DEF=(CG6908 gene symbol:CG6908 FBgn0037936 )	CG6908-RA	---	---	March 2006 (FlyBase/BDGP 5.3)	chr3R:7514098-7515745 (-) // 100.0 //	---	CG6908	---	full length	FBgn0037936	41410	Q8SY21 /// Q9VGJ6	---	---	NP_650105	NM_141848	FBgn0037936	---	---	---	---	---	---	---	---	---	---	---	---	This probe set was annotated using the Matching Probes based pipeline to a Entrez Gene identifier using 1 transcripts. // false // Matching Probes // A	NM_141848(14)	AY075449 // Drosophila melanogaster RE09301 full length cDNA. // gb // 14 // --- /// FBtr0082437 // type=mRNA; loc=3R:complement(7514099..7514363,7514429..7514795,7514861..7515345,7515448..7515745); ID=FBtr0082437; name=CG6908-RA; dbxref=FlyBase:FBtr0082437,FlyBase_Annotation_IDs:CG6908-RA,REFSEQ:NM_141848; score=11; score_text=Strongly Supported; MD5=1f545687717f5d8c10ff4cd38d87dd8e; length=1415…	GENSCAN00000036988 // ensembl // 7 // Cross Hyb Matching Probes
1622947_s_at	Drosophila_2 Array	Drosophila melanogaster	Jun 9, 2011	Consensus sequence	Flybase	CG6647-RA	CG6647-RA /FEA=BDGP /GEN=porin /DB_XREF=CG6647 FBgn0004363 /SEG=chr2L:-10839635,10843277 /MAP=32B1-32B1 /LEN=1605 /DEF=(CG6647 gene symbol:porin FBgn0004363 (GO:0008308 voltage-dependent ion-selective channel) (GO:0005741 mitochondrial outer membrane) (GO:0006839 mitochondrial transport))	CG6647-RA	---	---	March 2006 (FlyBase/BDGP 5.3)	chr2L:10847226-10850868 (-) // 100.0 //	Voltage-dependent anion-selective channel	porin	---	full length	FBgn0004363	34500	Q94920	---	---	NP_001033899 /// NP_476813 /// NP_599110	NM_001038810 /// NM_057465 /// NM_134283	FBgn0004363	---	---	---	---	---	0006810 // transport // inferred from electronic annotation /// 0006811 // ion transport // inferred from direct assay /// 0006811 // ion transport // inferred from electronic annotation /// 0006820 // anion transport // inferred from electronic annotation /// 0006839 // mitochondrial transport // inferred from sequence or structural similarity /// 0007602 // phototransduction // inferred from mu…	0005739 // mitochondrion // inferred from electronic annotation /// 0005741 // mitochondrial outer membrane // inferred from sequence or structural similarity /// 0005741 // mitochondrial outer membrane // non-traceable author statement /// 0005741 // mitochondrial outer membrane // inferred from electronic annotation /// 0005811 // lipid particle // inferred from direct assay /// 0005875 // micr…	0008308 // voltage-gated anion channel activity // inferred from direct assay /// 0008308 // voltage-gated anion channel activity // inferred from sequence or structural similarity /// 0008308 // voltage-gated anion channel activity // inferred from electronic annotation /// 0015288 // porin activity // inferred from electronic annotation	---	---	---	---	This probe set was annotated using the Matching Probes based pipeline to a Entrez Gene identifier using 2 transcripts. // false // Matching Probes // A	NM_057465(14),NM_134283(14)	FBtr0080182 // type=mRNA; loc=2L:complement(10847227..10848168,10848241..10848468,10848544..10848863,10850754..10850868); ID=FBtr0080182; name=porin-RA; dbxref=FlyBase_Annotation_IDs:CG6647-RA,FlyBase:FBtr0080182,REFSEQ:NM_057465; score=11; score_text=Strongly Supported; MD5=f51acfd0e08bde5d04b509921a8b5713; length=1605; parent=FBgn0004363; release=r5.31; species=Dmel; gene:FBgn0004363 // flybase…	AY070509 // gb // 8 // Cross Hyb Matching Probes /// U70314 // gb // 1 // Cross Hyb Matching Probes /// X95692 // gb // 8 // Cross Hyb Matching Probes /// NM_001038810 // refseq // 8 // Cross Hyb Matching Probes /// FBtr0100584 // flybase // 8 // Cross Hyb Matching Probes /// FBtr0100584 // ensembl // 8 // Cross Hyb Matching Probes
1622948_at	Drosophila_2 Array	Drosophila melanogaster	Jun 9, 2011	Consensus sequence	Flybase	CG17721-RA	CG17721-RA /FEA=BDGP /GEN=CG17721 /DB_XREF=CG17721 FBgn0037885 /SEG=chr3R:+7061122,7061806 /MAP=86D10-86E1 /LEN=590 /DEF=(CG17721 gene symbol:CG17721 FBgn0037885 )	CG17721-RA	---	---	March 2006 (FlyBase/BDGP 5.3)	chr3R:7061104-7061788 (+) // 100.0 //	---	CG17721	---	full length	FBgn0037885	41354	Q9VGQ7	---	---	NP_650059	NM_141802	FBgn0037885	---	---	---	---	---	---	---	0005515 // protein binding // inferred from electronic annotation /// 0008270 // zinc ion binding // inferred from electronic annotation /// 0046872 // metal ion binding // inferred from electronic annotation	---	---	FBpp0081830 // span:2-24 // numtm:1	---	This probe set was annotated using the Matching Probes based pipeline to a Entrez Gene identifier using 2 transcripts. // false // Matching Probes // A	AY119074(14),NM_141802(14)	AY119074 // Drosophila melanogaster LP09251 full insert cDNA. // gb // 14 // --- /// FBtr0082354 // type=mRNA; loc=3R:join(7060862..7061228,7061323..7061799); ID=FBtr0082354; name=CG17721-RA; dbxref=FlyBase:FBtr0082354,FlyBase_Annotation_IDs:CG17721-RA,REFSEQ:NM_141802,REFSEQ:NM_141802; score=15; score_text=Strongly Supported; MD5=d0487578abcd90a07b543c0c5141bc9b; length=844; parent=FBgn0037885; …	---
1622949_at	Drosophila_2 Array	Drosophila melanogaster	Jun 9, 2011	Consensus sequence	Flybase	CG12212-RA	CG12212-RA /FEA=BDGP /GEN=peb /DB_XREF=CG12212 FBgn0003053 /SEG=chrX:+4358184,4366836 /MAP=4C10-4C10 /LEN=6455 /DEF=(CG12212 gene symbol:peb FBgn0003053 (GO:0007390 germ-band shortening) (GO:0007391 dorsal closure) (GO:0007393 leading edge cell fate determination) (GO:0003700 transcription factor) (GO:0008594 photoreceptor morphogenesis (sensu Drosophila)) (GO:0046665 amnioserosa maintenance) (GO…	CG12212-RA	---	---	March 2006 (FlyBase/BDGP 5.3)	chrX:4511601-4520249 (+) // 99.89 //	hindsight	peb	chr1-7	full length	FBgn0003053	31391	O46205 /// O77275 /// Q7K3V3 /// Q9W4J1	---	---	NP_001014722 /// NP_476674	NM_001014722 /// NM_057326	FBgn0003053	---	---	---	---	---	0007362 // terminal region determination // inferred from genetic interaction /// 0007390 // germ-band shortening // inferred from mutant phenotype /// 0007390 // germ-band shortening // traceable author statement /// 0007391 // dorsal closure // inferred from mutant phenotype /// 0007391 // dorsal closure // traceable author statement /// 0007393 // dorsal closure, leading edge cell fate determi…	0005622 // intracellular // inferred from electronic annotation /// 0005634 // nucleus // inferred from sequence or structural similarity /// 0005634 // nucleus // inferred from electronic annotation	0003676 // nucleic acid binding // inferred from electronic annotation /// 0003700 // sequence-specific DNA binding transcription factor activity // inferred from sequence or structural similarity /// 0005515 // protein binding // inferred from physical interaction /// 0008270 // zinc ion binding // inferred from electronic annotation	---	---	---	---	This probe set was annotated using the Matching Probes based pipeline to a Entrez Gene identifier using 2 transcripts. // false // Matching Probes // A	NM_001014722(14),NM_057326(14)	AY058335 // Drosophila melanogaster GH10905 full length cDNA. // gb // 12 // --- /// FBtr0070680 // type=mRNA; loc=X:join(4511602..4512096,4514003..4514893,4515185..4520256); ID=FBtr0070680; name=peb-RA; dbxref=FlyBase:FBtr0070680,FlyBase_Annotation_IDs:CG12212-RA,REFSEQ:NM_057326; score=15; score_text=Strongly Supported; MD5=3fa01ac72621988b912ccf4f02d4c5db; length=6458; parent=FBgn0003053; rele…	SNAP00000014107 // ensembl // 8 // Cross Hyb Matching Probes /// GENSCAN00000035066 // ensembl // 7 // Cross Hyb Matching Probes
1622950_a_at	Drosophila_2 Array	Drosophila melanogaster	Jun 9, 2011	Consensus sequence	Flybase	CG10069-RA	CG10069-RA /FEA=BDGP /GEN=CG10069 /DB_XREF=CG10069 FBgn0034611 /SEG=chr2R:+16325850,16329220 /MAP=57D7-57D7 /LEN=2214 /DEF=(CG10069 gene symbol:CG10069 FBgn0034611 (GO:0015169 glycerol-3-phosphate transporter))	CG10069-RA	---	---	March 2006 (FlyBase/BDGP 5.3)	chr2R:17169804-17173174 (+) // 100.0 //	---	CG10069	---	full length	FBgn0034611	37427	Q8MLW5 /// Q9W2I6	---	---	NP_611570 /// NP_726048 /// NP_726049	NM_137726 /// NM_166434 /// NM_166435	FBgn0034611	---	---	---	---	---	0055085 // transmembrane transport // inferred from electronic annotation	---	0015169 // glycerol-3-phosphate transmembrane transporter activity // inferred from sequence or structural similarity	---	---	FBpp0071515 // span:44-63,102-124,131-153,163-185,198-220,224-246,322-344,387-409,416-438,490-512 // numtm:10 /// FBpp0071516 // span:82-101,140-162,169-191,201-223,236-258,262-284,360-382,425-447,454-476,528-550 // numtm:10 /// FBpp0071517 // span:44-63,102-124,131-153,163-185,198-220,224-246,322-344,387-409,416-438,490-512 // numtm:10	---	This probe set was annotated using the Matching Probes based pipeline to a Entrez Gene identifier using 4 transcripts. // false // Matching Probes // A	AY052136(10),NM_137726(14),NM_166434(14),NM_166435(14)	AY052136 // Drosophila melanogaster SD09370 full length cDNA. // gb // 10 // --- /// FBtr0071589 // type=mRNA; loc=2R:join(17169805..17169896,17170492..17170717,17170836..17170987,17171048..17171616,17171887..17172097,17172155..17172303,17172360..17173174); ID=FBtr0071589; name=CG10069-RA; dbxref=FlyBase:FBtr0071589,FlyBase_Annotation_IDs:CG10069-RA,REFSEQ:NM_137726; score=15; score_text=Strongly…	GENSCAN00000026402 // ensembl // 3 // Cross Hyb Matching Probes /// SNAP00000002107 // ensembl // 3 // Cross Hyb Matching Probes
1622951_at	Drosophila_2 Array	Drosophila melanogaster	Jun 9, 2011	Consensus sequence	Flybase	S.C3L002005	S.C3L002005 /FEA=fgenesh /SEG=chr3L:+15982656,15983018	S.C3L002005	---	---	March 2006 (FlyBase/BDGP 5.3)	chr3L:16026877-16027239 (+) // 100.0 //	---	---	---	---	---	---	---	---	---	---	---	---	---	---	---	---	---	---	---	---	---	---	---	---	This probe set was annotated using the Matching Probes based pipeline to a Flybase identifier using 1 transcripts. // false // Matching Probes // A	FBtr0302998(14)	FBtr0302998 // type=mRNA; loc=3L:join(16026878..16026959,16027028..16027239); ID=FBtr0302998; name=CG42716-RA; dbxref=FlyBase:FBtr0302998,FlyBase_Annotation_IDs:CG42716-RA; score=2; score_text=Weakly Supported; MD5=c466b194f77a365430dd04bf03fe9ff1; length=294; parent=FBgn0261633; release=r5.31; species=Dmel; // flybase // 14 // ---	---
1622952_at	Drosophila_2 Array	Drosophila melanogaster	Jun 9, 2011	Consensus sequence	Flybase	CG10332-RA	CG10332-RA /FEA=BDGP /GEN=CG10332 /DB_XREF=CG10332 FBgn0034881 /SEG=chr2R:-18644481,18645341 /MAP=59F4-59F4 /LEN=739 /DEF=(CG10332 gene symbol:CG10332 FBgn0034881 )	CG10332-RA	---	---	March 2006 (FlyBase/BDGP 5.3)	chr2R:19488436-19489296 (-) // 100.0 //	--- /// Immune induced molecule 18	CG10332 /// IM18	---	full length	FBgn0067903 /// FBgn0260455	3771883 /// 3772138	P82701 /// Q9W1M5	---	---	NP_001027447 /// NP_611809	NM_001032276 /// NM_137965 /// NM_137965	FBgn0067903 /// FBgn0260455	---	---	---	---	---	0006952 // defense response // inferred from direct assay /// 0045087 // innate immune response // inferred from electronic annotation	0005576 // extracellular region // inferred from direct assay /// 0005576 // extracellular region // inferred from electronic annotation	---	---	---	FBpp0100134 // span:3-25 // numtm:1	---	This probe set was annotated using the Matching Probes based pipeline to a Entrez Gene identifier using 3 transcripts. // true // Matching Probes // A	AY089376(14),NM_001032276(14),NM_137965(14),FBtr0091694(14),FBtr0072109(14),FBtr0091694(14),FBtr0072109(14)	AY089376 // Drosophila melanogaster AT19986 full insert cDNA. // gb // 14 // --- /// FBtr0072109 // type=mRNA; loc=2R:complement(19488437..19489005,19489074..19489143,19489197..19489296); ID=FBtr0072109; name=CG10332-RA; dbxref=FlyBase:FBtr0072109,FlyBase_Annotation_IDs:CG10332-RA,REFSEQ:NM_137965; score=11; score_text=Strongly Supported; MD5=a61c27748d2f3c2845fda8f98562afe7; length=739; parent=F…	GENSCAN00000024153 // ensembl // 4 // Cross Hyb Matching Probes /// SNAP00000011623 // ensembl // 5 // Cross Hyb Matching Probes
1622953_at	Drosophila_2 Array	Drosophila melanogaster	Jun 9, 2011	Consensus sequence	Flybase	Stencil:X:17114115:17127679:GENSCAN	Stencil:X:17114115:17127679:GENSCAN /FEA=stencil /SEG=chrX:+17114115,17127679	Dm.X.52900.0	---	---	March 2006 (FlyBase/BDGP 5.3)	chrX:17277189-17290753 (+) // 99.32 //	---	---	---	---	---	---	---	---	---	---	---	---	---	---	---	---	---	---	---	---	---	---	---	---	This probe set was annotated using the Genome Target Overlap based pipeline to a ENSEMBL identifier using 1 transcripts. // false // Genome Target Overlap // B	GENSCAN00000024705	GENSCAN00000024705 // cdna:Genscan chromosome:BDGP5.25:X:17277190:17290577:1 // ensembl // 0 // chrX:17277189-17290577(+)	---
1622954_at	Drosophila_2 Array	Drosophila melanogaster	Jun 9, 2011	Consensus sequence	Flybase	HDC14228	HDC14228 /FEA=HDP /SEG=chr3R:-13858004,13858262	HDC14228	---	---	March 2006 (FlyBase/BDGP 5.3)	chr3R:13857989-13858247 (-) // 100.0 //	---	---	---	---	---	---	---	---	---	---	---	---	---	---	---	---	---	---	---	---	---	---	---	---	This probe set was annotated using the Matching Probes based pipeline to a ENSEMBL identifier using 1 transcripts. // false // Matching Probes // A	GENSCAN00000041084(10)	GENSCAN00000041084 // cdna:Genscan chromosome:BDGP5.25:3R:13854619:13858244:-1 // ensembl // 10 // ---	---
1622955_at	Drosophila_2 Array	Drosophila melanogaster	Jun 9, 2011	Consensus sequence	Flybase	Stencil:3L:7530717:7541211:GENSCAN	Stencil:3L:7530717:7541211:GENSCAN /FEA=stencil /SEG=chr3L:+7530717,7541211	Dm.3L.24197.0	---	---	March 2006 (FlyBase/BDGP 5.3)	chr3L:7564288-7574782 (+) // 100.0 //	---	---	---	---	---	---	---	---	---	---	---	---	---	---	---	---	---	---	---	---	---	---	---	---	This probe set was annotated using the Genome Target Overlap based pipeline to a ENSEMBL identifier using 1 transcripts. // false // Genome Target Overlap // B	GENSCAN00000031684	GENSCAN00000031684 // cdna:Genscan chromosome:BDGP5.25:3L:7556179:7574782:1 // ensembl // 0 // chr3L:7556178-7574782(+)	---
1622956_at	Drosophila_2 Array	Drosophila melanogaster	Jun 9, 2011	Consensus sequence	Flybase	CG31542-RA	CG31542-RA /FEA=BDGP /GEN=CG31542 /DB_XREF=CG31542 FBgn0051542 /SEG=chr3R:+1195258,1196153 /MAP=83A1-83A1 /LEN=836 /DEF=(CG31542 gene symbol:CG31542 FBgn0051542 )	CG31542-RA	---	---	March 2006 (FlyBase/BDGP 5.3)	chr3R:1195261-1196152 (+) // 99.52 //	---	CG31542	---	full length	FBgn0051542 /// FBgn0085306	318791	A8JQT7 /// Q8MZB8	---	---	NP_730924	NM_169051	FBgn0051542	---	---	---	---	---	---	---	---	---	---	---	---	This probe set was annotated using the Matching Probes based pipeline to a Entrez Gene identifier using 2 transcripts. // false // Matching Probes // A	AY113261(14),NM_169051(14)	AY113261 // Drosophila melanogaster AT15479 full insert cDNA. // gb // 14 // --- /// FBtr0078786 // type=mRNA; loc=3R:join(1195262..1195317,1195377..1196152); ID=FBtr0078786; name=CG31542-RA; dbxref=FlyBase:FBtr0078786,FlyBase_Annotation_IDs:CG31542-RA,REFSEQ:NM_169051; score=15; score_text=Strongly Supported; MD5=785e5d47ca7d27321c0b67b73dc00a69; length=832; parent=FBgn0051542; release=r5.31; sp…	GENSCAN00000034870 // ensembl // 5 // Cross Hyb Matching Probes /// SNAP00000021085 // ensembl // 5 // Cross Hyb Matching Probes
1622957_s_at	Drosophila_2 Array	Drosophila melanogaster	Jun 9, 2011	Consensus sequence	Flybase	CG8364-RB	CG8364-RB /FEA=BDGP /GEN=Rep3 /DB_XREF=CG8364 FBgn0028407 /SEG=chr2R:+7117656,7127582 /MAP=48D8-48D8 /LEN=2077 /DEF=(CG8364 gene symbol:Rep3 synonyms:(CG13187) FBgn0028407 )	CG8364-RB	---	---	March 2006 (FlyBase/BDGP 5.3)	chr2R:7940448-7950374 (+) // 100.0 //	Rep3	Drep-3	---	full length	FBgn0028407	36292	Q0E9B7 /// Q8T4H5 /// Q9U786	---	---	NP_610722 /// NP_610723	NM_136878 /// NM_136879	FBgn0028407	---	---	---	---	---	0006915 // apoptosis // inferred from electronic annotation	0005622 // intracellular // inferred from electronic annotation	0005515 // protein binding // inferred from electronic annotation	---	---	---	---	This probe set was annotated using the Matching Probes based pipeline to a Entrez Gene identifier using 2 transcripts. // false // Matching Probes // A	NM_136878(14),NM_136879(14)	AF149796 // Drosophila melanogaster Drep3 (drep3) mRNA, complete cds. // gb // 11 // --- /// FBtr0087979 // type=mRNA; loc=2R:join(7940449..7940848,7943474..7943891,7949013..7949222,7949326..7950374); ID=FBtr0087979; name=Drep-3-RB; dbxref=FlyBase:FBtr0087979,FlyBase_Annotation_IDs:CG8364-RB,REFSEQ:NM_136878; score=7; score_text=Moderately Supported; MD5=dce0542febd8451c5cc45a9fca899247; length=2…	---
1622958_at	Drosophila_2 Array	Drosophila melanogaster	Jun 9, 2011	Consensus sequence	Flybase	CG30288-RA	CG30288-RA /FEA=BDGP /GEN=CG30288 /DB_XREF=CG30288 FBgn0050288 /SEG=chr2R:-16562885,16563525 /MAP=57E9-57E9 /LEN=570 /DEF=(CG30288 gene symbol:CG30288 FBgn0050288 )	CG30288-RA	---	---	March 2006 (FlyBase/BDGP 5.3)	chr2R:17406839-17407479 (-) // 100.0 //	---	CG30288	---	full length	FBgn0050288	246531	Q8IRK6	EC:3.4.21.-	---	NP_001097398	NM_001103928	FBgn0050288	---	---	---	---	---	0006508 // proteolysis // inferred from electronic annotation	---	0003824 // catalytic activity // inferred from electronic annotation /// 0004252 // serine-type endopeptidase activity // inferred from electronic annotation /// 0016787 // hydrolase activity // inferred from electronic annotation	---	---	---	---	This probe set was annotated using the Matching Probes based pipeline to a Entrez Gene identifier using 1 transcripts. // false // Matching Probes // A	NM_001103928(13)	FBtr0113367 // type=mRNA; loc=2R:complement(17406840..17407252,17407320..17407486,17407544..17407586,17407649..17407874); ID=FBtr0113367; name=CG30288-RC; dbxref=FlyBase:FBtr0113367,FlyBase_Annotation_IDs:CG30288-RC,REFSEQ:NM_001103928; score=2; score_text=Weakly Supported; MD5=ef2bda4be7359b8854a5b124b30b59b0; length=849; parent=FBgn0050288; release=r5.31; species=Dmel; gene:FBgn0050288 // flyba…	SNAP00000006403 // ensembl // 2 // Cross Hyb Matching Probes /// GENSCAN00000039593 // ensembl // 2 // Cross Hyb Matching Probes
1622959_at	Drosophila_2 Array	Drosophila melanogaster	Jun 9, 2011	Consensus sequence	Flybase	CG12928-RA	CG12928-RA /FEA=BDGP /GEN=CG12928 /DB_XREF=CG12928 FBgn0033432 /SEG=chr2R:-4648637,4649843 /MAP=45F5-45F5 /LEN=837 /DEF=(CG12928 gene symbol:CG12928 FBgn0033432 )	CG12928-RA	---	---	March 2006 (FlyBase/BDGP 5.3)	chr2R:5475510-5476716 (-) // 100.0 //	CG12928	clos	---	full length	FBgn0261016	5740204	A8DQW8 /// B3DNL9 /// Q4QQ34	---	---	NP_001097246	NM_001103776	FBgn0261016	---	---	---	---	---	0007305 // vitelline membrane formation involved in chorion-containing eggshell formation // inferred from mutant phenotype /// 0007362 // terminal region determination // inferred from mutant phenotype	---	0016787 // hydrolase activity // inferred from electronic annotation	---	---	---	---	This probe set was annotated using the Matching Probes based pipeline to a Entrez Gene identifier using 1 transcripts. // false // Matching Probes // A	NM_001103776(14)	FBtr0301879 // type=mRNA; loc=2R:complement(5475458..5475835,5475896..5476310,5480252..5480431,5480495..5481267,5481894..5482075,5482135..5482517,5482573..5483662,5483719..5484453,5484507..5484572,5484630..5484796,5484850..5485024,5485077..5485943); ID=FBtr0301879; name=clos-RC; dbxref=REFSEQ:NM_001103776,FlyBase:FBtr0301879,FlyBase_Annotation_IDs:CG42600-RC; score=11; score_text=Strongly Support…	---
1622960_at	Drosophila_2 Array	Drosophila melanogaster	Jun 9, 2011	Consensus sequence	Flybase	CG14902-RA	CG14902-RA /FEA=BDGP /GEN=decay /DB_XREF=CG14902 FBgn0028381 /SEG=chr3R:-12324797,12327412 /MAP=89D2-89D2 /LEN=1733 /DEF=(CG14902 gene symbol:decay FBgn0028381 (GO:0005737 cytoplasm) (GO:0008632 apoptotic program) (GO:0006915 apoptosis) (GO:0004207 effector caspase) (GO:0004208 caspase-3) (GO:0004199 caspase))	CG14902-RA	---	---	March 2006 (FlyBase/BDGP 5.3)	chr3R:12324779-12327394 (-) // 100.0 //	caspase-3 protein	decay	---	full length	FBgn0028381	42008	Q9NHF9 /// Q9VET9	EC:3.4.22.-	---	NP_477462	NM_058114	FBgn0028381	---	---	---	---	---	0006508 // proteolysis // inferred from electronic annotation /// 0006915 // apoptosis // inferred from mutant phenotype /// 0006915 // apoptosis // non-traceable author statement /// 0006915 // apoptosis // inferred from electronic annotation /// 0012501 // programmed cell death // traceable author statement /// 0035069 // larval midgut histolysis // inferred from mutant phenotype	0005737 // cytoplasm // inferred from direct assay	0004197 // cysteine-type endopeptidase activity // inferred from direct assay /// 0004197 // cysteine-type endopeptidase activity // inferred from sequence or structural similarity /// 0004197 // cysteine-type endopeptidase activity // non-traceable author statement /// 0004197 // cysteine-type endopeptidase activity // traceable author statement /// 0004197 // cysteine-type endopeptidase activit…	---	---	---	---	This probe set was annotated using the Matching Probes based pipeline to a Entrez Gene identifier using 3 transcripts. // false // Matching Probes // A	AF130469(14),AY089242(14),NM_058114(14)	AF130469 // Drosophila melanogaster DECAY (decay) mRNA, complete cds. // gb // 14 // --- /// AF222007 // Drosophila melanogaster caspase 6-like protein BG2 mRNA, complete cds. // gb // 10 // --- /// AY089242 // Drosophila melanogaster AT03047 full insert cDNA. // gb // 14 // --- /// FBtr0083304 // type=mRNA; loc=3R:complement(12324780..12325179,12325485..12325817,12326395..12327394); ID=FBtr00833…	---
1622961_at	Drosophila_2 Array	Drosophila melanogaster	Jun 9, 2011	Consensus sequence	Flybase	CG40162-RA	CG40162-RA /FEA=BDGP /GEN=CG40162 /DB_XREF=CG40162 FBgn0058162 /SEG=chrU:-2871088,2876895 /LEN=567 /DEF=(CG40162 gene symbol:CG40162 FBgn0058162 )	CG40162-RA	---	---	March 2006 (FlyBase/BDGP 5.3)	chrU:588022-593831 (-) // 100.0 //	---	---	---	---	---	---	---	---	---	---	---	---	---	---	---	---	---	---	---	---	---	---	---	---	This probe set was annotated using the Matching Probes based pipeline to a ENSEMBL identifier using 1 transcripts. // false // Matching Probes // A	GENSCAN00000037661(14)	GENSCAN00000037661 // cdna:Genscan chromosome:BDGP5.25:U:588023:593831:-1 // ensembl // 14 // ---	SNAP00000015766 // ensembl // 4 // Cross Hyb Matching Probes
1622962_a_at	Drosophila_2 Array	Drosophila melanogaster	Jun 9, 2011	Consensus sequence	Flybase	CG17221-RB	CG17221-RB /FEA=BDGP /GEN=CG17221 /DB_XREF=CG17221 FBgn0031500 /SEG=chr2L:+3032544,3034194 /MAP=23D1-23D1 /LEN=1318 /DEF=(CG17221 gene symbol:CG17221 FBgn0031500 )	CG17221-RB	---	---	March 2006 (FlyBase/BDGP 5.3)	chr2L:3039975-3041625 (+) // 100.0 //	---	CG17221	---	full length	FBgn0031500	33521	Q8IPZ3 /// Q8SZK7 /// Q9VQL4	EC:1.-.-.-	---	NP_608746 /// NP_722873	NM_134902 /// NM_164523	FBgn0031500	---	---	---	---	---	0008152 // metabolic process // inferred from electronic annotation /// 0016319 // mushroom body development // inferred from mutant phenotype /// 0055114 // oxidation reduction // inferred from electronic annotation	---	0003824 // catalytic activity // inferred from electronic annotation /// 0005488 // binding // inferred from electronic annotation /// 0005515 // protein binding // inferred from physical interaction /// 0008270 // zinc ion binding // inferred from electronic annotation /// 0016491 // oxidoreductase activity // inferred from electronic annotation	---	---	---	---	This probe set was annotated using the Matching Probes based pipeline to a Entrez Gene identifier using 2 transcripts. // false // Matching Probes // A	NM_134902(14),NM_164523(14)	AY070687 // Drosophila melanogaster RH24774 full length cDNA. // gb // 14 // --- /// FBtr0077654 // type=mRNA; loc=2L:join(3039976..3040011,3040238..3040740,3040792..3041397,3041453..3041626); ID=FBtr0077654; name=CG17221-RB; dbxref=FlyBase:FBtr0077654,FlyBase_Annotation_IDs:CG17221-RB,REFSEQ:NM_164523; score=7; score_text=Moderately Supported; MD5=1d62460df902ac109c231344d5ea9155; length=1319; p…	---
1622963_at	Drosophila_2 Array	Drosophila melanogaster	Jun 9, 2011	Consensus sequence	Flybase	HDC02721	HDC02721 /FEA=HDP /SEG=chr2L:-15692776,15693509	HDC02721	---	---	March 2006 (FlyBase/BDGP 5.3)	chrUextra:26604538-26604727 (+) // 98.44 // /// chrUextra:400664-400853 (+) // 98.44 // /// chr2L:15715236-15715425 (-) // 98.44 // /// chr2L:15680239-15680428 (-) // 98.44 // /// chrUextra:2298299-2298488 (-) // 98.44 //	---	---	---	---	---	---	---	---	---	---	---	---	---	---	---	---	---	---	---	---	---	---	---	---	This probe set was annotated using the Matching Probes based pipeline to a ENSEMBL identifier using 1 transcripts. // false // Matching Probes // A	GENSCAN00000023063(14),GENSCAN00000030873(14)	GENSCAN00000023063 // cdna:Genscan chromosome:BDGP5.25:Uextra:374101:400859:1 // ensembl // 14 // --- /// GENSCAN00000030873 // cdna:Genscan chromosome:BDGP5.25:Uextra:2292101:2325068:-1 // ensembl // 14 // ---	GENSCAN00000023511 // ensembl // 10 // Negative Strand Matching Probes /// GENSCAN00000040408 // ensembl // 10 // Negative Strand Matching Probes
1622964_at	Drosophila_2 Array	Drosophila melanogaster	Jun 9, 2011	Consensus sequence	Flybase	Stencil:2L:6611362:6616047:GENSCAN	Stencil:2L:6611362:6616047:GENSCAN /FEA=stencil /SEG=chr2L:+6611362,6616047	Dm.2L.1828.0	---	---	March 2006 (FlyBase/BDGP 5.3)	chr2L:6619146-6623831 (+) // 100.0 //	CG11053	CG34345	---	full length	FBgn0085374	5740402	A8DYR4 /// Q1RKV3	EC:1.14.11.2	---	NP_001097101	NM_001103631	FBgn0085374	---	---	---	---	---	0018401 // peptidyl-proline hydroxylation to 4-hydroxy-L-proline // inferred from sequence or structural similarity /// 0055114 // oxidation reduction // inferred from electronic annotation	0005783 // endoplasmic reticulum // inferred from electronic annotation /// 0016222 // procollagen-proline 4-dioxygenase complex // inferred by curator	0004656 // procollagen-proline 4-dioxygenase activity // inferred from sequence or structural similarity /// 0004656 // procollagen-proline 4-dioxygenase activity // inferred from electronic annotation /// 0005506 // iron ion binding // inferred from electronic annotation /// 0016491 // oxidoreductase activity // inferred from electronic annotation /// 0016702 // oxidoreductase activity, acting o…	---	---	---	---	This probe set was annotated using the Matching Probes based pipeline to a Entrez Gene identifier using 1 transcripts. // false // Matching Probes // A	NM_001103631(10)	BT025107 // Drosophila melanogaster IP10618 full insert cDNA. // gb // 10 // --- /// FBtr0112553 // type=mRNA; loc=2L:join(6623123..6623343,6623404..6623558,6623681..6623831,6623885..6624081,6624136..6624656,6624723..6624767,6624828..6624993,6625050..6625361); ID=FBtr0112553; name=CG34345-RA; dbxref=FlyBase:FBtr0112553,FlyBase_Annotation_IDs:CG34345-RA,REFSEQ:NM_001103631; score=15; score_text=St…	GENSCAN00000038789 // ensembl // 5 // Cross Hyb Matching Probes /// SNAP00000017992 // ensembl // 2 // Cross Hyb Matching Probes
1622965_s_at	Drosophila_2 Array	Drosophila melanogaster	Jun 9, 2011	Consensus sequence	Flybase	HDC06796	HDC06796 /FEA=HDP /SEG=chr2R:-11808330,11808810	HDC06796	---	---	March 2006 (FlyBase/BDGP 5.3)	chr2R:12632110-12632590 (-) // 100.0 //	Seminal fluid protein 53D	Sfp53D	---	full length	FBgn0259967	8673983	Q6IGA5	---	---	NP_001163170	NM_001169699	FBgn0259967	---	---	---	---	---	---	---	---	---	---	---	---	This probe set was annotated using the Matching Probes based pipeline to a Entrez Gene identifier using 3 transcripts. // false // Matching Probes // A	BT099969(14),EU755343(14),NM_001169699(14)	BT099969 // Drosophila melanogaster RT03201 full insert cDNA. // gb // 14 // --- /// EU755343 // Drosophila melanogaster seminal fluid protein 53D (Sfp53D) mRNA, complete cds. // gb // 14 // --- /// FBtr0300312 // type=mRNA; loc=2R:complement(12632055..12632609); ID=FBtr0300312; name=Sfp53D-RA; dbxref=REFSEQ:NM_001169699,FlyBase:FBtr0300312,FlyBase_Annotation_IDs:CG42477-RA; score=8; score_text=M…	---
1622966_at	Drosophila_2 Array	Drosophila melanogaster	Jun 9, 2011	Consensus sequence	Flybase	CG15527-RA	CG15527-RA /FEA=BDGP /GEN=CG15527 /DB_XREF=CG15527 FBgn0039739 /SEG=chr3R:-25837491,25837686 /MAP=99D2-99D2 /LEN=195 /DEF=(CG15527 gene symbol:CG15527 FBgn0039739 (GO:0005843 cytosolic small ribosomal subunit (sensu Eukarya)) (GO:0003735 structural constituent of ribosome))	CG15527-RA	---	---	March 2006 (FlyBase/BDGP 5.3)	chr3R:25848125-25848320 (-) // 100.0 //	Ribosomal protein S28a	RpS28a	---	full length	FBgn0039739	43564	Q9VAB9	---	---	NP_651764	NM_143507	FBgn0039739	---	---	---	---	---	0006412 // translation // inferred from electronic annotation	0005622 // intracellular // inferred from electronic annotation /// 0005840 // ribosome // inferred from electronic annotation /// 0022627 // cytosolic small ribosomal subunit // inferred from sequence or structural similarity	0003735 // structural constituent of ribosome // inferred from sequence or structural similarity /// 0003735 // structural constituent of ribosome // inferred from electronic annotation	---	---	---	---	This probe set was annotated using the Matching Probes based pipeline to a Entrez Gene identifier using 2 transcripts. // false // Matching Probes // A	BT100071(14),NM_143507(14)	BT100071 // Drosophila melanogaster RT02924 full insert cDNA. // gb // 14 // --- /// FBtr0085601 // type=mRNA; loc=3R:complement(25848126..25848320); ID=FBtr0085601; name=RpS28a-RA; dbxref=FlyBase:FBtr0085601,FlyBase_Annotation_IDs:CG15527-RA,REFSEQ:NM_143507; score=2; score_text=Weakly Supported; MD5=8dd3132c32f9f0db7f5ca19ad6cbda7f; length=195; parent=FBgn0039739; release=r5.31; species=Dmel; g…	---
1622967_at	Drosophila_2 Array	Drosophila melanogaster	Jun 9, 2011	Consensus sequence	Flybase	S.C3L002813	S.C3L002813 /FEA=fgenesh /SEG=chr3L:-22023778,22025529	S.C3L002813	---	---	March 2006 (FlyBase/BDGP 5.3)	chr3L:22099600-22101351 (-) // 100.0 //	---	---	---	---	---	---	---	---	---	---	---	---	---	---	---	---	---	---	---	---	---	---	---	---	This probe set was annotated using the Design Representative Id based pipeline to a Flybase identifier using 1 transcripts. // false // Design Representative Id // R	S.C3L002813	S.C3L002813 // --- // fb // --- // ---	---
1622968_at	Drosophila_2 Array	Drosophila melanogaster	Jun 9, 2011	Consensus sequence	Flybase	CG1422-RA	CG1422-RA /FEA=BDGP /GEN=p115 /DB_XREF=CG1422 FBgn0040087 /SEG=chrX:+7632982,7635733 /MAP=7C2-7C2 /LEN=2751 /DEF=(CG1422 gene symbol:p115 FBgn0040087 (GO:0005795 Golgi stack) (GO:0006904 non-selective vesicle docking) (GO:0005783 endoplasmic reticulum))	CG1422-RA	---	---	March 2006 (FlyBase/BDGP 5.3)	chrX:7788069-7790820 (+) // 100.0 //	p115	p115	---	full length	FBgn0040087	31698	A9YJR4 /// A9YJR6 /// Q9NFR8 /// Q9W3N6	---	---	NP_572417	NM_132189	FBgn0040087	---	---	---	---	---	0006886 // intracellular protein transport // inferred from electronic annotation /// 0006904 // vesicle docking involved in exocytosis // inferred from sequence or structural similarity /// 0007030 // Golgi organization // inferred from mutant phenotype /// 0048280 // vesicle fusion with Golgi apparatus // inferred from electronic annotation	0000139 // Golgi membrane // inferred from electronic annotation /// 0005737 // cytoplasm // inferred from electronic annotation /// 0005783 // endoplasmic reticulum // inferred from direct assay /// 0005795 // Golgi stack // inferred from direct assay /// 0016020 // membrane // inferred from electronic annotation	0005488 // binding // inferred from electronic annotation /// 0005515 // protein binding // inferred from physical interaction /// 0008565 // protein transporter activity // inferred from electronic annotation	---	---	---	---	This probe set was annotated using the Matching Probes based pipeline to a Entrez Gene identifier using 2 transcripts. // false // Matching Probes // A	AY058751(14),NM_132189(14)	AJ272048 // Drosophila melanogaster mRNA for dp115 protein. // gb // 13 // --- /// AY058751 // Drosophila melanogaster SD01505 full length cDNA. // gb // 14 // --- /// FBtr0071089 // type=mRNA; loc=X:7788070..7790819; ID=FBtr0071089; name=p115-RA; dbxref=FlyBase:FBtr0071089,FlyBase_Annotation_IDs:CG1422-RA,REFSEQ:NM_132189,REFSEQ:NM_132189; score=15; score_text=Strongly Supported; MD5=48c4b93dcab…	---
1622969_at	Drosophila_2 Array	Drosophila melanogaster	Jun 9, 2011	Consensus sequence	Flybase	CG30484-RA	CG30484-RA /FEA=BDGP /GEN=CG30484 /DB_XREF=CG30484 FBgn0050484 /SEG=chr2R:+8911566,8914203 /MAP=50C6-50C6 /LEN=2637 /DEF=(CG30484 gene symbol:CG30484 synonyms:(CG13342) FBgn0050484 )	CG30484-RA	---	---	March 2006 (FlyBase/BDGP 5.3)	chr2R:9734357-9736994 (+) // 100.0 //	---	CG30484	---	full length	FBgn0050484	36534	A1Z9I2	---	---	NP_610909	NM_137065	FBgn0050484	---	---	---	---	---	---	---	---	---	---	---	---	This probe set was annotated using the Matching Probes based pipeline to a Entrez Gene identifier using 1 transcripts. // false // Matching Probes // A	NM_137065(14)	FBtr0087639 // type=mRNA; loc=2R:9734358..9736994; ID=FBtr0087639; name=CG30484-RA; dbxref=FlyBase:FBtr0087639,FlyBase_Annotation_IDs:CG30484-RA,REFSEQ:NM_137065; score=7; score_text=Moderately Supported; MD5=fbb3de45bff10974602bfd252a5b9274; length=2637; parent=FBgn0050484; release=r5.31; species=Dmel; gene:FBgn0050484 // flybase // 14 // --- /// FBtr0087639 // cdna:known chromosome:BDGP5.25:2R:…	---
1622970_at	Drosophila_2 Array	Drosophila melanogaster	Jun 9, 2011	Consensus sequence	Flybase	CG32384-RA	CG32384-RA /FEA=BDGP /GEN=CG32384 /DB_XREF=CG32384 FBgn0052384 /SEG=chr3L:+7076442,7082826 /MAP=65E6-65E6 /LEN=5224 /DEF=(CG32384 gene symbol:CG32384 synonyms:(CG18138 CG8633) FBgn0052384 (GO:0003779 actin binding))	CG32384-RA	---	---	March 2006 (FlyBase/BDGP 5.3)	chr3L:7110013-7116397 (+) // 100.0 //	formin 3	form3	---	full length	FBgn0053556	3346238	A8JNM1 /// C5WLT7 /// Q86C16 /// Q86NV5	---	---	NP_001014571 /// NP_001097527	NM_001014571 /// NM_001104057	FBgn0053556	---	---	---	---	---	0007424 // open tracheal system development // non-traceable author statement /// 0016043 // cellular component organization // inferred from electronic annotation /// 0019064 // viral envelope fusion with host membrane // inferred from electronic annotation /// 0030036 // actin cytoskeleton organization // inferred from electronic annotation /// 0035147 // branch fusion, open tracheal system // …	0019031 // viral envelope // inferred from electronic annotation	0003779 // actin binding // inferred from electronic annotation /// 0003779 // actin binding // inferred from sequence or structural similarity /// 0005488 // binding // inferred from electronic annotation /// 0046789 // host cell surface receptor binding // inferred from electronic annotation	---	IPR010472 // Diaphanous FH3 // 1.3E-7	---	---	This probe set was annotated using the Matching Probes based pipeline to a Entrez Gene identifier using 3 transcripts. // false // Matching Probes // A	AB061681(14),NM_001014571(14),NM_001104057(14)	AB061681 // Drosophila melanogaster ah1644 mRNA, complete cds. // gb // 14 // --- /// FBtr0091533 // type=mRNA; loc=3L:join(7087918..7088500,7104164..7104567,7104727..7104901,7108317..7108350,7111033..7111180,7111356..7112374,7112436..7112786,7112848..7113227,7113283..7113850,7113919..7114052,7114115..7116397); ID=FBtr0091533; name=form3-RA; dbxref=FlyBase_Annotation_IDs:CG33556-RA,FlyBase:FBtr00…	BT088902 // gb // 1 // Cross Hyb Matching Probes /// GENSCAN00000028770 // ensembl // 6 // Cross Hyb Matching Probes /// SNAP00000001388 // ensembl // 6 // Cross Hyb Matching Probes
1622971_at	Drosophila_2 Array	Drosophila melanogaster	Jun 9, 2011	Consensus sequence	Flybase	CG15087-RA	CG15087-RA /FEA=BDGP /GEN=CG15087 /DB_XREF=CG15087 FBgn0034380 /SEG=chr2R:-13771866,13774580 /MAP=55E9-55E10 /LEN=2418 /DEF=(CG15087 gene symbol:CG15087 FBgn0034380 )	CG15087-RA	---	---	March 2006 (FlyBase/BDGP 5.3)	chr2R:14595651-14598365 (-) // 100.0 //	---	CG15087	---	full length	FBgn0034380	37156	Q8MSY4	---	---	NP_611363	NM_137519	FBgn0034380	---	---	---	---	---	---	---	0005515 // protein binding // inferred from physical interaction	---	---	---	---	This probe set was annotated using the Matching Probes based pipeline to a Entrez Gene identifier using 1 transcripts. // false // Matching Probes // A	NM_137519(14)	FBtr0086647 // type=mRNA; loc=2R:complement(14595652..14595870,14595927..14596039,14596092..14596622,14596675..14597311,14597372..14598123,14598200..14598365); ID=FBtr0086647; name=CG15087-RA; dbxref=FlyBase:FBtr0086647,FlyBase_Annotation_IDs:CG15087-RA,REFSEQ:NM_137519; score=11; score_text=Strongly Supported; MD5=9a5f703027512c6b95a4462ba2509c32; length=2418; parent=FBgn0034380; release=r5.31; …	---
1622972_at	Drosophila_2 Array	Drosophila melanogaster	Jun 9, 2011	Consensus sequence	Flybase	HDC01530	HDC01530 /FEA=HDP /SEG=chr2L:-8852899,8853698	HDC01530	---	---	March 2006 (FlyBase/BDGP 5.3)	chr2L:8860668-8861467 (-) // 100.0 //	---	---	---	---	---	---	---	---	---	---	---	---	---	---	---	---	---	---	---	---	---	---	---	---	This probe set was annotated using the Design Representative Id based pipeline to a Flybase identifier using 1 transcripts. // false // Design Representative Id // R	HDC01530	HDC01530 // --- // fb // --- // ---	---
1622973_at	Drosophila_2 Array	Drosophila melanogaster	Jun 9, 2011	Consensus sequence	Flybase	CG8031-RA	CG8031-RA /FEA=BDGP /GEN=CG8031 /DB_XREF=CG8031 FBgn0038110 /SEG=chr3R:-8834124,8836996 /MAP=87D8-87D8 /LEN=1263 /DEF=(CG8031 gene symbol:CG8031 FBgn0038110 )	CG8031-RA	---	---	March 2006 (FlyBase/BDGP 5.3)	chr3R:8834105-8836977 (-) // 100.0 //	---	CG8031	---	full length	FBgn0038110	41601	Q9VG04	---	---	NP_650252	NM_141995	FBgn0038110	---	---	---	---	---	---	---	---	---	---	---	---	This probe set was annotated using the Matching Probes based pipeline to a Entrez Gene identifier using 1 transcripts. // false // Matching Probes // A	NM_141995(14)	FBtr0082719 // type=mRNA; loc=3R:complement(8834106..8834868,8834926..8835037,8835104..8835216,8835281..8835349,8835411..8835492,8836854..8837010); ID=FBtr0082719; name=CG8031-RA; dbxref=FlyBase:FBtr0082719,FlyBase_Annotation_IDs:CG8031-RA,REFSEQ:NM_141995,REFSEQ:NM_141995; score=11; score_text=Strongly Supported; MD5=5b08e5262cfd6a87081ffdc27dfe628e; length=1296; parent=FBgn0038110; release=r5.3…	---
1622974_at	Drosophila_2 Array	Drosophila melanogaster	Jun 9, 2011	Consensus sequence	Flybase	CG4000-RA	CG4000-RA /FEA=BDGP /GEN=CG4000 /DB_XREF=CG4000 FBgn0038820 /SEG=chr3R:-16501960,16503091 /MAP=92F6-92F6 /LEN=1002 /DEF=(CG4000 gene symbol:CG4000 FBgn0038820 )	CG4000-RA	---	---	March 2006 (FlyBase/BDGP 5.3)	chr3R:16501943-16503074 (-) // 100.0 //	---	CG4000	---	full length	FBgn0038820	42451	Q9VDJ7	---	---	NP_650906	NM_142649	FBgn0038820	---	---	---	---	---	---	---	---	---	---	---	---	This probe set was annotated using the Matching Probes based pipeline to a Entrez Gene identifier using 2 transcripts. // false // Matching Probes // A	AY051568(14),NM_142649(14)	AY051568 // Drosophila melanogaster GH21518 full length cDNA. // gb // 14 // --- /// FBtr0083935 // type=mRNA; loc=3R:complement(16501944..16502096,16502164..16502927,16502990..16503074); ID=FBtr0083935; name=CG4000-RA; dbxref=FlyBase:FBtr0083935,FlyBase_Annotation_IDs:CG4000-RA,REFSEQ:NM_142649; score=11; score_text=Strongly Supported; MD5=2cbb63e441b1f68dc3c4188bd845aaff; length=1002; parent=FB…	SNAP00000011003 // ensembl // 8 // Cross Hyb Matching Probes /// GENSCAN00000038546 // ensembl // 5 // Cross Hyb Matching Probes
1622975_at	Drosophila_2 Array	Drosophila melanogaster	Jun 9, 2011	Consensus sequence	Flybase	CG13477-RA	CG13477-RA /FEA=BDGP /GEN=CG13477 /DB_XREF=CG13477 FBgn0036438 /SEG=chr3L:+14640247,14640750 /MAP=70F1-70F1 /LEN=503 /DEF=(CG13477 gene symbol:CG13477 FBgn0036438 )	CG13477-RA	---	---	March 2006 (FlyBase/BDGP 5.3)	chr3L:14684467-14684970 (+) // 100.0 //	---	CG13477	---	full length	FBgn0036438	39599	Q9VUG4	---	---	NP_648713	NM_140456	FBgn0036438	---	---	---	---	---	---	---	0005515 // protein binding // inferred from physical interaction	---	---	---	---	This probe set was annotated using the Matching Probes based pipeline to a Entrez Gene identifier using 2 transcripts. // false // Matching Probes // A	BT023681(14),NM_140456(14)	BT023681 // Drosophila melanogaster IP04252 full insert cDNA. // gb // 14 // --- /// FBtr0075685 // type=mRNA; loc=3L:14684468..14684970; ID=FBtr0075685; name=CG13477-RA; dbxref=FlyBase:FBtr0075685,FlyBase_Annotation_IDs:CG13477-RA,REFSEQ:NM_140456; score=15; score_text=Strongly Supported; MD5=4baa9e9422f8e44bab85c3fda3f1238e; length=503; parent=FBgn0036438; release=r5.31; species=Dmel; gene:FBgn…	---
1622976_at	Drosophila_2 Array	Drosophila melanogaster	Jun 9, 2011	Consensus sequence	Flybase	CG32491-RB	CG32491-RB /FEA=BDGP /GEN=mod(mdg4) /DB_XREF=CG32491 FBgn0002781 /MAP=93D7-93D9 /LEN=2195 /DEF=(CG32491 gene symbol:mod(mdg4) synonyms:(CG15500 CG15501 CG15802 CG18151 CG8076 CG7859 CG7836) FBgn0002781 (GO:0007292 oogenesis) (GO:0008354 germ-cell migration) (GO:0008195 phosphatidate phosphatase) (GO:0005886 plasma membrane) (GO:0003702 RNA polymerase II transcription factor) (GO:0005700 polytene …	CG32491-RB	---	---	March 2006 (FlyBase/BDGP 5.3)	chr3R:17180941-17203121 (-) // 100.0 //	Modifier67.2	mod(mdg4)	chr3-70.7	full length	FBgn0002781	49228	A1A704 /// A2VEP1 /// A2VES1 /// C7LAE7 /// Q70BZ0 /// Q70BZ1 /// Q70BZ2 /// Q70BZ3 /// Q70BZ4 /// Q70BZ5 /// Q86B87 /// Q8MRZ1 /// Q8MSJ7	EC:3.1.3.4	---	NP_001097856 /// NP_001097857 /// NP_001097858 /// NP_524936 /// NP_732619 /// NP_732620 /// NP_732621 /// NP_732622 /// NP_732623 /// NP_732624 /// NP_732625 /// NP_732626 /// NP_732627 /// NP_732628 /// NP_732629 /// NP_732630 /// NP_732631 /// NP_732632 /// NP_732633 /// NP_732634 /// NP_732635 /// NP_732636 /// NP_788698 /// NP_788699 /// NP_788700 /// NP_788701 /// NP_788702 /// NP_788703 //…	NM_001104386 /// NM_001104387 /// NM_001104388 /// NM_080197 /// NM_163877 /// NM_163878 /// NM_163879 /// NM_163880 /// NM_163881 /// NM_163882 /// NM_163883 /// NM_163884 /// NM_163885 /// NM_163886 /// NM_163887 /// NM_163888 /// NM_163889 /// NM_163890 /// NM_163891 /// NM_163892 /// NM_163893 /// NM_163894 /// NM_176521 /// NM_176522 /// NM_176523 /// NM_176524 /// NM_176525 /// NM_176526 //…	FBgn0002781	---	---	---	---	---	0001672 // regulation of chromatin assembly or disassembly // inferred from mutant phenotype /// 0006325 // chromatin organization // non-traceable author statement /// 0006350 // transcription // inferred from electronic annotation /// 0006412 // translation // inferred from electronic annotation /// 0006915 // apoptosis // inferred from electronic annotation /// 0006917 // induction of apoptosi…	0000785 // chromatin // inferred from mutant phenotype /// 0000794 // condensed nuclear chromosome // inferred from direct assay /// 0005622 // intracellular // inferred from electronic annotation /// 0005634 // nucleus // inferred from direct assay /// 0005634 // nucleus // non-traceable author statement /// 0005634 // nucleus // inferred from electronic annotation /// 0005700 // polytene chromo…	0003682 // chromatin binding // inferred from mutant phenotype /// 0003702 // RNA polymerase II transcription factor activity // non-traceable author statement /// 0003735 // structural constituent of ribosome // inferred from electronic annotation /// 0005515 // protein binding // inferred from physical interaction /// 0005515 // protein binding // inferred from electronic annotation /// 0008195…	---	---	---	---	This probe set was annotated using the Matching Probes based pipeline to a Entrez Gene identifier using 1 transcripts. // false // Matching Probes // A	NM_163883(14)	AJ277178 // Drosophila melanogaster partial mRNA mod(mdg4)54.6 protein. // gb // 9 // --- /// FBtr0084061 // type=mRNA; loc=3R:complement(17180942..17181279,17181480..17181973,17200782..17201634,17202324..17202463,17202541..17202798,17203010..17203121); ID=FBtr0084061; name=mod(mdg4)-RB; dbxref=FlyBase:FBtr0084061,FlyBase_Annotation_IDs:CG32491-RB,REFSEQ:NM_163883; score=11; score_text=Strongly S…	GENSCAN00000030455 // ensembl // 2 // Cross Hyb Matching Probes /// SNAP00000009521 // ensembl // 2 // Cross Hyb Matching Probes
1622977_at	Drosophila_2 Array	Drosophila melanogaster	Jun 9, 2011	Consensus sequence	Flybase	CG14635-RA	CG14635-RA /FEA=BDGP /GEN=CG14635 /DB_XREF=CG14635 FBgn0029535 /SEG=chrX:+602273,602633 /MAP=1D1-1D1 /LEN=360 /DEF=(CG14635 gene symbol:CG14635 FBgn0029535 )	CG14635-RA	---	---	March 2006 (FlyBase/BDGP 5.3)	chrX:738869-739229 (+) // 100.0 //	---	CG14635	---	full length	FBgn0029535	31032	D3DMR0 /// Q9W5C9	---	---	NP_569864	NM_130508	FBgn0029535	---	---	---	---	---	---	---	---	---	---	---	---	This probe set was annotated using the Matching Probes based pipeline to a Entrez Gene identifier using 1 transcripts. // false // Matching Probes // A	NM_130508(14)	BT120226 // Drosophila melanogaster MIP16722 full insert cDNA. // gb // 14 // --- /// FBtr0070142 // type=mRNA; loc=X:738870..739229; ID=FBtr0070142; name=CG14635-RA; dbxref=FlyBase:FBtr0070142,FlyBase_Annotation_IDs:CG14635-RA,REFSEQ:NM_130508; score=14; score_text=Strongly Supported; MD5=e870a327cabec315f13292a787c2dbec; length=360; parent=FBgn0029535; release=r5.31; species=Dmel; gene:FBgn0029…	---
1622978_at	Drosophila_2 Array	Drosophila melanogaster	Jun 9, 2011	Consensus sequence	Flybase	CG6434-RA	CG6434-RA /FEA=BDGP /GEN=CG6434 /DB_XREF=CG6434 FBgn0036972 /SEG=chr3L:-20240914,20241747 /MAP=77B4-77B4 /LEN=659 /DEF=(CG6434 gene symbol:CG6434 FBgn0036972 )	CG6434-RA	---	---	March 2006 (FlyBase/BDGP 5.3)	chr3L:20315476-20316309 (-) // 100.0 //	---	CG6434	---	full length	FBgn0036972	40238	Q9VWB6	---	---	NP_649208	NM_140951	FBgn0036972	---	---	---	---	---	---	---	---	---	---	---	---	This probe set was annotated using the Matching Probes based pipeline to a Entrez Gene identifier using 1 transcripts. // false // Matching Probes // A	NM_140951(14)	FBtr0074844 // type=mRNA; loc=3L:complement(20315477..20315744,20315804..20315923,20315977..20316158,20316221..20316309); ID=FBtr0074844; name=CG6434-RA; dbxref=FlyBase:FBtr0074844,FlyBase_Annotation_IDs:CG6434-RA,REFSEQ:NM_140951; score=2; score_text=Weakly Supported; MD5=994ee31cd891dcd57ae838e0fad60f36; length=659; parent=FBgn0036972; release=r5.31; species=Dmel; gene:FBgn0036972 // flybase //…	---
1622979_a_at	Drosophila_2 Array	Drosophila melanogaster	Jun 9, 2011	Consensus sequence	Flybase	CG7188-RB	CG7188-RB /FEA=BDGP /GEN=CG7188 /DB_XREF=CG7188 FBgn0035871 /SEG=chr3L:-8265850,8267672 /MAP=66C5-66C5 /LEN=1272 /DEF=(CG7188 gene symbol:CG7188 FBgn0035871 (GO:0008189 apoptosis inhibitor))	CG7188-RB	---	---	March 2006 (FlyBase/BDGP 5.3)	chr3L:8300240-8302062 (-) // 100.0 //	---	CG7188	---	full length	FBgn0035871	38936	Q8IQA1 /// Q9VSH3	---	---	NP_648205 /// NP_729358	NM_139948 /// NM_168262	FBgn0035871	---	---	---	---	---	0006915 // apoptosis // inferred from electronic annotation /// 0043066 // negative regulation of apoptosis // inferred from sequence or structural similarity /// 0043066 // negative regulation of apoptosis // inferred from electronic annotation	0016020 // membrane // inferred from electronic annotation /// 0016021 // integral to membrane // inferred from electronic annotation	---	---	IPR006214 // Protein of unknown function UPF0005 // 1.5E-5	FBpp0076434 // span:31-53,57-76,88-110,115-137,144-166,171-190 // numtm:6 /// FBpp0076435 // span:31-53,57-76,88-110,115-137,144-166,171-190 // numtm:6	---	This probe set was annotated using the Matching Probes based pipeline to a Entrez Gene identifier using 3 transcripts. // false // Matching Probes // A	AY058377(14),NM_139948(14),NM_168262(14)	AY058377 // Drosophila melanogaster GH14327 full length cDNA. // gb // 14 // --- /// FBtr0076711 // type=mRNA; loc=3L:complement(8300245..8300480,8300894..8301064,8301192..8301645,8301796..8302080); ID=FBtr0076711; name=CG7188-RA; dbxref=FlyBase:FBtr0076711,FlyBase_Annotation_IDs:CG7188-RA,REFSEQ:NM_139948; score=11; score_text=Strongly Supported; MD5=cc984d3399597a5655b2f2b5de00e3a5; length=1146…	---
1622980_at	Drosophila_2 Array	Drosophila melanogaster	Jun 9, 2011	Consensus sequence	Flybase	CG5519-RA	CG5519-RA /FEA=BDGP /GEN=Gbp /DB_XREF=CG5519 FBgn0013969 /SEG=chr2R:-13511074,13514760 /MAP=55C9-55C9 /LEN=1762 /DEF=(CG5519 gene symbol:Gbp FBgn0013969 (GO:0005525 GTP binding))	CG5519-RA	---	---	March 2006 (FlyBase/BDGP 5.3)	chr2R:14334859-14338545 (-) // 100.0 //	Prp19	Prp19	---	full length	FBgn0261119	37123	Q24055 /// Q7KLW9	EC:6.3.2.19	---	NP_523783	NM_079059	FBgn0261119	---	---	---	---	---	0000398 // nuclear mRNA splicing, via spliceosome // inferred by curator /// 0000398 // nuclear mRNA splicing, via spliceosome // inferred from sequence or structural similarity /// 0000398 // nuclear mRNA splicing, via spliceosome // traceable author statement /// 0016567 // protein ubiquitination // inferred from electronic annotation	0000151 // ubiquitin ligase complex // inferred from electronic annotation /// 0005681 // spliceosomal complex // inferred from sequence or structural similarity /// 0005681 // spliceosomal complex // traceable author statement /// 0005875 // microtubule associated complex // inferred from direct assay /// 0071011 // precatalytic spliceosome // inferred from direct assay /// 0071013 // catalytic …	0004842 // ubiquitin-protein ligase activity // inferred from electronic annotation /// 0016874 // ligase activity // inferred from electronic annotation	---	---	---	---	This probe set was annotated using the Matching Probes based pipeline to a Entrez Gene identifier using 2 transcripts. // false // Matching Probes // A	AF160906(14),NM_079059(14)	AF160906 // Drosophila melanogaster clone LD02793 BcDNA.LD02793 (BcDNA.LD02793) mRNA, complete cds. // gb // 14 // --- /// FBtr0086723 // type=mRNA; loc=2R:complement(14334860..14335116,14336977..14338330,14338395..14338545); ID=FBtr0086723; name=Prp19-RA; dbxref=FlyBase:FBtr0086723,FlyBase_Annotation_IDs:CG5519-RA,REFSEQ:NM_079059; score=11; score_text=Strongly Supported; MD5=efb87b5f3216b66e5b4…	---
1622981_at	Drosophila_2 Array	Drosophila melanogaster	Jun 9, 2011	Consensus sequence	Flybase	CG4380-RA	CG4380-RA /FEA=BDGP /GEN=usp /DB_XREF=CG4380 FBgn0003964 /SEG=chrX:-1795567,1798055 /MAP=2C7-2C7 /LEN=2488 /DEF=(CG4380 gene symbol:usp FBgn0003964 (GO:0003677 DNA binding) (GO:0007552 metamorphosis) (GO:0016322 neuronal remodeling) (GO:0004884 ecdysteroid hormone receptor) (GO:0004879 ligand-dependent nuclear receptor) (GO:0005634 nucleus) (GO:0003700 transcription factor))	CG4380-RA	---	---	March 2006 (FlyBase/BDGP 5.3)	chrX:1932828-1935316 (-) // 100.0 //	ultraspiracle	usp	---	full length	FBgn0003964	31165	P20153	---	---	NP_476781	NM_057433	FBgn0003964	---	---	---	---	---	0006350 // transcription // inferred from electronic annotation /// 0006355 // regulation of transcription, DNA-dependent // inferred from electronic annotation /// 0007298 // border follicle cell migration // inferred from mutant phenotype /// 0007517 // muscle organ development // inferred from mutant phenotype /// 0007552 // metamorphosis // non-traceable author statement /// 0016322 // neuron…	0005634 // nucleus // inferred from direct assay /// 0005634 // nucleus // inferred from sequence or structural similarity /// 0005634 // nucleus // non-traceable author statement /// 0005634 // nucleus // inferred from electronic annotation /// 0005700 // polytene chromosome // non-traceable author statement /// 0008230 // ecdysone receptor holocomplex // traceable author statement /// 0030425 /…	0003677 // DNA binding // non-traceable author statement /// 0003677 // DNA binding // inferred from electronic annotation /// 0003700 // sequence-specific DNA binding transcription factor activity // inferred from sequence or structural similarity /// 0003700 // sequence-specific DNA binding transcription factor activity // inferred from electronic annotation /// 0003707 // steroid hormone recep…	---	---	---	---	This probe set was annotated using the Matching Probes based pipeline to a Entrez Gene identifier using 2 transcripts. // false // Matching Probes // A	AY069393(14),NM_057433(14)	AY069393 // Drosophila melanogaster LD09973 full length cDNA. // gb // 14 // --- /// FBtr0070346 // type=mRNA; loc=X:complement(1932831..1935343); ID=FBtr0070346; name=usp-RA; dbxref=FlyBase:FBtr0070346,FlyBase_Annotation_IDs:CG4380-RA,REFSEQ:NM_057433; score=11; score_text=Strongly Supported; MD5=5525fd7ade371d9d3cfa605d88900e49; length=2513; parent=FBgn0003964; release=r5.31; species=Dmel; gene…	---
1622982_at	Drosophila_2 Array	Drosophila melanogaster	Jun 9, 2011	Consensus sequence	Flybase	CG7393-RA	CG7393-RA /FEA=BDGP /GEN=p38b /DB_XREF=CG7393 FBgn0024846 /SEG=chr2L:+13762847,13764769 /MAP=34D1-34D1 /LEN=1820 /DEF=(CG7393 gene symbol:p38b FBgn0024846 (GO:0000165 MAPKKK cascade) (GO:0007179 TGFbeta receptor signaling pathway) (GO:0008339 MP kinase) (GO:0006468 protein amino acid phosphorylation) (GO:0006950 response to stress) (GO:0006952 defense response) (GO:0045088 regulation of innate im…	CG7393-RA	---	---	March 2006 (FlyBase/BDGP 5.3)	chr2L:13780695-13782611 (+) // 99.67 //	p38b	p38b	---	full length	FBgn0024846	34780	O61443	EC:2.7.11.- /// EC:2.7.11.24	---	NP_477361	NM_058013	FBgn0024846	---	---	---	---	---	0000165 // MAPKKK cascade // inferred from direct assay /// 0000165 // MAPKKK cascade // non-traceable author statement /// 0006468 // protein phosphorylation // inferred from electronic annotation /// 0006468 // protein phosphorylation // non-traceable author statement /// 0006950 // response to stress // inferred from direct assay /// 0006952 // defense response // non-traceable author statemen…	0005634 // nucleus // non-traceable author statement /// 0005634 // nucleus // inferred from electronic annotation	0000166 // nucleotide binding // inferred from electronic annotation /// 0004672 // protein kinase activity // inferred from electronic annotation /// 0004674 // protein serine/threonine kinase activity // inferred from direct assay /// 0004674 // protein serine/threonine kinase activity // non-traceable author statement /// 0004674 // protein serine/threonine kinase activity // inferred from ele…	---	IPR001245 // Tyrosine protein kinase // 6.6E-16	---	---	This probe set was annotated using the Matching Probes based pipeline to a Entrez Gene identifier using 3 transcripts. // false // Matching Probes // A	AB006364(14),AY058548(14),NM_058013(14)	AB006364 // Drosophila melanogaster D-p38b mRNA for p38 MAP kinase, complete cds. // gb // 14 // --- /// AY058548 // Drosophila melanogaster LD24658 full length cDNA. // gb // 14 // --- /// FBtr0080534 // type=mRNA; loc=2L:join(13780695..13780764,13780867..13782611); ID=FBtr0080534; name=p38b-RA; dbxref=FlyBase:FBtr0080534,FlyBase_Annotation_IDs:CG7393-RA,REFSEQ:NM_058013,REFSEQ:NM_058013; score=…	AF035548 // gb // 2 // Cross Hyb Matching Probes /// SNAP00000000853 // ensembl // 1 // Cross Hyb Matching Probes /// GENSCAN00000027896 // ensembl // 1 // Cross Hyb Matching Probes
1622983_a_at	Drosophila_2 Array	Drosophila melanogaster	Jun 9, 2011	Consensus sequence	Flybase	CG4579-RB	CG4579-RB /FEA=BDGP /GEN=Nup154 /DB_XREF=CG4579 FBgn0021761 /SEG=chr2L:+10997231,11002287 /MAP=32C5-32D1 /LEN=4328 /DEF=(CG4579 gene symbol:Nup154 FBgn0021761 (GO:0005634 nucleus) (GO:0005643 nuclear pore))	CG4579-RB	---	---	March 2006 (FlyBase/BDGP 5.3)	chr2L:11004822-11009878 (+) // 100.0 //	tulipano	Nup154	chr2-	full length	FBgn0021761	34527	O62536 /// O62610 /// O62613 /// Q9V463 /// Q9VKL5	---	---	NP_477287 /// NP_477288	NM_057939 /// NM_057940	FBgn0021761	---	---	---	---	---	0006913 // nucleocytoplasmic transport // inferred from electronic annotation	0005634 // nucleus // inferred from direct assay /// 0005635 // nuclear envelope // inferred from direct assay /// 0005643 // nuclear pore // inferred from electronic annotation /// 0005643 // nuclear pore // inferred from sequence or structural similarity /// 0005643 // nuclear pore // non-traceable author statement	0005515 // protein binding // inferred from electronic annotation /// 0017056 // structural constituent of nuclear pore // inferred from electronic annotation	---	---	---	---	This probe set was annotated using the Matching Probes based pipeline to a Entrez Gene identifier using 3 transcripts. // false // Matching Probes // A	AF160944(14),NM_057939(14),NM_057940(14)	AF051397 // Drosophila melanogaster nucleoporin (nup32D) mRNA, short form, complete cds. // gb // 14 // --- /// AF051398 // Drosophila melanogaster nucleoporin (nup32D) mRNA, long form, complete cds. // gb // 14 // --- /// AF160944 // Drosophila melanogaster clone LD21772 Nup154 (Nup154) mRNA, complete cds. // gb // 14 // --- /// FBtr0089881 // type=mRNA; loc=2L:join(11004823..11005078,11005139..…	---
1622984_at	Drosophila_2 Array	Drosophila melanogaster	Jun 9, 2011	Consensus sequence	Flybase	CG8905-RA	CG8905-RA /FEA=BDGP /GEN=Sod2 /DB_XREF=CG8905 FBgn0010213 /SEG=chr2R:-11836640,11837633 /MAP=53C15-53C15 /LEN=877 /DEF=(CG8905 gene symbol:Sod2 FBgn0010213 (GO:0004784 superoxide dismutase) (GO:0005759 mitochondrial matrix) (GO:0008383 manganese superoxide dismutase) (GO:0006801 superoxide metabolism))	CG8905-RA	---	---	March 2006 (FlyBase/BDGP 5.3)	chr2R:12660420-12661413 (-) // 100.0 //	mitochodnrial SOD	Sod2	---	full length	FBgn0010213	36878	Q00637	EC:1.15.1.1	---	NP_476925	NM_057577	FBgn0010213	---	---	---	---	---	0006801 // superoxide metabolic process // non-traceable author statement /// 0006801 // superoxide metabolic process // inferred from electronic annotation /// 0008340 // determination of adult lifespan // inferred from mutant phenotype /// 0008340 // determination of adult lifespan // traceable author statement /// 0019222 // regulation of metabolic process // inferred from mutant phenotype ///…	0005739 // mitochondrion // inferred from electronic annotation /// 0005759 // mitochondrial matrix // inferred from sequence or structural similarity /// 0005759 // mitochondrial matrix // non-traceable author statement /// 0005759 // mitochondrial matrix // inferred from electronic annotation	0004784 // superoxide dismutase activity // inferred from sequence or structural similarity /// 0004784 // superoxide dismutase activity // non-traceable author statement /// 0004784 // superoxide dismutase activity // inferred from electronic annotation /// 0016209 // antioxidant activity // non-traceable author statement /// 0016491 // oxidoreductase activity // inferred from electronic annotat…	---	---	---	---	This probe set was annotated using the Matching Probes based pipeline to a Entrez Gene identifier using 2 transcripts. // false // Matching Probes // A	BT004505(14),NM_057577(14)	BT004505 // Drosophila melanogaster GH02759 full insert cDNA. // gb // 14 // --- /// FBtr0087078 // type=mRNA; loc=2R:complement(12660376..12661143,12661260..12661440); ID=FBtr0087078; name=Sod2-RA; dbxref=FlyBase:FBtr0087078,FlyBase_Annotation_IDs:CG8905-RA,REFSEQ:NM_057577; score=11; score_text=Strongly Supported; MD5=b58e1f55fc08926233f59268adbefdab; length=949; parent=FBgn0010213; release=r5.…	---
1622985_at	Drosophila_2 Array	Drosophila melanogaster	Jun 9, 2011	Consensus sequence	Flybase	CG14325-RA	CG14325-RA /FEA=BDGP /GEN=CG14325 /DB_XREF=CG14325 FBgn0038531 /SEG=chr3R:+13452863,13454749 /MAP=90B6-90B7 /LEN=1332 /DEF=(CG14325 gene symbol:CG14325 FBgn0038531 )	CG14325-RA	---	---	March 2006 (FlyBase/BDGP 5.3)	chr3R:13452848-13454734 (+) // 100.0 //	---	CG14325	---	full length	FBgn0038531	42123	Q9VEH4	EC:4.1.1.-	---	NP_650641	NM_142384	FBgn0038531	---	---	---	---	---	0019752 // carboxylic acid metabolic process // inferred from electronic annotation	---	0016829 // lyase activity // inferred from electronic annotation /// 0016831 // carboxy-lyase activity // inferred from electronic annotation /// 0030170 // pyridoxal phosphate binding // inferred from electronic annotation	---	---	---	---	This probe set was annotated using the Matching Probes based pipeline to a Entrez Gene identifier using 1 transcripts. // false // Matching Probes // A	NM_142384(14)	FBtr0289974 // type=mRNA; loc=3R:join(13452849..13453056,13453291..13453644,13453803..13453980,13454034..13454230,13454289..13454734); ID=FBtr0289974; name=CG14325-RB; dbxref=FlyBase:FBtr0289974,FlyBase_Annotation_IDs:CG14325-RB,REFSEQ:NM_142384; score=7; score_text=Moderately Supported; MD5=00261a7b7403c6394953158ba02cf8a4; length=1383; parent=FBgn0038531; release=r5.31; species=Dmel; gene:FBgn0…	---
1622986_at	Drosophila_2 Array	Drosophila melanogaster	Jun 9, 2011	Consensus sequence	Flybase	HDC12978	HDC12978 /FEA=HDP /SEG=chr3R:-7017762,7018844	HDC12978	---	---	March 2006 (FlyBase/BDGP 5.3)	chr3R:7017744-7018826 (-) // 100.0 //	---	---	---	---	---	---	---	---	---	---	---	---	---	---	---	---	---	---	---	---	---	---	---	---	This probe set was annotated using the Design Representative Id based pipeline to a Flybase identifier using 1 transcripts. // false // Design Representative Id // R	HDC12978	HDC12978 // --- // fb // --- // ---	---
1622987_at	Drosophila_2 Array	Drosophila melanogaster	Jun 9, 2011	Consensus sequence	Flybase	CG15325-RA	CG15325-RA /FEA=BDGP /GEN=CG15325 /DB_XREF=CG15325 FBgn0029968 /SEG=chrX:+7623605,7625922 /MAP=7C1-7C1 /LEN=1629 /DEF=(CG15325 gene symbol:CG15325 FBgn0029968 )	CG15325-RA	---	---	March 2006 (FlyBase/BDGP 5.3)	chrX:7778692-7781009 (+) // 100.0 //	CG15325	Ir7g	---	full length	FBgn0029968	31694	Q9W3P0	---	---	NP_572413	NM_132185	FBgn0029968	---	---	---	---	---	---	---	---	---	---	FBpp0071044 // span:334-353,531-553 // numtm:2	---	This probe set was annotated using the Matching Probes based pipeline to a Entrez Gene identifier using 1 transcripts. // false // Matching Probes // A	NM_132185(14)	FBtr0071088 // type=mRNA; loc=X:join(7778693..7779018,7779455..7779959,7780017..7780205,7780344..7781009); ID=FBtr0071088; name=Ir7g-RA; dbxref=FlyBase:FBtr0071088,FlyBase_Annotation_IDs:CG15325-RA,REFSEQ:NM_132185,REFSEQ:NM_132185; score=6; score_text=Moderately Supported; MD5=01174cc6afb7cb2502b0fe6e8e655aff; length=1686; parent=FBgn0029968; release=r5.31; species=Dmel; gene:FBgn0029968 // flyb…	---
1622988_at	Drosophila_2 Array	Drosophila melanogaster	Jun 9, 2011	Consensus sequence	Flybase	S.C2L000989	S.C2L000989 /FEA=fgenesh /SEG=chr2L:+7282783,7288013	S.C2L000989	---	---	March 2006 (FlyBase/BDGP 5.3)	chr2L:7290552-7295782 (+) // 100.0 //	---	---	---	---	---	---	---	---	---	---	---	---	---	---	---	---	---	---	---	---	---	---	---	---	This probe set was annotated using the Design Representative Id based pipeline to a Flybase identifier using 1 transcripts. // false // Design Representative Id // R	S.C2L000989	S.C2L000989 // --- // fb // --- // ---	---
1622989_at	Drosophila_2 Array	Drosophila melanogaster	Jun 9, 2011	Consensus sequence	Flybase	CG5611-RA	CG5611-RA /FEA=BDGP /GEN=CG5611 /DB_XREF=CG5611 FBgn0039531 /SEG=chr3R:-23450084,23451126 /MAP=98A12-98A13 /LEN=981 /DEF=(CG5611 gene symbol:CG5611 FBgn0039531 (GO:0008416 delta,5-delta2,4-dienoyl-CoA isomerase))	CG5611-RA	---	---	March 2006 (FlyBase/BDGP 5.3)	chr3R:23460719-23461761 (-) // 100.0 //	---	CG5611	---	full length	FBgn0039531	43318	Q9VB17	EC:5.3.3.-	---	NP_651574	NM_143317	FBgn0039531	---	---	---	---	---	0008152 // metabolic process // inferred from electronic annotation	---	0003824 // catalytic activity // inferred from electronic annotation /// 0005515 // protein binding // inferred from physical interaction /// 0008416 // delta5-delta2,4-dienoyl-CoA isomerase activity // inferred from sequence or structural similarity /// 0016853 // isomerase activity // inferred from electronic annotation	---	---	---	---	This probe set was annotated using the Matching Probes based pipeline to a Entrez Gene identifier using 1 transcripts. // false // Matching Probes // A	NM_143317(14)	FBtr0085199 // type=mRNA; loc=3R:complement(23460350..23460826,23460888..23461782); ID=FBtr0085199; name=CG5611-RA; dbxref=FlyBase:FBtr0085199,FlyBase_Annotation_IDs:CG5611-RA,REFSEQ:NM_143317,REFSEQ:NM_143317; score=11; score_text=Strongly Supported; MD5=07dca2bc6c0a3e8d73cae6ce9e979e53; length=1372; parent=FBgn0039531; release=r5.31; species=Dmel; gene:FBgn0039531 // flybase // 14 // --- /// FB…	---
1622990_at	Drosophila_2 Array	Drosophila melanogaster	Jun 9, 2011	Consensus sequence	Flybase	CG5381-RA	CG5381-RA /FEA=BDGP /GEN=CG5381 /DB_XREF=CG5381 FBgn0032218 /SEG=chr2L:-10309902,10314209 /MAP=31D6-31D7 /LEN=2215 /DEF=(CG5381 gene symbol:CG5381 FBgn0032218 )	CG5381-RA	---	---	March 2006 (FlyBase/BDGP 5.3)	chr2L:10317493-10320054 (-) // 98.92 //	---	CG5381	---	full length	FBgn0032218	34389	Q5U190 /// Q9VKZ6	---	---	NP_609379	NM_135535	FBgn0032218	---	---	---	---	---	---	---	---	---	---	---	---	This probe set was annotated using the Matching Probes based pipeline to a Entrez Gene identifier using 1 transcripts. // false // Matching Probes // A	NM_135535(14)	BT016002 // Drosophila melanogaster RE40670 full insert cDNA. // gb // 12 // --- /// FBtr0080060 // type=mRNA; loc=2L:complement(10317497..10319076,10319131..10319257,10319320..10319423,10319488..10319560,10319618..10319713,10319847..10320053,10321776..10321800); ID=FBtr0080060; name=CG5381-RA; dbxref=FlyBase:FBtr0080060,FlyBase_Annotation_IDs:CG5381-RA,REFSEQ:NM_135535; score=11; score_text=Stro…	---
1622991_s_at	Drosophila_2 Array	Drosophila melanogaster	Jun 9, 2011	Consensus sequence	Flybase	CG14396-RD	CG14396-RD /FEA=BDGP /GEN=Ret /DB_XREF=CG14396 FBgn0011829 /SEG=chr2L:-21152137,21168489 /MAP=39B1-39B1 /LEN=5075 /DEF=(CG14396 gene symbol:Ret synonyms:(CG1061) FBgn0011829 (GO:0006468 protein amino acid phosphorylation) (GO:0005886 plasma membrane) (GO:0007165 signal transduction) (GO:0004713 protein tyrosine kinase) (GO:0004714 transmembrane receptor protein tyrosine kinase))	CG14396-RD	---	---	March 2006 (FlyBase/BDGP 5.3)	chr2L:21182393-21198745 (-) // 100.0 //	Ret oncogene	Ret	---	full length	FBgn0011829	43875	Q7JQD5 /// Q7KA88 /// Q7KA90 /// Q7KAN0 /// Q7KT06 /// Q8INU0 /// Q95RP6 /// Q9BHA9 /// Q9GP67 /// Q9GP68 /// Q9VIE4	EC:2.7.10.- /// EC:2.7.10.1	---	NP_477044 /// NP_477045 /// NP_724315 /// NP_724316 /// NP_724317	NM_057696 /// NM_057697 /// NM_165358 /// NM_165359 /// NM_165360	FBgn0011829	---	---	---	---	---	0006468 // protein phosphorylation // inferred from electronic annotation /// 0006468 // protein phosphorylation // inferred from sequence or structural similarity /// 0006468 // protein phosphorylation // non-traceable author statement /// 0007165 // signal transduction // inferred from sequence or structural similarity	0005886 // plasma membrane // inferred from sequence or structural similarity	0000166 // nucleotide binding // inferred from electronic annotation /// 0004672 // protein kinase activity // inferred from electronic annotation /// 0004713 // protein tyrosine kinase activity // non-traceable author statement /// 0004713 // protein tyrosine kinase activity // inferred from electronic annotation /// 0004714 // transmembrane receptor protein tyrosine kinase activity // inferred …	---	---	FBpp0081021 // span:694-716,971-993 // numtm:2 /// FBpp0081022 // span:694-716,971-993 // numtm:2 /// FBpp0081023 // span:694-716,971-993 // numtm:2 /// FBpp0081024 // span:694-716,971-993 // numtm:2 /// FBpp0081020 // span:696-718,973-995 // numtm:2	---	This probe set was annotated using the Matching Probes based pipeline to a Entrez Gene identifier using 5 transcripts. // false // Matching Probes // A	NM_057696(14),NM_057697(14),NM_165358(14),NM_165359(14),NM_165360(14)	AF322652 // Drosophila melanogaster tyrosine kinase Ret isoform 1 (D-ret) mRNA, complete cds. // gb // 9 // --- /// AF322653 // Drosophila melanogaster tyrosine kinase Ret isoform 2 (D-ret) mRNA, complete cds. // gb // 9 // --- /// AY061231 // Drosophila melanogaster LD17515 full length cDNA. // gb // 11 // --- /// FBtr0081492 // type=mRNA; loc=2L:complement(21182394..21184021,21184082..21184222,…	AY061477 // gb // 11 // Negative Strand Matching Probes /// NM_136253 // refseq // 11 // Negative Strand Matching Probes /// FBtr0081475 // flybase // 11 // Negative Strand Matching Probes /// FBtr0081475 // ensembl // 11 // Negative Strand Matching Probes
1622992_at	Drosophila_2 Array	Drosophila melanogaster	Jun 9, 2011	Consensus sequence	Flybase	CG4965-RA	CG4965-RA /FEA=BDGP /GEN=twe /DB_XREF=CG4965 FBgn0002673 /SEG=chr2L:-16237499,16239959 /MAP=35F1-35F1 /LEN=2375 /DEF=(CG4965 gene symbol:twe FBgn0002673 (GO:0007283 spermatogenesis) (GO:0007140 male meiosis) (GO:0007053 male meiotic spindle assembly (sensu Drosophila, sensu Mus)) (GO:0007056 female meiotic spindle assembly (sensu Drosophila, sensu Mus)) (GO:0004725 protein tyrosine phosphatase) (…	CG4965-RA	---	---	March 2006 (FlyBase/BDGP 5.3)	chr2L:16259415-16261875 (-) // 100.0 //	twine	twe	chr2-49	full length	FBgn0002673	34954	Q03019	EC:3.1.3.- /// EC:3.1.3.48	---	NP_476633	NM_057285	FBgn0002673	---	---	---	---	---	0000087 // M phase of mitotic cell cycle // inferred from electronic annotation /// 0006470 // protein dephosphorylation // inferred from electronic annotation /// 0006470 // protein dephosphorylation // inferred from sequence or structural similarity /// 0006470 // protein dephosphorylation // non-traceable author statement /// 0007049 // cell cycle // inferred from electronic annotation /// 000…	0005622 // intracellular // inferred from electronic annotation	0004721 // phosphoprotein phosphatase activity // inferred from electronic annotation /// 0004725 // protein tyrosine phosphatase activity // inferred from electronic annotation /// 0004725 // protein tyrosine phosphatase activity // inferred from sequence or structural similarity /// 0004725 // protein tyrosine phosphatase activity // non-traceable author statement /// 0005515 // protein binding…	---	---	---	---	This probe set was annotated using the Matching Probes based pipeline to a Entrez Gene identifier using 3 transcripts. // false // Matching Probes // A	AY061266(14),M94158(10),NM_057285(14)	AY061266 // Drosophila melanogaster LD19391 full length cDNA. // gb // 14 // --- /// FBtr0080855 // type=mRNA; loc=2L:complement(16259416..16261505,16261591..16261875); ID=FBtr0080855; name=twe-RA; dbxref=FlyBase:FBtr0080855,FlyBase_Annotation_IDs:CG4965-RA,REFSEQ:NM_057285; score=11; score_text=Strongly Supported; MD5=d61229d7299d41af387d7a448382bdff; length=2375; parent=FBgn0002673; release=r5.…	---
1622993_at	Drosophila_2 Array	Drosophila melanogaster	Jun 9, 2011	Consensus sequence	Flybase	HDC07791	HDC07791 /FEA=HDP /SEG=chr3L:+649993,651562	HDC07791	---	---	March 2006 (FlyBase/BDGP 5.3)	chr3L:669364-669889 (+) // 97.67 //	---	---	---	---	---	---	---	---	---	---	---	---	---	---	---	---	---	---	---	---	---	---	---	---	This probe set was annotated using the Design Representative Id based pipeline to a Flybase identifier using 1 transcripts. // false // Design Representative Id // R	HDC07791	HDC07791 // --- // fb // --- // ---	---
1622994_at	Drosophila_2 Array	Drosophila melanogaster	Jun 9, 2011	Consensus sequence	Flybase	HDC09483	HDC09483 /FEA=HDP /SEG=chr3L:+10761669,10763354	HDC09483	---	---	March 2006 (FlyBase/BDGP 5.3)	chr3L:10797490-10798925 (+) // 99.57 //	---	---	---	---	---	---	---	---	---	---	---	---	---	---	---	---	---	---	---	---	---	---	---	---	This probe set was annotated using the Matching Probes based pipeline to a ENSEMBL identifier using 1 transcripts. // false // Matching Probes // A	GENSCAN00000021821(12)	GENSCAN00000021821 // cdna:Genscan chromosome:BDGP5.25:3L:10794330:10798768:1 // ensembl // 12 // ---	---
1622995_at	Drosophila_2 Array	Drosophila melanogaster	Jun 9, 2011	Consensus sequence	Flybase	CG4326-RA	CG4326-RA /FEA=BDGP /GEN=mRpS17 /DB_XREF=CG4326 FBgn0034986 /SEG=chr2R:-19217228,19218005 /MAP=60C1-60C1 /LEN=713 /DEF=(CG4326 gene symbol:mRpS17 FBgn0034986 (GO:0005763 mitochondrial small ribosomal subunit) (GO:0006412 protein biosynthesis) (GO:0003735 structural constituent of ribosome))	CG4326-RA	---	---	March 2006 (FlyBase/BDGP 5.3)	chr2R:20061183-20061960 (-) // 100.0 //	mitochondrial ribosomal protein S17	mRpS17	---	full length	FBgn0034986	37872	Q9W199	---	---	NP_525119	NM_080380	FBgn0034986	---	---	---	---	---	0006412 // translation // inferred from sequence or structural similarity /// 0006412 // translation // inferred from electronic annotation /// 0006810 // transport // inferred from electronic annotation /// 0055085 // transmembrane transport // inferred from electronic annotation	0005622 // intracellular // inferred from electronic annotation /// 0005763 // mitochondrial small ribosomal subunit // inferred from sequence or structural similarity /// 0005840 // ribosome // inferred from electronic annotation /// 0016020 // membrane // inferred from electronic annotation	0003735 // structural constituent of ribosome // inferred from sequence or structural similarity /// 0003735 // structural constituent of ribosome // inferred from electronic annotation /// 0005488 // binding // inferred from electronic annotation /// 0005515 // protein binding // inferred from physical interaction	---	---	---	---	This probe set was annotated using the Matching Probes based pipeline to a Entrez Gene identifier using 2 transcripts. // false // Matching Probes // A	AY084147(14),NM_080380(14)	AY084147 // Drosophila melanogaster RE28524 full insert cDNA. // gb // 14 // --- /// FBtr0072277 // type=mRNA; loc=2R:complement(20061187..20061718,20061783..20061958); ID=FBtr0072277; name=mRpS17-RA; dbxref=FlyBase:FBtr0072277,FlyBase_Annotation_IDs:CG4326-RA,REFSEQ:NM_080380,REFSEQ:NM_080380; score=11; score_text=Strongly Supported; MD5=77b43d8866d3bd5d68c1c0ad7250ce77; length=708; parent=FBgn0…	---
1622996_at	Drosophila_2 Array	Drosophila melanogaster	Jun 9, 2011	Consensus sequence	Flybase	CG8085-RB	CG8085-RB /FEA=BDGP /SEG=chr2R:-9052250,9055400	CG8085-RB	---	---	March 2006 (FlyBase/BDGP 5.3)	chr2R:9875053-9878191 (-) // 99.6 //	tre oncogene-related protein	RN-tre	---	full length	FBgn0020620	36554	A1Z9K4 /// Q5BI38 /// Q7KQC4 /// Q95RE0	---	---	NP_523736 /// NP_652381 /// NP_725351	NM_079012 /// NM_144124 /// NM_166028	FBgn0020620	---	---	---	---	---	0032313 // regulation of Rab GTPase activity // inferred from electronic annotation	0005622 // intracellular // inferred from electronic annotation	0005097 // Rab GTPase activator activity // inferred from electronic annotation	---	---	---	---	This probe set was annotated using the Matching Probes based pipeline to a Entrez Gene identifier using 2 transcripts. // false // Matching Probes // A	AF011224(11),NM_079012(14)	AF011224 // Drosophila melanogaster tre oncogene-related protein (RN-tre) mRNA, complete cds. // gb // 11 // --- /// FBtr0087604 // type=mRNA; loc=2R:complement(9875054..9875942,9876003..9876388,9876448..9877129,9877190..9878191); ID=FBtr0087604; name=RN-tre-RB; dbxref=FlyBase:FBtr0087604,FlyBase_Annotation_IDs:CG8085-RB,REFSEQ:NM_079012; score=3; score_text=Weakly Supported; MD5=a755348816dacffc…	---
1622997_at	Drosophila_2 Array	Drosophila melanogaster	Jun 9, 2011	Consensus sequence	Flybase	CG13141-RA	CG13141-RA /FEA=BDGP /GEN=CG13141 /DB_XREF=CG13141 FBgn0032226 /SEG=chr2L:-10340425,10342153 /MAP=31D9-31D9 /LEN=531 /DEF=(CG13141 gene symbol:CG13141 FBgn0032226 )	CG13141-RA	---	---	March 2006 (FlyBase/BDGP 5.3)	chr2L:10348016-10349744 (-) // 100.0 //	CG13141	CG34367	---	full length	FBgn0085396	5740879	A2RVG7 /// A8DYR8	---	---	NP_001097140 /// NP_001162934	NM_001103670 /// NM_001169463	FBgn0085396	---	---	---	---	---	0006355 // regulation of transcription, DNA-dependent // inferred from electronic annotation /// 0007275 // multicellular organismal development // inferred from electronic annotation /// 0045449 // regulation of transcription // inferred from electronic annotation	0005634 // nucleus // inferred from sequence or structural similarity /// 0005634 // nucleus // inferred from electronic annotation	0003677 // DNA binding // inferred from electronic annotation /// 0003700 // sequence-specific DNA binding transcription factor activity // inferred from sequence or structural similarity /// 0003700 // sequence-specific DNA binding transcription factor activity // inferred from electronic annotation /// 0030528 // transcription regulator activity // inferred from electronic annotation /// 004356…	---	---	---	---	This probe set was annotated using the Matching Probes based pipeline to a Entrez Gene identifier using 3 transcripts. // false // Matching Probes // A	BT029958(14),NM_001103670(14),NM_001169463(14)	BT029958 // Drosophila melanogaster IP17602 full insert cDNA. // gb // 14 // --- /// FBtr0112592 // type=mRNA; loc=2L:complement(10347851..10348196,10348660..10348973,10350720..10350777,10351715..10352025,10353232..10353631); ID=FBtr0112592; name=CG34367-RC; dbxref=REFSEQ:NM_001103670,REFSEQ:NM_001103670,FlyBase:FBtr0112592,FlyBase_Annotation_IDs:CG34367-RC; score=3; score_text=Weakly Supported; …	NM_170428 // refseq // 1 // Cross Hyb Matching Probes /// FBtr0085536 // flybase // 1 // Cross Hyb Matching Probes /// FBtr0085536 // ensembl // 1 // Cross Hyb Matching Probes
1622998_a_at	Drosophila_2 Array	Drosophila melanogaster	Jun 9, 2011	Consensus sequence	Flybase	CG15812-RA	CG15812-RA /FEA=BDGP /GEN=pfk /DB_XREF=CG15812 FBgn0035405 /SEG=chr3L:+3140623,3142653 /MAP=63B7-63B8 /LEN=1959 /DEF=(CG15812 gene symbol:pfk FBgn0035405 (GO:0003677 DNA binding) (GO:0005700 polytene chromosome) (GO:0006338 chromatin modeling) (GO:0005634 nucleus))	CG15812-RA	---	---	March 2006 (FlyBase/BDGP 5.3)	chr3L:3159994-3162019 (+) // 99.74 //	piefke	pfk	---	full length	FBgn0035405	38379	Q3KN35 /// Q86BP7 /// Q8MYX0 /// Q9VZU3	---	---	NP_523897 /// NP_728817	NM_079173 /// NM_167991	FBgn0035405	---	---	---	---	---	0006338 // chromatin remodeling // non-traceable author statement	0005634 // nucleus // inferred from direct assay /// 0005700 // polytene chromosome // inferred from direct assay	0003677 // DNA binding // inferred from electronic annotation /// 0003677 // DNA binding // non-traceable author statement /// 0005515 // protein binding // inferred from electronic annotation /// 0005515 // protein binding // inferred from physical interaction	---	---	---	---	This probe set was annotated using the Matching Probes based pipeline to a Entrez Gene identifier using 2 transcripts. // false // Matching Probes // A	NM_079173(14),NM_167991(14)	BT023904 // Drosophila melanogaster IP14421 full insert cDNA. // gb // 13 // --- /// FBtr0073027 // type=mRNA; loc=3L:join(3159995..3160099,3160171..3162024); ID=FBtr0073027; name=pfk-RA; dbxref=FlyBase:FBtr0073027,FlyBase_Annotation_IDs:CG15812-RA,REFSEQ:NM_079173; score=15; score_text=Strongly Supported; MD5=45bcb4e0d8cc1eeee7029f62d1dd8bda; length=1959; parent=FBgn0035405; release=r5.31; speci…	SNAP00000010792 // ensembl // 7 // Cross Hyb Matching Probes /// GENSCAN00000033366 // ensembl // 7 // Cross Hyb Matching Probes
1622999_at	Drosophila_2 Array	Drosophila melanogaster	Jun 9, 2011	Consensus sequence	Flybase	CG1403-RA	CG1403-RA /FEA=BDGP /GEN=Sep1 /DB_XREF=CG1403 FBgn0011710 /SEG=chrX:+21030688,21034100 /MAP=19F5-19F5 /LEN=2035 /DEF=(CG1403 gene symbol:Sep1 FBgn0011710 (GO:0016288 cytokinesis) (GO:0005525 GTP binding) (GO:0003924 GTPase) (GO:0005940 septin ring))	CG1403-RA	---	---	March 2006 (FlyBase/BDGP 5.3)	chrX:21229302-21232714 (+) // 100.0 //	septin	Sep-01	chr1-	full length	FBgn0011710	33114	P42207 /// Q540V5	---	---	NP_523430	NM_078706	FBgn0011710	---	---	---	---	---	0000910 // cytokinesis // inferred from sequence or structural similarity /// 0000910 // cytokinesis // non-traceable author statement /// 0007049 // cell cycle // inferred from electronic annotation /// 0007349 // cellularization // traceable author statement /// 0043065 // positive regulation of apoptosis // inferred from direct assay /// 0051301 // cell division // inferred from electronic ann…	0005875 // microtubule associated complex // inferred from direct assay /// 0005940 // septin ring // inferred from sequence or structural similarity /// 0031105 // septin complex // inferred from electronic annotation /// 0045172 // germline ring canal // non-traceable author statement	0000166 // nucleotide binding // inferred from electronic annotation /// 0003924 // GTPase activity // non-traceable author statement /// 0005515 // protein binding // inferred from physical interaction /// 0005515 // protein binding // inferred from electronic annotation /// 0005525 // GTP binding // inferred from sequence or structural similarity /// 0005525 // GTP binding // inferred from elec…	---	---	---	---	This probe set was annotated using the Matching Probes based pipeline to a Entrez Gene identifier using 2 transcripts. // false // Matching Probes // A	AY121679(13),NM_078706(14)	AY121679 // Drosophila melanogaster RE30523 full insert cDNA. // gb // 13 // --- /// FBtr0077198 // type=mRNA; loc=X:join(21229303..21229420,21230539..21230731,21230798..21231056,21231183..21231548,21231616..21232715); ID=FBtr0077198; name=Sep1-RA; dbxref=FlyBase:FBtr0077198,FlyBase_Annotation_IDs:CG1403-RA,REFSEQ:NM_078706,REFSEQ:NM_078706; score=15; score_text=Strongly Supported; MD5=0cb90c985c…	---
1623000_at	Drosophila_2 Array	Drosophila melanogaster	Jun 9, 2011	Consensus sequence	Flybase	CG33093-RA	CG33093-RA /FEA=BDGP /GEN=CG33093 /DB_XREF=CG33093 FBgn0053093 /SEG=chr3R:-18347244,18347937 /MAP=94B2-94B2 /LEN=636 /DEF=(CG33093 gene symbol:CG33093 synonyms:(CG5340) FBgn0053093 )	CG33093-RA	---	---	March 2006 (FlyBase/BDGP 5.3)	chr3R:18356588-18357281 (-) // 100.0 //	---	CG33093	---	full length	FBgn0053093	42654	Q4V4D2 /// Q86B82	EC:1.-.-.-	---	NP_788715	NM_176538	FBgn0053093	---	---	---	---	---	0055114 // oxidation reduction // inferred from electronic annotation	---	0016491 // oxidoreductase activity // inferred from electronic annotation	---	---	---	---	This probe set was annotated using the Matching Probes based pipeline to a Entrez Gene identifier using 2 transcripts. // false // Matching Probes // A	BT023030(14),NM_176538(14)	BT023030 // Drosophila melanogaster IP08537 full insert cDNA. // gb // 14 // --- /// BT023074 // Drosophila melanogaster IP08637 full insert cDNA. // gb // 14 // --- /// FBtr0084287 // type=mRNA; loc=3R:complement(18356416..18356529,18356593..18356735,18356793..18357398,18357453..18357644); ID=FBtr0084287; name=CG33093-RA; dbxref=FlyBase:FBtr0084287,FlyBase_Annotation_IDs:CG33093-RA,REFSEQ:NM_176…	---
1623001_at	Drosophila_2 Array	Drosophila melanogaster	Jun 9, 2011	Consensus sequence	Flybase	CG31723-RA	CG31723-RA /FEA=BDGP /GEN=CG31723 /DB_XREF=CG31723 FBgn0051723 /SEG=chr2L:-10862663,10868939 /MAP=32B2-32B3 /LEN=1158 /DEF=(CG31723 gene symbol:CG31723 FBgn0051723 )	CG31723-RA	---	---	March 2006 (FlyBase/BDGP 5.3)	chr2L:10870254-10876530 (-) // 100.0 //	---	---	---	---	---	---	---	---	---	---	---	---	---	---	---	---	---	---	---	---	---	---	---	---	This probe set was annotated using the Matching Probes based pipeline to a ENSEMBL identifier using 1 transcripts. // false // Matching Probes // A	GENSCAN00000039491(14)	GENSCAN00000039491 // cdna:Genscan chromosome:BDGP5.25:2L:10870255:10876530:-1 // ensembl // 14 // ---	---
1623002_at	Drosophila_2 Array	Drosophila melanogaster	Jun 9, 2011	Consensus sequence	Flybase	CG31404-RA	CG31404-RA /FEA=BDGP /GEN=CG31404 /DB_XREF=CG31404 FBgn0051404 /SEG=chr3R:-15200879,15201762 /MAP=92A3-92A3 /LEN=883 /DEF=(CG31404 gene symbol:CG31404 synonyms:(CG3575) FBgn0051404 )	CG31404-RA	---	---	March 2006 (FlyBase/BDGP 5.3)	chr3R:15200862-15201745 (-) // 100.0 //	---	CG31404	---	full length	FBgn0051404	318714	Q8IN72	---	---	NP_732414	NM_169855	FBgn0051404	---	---	---	---	---	---	---	---	---	---	---	---	This probe set was annotated using the Matching Probes based pipeline to a Entrez Gene identifier using 1 transcripts. // false // Matching Probes // A	NM_169855(14)	FBtr0083774 // type=mRNA; loc=3R:complement(15200863..15201745); ID=FBtr0083774; name=CG31404-RA; dbxref=FlyBase:FBtr0083774,FlyBase_Annotation_IDs:CG31404-RA,REFSEQ:NM_169855; score=3; score_text=Weakly Supported; MD5=84263d8e1299902b93c9ebf0cec605a8; length=883; parent=FBgn0051404; release=r5.31; species=Dmel; gene:FBgn0051404 // flybase // 14 // --- /// FBtr0083774 // cdna:known chromosome:BDG…	---
1623003_at	Drosophila_2 Array	Drosophila melanogaster	Jun 9, 2011	Consensus sequence	Flybase	Stencil:3L:6809695:6807985:GENSCAN	Stencil:3L:6809695:6807985:GENSCAN /FEA=stencil /SEG=chr3L:-6807985,6809695	Dm.3L.29616.0	---	---	March 2006 (FlyBase/BDGP 5.3)	chr3L:6841556-6843266 (-) // 100.0 //	---	---	---	---	---	---	---	---	---	---	---	---	---	---	---	---	---	---	---	---	---	---	---	---	This probe set was annotated using the Genome Target Overlap based pipeline to a ENSEMBL identifier using 1 transcripts. // false // Genome Target Overlap // B	GENSCAN00000022126	GENSCAN00000022126 // cdna:Genscan chromosome:BDGP5.25:3L:6842937:6843266:-1 // ensembl // 0 // chr3L:6842936-6843266(-)	---
1623004_a_at	Drosophila_2 Array	Drosophila melanogaster	Jun 9, 2011	Consensus sequence	Flybase	CG18449-RA	CG18449-RA /FEA=BDGP /GEN=CG18449 /DB_XREF=CG18449 FBgn0033285 /SEG=chr2R:-3427905,3428674 /MAP=44C4-44C4 /LEN=769 /DEF=(CG18449 gene symbol:CG18449 FBgn0033285 )	CG18449-RA	---	---	March 2006 (FlyBase/BDGP 5.3)	chr2R:4254663-4255432 (-) // 100.0 //	---	CG18449	---	full length	FBgn0033285	35810	Q4V3X2	---	---	NP_610374	NM_136530	FBgn0033285	---	---	---	---	---	---	---	---	---	---	---	---	This probe set was annotated using the Matching Probes based pipeline to a Entrez Gene identifier using 2 transcripts. // false // Matching Probes // A	BT023234(14),NM_136530(14)	BT023234 // Drosophila melanogaster IP09953 full insert cDNA. // gb // 14 // --- /// FBtr0089732 // type=mRNA; loc=2R:complement(4254666..4255432); ID=FBtr0089732; name=CG18449-RA; dbxref=FlyBase:FBtr0089732,FlyBase_Annotation_IDs:CG18449-RA,REFSEQ:NM_136530,REFSEQ:NM_136530; score=11; score_text=Strongly Supported; MD5=d2236116d3ac20990e4bf9c4abe2a8ec; length=767; parent=FBgn0033285; release=r5.…	---
1623005_at	Drosophila_2 Array	Drosophila melanogaster	Jun 9, 2011	Consensus sequence	Flybase	S.C3R001125	S.C3R001125 /FEA=fgenesh /SEG=chr3R:-8122948,8123685	S.C3R001125	---	---	March 2006 (FlyBase/BDGP 5.3)	chr3R:8122929-8123666 (-) // 100.0 //	---	---	---	---	---	---	---	---	---	---	---	---	---	---	---	---	---	---	---	---	---	---	---	---	This probe set was annotated using the Genome Target Overlap based pipeline to a ENSEMBL identifier using 1 transcripts. // false // Genome Target Overlap // B	SNAP00000015593	SNAP00000015593 // cdna:snap chromosome:BDGP5.25:3R:8122930:8123666:-1 // ensembl // 0 // chr3R:8122929-8123666(-)	---
1623006_at	Drosophila_2 Array	Drosophila melanogaster	Jun 9, 2011	Consensus sequence	Flybase	CG4545-RA	CG4545-RA /FEA=BDGP /GEN=SerT /DB_XREF=CG4545 FBgn0010414 /SEG=chr2R:-19448162,19454115 /MAP=60C8-60C8 /LEN=3180 /DEF=(CG4545 gene symbol:SerT FBgn0010414 (GO:0005886 plasma membrane) (GO:0005887 integral to plasma membrane) (GO:0015222 serotonin transporter))	CG4545-RA	---	---	March 2006 (FlyBase/BDGP 5.3)	chr2R:20292117-20298070 (-) // 100.0 //	cocaine-sensitive serotonin transporter	SerT	---	full length	FBgn0010414	37895	P51905	---	---	NP_523846	NM_079122	FBgn0010414	---	---	---	---	---	0006810 // transport // inferred from electronic annotation /// 0006836 // neurotransmitter transport // inferred from electronic annotation /// 0006837 // serotonin transport // inferred from direct assay /// 0006911 // phagocytosis, engulfment // inferred from mutant phenotype /// 0015844 // monoamine transport // inferred from direct assay /// 0051610 // serotonin uptake // inferred from direc…	0005886 // plasma membrane // inferred from sequence or structural similarity /// 0005887 // integral to plasma membrane // inferred from electronic annotation /// 0005887 // integral to plasma membrane // non-traceable author statement /// 0016020 // membrane // inferred from electronic annotation /// 0016021 // integral to membrane // inferred from electronic annotation /// 0030424 // axon // i…	0005261 // cation channel activity // inferred from direct assay /// 0005328 // neurotransmitter:sodium symporter activity // inferred from electronic annotation /// 0008504 // monoamine transmembrane transporter activity // inferred from direct assay /// 0015222 // serotonin transmembrane transporter activity // inferred from direct assay /// 0015222 // serotonin transmembrane transporter activi…	---	---	FBpp0072269 // span:83-102,112-134,155-177,241-263,272-294,317-339,359-381,412-434,455-477,487-509,526-548,568-590 // numtm:12	---	This probe set was annotated using the Matching Probes based pipeline to a Entrez Gene identifier using 2 transcripts. // false // Matching Probes // A	AY071023(14),NM_079122(14)	AY071023 // Drosophila melanogaster RE10485 full length cDNA. // gb // 14 // --- /// FBtr0072362 // type=mRNA; loc=2R:complement(20292118..20293220,20293280..20293480,20294048..20294342,20294456..20294908,20294965..20295175,20296486..20296762,20296910..20297397,20297919..20298070); ID=FBtr0072362; name=SerT-RA; dbxref=FlyBase:FBtr0072362,FlyBase_Annotation_IDs:CG4545-RA,REFSEQ:NM_079122; score=11…	U02296 // gb // 3 // Cross Hyb Matching Probes /// SNAP00000019866 // ensembl // 4 // Cross Hyb Matching Probes /// GENSCAN00000036991 // ensembl // 1 // Cross Hyb Matching Probes
1623007_a_at	Drosophila_2 Array	Drosophila melanogaster	Jun 9, 2011	Consensus sequence	Flybase	CG11940-RA	CG11940-RA /FEA=BDGP /GEN=CG11940 /DB_XREF=CG11940 FBgn0031079 /SEG=chrX:-19564298,19583011 /MAP=18F2-18F4 /LEN=4528 /DEF=(CG11940 gene symbol:CG11940 FBgn0031079 )	CG11940-RA	---	---	March 2006 (FlyBase/BDGP 5.3)	chrX:19727371-19746084 (-) // 100.0 //	---	---	---	full length	FBgn0031079	---	C8VV71 /// Q8IQW0 /// Q8SZH0 /// Q9VWB7	---	---	NP_608363 /// NP_728307	NM_134519 /// NM_167686	---	---	---	---	---	---	0007165 // signal transduction // inferred from electronic annotation	---	0005515 // protein binding // inferred from physical interaction	---	---	---	---	This probe set was annotated using the Matching Probes based pipeline to a Entrez Gene identifier using 3 transcripts. // false // Matching Probes // A	BT124745(14),NM_134519(14),NM_167686(14)	BT099817 // Drosophila melanogaster MIP12856 full insert cDNA. // gb // 14 // --- /// BT124745 // Drosophila melanogaster LD06925 full insert cDNA. // gb // 14 // --- /// FBtr0074804 // type=mRNA; loc=X:complement(19725640..19727268,19727354..19729599,19729677..19730787,19744896..19746084); ID=FBtr0074804; name=pico-RA; dbxref=FlyBase:FBtr0074804,FlyBase_Annotation_IDs:CG11940-RA,REFSEQ:NM_134519…	---
1623008_at	Drosophila_2 Array	Drosophila melanogaster	Jun 9, 2011	Consensus sequence	Flybase	CG5565-RA	CG5565-RA /FEA=BDGP /GEN=CG5565 /DB_XREF=CG5565 FBgn0031335 /SEG=chr2L:-1356615,1357590 /MAP=22A1-22A1 /LEN=903 /DEF=(CG5565 gene symbol:CG5565 FBgn0031335 )	CG5565-RA	---	---	March 2006 (FlyBase/BDGP 5.3)	chr2L:1354949-1355924 (-) // 100.0 //	--- /// ---	CG5565 /// DsimCG5565	---	full length	FBgn0031335	33323	A0AMI5 /// A0AMI6 /// A0AMI7 /// A0AMI8 /// A0AMI9 /// Q9VQ04	EC:3.1.3.18	---	NP_608598	NM_134754	FBgn0031335 /// FBgn0086176	---	---	---	---	---	0008152 // metabolic process // inferred from electronic annotation	---	0003824 // catalytic activity // inferred from electronic annotation /// 0008967 // phosphoglycolate phosphatase activity // inferred from electronic annotation /// 0016787 // hydrolase activity // inferred from electronic annotation	---	---	---	---	This probe set was annotated using the Matching Probes based pipeline to a Entrez Gene identifier using 2 transcripts. // false // Matching Probes // A	BT081998(14),NM_134754(14)	BT081998 // Drosophila melanogaster MIP05159 full insert cDNA. // gb // 14 // --- /// FBtr0077944 // type=mRNA; loc=2L:complement(1354911..1355629,1355702..1355924); ID=FBtr0077944; name=CG5565-RA; dbxref=FlyBase:FBtr0077944,FlyBase_Annotation_IDs:CG5565-RA,REFSEQ:NM_134754,REFSEQ:NM_134754; score=11; score_text=Strongly Supported; MD5=e6c8797127b6c4bd9f8934e1cff3b939; length=942; parent=FBgn0031…	---
1623009_at	Drosophila_2 Array	Drosophila melanogaster	Jun 9, 2011	Consensus sequence	Flybase	CG4886-RA	CG4886-RA /FEA=BDGP /GEN=cyp33 /DB_XREF=CG4886 FBgn0028382 /SEG=chr2R:+12608616,12610126 /MAP=54C3-54C3 /LEN=1317 /DEF=(CG4886 gene symbol:cyp33 FBgn0028382 (GO:0006457 protein folding) (GO:0042027 cyclophilin-type peptidy-prolyl cis-trans isomerase) (GO:0003723 RNA binding) (GO:0003755 peptidyl-prolyl cis-trans isomerase) (GO:0005634 nucleus))	CG4886-RA	---	---	March 2006 (FlyBase/BDGP 5.3)	chr2R:13432396-13433906 (+) // 100.0 //	cyclophilin-33	cyp33	---	full length	FBgn0028382	36984	Q9V3G3	EC:5.2.1.8	---	NP_523773	NM_079049	FBgn0028382	---	---	---	---	---	0000398 // nuclear mRNA splicing, via spliceosome // inferred by curator /// 0006457 // protein folding // inferred from electronic annotation /// 0006457 // protein folding // non-traceable author statement /// 0006911 // phagocytosis, engulfment // inferred from mutant phenotype	0005634 // nucleus // non-traceable author statement /// 0005634 // nucleus // inferred from electronic annotation /// 0071011 // precatalytic spliceosome // inferred from direct assay /// 0071013 // catalytic step 2 spliceosome // inferred from direct assay	0000166 // nucleotide binding // inferred from electronic annotation /// 0003676 // nucleic acid binding // inferred from electronic annotation /// 0003723 // RNA binding // inferred from electronic annotation /// 0003729 // mRNA binding // inferred from sequence or structural similarity /// 0003729 // mRNA binding // non-traceable author statement /// 0003755 // peptidyl-prolyl cis-trans isomera…	---	---	---	---	This probe set was annotated using the Matching Probes based pipeline to a Entrez Gene identifier using 3 transcripts. // false // Matching Probes // A	AF182826(10),AY061421(14),NM_079049(14)	AF182826 // Drosophila melanogaster cyclophilin-33 (cyp33) mRNA, complete cds. // gb // 10 // --- /// AY061421 // Drosophila melanogaster LD35248 full length cDNA. // gb // 14 // --- /// FBtr0086945 // type=mRNA; loc=2R:join(13432397..13432994,13433059..13433442,13433499..13433671,13433745..13433906); ID=FBtr0086945; name=cyp33-RA; dbxref=FlyBase:FBtr0086945,FlyBase_Annotation_IDs:CG4886-RA,REFSE…	---
1623010_at	Drosophila_2 Array	Drosophila melanogaster	Jun 9, 2011	Consensus sequence	Flybase	CG13106-RA	CG13106-RA /FEA=BDGP /GEN=Or30a /DB_XREF=CG13106 FBgn0032096 /SEG=chr2L:+9104044,9105516 /MAP=30A1-30A1 /LEN=1134 /DEF=(CG13106 gene symbol:Or30a FBgn0032096 (GO:0007608 olfaction) (GO:0004984 olfactory receptor) (GO:0016021 integral to membrane))	CG13106-RA	---	---	March 2006 (FlyBase/BDGP 5.3)	chr2L:9111813-9113285 (+) // 100.0 //	Odorant receptor 30a	Or30a	---	full length	FBgn0032096	34236	Q9VLE5	---	---	NP_523520	NM_078796	FBgn0032096	---	---	---	---	---	0007165 // signal transduction // inferred from electronic annotation /// 0007186 // G-protein coupled receptor protein signaling pathway // inferred from electronic annotation /// 0007186 // G-protein coupled receptor protein signaling pathway // non-traceable author statement /// 0007608 // sensory perception of smell // inferred from sequence or structural similarity /// 0007608 // sensory per…	0005886 // plasma membrane // inferred from electronic annotation /// 0016020 // membrane // inferred from electronic annotation /// 0016021 // integral to membrane // inferred from sequence or structural similarity /// 0016021 // integral to membrane // inferred from electronic annotation /// 0016021 // integral to membrane // non-traceable author statement	0004871 // signal transducer activity // inferred from electronic annotation /// 0004872 // receptor activity // inferred from electronic annotation /// 0004930 // G-protein coupled receptor activity // inferred from electronic annotation /// 0004984 // olfactory receptor activity // inferred from electronic annotation /// 0004984 // olfactory receptor activity // inferred from sequence or struct…	---	---	FBpp0079371 // span:62-84,125-147,174-205,253-275,279-301 // numtm:5	---	This probe set was annotated using the Matching Probes based pipeline to a Entrez Gene identifier using 1 transcripts. // false // Matching Probes // A	NM_078796(14)	FBtr0079770 // type=mRNA; loc=2L:join(9111814..9112125,9112181..9112319,9112373..9112643,9112697..9112796,9112856..9112957,9113015..9113122,9113184..9113285); ID=FBtr0079770; name=Or30a-RA; dbxref=FlyBase:FBtr0079770,FlyBase_Annotation_IDs:CG13106-RA,REFSEQ:NM_078796; score=6; score_text=Moderately Supported; MD5=50bf30f82c123ebfa60023ea3fcb69b4; length=1134; parent=FBgn0032096; release=r5.31; sp…	SNAP00000019810 // ensembl // 8 // Cross Hyb Matching Probes /// GENSCAN00000031047 // ensembl // 8 // Cross Hyb Matching Probes
1623011_at	Drosophila_2 Array	Drosophila melanogaster	Jun 9, 2011	Consensus sequence	Flybase	CG13552-RA	CG13552-RA /FEA=BDGP /GEN=CG13552 /DB_XREF=CG13552 FBgn0034864 /SEG=chr2R:+18509904,18510880 /MAP=59E1-59E1 /LEN=976 /DEF=(CG13552 gene symbol:CG13552 FBgn0034864 )	CG13552-RA	---	---	March 2006 (FlyBase/BDGP 5.3)	chr2R:19353859-19354835 (+) // 100.0 //	CG13552	CG34372	---	full length	FBgn0085401	5740629	A0JQ58 /// A8DY43 /// Q1RKV1	---	---	NP_001097435	NM_001103965	FBgn0085401	---	---	---	---	---	0007165 // signal transduction // inferred from electronic annotation /// 0007186 // G-protein coupled receptor protein signaling pathway // inferred from electronic annotation	0016020 // membrane // inferred from electronic annotation /// 0016021 // integral to membrane // inferred from electronic annotation	0004871 // signal transducer activity // inferred from electronic annotation /// 0004872 // receptor activity // inferred from electronic annotation /// 0004930 // G-protein coupled receptor activity // inferred from electronic annotation /// 0004965 // GABA-B receptor activity // inferred from electronic annotation	---	---	---	---	This probe set was annotated using the Genome Target Overlap based pipeline to a Entrez Gene identifier using 1 transcripts. // false // Genome Target Overlap // B	NM_001103965	FBtr0273218 // type=mRNA; loc=2R:join(19351816..19351923,19353674..19353711,19354487..19354794,19361604..19361778,19368955..19369087,19369571..19369714,19369806..19370006,19371584..19371652,19372537..19372646,19372702..19372916,19374098..19374236,19374447..19374552,19374620..19374770,19377311..19379520); ID=FBtr0273218; name=CG34372-RC; dbxref=FlyBase:FBtr0273218,FlyBase_Annotation_IDs:CG34372-RC…	---
1623012_at	Drosophila_2 Array	Drosophila melanogaster	Jun 9, 2011	Consensus sequence	Flybase	CG14283-RA	CG14283-RA /FEA=BDGP /GEN=mRpL55 /DB_XREF=CG14283 FBgn0038678 /SEG=chr3R:-14920126,14920636 /MAP=91F1-91F1 /LEN=454 /DEF=(CG14283 gene symbol:mRpL55 FBgn0038678 (GO:0005762 mitochondrial large ribosomal subunit) (GO:0003700 transcription factor) (GO:0003735 structural constituent of ribosome) (GO:0005634 nucleus))	CG14283-RA	---	---	March 2006 (FlyBase/BDGP 5.3)	chr3R:14920109-14920619 (-) // 100.0 //	tom thumb	mRpL55	---	full length	FBgn0038678	42290	Q9VE04	---	---	NP_650780	NM_142523	FBgn0038678	---	---	---	---	---	0006412 // translation // inferred from sequence or structural similarity /// 0007275 // multicellular organismal development // inferred from electronic annotation	0005634 // nucleus // non-traceable author statement /// 0005730 // nucleolus // non-traceable author statement /// 0005739 // mitochondrion // non-traceable author statement /// 0005739 // mitochondrion // inferred from electronic annotation /// 0005762 // mitochondrial large ribosomal subunit // inferred from sequence or structural similarity /// 0005840 // ribosome // inferred from electronic …	0003700 // sequence-specific DNA binding transcription factor activity // non-traceable author statement /// 0003729 // mRNA binding // inferred from sequence or structural similarity /// 0003735 // structural constituent of ribosome // inferred from sequence or structural similarity	---	---	---	---	This probe set was annotated using the Matching Probes based pipeline to a Entrez Gene identifier using 2 transcripts. // false // Matching Probes // A	AY071686(14),NM_142523(14)	AY071686 // Drosophila melanogaster RH10246 full length cDNA. // gb // 14 // --- /// FBtr0083754 // type=mRNA; loc=3R:complement(14920118..14920307,14920364..14920624); ID=FBtr0083754; name=mRpL55-RA; dbxref=FlyBase:FBtr0083754,FlyBase_Annotation_IDs:CG14283-RA,REFSEQ:NM_142523; score=11; score_text=Strongly Supported; MD5=85854c0bd934a9ae37128403d34016ca; length=451; parent=FBgn0038678; release=…	---
1623013_s_at	Drosophila_2 Array	Drosophila melanogaster	Jun 9, 2011	Consensus sequence	Flybase	CG3907-RB	CG3907-RB /FEA=BDGP /GEN=CG3907 /DB_XREF=CG3907 FBgn0034958 /SEG=chr2R:-19063465,19065824 /MAP=60B2-60B2 /LEN=1697 /DEF=(CG3907 gene symbol:CG3907 FBgn0034958 )	CG3907-RB	---	---	March 2006 (FlyBase/BDGP 5.3)	chr2R:19907420-19909779 (-) // 100.0 //	---	CG3907	---	full length	FBgn0034958	37832	Q6IDE2	---	---	NP_611870 /// NP_726398	NM_138026 /// NM_166647	FBgn0034958	---	---	---	---	---	---	---	---	---	---	FBpp0072104 // span:82-104 // numtm:1 /// FBpp0072105 // span:82-104 // numtm:1	---	This probe set was annotated using the Matching Probes based pipeline to a Entrez Gene identifier using 3 transcripts. // false // Matching Probes // A	BT014663(14),NM_138026(14),NM_166647(14)	BT014663 // Drosophila melanogaster GH07226 full insert cDNA. // gb // 14 // --- /// FBtr0072195 // type=mRNA; loc=2R:complement(19907421..19907844,19907907..19908032,19908089..19908220,19908278..19908463,19908526..19908842,19908899..19909064,19909313..19909634,19909756..19909779); ID=FBtr0072195; name=CG3907-RB; dbxref=FlyBase:FBtr0072195,FlyBase_Annotation_IDs:CG3907-RB,REFSEQ:NM_138026; score=…	SNAP00000007133 // ensembl // 8 // Cross Hyb Matching Probes /// GENSCAN00000034004 // ensembl // 2 // Cross Hyb Matching Probes
1623014_at	Drosophila_2 Array	Drosophila melanogaster	Jun 9, 2011	Consensus sequence	Flybase	CG18537-RA	CG18537-RA /FEA=BDGP /GEN=CG18537 /DB_XREF=CG18537 FBgn0034323 /SEG=chr2R:+13359678,13360367 /MAP=55C2-55C2 /LEN=567 /DEF=(CG18537 gene symbol:CG18537 FBgn0034323 )	CG18537-RA	---	---	March 2006 (FlyBase/BDGP 5.3)	chr2R:14183449-14184138 (+) // 100.0 //	---	CG18537	---	full length	FBgn0034323	37094	A1ZB55	---	---	NP_611313	NM_137469	FBgn0034323	---	---	---	---	---	---	---	0031177 // phosphopantetheine binding // inferred from electronic annotation	---	---	---	---	This probe set was annotated using the Matching Probes based pipeline to a Entrez Gene identifier using 1 transcripts. // false // Matching Probes // A	NM_137469(14)	FBtr0086759 // type=mRNA; loc=2R:join(14183450..14183518,14183578..14183730,14183794..14184138); ID=FBtr0086759; name=CG18537-RA; dbxref=FlyBase:FBtr0086759,FlyBase_Annotation_IDs:CG18537-RA,REFSEQ:NM_137469; score=6; score_text=Moderately Supported; MD5=6025ccbbdac6d0860542d067550ef383; length=567; parent=FBgn0034323; release=r5.31; species=Dmel; gene:FBgn0034323 // flybase // 14 // --- /// FBtr…	SNAP00000003497 // ensembl // 5 // Cross Hyb Matching Probes
1623015_at	Drosophila_2 Array	Drosophila melanogaster	Jun 9, 2011	Consensus sequence	Flybase	CG7671-RA	CG7671-RA /FEA=BDGP /GEN=CG7671 /DB_XREF=CG7671 FBgn0038609 /SEG=chr3R:+14192393,14193653 /MAP=91A3-91A3 /LEN=1195 /DEF=(CG7671 gene symbol:CG7671 FBgn0038609 )	CG7671-RA	---	---	March 2006 (FlyBase/BDGP 5.3)	chr3R:14192377-14193637 (+) // 100.0 //	nucleoporin 43	CG7671	---	full length	FBgn0038609	42209	B5RJQ1 /// Q8SYC6 /// Q9VE85	---	---	NP_650716	NM_142459	FBgn0038609	---	---	---	---	---	---	---	0005515 // protein binding // inferred from physical interaction	---	---	---	---	This probe set was annotated using the Matching Probes based pipeline to a Entrez Gene identifier using 1 transcripts. // false // Matching Probes // A	NM_142459(14)	AY071637 // Drosophila melanogaster RE68083 full length cDNA. // gb // 14 // --- /// FBtr0083577 // type=mRNA; loc=3R:join(14192378..14192724,14192790..14193635); ID=FBtr0083577; name=CG7671-RA; dbxref=FlyBase:FBtr0083577,FlyBase_Annotation_IDs:CG7671-RA,REFSEQ:NM_142459,REFSEQ:NM_142459; score=15; score_text=Strongly Supported; MD5=eab8575934b7d96c9c356e1cc44e02e2; length=1193; parent=FBgn003860…	AY118909 // gb // 14 // Negative Strand Matching Probes
1623016_at	Drosophila_2 Array	Drosophila melanogaster	Jun 9, 2011	Consensus sequence	Flybase	CG1299-RA	CG1299-RA /FEA=BDGP /GEN=CG1299 /DB_XREF=CG1299 FBgn0035501 /SEG=chr3L:+4129322,4133103 /MAP=64A8-64A8 /LEN=1959 /DEF=(CG1299 gene symbol:CG1299 FBgn0035501 (GO:0004252 serine-type endopeptidase))	CG1299-RA	---	---	March 2006 (FlyBase/BDGP 5.3)	chr3L:4148696-4152477 (+) // 100.0 //	---	CG1299	---	full length	FBgn0035501	38496	Q8SXG6 /// Q9VZH5	EC:3.4.21.-	---	NP_647862	NM_139605	FBgn0035501	---	---	---	---	---	0006508 // proteolysis // inferred from electronic annotation /// 0006508 // proteolysis // non-traceable author statement	---	0003824 // catalytic activity // inferred from electronic annotation /// 0004252 // serine-type endopeptidase activity // inferred from electronic annotation /// 0004252 // serine-type endopeptidase activity // non-traceable author statement /// 0008233 // peptidase activity // inferred from electronic annotation /// 0008236 // serine-type peptidase activity // inferred from electronic annotation…	---	---	---	---	This probe set was annotated using the Matching Probes based pipeline to a Entrez Gene identifier using 1 transcripts. // false // Matching Probes // A	NM_139605(14)	AY089647 // Drosophila melanogaster RH04813 full insert cDNA. // gb // 14 // --- /// FBtr0073215 // type=mRNA; loc=3L:join(4148697..4149025,4150222..4150391,4150464..4150722,4151150..4151555,4151618..4151693,4151759..4152477); ID=FBtr0073215; name=CG1299-RA; dbxref=FlyBase:FBtr0073215,FlyBase_Annotation_IDs:CG1299-RA,REFSEQ:NM_139605; score=15; score_text=Strongly Supported; MD5=767a11054eb821365…	---
1623017_at	Drosophila_2 Array	Drosophila melanogaster	Jun 9, 2011	Consensus sequence	Flybase	CG7149-RA	CG7149-RA /FEA=BDGP /GEN=CG7149 /DB_XREF=CG7149 FBgn0031948 /SEG=chr2L:-7778387,7782788 /MAP=28C3-28C4 /LEN=2470 /DEF=(CG7149 gene symbol:CG7149 FBgn0031948 (GO:0004142 diacylglycerol cholinephosphotransferase))	CG7149-RA	---	---	March 2006 (FlyBase/BDGP 5.3)	chr2L:7786156-7790557 (-) // 100.0 //	diacylglycerol cholinephosphotransferase	CG7149	---	full length	FBgn0031948	34063	Q8T0S3	EC:2.7.8.2	---	NP_609149	NM_135305	FBgn0031948	---	---	---	---	---	0006911 // phagocytosis, engulfment // inferred from mutant phenotype /// 0008654 // phospholipid biosynthetic process // inferred from electronic annotation	0016020 // membrane // inferred from electronic annotation	0004142 // diacylglycerol cholinephosphotransferase activity // inferred from sequence or structural similarity /// 0004142 // diacylglycerol cholinephosphotransferase activity // inferred from electronic annotation /// 0016740 // transferase activity // inferred from electronic annotation /// 0016780 // phosphotransferase activity, for other substituted phosphate groups // inferred from electron…	---	---	FBpp0079119 // span:48-70,85-104,177-199,214-236,257-279,289-308,315-337,352-374 // numtm:8	---	This probe set was annotated using the Matching Probes based pipeline to a Entrez Gene identifier using 2 transcripts. // false // Matching Probes // A	AY069098(14),NM_135305(14)	AY069098 // Drosophila melanogaster GH11618 full length cDNA. // gb // 14 // --- /// FBtr0079496 // type=mRNA; loc=2L:complement(7786157..7787031,7787095..7787304,7787372..7787552,7787613..7787767,7787834..7788090,7788151..7788337,7788399..7788467,7790022..7790557); ID=FBtr0079496; name=CG7149-RA; dbxref=FlyBase:FBtr0079496,FlyBase_Annotation_IDs:CG7149-RA,REFSEQ:NM_135305; score=11; score_text=S…	SNAP00000018039 // ensembl // 2 // Cross Hyb Matching Probes /// GENSCAN00000032004 // ensembl // 2 // Cross Hyb Matching Probes
1623018_at	Drosophila_2 Array	Drosophila melanogaster	Jun 9, 2011	Consensus sequence	Flybase	CG12780-RA	CG12780-RA /FEA=BDGP /GEN=CG12780 /DB_XREF=CG12780 FBgn0033301 /SEG=chr2R:-3612697,3613000 /MAP=44D2-44D2 /LEN=303 /DEF=(CG12780 gene symbol:CG12780 FBgn0033301 (GO:0008368 Gram-negative bacterial binding))	CG12780-RA	---	---	March 2006 (FlyBase/BDGP 5.3)	chr2R:4439455-4439758 (-) // 100.0 //	--- /// ---	CG12780 /// DsimCG12780	---	full length	FBgn0033301	35834	A0ZWY3 /// A0ZWY4 /// Q4V6C8	---	---	NP_610388	NM_136544	FBgn0033301 /// FBgn0259770	---	---	---	---	---	---	---	0051636 // Gram-negative bacterial cell surface binding // inferred from sequence or structural similarity	---	---	---	---	This probe set was annotated using the Matching Probes based pipeline to a Entrez Gene identifier using 1 transcripts. // false // Matching Probes // A	NM_136544(14)	BT022378 // Drosophila melanogaster IP05229 full insert cDNA. // gb // 13 // --- /// FBtr0088736 // type=mRNA; loc=2R:complement(4439364..4439758); ID=FBtr0088736; name=CG12780-RA; dbxref=FlyBase:FBtr0088736,FlyBase_Annotation_IDs:CG12780-RA,REFSEQ:NM_136544; score=11; score_text=Strongly Supported; MD5=bc19da25ca5aaf111362444161d99657; length=395; parent=FBgn0033301; release=r5.31; species=Dmel;…	---
1623019_a_at	Drosophila_2 Array	Drosophila melanogaster	Jun 9, 2011	Consensus sequence	Flybase	CG30171-RB	CG30171-RB /FEA=BDGP /GEN=CG30171 /DB_XREF=CG30171 FBgn0050171 /SEG=chr2R:-19039110,19051713 /MAP=60B1-60B1 /LEN=10020 /DEF=(CG30171 gene symbol:CG30171 synonyms:(CG18019 CG18020 CG18021 CG3901) FBgn0050171 (GO:0004674 protein serinethreonine kinase) (GO:0006468 protein amino acid phosphorylation))	CG30171-RB	---	---	March 2006 (FlyBase/BDGP 5.3)	chr2R:19883065-19895668 (-) // 100.0 //	PROJECTIN-like	Unc-89	---	full length	FBgn0053519	3346201	A2VEG9 /// A8DYP0 /// Q1ZYJ8 /// Q59E65 /// Q7K4Z6 /// Q8MT81	EC:2.7.11.-	---	NP_001014545 /// NP_001097440	NM_001014545 /// NM_001103970	FBgn0053519	---	---	---	---	---	0006468 // protein phosphorylation // inferred from electronic annotation /// 0035023 // regulation of Rho protein signal transduction // inferred from electronic annotation	0005622 // intracellular // inferred from electronic annotation	0004672 // protein kinase activity // inferred from electronic annotation /// 0004674 // protein serine/threonine kinase activity // inferred from electronic annotation /// 0005089 // Rho guanyl-nucleotide exchange factor activity // inferred from electronic annotation /// 0005524 // ATP binding // inferred from electronic annotation /// 0016740 // transferase activity // inferred from electronic…	---	IPR001452 // Src homology-3 // 0.028 /// IPR011511 // Variant SH3 // 0.016	---	---	This probe set was annotated using the Matching Probes based pipeline to a Entrez Gene identifier using 2 transcripts. // false // Matching Probes // A	NM_001014545(14),NM_001103970(14)	AY051554 // Drosophila melanogaster GH20492 full length cDNA. // gb // 14 // --- /// FBtr0091464 // type=mRNA; loc=2R:complement(19883066..19883345,19883404..19883509,19883581..19885232,19885295..19885427,19885490..19886190,19886267..19886848,19886922..19887159,19887218..19887403,19887459..19887599,19887654..19887823,19887885..19888066,19888120..19888421,19888481..19889473,19889532..19889724,1988…	---
1623020_at	Drosophila_2 Array	Drosophila melanogaster	Jun 9, 2011	Consensus sequence	Flybase	CG31937-RA	CG31937-RA /FEA=BDGP /GEN=CG31937 /DB_XREF=CG31937 FBgn0051937 /SEG=chr2L:+1731610,1732737 /MAP=22B1-22B1 /LEN=1127 /DEF=(CG31937 gene symbol:CG31937 FBgn0051937 )	CG31937-RA	---	---	March 2006 (FlyBase/BDGP 5.3)	chr2L:1729945-1731072 (+) // 100.0 //	---	CG31937	---	full length	FBgn0031360	326177	B5RJP0 /// Q95TP5 /// Q9VQ39	EC:1.1.1.-	---	NP_608616	NM_134772	FBgn0031360	---	---	---	---	---	0008152 // metabolic process // inferred from electronic annotation /// 0055114 // oxidation reduction // inferred from electronic annotation	---	0003824 // catalytic activity // inferred from electronic annotation /// 0005488 // binding // inferred from electronic annotation /// 0016491 // oxidoreductase activity // inferred from electronic annotation /// 0016616 // oxidoreductase activity, acting on the CH-OH group of donors, NAD or NADP as acceptor // inferred from sequence or structural similarity	---	NULL // NULL // 0.0026	FBpp0077552 // span:7-25 // numtm:1	---	This probe set was annotated using the Matching Probes based pipeline to a Entrez Gene identifier using 1 transcripts. // false // Matching Probes // A	NM_134772(14)	AY058629 // Drosophila melanogaster LD32609 full length cDNA. // gb // 14 // --- /// FBtr0077884 // type=mRNA; loc=2L:1729946..1731070; ID=FBtr0077884; name=CG31937-RA; dbxref=FlyBase:FBtr0077884,FlyBase_Annotation_IDs:CG31937-RA,REFSEQ:NM_134772,REFSEQ:NM_134772; score=15; score_text=Strongly Supported; MD5=8a7524dbf413a5b8cc416ce6265e63d8; length=1125; parent=FBgn0031360; release=r5.31; species…	---
1623021_at	Drosophila_2 Array	Drosophila melanogaster	Jun 9, 2011	Consensus sequence	Flybase	CG11981-RA	CG11981-RA /FEA=BDGP /GEN=Prosbeta3 /DB_XREF=CG11981 FBgn0026380 /SEG=chr3R:-4831049,4831963 /MAP=85C2-85C2 /LEN=914 /DEF=(CG11981 gene symbol:Prosbeta3 FBgn0026380 (GO:0005837 26S proteasome) (GO:0005839 20S core proteasome complex) (GO:0006510 ATP-dependent proteolysis) (GO:0004299 proteasome endopeptidase))	CG11981-RA	---	---	March 2006 (FlyBase/BDGP 5.3)	chr3R:4831034-4831948 (-) // 100.0 //	20s proteasome	Prosbeta3	---	full length	FBgn0026380	41079	C0MJU2 /// Q9XYN7	EC:3.4.25.-	---	NP_649858	NM_141601	FBgn0026380	---	---	---	---	---	0006974 // response to DNA damage stimulus // inferred from mutant phenotype /// 0051603 // proteolysis involved in cellular protein catabolic process // inferred from electronic annotation	0000502 // proteasome complex // non-traceable author statement /// 0000502 // proteasome complex // inferred from electronic annotation /// 0005634 // nucleus // inferred from electronic annotation /// 0005737 // cytoplasm // inferred from electronic annotation /// 0005839 // proteasome core complex // inferred from sequence or structural similarity /// 0005839 // proteasome core complex // infe…	0004175 // endopeptidase activity // inferred from sequence or structural similarity /// 0004175 // endopeptidase activity // non-traceable author statement /// 0004175 // endopeptidase activity // inferred from electronic annotation /// 0004298 // threonine-type endopeptidase activity // inferred from electronic annotation /// 0005515 // protein binding // inferred from physical interaction /// …	---	---	---	---	This probe set was annotated using the Matching Probes based pipeline to a Entrez Gene identifier using 2 transcripts. // false // Matching Probes // A	AY095029(14),NM_141601(14)	AY095029 // Drosophila melanogaster LD16402 full insert cDNA. // gb // 14 // --- /// FBtr0082010 // type=mRNA; loc=3R:complement(4831035..4831948); ID=FBtr0082010; name=Prosbeta3-RA; dbxref=FlyBase:FBtr0082010,FlyBase_Annotation_IDs:CG11981-RA,REFSEQ:NM_141601; score=11; score_text=Strongly Supported; MD5=fb2b10d8d2c2ede7ff6ea0a7623cede7; length=914; parent=FBgn0026380; release=r5.31; species=Dme…	---
1623022_at	Drosophila_2 Array	Drosophila melanogaster	Jun 9, 2011	Consensus sequence	Flybase	CG15820-RA	CG15820-RA /FEA=BDGP /GEN=CG15820 /DB_XREF=CG15820 FBgn0035312 /SEG=chr3L:-2153689,2154961 /MAP=62D1-62D1 /LEN=1117 /DEF=(CG15820 gene symbol:CG15820 FBgn0035312 )	CG15820-RA	---	---	March 2006 (FlyBase/BDGP 5.3)	chr3L:2173060-2174332 (-) // 100.0 //	---	CG15820	---	full length	FBgn0035312	38277	A0AVV5 /// Q8IGA3 /// Q8MQW3 /// Q9W045	---	---	NP_647696	NM_139439	FBgn0035312	---	---	---	---	---	---	---	---	---	---	---	---	This probe set was annotated using the Matching Probes based pipeline to a Entrez Gene identifier using 1 transcripts. // false // Matching Probes // A	NM_139439(14)	BT029273 // Drosophila melanogaster IP09622 full insert cDNA. // gb // 10 // --- /// FBtr0072913 // type=mRNA; loc=3L:complement(2172995..2173981,2174137..2174332); ID=FBtr0072913; name=CG15820-RA; dbxref=FlyBase:FBtr0072913,FlyBase_Annotation_IDs:CG15820-RA,REFSEQ:NM_139439; score=11; score_text=Strongly Supported; MD5=8793d084b4a0b6b3feee8647cebde199; length=1183; parent=FBgn0035312; release=r5…	---
1623023_at	Drosophila_2 Array	Drosophila melanogaster	Jun 9, 2011	Consensus sequence	Flybase	CG1783-RA	CG1783-RA /FEA=BDGP /GEN=CG1783 /DB_XREF=CG1783 FBgn0039919 /SEG=chr4:+683326,689623 /MAP=102D5-102D5 /LEN=2851 /DEF=(CG1783 gene symbol:CG1783 FBgn0039919 )	CG1783-RA	---	---	March 2006 (FlyBase/BDGP 5.3)	chr4:684213-690510 (+) // 100.0 //	Slip1	Slip1	---	full length	FBgn0024728	43809	Q8MR31	---	---	NP_651933	NM_143676	FBgn0024728	---	---	---	---	---	---	---	0005515 // protein binding // inferred from physical interaction /// 0005515 // protein binding // inferred from electronic annotation /// 0015459 // potassium channel regulator activity // inferred from direct assay	---	---	---	---	This probe set was annotated using the Matching Probes based pipeline to a Entrez Gene identifier using 1 transcripts. // false // Matching Probes // A	NM_143676(14)	BT125039 // Drosophila melanogaster MIP22319 full insert cDNA. // gb // 9 // --- /// FBtr0089090 // type=mRNA; loc=4:join(684214..684368,684481..684966,685614..685931,686577..687558,689046..689200,689756..690510); ID=FBtr0089090; name=Slip1-RA; dbxref=FlyBase:FBtr0089090,FlyBase_Annotation_IDs:CG1783-RA,REFSEQ:NM_143676; score=15; score_text=Strongly Supported; MD5=72760a58f1d0d63571cb4a055c76947…	GENSCAN00000027768 // ensembl // 4 // Cross Hyb Matching Probes
1623024_at	Drosophila_2 Array	Drosophila melanogaster	Jun 9, 2011	Consensus sequence	Flybase	HDC07424	HDC07424 /FEA=HDP /SEG=chr2R:+15160654,15163783	HDC07424	---	---	March 2006 (FlyBase/BDGP 5.3)	chr2R:15984447-15987576 (+) // 100.0 //	---	---	---	---	---	---	---	---	---	---	---	---	---	---	---	---	---	---	---	---	---	---	---	---	This probe set was annotated using the Design Representative Id based pipeline to a Flybase identifier using 1 transcripts. // false // Design Representative Id // R	HDC07424	HDC07424 // --- // fb // --- // ---	---
1623025_at	Drosophila_2 Array	Drosophila melanogaster	Jun 9, 2011	Consensus sequence	Flybase	CG3457-RA	CG3457-RA /FEA=BDGP /SEG=chrX:+1944593,1945487	CG3457-RA	---	---	March 2006 (FlyBase/BDGP 5.3)	chrX:2081854-2082748 (+) // 100.0 //	---	CG3457	---	full length	FBgn0024984	31196	O76886 /// Q9W511	---	---	NP_569985	NM_130629	FBgn0024984	---	---	---	---	---	---	---	---	---	---	---	---	This probe set was annotated using the Matching Probes based pipeline to a Entrez Gene identifier using 2 transcripts. // false // Matching Probes // A	AY061236(14),NM_130629(14)	AY061236 // Drosophila melanogaster LD17911 full length cDNA. // gb // 14 // --- /// FBtr0070392 // type=mRNA; loc=X:2081855..2082748; ID=FBtr0070392; name=CG3457-RA; dbxref=FlyBase:FBtr0070392,FlyBase_Annotation_IDs:CG3457-RA,REFSEQ:NM_130629; score=15; score_text=Strongly Supported; MD5=ed34b9851d42810e71a2054b8cd857ce; length=894; parent=FBgn0024984; release=r5.31; species=Dmel; gene:FBgn00249…	---
1623026_a_at	Drosophila_2 Array	Drosophila melanogaster	Jun 9, 2011	Consensus sequence	Flybase	CG7573-RA	CG7573-RA /FEA=BDGP /GEN=CG7573 /DB_XREF=CG7573 FBgn0036153 /SEG=chr3L:+11266085,11270929 /MAP=68C2-68C2 /LEN=1554 /DEF=(CG7573 gene symbol:CG7573 FBgn0036153 (GO:0008487 prenyl-dependent CAAX protease))	CG7573-RA	---	---	March 2006 (FlyBase/BDGP 5.3)	chr3L:11301653-11306497 (+) // 100.0 //	---	CG7573	---	full length	FBgn0036153	39272	Q8MS56 /// Q9VTH6	EC:3.4.24.-	---	NP_729695	NM_168455	FBgn0036153	---	---	---	---	---	---	---	0004222 // metalloendopeptidase activity // inferred from sequence or structural similarity	---	---	FBpp0075901 // span:38-60,101-123,133-152,185-207,217-239,339-361,366-388 // numtm:7	---	This probe set was annotated using the Matching Probes based pipeline to a Entrez Gene identifier using 2 transcripts. // false // Matching Probes // A	AY119086(14),NM_168455(14)	AY119086 // Drosophila melanogaster LP11230 full insert cDNA. // gb // 14 // --- /// FBtr0076171 // type=mRNA; loc=3L:join(11304847..11305154,11305228..11305551,11305607..11306497); ID=FBtr0076171; name=CG7573-RB; dbxref=FlyBase:FBtr0076171,FlyBase_Annotation_IDs:CG7573-RB,REFSEQ:NM_168455,REFSEQ:NM_168455; score=15; score_text=Strongly Supported; MD5=bc0281b5ad6d8553d723c7a06d704100; length=1523…	---
1623027_s_at	Drosophila_2 Array	Drosophila melanogaster	Jun 9, 2011	Consensus sequence	Flybase	CG6277-RA	CG6277-RA /FEA=BDGP /GEN=CG6277 /DB_XREF=CG6277 FBgn0039475 /SEG=chr3R:-22837155,22838299 /MAP=97D14-97D14 /LEN=1082 /DEF=(CG6277 gene symbol:CG6277 FBgn0039475 (GO:0004806 triacylglycerol lipase))	CG6277-RA	---	---	March 2006 (FlyBase/BDGP 5.3)	chr3R:22847790-22848934 (-) // 100.0 //	--- /// ---	CG6271 /// CG6277	---	full length	FBgn0039475 /// FBgn0039476	43251 /// 43252	Q8SXQ6 /// Q9VB88 /// Q9VB89	EC:3.1.1.3 /// EC:3.1.1.32	---	NP_651525 /// NP_651526	NM_143268 /// NM_143269	FBgn0039475 /// FBgn0039476	---	---	---	---	---	0006629 // lipid metabolic process // inferred from electronic annotation	---	0003824 // catalytic activity // inferred from electronic annotation /// 0004806 // triglyceride lipase activity // inferred from sequence or structural similarity /// 0004806 // triglyceride lipase activity // inferred from electronic annotation /// 0005515 // protein binding // inferred from physical interaction /// 0008970 // phospholipase A1 activity // inferred from electronic annotation ///…	---	---	---	---	This probe set was annotated using the Matching Probes based pipeline to a Entrez Gene identifier using 3 transcripts. // true // Matching Probes // A	AY061550(14),AY084191(14),NM_143268(14),NM_143269(14),FBtr0085149(14),FBtr0085150(14),FBtr0085150(14),FBtr0085149(14),SNAP00000012634(14),GENSCAN00000040796(14),SNAP00000012464(14),GENSCAN00000040758(14)	AY061550 // Drosophila melanogaster LP08709 full insert cDNA. // gb // 14 // --- /// AY084191 // Drosophila melanogaster RE73746 full insert cDNA. // gb // 14 // --- /// FBtr0085149 // type=mRNA; loc=3R:complement(22850683..22851700,22851771..22851822); ID=FBtr0085149; name=CG6271-RA; dbxref=FlyBase:FBtr0085149,FlyBase_Annotation_IDs:CG6271-RA,REFSEQ:NM_143269; score=11; score_text=Strongly Suppo…	---
1623028_at	Drosophila_2 Array	Drosophila melanogaster	Jun 9, 2011	Consensus sequence	Flybase	CG14872-RA	CG14872-RA /FEA=BDGP /GEN=CG14872 /DB_XREF=CG14872 FBgn0038346 /SEG=chr3R:-11333798,11334578 /MAP=88F7-88F7 /LEN=679 /DEF=(CG14872 gene symbol:CG14872 FBgn0038346 )	CG14872-RA	---	---	March 2006 (FlyBase/BDGP 5.3)	chr3R:11333780-11334560 (-) // 100.0 //	---	CG14872	---	full length	FBgn0038346	41893	Q8IND7 /// Q9VF54	---	---	NP_650474 /// NP_732043	NM_142217 /// NM_169663	FBgn0038346	---	---	---	---	---	---	---	0005488 // binding // inferred from electronic annotation	---	---	FBpp0082611 // span:7-26 // numtm:1	---	This probe set was annotated using the Matching Probes based pipeline to a Entrez Gene identifier using 1 transcripts. // false // Matching Probes // A	NM_169663(14)	FBtr0083157 // type=mRNA; loc=3R:complement(11333781..11334284,11334386..11334560); ID=FBtr0083157; name=CG14872-RA; dbxref=FlyBase:FBtr0083157,FlyBase_Annotation_IDs:CG14872-RA,REFSEQ:NM_169663; score=1; score_text=Weakly Supported; MD5=2104516beb9d98d124a4d71523bd9da1; length=679; parent=FBgn0038346; release=r5.31; species=Dmel; gene:FBgn0038346 // flybase // 14 // --- /// FBtr0083157 // cdna:k…	---
1623029_at	Drosophila_2 Array	Drosophila melanogaster	Jun 9, 2011	Consensus sequence	Flybase	CG31535-RA	CG31535-RA /FEA=BDGP /SEG=chr3R:-776512,777798	CG31535-RA	---	---	March 2006 (FlyBase/BDGP 5.3)	chr3R:776515-777801 (-) // 100.0 //	---	---	---	full length	---	---	P25153 /// Q8T0J8	EC:6.3.2.19	---	NP_001163508 /// NP_524230	NM_001170037 /// NM_079506	---	---	---	---	---	---	0006281 // DNA repair // inferred from genetic interaction /// 0006281 // DNA repair // inferred from electronic annotation /// 0006974 // response to DNA damage stimulus // inferred from electronic annotation /// 0007052 // mitotic spindle organization // inferred from mutant phenotype /// 0043687 // post-translational protein modification // inferred from electronic annotation /// 0051246 // re…	0005634 // nucleus // non-traceable author statement /// 0005634 // nucleus // inferred from electronic annotation	0000166 // nucleotide binding // inferred from electronic annotation /// 0004842 // ubiquitin-protein ligase activity // inferred from sequence or structural similarity /// 0004842 // ubiquitin-protein ligase activity // non-traceable author statement /// 0004842 // ubiquitin-protein ligase activity // inferred from electronic annotation /// 0005524 // ATP binding // inferred from electronic anno…	---	---	---	---	This probe set was annotated using the Matching Probes based pipeline to a UniGene identifier using 1 transcripts. // false // Matching Probes // A	AY069216(14)	AY069216 // Drosophila melanogaster GH26355 full length cDNA. // gb // 14 // ---	---
1623030_at	Drosophila_2 Array	Drosophila melanogaster	Jun 9, 2011	Consensus sequence	Flybase	CG11726-RA	CG11726-RA /FEA=BDGP /GEN=CG11726 /DB_XREF=CG11726 FBgn0036156 /SEG=chr3L:+11352302,11353178 /MAP=68C6-68C6 /LEN=876 /DEF=(CG11726 gene symbol:CG11726 FBgn0036156 (GO:0003723 RNA binding))	CG11726-RA	---	---	March 2006 (FlyBase/BDGP 5.3)	chr3L:11387870-11388746 (+) // 100.0 //	---	CG11726	---	full length	FBgn0036156	39275	Q9VTH9	---	---	NP_648461	NM_140204	FBgn0036156	---	---	---	---	---	---	---	0000166 // nucleotide binding // inferred from electronic annotation /// 0003676 // nucleic acid binding // inferred from electronic annotation /// 0003729 // mRNA binding // inferred from sequence or structural similarity /// 0005515 // protein binding // inferred from physical interaction	---	---	---	---	This probe set was annotated using the Matching Probes based pipeline to a Entrez Gene identifier using 2 transcripts. // false // Matching Probes // A	BT023584(14),NM_140204(14)	BT023584 // Drosophila melanogaster IP09423 full insert cDNA. // gb // 14 // --- /// FBtr0076172 // type=mRNA; loc=3L:11387790..11388773; ID=FBtr0076172; name=CG11726-RA; dbxref=FlyBase:FBtr0076172,FlyBase_Annotation_IDs:CG11726-RA,REFSEQ:NM_140204; score=15; score_text=Strongly Supported; MD5=12f5283572c16c521fd55376f95dcffb; length=984; parent=FBgn0036156; release=r5.31; species=Dmel; gene:FBgn…	---
1623031_a_at	Drosophila_2 Array	Drosophila melanogaster	Jun 9, 2011	Consensus sequence	Flybase	CG7487-RA	CG7487-RA /FEA=BDGP /GEN=RecQ4 /DB_XREF=CG7487 FBgn0040290 /SEG=chr3L:-8129528,8134608 /MAP=66B10-66B10 /LEN=4782 /DEF=(CG7487 gene symbol:RecQ4 FBgn0040290 (GO:0004003 ATP dependent DNA helicase) (GO:0003678 DNA helicase) (GO:0004386 helicase))	CG7487-RA	---	---	March 2006 (FlyBase/BDGP 5.3)	chr3L:8163918-8168998 (-) // 100.0 //	RecQ4	RecQ4	---	full length	FBgn0040290	53438	Q9NH11 /// Q9VSE6	EC:3.6.1.3	---	NP_652607	NM_144350	FBgn0040290	---	---	---	---	---	0002164 // larval development // inferred from mutant phenotype /// 0006260 // DNA replication // inferred from mutant phenotype /// 0006260 // DNA replication // inferred from sequence or structural similarity /// 0006281 // DNA repair // inferred from sequence or structural similarity /// 0006284 // base-excision repair // inferred from mutant phenotype /// 0006302 // double-strand break repair…	---	0000739 // DNA strand annealing activity // inferred from mutant phenotype /// 0003676 // nucleic acid binding // inferred from electronic annotation /// 0003678 // DNA helicase activity // inferred from sequence or structural similarity /// 0004003 // ATP-dependent DNA helicase activity // inferred from mutant phenotype /// 0004386 // helicase activity // inferred from sequence or structural sim…	---	---	---	---	This probe set was annotated using the Matching Probes based pipeline to a Entrez Gene identifier using 1 transcripts. // false // Matching Probes // A	NM_144350(14)	FBtr0076729 // type=mRNA; loc=3L:complement(8163919..8164152,8164214..8164530,8164590..8164765,8164828..8165568,8165632..8168801,8168855..8168998); ID=FBtr0076729; name=RecQ4-RA; dbxref=FlyBase:FBtr0076729,FlyBase_Annotation_IDs:CG7487-RA,REFSEQ:NM_144350; score=11; score_text=Strongly Supported; MD5=c25ba614aaa65bd1a8479776ae79d9a4; length=4782; parent=FBgn0040290; release=r5.31; species=Dmel; g…	---
1623032_at	Drosophila_2 Array	Drosophila melanogaster	Jun 9, 2011	Consensus sequence	Flybase	CG2336-RA	CG2336-RA /FEA=BDGP /GEN=CG2336 /DB_XREF=CG2336 FBgn0037455 /SEG=chr3R:+2406576,2407994 /MAP=83F3-83F3 /LEN=1350 /DEF=(CG2336 gene symbol:CG2336 FBgn0037455 )	CG2336-RA	---	---	March 2006 (FlyBase/BDGP 5.3)	chr3R:2406575-2407993 (+) // 100.0 //	---	CG2336	---	full length	FBgn0037455	40804	C9QP95 /// Q9VI33	EC:1.-.-.-	---	NP_731094	NM_169148	FBgn0037455	---	---	---	---	---	0008152 // metabolic process // inferred from electronic annotation /// 0055114 // oxidation reduction // inferred from electronic annotation	---	0016491 // oxidoreductase activity // inferred from electronic annotation	---	---	---	---	This probe set was annotated using the Matching Probes based pipeline to a Entrez Gene identifier using 1 transcripts. // false // Matching Probes // A	NM_169148(14)	BT099977 // Drosophila melanogaster MIP04781 full insert cDNA. // gb // 14 // --- /// FBtr0089748 // type=mRNA; loc=3R:join(2406506..2406649,2406718..2406732,2406795..2407993); ID=FBtr0089748; name=CG2336-RA; dbxref=FlyBase:FBtr0089748,FlyBase_Annotation_IDs:CG2336-RA,REFSEQ:NM_169148,REFSEQ:NM_169148; score=15; score_text=Strongly Supported; MD5=3e483982f062031ae1effa97da150f3f; length=1358; par…	GENSCAN00000032868 // ensembl // 8 // Cross Hyb Matching Probes /// SNAP00000002130 // ensembl // 8 // Cross Hyb Matching Probes
1623033_at	Drosophila_2 Array	Drosophila melanogaster	Jun 9, 2011	Consensus sequence	Flybase	HDC04154	HDC04154 /FEA=HDP /SEG=chr2R:+17769262,17771293	HDC04154	---	---	March 2006 (FlyBase/BDGP 5.3)	chr2R:18613217-18615248 (+) // 100.0 //	---	---	---	---	---	---	---	---	---	---	---	---	---	---	---	---	---	---	---	---	---	---	---	---	This probe set was annotated using the Genome Target Overlap based pipeline to a ENSEMBL identifier using 1 transcripts. // false // Genome Target Overlap // B	GENSCAN00000032519,SNAP00000002563	GENSCAN00000032519 // cdna:Genscan chromosome:BDGP5.25:2R:18613660:18615247:1 // ensembl // 0 // chr2R:18613659-18615247(+) /// SNAP00000002563 // cdna:snap chromosome:BDGP5.25:2R:18598492:18613633:1 // ensembl // 0 // chr2R:18598491-18613633(+)	---
1623034_at	Drosophila_2 Array	Drosophila melanogaster	Jun 9, 2011	Consensus sequence	Flybase	CG7026-RA	CG7026-RA /FEA=BDGP /GEN=CG7026 /DB_XREF=CG7026 FBgn0038276 /SEG=chr3R:-10725378,10725984 /MAP=88D6-88D6 /LEN=606 /DEF=(CG7026 gene symbol:CG7026 FBgn0038276 (GO:0008900 hydrogenpotassium-exchanging ATPase) (GO:0005889 hydrogenpotassium-exchanging ATPase complex))	CG7026-RA	---	---	March 2006 (FlyBase/BDGP 5.3)	chr3R:10725360-10725966 (-) // 100.0 //	---	---	---	full length	FBgn0038276	---	Q4V4X2 /// Q9VFE5	EC:3.6.3.10	---	NP_650406	NM_142149	---	---	---	---	---	---	0006810 // transport // inferred from electronic annotation /// 0006811 // ion transport // inferred from electronic annotation /// 0009058 // biosynthetic process // inferred from electronic annotation /// 0015986 // ATP synthesis coupled proton transport // inferred from electronic annotation /// 0015992 // proton transport // inferred from electronic annotation	0016020 // membrane // inferred from electronic annotation /// 0016021 // integral to membrane // inferred from electronic annotation /// 0033177 // proton-transporting two-sector ATPase complex, proton-transporting domain // inferred from electronic annotation /// 0033179 // proton-transporting V-type ATPase, V0 domain // inferred from electronic annotation	0005524 // ATP binding // inferred from electronic annotation /// 0008900 // hydrogen:potassium-exchanging ATPase activity // inferred from electronic annotation /// 0015078 // hydrogen ion transmembrane transporter activity // inferred from electronic annotation /// 0016787 // hydrolase activity // inferred from electronic annotation	---	---	---	---	This probe set was annotated using the Matching Probes based pipeline to a Entrez Gene identifier using 1 transcripts. // false // Matching Probes // A	NM_142149(14)	BT022884 // Drosophila melanogaster IP07464 full insert cDNA. // gb // 12 // --- /// FBtr0290022 // type=mRNA; loc=3R:complement(10725361..10725999); ID=FBtr0290022; name=VhaPPA1-2-RB; dbxref=FlyBase:FBtr0290022,FlyBase_Annotation_IDs:CG7026-RB,REFSEQ:NM_142149; score=3; score_text=Weakly Supported; MD5=97a8fcd8710fe21fb8106c47d60f25dd; length=639; parent=FBgn0262514; release=r5.31; species=Dmel;…	---
1623035_at	Drosophila_2 Array	Drosophila melanogaster	Jun 9, 2011	Consensus sequence	Flybase	CG10207-RA	CG10207-RA /FEA=BDGP /SEG=chr2R:-9906436,9909600	CG10207-RA	---	---	March 2006 (FlyBase/BDGP 5.3)	chr2R:10730215-10733379 (-) // 100.0 //	Na[+]-dependent inorganic phosphate cotransporter	NaPi-T	chr2-	full length	FBgn0016684	36651	Q7JZR4 /// Q94886	---	---	NP_525116	NM_080377	FBgn0016684	---	---	---	---	---	0006817 // phosphate transport // inferred from electronic annotation /// 0055085 // transmembrane transport // inferred from electronic annotation	0016021 // integral to membrane // inferred from electronic annotation	0005316 // high affinity inorganic phosphate:sodium symporter activity // inferred from sequence or structural similarity /// 0005316 // high affinity inorganic phosphate:sodium symporter activity // non-traceable author statement /// 0015114 // phosphate transmembrane transporter activity // inferred from electronic annotation	---	---	FBpp0086593 // span:10-29,119-141,146-168,180-202,207-229,273-295,315-337,358-380,404-426,438-460 // numtm:10	---	This probe set was annotated using the Matching Probes based pipeline to a Entrez Gene identifier using 2 transcripts. // false // Matching Probes // A	AY071092(14),NM_080377(14)	AY071092 // Drosophila melanogaster RE15779 full length cDNA. // gb // 14 // --- /// FBtr0087463 // type=mRNA; loc=2R:complement(10730216..10731148,10731213..10731454,10731526..10731658,10731718..10732170,10732225..10732470,10732587..10732801,10732933..10733379); ID=FBtr0087463; name=NaPi-T-RA; dbxref=FlyBase:FBtr0087463,FlyBase_Annotation_IDs:CG10207-RA,REFSEQ:NM_080377; score=11; score_text=Str…	---
1623036_a_at	Drosophila_2 Array	Drosophila melanogaster	Jun 9, 2011	Consensus sequence	Flybase	CG10249-RC	CG10249-RC /FEA=BDGP /SEG=chr2R:-9965200,9975943	CG10249-RC	---	---	March 2006 (FlyBase/BDGP 5.3)	chr2R:10788979-10799722 (-) // 100.0 //	---	CG10249	---	full length	FBgn0027596	36668	A1Z9W5 /// A1Z9W7 /// A8DYE0 /// Q5BIA1 /// Q6NNY7 /// Q7KMM8	---	---	NP_001097318 /// NP_001163155 /// NP_611005 /// NP_725426 /// NP_725427	NM_001103848 /// NM_001169684 /// NM_137161 /// NM_166073 /// NM_166074	FBgn0027596	---	---	---	---	---	---	---	---	---	---	---	---	This probe set was annotated using the Matching Probes based pipeline to a Entrez Gene identifier using 6 transcripts. // false // Matching Probes // A	BT082049(14),NM_001103848(14),NM_001169684(14),NM_137161(14),NM_166073(14),NM_166074(14)	BT021323 // Drosophila melanogaster RE07880 full insert cDNA. // gb // 14 // --- /// BT082049 // Drosophila melanogaster RE07910 full insert cDNA. // gb // 14 // --- /// FBtr0087429 // type=mRNA; loc=2R:complement(10788980..10789645,10789708..10789908,10790016..10790228,10790290..10790536,10790641..10791069,10791578..10792956,10793019..10793458,10797729..10798221,10798609..10798877,10799511..1079…	AF145616 // gb // 8 // Cross Hyb Matching Probes /// SNAP00000013655 // ensembl // 2 // Cross Hyb Matching Probes /// GENSCAN00000027449 // ensembl // 2 // Cross Hyb Matching Probes
1623037_a_at	Drosophila_2 Array	Drosophila melanogaster	Jun 9, 2011	Consensus sequence	Flybase	CG5594-RA	CG5594-RA /FEA=BDGP /SEG=chr2R:+18951695,18968634	CG5594-RA	---	---	March 2006 (FlyBase/BDGP 5.3)	chr2R:19795650-19812589 (+) // 100.0 //	---	---	---	full length	FBgn0025698	---	Q8MKK5 /// Q8MLQ5 /// Q9W1G5 /// Q9W1G6	---	---	NP_571976 /// NP_726377 /// NP_726378 /// NP_726379	NM_131901 /// NM_166630 /// NM_166631 /// NM_166632	---	---	---	---	---	---	0006810 // transport // inferred from electronic annotation /// 0006811 // ion transport // inferred from electronic annotation /// 0006814 // sodium ion transport // inferred from electronic annotation /// 0006821 // chloride transport // inferred from electronic annotation /// 0007638 // mechanosensory behavior // inferred from mutant phenotype /// 0009612 // response to mechanical stimulus // …	0016020 // membrane // inferred from electronic annotation /// 0016021 // integral to membrane // inferred from electronic annotation	0005215 // transporter activity // inferred from electronic annotation /// 0015377 // cation:chloride symporter activity // inferred from electronic annotation	---	---	FBpp0072045 // span:110-132,145-167,204-226,239-261,266-285,394-411,426-448,469-491,551-573,593-615 // numtm:10 /// FBpp0072047 // span:95-117,130-152,189-211,224-246,251-270,379-396,411-433,454-476,536-558,578-600 // numtm:10 /// FBpp0072046 // span:110-132,145-167,204-226,239-261,266-285,394-411,426-448,469-491,551-573,593-615 // numtm:10 /// FBpp0072048 // span:95-117,130-152,189-211,224-246,2…	---	This probe set was annotated using the Matching Probes based pipeline to a Entrez Gene identifier using 5 transcripts. // false // Matching Probes // A	BT012491(13),NM_131901(14),NM_166630(14),NM_166631(14),NM_166632(14)	BT012491 // Drosophila melanogaster LD02554 full insert cDNA. // gb // 13 // --- /// FBtr0072136 // type=mRNA; loc=2R:join(19795651..19796154,19797201..19797356,19799200..19799391,19799711..19799844,19799907..19799989,19800055..19800157,19800252..19800357,19800420..19800549,19800609..19800727,19800791..19801009,19801065..19801221,19801281..19801540,19801602..19801854,19809488..19809850,19809915..…	---
1623038_at	Drosophila_2 Array	Drosophila melanogaster	Jun 9, 2011	Consensus sequence	Flybase	CG31448-RA	CG31448-RA /FEA=BDGP /GEN=CG31448 /DB_XREF=CG31448 FBgn0051448 /SEG=chr3R:+12369357,12370050 /MAP=89D3-89D3 /LEN=693 /DEF=(CG31448 gene symbol:CG31448 FLAGGED_PROBLEMATIC FBgn0051448 )	CG31448-RA	---	---	March 2006 (FlyBase/BDGP 5.3)	chr3R:12369339-12370032 (+) // 100.0 //	---	---	---	---	---	---	---	---	---	---	---	---	---	---	---	---	---	---	---	---	---	---	---	---	This probe set was annotated using the Design Representative Id based pipeline to a Flybase identifier using 1 transcripts. // false // Design Representative Id // R	CG31448-RA	CG31448-RA // --- // fb // --- // ---	---
1623039_at	Drosophila_2 Array	Drosophila melanogaster	Jun 9, 2011	Consensus sequence	Flybase	CG3409-RA	CG3409-RA /FEA=BDGP /GEN=CG3409 /DB_XREF=CG3409 FBgn0033095 /SEG=chr2R:-1761021,1776767 /MAP=42C5-42C6 /LEN=5157 /DEF=(CG3409 gene symbol:CG3409 FBgn0033095 (GO:0008028 monocarboxylic acid transporter))	CG3409-RA	---	---	March 2006 (FlyBase/BDGP 5.3)	chr2R:2587624-2603370 (-) // 100.0 //	---	CG3409	---	full length	FBgn0033095	35578	Q8T043	---	---	NP_001163063 /// NP_610230	NM_001169592 /// NM_136386	FBgn0033095	---	---	---	---	---	0055085 // transmembrane transport // inferred from electronic annotation	---	0008028 // monocarboxylic acid transmembrane transporter activity // inferred from sequence or structural similarity	---	---	FBpp0085473 // span:135-157,177-199,208-230,235-257,264-286,693-715,757-779,789-811,820-842,852-869 // numtm:10	---	This probe set was annotated using the Matching Probes based pipeline to a Entrez Gene identifier using 4 transcripts. // false // Matching Probes // A	AY069571(12),BT083417(14),NM_001169592(14),NM_136386(12)	AY069571 // Drosophila melanogaster LD30953 full length cDNA. // gb // 12 // --- /// BT083417 // Drosophila melanogaster MIP06944 full insert cDNA. // gb // 14 // --- /// FBtr0086140 // type=mRNA; loc=2R:complement(2587726..2588322,2588387..2588627,2588695..2588876,2589318..2589427,2589892..2592091,2592740..2593703,2602609..2603370); ID=FBtr0086140; name=CG3409-RA; dbxref=FlyBase:FBtr0086140,FlyB…	---
1623040_at	Drosophila_2 Array	Drosophila melanogaster	Jun 9, 2011	Consensus sequence	Flybase	CG4449-RA	CG4449-RA /FEA=BDGP /GEN=CG4449 /DB_XREF=CG4449 FBgn0039065 /SEG=chr3R:-19065821,19067856 /MAP=94E8-94E9 /LEN=1677 /DEF=(CG4449 gene symbol:CG4449 FBgn0039065 )	CG4449-RA	---	---	March 2006 (FlyBase/BDGP 5.3)	chr3R:19075164-19077199 (-) // 100.0 //	---	CG4449	---	full length	FBgn0039065	42748	Q9VCP1	---	---	NP_001163698 /// NP_651134	NM_001170227 /// NM_142877	FBgn0039065	---	---	---	---	---	---	---	---	---	---	---	---	This probe set was annotated using the Matching Probes based pipeline to a Entrez Gene identifier using 2 transcripts. // false // Matching Probes // A	NM_001170227(14),NM_142877(14)	FBtr0084388 // type=mRNA; loc=3R:complement(19075165..19075404,19075463..19075685,19075745..19075923,19075979..19076085,19076149..19076262,19076322..19076824,19076889..19077199); ID=FBtr0084388; name=CG4449-RA; dbxref=FlyBase:FBtr0084388,FlyBase_Annotation_IDs:CG4449-RA,REFSEQ:NM_142877; score=3; score_text=Weakly Supported; MD5=4d6e532dcc9a774ec179ba2d80727633; length=1677; parent=FBgn0039065; r…	---
1623041_at	Drosophila_2 Array	Drosophila melanogaster	Jun 9, 2011	Consensus sequence	Flybase	CG13745-RA	CG13745-RA /FEA=BDGP /GEN=CG13745 /DB_XREF=CG13745 FBgn0033354 /SEG=chr2R:-3995363,4000500 /MAP=44F9-44F9 /LEN=4287 /DEF=(CG13745 gene symbol:CG13745 FBgn0033354 )	CG13745-RA	---	---	March 2006 (FlyBase/BDGP 5.3)	chr2R:4822121-4827258 (-) // 100.0 //	---	CG13745	---	full length	FBgn0033354	35895	A1Z7L1 /// Q29QV6	---	---	NP_610429	NM_136585	FBgn0033354	---	---	---	---	---	---	---	0005488 // binding // inferred from electronic annotation	---	---	---	---	This probe set was annotated using the Matching Probes based pipeline to a Entrez Gene identifier using 1 transcripts. // false // Matching Probes // A	NM_136585(14)	BT024284 // Drosophila melanogaster IP14020 full insert cDNA. // gb // 14 // --- /// FBtr0088675 // type=mRNA; loc=2R:complement(4822078..4822986,4823046..4823817,4823875..4824206,4824268..4824608,4824663..4825006,4825059..4825324,4825387..4825499,4825558..4825646,4825703..4826153,4826209..4826318,4826378..4826613,4826674..4827128,4827187..4827299); ID=FBtr0088675; name=CG13745-RA; dbxref=FlyBase…	---
1623042_at	Drosophila_2 Array	Drosophila melanogaster	Jun 9, 2011	Consensus sequence	Flybase	HDC06541	HDC06541 /FEA=HDP /SEG=chr2R:-10356658,10358813	HDC06541	---	---	March 2006 (FlyBase/BDGP 5.3)	chr2R:11180438-11182593 (-) // 100.0 //	---	CG34187	---	full length	FBgn0085216	5740579	Q6IGE1	---	---	NP_001097321	NM_001103851	FBgn0085216	---	---	---	---	---	---	---	---	---	---	---	---	This probe set was annotated using the Matching Probes based pipeline to a Entrez Gene identifier using 1 transcripts. // false // Matching Probes // A	NM_001103851(14)	FBtr0112380 // type=mRNA; loc=2R:complement(11180439..11180474,11180932..11181066,11182510..11182593); ID=FBtr0112380; name=CG34187-RA; dbxref=FlyBase:FBtr0112380,FlyBase_Annotation_IDs:CG34187-RA,REFSEQ:NM_001103851; score=0; score_text=Weakly Supported; MD5=61171f5764ee2a8f877b123e62672ab1; length=255; parent=FBgn0085216; release=r5.31; species=Dmel; gene:FBgn0085216 // flybase // 14 // --- ///…	SNAP00000008432 // ensembl // 4 // Cross Hyb Matching Probes /// GENSCAN00000024144 // ensembl // 8 // Cross Hyb Matching Probes
1623043_s_at	Drosophila_2 Array	Drosophila melanogaster	Jun 9, 2011	Consensus sequence	Flybase	CG7852-RA	CG7852-RA /FEA=BDGP /GEN=CG7852 /DB_XREF=CG7852 FBgn0035229 /SEG=chr3L:+1517777,1525455 /MAP=62A4-62A5 /LEN=5381 /DEF=(CG7852 gene symbol:CG7852 FBgn0035229 )	CG7852-RA	---	---	March 2006 (FlyBase/BDGP 5.3)	chr3L:1537148-1544826 (+) // 100.0 //	---	CG7852	---	full length	FBgn0035229	38178	Q8MQP7 /// Q9W0E1	---	---	NP_647620 /// NP_728624 /// NP_995954	NM_139363 /// NM_167890 /// NM_206232	FBgn0035229	---	---	---	---	---	---	---	---	---	IPR001024 // Lipoxygenase, LH2 // 2.6E-6	---	---	This probe set was annotated using the Matching Probes based pipeline to a Entrez Gene identifier using 4 transcripts. // false // Matching Probes // A	AY128463(14),NM_139363(14),NM_167890(14),NM_206232(14)	AY128463 // Drosophila melanogaster RE18773 full insert cDNA. // gb // 14 // --- /// FBtr0072735 // type=mRNA; loc=3L:join(1537149..1537242,1537524..1537989,1538045..1538154,1538720..1539132,1539196..1539485,1539548..1540628,1540751..1540957,1541656..1541833,1541896..1542235,1542299..1542428,1542486..1542736,1542813..1542958,1543025..1543143,1543210..1543592,1543654..1544826); ID=FBtr0072735; nam…	---
1623044_at	Drosophila_2 Array	Drosophila melanogaster	Jun 9, 2011	Consensus sequence	Flybase	CG6519-RA	CG6519-RA /FEA=BDGP /GEN=Cp15 /DB_XREF=CG6519 FBgn0000355 /SEG=chr3L:+8687236,8687655 /MAP=66D12-66D12 /LEN=348 /DEF=(CG6519 gene symbol:Cp15 FBgn0000355 (GO:0005213 structural constituent of chorion (sensu Insecta)) (GO:0007306 insect chorion formation))	CG6519-RA	---	---	March 2006 (FlyBase/BDGP 5.3)	chr3L:8721626-8722045 (+) // 100.0 //	s15 chorion gene	Cp15	---	full length	FBgn0000355	38999	P07185	---	---	NP_523979	NM_079255	FBgn0000355	---	---	---	---	---	0007275 // multicellular organismal development // inferred from electronic annotation /// 0007306 // eggshell chorion assembly // non-traceable author statement	0005576 // extracellular region // inferred from electronic annotation /// 0042600 // chorion // inferred from electronic annotation	0005213 // structural constituent of chorion // non-traceable author statement	---	---	---	---	This probe set was annotated using the Matching Probes based pipeline to a Entrez Gene identifier using 2 transcripts. // false // Matching Probes // A	BT031038(14),NM_079255(14)	BT031038 // Drosophila melanogaster TA01394 full insert cDNA. // gb // 14 // --- /// FBtr0076572 // type=mRNA; loc=3L:join(8721581..8721638,8721710..8722166); ID=FBtr0076572; name=Cp15-RA; dbxref=FlyBase_Annotation_IDs:CG6519-RA,FlyBase:FBtr0076572,REFSEQ:NM_079255; score=15; score_text=Strongly Supported; MD5=eaed4fde22e7934f192ffcfa556f27d4; length=515; parent=FBgn0000355; release=r5.31; specie…	---
1623045_at	Drosophila_2 Array	Drosophila melanogaster	Jun 9, 2011	Consensus sequence	Flybase	CG5277-RA	CG5277-RA /FEA=BDGP /GEN=Ip259 /DB_XREF=CG5277 FBgn0025366 /SEG=chr2L:+10400761,10402013 /MAP=31E1-31E1 /LEN=900 /DEF=(CG5277 gene symbol:Ip259 FBgn0025366 )	CG5277-RA	---	---	March 2006 (FlyBase/BDGP 5.3)	chr2L:10408352-10409604 (+) // 100.0 //	Intronic Protein 259	Ip259	---	---	FBgn0025366	34419	O76994	---	---	NP_477379	NM_058031	FBgn0025366	---	---	---	---	---	0006911 // phagocytosis, engulfment // inferred from mutant phenotype	---	---	---	---	---	---	This probe set was annotated using the Matching Probes based pipeline to a Entrez Gene identifier using 2 transcripts. // false // Matching Probes // A	BT099527(14),NM_058031(14)	BT099527 // Drosophila melanogaster RH14272 full insert cDNA. // gb // 14 // --- /// FBtr0080017 // type=mRNA; loc=2L:join(10408353..10408386,10408739..10409604); ID=FBtr0080017; name=Ip259-RA; dbxref=FlyBase:FBtr0080017,FlyBase_Annotation_IDs:CG5277-RA,REFSEQ:NM_058031; score=15; score_text=Strongly Supported; MD5=9876af2788b1ffc5aa08349071dfe5fb; length=900; parent=FBgn0025366; release=r5.31; s…	---
1623046_at	Drosophila_2 Array	Drosophila melanogaster	Jun 9, 2011	Consensus sequence	Flybase	CG32727-RA	CG32727-RA /FEA=BDGP /GEN=CG32727 /DB_XREF=CG32727 FBgn0052727 /SEG=chrX:+7147586,7148112 /MAP=7B2-7B2 /LEN=467 /DEF=(CG32727 gene symbol:CG32727 FBgn0052727 )	CG32727-RA	---	---	March 2006 (FlyBase/BDGP 5.3)	chrX:7301242-7301768 (+) // 100.0 //	---	CG32727	---	full length	FBgn0052727	318176	B5RJ04 /// Q4V6Q3 /// Q4V6S2 /// Q8IRP6	---	---	NP_727185	NM_167126	FBgn0052727	---	---	---	---	---	0009408 // response to heat // inferred from sequence or structural similarity	---	0031072 // heat shock protein binding // inferred from electronic annotation	---	---	FBpp0071014 // span:13-35 // numtm:1	---	This probe set was annotated using the Matching Probes based pipeline to a Entrez Gene identifier using 1 transcripts. // false // Matching Probes // A	NM_167126(14)	BT022253 // Drosophila melanogaster IP04815 full insert cDNA. // gb // 11 // --- /// FBtr0071056 // type=mRNA; loc=X:join(7301241..7301534,7301594..7301887); ID=FBtr0071056; name=CG32727-RA; dbxref=FlyBase:FBtr0071056,FlyBase_Annotation_IDs:CG32727-RA,REFSEQ:NM_167126; score=15; score_text=Strongly Supported; MD5=dbf1f43506d46738b14796435ad4be8d; length=588; parent=FBgn0052727; release=r5.31; spe…	---
1623047_at	Drosophila_2 Array	Drosophila melanogaster	Jun 9, 2011	Consensus sequence	Flybase	GM05844	GM05844 /FEA=sim4 /SEG=chrX:-17557050,17558448	GM05844	---	---	March 2006 (FlyBase/BDGP 5.3)	chrX:17720128-17721522 (-) // 99.71 //	---	---	---	full length	---	---	Q8T949	---	---	NP_523390	NM_078666	---	---	---	---	---	---	0023034 // intracellular signaling pathway // inferred from electronic annotation	---	0005515 // protein binding // inferred from physical interaction	---	---	---	---	This probe set was annotated using the Matching Probes based pipeline to a UniGene identifier using 1 transcripts. // false // Matching Probes // A	AY070853(14)	AY070853 // Drosophila melanogaster GM05844 full insert cDNA. // gb // 14 // ---	---
1623048_a_at	Drosophila_2 Array	Drosophila melanogaster	Jun 9, 2011	Consensus sequence	Flybase	CG17336-RA	CG17336-RA /FEA=BDGP /GEN=Lcch3 /DB_XREF=CG17336 FBgn0010240 /SEG=chrX:+15656070,15659545 /MAP=14A1-14A1 /LEN=2710 /DEF=(CG17336 gene symbol:Lcch3 FBgn0010240 (GO:0005886 plasma membrane) (GO:0004890 GABA-A receptor) (GO:0016021 integral to membrane))	CG17336-RA	---	---	March 2006 (FlyBase/BDGP 5.3)	chrX:15819088-15822563 (+) // 100.0 //	GABA receptor beta subunit	Lcch3	---	full length	FBgn0010240	32554	Q08832	---	---	NP_727916 /// NP_996469	NM_167475 /// NM_206746	FBgn0010240	---	---	---	---	---	0006810 // transport // inferred from electronic annotation /// 0006811 // ion transport // inferred from electronic annotation	0005886 // plasma membrane // inferred from direct assay /// 0005886 // plasma membrane // inferred from electronic annotation /// 0016020 // membrane // inferred from electronic annotation /// 0016021 // integral to membrane // inferred from electronic annotation /// 0016021 // integral to membrane // non-traceable author statement /// 0030054 // cell junction // inferred from electronic annotat…	0004872 // receptor activity // inferred from electronic annotation /// 0004890 // GABA-A receptor activity // inferred from direct assay /// 0004890 // GABA-A receptor activity // non-traceable author statement /// 0004890 // GABA-A receptor activity // inferred from electronic annotation /// 0005216 // ion channel activity // inferred from electronic annotation /// 0005230 // extracellular liga…	---	---	FBpp0089263 // span:7-25,258-280,287-306,321-343,473-495 // numtm:5 /// FBpp0073933 // span:7-25,258-280,287-306,321-343,473-495 // numtm:5	---	This probe set was annotated using the Matching Probes based pipeline to a Entrez Gene identifier using 3 transcripts. // false // Matching Probes // A	AY060660(14),NM_167475(14),NM_206746(14)	AY060660 // Drosophila melanogaster GH08705 full length cDNA. // gb // 14 // --- /// FBtr0074127 // cdna:known chromosome:BDGP5.25:X:15819089:15822562:1 gene:FBgn0010240 // ensembl // 14 // --- /// FBtr0074129 // type=mRNA; loc=X:join(15819089..15819285,15820043..15820261,15820365..15820536,15820605..15820786,15820850..15821007,15821414..15821917,15821984..15822205,15822265..15822562); ID=FBtr007…	SNAP00000000769 // ensembl // 6 // Cross Hyb Matching Probes
1623049_at	Drosophila_2 Array	Drosophila melanogaster	Jun 9, 2011	Consensus sequence	Flybase	CG9731-RA	CG9731-RA /FEA=BDGP /GEN=CG9731 /DB_XREF=CG9731 FBgn0037640 /SEG=chr3R:-4687730,4688519 /MAP=85B3-85B3 /LEN=789 /DEF=(CG9731 gene symbol:CG9731 FBgn0037640 )	CG9731-RA	---	---	March 2006 (FlyBase/BDGP 5.3)	chr3R:4687715-4688504 (-) // 100.0 //	---	CG9731	---	full length	FBgn0037640	41063	Q9VHK2	---	---	NP_649843	NM_141586	FBgn0037640	---	---	---	---	---	---	---	---	---	---	---	---	This probe set was annotated using the Matching Probes based pipeline to a Entrez Gene identifier using 1 transcripts. // false // Matching Probes // A	NM_141586(14)	FBtr0081929 // type=mRNA; loc=3R:complement(4687716..4688504); ID=FBtr0081929; name=CG9731-RA; dbxref=FlyBase:FBtr0081929,FlyBase_Annotation_IDs:CG9731-RA,REFSEQ:NM_141586; score=3; score_text=Weakly Supported; MD5=626da54f4f2cde55f7b1940d4d2fe2a7; length=789; parent=FBgn0037640; release=r5.31; species=Dmel; gene:FBgn0037640 // flybase // 14 // --- /// FBtr0081929 // cdna:known chromosome:BDGP5.2…	---
1623050_at	Drosophila_2 Array	Drosophila melanogaster	Jun 9, 2011	Consensus sequence	Flybase	CG5005-RA	CG5005-RA /FEA=BDGP /GEN=HLH54F /DB_XREF=CG5005 FBgn0022740 /SEG=chr2R:+12821141,12824242 /MAP=54E8-54E8 /LEN=1066 /DEF=(CG5005 gene symbol:HLH54F FBgn0022740 (GO:0003700 transcription factor) (GO:0005634 nucleus))	CG5005-RA	---	---	March 2006 (FlyBase/BDGP 5.3)	chr2R:13644921-13648022 (+) // 100.0 //	HLH54F	HLH54F	---	full length	FBgn0022740	37027	O18374 /// Q0IGR5 /// Q0IGU7	---	---	NP_477302	NM_057954	FBgn0022740	---	---	---	---	---	0045449 // regulation of transcription // inferred from electronic annotation	0005634 // nucleus // inferred from electronic annotation /// 0005634 // nucleus // non-traceable author statement	0003700 // sequence-specific DNA binding transcription factor activity // non-traceable author statement /// 0030528 // transcription regulator activity // inferred from electronic annotation	---	---	---	---	This probe set was annotated using the Matching Probes based pipeline to a Entrez Gene identifier using 1 transcripts. // false // Matching Probes // A	NM_057954(14)	BT028855 // Drosophila melanogaster RT01130 full insert cDNA. // gb // 11 // --- /// FBtr0089547 // type=mRNA; loc=2R:join(13644922..13645155,13645592..13645941,13647541..13648022); ID=FBtr0089547; name=HLH54F-RA; dbxref=FlyBase:FBtr0089547,FlyBase_Annotation_IDs:CG5005-RA,REFSEQ:NM_057954; score=15; score_text=Strongly Supported; MD5=533c590c1a8b4689def713bbecdf286b; length=1066; parent=FBgn0022…	---
1623051_at	Drosophila_2 Array	Drosophila melanogaster	Jun 9, 2011	Consensus sequence	Flybase	CG18125-RA	CG18125-RA /FEA=BDGP /SEG=chr2L:-14328086,14328806	CG18125-RA	---	---	March 2006 (FlyBase/BDGP 5.3)	chr2L:14345934-14346654 (-) // 100.0 //	---	CG18125	---	full length	FBgn0028917	34836	A7DZ40 /// A7DZ41 /// A7DZ43 /// A7DZ45 /// A7DZ47 /// A7DZ48 /// A7DZ49 /// A7DZ53 /// A7DZ55 /// D3DMW5 /// Q7KT95	EC:3.4.21.-	---	NP_609708	NM_135864	FBgn0028917	---	---	---	---	---	0006508 // proteolysis // inferred from electronic annotation	---	0003824 // catalytic activity // inferred from electronic annotation /// 0004252 // serine-type endopeptidase activity // inferred from electronic annotation /// 0004252 // serine-type endopeptidase activity // non-traceable author statement /// 0008233 // peptidase activity // inferred from electronic annotation /// 0008236 // serine-type peptidase activity // inferred from electronic annotation…	---	---	---	---	This probe set was annotated using the Matching Probes based pipeline to a Entrez Gene identifier using 1 transcripts. // false // Matching Probes // A	NM_135864(14)	BT120281 // Drosophila melanogaster MIP16540 full insert cDNA. // gb // 14 // --- /// FBtr0080642 // type=mRNA; loc=2L:complement(14345935..14346654); ID=FBtr0080642; name=CG18125-RA; dbxref=FlyBase:FBtr0080642,FlyBase_Annotation_IDs:CG18125-RA,REFSEQ:NM_135864; score=11; score_text=Strongly Supported; MD5=fc0c0319d2a2497a9fdf63c06712cfcc; length=720; parent=FBgn0028917; release=r5.31; species=Dm…	SNAP00000006323 // ensembl // 8 // Cross Hyb Matching Probes
1623052_at	Drosophila_2 Array	Drosophila melanogaster	Jun 9, 2011	Consensus sequence	Flybase	HDC08765	HDC08765 /FEA=HDP /SEG=chr3L:-6352450,6352958	HDC08765	---	---	March 2006 (FlyBase/BDGP 5.3)	chr3L:6386021-6386529 (-) // 100.0 //	---	---	---	---	---	---	---	---	---	---	---	---	---	---	---	---	---	---	---	---	---	---	---	---	This probe set was annotated using the Design Representative Id based pipeline to a Flybase identifier using 1 transcripts. // false // Design Representative Id // R	HDC08765	HDC08765 // --- // fb // --- // ---	---
1623053_a_at	Drosophila_2 Array	Drosophila melanogaster	Jun 9, 2011	Consensus sequence	Flybase	CG5174-RJ	CG5174-RJ /FEA=BDGP /GEN=CG5174 /DB_XREF=CG5174 FBgn0034345 /SEG=chr2R:+13485129,13489730 /MAP=55C8-55C9 /LEN=700 /DEF=(CG5174 gene symbol:CG5174 FBgn0034345 )	CG5174-RJ	---	---	March 2006 (FlyBase/BDGP 5.3)	chr2R:14308914-14313515 (+) // 100.0 //	---	CG5174	---	full length	FBgn0034345	37117	A1ZB77 /// A1ZB78 /// A1ZB79 /// A1ZB80 /// A1ZB82 /// A1ZB83 /// Q7JRI6 /// Q86NR1 /// Q8IGG3 /// Q95RC4	---	---	NP_001163194 /// NP_611331 /// NP_725788 /// NP_725789 /// NP_725790 /// NP_725791 /// NP_725792 /// NP_725793	NM_001169723 /// NM_137487 /// NM_166283 /// NM_166284 /// NM_166285 /// NM_166286 /// NM_166287 /// NM_166288	FBgn0034345	---	---	---	---	---	---	---	0003824 // catalytic activity // inferred from electronic annotation /// 0030170 // pyridoxal phosphate binding // inferred from electronic annotation	---	---	---	---	This probe set was annotated using the Matching Probes based pipeline to a Entrez Gene identifier using 8 transcripts. // false // Matching Probes // A	NM_001169723(14),NM_137487(14),NM_166283(14),NM_166284(14),NM_166285(14),NM_166286(14),NM_166287(14),NM_166288(14)	AY061481 // Drosophila melanogaster LD44733 full length cDNA. // gb // 14 // --- /// BT001799 // Drosophila melanogaster RH27395 full insert cDNA. // gb // 14 // --- /// BT003773 // Drosophila melanogaster RE21450 full insert cDNA. // gb // 14 // --- /// FBtr0086684 // type=mRNA; loc=2R:join(14308915..14309058,14311632..14311756,14311831..14311991,14312112..14312171,14312377..14312539,14313469..1…	---
1623054_at	Drosophila_2 Array	Drosophila melanogaster	Jun 9, 2011	Consensus sequence	Flybase	HDC05276	HDC05276 /FEA=HDP /SEG=chr2R:+3806786,3810172	HDC05276	---	---	March 2006 (FlyBase/BDGP 5.3)	chr2R:4633544-4636930 (+) // 100.0 //	---	CG8740	---	full length	FBgn0027585	35866	B7YZT7 /// Q0E9F3 /// Q9Y142	---	---	NP_001137621 /// NP_610411 /// NP_724712 /// NP_724713	NM_001144149 /// NM_136567 /// NM_165626 /// NM_165627	FBgn0027585	---	---	---	---	---	---	---	---	---	---	---	---	This probe set was annotated using the Genome Target Overlap based pipeline to a Entrez Gene identifier using 1 transcripts. // false // Genome Target Overlap // B	NM_001144149	FBtr0290115 // cdna:known chromosome:BDGP5.25:2R:4623324:4647095:1 gene:FBgn0027585 // ensembl // 0 // chr2R:4623323-4647095(+) /// FBtr0290115 // type=mRNA; loc=2R:join(4623324..4623913,4633326..4633650,4639914..4641756,4641862..4642438,4644841..4645026,4645084..4645241,4645304..4645753,4645819..4646119,4646617..4647095); ID=FBtr0290115; name=CG8740-RD; dbxref=FlyBase:FBtr0290115,FlyBase_Annotat…	---
1623055_at	Drosophila_2 Array	Drosophila melanogaster	Jun 9, 2011	Consensus sequence	Flybase	CG9254-RA	CG9254-RA /FEA=BDGP /SEG=chr2L:-13577652,13579337	CG9254-RA	---	---	March 2006 (FlyBase/BDGP 5.3)	chr2L:13595501-13597186 (-) // 100.0 //	---	CG9254	---	full length	FBgn0028513	34773	Q9VJW8	---	---	NP_609664	NM_135820	FBgn0028513	---	---	---	---	---	0055085 // transmembrane transport // inferred from electronic annotation	---	0005436 // sodium:phosphate symporter activity // inferred from sequence or structural similarity /// 0005515 // protein binding // inferred from physical interaction	---	IPR005828 // General substrate transporter // 4.1E-8	FBpp0080090 // span:23-45,92-111,121-143,150-172,182-204,211-233,266-288,309-331,346-368,375-392,407-429,441-463 // numtm:12	---	This probe set was annotated using the Matching Probes based pipeline to a Entrez Gene identifier using 2 transcripts. // false // Matching Probes // A	AY075277(14),NM_135820(14)	AY075277 // Drosophila melanogaster AT30085 full insert cDNA. // gb // 14 // --- /// FBtr0080512 // type=mRNA; loc=2L:complement(13595503..13597186); ID=FBtr0080512; name=CG9254-RA; dbxref=FlyBase:FBtr0080512,FlyBase_Annotation_IDs:CG9254-RA,REFSEQ:NM_135820,REFSEQ:NM_135820; score=11; score_text=Strongly Supported; MD5=e1494a390f42f330a78c0e7025503079; length=1684; parent=FBgn0028513; release=r5…	---
1623056_at	Drosophila_2 Array	Drosophila melanogaster	Jun 9, 2011	Consensus sequence	Flybase	S.C3R003670	S.C3R003670 /FEA=fgenesh /SEG=chr3R:-27437545,27438835	S.C3R003670	---	---	March 2006 (FlyBase/BDGP 5.3)	chr3R:27448179-27449469 (-) // 100.0 //	---	---	---	---	---	---	---	---	---	---	---	---	---	---	---	---	---	---	---	---	---	---	---	---	This probe set was annotated using the Matching Probes based pipeline to a ENSEMBL identifier using 1 transcripts. // false // Matching Probes // A	GENSCAN00000031672(14)	GENSCAN00000031672 // cdna:Genscan chromosome:BDGP5.25:3R:27448180:27456206:-1 // ensembl // 14 // ---	SNAP00000007086 // ensembl // 4 // Cross Hyb Matching Probes /// BT100194 // gb // 10 // Negative Strand Matching Probes
1623057_at	Drosophila_2 Array	Drosophila melanogaster	Jun 9, 2011	Consensus sequence	Flybase	HDC02699	HDC02699 /FEA=HDP /SEG=chr2L:-15535600,15537302	HDC02699	---	---	March 2006 (FlyBase/BDGP 5.3)	chr2L:15557516-15559218 (-) // 100.0 //	---	---	---	---	---	---	---	---	---	---	---	---	---	---	---	---	---	---	---	---	---	---	---	---	This probe set was annotated using the Design Representative Id based pipeline to a Flybase identifier using 1 transcripts. // false // Design Representative Id // R	HDC02699	HDC02699 // --- // fb // --- // ---	---
1623058_at	Drosophila_2 Array	Drosophila melanogaster	Jun 9, 2011	Consensus sequence	Flybase	CG32676-RA	CG32676-RA /FEA=BDGP /GEN=CG32676 /DB_XREF=CG32676 FBgn0052676 /SEG=chrX:-10453377,10485120 /MAP=9E1-9E2 /LEN=5406 /DEF=(CG32676 gene symbol:CG32676 synonyms:(CG9732 CG9725) FBgn0052676 )	CG32676-RA	---	---	March 2006 (FlyBase/BDGP 5.3)	chrX:10607150-10638938 (-) // 100.0 //	---	CG32676	---	full length	FBgn0052676	32005	A9YL01 /// A9YL02 /// A9YL03 /// A9YL07 /// A9YL09 /// A9YL10 /// A9YL11 /// Q8SXD4	---	---	NP_572648	NM_132420	FBgn0052676	---	---	---	---	---	0009987 // cellular process // inferred from mutant phenotype	---	---	---	---	---	---	This probe set was annotated using the Matching Probes based pipeline to a Entrez Gene identifier using 2 transcripts. // false // Matching Probes // A	AY094669(14),NM_132420(14)	AY094669 // Drosophila melanogaster GH03394 full insert cDNA. // gb // 14 // --- /// FBtr0071503 // type=mRNA; loc=X:complement(10607151..10609172,10609233..10611425,10620952..10621039,10637836..10638938); ID=FBtr0071503; name=CG32676-RA; dbxref=FlyBase:FBtr0071503,FlyBase_Annotation_IDs:CG32676-RA,REFSEQ:NM_132420; score=11; score_text=Strongly Supported; MD5=13bfca0af49e461960b41929574700dc; le…	---
1623059_at	Drosophila_2 Array	Drosophila melanogaster	Jun 9, 2011	Consensus sequence	Flybase	HDC07554	HDC07554 /FEA=HDP /SEG=chr2R:+15755780,15756121	HDC07554	---	---	March 2006 (FlyBase/BDGP 5.3)	chr2R:16579573-16579914 (+) // 100.0 //	---	---	---	---	---	---	---	---	---	---	---	---	---	---	---	---	---	---	---	---	---	---	---	---	This probe set was annotated using the Matching Probes based pipeline to a ENSEMBL identifier using 1 transcripts. // false // Matching Probes // A	SNAP00000010898(10)	SNAP00000010898 // cdna:snap chromosome:BDGP5.25:2R:16578948:16579913:1 // ensembl // 10 // ---	---
1623060_at	Drosophila_2 Array	Drosophila melanogaster	Jun 9, 2011	Consensus sequence	Flybase	CG15757-RA	CG15757-RA /FEA=BDGP /GEN=CG15757 /DB_XREF=CG15757 FBgn0030494 /SEG=chrX:+13274301,13275578 /MAP=12A4-12A4 /LEN=870 /DEF=(CG15757 gene symbol:CG15757 FBgn0030494 )	CG15757-RA	---	---	March 2006 (FlyBase/BDGP 5.3)	chrX:13437675-13438952 (+) // 100.0 //	CG15757	Cpr12A	---	full length	FBgn0030494	32309	Q9VYC1	---	---	NP_572896	NM_132668	FBgn0030494	---	---	---	---	---	---	---	0005214 // structural constituent of chitin-based cuticle // inferred from sequence or structural similarity /// 0005515 // protein binding // inferred from physical interaction /// 0042302 // structural constituent of cuticle // inferred from electronic annotation	---	---	---	---	This probe set was annotated using the Matching Probes based pipeline to a Entrez Gene identifier using 2 transcripts. // false // Matching Probes // A	AY119097(14),NM_132668(14)	AY119097 // Drosophila melanogaster LP12385 full insert cDNA. // gb // 14 // --- /// FBtr0073784 // type=mRNA; loc=X:join(13437676..13438119,13438527..13438952); ID=FBtr0073784; name=Cpr12A-RA; dbxref=FlyBase:FBtr0073784,FlyBase_Annotation_IDs:CG15757-RA,REFSEQ:NM_132668; score=14; score_text=Strongly Supported; MD5=2697483d0b90c35326af59d5e07d4fdb; length=870; parent=FBgn0030494; release=r5.31; …	---
1623061_at	Drosophila_2 Array	Drosophila melanogaster	Jun 9, 2011	Consensus sequence	Flybase	CG10561-RA	CG10561-RA /FEA=BDGP /GEN=CG10561 /DB_XREF=CG10561 FBgn0002036 /SEG=chr2L:+19092483,19094654 /MAP=37C1-37C1 /LEN=2053 /DEF=(CG10561 gene symbol:CG10561 FBgn0002036 (GO:0005737 cytoplasm))	CG10561-RA	---	---	March 2006 (FlyBase/BDGP 5.3)	chr2L:19114400-19116571 (+) // 100.0 //	transcription unit 37C2	CG10561	chr2-53.9	full length	FBgn0002036	35189	B5RIP2 /// P18487	EC:1.-.-.-	---	NP_476608	NM_057260	FBgn0002036	---	---	---	---	---	---	0005737 // cytoplasm // inferred from sequence or structural similarity /// 0005737 // cytoplasm // non-traceable author statement /// 0005737 // cytoplasm // inferred from direct assay /// 0005737 // cytoplasm // inferred from electronic annotation	---	---	IPR002938 // Monooxygenase, FAD-binding // 5.7E-5 /// IPR003953 // Fumarate reductase/succinate dehydrogenase flavoprotein, N-terminal // 1.4E-6 /// IPR006076 // FAD dependent oxidoreductase // 1.2E-6 /// IPR013027 // FAD-dependent pyridine nucleotide-disulphide oxidoreductase // 2.2E-5	---	---	This probe set was annotated using the Matching Probes based pipeline to a Entrez Gene identifier using 1 transcripts. // false // Matching Probes // A	NM_057260(14)	AY058445 // Drosophila melanogaster GH22841 full length cDNA. // gb // 14 // --- /// FBtr0081155 // type=mRNA; loc=2L:join(19114401..19114566,19114623..19114843,19114906..19116571); ID=FBtr0081155; name=CG10561-RA; dbxref=FlyBase:FBtr0081155,FlyBase_Annotation_IDs:CG10561-RA,REFSEQ:NM_057260; score=15; score_text=Strongly Supported; MD5=4bb9f52fe87505f913563c619b545f22; length=2053; parent=FBgn00…	---
1623062_at	Drosophila_2 Array	Drosophila melanogaster	Jun 9, 2011	Consensus sequence	Flybase	CG13535-RA	CG13535-RA /FEA=BDGP /GEN=CG13535 /DB_XREF=CG13535 FBgn0034787 /SEG=chr2R:-17907585,17909791 /MAP=59B3-59B4 /LEN=1842 /DEF=(CG13535 gene symbol:CG13535 FBgn0034787 )	CG13535-RA	---	---	March 2006 (FlyBase/BDGP 5.3)	chr2R:18751540-18753746 (-) // 100.0 //	---	---	---	---	---	---	---	---	---	---	---	---	---	---	---	---	---	---	---	---	---	---	---	---	This probe set was annotated using the Design Representative Id based pipeline to a Flybase identifier using 1 transcripts. // false // Design Representative Id // R	CG13535-RA	CG13535-RA // --- // fb // --- // ---	---
1623063_at	Drosophila_2 Array	Drosophila melanogaster	Jun 9, 2011	Consensus sequence	Flybase	CG12191-RA	CG12191-RA /FEA=BDGP /GEN=CG12191 /DB_XREF=CG12191 FBgn0035170 /SEG=chr3L:-833341,837868 /MAP=61D2-61D2 /LEN=2715 /DEF=(CG12191 gene symbol:CG12191 FBgn0035170 )	CG12191-RA	---	---	March 2006 (FlyBase/BDGP 5.3)	chr3L:852712-857239 (-) // 100.0 //	dpr20	dpr20	---	full length	FBgn0035170	38101	Q9W0L9	---	---	NP_612066	NM_138222	FBgn0035170	---	---	---	---	---	---	---	---	---	---	---	---	This probe set was annotated using the Matching Probes based pipeline to a Entrez Gene identifier using 2 transcripts. // false // Matching Probes // A	AY051512(14),NM_138222(14)	AY051512 // Drosophila melanogaster GH16485 full length cDNA. // gb // 14 // --- /// FBtr0072594 // type=mRNA; loc=3L:complement(852713..853405,853469..853605,853670..853847,853906..854143,854296..854410,854587..855043,856343..857239); ID=FBtr0072594; name=dpr20-RA; dbxref=FlyBase:FBtr0072594,FlyBase_Annotation_IDs:CG12191-RA,REFSEQ:NM_138222; score=11; score_text=Strongly Supported; MD5=f338b9a3…	---
1623064_at	Drosophila_2 Array	Drosophila melanogaster	Jun 9, 2011	Consensus sequence	Flybase	HDC02490	HDC02490 /FEA=HDP /SEG=chr2L:+14235185,14236001	HDC02490	---	---	March 2006 (FlyBase/BDGP 5.3)	chr2L:14253033-14253849 (+) // 100.0 //	---	---	---	---	---	---	---	---	---	---	---	---	---	---	---	---	---	---	---	---	---	---	---	---	This probe set was annotated using the Design Representative Id based pipeline to a Flybase identifier using 1 transcripts. // false // Design Representative Id // R	HDC02490	HDC02490 // --- // fb // --- // ---	---
1623065_at	Drosophila_2 Array	Drosophila melanogaster	Jun 9, 2011	Consensus sequence	Flybase	CG13692-RA	CG13692-RA /FEA=BDGP /GEN=CG13692 /DB_XREF=CG13692 FBgn0031254 /SEG=chr2L:+423464,424100 /MAP=21C4-21C4 /LEN=582 /DEF=(CG13692 gene symbol:CG13692 FBgn0031254 (GO:0006471 protein amino acid ADP-ribosylation) (GO:0005525 GTP binding) (GO:0008060 ARF GTPase activator))	CG13692-RA	---	---	March 2006 (FlyBase/BDGP 5.3)	chr2L:421799-422435 (+) // 100.0 //	---	CG13692	---	full length	FBgn0031254	33216	Q9VPP8	---	---	NP_608523	NM_134679	FBgn0031254	---	---	---	---	---	0006471 // protein ADP-ribosylation // inferred from sequence or structural similarity	---	0005525 // GTP binding // inferred from sequence or structural similarity /// 0005525 // GTP binding // inferred from electronic annotation /// 0008060 // ARF GTPase activator activity // inferred from sequence or structural similarity	---	---	---	---	This probe set was annotated using the Matching Probes based pipeline to a Entrez Gene identifier using 1 transcripts. // false // Matching Probes // A	NM_134679(14)	FBtr0078057 // type=mRNA; loc=2L:join(421800..422188,422243..422435); ID=FBtr0078057; name=CG13692-RA; dbxref=FlyBase:FBtr0078057,FlyBase_Annotation_IDs:CG13692-RA,REFSEQ:NM_134679; score=6; score_text=Moderately Supported; MD5=5d5e4951ee77102ec11c68bdf9070911; length=582; parent=FBgn0031254; release=r5.31; species=Dmel; gene:FBgn0031254 // flybase // 14 // --- /// FBtr0078057 // cdna:known chrom…	---
1623066_at	Drosophila_2 Array	Drosophila melanogaster	Jun 9, 2011	Consensus sequence	Flybase	CG10369-RA	CG10369-RA /FEA=BDGP /GEN=Irk3 /DB_XREF=CG10369 FBgn0032706 /SEG=chr2L:-18689419,18691618 /MAP=37A1-37A1 /LEN=1500 /DEF=(CG10369 gene symbol:Irk3 FBgn0032706 (GO:0005242 inward rectifier potassium channel))	CG10369-RA	---	---	March 2006 (FlyBase/BDGP 5.3)	chr2L:18711336-18713535 (-) // 100.0 //	Inwardly rectifying potassium channel 3	Irk3	---	full length	FBgn0032706	35131	B7YZX2 /// Q9VJ56	---	---	NP_001137835 /// NP_609903	NM_001144363 /// NM_136059	FBgn0032706	---	---	---	---	---	0006810 // transport // inferred from electronic annotation /// 0006811 // ion transport // inferred from electronic annotation /// 0006813 // potassium ion transport // inferred from sequence or structural similarity /// 0006813 // potassium ion transport // inferred from electronic annotation /// 0042391 // regulation of membrane potential // inferred from sequence or structural similarity	0016020 // membrane // inferred from electronic annotation /// 0016021 // integral to membrane // inferred from sequence or structural similarity /// 0016021 // integral to membrane // inferred from electronic annotation	0005216 // ion channel activity // inferred from electronic annotation /// 0005242 // inward rectifier potassium channel activity // inferred from sequence or structural similarity /// 0005242 // inward rectifier potassium channel activity // non-traceable author statement /// 0005242 // inward rectifier potassium channel activity // inferred from electronic annotation /// 0005244 // voltage-gate…	---	---	FBpp0080669 // span:153-175,196-218,233-255 // numtm:3 /// FBpp0112978 // span:210-232,290-312 // numtm:2	---	This probe set was annotated using the Matching Probes based pipeline to a Entrez Gene identifier using 2 transcripts. // false // Matching Probes // A	NM_001144363(14),NM_136059(14)	FBtr0081125 // type=mRNA; loc=2L:complement(18711071..18711733,18712004..18712110,18712189..18712584,18712952..18713150,18713306..18713763); ID=FBtr0081125; name=Irk3-RA; dbxref=FlyBase:FBtr0081125,FlyBase_Annotation_IDs:CG10369-RA,REFSEQ:NM_136059,REFSEQ:NM_136059; score=11; score_text=Strongly Supported; MD5=96a82c2264554b3727a7bd0f0ea8793e; length=1823; parent=FBgn0032706; release=r5.31; speci…	---
1623067_at	Drosophila_2 Array	Drosophila melanogaster	Jun 9, 2011	Consensus sequence	Flybase	Stencil:3R:9417614:9414646:GENSCAN	Stencil:3R:9417614:9414646:GENSCAN /FEA=stencil /SEG=chr3R:-9414646,9417614	Dm.3R.43582.0	---	---	March 2006 (FlyBase/BDGP 5.3)	chr3R:9414627-9417595 (-) // 100.0 //	---	---	---	---	---	---	---	---	---	---	---	---	---	---	---	---	---	---	---	---	---	---	---	---	This probe set was annotated using the Matching Probes based pipeline to a ENSEMBL identifier using 1 transcripts. // false // Matching Probes // A	GENSCAN00000022084(14)	GENSCAN00000022084 // cdna:Genscan chromosome:BDGP5.25:3R:9414628:9418381:-1 // ensembl // 14 // ---	---
1623068_at	Drosophila_2 Array	Drosophila melanogaster	Jun 9, 2011	Consensus sequence	Flybase	CG4105-RA	CG4105-RA /FEA=BDGP /GEN=Cyp4e3 /DB_XREF=CG4105 FBgn0015035 /SEG=chr2L:-9740240,9742249 /MAP=30C7-30C7 /LEN=1581 /DEF=(CG4105 gene symbol:Cyp4e3 FBgn0015035 (GO:0005792 microsome) (GO:0015034 cytochrome P450) (GO:0016020 membrane))	CG4105-RA	---	---	March 2006 (FlyBase/BDGP 5.3)	chr2L:9748011-9750020 (-) // 100.0 //	Cytochrome P450-4e3	Cyp4e3	chr2-	full length	FBgn0015035	34291	A8E6N0 /// Q4V3W9 /// Q9VL92	---	---	NP_523527	NM_078803	FBgn0015035	---	---	---	---	---	0055114 // oxidation reduction // inferred from electronic annotation	0005783 // endoplasmic reticulum // inferred from electronic annotation /// 0005789 // endoplasmic reticulum membrane // inferred from electronic annotation /// 0005792 // microsome // non-traceable author statement /// 0005792 // microsome // inferred from electronic annotation /// 0005811 // lipid particle // inferred from direct assay /// 0016020 // membrane // non-traceable author statement /…	0004497 // monooxygenase activity // inferred from electronic annotation /// 0005506 // iron ion binding // inferred from electronic annotation /// 0009055 // electron carrier activity // inferred from electronic annotation /// 0009055 // electron carrier activity // inferred from sequence or structural similarity /// 0009055 // electron carrier activity // non-traceable author statement /// 0016…	---	---	FBpp0079515 // span:2-19 // numtm:1	---	This probe set was annotated using the Matching Probes based pipeline to a Entrez Gene identifier using 2 transcripts. // false // Matching Probes // A	BT030822(14),NM_078803(14)	BT030822 // Drosophila melanogaster IP02904 full insert cDNA. // gb // 14 // --- /// FBtr0079925 // type=mRNA; loc=2L:complement(9747839..9748430,9748489..9748660,9748718..9749087,9749150..9749499,9749560..9749669,9749861..9750071); ID=FBtr0079925; name=Cyp4e3-RA; dbxref=FlyBase:FBtr0079925,FlyBase_Annotation_IDs:CG4105-RA,REFSEQ:NM_078803,REFSEQ:NM_078803; score=11; score_text=Strongly Supported…	---
1623069_s_at	Drosophila_2 Array	Drosophila melanogaster	Jun 9, 2011	Consensus sequence	Flybase	CG17544-RA	CG17544-RA /FEA=BDGP /GEN=CG17544 /DB_XREF=CG17544 FBgn0032775 /SEG=chr2L:-19368448,19376574 /MAP=37D4-37D5 /LEN=2551 /DEF=(CG17544 gene symbol:CG17544 FBgn0032775 (GO:0016402 pristanoyl-CoA oxidase))	CG17544-RA	---	---	March 2006 (FlyBase/BDGP 5.3)	chr2L:19390365-19398491 (-) // 100.0 //	---	CG17544	---	full length	FBgn0032775	35213	Q95TH0 /// Q9VIX4	EC:1.3.3.- /// EC:1.3.99.3	---	NP_001163015 /// NP_609961 /// NP_724180 /// NP_724181	NM_001169544 /// NM_136117 /// NM_165290 /// NM_165291	FBgn0032775	---	---	---	---	---	0006631 // fatty acid metabolic process // inferred from electronic annotation /// 0006635 // fatty acid beta-oxidation // inferred from electronic annotation /// 0008152 // metabolic process // inferred from electronic annotation /// 0055114 // oxidation reduction // inferred from electronic annotation	0005777 // peroxisome // inferred from electronic annotation	0003995 // acyl-CoA dehydrogenase activity // inferred from electronic annotation /// 0003997 // acyl-CoA oxidase activity // inferred from electronic annotation /// 0016402 // pristanoyl-CoA oxidase activity // inferred from sequence or structural similarity /// 0016491 // oxidoreductase activity // inferred from electronic annotation /// 0016627 // oxidoreductase activity, acting on the CH-CH g…	---	IPR006090 // Acyl-CoA dehydrogenase, type 1 // 0.0042	---	---	This probe set was annotated using the Matching Probes based pipeline to a Entrez Gene identifier using 4 transcripts. // false // Matching Probes // A	NM_001169544(14),NM_136117(14),NM_165290(14),NM_165291(14)	AY058774 // Drosophila melanogaster SD05719 full length cDNA. // gb // 12 // --- /// FBtr0081216 // type=mRNA; loc=2L:complement(19390370..19391219,19391438..19391783,19391839..19391964,19392066..19392989,19393497..19393656,19398351..19398492); ID=FBtr0081216; name=CG17544-RA; dbxref=FlyBase:FBtr0081216,FlyBase_Annotation_IDs:CG17544-RA,REFSEQ:NM_136117,REFSEQ:NM_136117; score=11; score_text=Stro…	SNAP00000015327 // ensembl // 8 // Cross Hyb Matching Probes
1623070_a_at	Drosophila_2 Array	Drosophila melanogaster	Jun 9, 2011	Consensus sequence	Flybase	CG2822-RA	CG2822-RA /FEA=BDGP /GEN=Shaw /DB_XREF=CG2822 FBgn0003386 /SEG=chr2L:+3710755,3718247 /MAP=24C1-24C2 /LEN=1952 /DEF=(CG2822 gene symbol:Shaw synonyms:(CG15419) FBgn0003386 (GO:0005886 plasma membrane) (GO:0008076 voltage-gated potassium channel complex) (GO:0006813 potassium ion transport) (GO:0016021 integral to membrane) (GO:0005249 voltage-gated potassium channel))	CG2822-RA	---	---	March 2006 (FlyBase/BDGP 5.3)	chr2L:3718186-3725678 (+) // 100.0 //	Shaker cognate w	Shaw	---	full length	FBgn0003386	33599	B7Z009 /// P17972 /// Q8SYL2	---	---	NP_001137782 /// NP_476721 /// NP_722937	NM_001144310 /// NM_057373 /// NM_164554	FBgn0003386	---	---	---	---	---	0006810 // transport // inferred from electronic annotation /// 0006811 // ion transport // inferred from electronic annotation /// 0006813 // potassium ion transport // inferred from electronic annotation /// 0006813 // potassium ion transport // non-traceable author statement /// 0006813 // potassium ion transport // traceable author statement /// 0030431 // sleep // inferred from mutant phenot…	0005886 // plasma membrane // inferred from sequence or structural similarity /// 0008076 // voltage-gated potassium channel complex // inferred from electronic annotation /// 0008076 // voltage-gated potassium channel complex // traceable author statement /// 0016020 // membrane // inferred from electronic annotation /// 0016021 // integral to membrane // non-traceable author statement /// 00160…	0005216 // ion channel activity // inferred from electronic annotation /// 0005244 // voltage-gated ion channel activity // inferred from electronic annotation /// 0005249 // voltage-gated potassium channel activity // inferred from electronic annotation /// 0005249 // voltage-gated potassium channel activity // non-traceable author statement /// 0005249 // voltage-gated potassium channel activit…	---	---	FBpp0088331 // span:176-193,229-251,329-351,366-384,391-413 // numtm:5 /// FBpp0088332 // span:176-193,229-251,330-349,364-381,388-410 // numtm:5	---	This probe set was annotated using the Matching Probes based pipeline to a Entrez Gene identifier using 5 transcripts. // false // Matching Probes // A	AY071475(14),M32661(12),NM_001144310(14),NM_057373(14),NM_164554(14)	AY071475 // Drosophila melanogaster RE54962 full length cDNA. // gb // 14 // --- /// FBtr0089274 // type=mRNA; loc=2L:join(3718187..3718485,3720875..3720904,3720968..3721091,3721379..3721589,3721645..3721762,3721823..3722017,3722353..3722571,3722653..3723256,3723636..3723764,3725656..3725678); ID=FBtr0089274; name=Shaw-RA; dbxref=FlyBase:FBtr0089274,FlyBase_Annotation_IDs:CG2822-RA,REFSEQ:NM_0573…	---
1623071_at	Drosophila_2 Array	Drosophila melanogaster	Jun 9, 2011	Consensus sequence	Flybase	HDC14088	HDC14088 /FEA=HDP /SEG=chr3R:+13015028,13015575	HDC14088	---	---	March 2006 (FlyBase/BDGP 5.3)	chr3R:13015013-13015560 (+) // 100.0 //	---	---	---	---	---	---	---	---	---	---	---	---	---	---	---	---	---	---	---	---	---	---	---	---	This probe set was annotated using the Design Representative Id based pipeline to a Flybase identifier using 1 transcripts. // false // Design Representative Id // R	HDC14088	HDC14088 // --- // fb // --- // ---	---
1623072_at	Drosophila_2 Array	Drosophila melanogaster	Jun 9, 2011	Consensus sequence	Flybase	CG7709-RA	CG7709-RA /FEA=BDGP /GEN=CG7709 /DB_XREF=CG7709 FBgn0038642 /SEG=chr3R:-14513324,14518458 /MAP=91C1-91C1 /LEN=3081 /DEF=(CG7709 gene symbol:CG7709 FBgn0038642 )	CG7709-RA	---	---	March 2006 (FlyBase/BDGP 5.3)	chr3R:14513307-14518441 (-) // 100.0 //	Mucin 91C	Muc91C	---	full length	FBgn0038642	42246	Q9VE45	---	---	NP_650744	NM_142487	FBgn0038642	---	---	---	---	---	---	---	---	---	---	FBpp0083102 // span:13-35 // numtm:1	---	This probe set was annotated using the Matching Probes based pipeline to a Entrez Gene identifier using 1 transcripts. // false // Matching Probes // A	NM_142487(14)	FBtr0083687 // type=mRNA; loc=3R:complement(14513308..14516103,14516577..14516650,14518008..14518100,14518324..14518441); ID=FBtr0083687; name=Muc91C-RA; dbxref=FlyBase:FBtr0083687,FlyBase_Annotation_IDs:CG7709-RA,REFSEQ:NM_142487; score=3; score_text=Weakly Supported; MD5=7e39fd58a8b6539a7afea8549e06423c; length=3081; parent=FBgn0038642; release=r5.31; species=Dmel; gene:FBgn0038642 // flybase /…	SNAP00000001591 // ensembl // 7 // Cross Hyb Matching Probes /// GENSCAN00000036744 // ensembl // 7 // Cross Hyb Matching Probes
1623073_s_at	Drosophila_2 Array	Drosophila melanogaster	Jun 9, 2011	Consensus sequence	Flybase	CG6998-RB	CG6998-RB /FEA=BDGP /GEN=ctp /DB_XREF=CG6998 FBgn0011760 /SEG=chrX:+4428413,4440078 /MAP=4C13-4C14 /LEN=1605 /DEF=(CG6998 gene symbol:ctp FBgn0011760 (GO:0003777 microtubule motor) (GO:0005868 cytoplasmic dynein complex) (GO:0007018 microtubule-based movement) (GO:0005856 cytoskeleton) (GO:0005875 microtubule associated complex) (GO:0008567 dynein ATPase))	CG6998-RB	---	---	March 2006 (FlyBase/BDGP 5.3)	chrX:4581833-4593498 (+) // 100.0 //	dynein	ctp	chr1-	full length	FBgn0011760	31405	Q24117 /// Q8SX77	EC:3.6.1.3	---	NP_525075 /// NP_726942 /// NP_726943 /// NP_726944	NM_080336 /// NM_167014 /// NM_167015 /// NM_167016	FBgn0011760	---	---	---	---	---	0006914 // autophagy // inferred from mutant phenotype /// 0007017 // microtubule-based process // inferred from electronic annotation /// 0007018 // microtubule-based movement // inferred from sequence or structural similarity /// 0007283 // spermatogenesis // inferred from mutant phenotype /// 0007290 // spermatid nucleus elongation // inferred from mutant phenotype /// 0007291 // sperm individ…	0005737 // cytoplasm // inferred from direct assay /// 0005737 // cytoplasm // inferred from electronic annotation /// 0005856 // cytoskeleton // non-traceable author statement /// 0005868 // cytoplasmic dynein complex // inferred from sequence or structural similarity /// 0005868 // cytoplasmic dynein complex // non-traceable author statement /// 0005874 // microtubule // inferred from electroni…	0003774 // motor activity // inferred from electronic annotation /// 0003777 // microtubule motor activity // inferred from electronic annotation /// 0003777 // microtubule motor activity // non-traceable author statement /// 0005515 // protein binding // inferred from physical interaction /// 0042623 // ATPase activity, coupled // inferred from sequence or structural similarity /// 0042803 // pr…	---	---	---	---	This probe set was annotated using the Matching Probes based pipeline to a Entrez Gene identifier using 6 transcripts. // false // Matching Probes // A	NM_080336(14),NM_167014(14),NM_167015(14),NM_167016(14),U32855(11),U48848(14)	FBtr0070704 // type=mRNA; loc=X:join(4581834..4582061,4585670..4585877,4592330..4593498); ID=FBtr0070704; name=ctp-RB; dbxref=FlyBase:FBtr0070704,FlyBase_Annotation_IDs:CG6998-RB,REFSEQ:NM_167014; score=7; score_text=Moderately Supported; MD5=ef5e5001a824f32eebb93ca03c40b83f; length=1605; parent=FBgn0011760; release=r5.31; species=Dmel; gene:FBgn0011760 // flybase // 14 // --- /// FBtr0070704 // …	U48846 // gb // 7 // Cross Hyb Matching Probes
1623074_at	Drosophila_2 Array	Drosophila melanogaster	Jun 9, 2011	Consensus sequence	Flybase	S.C3L002031	S.C3L002031 /FEA=fgenesh /SEG=chr3L:+16138833,16144158	S.C3L002031	---	---	March 2006 (FlyBase/BDGP 5.3)	chr3L:16183054-16188379 (+) // 100.0 //	---	---	---	---	---	---	---	---	---	---	---	---	---	---	---	---	---	---	---	---	---	---	---	---	This probe set was annotated using the Design Representative Id based pipeline to a Flybase identifier using 1 transcripts. // false // Design Representative Id // R	S.C3L002031	S.C3L002031 // --- // fb // --- // ---	---
1623075_at	Drosophila_2 Array	Drosophila melanogaster	Jun 9, 2011	Consensus sequence	Flybase	HDC11776	HDC11776 /FEA=HDP /SEG=chr3R:+398455,399436	HDC11776	---	---	March 2006 (FlyBase/BDGP 5.3)	chr3R:399061-399437 (+) // 95.19 //	---	---	---	---	---	---	---	---	---	---	---	---	---	---	---	---	---	---	---	---	---	---	---	---	This probe set was annotated using the Design Representative Id based pipeline to a Flybase identifier using 1 transcripts. // false // Design Representative Id // R	HDC11776	HDC11776 // --- // fb // --- // ---	---
1623076_at	Drosophila_2 Array	Drosophila melanogaster	Jun 9, 2011	Consensus sequence	Flybase	CG32803-RA	CG32803-RA /FEA=BDGP /GEN=CG32803 /DB_XREF=CG32803 FBgn0052803 /SEG=chrX:-1657459,1658710 /MAP=2B14-2B15 /LEN=856 /DEF=(CG32803 gene symbol:CG32803 synonyms:(CG14819) FBgn0052803 )	CG32803-RA	---	---	March 2006 (FlyBase/BDGP 5.3)	chrX:1794725-1795971 (-) // 99.42 //	---	CG32803	---	full length	FBgn0052803	326240	Q8IRW6 /// Q95SA4	---	---	NP_001033822 /// NP_569957	NM_001038733 /// NM_130601	FBgn0052803	---	---	---	---	---	---	---	---	---	---	FBpp0070341 // span:95-117,121-143,145-167 // numtm:3 /// FBpp0099710 // span:24-46,53-75,80-102 // numtm:3	---	This probe set was annotated using the Matching Probes based pipeline to a Entrez Gene identifier using 3 transcripts. // false // Matching Probes // A	AY060889(13),NM_001038733(13),NM_130601(14)	AY060889 // Drosophila melanogaster GM04589 full length cDNA. // gb // 13 // --- /// FBtr0070356 // type=mRNA; loc=X:complement(1794721..1795046,1795098..1795310,1795470..1795647,1795833..1795971); ID=FBtr0070356; name=CG32803-RA; dbxref=FlyBase_Annotation_IDs:CG32803-RA,FlyBase:FBtr0070356,REFSEQ:NM_130601; score=11; score_text=Strongly Supported; MD5=5074ba4d905addcc16408827a5ab9d35; length=856…	---
1623077_at	Drosophila_2 Array	Drosophila melanogaster	Jun 9, 2011	Consensus sequence	Flybase	Stencil:2L:8801620:8803811:GENSCAN	Stencil:2L:8801620:8803811:GENSCAN /FEA=stencil /SEG=chr2L:+8801620,8803811	Dm.2L.2364.0	---	---	March 2006 (FlyBase/BDGP 5.3)	chr2L:8809389-8811580 (+) // 100.0 //	---	---	---	---	---	---	---	---	---	---	---	---	---	---	---	---	---	---	---	---	---	---	---	---	This probe set was annotated using the Genome Consensus/Exemplar Overlap based pipeline to a Flybase identifier using 1 transcripts. // false // Genome Consensus/Exemplar Overlap // C	FBtr0302994	FBtr0302994 // type=mRNA; loc=2L:join(8809400..8809438,8809598..8810032); ID=FBtr0302994; name=CG42712-RA; dbxref=FlyBase:FBtr0302994,FlyBase_Annotation_IDs:CG42712-RA; score=4; score_text=Weakly Supported; MD5=17898541d4378a320a641a44d98f44b1; length=474; parent=FBgn0261629; release=r5.31; species=Dmel; // flybase // 0 // chr2L:8809399-8810032(+)	GENSCAN00000024239 // ensembl // 9 // Negative Strand Matching Probes
1623078_at	Drosophila_2 Array	Drosophila melanogaster	Jun 9, 2011	Consensus sequence	Flybase	HDC15931	HDC15931 /FEA=HDP /SEG=chr3R:-23270216,23271281	HDC15931	---	---	March 2006 (FlyBase/BDGP 5.3)	chr3R:23280851-23281916 (-) // 100.0 //	---	---	---	---	---	---	---	---	---	---	---	---	---	---	---	---	---	---	---	---	---	---	---	---	This probe set was annotated using the Genome Target Overlap based pipeline to a ENSEMBL identifier using 1 transcripts. // false // Genome Target Overlap // B	SNAP00000019853	SNAP00000019853 // cdna:snap chromosome:BDGP5.25:3R:23281680:23281916:-1 // ensembl // 0 // chr3R:23281679-23281916(-)	---
1623079_at	Drosophila_2 Array	Drosophila melanogaster	Jun 9, 2011	Consensus sequence	Flybase	HDC20578	HDC20578 /FEA=HDP /SEG=chrU:+295034,298088	HDC20578	---	---	March 2006 (FlyBase/BDGP 5.3)	chrU:385285-386091 (+) // 97.41 //	---	---	---	---	---	---	---	---	---	---	---	---	---	---	---	---	---	---	---	---	---	---	---	---	This probe set was annotated using the Genome Target Overlap based pipeline to a ENSEMBL identifier using 1 transcripts. // false // Genome Target Overlap // B	GENSCAN00000037708	GENSCAN00000037708 // cdna:Genscan chromosome:BDGP5.25:U:376385:387754:1 // ensembl // 0 // chrU:376384-387754(+)	---
1623080_at	Drosophila_2 Array	Drosophila melanogaster	Jun 9, 2011	Consensus sequence	Flybase	CG18410-RA	CG18410-RA /FEA=BDGP /GEN=CG18410 /DB_XREF=CG18410 FBgn0039226 /SEG=chr3R:-20613835,20616047 /MAP=96A22-96A22 /LEN=1611 /DEF=(CG18410 gene symbol:CG18410 FBgn0039226 )	CG18410-RA	---	---	March 2006 (FlyBase/BDGP 5.3)	chr3R:20623178-20625390 (-) // 100.0 //	---	CG18410	---	full length	FBgn0039226	42953	Q961C4	---	---	NP_651287	NM_143030	FBgn0039226	---	---	---	---	---	---	---	---	---	---	---	---	This probe set was annotated using the Matching Probes based pipeline to a Entrez Gene identifier using 2 transcripts. // false // Matching Probes // A	AY051686(11),NM_143030(14)	AY051686 // Drosophila melanogaster LD23619 full length cDNA. // gb // 11 // --- /// FBtr0084741 // type=mRNA; loc=3R:complement(20623179..20624303,20624849..20625029,20625086..20625390); ID=FBtr0084741; name=CG18410-RA; dbxref=FlyBase:FBtr0084741,FlyBase_Annotation_IDs:CG18410-RA,REFSEQ:NM_143030; score=11; score_text=Strongly Supported; MD5=25ea6df8570bb725d6ea05932adc9a32; length=1611; parent=…	SNAP00000015682 // ensembl // 2 // Cross Hyb Matching Probes /// GENSCAN00000026671 // ensembl // 2 // Cross Hyb Matching Probes /// AY119230 // gb // 12 // Negative Strand Matching Probes /// NM_143029 // refseq // 12 // Negative Strand Matching Probes /// NM_206567 // refseq // 12 // Negative Strand Matching Probes /// FBtr0084696 // flybase // 12 // Negative Strand Matching Probes /// FBtr0084…
1623081_at	Drosophila_2 Array	Drosophila melanogaster	Jun 9, 2011	Consensus sequence	Flybase	CG3776-RA	CG3776-RA /FEA=BDGP /GEN=CG3776 /DB_XREF=CG3776 FBgn0035088 /SEG=chr2R:+20013342,20014430 /MAP=60E10-60E10 /LEN=980 /DEF=(CG3776 gene symbol:CG3776 FBgn0035088 )	CG3776-RA	---	---	March 2006 (FlyBase/BDGP 5.3)	chr2R:20857295-20858378 (+) // 99.49 //	Drosophila P29	CG3776	---	full length	FBgn0035088	37996	Q9W0X3	---	---	NP_611989	NM_138145	FBgn0035088	---	---	---	---	---	---	0005739 // mitochondrion // inferred from direct assay	0005515 // protein binding // inferred from physical interaction /// 0005515 // protein binding // inferred from direct assay	---	---	---	---	This probe set was annotated using the Matching Probes based pipeline to a Entrez Gene identifier using 2 transcripts. // false // Matching Probes // A	AY070543(14),NM_138145(14)	AY070543 // Drosophila melanogaster LD24657 full length cDNA. // gb // 14 // --- /// FBtr0072395 // type=mRNA; loc=2R:join(20857296..20857723,20857776..20858071,20858128..20858383); ID=FBtr0072395; name=CG3776-RA; dbxref=FlyBase:FBtr0072395,FlyBase_Annotation_IDs:CG3776-RA,REFSEQ:NM_138145; score=15; score_text=Strongly Supported; MD5=7b5223f737f9dc0dc01ec57a440a3dbe; length=980; parent=FBgn00350…	---
1623082_s_at	Drosophila_2 Array	Drosophila melanogaster	Jun 9, 2011	Consensus sequence	Flybase	HDC03674	HDC03674 /FEA=HDP /SEG=chr2L:+22031627,22032714	HDC03674	---	---	March 2006 (FlyBase/BDGP 5.3)	chr2L:22198551-22199638 (+) // 100.0 // /// chr2L:22279411-22280400 (-) // 96.71 //	---	---	---	---	---	---	---	---	---	---	---	---	---	---	---	---	---	---	---	---	---	---	---	---	This probe set was annotated using the Matching Probes based pipeline to a ENSEMBL identifier using 1 transcripts. // false // Matching Probes // A	GENSCAN00000034505(14)	GENSCAN00000034505 // cdna:Genscan chromosome:BDGP5.25:2L:22197212:22210186:1 // ensembl // 14 // ---	GENSCAN00000038012 // ensembl // 1 // Cross Hyb Matching Probes
1623083_at	Drosophila_2 Array	Drosophila melanogaster	Jun 9, 2011	Consensus sequence	Flybase	CG1698-RA	CG1698-RA /FEA=BDGP /GEN=CG1698 /DB_XREF=CG1698 FBgn0033443 /SEG=chr2R:+4853975,4858640 /MAP=46B3-46B3 /LEN=4090 /DEF=(CG1698 gene symbol:CG1698 FBgn0033443 (GO:0017032 potassium:amino acid transporter))	CG1698-RA	---	---	March 2006 (FlyBase/BDGP 5.3)	chr2R:5680847-5685512 (+) // 100.0 //	---	CG1698	---	full length	FBgn0033443	36006	B6CLF7 /// Q7K330	---	---	NP_610517	NM_136673	FBgn0033443	---	---	---	---	---	0006810 // transport // inferred from electronic annotation /// 0006836 // neurotransmitter transport // inferred from sequence or structural similarity /// 0006836 // neurotransmitter transport // inferred from electronic annotation	0005887 // integral to plasma membrane // inferred from electronic annotation /// 0016020 // membrane // inferred from electronic annotation /// 0016021 // integral to membrane // inferred from electronic annotation	0005326 // neurotransmitter transporter activity // inferred from sequence or structural similarity /// 0005328 // neurotransmitter:sodium symporter activity // inferred from electronic annotation /// 0015293 // symporter activity // inferred from electronic annotation /// 0017032 // potassium:amino acid symporter activity // inferred from sequence or structural similarity	---	---	FBpp0087558 // span:83-102,112-134,155-177,246-268,281-303,323-345,358-380,416-438,458-480,490-512,532-554,569-591 // numtm:12	---	This probe set was annotated using the Matching Probes based pipeline to a Entrez Gene identifier using 2 transcripts. // false // Matching Probes // A	AY060329(14),NM_136673(14)	AY060329 // Drosophila melanogaster GH21837 full length cDNA. // gb // 14 // --- /// EU260490 // Drosophila melanogaster sodium/nutrient amino acid symporter NAT5 (CG1698) mRNA, complete cds. // gb // 14 // --- /// FBtr0088474 // type=mRNA; loc=2R:join(5680848..5683399,5683803..5684034,5684090..5684464,5684517..5685160,5685226..5685512); ID=FBtr0088474; name=CG1698-RA; dbxref=FlyBase:FBtr0088474,…	---
1623084_at	Drosophila_2 Array	Drosophila melanogaster	Jun 9, 2011	Consensus sequence	Flybase	CG2621-RA	CG2621-RA /FEA=BDGP /GEN=sgg /DB_XREF=CG2621 FBgn0003371 /SEG=chrX:+2390721,2434629 /MAP=3A8-3B2 /LEN=2942 /DEF=(CG2621 gene symbol:sgg FBgn0003371 (GO:0007507 heart development) (GO:0008407 bristle morphogenesis) (GO:0004674 protein serinethreonine kinase) (GO:0007623 circadian rhythm) (GO:0007367 segment polarity determination) (GO:0006468 protein amino acid phosphorylation) (GO:0004696 glycoge…	CG2621-RA	---	---	March 2006 (FlyBase/BDGP 5.3)	chrX:2527982-2571879 (+) // 99.63 //	Glycogen Synthase Kinase 3	sgg	chr1-1.3	full length	FBgn0003371	31248	A1A752 /// A4V3W1 /// A4V3W2 /// A8JUV9 /// B6IDN4 /// C0PUX5 /// P18431 /// Q0KHW6 /// Q6A4R5 /// Q6A4R8 /// Q6A4S5 /// Q6A4T5 /// Q6A4T7 /// Q6A4W4 /// Q6A4W6 /// Q7KVY5	EC:2.7.11.-	---	NP_001036259 /// NP_001096870 /// NP_001162649 /// NP_001162650 /// NP_476714 /// NP_476715 /// NP_476716 /// NP_599105 /// NP_726822 /// NP_726823 /// NP_996334 /// NP_996335 /// NP_996336 /// NP_996337 /// NP_996338	NM_001042794 /// NM_001103400 /// NM_001169178 /// NM_001169179 /// NM_057366 /// NM_057367 /// NM_057368 /// NM_134278 /// NM_166947 /// NM_166948 /// NM_206611 /// NM_206612 /// NM_206613 /// NM_206614 /// NM_206615	FBgn0003371	---	---	---	---	---	0006355 // regulation of transcription, DNA-dependent // non-traceable author statement /// 0006468 // protein phosphorylation // inferred from direct assay /// 0006468 // protein phosphorylation // non-traceable author statement /// 0006468 // protein phosphorylation // inferred from electronic annotation /// 0007219 // Notch signaling pathway // traceable author statement /// 0007275 // multice…	0045169 // fusome // inferred from direct assay	0000166 // nucleotide binding // inferred from electronic annotation /// 0004672 // protein kinase activity // inferred from direct assay /// 0004672 // protein kinase activity // inferred from electronic annotation /// 0004674 // protein serine/threonine kinase activity // inferred from electronic annotation /// 0004674 // protein serine/threonine kinase activity // inferred from sequence or str…	---	IPR001245 // Tyrosine protein kinase // 9.5E-10 /// IPR001245 // Tyrosine protein kinase // 9.7E-11 /// IPR001245 // Tyrosine protein kinase // 9.5E-10	---	---	This probe set was annotated using the Matching Probes based pipeline to a Entrez Gene identifier using 4 transcripts. // false // Matching Probes // A	NM_001042794(14),NM_001103400(14),NM_057366(14),NM_206613(14)	FBtr0070467 // type=mRNA; loc=X:join(2527983..2528211,2535623..2536126,2563946..2564136,2564207..2564290,2565154..2565264,2565341..2565578,2565662..2565855,2566947..2567136,2567208..2567651,2571134..2571879); ID=FBtr0070467; name=sgg-RA; dbxref=FlyBase:FBtr0070467,FlyBase_Annotation_IDs:CG2621-RA,FlyBase:FBtr0005633,REFSEQ:NM_057366,REFSEQ:NM_057366; score=7; score_text=Moderately Supported; MD5=…	---
1623085_at	Drosophila_2 Array	Drosophila melanogaster	Jun 9, 2011	Consensus sequence	Flybase	CG12637-RA	CG12637-RA /FEA=BDGP /GEN=CG12637 /DB_XREF=CG12637 FBgn0030224 /SEG=chrX:-10412749,10413628 /MAP=9E1-9E1 /LEN=879 /DEF=(CG12637 gene symbol:CG12637 FBgn0030224 )	CG12637-RA	---	---	March 2006 (FlyBase/BDGP 5.3)	chrX:10566522-10567401 (-) // 100.0 //	---	CG12637	---	full length	FBgn0030224	31996	Q9W2S6	---	---	NP_572645	NM_132417	FBgn0030224	---	---	---	---	---	---	---	---	---	---	---	---	This probe set was annotated using the Matching Probes based pipeline to a Entrez Gene identifier using 2 transcripts. // false // Matching Probes // A	BT025121(14),NM_132417(14)	BT025121 // Drosophila melanogaster IP09335 full insert cDNA. // gb // 14 // --- /// FBtr0071504 // type=mRNA; loc=X:complement(10566466..10567499); ID=FBtr0071504; name=CG12637-RA; dbxref=FlyBase:FBtr0071504,FlyBase_Annotation_IDs:CG12637-RA,REFSEQ:NM_132417; score=11; score_text=Strongly Supported; MD5=0a01870030279769e91a18a9475a8b07; length=1034; parent=FBgn0030224; release=r5.31; species=Dme…	---
1623086_at	Drosophila_2 Array	Drosophila melanogaster	Jun 9, 2011	Consensus sequence	Flybase	CG1119-RA	CG1119-RA /FEA=BDGP /GEN=Gnf1 /DB_XREF=CG1119 FBgn0004913 /SEG=chr3R:+732344,735800 /MAP=82E2-82E2 /LEN=3204 /DEF=(CG1119 gene symbol:Gnf1 FBgn0004913 (GO:0003677 DNA binding) (GO:0005663 DNA replication factor C complex) (GO:0006260 DNA replication) (GO:0005634 nucleus))	CG1119-RA	---	---	March 2006 (FlyBase/BDGP 5.3)	chr3R:732347-735803 (+) // 100.0 //	germline transcription factor	Gnf1	---	full length	FBgn0004913	40607	P35600	---	---	NP_001014605 /// NP_524229	NM_001014605 /// NM_079505	FBgn0004913	---	---	---	---	---	0006260 // DNA replication // inferred from electronic annotation /// 0006260 // DNA replication // non-traceable author statement /// 0006350 // transcription // inferred from electronic annotation /// 0045449 // regulation of transcription // inferred from electronic annotation	0005622 // intracellular // inferred from electronic annotation /// 0005634 // nucleus // inferred from direct assay /// 0005634 // nucleus // non-traceable author statement /// 0005634 // nucleus // inferred from electronic annotation /// 0005663 // DNA replication factor C complex // inferred from electronic annotation /// 0005663 // DNA replication factor C complex // non-traceable author stat…	0000166 // nucleotide binding // inferred from electronic annotation /// 0003677 // DNA binding // inferred from direct assay /// 0003677 // DNA binding // non-traceable author statement /// 0003677 // DNA binding // inferred from electronic annotation /// 0003689 // DNA clamp loader activity // inferred from electronic annotation /// 0005515 // protein binding // inferred from physical interacti…	---	---	---	---	This probe set was annotated using the Matching Probes based pipeline to a Entrez Gene identifier using 4 transcripts. // false // Matching Probes // A	BT003618(14),NM_001014605(14),NM_079505(14),U97685(11)	BT003618 // Drosophila melanogaster GH06471 full insert cDNA. // gb // 14 // --- /// FBtr0078837 // type=mRNA; loc=3R:join(732348..732444,732511..733841,733970..734812,734871..735803); ID=FBtr0078837; name=Gnf1-RA; dbxref=FlyBase:FBtr0078837,FlyBase_Annotation_IDs:CG1119-RA,REFSEQ:NM_079505; score=15; score_text=Strongly Supported; MD5=6a096809e8bac73d1420c22a93cea375; length=3204; parent=FBgn000…	---
1623087_at	Drosophila_2 Array	Drosophila melanogaster	Jun 9, 2011	Consensus sequence	Flybase	CG32239-RA	CG32239-RA /FEA=BDGP /GEN=Gef64C /DB_XREF=CG32239 FBgn0035574 /SEG=chr3L:+4670738,4774195 /MAP=64B15-64C1 /LEN=7283 /DEF=(CG32239 gene symbol:Gef64C synonyms:(CG13709 CG13710) FBgn0035574 (GO:0005085 guanyl-nucleotide exchange factor) (GO:0007411 axon guidance))	CG32239-RA	---	---	March 2006 (FlyBase/BDGP 5.3)	chr3L:4692797-4796254 (+) // 100.0 //	Guanine nucleotide exchange factor GEF64C	Gef64C	---	full length	FBgn0035574	38578	Q8WQM0 /// Q95SH3 /// Q9VZ85	---	---	NP_729032	NM_168102	FBgn0035574	---	---	---	---	---	0002121 // inter-male aggressive behavior // inferred from mutant phenotype /// 0007411 // axon guidance // inferred from mutant phenotype /// 0035023 // regulation of Rho protein signal transduction // inferred from electronic annotation /// 0035277 // spiracle morphogenesis, open tracheal system // inferred from genetic interaction	0005622 // intracellular // inferred from electronic annotation	0005085 // guanyl-nucleotide exchange factor activity // non-traceable author statement /// 0005089 // Rho guanyl-nucleotide exchange factor activity // inferred from electronic annotation	---	---	---	---	This probe set was annotated using the Matching Probes based pipeline to a Entrez Gene identifier using 1 transcripts. // false // Matching Probes // A	NM_168102(14)	AY060795 // Drosophila melanogaster GH26207 full length cDNA. // gb // 14 // --- /// AY064174 // Drosophila melanogaster rho GTPase guanine nucleotide exchange factor GEF64C (Gef64c) mRNA, complete cds. // gb // 14 // --- /// FBtr0073345 // type=mRNA; loc=3L:join(4692784..4693405,4707617..4707650,4732872..4732922,4751964..4752040,4753251..4753381,4764522..4764623,4764887..4767056,4789122..4792153…	SNAP00000016687 // ensembl // 7 // Cross Hyb Matching Probes /// GENSCAN00000039278 // ensembl // 7 // Cross Hyb Matching Probes
1623088_at	Drosophila_2 Array	Drosophila melanogaster	Jun 9, 2011	Consensus sequence	Flybase	CG10855-RA	CG10855-RA /FEA=BDGP /GEN=CG10855 /DB_XREF=CG10855 FBgn0035461 /SEG=chr3L:-3784462,3787085 /MAP=63F1-63F1 /LEN=1567 /DEF=(CG10855 gene symbol:CG10855 FBgn0035461 )	CG10855-RA	---	---	March 2006 (FlyBase/BDGP 5.3)	chr3L:3803833-3806456 (-) // 100.0 //	nutcracker	ntc	---	full length	FBgn0035461	38443	Q8SX86	---	---	NP_647829	NM_139572	FBgn0035461	---	---	---	---	---	0006919 // activation of caspase activity // inferred from mutant phenotype /// 0007291 // sperm individualization // inferred from mutant phenotype	0019005 // SCF ubiquitin ligase complex // inferred from direct assay	0005515 // protein binding // inferred from physical interaction	---	---	---	---	This probe set was annotated using the Matching Probes based pipeline to a Entrez Gene identifier using 1 transcripts. // false // Matching Probes // A	NM_139572(14)	FBtr0073185 // type=mRNA; loc=3L:complement(3803834..3804764,3805821..3806456); ID=FBtr0073185; name=ntc-RA; dbxref=FlyBase:FBtr0073185,FlyBase_Annotation_IDs:CG10855-RA,REFSEQ:NM_139572; score=11; score_text=Strongly Supported; MD5=4e711bec311541e3dec9bed465d8d33b; length=1567; parent=FBgn0035461; release=r5.31; species=Dmel; gene:FBgn0035461 // flybase // 14 // --- /// FBtr0073185 // cdna:known…	---
1623089_at	Drosophila_2 Array	Drosophila melanogaster	Jun 9, 2011	Consensus sequence	Flybase	CG17934-RA	CG17934-RA /FEA=BDGP /GEN=Mst84Db /DB_XREF=CG17934 FBgn0004173 /SEG=chr3R:-3190898,3191368 /MAP=84D5-84D5 /LEN=417 /DEF=(CG17934 gene symbol:Mst84Db FBgn0004173 )	CG17934-RA	---	---	March 2006 (FlyBase/BDGP 5.3)	chr3R:3190879-3191349 (-) // 100.0 //	Male-specific RNA 84Db	Mst84Db	---	full length	FBgn0004173	40888	Q01643	---	---	NP_524255	NM_079531	FBgn0004173	---	---	---	---	---	0007275 // multicellular organismal development // inferred from electronic annotation /// 0007283 // spermatogenesis // inferred from electronic annotation /// 0030154 // cell differentiation // inferred from electronic annotation	---	0009055 // electron carrier activity // inferred from electronic annotation /// 0051536 // iron-sulfur cluster binding // inferred from electronic annotation	---	---	---	---	This probe set was annotated using the Matching Probes based pipeline to a Entrez Gene identifier using 1 transcripts. // false // Matching Probes // A	NM_079531(14)	AY113221 // Drosophila melanogaster AT08471 full insert cDNA. // gb // 14 // --- /// FBtr0081586 // type=mRNA; loc=3R:complement(3190880..3191244,3191298..3191349); ID=FBtr0081586; name=Mst84Db-RA; dbxref=FlyBase:FBtr0081586,FlyBase_Annotation_IDs:CG17934-RA,REFSEQ:NM_079531; score=11; score_text=Strongly Supported; MD5=ea2059609bca2275a39b79238abb8674; length=417; parent=FBgn0004173; release=r5.…	---
1623090_at	Drosophila_2 Array	Drosophila melanogaster	Jun 9, 2011	Consensus sequence	Flybase	CG30390-RA	CG30390-RA /FEA=BDGP /GEN=CG30390 /DB_XREF=CG30390 FBgn0050390 /SEG=chr2R:-16335864,16337027 /MAP=57D8-57D8 /LEN=987 /DEF=(CG30390 gene symbol:CG30390 synonyms:(CG10509) FBgn0050390 )	CG30390-RA	---	---	March 2006 (FlyBase/BDGP 5.3)	chr2R:17179818-17180981 (-) // 100.0 //	---	Sgf29	---	full length	FBgn0050390	37429	Q6IDG9 /// Q9W2I4	---	---	NP_726051	NM_166436	FBgn0050390	---	---	---	---	---	---	---	---	---	---	---	---	This probe set was annotated using the Matching Probes based pipeline to a Entrez Gene identifier using 2 transcripts. // false // Matching Probes // A	BT030796(14),NM_166436(14)	BT030796 // Drosophila melanogaster FI01566 full insert cDNA. // gb // 14 // --- /// FBtr0071617 // type=mRNA; loc=2R:complement(17179744..17180262,17180332..17180489,17180542..17180770,17180826..17180981); ID=FBtr0071617; name=Sgf29-RA; dbxref=FlyBase:FBtr0071617,FlyBase_Annotation_IDs:CG30390-RA,REFSEQ:NM_166436,REFSEQ:NM_166436; score=11; score_text=Strongly Supported; MD5=d3853183c30018da730c…	---
1623091_at	Drosophila_2 Array	Drosophila melanogaster	Jun 9, 2011	Consensus sequence	Flybase	CG12644-RA	CG12644-RA /FEA=BDGP /GEN=CG12644 /DB_XREF=CG12644 FBgn0040940 /SEG=chrX:+9898717,9898999 /MAP=9B2-9B2 /LEN=282 /DEF=(CG12644 gene symbol:CG12644 FBgn0040940 )	CG12644-RA	---	---	March 2006 (FlyBase/BDGP 5.3)	chrX:10052842-10053124 (+) // 100.0 //	---	CG12644	---	full length	FBgn0040940	50414	Q9W2X9	---	---	NP_652545	NM_144288	FBgn0040940	---	---	---	---	---	---	---	---	---	---	FBpp0071369 // span:21-43 // numtm:1	---	This probe set was annotated using the Matching Probes based pipeline to a Entrez Gene identifier using 1 transcripts. // false // Matching Probes // A	NM_144288(14)	FBtr0071434 // type=mRNA; loc=X:10052843..10053124; ID=FBtr0071434; name=CG12644-RA; dbxref=FlyBase:FBtr0071434,FlyBase_Annotation_IDs:CG12644-RA,REFSEQ:NM_144288; score=5; score_text=Moderately Supported; MD5=7c0e7e377cff48a3bb080459865c5df9; length=282; parent=FBgn0040940; release=r5.31; species=Dmel; gene:FBgn0040940 // flybase // 14 // --- /// FBtr0071434 // cdna:known chromosome:BDGP5.25:X:1…	---
1623092_at	Drosophila_2 Array	Drosophila melanogaster	Jun 9, 2011	Consensus sequence	Flybase	CG3440-RA	CG3440-RA /FEA=BDGP /GEN=Pcp /DB_XREF=CG3440 FBgn0003046 /SEG=chr2L:+7013912,7014704 /MAP=27D4-27D4 /LEN=721 /DEF=(CG3440 gene symbol:Pcp FBgn0003046 (GO:0008011 structural constituent of pupal cuticle (sensu Insecta)))	CG3440-RA	---	---	March 2006 (FlyBase/BDGP 5.3)	chr2L:7021681-7022473 (+) // 100.0 //	Gart intron gene	Pcp	---	full length	FBgn0003046	33985	P14484	---	---	NP_476673	NM_057325	FBgn0003046	---	---	---	---	---	---	---	0005214 // structural constituent of chitin-based cuticle // inferred from sequence or structural similarity /// 0008011 // structural constituent of pupal chitin-based cuticle // inferred from sequence or structural similarity /// 0008011 // structural constituent of pupal chitin-based cuticle // non-traceable author statement /// 0008011 // structural constituent of pupal chitin-based cuticle /…	---	---	---	---	This probe set was annotated using the Matching Probes based pipeline to a Entrez Gene identifier using 1 transcripts. // false // Matching Probes // A	NM_057325(14)	BT031148 // Drosophila melanogaster LP18565 full insert cDNA. // gb // 14 // --- /// FBtr0079388 // type=mRNA; loc=2L:join(7021682..7021726,7021798..7022473); ID=FBtr0079388; name=Pcp-RA; dbxref=FlyBase:FBtr0079388,FlyBase_Annotation_IDs:CG3440-RA,REFSEQ:NM_057325; score=15; score_text=Strongly Supported; MD5=1bfd1b444fcde8f60c67c773381d1416; length=721; parent=FBgn0003046; release=r5.31; species…	---
1623093_at	Drosophila_2 Array	Drosophila melanogaster	Jun 9, 2011	Consensus sequence	Flybase	CG13188-RA	CG13188-RA /FEA=BDGP /GEN=CG13188 /DB_XREF=CG13188 FBgn0033668 /SEG=chr2R:+7004196,7030914 /MAP=48D3-48D5 /LEN=3857 /DEF=(CG13188 gene symbol:CG13188 FBgn0033668 )	CG13188-RA	---	---	March 2006 (FlyBase/BDGP 5.3)	chr2R:7826988-7853706 (+) // 100.0 //	---	CG13188	---	full length	FBgn0033668	36276	A1Z8R0 /// A1Z8R1 /// Q7YU38	---	---	NP_610714 /// NP_725091	NM_136870 /// NM_165853	FBgn0033668	---	---	---	---	---	0006355 // regulation of transcription, DNA-dependent // inferred from electronic annotation	0005622 // intracellular // inferred from electronic annotation	---	---	IPR001132 // Dwarfin protein // 5.9E-6	---	---	This probe set was annotated using the Matching Probes based pipeline to a Entrez Gene identifier using 1 transcripts. // false // Matching Probes // A	NM_165853(14)	FBtr0088039 // type=mRNA; loc=2R:join(7826989..7827739,7837550..7837694,7843090..7843247,7849188..7849260,7849608..7849775,7849882..7850080,7850179..7850486,7851507..7851591,7851737..7853706); ID=FBtr0088039; name=CG13188-RA; dbxref=FlyBase:FBtr0088039,FlyBase_Annotation_IDs:CG13188-RA,REFSEQ:NM_165853; score=7; score_text=Moderately Supported; MD5=d266f7520716ef825e680d00714393f4; length=3857; p…	---
1623094_at	Drosophila_2 Array	Drosophila melanogaster	Jun 9, 2011	Consensus sequence	Flybase	CG12843-RA	CG12843-RA /FEA=BDGP /GEN=Tsp42Ei /DB_XREF=CG12843 FBgn0033130 /SEG=chr2R:+2096028,2097860 /MAP=42E5-42E5 /LEN=1311 /DEF=(CG12843 gene symbol:Tsp42Ei FBgn0033130 (GO:0016021 integral to membrane))	CG12843-RA	---	---	March 2006 (FlyBase/BDGP 5.3)	chr2R:2922631-2924459 (+) // 99.69 //	tetraspanin 42E	Tsp42Ei	---	full length	FBgn0033130	35618	Q7JZW3 /// Q9NB12	---	---	NP_523635	NM_078911	FBgn0033130	---	---	---	---	---	---	0016020 // membrane // inferred from electronic annotation /// 0016021 // integral to membrane // inferred from electronic annotation /// 0016021 // integral to membrane // inferred from sequence or structural similarity	---	---	---	FBpp0088099 // span:13-35,50-72,79-101,191-213 // numtm:4	---	This probe set was annotated using the Matching Probes based pipeline to a Entrez Gene identifier using 2 transcripts. // false // Matching Probes // A	AY070990(14),NM_078911(14)	AF274018 // Drosophila melanogaster tetraspanin 42Ei mRNA, complete cds. // gb // 10 // --- /// AY070990 // Drosophila melanogaster RE08220 full length cDNA. // gb // 14 // --- /// FBtr0089028 // type=mRNA; loc=2R:join(2922632..2922900,2922975..2923157,2923548..2923913,2923971..2924454); ID=FBtr0089028; name=Tsp42Ei-RA; dbxref=FlyBase:FBtr0089028,FlyBase_Annotation_IDs:CG12843-RA,REFSEQ:NM_078911…	GENSCAN00000023144 // ensembl // 8 // Cross Hyb Matching Probes
1623095_at	Drosophila_2 Array	Drosophila melanogaster	Jun 9, 2011	Consensus sequence	Flybase	HDC02011	HDC02011 /FEA=HDP /SEG=chr2L:+11333024,11335572	HDC02011	---	---	March 2006 (FlyBase/BDGP 5.3)	chr2L:11344153-11346701 (+) // 100.0 //	---	---	---	---	---	---	---	---	---	---	---	---	---	---	---	---	---	---	---	---	---	---	---	---	This probe set was annotated using the Design Representative Id based pipeline to a Flybase identifier using 1 transcripts. // false // Design Representative Id // R	HDC02011	HDC02011 // --- // fb // --- // ---	---
1623096_a_at	Drosophila_2 Array	Drosophila melanogaster	Jun 9, 2011	Consensus sequence	Flybase	CG32136-RA	CG32136-RA /FEA=BDGP /GEN=Tsp68C /DB_XREF=CG32136 FBgn0043550 /SEG=chr3L:+13792740,13793931 /MAP=70C4-70C4 /LEN=1094 /DEF=(CG32136 gene symbol:Tsp68C FBgn0043550 (GO:0016021 integral to membrane))	CG32136-RA	---	---	March 2006 (FlyBase/BDGP 5.3)	chr3L:13836960-13838151 (+) // 100.0 //	Tetraspanin 68C	Tsp68C	---	full length	FBgn0043550	117407	Q4V3R4 /// Q8IQK8 /// Q8IQK9	---	---	NP_729926 /// NP_729927	NM_168558 /// NM_168559	FBgn0043550	---	---	---	---	---	0030097 // hemopoiesis // non-traceable author statement	0016020 // membrane // inferred from electronic annotation /// 0016021 // integral to membrane // inferred from electronic annotation /// 0016021 // integral to membrane // inferred from sequence or structural similarity	---	---	---	FBpp0075493 // span:12-34,60-82,95-117,241-263 // numtm:4 /// FBpp0075494 // span:2-24,52-74,87-109,233-255 // numtm:4	---	This probe set was annotated using the Matching Probes based pipeline to a Entrez Gene identifier using 2 transcripts. // false // Matching Probes // A	NM_168558(14),NM_168559(14)	BT023292 // Drosophila melanogaster IP02440 full insert cDNA. // gb // 14 // --- /// FBtr0075751 // type=mRNA; loc=3L:join(13836961..13837017,13837115..13838151); ID=FBtr0075751; name=Tsp68C-RA; dbxref=FlyBase:FBtr0075751,FlyBase_Annotation_IDs:CG32136-RA,REFSEQ:NM_168558; score=14; score_text=Strongly Supported; MD5=f3defc8762c959bb5e87b09b11f66798; length=1094; parent=FBgn0043550; release=r5.31…	---
1623097_at	Drosophila_2 Array	Drosophila melanogaster	Jun 9, 2011	Consensus sequence	Flybase	CG31920-RB	CG31920-RB /FEA=BDGP /GEN=CG31920 /DB_XREF=CG31920 FBgn0051920 /SEG=chr2L:-325519,329761 /MAP=21C1-21C1 /LEN=1711 /DEF=(CG31920 gene symbol:CG31920 FLAGGED_PROBLEMATIC FBgn0051920 )	CG31920-RB	---	---	March 2006 (FlyBase/BDGP 5.3)	chr2L:325519-329761 (-) // 100.0 //	---	CG31920	---	full length	FBgn0051920	319026	Q8SZU1	---	---	NP_722626	NM_164379	FBgn0051920	---	---	---	---	---	---	---	---	---	---	---	---	This probe set was annotated using the Matching Probes based pipeline to a Entrez Gene identifier using 2 transcripts. // false // Matching Probes // A	AY070508(14),NM_164379(14)	AY070508 // Drosophila melanogaster GH10778 full length cDNA. // gb // 14 // --- /// FBtr0078097 // type=mRNA; loc=2L:complement(325520..326061,328593..329761); ID=FBtr0078097; name=CG31920-RB; dbxref=FlyBase:FBtr0078097,FlyBase_Annotation_IDs:CG31920-RB,REFSEQ:NM_164379; score=11; score_text=Strongly Supported; MD5=3dc1db6994fa5e2892de5848e1badf1e; length=1711; parent=FBgn0051920; release=r5.31;…	SNAP00000020243 // ensembl // 1 // Cross Hyb Matching Probes /// GENSCAN00000032299 // ensembl // 1 // Cross Hyb Matching Probes
1623098_at	Drosophila_2 Array	Drosophila melanogaster	Jun 9, 2011	Consensus sequence	Flybase	CG30323-RA	CG30323-RA /FEA=BDGP /GEN=CG30323 /DB_XREF=CG30323 FBgn0050323 /SEG=chr2R:+12917161,12917986 /MAP=54F1-54F3 /LEN=825 /DEF=(CG30323 gene symbol:CG30323 FBgn0050323 )	CG30323-RA	---	---	March 2006 (FlyBase/BDGP 5.3)	chr2R:13740941-13741766 (+) // 100.0 //	---	CG30323	---	full length	FBgn0050323	246539	A1ZB07	EC:3.4.21.-	---	NP_725729	NM_166256	FBgn0050323	---	---	---	---	---	0006508 // proteolysis // inferred from electronic annotation	---	0003824 // catalytic activity // inferred from electronic annotation /// 0004252 // serine-type endopeptidase activity // inferred from electronic annotation	---	---	---	---	This probe set was annotated using the Matching Probes based pipeline to a Entrez Gene identifier using 1 transcripts. // false // Matching Probes // A	NM_166256(14)	FBtr0273321 // type=mRNA; loc=2R:13740846..13741766; ID=FBtr0273321; name=CG30323-RB; dbxref=FlyBase:FBtr0273321,FlyBase_Annotation_IDs:CG30323-RB,REFSEQ:NM_166256; score=6; score_text=Moderately Supported; MD5=1d73eca19984e0b9c5ad5d41daebc4aa; length=921; parent=FBgn0050323; release=r5.31; species=Dmel; gene:FBgn0050323 // flybase // 14 // --- /// FBtr0273321 // cdna:known chromosome:BDGP5.25:2R…	BT011428 // gb // 5 // Cross Hyb Matching Probes /// SNAP00000018404 // ensembl // 8 // Cross Hyb Matching Probes
1623099_at	Drosophila_2 Array	Drosophila melanogaster	Jun 9, 2011	Consensus sequence	Flybase	HDC12020	HDC12020 /FEA=HDP /SEG=chr3R:+1767723,1769310	HDC12020	---	---	March 2006 (FlyBase/BDGP 5.3)	chr3R:1767726-1768689 (+) // 97.38 //	---	---	---	---	---	---	---	---	---	---	---	---	---	---	---	---	---	---	---	---	---	---	---	---	This probe set was annotated using the Design Representative Id based pipeline to a Flybase identifier using 1 transcripts. // false // Design Representative Id // R	HDC12020	HDC12020 // --- // fb // --- // ---	---
1623100_at	Drosophila_2 Array	Drosophila melanogaster	Jun 9, 2011	Consensus sequence	Flybase	CG6582-RA	CG6582-RA /FEA=BDGP /GEN=Aac11 /DB_XREF=CG6582 FBgn0027885 /SEG=chr2L:-17453573,17455969 /MAP=36C9-36C9 /LEN=1877 /DEF=(CG6582 gene symbol:Aac11 FBgn0027885 (GO:0006916 anti-apoptosis) (GO:0008189 apoptosis inhibitor))	CG6582-RA	---	---	March 2006 (FlyBase/BDGP 5.3)	chr2L:17475494-17477886 (-) // 99.79 //	Aac11	Aac11	---	full length	FBgn0027885	35053	Q9V431	---	---	NP_477454	NM_058106	FBgn0027885	---	---	---	---	---	0006915 // apoptosis // inferred from electronic annotation /// 0006916 // anti-apoptosis // inferred from sequence or structural similarity /// 0006916 // anti-apoptosis // inferred from mutant phenotype /// 0043066 // negative regulation of apoptosis // inferred from genetic interaction	0005634 // nucleus // inferred from electronic annotation /// 0005634 // nucleus // inferred from sequence or structural similarity	0005488 // binding // inferred from electronic annotation /// 0005515 // protein binding // inferred from physical interaction	---	---	---	---	This probe set was annotated using the Matching Probes based pipeline to a Entrez Gene identifier using 2 transcripts. // false // Matching Probes // A	AF160921(14),NM_058106(14)	AF160921 // Drosophila melanogaster clone LD09852 BcDNA.LD09852 (BcDNA.LD09852) mRNA, complete cds. // gb // 14 // --- /// FBtr0081001 // type=mRNA; loc=2L:complement(17475491..17475842,17475910..17476096,17476159..17476361,17476417..17476617,17476693..17477226,17477399..17477560,17477649..17477886); ID=FBtr0081001; name=Aac11-RA; dbxref=FlyBase:FBtr0081001,FlyBase_Annotation_IDs:CG6582-RA,REFSEQ…	---
1623101_at	Drosophila_2 Array	Drosophila melanogaster	Jun 9, 2011	Consensus sequence	Flybase	CG7035-RB	CG7035-RB /FEA=BDGP /GEN=Cbp80 /DB_XREF=CG7035 FBgn0022942 /SEG=chrX:+4390633,4398872 /MAP=4C11-4C11 /LEN=3265 /DEF=(CG7035 gene symbol:Cbp80 FBgn0022942 (GO:0005681 spliceosome complex) (GO:0005846 snRNA cap binding complex) (GO:0005634 nucleus) (GO:0000339 RNA cap binding) (GO:0006371 mRNA splicing))	CG7035-RB	---	---	March 2006 (FlyBase/BDGP 5.3)	chrX:4544053-4552292 (+) // 100.0 //	cap binding protein 80	Cbp80	---	full length	FBgn0022942	44409	Q7K4N3	---	---	NP_524750 /// NP_726938	NM_080011 /// NM_167012	FBgn0022942	---	---	---	---	---	0000398 // nuclear mRNA splicing, via spliceosome // inferred by curator /// 0000398 // nuclear mRNA splicing, via spliceosome // inferred from sequence or structural similarity /// 0006370 // mRNA capping // inferred from electronic annotation /// 0006397 // mRNA processing // inferred from electronic annotation /// 0008380 // RNA splicing // inferred from electronic annotation /// 0016070 // RN…	0005634 // nucleus // inferred from sequence or structural similarity /// 0005634 // nucleus // inferred from electronic annotation /// 0005846 // nuclear cap binding complex // inferred from sequence or structural similarity /// 0071011 // precatalytic spliceosome // inferred from direct assay /// 0071013 // catalytic step 2 spliceosome // inferred from direct assay	0000339 // RNA cap binding // inferred from sequence or structural similarity /// 0005488 // binding // inferred from electronic annotation /// 0005515 // protein binding // inferred from electronic annotation /// 0005515 // protein binding // inferred from physical interaction	---	---	---	---	This probe set was annotated using the Matching Probes based pipeline to a Entrez Gene identifier using 1 transcripts. // false // Matching Probes // A	NM_080011(14)	AJ238970 // Drosophila melanogaster mRNA for cap binding protein 80 (Cbp80). // gb // 14 // --- /// FBtr0070684 // type=mRNA; loc=X:join(4544054..4544405,4544465..4545803,4545865..4545968,4550616..4551104,4551174..4551298,4551369..4551557,4551626..4552292); ID=FBtr0070684; name=Cbp80-RB; dbxref=FlyBase:FBtr0070684,FlyBase_Annotation_IDs:CG7035-RB,REFSEQ:NM_080011; score=15; score_text=Strongly Su…	---
1623102_at	Drosophila_2 Array	Drosophila melanogaster	Jun 9, 2011	Consensus sequence	Flybase	CG2227-RA	CG2227-RA /FEA=BDGP /GEN=Gip /DB_XREF=CG2227 FBgn0011770 /SEG=chrX:-10068773,10069757 /MAP=9B7-9B7 /LEN=984 /DEF=(CG2227 gene symbol:Gip FBgn0011770 )	CG2227-RA	---	---	March 2006 (FlyBase/BDGP 5.3)	chrX:10222898-10223882 (-) // 100.0 //	GIP-like	Gip	---	full length	FBgn0011770	31960	P36951	---	---	NP_511106	NM_078551	FBgn0011770	---	---	---	---	---	---	---	0005515 // protein binding // inferred from physical interaction /// 0008903 // hydroxypyruvate isomerase activity // inferred from electronic annotation /// 0016853 // isomerase activity // inferred from electronic annotation	---	---	---	---	This probe set was annotated using the Matching Probes based pipeline to a Entrez Gene identifier using 3 transcripts. // false // Matching Probes // A	AY071075(14),M18635(11),NM_078551(14)	AY071075 // Drosophila melanogaster RE14575 full length cDNA. // gb // 14 // --- /// FBtr0071472 // type=mRNA; loc=X:complement(10222910..10223882); ID=FBtr0071472; name=Gip-RA; dbxref=FlyBase:FBtr0071472,FlyBase_Annotation_IDs:CG2227-RA,REFSEQ:NM_078551,REFSEQ:NM_078551; score=11; score_text=Strongly Supported; MD5=c6cedf62826fd7141c9c12d7a874230b; length=973; parent=FBgn0011770; release=r5.31; …	---
1623103_at	Drosophila_2 Array	Drosophila melanogaster	Jun 9, 2011	Consensus sequence	Flybase	CG14946-RA	CG14946-RA /FEA=BDGP /GEN=CG14946 /DB_XREF=CG14946 FBgn0032405 /SEG=chr2L:-12052477,12053610 /MAP=33C2-33C2 /LEN=900 /DEF=(CG14946 gene symbol:CG14946 FBgn0032405 (GO:0016491 oxidoreductase))	CG14946-RA	---	---	March 2006 (FlyBase/BDGP 5.3)	chr2L:12063606-12064739 (-) // 100.0 //	---	CG14946	---	full length	FBgn0032405	34627	Q5BID6 /// Q9VKB8	EC:1.-.-.-	---	NP_001033900	NM_001038811	FBgn0032405	---	---	---	---	---	0008152 // metabolic process // inferred from electronic annotation /// 0055114 // oxidation reduction // inferred from electronic annotation	---	0003824 // catalytic activity // inferred from electronic annotation /// 0005488 // binding // inferred from electronic annotation /// 0016491 // oxidoreductase activity // inferred from sequence or structural similarity /// 0016491 // oxidoreductase activity // inferred from electronic annotation	---	---	---	---	This probe set was annotated using the Matching Probes based pipeline to a Entrez Gene identifier using 1 transcripts. // false // Matching Probes // A	NM_001038811(13)	BT021288 // Drosophila melanogaster RE32747 full insert cDNA. // gb // 13 // --- /// FBtr0302029 // type=mRNA; loc=2L:complement(12063523..12063870,12063929..12064289,12064350..12064504,12064566..12064719,12065270..12066772); ID=FBtr0302029; name=CG14946-RC; dbxref=REFSEQ:NM_001038811,FlyBase:FBtr0302029,FlyBase_Annotation_IDs:CG14946-RC; score=10; score_text=Strongly Supported; MD5=c9083bc43e300…	---
1623104_at	Drosophila_2 Array	Drosophila melanogaster	Jun 9, 2011	Consensus sequence	Flybase	CG32438-RA	CG32438-RA /FEA=BDGP /GEN=Smc5 /DB_XREF=CG32438 FBgn0052438 /SEG=chr3L:+21486554,21490802 /MAP=78D6-78D7 /LEN=3346 /DEF=(CG32438 gene symbol:Smc5 synonyms:(CG7783) FBgn0052438 (GO:0005676 condensin complex) (GO:0000070 mitotic chromosome segregation) (GO:0007067 mitosis))	CG32438-RA	---	---	March 2006 (FlyBase/BDGP 5.3)	chr3L:21562376-21566624 (+) // 100.0 //	Smc5	Smc5	---	full length	FBgn0052438	326215	Q7KTV9 /// Q7YU66 /// Q8IPT2 /// Q8T386 /// Q95S77 /// Q9VP12	---	---	NP_649334 /// NP_730660 /// NP_996141	NM_141077 /// NM_168924 /// NM_206419	FBgn0052438	---	---	---	---	---	0000070 // mitotic sister chromatid segregation // non-traceable author statement /// 0007067 // mitosis // non-traceable author statement	0000796 // condensin complex // non-traceable author statement /// 0005634 // nucleus // inferred from sequence or structural similarity /// 0005694 // chromosome // inferred from electronic annotation	0005524 // ATP binding // inferred from electronic annotation	---	IPR003395 // SMC protein, N-terminal // 3.9E-6	---	---	This probe set was annotated using the Matching Probes based pipeline to a Entrez Gene identifier using 1 transcripts. // false // Matching Probes // A	NM_141077(14)	AY060925 // Drosophila melanogaster GM06601 full length cDNA. // gb // 14 // --- /// FBtr0078372 // type=mRNA; loc=3L:join(21562309..21562552,21562621..21562993,21563057..21563235,21563357..21563603,21563820..21564107,21564162..21564263,21564322..21564530,21564590..21564753,21564832..21565161,21565217..21565715,21565786..21566407,21566468..21566623); ID=FBtr0078372; name=Smc5-RA; dbxref=FlyBase:F…	AJ441108 // gb // 2 // Cross Hyb Matching Probes /// NM_206419 // refseq // 2 // Cross Hyb Matching Probes /// NM_168924 // refseq // 2 // Cross Hyb Matching Probes /// FBtr0301600 // flybase // 2 // Cross Hyb Matching Probes /// FBtr0301601 // flybase // 2 // Cross Hyb Matching Probes /// FBtr0301601 // ensembl // 2 // Cross Hyb Matching Probes /// FBtr0301600 // ensembl // 2 // Cross Hyb Matchi…
1623105_at	Drosophila_2 Array	Drosophila melanogaster	Jun 9, 2011	Consensus sequence	Flybase	CG18672-RA	CG18672-RA /FEA=BDGP /GEN=CG18672 /DB_XREF=CG18672 FBgn0040628 /SEG=chr3R:+27075759,27076734 /MAP=100B4-100B4 /LEN=708 /DEF=(CG18672 gene symbol:CG18672 FBgn0040628 )	CG18672-RA	---	---	March 2006 (FlyBase/BDGP 5.3)	chr3R:27086393-27087368 (+) // 100.0 //	---	CG18672	---	full length	FBgn0040628	50101	B9ER07 /// Q9V9Y7	EC:4.2.1.1	---	NP_652276	NM_144019	FBgn0040628	---	---	---	---	---	0006730 // one-carbon metabolic process // inferred from electronic annotation	---	0004089 // carbonate dehydratase activity // inferred from electronic annotation /// 0005515 // protein binding // inferred from physical interaction /// 0008270 // zinc ion binding // inferred from electronic annotation /// 0016829 // lyase activity // inferred from electronic annotation /// 0046872 // metal ion binding // inferred from electronic annotation	---	---	---	---	This probe set was annotated using the Matching Probes based pipeline to a Entrez Gene identifier using 1 transcripts. // false // Matching Probes // A	NM_144019(14)	BT058082 // Drosophila melanogaster MIP04676 full insert cDNA. // gb // 14 // --- /// FBtr0085762 // type=mRNA; loc=3R:join(27086394..27086493,27086704..27086966,27087024..27087368); ID=FBtr0085762; name=CG18672-RA; dbxref=FlyBase:FBtr0085762,FlyBase_Annotation_IDs:CG18672-RA,REFSEQ:NM_144019; score=6; score_text=Moderately Supported; MD5=5503d6c72b9425d4c12d15d20f7cf26f; length=708; parent=FBgn0…	---
1623106_s_at	Drosophila_2 Array	Drosophila melanogaster	Jun 9, 2011	Consensus sequence	Flybase	CG7583-RA	CG7583-RA /FEA=BDGP /GEN=CtBP /DB_XREF=CG7583 FBgn0020496 /SEG=chr3R:+8837406,8847484 /MAP=87D8-87D9 /LEN=1588 /DEF=(CG7583 gene symbol:CtBP FBgn0020496 (GO:0008022 protein C-terminus binding) (GO:0003714 transcription co-repressor) (GO:0000122 negative regulation of transcription from Pol II promoter) (GO:0005634 nucleus))	CG7583-RA	---	---	March 2006 (FlyBase/BDGP 5.3)	chr3R:8837387-8847461 (+) // 99.75 //	C-terminal Binding Protein	CtBP	---	full length	FBgn0020496	41602	A4V2S3 /// O46036	EC:1.1.1.-	---	NP_001014617 /// NP_524336 /// NP_731762 /// NP_731763 /// NP_731764	NM_001014617 /// NM_079612 /// NM_169490 /// NM_169491 /// NM_169492	FBgn0020496	---	---	---	---	---	0000122 // negative regulation of transcription from RNA polymerase II promoter // traceable author statement /// 0001700 // embryonic development via the syncytial blastoderm // inferred from mutant phenotype /// 0006350 // transcription // inferred from electronic annotation /// 0008152 // metabolic process // inferred from electronic annotation /// 0016055 // Wnt receptor signaling pathway // …	0005634 // nucleus // inferred from direct assay /// 0005634 // nucleus // non-traceable author statement /// 0005634 // nucleus // inferred from electronic annotation	0003713 // transcription coactivator activity // inferred from direct assay /// 0003714 // transcription corepressor activity // inferred from mutant phenotype /// 0003714 // transcription corepressor activity // non-traceable author statement /// 0003714 // transcription corepressor activity // traceable author statement /// 0003824 // catalytic activity // inferred from electronic annotation //…	---	---	---	---	This probe set was annotated using the Matching Probes based pipeline to a Entrez Gene identifier using 6 transcripts. // false // Matching Probes // A	AY069170(14),NM_001014617(12),NM_079612(14),NM_169490(14),NM_169491(14),NM_169492(14)	AB011840 // Drosophila melanogaster mRNA for CtBP, complete cds. // gb // 12 // --- /// AY069170 // Drosophila melanogaster GH20987 full length cDNA. // gb // 14 // --- /// FBtr0082699 // type=mRNA; loc=3R:join(8837388..8837470,8845064..8845536,8845618..8845923,8846576..8846836,8846898..8847038,8847142..8847465); ID=FBtr0082699; name=CtBP-RA; dbxref=FlyBase_Annotation_IDs:CG7583-RA,FlyBase:FBtr00…	---
1623107_at	Drosophila_2 Array	Drosophila melanogaster	Jun 9, 2011	Consensus sequence	Flybase	CG10459-RA	CG10459-RA /FEA=BDGP /GEN=CG10459 /DB_XREF=CG10459 FBgn0033440 /SEG=chr2R:+4768270,4769171 /MAP=46B1-46B1 /LEN=901 /DEF=(CG10459 gene symbol:CG10459 FBgn0033440 (GO:0005071 transmembrane receptor protein serinethreonine kinase signaling protein))	CG10459-RA	---	---	March 2006 (FlyBase/BDGP 5.3)	chr2R:5595143-5596044 (+) // 100.0 //	---	CG10459	---	full length	FBgn0033440	36000	A1Z7Y4 /// Q3ZAL0	---	---	NP_610513	NM_136669	FBgn0033440	---	---	---	---	---	---	---	0005071 // transmembrane receptor protein serine/threonine kinase signaling protein activity // inferred from sequence or structural similarity	---	---	---	---	This probe set was annotated using the Matching Probes based pipeline to a Entrez Gene identifier using 1 transcripts. // false // Matching Probes // A	NM_136669(14)	BT023859 // Drosophila melanogaster IP09508 full insert cDNA. // gb // 14 // --- /// FBtr0088468 // type=mRNA; loc=2R:5595076..5596227; ID=FBtr0088468; name=CG10459-RA; dbxref=FlyBase:FBtr0088468,FlyBase_Annotation_IDs:CG10459-RA,REFSEQ:NM_136669,REFSEQ:NM_136669; score=15; score_text=Strongly Supported; MD5=11b42d94a8f788e0715b851a5b9a559c; length=1152; parent=FBgn0033440; release=r5.31; species…	---
1623108_at	Drosophila_2 Array	Drosophila melanogaster	Jun 9, 2011	Consensus sequence	Flybase	CG3183-RA	CG3183-RA /FEA=BDGP /GEN=geminin /DB_XREF=CG3183 FBgn0033081 /SEG=chr2R:-1716355,1717352 /MAP=42C2-42C3 /LEN=997 /DEF=(CG3183 gene symbol:geminin FBgn0033081 (GO:0000074 regulation of cell cycle) (GO:0003677 DNA binding) (GO:0008156 negative regulation of DNA replication))	CG3183-RA	---	---	March 2006 (FlyBase/BDGP 5.3)	chr2R:2542958-2543955 (-) // 100.0 //	geminin	geminin	---	full length	FBgn0033081	35563	Q7JX41	---	---	NP_610218	NM_136374	FBgn0033081	---	---	---	---	---	0007113 // endomitotic cell cycle // inferred from mutant phenotype /// 0007307 // eggshell chorion gene amplification // traceable author statement /// 0008156 // negative regulation of DNA replication // inferred from direct assay /// 0008156 // negative regulation of DNA replication // inferred from mutant phenotype /// 0008156 // negative regulation of DNA replication // non-traceable author …	0005634 // nucleus // inferred from direct assay	0003677 // DNA binding // non-traceable author statement	---	---	---	---	This probe set was annotated using the Matching Probes based pipeline to a Entrez Gene identifier using 2 transcripts. // false // Matching Probes // A	AF407275(12),NM_136374(14)	AF407275 // Drosophila melanogaster geminin mRNA, complete cds. // gb // 12 // --- /// FBtr0086147 // type=mRNA; loc=2R:complement(2542968..2543955); ID=FBtr0086147; name=geminin-RA; dbxref=FlyBase:FBtr0086147,FlyBase_Annotation_IDs:CG3183-RA,REFSEQ:NM_136374; score=11; score_text=Strongly Supported; MD5=e2f280f8787319bb24e334dadc0c5e7b; length=988; parent=FBgn0033081; release=r5.31; species=Dmel…	SNAP00000018062 // ensembl // 8 // Cross Hyb Matching Probes /// GENSCAN00000033756 // ensembl // 8 // Cross Hyb Matching Probes
1623109_at	Drosophila_2 Array	Drosophila melanogaster	Jun 9, 2011	Consensus sequence	Flybase	CG4593-RA	CG4593-RA /FEA=BDGP /GEN=CG4593 /DB_XREF=CG4593 FBgn0029929 /SEG=chrX:+6754278,6755388 /MAP=6E4-6E6 /LEN=1110 /DEF=(CG4593 gene symbol:CG4593 FBgn0029929 )	CG4593-RA	---	---	March 2006 (FlyBase/BDGP 5.3)	chrX:6907935-6909045 (+) // 100.0 //	---	CG4593	---	full length	FBgn0029929	31649	A9YJI6 /// Q8SYD7 /// Q9W3T2	---	---	NP_572377	NM_132149	FBgn0029929	---	---	---	---	---	---	---	---	---	---	---	---	This probe set was annotated using the Matching Probes based pipeline to a Entrez Gene identifier using 1 transcripts. // false // Matching Probes // A	NM_132149(14)	AY071614 // Drosophila melanogaster RE66240 full length cDNA. // gb // 14 // --- /// FBtr0071009 // type=mRNA; loc=X:6907936..6909042; ID=FBtr0071009; name=CG4593-RA; dbxref=FlyBase:FBtr0071009,FlyBase_Annotation_IDs:CG4593-RA,REFSEQ:NM_132149,REFSEQ:NM_132149; score=15; score_text=Strongly Supported; MD5=5a95706cfd8a05390f0307b2a1814327; length=1107; parent=FBgn0029929; release=r5.31; species=Dm…	SNAP00000017844 // ensembl // 4 // Cross Hyb Matching Probes /// GENSCAN00000024625 // ensembl // 4 // Cross Hyb Matching Probes
1623110_s_at	Drosophila_2 Array	Drosophila melanogaster	Jun 9, 2011	Consensus sequence	Flybase	S.C2R000892	S.C2R000892 /FEA=fgenesh /SEG=chr2R:+6661700,6662617	S.C2R000892	---	---	March 2006 (FlyBase/BDGP 5.3)	chr2R:7484492-7485409 (+) // 100.0 //	---	---	---	---	---	---	---	---	---	---	---	---	---	---	---	---	---	---	---	---	---	---	---	---	This probe set was annotated using the Design Representative Id based pipeline to a Flybase identifier using 1 transcripts. // false // Design Representative Id // R	S.C2R000892	S.C2R000892 // --- // fb // --- // ---	---
1623111_at	Drosophila_2 Array	Drosophila melanogaster	Jun 9, 2011	Consensus sequence	Flybase	CG14362-RA	CG14362-RA /FEA=BDGP /GEN=CG14362 /DB_XREF=CG14362 FBgn0038186 /SEG=chr3R:-9680401,9681190 /MAP=88A1-88A1 /LEN=621 /DEF=(CG14362 gene symbol:CG14362 FBgn0038186 )	CG14362-RA	---	---	March 2006 (FlyBase/BDGP 5.3)	chr3R:9680382-9681171 (-) // 100.0 //	---	CG14362	---	full length	FBgn0038186	41695	Q4QQ15 /// Q9VFQ4	---	---	NP_650320	NM_142063	FBgn0038186	---	---	---	---	---	---	---	0005509 // calcium ion binding // inferred from electronic annotation /// 0005515 // protein binding // inferred from physical interaction	---	---	---	---	This probe set was annotated using the Matching Probes based pipeline to a Entrez Gene identifier using 1 transcripts. // false // Matching Probes // A	NM_142063(14)	BT023601 // Drosophila melanogaster IP06685 full insert cDNA. // gb // 14 // --- /// FBtr0082881 // type=mRNA; loc=3R:complement(9680321..9680648,9680761..9681030,9681087..9681176); ID=FBtr0082881; name=CG14362-RA; dbxref=FlyBase:FBtr0082881,FlyBase_Annotation_IDs:CG14362-RA,REFSEQ:NM_142063; score=11; score_text=Strongly Supported; MD5=cc0662aca906a1994945710dfe7382f6; length=688; parent=FBgn003…	GENSCAN00000028980 // ensembl // 6 // Cross Hyb Matching Probes
1623112_at	Drosophila_2 Array	Drosophila melanogaster	Jun 9, 2011	Consensus sequence	Flybase	CG4509-RB	CG4509-RB /FEA=BDGP /GEN=CG4509 /DB_XREF=CG4509 FBgn0037840 /SEG=chr3R:+6668529,6674242 /MAP=86C7-86C7 /LEN=4406 /DEF=(CG4509 gene symbol:CG4509 synonyms:(CG31393 CG31425 CG33112) FBgn0037840 (GO:0016339 calcium-dependent cell-cell adhesion) (GO:0005887 integral to plasma membrane) (GO:0008014 calcium-dependent cell adhesion molecule))	CG4509-RB	---	---	March 2006 (FlyBase/BDGP 5.3)	chr3R:6668511-6674224 (+) // 100.0 //	CG4509	Cad86C	---	full length	FBgn0261053	41302	B3GN10 /// Q95SX1 /// Q9I7K2 /// Q9VGW1	---	---	NP_788635	NM_176458	FBgn0261053	---	---	---	---	---	0007155 // cell adhesion // inferred from electronic annotation /// 0007156 // homophilic cell adhesion // inferred from electronic annotation /// 0008360 // regulation of cell shape // inferred from mutant phenotype /// 0016339 // calcium-dependent cell-cell adhesion // inferred from sequence or structural similarity /// 0016339 // calcium-dependent cell-cell adhesion // non-traceable author sta…	0005886 // plasma membrane // inferred from electronic annotation /// 0005887 // integral to plasma membrane // inferred from sequence or structural similarity /// 0016020 // membrane // inferred from electronic annotation /// 0016021 // integral to membrane // non-traceable author statement /// 0016021 // integral to membrane // inferred from electronic annotation /// 0035003 // subapical comple…	0005509 // calcium ion binding // inferred from electronic annotation /// 0005515 // protein binding // inferred from physical interaction	---	---	---	---	This probe set was annotated using the Matching Probes based pipeline to a Entrez Gene identifier using 1 transcripts. // false // Matching Probes // A	NM_176458(14)	EU707853 // Drosophila melanogaster cadherin (Cad86C) mRNA, complete cds. // gb // 14 // --- /// FBtr0301933 // type=mRNA; loc=3R:join(6652801..6653718,6663579..6664372,6664972..6665055,6665150..6665275,6665344..6665493,6665550..6665664,6667514..6667706,6668574..6669891,6669955..6670085,6670752..6670842,6671301..6671497,6671567..6674752); ID=FBtr0301933; name=Cad86C-RC; dbxref=REFSEQ:NM_176458,Fl…	---
1623113_at	Drosophila_2 Array	Drosophila melanogaster	Jun 9, 2011	Consensus sequence	Flybase	CG13167-RA	CG13167-RA /FEA=BDGP /GEN=CG13167 /DB_XREF=CG13167 FBgn0033706 /SEG=chr2R:+7321994,7323415 /MAP=48F1-48F1 /LEN=1346 /DEF=(CG13167 gene symbol:CG13167 FBgn0033706 (GO:0003936 hydrogen-transporting two-sector ATPase) (GO:0006818 hydrogen transport) (GO:0000221 hydrogen-transporting ATPase V1 domain))	CG13167-RA	---	---	March 2006 (FlyBase/BDGP 5.3)	chr2R:8144786-8146207 (+) // 100.0 //	Vacuolar H[+] ATPase subunit 36-2	Vha36-2	---	full length	FBgn0033706	36328	A1Z8V7 /// Q8T8S0	EC:3.6.3.14 /// EC:3.6.3.6	---	NP_610753	NM_136909	FBgn0033706	---	---	---	---	---	0015986 // ATP synthesis coupled proton transport // inferred from electronic annotation /// 0015992 // proton transport // inferred from sequence or structural similarity	0000221 // vacuolar proton-transporting V-type ATPase, V1 domain // inferred from sequence or structural similarity /// 0033178 // proton-transporting two-sector ATPase complex, catalytic domain // inferred from electronic annotation	0008553 // hydrogen-exporting ATPase activity, phosphorylative mechanism // inferred from sequence or structural similarity /// 0008553 // hydrogen-exporting ATPase activity, phosphorylative mechanism // inferred from electronic annotation /// 0016787 // hydrolase activity // inferred from electronic annotation /// 0042626 // ATPase activity, coupled to transmembrane movement of substances // inf…	---	---	---	---	This probe set was annotated using the Matching Probes based pipeline to a Entrez Gene identifier using 1 transcripts. // false // Matching Probes // A	NM_136909(14)	FBtr0088000 // type=mRNA; loc=2R:join(8144787..8145384,8145460..8146207); ID=FBtr0088000; name=Vha36-2-RA; dbxref=FlyBase:FBtr0088000,FlyBase_Annotation_IDs:CG13167-RA,REFSEQ:NM_136909; score=15; score_text=Strongly Supported; MD5=e067e427397f45ac4dc21371d5b5fea6; length=1346; parent=FBgn0033706; release=r5.31; species=Dmel; gene:FBgn0033706 // flybase // 14 // --- /// FBtr0088000 // cdna:known c…	---
1623114_at	Drosophila_2 Array	Drosophila melanogaster	Jun 9, 2011	Consensus sequence	Flybase	HDC13417	HDC13417 /FEA=HDP /SEG=chr3R:+9327620,9328351	HDC13417	---	---	March 2006 (FlyBase/BDGP 5.3)	chr3R:9327601-9328332 (+) // 100.0 //	---	---	---	---	---	---	---	---	---	---	---	---	---	---	---	---	---	---	---	---	---	---	---	---	This probe set was annotated using the Matching Probes based pipeline to a ENSEMBL identifier using 1 transcripts. // false // Matching Probes // A	GENSCAN00000037042(11)	GENSCAN00000037042 // cdna:Genscan chromosome:BDGP5.25:3R:9327814:9328331:1 // ensembl // 11 // ---	---
1623115_at	Drosophila_2 Array	Drosophila melanogaster	Jun 9, 2011	Consensus sequence	Flybase	CG14071-RA	CG14071-RA /FEA=BDGP /GEN=CG14071 /DB_XREF=CG14071 FBgn0032312 /SEG=chr2L:-10880776,10881187 /MAP=32B3-32B3 /LEN=411 /DEF=(CG14071 gene symbol:CG14071 FBgn0032312 )	CG14071-RA	---	---	March 2006 (FlyBase/BDGP 5.3)	chr2L:10888367-10888778 (-) // 100.0 //	---	CG14071	---	full length	FBgn0032312	34507	Q9VKN5	---	---	NP_609466	NM_135622	FBgn0032312	---	---	---	---	---	---	---	0005515 // protein binding // inferred from physical interaction	---	---	---	---	This probe set was annotated using the Matching Probes based pipeline to a Entrez Gene identifier using 3 transcripts. // false // Matching Probes // A	BT022944(14),BT072899(14),NM_135622(14)	BT022944 // Drosophila melanogaster IP04277 full insert cDNA. // gb // 14 // --- /// BT072899 // Drosophila melanogaster MIP08374 full insert cDNA. // gb // 14 // --- /// FBtr0080178 // type=mRNA; loc=2L:complement(10888266..10888903); ID=FBtr0080178; name=CG14071-RA; dbxref=FlyBase:FBtr0080178,FlyBase_Annotation_IDs:CG14071-RA,REFSEQ:NM_135622,REFSEQ:NM_135622; score=9; score_text=Strongly Suppo…	---
1623116_at	Drosophila_2 Array	Drosophila melanogaster	Jun 9, 2011	Consensus sequence	Flybase	HDC19639	HDC19639 /FEA=HDP /SEG=chrX:+18724149,18725680	HDC19639	---	---	March 2006 (FlyBase/BDGP 5.3)	chrX:18887223-18888754 (+) // 100.0 //	---	---	---	---	---	---	---	---	---	---	---	---	---	---	---	---	---	---	---	---	---	---	---	---	This probe set was annotated using the Design Representative Id based pipeline to a Flybase identifier using 1 transcripts. // false // Design Representative Id // R	HDC19639	HDC19639 // --- // fb // --- // ---	---
1623117_at	Drosophila_2 Array	Drosophila melanogaster	Jun 9, 2011	Consensus sequence	Flybase	CG31781-RB	CG31781-RB /FEA=BDGP /GEN=CG31781 /DB_XREF=CG31781 FBgn0051781 /SEG=chr2L:+16847570,16856385 /MAP=36B3-36B3 /LEN=2316 /DEF=(CG31781 gene symbol:CG31781 synonyms:(CG15132 CG15131) FBgn0051781 )	CG31781-RB	---	---	March 2006 (FlyBase/BDGP 5.3)	chr2L:16869486-16878301 (+) // 100.0 //	---	CG31781	---	full length	FBgn0051781	35023	C1C3E5 /// Q9VJG7	---	---	NP_001162993 /// NP_609819	NM_001169522 /// NM_135975	FBgn0051781	---	---	---	---	---	---	---	---	---	---	---	---	This probe set was annotated using the Matching Probes based pipeline to a Entrez Gene identifier using 2 transcripts. // false // Matching Probes // A	NM_001169522(14),NM_135975(14)	BT081380 // Drosophila melanogaster MIP09646 full insert cDNA. // gb // 12 // --- /// FBtr0080922 // type=mRNA; loc=2L:join(16869487..16870997,16877497..16878300); ID=FBtr0080922; name=CG31781-RB; dbxref=FlyBase:FBtr0080922,FlyBase_Annotation_IDs:CG31781-RB,REFSEQ:NM_135975,REFSEQ:NM_135975; score=15; score_text=Strongly Supported; MD5=2ee6bdfbbd43b1bdb80d5abfb6bdd88e; length=2315; parent=FBgn005…	---
1623118_s_at	Drosophila_2 Array	Drosophila melanogaster	Jun 9, 2011	Consensus sequence	Flybase	HDC02629	HDC02629 /FEA=HDP /SEG=chr2L:-15139506,15140316	HDC02629	---	---	March 2006 (FlyBase/BDGP 5.3)	chr2L:15161421-15162231 (-) // 100.0 //	chaoptic-like	CG4168	---	full length	FBgn0028888	34889	Q8SZT2 /// Q9VJQ0	---	---	NP_609740	NM_135896	FBgn0028888	---	---	---	---	---	---	---	0004930 // G-protein coupled receptor activity // inferred from sequence or structural similarity /// 0005515 // protein binding // inferred from electronic annotation /// 0005515 // protein binding // inferred from physical interaction	---	---	---	---	This probe set was annotated using the Genome Target Overlap based pipeline to a Entrez Gene identifier using 1 transcripts. // false // Genome Target Overlap // B	NM_135896	AY070524 // Drosophila melanogaster GH26458 full length cDNA. // gb // 0 // chr2L:15162121-15164912(-) /// FBtr0080716 // cdna:known chromosome:BDGP5.25:2L:15162107:15178320:-1 gene:FBgn0028888 // ensembl // 0 // chr2L:15162106-15178320(-) /// FBtr0080716 // type=mRNA; loc=2L:complement(15162107..15163764,15164207..15167483,15167582..15167692,15171395..15171539,15172137..15172282,15176105..151762…	---
1623119_at	Drosophila_2 Array	Drosophila melanogaster	Jun 9, 2011	Consensus sequence	Flybase	CG12240-RB	CG12240-RB /FEA=BDGP /SEG=chr2R:-19201233,19202864	CG12240-RB	---	---	March 2006 (FlyBase/BDGP 5.3)	chr2R:20045188-20046819 (-) // 100.0 //	--- /// DnaJ-like-60	CG42568 /// DnaJ-60	---	---	FBgn0260770 /// FBgn0260775	37869 /// 8674104	P92029 /// Q8SZR5 /// Q9W1A1	---	---	NP_001163284 /// NP_001163285 /// NP_523840 /// NP_611892	NM_001169813 /// NM_001169814 /// NM_079116 /// NM_138048	FBgn0260770 /// FBgn0260775	---	---	---	---	---	0006457 // protein folding // inferred from sequence or structural similarity /// 0007275 // multicellular organismal development // inferred from electronic annotation /// 0007283 // spermatogenesis // inferred from expression pattern /// 0007283 // spermatogenesis // non-traceable author statement /// 0007283 // spermatogenesis // inferred from electronic annotation /// 0030154 // cell differen…	0016020 // membrane // not recorded /// 0016020 // membrane // inferred from electronic annotation /// 0016021 // integral to membrane // inferred from electronic annotation	0031072 // heat shock protein binding // inferred from electronic annotation /// 0051082 // unfolded protein binding // inferred from sequence or structural similarity	---	---	---	---	This probe set was annotated using the Matching Probes based pipeline to a Entrez Gene identifier using 3 transcripts. // true // Matching Probes // A	NM_138048(14),NM_001169813(14),NM_001169814(14),FBtr0301272(14),FBtr0301273(14),FBtr0301274(14),FBtr0301273(14),FBtr0301274(14),FBtr0301272(14),SNAP00000009267(11),GENSCAN00000024866(12)	FBtr0301272 // type=mRNA; loc=2R:complement(20045189..20046053,20046115..20046443,20046497..20046608,20046668..20046819); ID=FBtr0301272; name=DnaJ-60-RC; dbxref=REFSEQ:NM_138048,FlyBase:FBtr0301272,FlyBase_Annotation_IDs:CG42567-RC; score=3; score_text=Weakly Supported; MD5=e5f57548afd6ebdc3e5d1607f41b71d9; length=1458; parent=FBgn0260775; release=r5.31; species=Dmel; gene:FBgn0260775 // flybase…	---
1623120_at	Drosophila_2 Array	Drosophila melanogaster	Jun 9, 2011	Consensus sequence	Flybase	Stencil:2L:4590321:4610467:GENSCAN	Stencil:2L:4590321:4610467:GENSCAN /FEA=stencil /SEG=chr2L:+4590321,4610467	Dm.2L.1261.0	---	---	March 2006 (FlyBase/BDGP 5.3)	chr2L:4597752-4617898 (+) // 100.0 //	---	---	---	---	---	---	---	---	---	---	---	---	---	---	---	---	---	---	---	---	---	---	---	---	This probe set was annotated using the Genome Target Overlap based pipeline to a ENSEMBL identifier using 1 transcripts. // false // Genome Target Overlap // B	GENSCAN00000027706	GENSCAN00000027706 // cdna:Genscan chromosome:BDGP5.25:2L:4597753:4620319:1 // ensembl // 0 // chr2L:4597752-4620319(+)	---
1623121_at	Drosophila_2 Array	Drosophila melanogaster	Jun 9, 2011	Consensus sequence	Flybase	CG5521-RA	CG5521-RA /FEA=BDGP /GEN=CG5521 /DB_XREF=CG5521 FBgn0039466 /SEG=chr3R:+22782530,22791632 /MAP=97D11-97D12 /LEN=5877 /DEF=(CG5521 gene symbol:CG5521 FBgn0039466 )	CG5521-RA	---	---	March 2006 (FlyBase/BDGP 5.3)	chr3R:22793165-22802267 (+) // 100.0 //	---	CG5521	---	full length	FBgn0039466	43242	Q9VB98	---	---	NP_001163748 /// NP_651516	NM_001170277 /// NM_143259	FBgn0039466	---	---	---	---	---	0051056 // regulation of small GTPase mediated signal transduction // inferred from electronic annotation	0005622 // intracellular // inferred from electronic annotation	0005096 // GTPase activator activity // inferred from electronic annotation	---	---	---	---	This probe set was annotated using the Matching Probes based pipeline to a Entrez Gene identifier using 2 transcripts. // false // Matching Probes // A	NM_001170277(14),NM_143259(14)	FBtr0085069 // type=mRNA; loc=3R:join(22792652..22793271,22795407..22795517,22796374..22796545,22796605..22797571,22797632..22801698,22801755..22801951,22802011..22802267); ID=FBtr0085069; name=CG5521-RA; dbxref=FlyBase:FBtr0085069,FlyBase_Annotation_IDs:CG5521-RA,REFSEQ:NM_143259,REFSEQ:NM_143259; score=7; score_text=Moderately Supported; MD5=f48e9b0532d63b6a1d001077505c93c5; length=6391; parent…	---
1623122_at	Drosophila_2 Array	Drosophila melanogaster	Jun 9, 2011	Consensus sequence	Flybase	CG17294-RA	CG17294-RA /FEA=BDGP /GEN=CG17294 /DB_XREF=CG17294 FBgn0032032 /SEG=chr2L:+8369281,8370439 /MAP=29B3-29B3 /LEN=998 /DEF=(CG17294 gene symbol:CG17294 FBgn0032032 (GO:0003869 4-nitrophenylphosphatase))	CG17294-RA	---	---	March 2006 (FlyBase/BDGP 5.3)	chr2L:8377050-8378208 (+) // 100.0 //	---	CG17294	---	full length	FBgn0032032	34155	Q9VLM9	EC:3.1.3.41	---	NP_609219	NM_135375	FBgn0032032	---	---	---	---	---	0008152 // metabolic process // inferred from electronic annotation	---	0003869 // 4-nitrophenylphosphatase activity // inferred from sequence or structural similarity /// 0003869 // 4-nitrophenylphosphatase activity // inferred from electronic annotation /// 0005515 // protein binding // inferred from physical interaction /// 0016787 // hydrolase activity // inferred from electronic annotation	---	---	---	---	This probe set was annotated using the Matching Probes based pipeline to a Entrez Gene identifier using 2 transcripts. // false // Matching Probes // A	AY047550(14),NM_135375(14)	AY047550 // Drosophila melanogaster GH05949 full length cDNA. // gb // 14 // --- /// FBtr0079651 // type=mRNA; loc=2L:join(8377051..8377172,8377225..8377521,8377577..8377793,8377847..8378206); ID=FBtr0079651; name=CG17294-RA; dbxref=FlyBase:FBtr0079651,FlyBase_Annotation_IDs:CG17294-RA,REFSEQ:NM_135375; score=15; score_text=Strongly Supported; MD5=8c7ee79b375d321d5a5f0d69f661a1de; length=996; par…	---
1623123_at	Drosophila_2 Array	Drosophila melanogaster	Jun 9, 2011	Consensus sequence	Flybase	S.C3R003705	S.C3R003705 /FEA=fgenesh /SEG=chr3R:+27636503,27641944	S.C3R003705	---	---	March 2006 (FlyBase/BDGP 5.3)	chr3R:27647137-27652578 (+) // 100.0 //	---	---	---	---	---	---	---	---	---	---	---	---	---	---	---	---	---	---	---	---	---	---	---	---	This probe set was annotated using the Design Representative Id based pipeline to a Flybase identifier using 1 transcripts. // false // Design Representative Id // R	S.C3R003705	S.C3R003705 // --- // fb // --- // ---	---
1623124_at	Drosophila_2 Array	Drosophila melanogaster	Jun 9, 2011	Consensus sequence	Flybase	CG7376-RA	CG7376-RA /FEA=BDGP /GEN=CG7376 /DB_XREF=CG7376 FBgn0035689 /SEG=chr3L:+6133776,6138306 /MAP=65A7-65A7 /LEN=3993 /DEF=(CG7376 gene symbol:CG7376 FBgn0035689 )	CG7376-RA	---	---	March 2006 (FlyBase/BDGP 5.3)	chr3L:6167347-6171873 (+) // 99.9 //	---	CG7376	---	full length	FBgn0035689	38715	Q8IG89 /// Q95TV0 /// Q9VRV2	---	---	NP_648034	NM_139777	FBgn0035689	---	---	---	---	---	---	---	0003676 // nucleic acid binding // inferred from electronic annotation /// 0003677 // DNA binding // inferred from electronic annotation /// 0004386 // helicase activity // inferred from electronic annotation /// 0005488 // binding // inferred from electronic annotation /// 0005515 // protein binding // inferred from electronic annotation /// 0005524 // ATP binding // inferred from electronic ann…	---	IPR013105 // Tetratricopeptide TPR_2 // 2.8E-4	---	---	This probe set was annotated using the Matching Probes based pipeline to a Entrez Gene identifier using 1 transcripts. // false // Matching Probes // A	NM_139777(14)	AY058498 // Drosophila melanogaster LD03886 full length cDNA. // gb // 14 // --- /// BT001896 // Drosophila melanogaster SD19050 full insert cDNA. // gb // 10 // --- /// FBtr0076998 // type=mRNA; loc=3L:join(6167348..6167545,6167598..6168754,6168820..6169535,6169601..6170156,6170222..6170396,6170457..6170842,6170903..6171018,6171076..6171307,6171365..6171525,6171582..6171877); ID=FBtr0076998; nam…	---
1623125_at	Drosophila_2 Array	Drosophila melanogaster	Jun 9, 2011	Consensus sequence	Flybase	CG4459-RA	CG4459-RA /FEA=BDGP /GEN=CG4459 /DB_XREF=CG4459 FBgn0038753 /SEG=chr3R:-15752174,15754334 /MAP=92B8-92B8 /LEN=1899 /DEF=(CG4459 gene symbol:CG4459 FBgn0038753 (GO:0008513 organic cation porter))	CG4459-RA	---	---	March 2006 (FlyBase/BDGP 5.3)	chr3R:15752157-15754317 (-) // 100.0 //	---	CG4459	---	full length	FBgn0038753	42377	D0IQI0 /// Q9VDR9	---	---	NP_650850	NM_142593	FBgn0038753	---	---	---	---	---	0055085 // transmembrane transport // inferred from electronic annotation	---	0008513 // secondary active organic cation transmembrane transporter activity // inferred from sequence or structural similarity	---	---	FBpp0083258 // span:37-59,165-187,194-216,220-242,251-273,278-300,368-389,399-421,428-446,456-478,491-510,515-537 // numtm:12	---	This probe set was annotated using the Matching Probes based pipeline to a Entrez Gene identifier using 1 transcripts. // false // Matching Probes // A	NM_142593(14)	BT100218 // Drosophila melanogaster MIP10564 full insert cDNA. // gb // 13 // --- /// FBtr0083849 // type=mRNA; loc=3R:complement(15752158..15752708,15752764..15753390,15753532..15753686,15753752..15754317); ID=FBtr0083849; name=CG4459-RA; dbxref=FlyBase:FBtr0083849,FlyBase_Annotation_IDs:CG4459-RA,REFSEQ:NM_142593; score=11; score_text=Strongly Supported; MD5=114abaa6095af3d809a0fa3b13543d74; le…	GENSCAN00000025074 // ensembl // 8 // Cross Hyb Matching Probes
1623126_at	Drosophila_2 Array	Drosophila melanogaster	Jun 9, 2011	Consensus sequence	Flybase	CG13912-RA	CG13912-RA /FEA=BDGP /GEN=CG13912 /DB_XREF=CG13912 FBgn0035186 /SEG=chr3L:+1170218,1170989 /MAP=61F3-61F3 /LEN=704 /DEF=(CG13912 gene symbol:CG13912 FBgn0035186 )	CG13912-RA	---	---	March 2006 (FlyBase/BDGP 5.3)	chr3L:1189589-1190360 (+) // 100.0 //	---	CG13912	---	full length	FBgn0035186	38120	Q9W0K3	---	---	NP_612079	NM_138235	FBgn0035186	---	---	---	---	---	---	---	---	---	---	---	---	This probe set was annotated using the Matching Probes based pipeline to a Entrez Gene identifier using 2 transcripts. // false // Matching Probes // A	BT022087(14),NM_138235(14)	BT022087 // Drosophila melanogaster RE20371 full insert cDNA. // gb // 14 // --- /// FBtr0072625 // type=mRNA; loc=3L:join(1189590..1189824,1189892..1190472); ID=FBtr0072625; name=CG13912-RA; dbxref=FlyBase:FBtr0072625,FlyBase_Annotation_IDs:CG13912-RA,REFSEQ:NM_138235; score=15; score_text=Strongly Supported; MD5=2ad163c4b8296e3a7ce7f0c922e9af8a; length=816; parent=FBgn0035186; release=r5.31; sp…	---
1623127_a_at	Drosophila_2 Array	Drosophila melanogaster	Jun 9, 2011	Consensus sequence	Flybase	CG32853-RB	CG32853-RB /FEA=BDGP /GEN=CG32853 /DB_XREF=CG32853 FBgn0052853 /SEG=chr3R:+9179413,9180599 /MAP=87E7-87E7 /LEN=1072 /DEF=(CG32853 gene symbol:CG32853 FBgn0052853 )	CG32853-RB	---	---	March 2006 (FlyBase/BDGP 5.3)	chr3R:9179394-9180580 (+) // 100.0 //	Mth-like 12	mthl12	---	full length	FBgn0045442	261599	P83119	---	---	NP_731791	NM_169508	FBgn0045442	---	---	---	---	---	0006950 // response to stress // inferred from sequence or structural similarity /// 0006950 // response to stress // inferred from electronic annotation /// 0007165 // signal transduction // inferred from electronic annotation /// 0007166 // cell surface receptor linked signaling pathway // inferred from electronic annotation /// 0007186 // G-protein coupled receptor protein signaling pathway //…	0005886 // plasma membrane // inferred from electronic annotation /// 0016020 // membrane // inferred from electronic annotation /// 0016021 // integral to membrane // non-traceable author statement /// 0016021 // integral to membrane // inferred from electronic annotation	0004871 // signal transducer activity // inferred from electronic annotation /// 0004872 // receptor activity // inferred from electronic annotation /// 0004888 // transmembrane receptor activity // inferred from electronic annotation /// 0004930 // G-protein coupled receptor activity // inferred from sequence or structural similarity /// 0004930 // G-protein coupled receptor activity // inferred…	---	IPR000832 // GPCR, family 2, secretin-like // 1.8E-8	FBpp0082214 // span:216-238,243-265,285-304,316-338,373-395,415-437,455-477 // numtm:7	---	This probe set was annotated using the Matching Probes based pipeline to a Entrez Gene identifier using 1 transcripts. // false // Matching Probes // A	NM_169508(14)	FBtr0082746 // type=mRNA; loc=3R:join(9179395..9179904,9179962..9180109,9180167..9180343,9180396..9180647,9180705..9180879,9180931..9181135); ID=FBtr0082746; name=mthl12-RA; dbxref=FlyBase:FBtr0082746,FlyBase_Annotation_IDs:CG32853-RA,REFSEQ:NM_169508; score=6; score_text=Moderately Supported; MD5=23d7989f8687851e74854d2888e38212; length=1467; parent=FBgn0045442; release=r5.31; species=Dmel; gene…	GENSCAN00000030664 // ensembl // 1 // Cross Hyb Matching Probes /// SNAP00000020070 // ensembl // 1 // Cross Hyb Matching Probes
1623128_at	Drosophila_2 Array	Drosophila melanogaster	Jun 9, 2011	Consensus sequence	Flybase	CG13455-RA	CG13455-RA /FEA=BDGP /GEN=CG13455 /DB_XREF=CG13455 FBgn0036498 /SEG=chr3L:+15442620,15446935 /MAP=71D3-71D3 /LEN=1447 /DEF=(CG13455 gene symbol:CG13455 FBgn0036498 )	CG13455-RA	---	---	March 2006 (FlyBase/BDGP 5.3)	chr3L:15486841-15491156 (+) // 100.0 //	---	CG13455	---	full length	FBgn0036498	39667	Q8T4F3 /// Q9VUN5	---	---	NP_648765	NM_140508	FBgn0036498	---	---	---	---	---	---	---	---	---	---	---	---	This probe set was annotated using the Matching Probes based pipeline to a Entrez Gene identifier using 1 transcripts. // false // Matching Probes // A	NM_140508(14)	AY089215 // Drosophila melanogaster AT01633 full insert cDNA. // gb // 13 // --- /// FBtr0075544 // type=mRNA; loc=3L:join(15486842..15486873,15489674..15490374,15490443..15491155); ID=FBtr0075544; name=CG13455-RA; dbxref=FlyBase:FBtr0075544,FlyBase_Annotation_IDs:CG13455-RA,REFSEQ:NM_140508,REFSEQ:NM_140508; score=15; score_text=Strongly Supported; MD5=a20faf954e7fb1f248da2f5cb72ab25b; length=14…	---
1623129_at	Drosophila_2 Array	Drosophila melanogaster	Jun 9, 2011	Consensus sequence	Flybase	HDC08399	HDC08399 /FEA=HDP /SEG=chr3L:+4208273,4209975	HDC08399	---	---	March 2006 (FlyBase/BDGP 5.3)	chr3L:4227647-4229349 (+) // 100.0 //	---	---	---	---	---	---	---	---	---	---	---	---	---	---	---	---	---	---	---	---	---	---	---	---	This probe set was annotated using the Genome Target Overlap based pipeline to a ENSEMBL identifier using 1 transcripts. // false // Genome Target Overlap // B	GENSCAN00000031399	GENSCAN00000031399 // cdna:Genscan chromosome:BDGP5.25:3L:4228622:4242460:1 // ensembl // 0 // chr3L:4228621-4242460(+)	---
1623130_at	Drosophila_2 Array	Drosophila melanogaster	Jun 9, 2011	Consensus sequence	Flybase	CG30457-RA	CG30457-RA /FEA=BDGP /GEN=CG30457 /DB_XREF=CG30457 FBgn0050457 /SEG=chr2R:-12223878,12224550 /MAP=54A2-54A2 /LEN=610 /DEF=(CG30457 gene symbol:CG30457 synonyms:(CG17288) FBgn0050457 )	CG30457-RA	---	---	March 2006 (FlyBase/BDGP 5.3)	chr2R:13047658-13048330 (-) // 100.0 //	---	CG30457	---	full length	FBgn0050457	36940	A1ZAR4 /// Q8SZD3	---	---	NP_611198	NM_137354	FBgn0050457	---	---	---	---	---	---	---	---	---	IPR004011 // GYR motif // 0.065	---	---	This probe set was annotated using the Matching Probes based pipeline to a Entrez Gene identifier using 1 transcripts. // false // Matching Probes // A	NM_137354(14)	AY070948 // Drosophila melanogaster RE04191 full length cDNA. // gb // 12 // --- /// FBtr0086998 // type=mRNA; loc=2R:complement(13047659..13048225,13048288..13048330); ID=FBtr0086998; name=CG30457-RA; dbxref=FlyBase:FBtr0086998,FlyBase_Annotation_IDs:CG30457-RA,REFSEQ:NM_137354; score=11; score_text=Strongly Supported; MD5=6bed1251d9771d0d798f27b553000a28; length=610; parent=FBgn0050457; release…	SNAP00000011017 // ensembl // 2 // Cross Hyb Matching Probes /// GENSCAN00000036384 // ensembl // 2 // Cross Hyb Matching Probes
1623131_at	Drosophila_2 Array	Drosophila melanogaster	Jun 9, 2011	Consensus sequence	Flybase	S.C2R002092	S.C2R002092 /FEA=fgenesh /SEG=chr2R:-15081755,15102056	S.C2R002092	---	---	March 2006 (FlyBase/BDGP 5.3)	chr2R:15905548-15925849 (-) // 100.0 //	---	---	---	---	---	---	---	---	---	---	---	---	---	---	---	---	---	---	---	---	---	---	---	---	This probe set was annotated using the Genome Target Overlap based pipeline to a ENSEMBL identifier using 1 transcripts. // false // Genome Target Overlap // B	SNAP00000004639	SNAP00000004639 // cdna:snap chromosome:BDGP5.25:2R:15905549:15906084:-1 // ensembl // 0 // chr2R:15905548-15906084(-)	GENSCAN00000024870 // ensembl // 3 // Cross Hyb Matching Probes
1623132_at	Drosophila_2 Array	Drosophila melanogaster	Jun 9, 2011	Consensus sequence	Flybase	CT35794	CT35794 /FEA=sim4 /SEG=chr2L:-4634597,4634876	CT35794	---	---	March 2006 (FlyBase/BDGP 5.3)	chr2L:4642028-4642307 (-) // 100.0 //	---	---	---	---	---	---	---	---	---	---	---	---	---	---	---	---	---	---	---	---	---	---	---	---	This probe set was annotated using the Matching Probes based pipeline to a ENSEMBL identifier using 1 transcripts. // false // Matching Probes // A	SNAP00000004411(14)	SNAP00000004411 // cdna:snap chromosome:BDGP5.25:2L:4642029:4642307:-1 // ensembl // 14 // ---	DQ231608 // gb // 14 // Negative Strand Matching Probes /// BT032997 // gb // 14 // Negative Strand Matching Probes /// NM_001042866 // refseq // 14 // Negative Strand Matching Probes /// FBtr0110769 // flybase // 14 // Negative Strand Matching Probes /// FBtr0110769 // ensembl // 14 // Negative Strand Matching Probes /// GENSCAN00000028017 // ensembl // 13 // Negative Strand Matching Probes
1623133_a_at	Drosophila_2 Array	Drosophila melanogaster	Jun 9, 2011	Consensus sequence	Flybase	CG10508-RE	CG10508-RE /FEA=BDGP /GEN=CG10508 /DB_XREF=CG10508 FBgn0037060 /SEG=chr3L:+21127514,21133330 /MAP=78C2-78C2 /LEN=2987 /DEF=(CG10508 gene symbol:CG10508 FBgn0037060 )	CG10508-RE	---	---	March 2006 (FlyBase/BDGP 5.3)	chr3L:21203338-21209154 (+) // 100.0 //	---	CG10508	---	full length	FBgn0037060	40342	B7Z096 /// Q86BG6 /// Q8IPT8 /// Q95SV0 /// Q9VP66	---	---	NP_001137994 /// NP_788560 /// NP_788562 /// NP_996134	NM_001144522 /// NM_176382 /// NM_176384 /// NM_206412	FBgn0037060	---	---	---	---	---	---	---	0005515 // protein binding // inferred from electronic annotation /// 0005515 // protein binding // inferred from physical interaction	---	IPR003892 // Ubiquitin system component Cue // 0.033	---	---	This probe set was annotated using the Matching Probes based pipeline to a Entrez Gene identifier using 4 transcripts. // false // Matching Probes // A	NM_001144522(14),NM_176382(14),NM_176384(14),NM_206412(10)	AY060473 // Drosophila melanogaster SD06609 full length cDNA. // gb // 12 // --- /// FBtr0078303 // type=mRNA; loc=3L:join(21206862..21207197,21207251..21207476,21207712..21208212,21208473..21208601,21208676..21209154); ID=FBtr0078303; name=CG10508-RC; dbxref=FlyBase_Annotation_IDs:CG10508-RC,FlyBase:FBtr0078303,REFSEQ:NM_176384; score=7; score_text=Moderately Supported; MD5=dc22f86ead18cf4d6cbb0…	---
1623134_at	Drosophila_2 Array	Drosophila melanogaster	Jun 9, 2011	Consensus sequence	Flybase	CG12506-RA	CG12506-RA /FEA=BDGP /GEN=CG12506 /DB_XREF=CG12506 FBgn0031276 /SEG=chr2L:+775239,775685 /MAP=21D2-21D2 /LEN=446 /DEF=(CG12506 gene symbol:CG12506 FBgn0031276 )	CG12506-RA	---	---	March 2006 (FlyBase/BDGP 5.3)	chr2L:773574-774020 (+) // 100.0 //	---	CG12506	---	full length	FBgn0031276	33249	Q9VPS8	---	---	NP_608541	NM_134697	FBgn0031276	---	---	---	---	---	---	---	0005515 // protein binding // inferred from physical interaction	---	---	---	---	This probe set was annotated using the Matching Probes based pipeline to a Entrez Gene identifier using 2 transcripts. // false // Matching Probes // A	BT030888(14),NM_134697(14)	BT030888 // Drosophila melanogaster IP19504 full insert cDNA. // gb // 14 // --- /// FBtr0078003 // type=mRNA; loc=2L:773575..774020; ID=FBtr0078003; name=CG12506-RA; dbxref=FlyBase:FBtr0078003,FlyBase_Annotation_IDs:CG12506-RA,REFSEQ:NM_134697; score=15; score_text=Strongly Supported; MD5=8a793f9ce24f297efde1135a644e36b9; length=446; parent=FBgn0031276; release=r5.31; species=Dmel; gene:FBgn0031…	SNAP00000004412 // ensembl // 4 // Cross Hyb Matching Probes
1623135_at	Drosophila_2 Array	Drosophila melanogaster	Jun 9, 2011	Consensus sequence	Flybase	HDC05879	HDC05879 /FEA=HDP /SEG=chr2R:-7024988,7025486	HDC05879	---	---	March 2006 (FlyBase/BDGP 5.3)	chr2R:7847780-7848278 (-) // 100.0 //	---	---	---	---	---	---	---	---	---	---	---	---	---	---	---	---	---	---	---	---	---	---	---	---	This probe set was annotated using the Matching Probes based pipeline to a ENSEMBL identifier using 1 transcripts. // false // Matching Probes // A	SNAP00000014530(14)	SNAP00000014530 // cdna:snap chromosome:BDGP5.25:2R:7847781:7848266:-1 // ensembl // 14 // ---	---
1623136_at	Drosophila_2 Array	Drosophila melanogaster	Jun 9, 2011	Consensus sequence	Flybase	HDC04026	HDC04026 /FEA=HDP /SEG=chr2R:-17133003,17134214	HDC04026	---	---	March 2006 (FlyBase/BDGP 5.3)	chr2R:17976957-17978168 (-) // 100.0 //	---	---	---	---	---	---	C0PV61	---	---	---	---	---	---	---	---	---	---	---	---	---	---	---	---	---	This probe set was annotated using the Matching Probes based pipeline to a UniGene identifier using 1 transcripts. // false // Matching Probes // A	BT072917(14)	BT072917 // Drosophila melanogaster MIP07263 full insert cDNA. // gb // 14 // ---	---
1623137_s_at	Drosophila_2 Array	Drosophila melanogaster	Jun 9, 2011	Consensus sequence	Flybase	CT36309	CT36309 /FEA=sim4 /SEG=chrX:+14052802,14053918	CT36309	---	---	March 2006 (FlyBase/BDGP 5.3)	chrX:14215821-14216937 (+) // 100.0 //	dpr8	dpr8	---	full length	FBgn0052600	32387	Q95T89 /// Q9VY33	---	---	NP_727781	NM_167408	FBgn0052600	---	---	---	---	---	---	---	---	---	---	---	---	This probe set was annotated using the Matching Probes based pipeline to a Entrez Gene identifier using 2 transcripts. // false // Matching Probes // A	AY060637(14),NM_167408(14)	AY060637 // Drosophila melanogaster GH05565 full length cDNA. // gb // 14 // --- /// FBtr0073913 // type=mRNA; loc=X:join(14216259..14216948,14218771..14218891,14249496..14249575,14283638..14283715,14302239..14302354,14319220..14319389,14338350..14338560,14347002..14347129,14348094..14348262,14353190..14356404); ID=FBtr0073913; name=dpr8-RA; dbxref=FlyBase:FBtr0073913,FlyBase_Annotation_IDs:CG326…	GENSCAN00000035045 // ensembl // 5 // Cross Hyb Matching Probes
1623138_at	Drosophila_2 Array	Drosophila melanogaster	Jun 9, 2011	Consensus sequence	Flybase	CG17509-RA	CG17509-RA /FEA=BDGP /GEN=CG17509 /DB_XREF=CG17509 FBgn0033676 /SEG=chr2R:+7092704,7098409 /MAP=48D7-48D8 /LEN=4635 /DEF=(CG17509 gene symbol:CG17509 FBgn0033676 )	CG17509-RA	---	---	March 2006 (FlyBase/BDGP 5.3)	chr2R:7915496-7921201 (+) // 100.0 //	CG17509	pds5	---	full length	FBgn0260012	36286	A1Z8S6 /// Q95U25	---	---	NP_610719	NM_136875	FBgn0260012	---	---	---	---	---	0007059 // chromosome segregation // inferred from mutant phenotype /// 0007062 // sister chromatid cohesion // inferred from mutant phenotype /// 0030717 // karyosome formation // inferred from mutant phenotype	0005634 // nucleus // inferred from direct assay /// 0005700 // polytene chromosome // inferred from direct assay /// 0008278 // cohesin complex // inferred from direct assay	0005488 // binding // inferred from electronic annotation	---	---	---	---	This probe set was annotated using the Matching Probes based pipeline to a Entrez Gene identifier using 2 transcripts. // false // Matching Probes // A	BT053744(14),NM_136875(14)	BT053744 // Drosophila melanogaster RE40483 full insert cDNA. // gb // 14 // --- /// FBtr0087974 // type=mRNA; loc=2R:join(7915497..7915737,7916058..7916160,7916222..7916607,7916671..7916878,7916937..7917105,7917169..7917910,7917975..7918238,7918296..7918389,7918452..7919297,7919363..7919499,7919561..7919640,7919702..7919967,7920040..7920330,7920394..7921201); ID=FBtr0087974; name=pds5-RA; dbxref…	AY058358 // gb // 6 // Cross Hyb Matching Probes
1623139_at	Drosophila_2 Array	Drosophila melanogaster	Jun 9, 2011	Consensus sequence	Flybase	CG3093-RA	CG3093-RA /FEA=BDGP /GEN=dor /DB_XREF=CG3093 FBgn0000482 /SEG=chrX:+1421826,1425226 /MAP=2B5-2B5 /LEN=3161 /DEF=(CG3093 gene symbol:dor FBgn0000482 (GO:0008333 endosome to lysosome transport) (GO:0006726 eye pigment biosynthesis) (GO:0006727 ommochrome biosynthesis) (GO:0006728 pteridine biosynthesis))	CG3093-RA	---	---	March 2006 (FlyBase/BDGP 5.3)	chrX:1559087-1562487 (+) // 100.0 //	deep orange	dor	chr1-0.4	full length	FBgn0000482	31118	B5RJG2 /// Q24314	---	---	NP_477286	NM_057938	FBgn0000482	---	---	---	---	---	0006622 // protein targeting to lysosome // inferred from mutant phenotype /// 0006726 // eye pigment biosynthetic process // traceable author statement /// 0006727 // ommochrome biosynthetic process // inferred from mutant phenotype /// 0006728 // pteridine biosynthetic process // inferred from mutant phenotype /// 0006810 // transport // inferred from electronic annotation /// 0007032 // endoso…	0005764 // lysosome // inferred from direct assay /// 0005764 // lysosome // inferred from electronic annotation /// 0005765 // lysosomal membrane // inferred from electronic annotation /// 0005768 // endosome // inferred from electronic annotation /// 0016020 // membrane // inferred from electronic annotation /// 0031902 // late endosome membrane // inferred from electronic annotation /// 004520…	0005515 // protein binding // inferred from physical interaction /// 0005515 // protein binding // inferred from electronic annotation /// 0008270 // zinc ion binding // inferred from electronic annotation /// 0046872 // metal ion binding // inferred from electronic annotation	---	---	---	---	This probe set was annotated using the Matching Probes based pipeline to a Entrez Gene identifier using 1 transcripts. // false // Matching Probes // A	NM_057938(14)	AY061592 // Drosophila melanogaster SD04291 full length cDNA. // gb // 14 // --- /// FBtr0070269 // type=mRNA; loc=X:join(1559088..1559444,1559507..1560165,1560220..1561645,1561707..1561858,1561921..1562487); ID=FBtr0070269; name=dor-RA; dbxref=FlyBase:FBtr0070269,FlyBase_Annotation_IDs:CG3093-RA,REFSEQ:NM_057938; score=15; score_text=Strongly Supported; MD5=a75df88c66ef08c3977660150727aefe; leng…	NM_130576 // refseq // 11 // Negative Strand Matching Probes /// FBtr0070283 // flybase // 11 // Negative Strand Matching Probes /// FBtr0070283 // ensembl // 11 // Negative Strand Matching Probes
1623140_at	Drosophila_2 Array	Drosophila melanogaster	Jun 9, 2011	Consensus sequence	Flybase	CG17379-RA	CG17379-RA /FEA=BDGP /GEN=CG17379 /DB_XREF=CG17379 FBgn0039076 /SEG=chr3R:+19218150,19223863 /MAP=94F1-94F1 /LEN=3102 /DEF=(CG17379 gene symbol:CG17379 FBgn0039076 )	CG17379-RA	---	---	March 2006 (FlyBase/BDGP 5.3)	chr3R:19227493-19233206 (+) // 100.0 //	ionotropic receptor 94e	Ir94e	---	full length	FBgn0259194	42765	Q9VCM4	---	---	NP_001097885	NM_001104415	FBgn0259194	---	---	---	---	---	---	---	---	---	---	---	---	This probe set was annotated using the Matching Probes based pipeline to a Entrez Gene identifier using 1 transcripts. // false // Matching Probes // A	NM_001104415(13)	FBtr0299678 // type=mRNA; loc=3R:join(19231231..19231704,19231763..19233124); ID=FBtr0299678; name=Ir94e-RA; dbxref=FlyBase:FBtr0113274,FlyBase_Annotation_IDs:CG17379-RB,FlyBase:FBtr0299678,FlyBase_Annotation_IDs:CG42298-RA,REFSEQ:NM_001104415; score=6; score_text=Moderately Supported; MD5=ef7f318397b418a6722afcdb1cc107b7; length=1836; parent=FBgn0259194; release=r5.31; species=Dmel; gene:FBgn025…	---
1623141_s_at	Drosophila_2 Array	Drosophila melanogaster	Jun 9, 2011	Consensus sequence	Flybase	S.C3R001121	S.C3R001121 /FEA=fgenesh /SEG=chr3R:+8065479,8066937	S.C3R001121	---	---	March 2006 (FlyBase/BDGP 5.3)	chr3R:8065460-8066918 (+) // 100.0 //	---	---	---	---	---	---	---	---	---	---	---	---	---	---	---	---	---	---	---	---	---	---	---	---	This probe set was annotated using the Genome Target Overlap based pipeline to a ENSEMBL identifier using 1 transcripts. // false // Genome Target Overlap // B	GENSCAN00000028270,SNAP00000015403	GENSCAN00000028270 // cdna:Genscan chromosome:BDGP5.25:3R:8066724:8078656:1 // ensembl // 0 // chr3R:8066723-8078656(+) /// SNAP00000015403 // cdna:snap chromosome:BDGP5.25:3R:8065461:8065886:1 // ensembl // 0 // chr3R:8065460-8065886(+)	---
1623142_at	Drosophila_2 Array	Drosophila melanogaster	Jun 9, 2011	Consensus sequence	Flybase	S.CX002025	S.CX002025 /FEA=fgenesh /SEG=chrX:+17852203,17860137	S.CX002025	---	---	March 2006 (FlyBase/BDGP 5.3)	chrX:18015277-18023211 (+) // 100.0 //	---	---	---	---	---	---	---	---	---	---	---	---	---	---	---	---	---	---	---	---	---	---	---	---	This probe set was annotated using the Design Representative Id based pipeline to a Flybase identifier using 1 transcripts. // false // Design Representative Id // R	S.CX002025	S.CX002025 // --- // fb // --- // ---	---
1623143_s_at	Drosophila_2 Array	Drosophila melanogaster	Jun 9, 2011	Consensus sequence	Flybase	S.C2R002262	S.C2R002262 /FEA=fgenesh /SEG=chr2R:+16268457,16269797	S.C2R002262	---	---	March 2006 (FlyBase/BDGP 5.3)	chr2R:17112411-17113751 (+) // 100.0 //	---	---	---	---	---	---	---	---	---	---	---	---	---	---	---	---	---	---	---	---	---	---	---	---	This probe set was annotated using the Design Representative Id based pipeline to a Flybase identifier using 1 transcripts. // false // Design Representative Id // R	S.C2R002262	S.C2R002262 // --- // fb // --- // ---	---
1623144_at	Drosophila_2 Array	Drosophila melanogaster	Jun 9, 2011	Consensus sequence	Flybase	CG2125-RA	CG2125-RA /FEA=BDGP /GEN=ci /DB_XREF=CG2125 FBgn0004859 /SEG=chr4:-68333,77667 /MAP=102A3-102A4 /LEN=5630 /DEF=(CG2125 gene symbol:ci FBgn0004859 (GO:0007224 smoothened receptor signaling pathway) (GO:0007346 regulation of mitotic cell cycle) (GO:0003704 specific RNA polymerase II transcription factor) (GO:0005737 cytoplasm) (GO:0005634 nucleus))	CG2125-RA	---	---	March 2006 (FlyBase/BDGP 5.3)	chr4:68333-77667 (-) // 100.0 //	Cubitus interruptus	ci	chr4-0	full length	FBgn0004859	43767	D0IQI9 /// P19538 /// Q29R42 /// Q6J8P4	---	---	NP_524617	NM_079878	FBgn0004859	---	---	---	---	---	0000122 // negative regulation of transcription from RNA polymerase II promoter // traceable author statement /// 0006355 // regulation of transcription, DNA-dependent // non-traceable author statement /// 0007224 // smoothened signaling pathway // inferred from expression pattern /// 0007224 // smoothened signaling pathway // inferred from mutant phenotype /// 0007224 // smoothened signaling pat…	0005622 // intracellular // inferred from electronic annotation /// 0005634 // nucleus // inferred from direct assay /// 0005634 // nucleus // non-traceable author statement /// 0005634 // nucleus // inferred from electronic annotation /// 0005737 // cytoplasm // inferred from direct assay /// 0016020 // membrane // inferred from direct assay /// 0035301 // Hedgehog signaling complex // inferred …	0003676 // nucleic acid binding // inferred from electronic annotation /// 0003677 // DNA binding // inferred from electronic annotation /// 0003677 // DNA binding // non-traceable author statement /// 0003700 // sequence-specific DNA binding transcription factor activity // traceable author statement /// 0003704 // specific RNA polymerase II transcription factor activity // non-traceable author …	---	---	---	---	This probe set was annotated using the Matching Probes based pipeline to a Entrez Gene identifier using 1 transcripts. // false // Matching Probes // A	NM_079878(14)	FBtr0089178 // type=mRNA; loc=4:complement(68334..71088,71142..71306,71371..71883,71940..72580,72643..73010,76457..77667); ID=FBtr0089178; name=ci-RA; dbxref=FlyBase:FBtr0089178,FlyBase_Annotation_IDs:CG2125-RA,REFSEQ:NM_079878; score=11; score_text=Strongly Supported; MD5=7e6fd35aca0c17ed416e14fc01d47c5e; length=5653; parent=FBgn0004859; release=r5.31; species=Dmel; gene:FBgn0004859 // flybase /…	---
1623145_s_at	Drosophila_2 Array	Drosophila melanogaster	Jun 9, 2011	Consensus sequence	Flybase	CG32009-RA	CG32009-RA /FEA=BDGP /GEN=CG32009 /DB_XREF=CG32009 FBgn0052009 /SEG=chr4:-47642,51939 /MAP=102A3-102A3 /LEN=2664 /DEF=(CG32009 gene symbol:CG32009 FLAGGED_PROBLEMATIC FBgn0052009 )	CG32009-RA	---	---	March 2006 (FlyBase/BDGP 5.3)	chr4:47642-51939 (-) // 100.0 // /// chr4:53130-58906 (-) // 99.85 // /// chr4:33262-44002 (-) // 99.59 // /// chr4:26481-30730 (-) // 97.9 //	---	---	---	full length	---	---	Q9V4A7	---	---	NP_524616	NM_079877	---	---	---	---	---	---	0007165 // signal transduction // inferred from electronic annotation /// 0007275 // multicellular organismal development // inferred from electronic annotation /// 0007399 // nervous system development // inferred from electronic annotation /// 0007411 // axon guidance // inferred from direct assay /// 0007411 // axon guidance // inferred from genetic interaction /// 0007411 // axon guidance // …	0005622 // intracellular // inferred from electronic annotation /// 0016020 // membrane // inferred from electronic annotation /// 0016021 // integral to membrane // inferred from electronic annotation	0004872 // receptor activity // inferred from electronic annotation /// 0005515 // protein binding // inferred from physical interaction /// 0017154 // semaphorin receptor activity // inferred from sequence or structural similarity	---	---	---	---	This probe set was annotated using the Genome Target Overlap based pipeline to a Entrez Gene identifier using 2 transcripts. // false // Genome Target Overlap // B	BT010009,NM_079877	GENSCAN00000023151 // cdna:Genscan chromosome:BDGP5.25:U:5512742:5513589:-1 // ensembl // 14 // --- /// GENSCAN00000029411 // cdna:Genscan chromosome:BDGP5.25:4:26482:51939:-1 // ensembl // 14 // --- /// GENSCAN00000029421 // cdna:Genscan chromosome:BDGP5.25:4:53131:77438:-1 // ensembl // 14 // ---	---
1623146_at	Drosophila_2 Array	Drosophila melanogaster	Jun 9, 2011	Consensus sequence	Flybase	CG10991-RA	CG10991-RA /FEA=BDGP /GEN=CG10991 /DB_XREF=CG10991 FBgn0037389 /SEG=chr3R:+1674671,1675172 /MAP=83C5-83C5 /LEN=297 /DEF=(CG10991 gene symbol:CG10991 FBgn0037389 )	CG10991-RA	---	---	March 2006 (FlyBase/BDGP 5.3)	chr3R:1674674-1675175 (+) // 100.0 //	---	CG10991	---	full length	FBgn0037389	40730	B7FNM0 /// Q9VNJ4	EC:1.-.-.-	---	NP_649601	NM_141344	FBgn0037389	---	---	---	---	---	0008152 // metabolic process // inferred from electronic annotation /// 0055114 // oxidation reduction // inferred from electronic annotation	---	0003824 // catalytic activity // inferred from electronic annotation /// 0005488 // binding // inferred from electronic annotation /// 0016491 // oxidoreductase activity // inferred from electronic annotation	---	---	---	---	This probe set was annotated using the Matching Probes based pipeline to a Entrez Gene identifier using 1 transcripts. // false // Matching Probes // A	NM_141344(14)	FBtr0078646 // type=mRNA; loc=3R:join(1674675..1674791,1674996..1675175); ID=FBtr0078646; name=CG10991-RA; dbxref=FlyBase:FBtr0078646,FlyBase_Annotation_IDs:CG10991-RA,REFSEQ:NM_141344; score=6; score_text=Moderately Supported; MD5=c6cfa155b7757ffbc8e83ea987505c3f; length=297; parent=FBgn0037389; release=r5.31; species=Dmel; gene:FBgn0037389 // flybase // 14 // --- /// FBtr0078646 // cdna:known c…	BT053710 // gb // 7 // Cross Hyb Matching Probes
1623147_at	Drosophila_2 Array	Drosophila melanogaster	Jun 9, 2011	Consensus sequence	Flybase	CG31855-RA	CG31855-RA /FEA=BDGP /GEN=CG31855 /DB_XREF=CG31855 FBgn0051855 /SEG=chr2L:+13358102,13358867 /MAP=34B8-34B8 /LEN=703 /DEF=(CG31855 gene symbol:CG31855 synonyms:(CG6537) FBgn0051855 )	CG31855-RA	---	---	March 2006 (FlyBase/BDGP 5.3)	chr2L:13369232-13369997 (+) // 100.0 //	---	CG31855	---	full length	FBgn0051855	318983	Q8IP73	---	---	NP_001137822 /// NP_723812	NM_001144350 /// NM_165040	FBgn0051855	---	---	---	---	---	---	---	---	---	---	---	---	This probe set was annotated using the Matching Probes based pipeline to a Entrez Gene identifier using 2 transcripts. // false // Matching Probes // A	NM_001144350(14),NM_165040(14)	FBtr0080467 // type=mRNA; loc=2L:join(13369193..13369323,13369386..13370334); ID=FBtr0080467; name=CG31855-RA; dbxref=FlyBase:FBtr0080467,FlyBase_Annotation_IDs:CG31855-RA,REFSEQ:NM_165040,REFSEQ:NM_165040; score=15; score_text=Strongly Supported; MD5=80bb301793f8ce64f7dcfcbbc1de7227; length=1080; parent=FBgn0051855; release=r5.31; species=Dmel; gene:FBgn0051855 // flybase // 14 // --- /// FBtr00…	GENSCAN00000038833 // ensembl // 6 // Cross Hyb Matching Probes /// SNAP00000016374 // ensembl // 6 // Cross Hyb Matching Probes
1623148_at	Drosophila_2 Array	Drosophila melanogaster	Jun 9, 2011	Consensus sequence	Flybase	CG12990-RA	CG12990-RA /FEA=BDGP /GEN=CG12990 /DB_XREF=CG12990 FBgn0030859 /SEG=chrX:-17400166,17402847 /MAP=16B12-16B12 /LEN=2330 /DEF=(CG12990 gene symbol:CG12990 FBgn0030859 )	CG12990-RA	---	---	March 2006 (FlyBase/BDGP 5.3)	chrX:17563240-17565921 (-) // 100.0 //	---	CG12990	---	full length	FBgn0030859	32747	Q9VX29	EC:2.3.1.-	---	NP_573233	NM_133005	FBgn0030859	---	---	---	---	---	---	---	0008415 // acyltransferase activity // inferred from electronic annotation /// 0016740 // transferase activity // inferred from electronic annotation /// 0016747 // transferase activity, transferring acyl groups other than amino-acyl groups // inferred from electronic annotation	---	IPR002656 // Acyltransferase 3 // 2.9E-4	FBpp0074253 // span:198-220,251-273,293-315,340-362,389-411,435-454,474-493,506-524,534-556,587-606,616-638 // numtm:11	---	This probe set was annotated using the Matching Probes based pipeline to a Entrez Gene identifier using 2 transcripts. // false // Matching Probes // A	AY071313(14),NM_133005(14)	AY071313 // Drosophila melanogaster RE33814 full length cDNA. // gb // 14 // --- /// FBtr0074479 // type=mRNA; loc=X:complement(17563241..17563661,17563732..17564665,17564772..17565495,17565671..17565921); ID=FBtr0074479; name=CG12990-RA; dbxref=FlyBase:FBtr0074479,FlyBase_Annotation_IDs:CG12990-RA,REFSEQ:NM_133005; score=11; score_text=Strongly Supported; MD5=432e254ce1099792c6bfdc0bb83841ef; le…	SNAP00000003730 // ensembl // 5 // Cross Hyb Matching Probes
1623149_at	Drosophila_2 Array	Drosophila melanogaster	Jun 9, 2011	Consensus sequence	Flybase	CG12036-RB	CG12036-RB /FEA=BDGP /GEN=CG12036 /DB_XREF=CG12036 FBgn0035365 /SEG=chr3L:+2640267,2641380 /MAP=62E8-62E9 /LEN=1055 /DEF=(CG12036 gene symbol:CG12036 FBgn0035365 (GO:0005365 myo-inositol transporter))	CG12036-RB	---	---	March 2006 (FlyBase/BDGP 5.3)	chr3L:2659638-2660751 (+) // 100.0 //	---	CG33233	---	full length	FBgn0053233	2769005	Q86NP5 /// Q8IRE9 /// Q8MZA6	---	---	NP_995978 /// NP_995979	NM_206256 /// NM_206257	FBgn0053233	---	---	---	---	---	0006810 // transport // inferred from electronic annotation /// 0055085 // transmembrane transport // inferred from electronic annotation	0016020 // membrane // inferred from electronic annotation /// 0016021 // integral to membrane // inferred from electronic annotation	0005215 // transporter activity // inferred from electronic annotation	---	---	---	---	This probe set was annotated using the Matching Probes based pipeline to a Entrez Gene identifier using 1 transcripts. // false // Matching Probes // A	NM_206257(14)	AY113278 // Drosophila melanogaster AT17820 full insert cDNA. // gb // 14 // --- /// FBtr0301038 // type=mRNA; loc=3L:join(2659639..2659748,2659807..2660745); ID=FBtr0301038; name=CG33233-RE; dbxref=REFSEQ:NM_206257,FlyBase:FBtr0301038,FlyBase_Annotation_IDs:CG33233-RE; score=14; score_text=Strongly Supported; MD5=b7894c0867c1f81ac670b3f5874c08ac; length=1049; parent=FBgn0053233; release=r5.31; s…	---
1623150_at	Drosophila_2 Array	Drosophila melanogaster	Jun 9, 2011	Consensus sequence	Flybase	CG4918-RA	CG4918-RA /FEA=BDGP /GEN=RpP1 /DB_XREF=CG4918 FBgn0003274 /SEG=chr2R:+11649818,11650466 /MAP=53C9-53C9 /LEN=648 /DEF=(CG4918 gene symbol:RpP1 FBgn0003274 (GO:0005830 cytosolic ribosome (sensu Eukarya)) (GO:0006412 protein biosynthesis) (GO:0003735 structural constituent of ribosome))	CG4918-RA	---	---	March 2006 (FlyBase/BDGP 5.3)	chr2R:12473598-12474246 (+) // 100.0 //	Temporal-protein-1	RpLP2	---	full length	FBgn0003274	36855	B7FNN6 /// P05389	---	---	NP_523764 /// NP_995857	NM_079040 /// NM_206135	FBgn0003274	---	---	---	---	---	0006412 // translation // inferred from sequence or structural similarity /// 0006412 // translation // non-traceable author statement /// 0006414 // translational elongation // inferred from electronic annotation /// 0006414 // translational elongation // non-traceable author statement	0005622 // intracellular // inferred from electronic annotation /// 0005840 // ribosome // inferred from electronic annotation /// 0022625 // cytosolic large ribosomal subunit // non-traceable author statement /// 0022626 // cytosolic ribosome // inferred from sequence or structural similarity /// 0022626 // cytosolic ribosome // non-traceable author statement /// 0030529 // ribonucleoprotein com…	0003735 // structural constituent of ribosome // inferred from sequence or structural similarity /// 0003735 // structural constituent of ribosome // non-traceable author statement /// 0003735 // structural constituent of ribosome // inferred from electronic annotation /// 0005515 // protein binding // inferred from physical interaction	---	---	---	---	This probe set was annotated using the Matching Probes based pipeline to a Entrez Gene identifier using 2 transcripts. // false // Matching Probes // A	NM_079040(14),NM_206135(14)	AY119253 // Drosophila melanogaster SD22208 full insert cDNA. // gb // 12 // --- /// FBtr0087105 // type=mRNA; loc=2R:12473639..12474237; ID=FBtr0087105; name=RpLP2-RA; dbxref=FlyBase:FBtr0087105,FlyBase_Annotation_IDs:CG4918-RA,FlyBase:FBtr0004407,REFSEQ:NM_079040; score=15; score_text=Strongly Supported; MD5=ec0a70a94de44017337f3ea72bf96fa0; length=599; parent=FBgn0003274; release=r5.31; specie…	SNAP00000012476 // ensembl // 6 // Cross Hyb Matching Probes
1623151_a_at	Drosophila_2 Array	Drosophila melanogaster	Jun 9, 2011	Consensus sequence	Flybase	CG2010-RB	CG2010-RB /FEA=BDGP /GEN=CG2010 /DB_XREF=CG2010 FBgn0039667 /SEG=chr3R:+25309889,25314015 /MAP=99B1-99B1 /LEN=2239 /DEF=(CG2010 gene symbol:CG2010 FBgn0039667 )	CG2010-RB	---	---	March 2006 (FlyBase/BDGP 5.3)	chr3R:25320523-25324645 (+) // 99.82 //	---	CG2010	---	full length	FBgn0039667	43475	Q8IGU5 /// Q8T0K1 /// Q9VAK7	---	---	NP_651696 /// NP_733291	NM_143439 /// NM_170412	FBgn0039667	---	---	---	---	---	---	---	0005515 // protein binding // inferred from physical interaction	---	---	---	---	This probe set was annotated using the Matching Probes based pipeline to a Entrez Gene identifier using 3 transcripts. // false // Matching Probes // A	AY069210(14),NM_143439(14),NM_170412(14)	AY069210 // Drosophila melanogaster GH26184 full length cDNA. // gb // 14 // --- /// BT001595 // Drosophila melanogaster RE28319 full insert cDNA. // gb // 14 // --- /// FBtr0085427 // type=mRNA; loc=3R:join(25320524..25320847,25321290..25321523,25322722..25323046,25323109..25323727,25323786..25323953,25324022..25324225,25324285..25324649); ID=FBtr0085427; name=CG2010-RB; dbxref=FlyBase:FBtr00854…	GENSCAN00000037604 // ensembl // 8 // Cross Hyb Matching Probes /// SNAP00000004601 // ensembl // 8 // Cross Hyb Matching Probes
1623152_at	Drosophila_2 Array	Drosophila melanogaster	Jun 9, 2011	Consensus sequence	Flybase	CG12621-RA	CG12621-RA /FEA=BDGP /SEG=chr2L:+17136644,17148198	CG12621-RA	---	---	March 2006 (FlyBase/BDGP 5.3)	chr2L:17158561-17170115 (+) // 100.0 //	beat-IIIa	beat-IIIa	---	full length	FBgn0032627	35035	A4IJ66 /// B9ER16 /// Q95UI4 /// Q9VJF3	---	---	NP_001162995 /// NP_609829	NM_001169524 /// NM_135985	FBgn0032627	---	---	---	---	---	---	0005576 // extracellular region // non-traceable author statement	0005515 // protein binding // inferred from physical interaction	---	---	---	---	This probe set was annotated using the Matching Probes based pipeline to a Entrez Gene identifier using 2 transcripts. // false // Matching Probes // A	NM_001169524(14),NM_135985(14)	FBtr0301673 // type=mRNA; loc=2L:join(17158557..17158750,17161861..17161996,17169814..17170076,17170137..17170260,17170329..17170519); ID=FBtr0301673; name=beat-IIIa-RB; dbxref=REFSEQ:NM_001169524,FlyBase:FBtr0301673,FlyBase_Annotation_IDs:CG12621-RB; score=15; score_text=Strongly Supported; MD5=1bacb74dc959431124eeae79a3066163; length=908; parent=FBgn0032627; release=r5.31; species=Dmel; gene:FB…	SNAP00000004255 // ensembl // 7 // Cross Hyb Matching Probes /// SNAP00000004143 // ensembl // 2 // Cross Hyb Matching Probes
1623153_s_at	Drosophila_2 Array	Drosophila melanogaster	Jun 9, 2011	Consensus sequence	Flybase	S.C3R003303	S.C3R003303 /FEA=fgenesh /SEG=chr3R:+24796273,24799710	S.C3R003303	---	---	March 2006 (FlyBase/BDGP 5.3)	chr3R:24806907-24810344 (+) // 100.0 //	---	---	---	---	---	---	---	---	---	---	---	---	---	---	---	---	---	---	---	---	---	---	---	---	This probe set was annotated using the Design Representative Id based pipeline to a Flybase identifier using 1 transcripts. // false // Design Representative Id // R	S.C3R003303	S.C3R003303 // --- // fb // --- // ---	---
1623154_a_at	Drosophila_2 Array	Drosophila melanogaster	Jun 9, 2011	Consensus sequence	Flybase	CG1271-RB	CG1271-RB /FEA=BDGP /GEN=CG1271 /DB_XREF=CG1271 FBgn0035392 /SEG=chr3L:+3033142,3035536 /MAP=63A5-63A5 /LEN=1999 /DEF=(CG1271 gene symbol:CG1271 FBgn0035392 (GO:0004370 glycerol kinase))	CG1271-RB	---	---	March 2006 (FlyBase/BDGP 5.3)	chr3L:3052513-3054907 (+) // 100.0 //	---	CG1271	---	full length	FBgn0035392	38364	Q7KV84 /// Q7YTX2 /// Q8I939 /// Q8I940 /// Q8IGI3 /// Q9VZV9	EC:2.7.1.30	---	NP_647763 /// NP_728795 /// NP_728796 /// NP_995981	NM_139506 /// NM_167973 /// NM_167974 /// NM_206259	FBgn0035392	---	---	---	---	---	0005975 // carbohydrate metabolic process // inferred from electronic annotation /// 0006072 // glycerol-3-phosphate metabolic process // inferred from electronic annotation	---	0004370 // glycerol kinase activity // inferred from sequence or structural similarity /// 0004370 // glycerol kinase activity // inferred from electronic annotation /// 0005515 // protein binding // inferred from physical interaction /// 0016301 // kinase activity // inferred from electronic annotation /// 0016740 // transferase activity // inferred from electronic annotation /// 0016773 // phos…	---	---	---	---	This probe set was annotated using the Matching Probes based pipeline to a Entrez Gene identifier using 5 transcripts. // false // Matching Probes // A	AY060998(14),NM_139506(14),NM_167973(14),NM_167974(14),NM_206259(14)	AY060998 // Drosophila melanogaster HL01494 full length cDNA. // gb // 14 // --- /// BT001770 // Drosophila melanogaster RH11619 full insert cDNA. // gb // 13 // --- /// FBtr0072986 // type=mRNA; loc=3L:join(3052514..3053027,3053241..3053740,3053798..3054250,3054317..3054480,3054540..3054907); ID=FBtr0072986; name=CG1271-RB; dbxref=FlyBase:FBtr0072986,FlyBase_Annotation_IDs:CG1271-RB,REFSEQ:NM_16…	---
1623155_at	Drosophila_2 Array	Drosophila melanogaster	Jun 9, 2011	Consensus sequence	Flybase	S.C3L002668	S.C3L002668 /FEA=fgenesh /SEG=chr3L:+21041566,21044396	S.C3L002668	---	---	March 2006 (FlyBase/BDGP 5.3)	chr3L:21117390-21120220 (+) // 100.0 //	---	CG33284	---	full length	FBgn0053284	2768989	B7FNM2 /// Q7KTX0	---	---	NP_996131	NM_206409	FBgn0053284	---	---	---	---	---	---	---	---	---	---	---	---	This probe set was annotated using the Matching Probes based pipeline to a Entrez Gene identifier using 1 transcripts. // false // Matching Probes // A	NM_206409(10)	BT053712 // Drosophila melanogaster IP20624 full insert cDNA. // gb // 10 // --- /// FBtr0078291 // type=mRNA; loc=3L:21116853..21117984; ID=FBtr0078291; name=CG33284-RA; dbxref=FlyBase:FBtr0078291,FlyBase_Annotation_IDs:CG33284-RA,REFSEQ:NM_206409; score=15; score_text=Strongly Supported; MD5=293c32f7639c776d76120a673aa0a3fd; length=1132; parent=FBgn0053284; release=r5.31; species=Dmel; gene:FBg…	---
1623156_at	Drosophila_2 Array	Drosophila melanogaster	Jun 9, 2011	Consensus sequence	Flybase	HDC18746	HDC18746 /FEA=HDP /SEG=chrX:-13246015,13247371	HDC18746	---	---	March 2006 (FlyBase/BDGP 5.3)	chrX:13409389-13410745 (-) // 100.0 //	---	---	---	---	---	---	---	---	---	---	---	---	---	---	---	---	---	---	---	---	---	---	---	---	This probe set was annotated using the Design Representative Id based pipeline to a Flybase identifier using 1 transcripts. // false // Design Representative Id // R	HDC18746	HDC18746 // --- // fb // --- // ---	---
1623157_at	Drosophila_2 Array	Drosophila melanogaster	Jun 9, 2011	Consensus sequence	Flybase	HDC15098	HDC15098 /FEA=HDP /SEG=chr3R:+18741015,18741779	HDC15098	---	---	March 2006 (FlyBase/BDGP 5.3)	chr3R:18750359-18751123 (+) // 100.0 //	---	---	---	---	---	---	---	---	---	---	---	---	---	---	---	---	---	---	---	---	---	---	---	---	This probe set was annotated using the Design Representative Id based pipeline to a Flybase identifier using 1 transcripts. // false // Design Representative Id // R	HDC15098	HDC15098 // --- // fb // --- // ---	GENSCAN00000035072 // ensembl // 11 // Negative Strand Matching Probes
1623158_s_at	Drosophila_2 Array	Drosophila melanogaster	Jun 9, 2011	Consensus sequence	Flybase	Transposon.85	NO_REP_ID /FEA=transposon /LEN=410 /DESC=gb|-|Tom1 DMTOM1_LTR 410bp	Transposon.85	---	---	March 2006 (FlyBase/BDGP 5.3)	chr3RHet:378289-378693 (+) // 94.39 // /// chrU:518982-622483 (+) // 96.1 // /// chrX:11499722-11500110 (+) // 90.24 // /// chr3RHet:818221-819725 (-) // 91.95 // /// chr3RHet:212884-576594 (-) // 92.44 // /// chrU:3409251-3409650 (-) // 92.2 // /// chrU:1497764-1918534 (-) // 90.98 //	rhomboid-4	rho-4	---	full length	FBgn0030318	32109	A8E769 /// Q0KHT6 /// Q9VYW6	EC:3.4.21.-	---	NP_525084 /// NP_727538 /// NP_727539	NM_080345 /// NM_167290 /// NM_167291	FBgn0030318	---	---	---	---	---	0006281 // DNA repair // inferred from electronic annotation /// 0007165 // signal transduction // inferred from electronic annotation	0005886 // plasma membrane // non-traceable author statement /// 0016021 // integral to membrane // inferred from electronic annotation /// 0016021 // integral to membrane // non-traceable author statement	0003677 // DNA binding // inferred from electronic annotation /// 0004252 // serine-type endopeptidase activity // inferred from electronic annotation /// 0005509 // calcium ion binding // inferred from electronic annotation /// 0008236 // serine-type peptidase activity // non-traceable author statement /// 0016787 // hydrolase activity // inferred from electronic annotation	---	---	FBpp0073364 // span:45-67,105-127,134-156,160-182,189-211,221-240,252-274 // numtm:7 /// FBpp0073365 // span:178-200,238-260,267-289,293-315,322-344,354-373,385-407 // numtm:7 /// FBpp0073366 // span:178-200,238-260,267-289,293-315,322-344,354-373,385-407 // numtm:7	---	This probe set was annotated using the Matching Probes based pipeline to a Entrez Gene identifier using 5 transcripts. // false // Matching Probes // A	AF318285(14),AY061605(14),NM_080345(14),NM_167290(14),NM_167291(14)	AF318285 // Drosophila melanogaster rhomboid-4 mRNA, complete cds. // gb // 14 // --- /// AY061605 // Drosophila melanogaster SD06923 full length cDNA. // gb // 14 // --- /// FBtr0073517 // type=mRNA; loc=X:join(11491804..11492183,11498345..11498706,11498769..11499111,11499171..11500034); ID=FBtr0073517; name=rho-4-RC; dbxref=FlyBase:FBtr0073517,FlyBase_Annotation_IDs:CG1697-RC,REFSEQ:NM_167291; …	---
1623159_at	Drosophila_2 Array	Drosophila melanogaster	Jun 9, 2011	Consensus sequence	Flybase	Transposon.91	NO_REP_ID /FEA=transposon /LEN=1881 /DESC=gb|-|looper1 LOOPER1_DM 1881bp	Transposon.91	---	---	March 2006 (FlyBase/BDGP 5.3)	chr2R:2352600-2354454 (+) // 97.13 //	---	---	---	---	---	---	---	---	---	---	---	---	---	---	---	---	---	---	---	---	---	---	---	---	This probe set was annotated using the Design Representative Id based pipeline to a Flybase identifier using 1 transcripts. // false // Design Representative Id // R	Transposon.91	Transposon.91 // --- // fb // --- // ---	---
1623160_at	Drosophila_2 Array	Drosophila melanogaster	Jun 9, 2011	Consensus sequence	Flybase	CG4859-RA	CG4859-RA /FEA=BDGP /GEN=Mmp1 /DB_XREF=CG4859 FBgn0035049 /SEG=chr2R:-19714861,19730942 /MAP=60D13-60D14 /LEN=3102 /DEF=(CG4859 gene symbol:Mmp1 FBgn0035049 (GO:0004222 metalloendopeptidase) (GO:0007424 tracheal system development (sensu Insecta)))	CG4859-RA	---	---	March 2006 (FlyBase/BDGP 5.3)	chr2R:20558816-20574897 (-) // 100.0 //	Matrix metalloproteinase 1	Mmp1	---	full length	FBgn0035049	37949	B5X0I8 /// D3DMJ8 /// Q8MLN6 /// Q9GTK3 /// Q9W122	EC:3.4.24.-	---	NP_523852 /// NP_726473	NM_079128 /// NM_166683	FBgn0035049	---	---	---	---	---	0002168 // instar larval development // inferred from mutant phenotype /// 0006508 // proteolysis // inferred from electronic annotation /// 0007155 // cell adhesion // inferred from genetic interaction /// 0007424 // open tracheal system development // inferred from mutant phenotype /// 0007561 // imaginal disc eversion // inferred from mutant phenotype /// 0008152 // metabolic process // inferr…	0030425 // dendrite // inferred from mutant phenotype /// 0031012 // extracellular matrix // inferred from electronic annotation	0004222 // metalloendopeptidase activity // inferred from sequence or structural similarity /// 0004222 // metalloendopeptidase activity // non-traceable author statement /// 0004222 // metalloendopeptidase activity // traceable author statement /// 0004222 // metalloendopeptidase activity // inferred from electronic annotation /// 0005509 // calcium ion binding // inferred from electronic annota…	---	---	---	---	This probe set was annotated using the Matching Probes based pipeline to a Entrez Gene identifier using 2 transcripts. // false // Matching Probes // A	AY118405(13),NM_166683(14)	AY118405 // Drosophila melanogaster RE62222 full insert cDNA. // gb // 13 // --- /// BT120164 // Drosophila melanogaster MIP15906 full insert cDNA. // gb // 14 // --- /// FBtr0273263 // type=mRNA; loc=2R:complement(20558817..20559829,20562496..20562664,20562733..20563648,20563719..20564122,20569737..20569964,20574526..20574897); ID=FBtr0273263; name=Mmp1-RC; dbxref=FlyBase:FBtr0273263,FlyBase_Ann…	---
1623161_at	Drosophila_2 Array	Drosophila melanogaster	Jun 9, 2011	Consensus sequence	Flybase	CG15777-RA	CG15777-RA /FEA=BDGP /GEN=CG15777 /DB_XREF=CG15777 FBgn0029781 /SEG=chrX:-5396222,5397062 /MAP=5A9-5A9 /LEN=840 /DEF=(CG15777 gene symbol:CG15777 FBgn0029781 )	CG15777-RA	---	---	March 2006 (FlyBase/BDGP 5.3)	chrX:5549880-5550720 (-) // 100.0 //	CG17758	CG42265	---	full length	FBgn0259150	7354434	B7Z0W9 /// B7Z0X0	---	---	NP_001138160 /// NP_001138161	NM_001144688 /// NM_001144689	FBgn0259150	---	---	---	---	---	---	---	---	---	---	---	---	This probe set was annotated using the Matching Probes based pipeline to a Entrez Gene identifier using 2 transcripts. // false // Matching Probes // A	NM_001144688(14),NM_001144689(14)	FBtr0299597 // type=mRNA; loc=X:complement(5547551..5547889,5547971..5549217,5549291..5549476,5549543..5549639,5549698..5549815,5549885..5550679,5553114..5553176,5554218..5556085); ID=FBtr0299597; name=CG42265-RA; dbxref=FlyBase_Annotation_IDs:CG42265-RA,FlyBase:FBtr0299597,FlyBase_Annotation_IDs:CG15777-RA,FlyBase:FBtr0070854,FlyBase:FBtr0070855,FlyBase_Annotation_IDs:CG17758-RA,FlyBase:FBtr0070…	---
1623162_at	Drosophila_2 Array	Drosophila melanogaster	Jun 9, 2011	Consensus sequence	Flybase	Stencil:3R:8659913:8656661:GENSCAN	Stencil:3R:8659913:8656661:GENSCAN /FEA=stencil /SEG=chr3R:-8656661,8659913	Dm.3R.43411.0	---	---	March 2006 (FlyBase/BDGP 5.3)	chr3R:8656642-8659894 (-) // 100.0 //	---	---	---	---	---	---	---	---	---	---	---	---	---	---	---	---	---	---	---	---	---	---	---	---	This probe set was annotated using the Matching Probes based pipeline to a ENSEMBL identifier using 1 transcripts. // false // Matching Probes // A	GENSCAN00000022731(14)	GENSCAN00000022731 // cdna:Genscan chromosome:BDGP5.25:3R:8656643:8659894:-1 // ensembl // 14 // ---	---
1623163_at	Drosophila_2 Array	Drosophila melanogaster	Jun 9, 2011	Consensus sequence	Flybase	CG15354-RA	CG15354-RA /FEA=BDGP /GEN=CG15354 /DB_XREF=CG15354 FBgn0031383 /SEG=chr2L:-2001910,2004625 /MAP=22B8-22B8 /LEN=1406 /DEF=(CG15354 gene symbol:CG15354 FBgn0031383 )	CG15354-RA	---	---	March 2006 (FlyBase/BDGP 5.3)	chr2L:2000245-2002960 (-) // 100.0 //	---	CG33543	---	full length	FBgn0053543	3346207	D0Z750 /// Q058Z9 /// Q59E14	---	---	NP_001014458	NM_001014458	FBgn0053543	---	---	---	---	---	0007155 // cell adhesion // inferred from sequence or structural similarity	0016020 // membrane // inferred from sequence or structural similarity	---	---	IPR003961 // Fibronectin, type III // 0.014	---	---	This probe set was annotated using the Genome Target Overlap based pipeline to a Entrez Gene identifier using 1 transcripts. // false // Genome Target Overlap // B	NM_001014458	BT100297 // Drosophila melanogaster RE72871 full insert cDNA. // gb // 0 // chr2L:1673033-2006307(-) /// FBtr0091509 // type=mRNA; loc=2L:complement(1997102..1997958,1998232..1998720,2000928..2001086,2001380..2001511,2002173..2002313,2002669..2002920,2005561..2006307); ID=FBtr0091509; name=CG33543-RC; dbxref=FlyBase:FBtr0091509,FlyBase_Annotation_IDs:CG33543-RC,REFSEQ:NM_001014458,REFSEQ:NM_00101…	AY089476 // gb // 10 // Negative Strand Matching Probes
1623164_a_at	Drosophila_2 Array	Drosophila melanogaster	Jun 9, 2011	Consensus sequence	Flybase	CG8127-RB	CG8127-RB /FEA=BDGP /GEN=Eip75B /DB_XREF=CG8127 FBgn0000568 /SEG=chr3L:-17902236,18008477 /MAP=75B1-75B6 /LEN=4536 /DEF=(CG8127 gene symbol:Eip75B FBgn0000568 (GO:0007591 molting cycle (sensu Insecta)) (GO:0004879 ligand-dependent nuclear receptor) (GO:0003704 specific RNA polymerase II transcription factor) (GO:0005634 nucleus) (GO:0006355 regulation of transcription, DNA-dependent))	CG8127-RB	---	---	March 2006 (FlyBase/BDGP 5.3)	chr3L:17946457-18052698 (-) // 100.0 //	Ecdysone-induced protein 75B	Eip75B	chr3-	full length	FBgn0000568	39999	P13055 /// P17671 /// P17672 /// Q5BIB3 /// Q95SD4	---	---	NP_524133 /// NP_730321 /// NP_730322 /// NP_730323	NM_079409 /// NM_168755 /// NM_168756 /// NM_168757	FBgn0000568	---	---	---	---	---	0006350 // transcription // inferred from electronic annotation /// 0006355 // regulation of transcription, DNA-dependent // inferred from electronic annotation /// 0006355 // regulation of transcription, DNA-dependent // non-traceable author statement /// 0007275 // multicellular organismal development // inferred from electronic annotation /// 0007553 // regulation of ecdysteroid metabolic proc…	0005634 // nucleus // inferred from sequence or structural similarity /// 0005634 // nucleus // non-traceable author statement /// 0005634 // nucleus // inferred from electronic annotation	0003677 // DNA binding // inferred from electronic annotation /// 0003700 // sequence-specific DNA binding transcription factor activity // inferred from electronic annotation /// 0003704 // specific RNA polymerase II transcription factor activity // inferred from sequence or structural similarity /// 0003707 // steroid hormone receptor activity // inferred from electronic annotation /// 0004872 …	---	---	---	---	This probe set was annotated using the Matching Probes based pipeline to a Entrez Gene identifier using 4 transcripts. // false // Matching Probes // A	NM_079409(14),NM_168755(14),NM_168756(14),NM_168757(14)	FBtr0075148 // type=mRNA; loc=3L:complement(17946458..17948149,17948315..17949323,17952482..17952720,17962463..17962607,17986008..17986096,18051337..18052698); ID=FBtr0075148; name=Eip75B-RB; dbxref=FlyBase:FBtr0075148,FlyBase_Annotation_IDs:CG8127-RB,REFSEQ:NM_168755; score=11; score_text=Strongly Supported; MD5=35cf674e201bee8cd74e2e9cfa003cfd; length=4536; parent=FBgn0000568; release=r5.31; sp…	---
1623165_at	Drosophila_2 Array	Drosophila melanogaster	Jun 9, 2011	Consensus sequence	Flybase	CG12385-RA	CG12385-RA /FEA=BDGP /GEN=thetaTry /DB_XREF=CG12385 FBgn0011555 /SEG=chr2R:-6406219,6407485 /MAP=47F3-47F4 /LEN=1266 /DEF=(CG12385 gene symbol:thetaTry FBgn0011555 (GO:0005576 extracellular) (GO:0004295 trypsin) (GO:0006508 proteolysis and peptidolysis))	CG12385-RA	---	---	March 2006 (FlyBase/BDGP 5.3)	chr2R:7228995-7230261 (-) // 100.0 //	thetaTrypsin	thetaTry	---	full length	FBgn0011555	36218	A8E6I8 /// P42278	EC:3.4.21.-	---	NP_523693	NM_078969	FBgn0011555	---	---	---	---	---	0006508 // proteolysis // inferred from electronic annotation /// 0006508 // proteolysis // non-traceable author statement	0005576 // extracellular region // non-traceable author statement /// 0005576 // extracellular region // inferred from electronic annotation /// 0005615 // extracellular space // inferred from electronic annotation	0003824 // catalytic activity // inferred from electronic annotation /// 0004252 // serine-type endopeptidase activity // inferred from sequence or structural similarity /// 0004252 // serine-type endopeptidase activity // non-traceable author statement /// 0004252 // serine-type endopeptidase activity // inferred from electronic annotation /// 0008233 // peptidase activity // inferred from elect…	---	---	FBpp0087258 // span:5-24 // numtm:1	---	This probe set was annotated using the Matching Probes based pipeline to a Entrez Gene identifier using 1 transcripts. // false // Matching Probes // A	NM_078969(10)	AY070583 // Drosophila melanogaster RE68626 full length cDNA. // gb // 10 // --- /// FBtr0088162 // type=mRNA; loc=2R:complement(7229219..7230261); ID=FBtr0088162; name=thetaTry-RA; dbxref=FlyBase:FBtr0088162,FlyBase_Annotation_IDs:CG12385-RA,FlyBase:FBtr0005822,REFSEQ:NM_078969,REFSEQ:NM_078969; score=11; score_text=Strongly Supported; MD5=a482a4a8eecef45f4b1199ad1174c784; length=1043; parent=FB…	SNAP00000021211 // ensembl // 5 // Cross Hyb Matching Probes /// GENSCAN00000023383 // ensembl // 5 // Cross Hyb Matching Probes
1623166_at	Drosophila_2 Array	Drosophila melanogaster	Jun 9, 2011	Consensus sequence	Flybase	CG6071-RA	CG6071-RA /FEA=BDGP /GEN=CG6071 /DB_XREF=CG6071 FBgn0036186 /SEG=chr3L:-11600474,11603565 /MAP=68D1-68D1 /LEN=2889 /DEF=(CG6071 gene symbol:CG6071 FBgn0036186 (GO:0004179 membrane alanyl aminopeptidase))	CG6071-RA	---	---	March 2006 (FlyBase/BDGP 5.3)	chr3L:11636042-11639133 (-) // 100.0 //	---	CG6071	---	full length	FBgn0036186	39308	Q8T4B0 /// Q9VTL4	EC:3.4.11.-	---	NP_648488	NM_140231	FBgn0036186	---	---	---	---	---	0006508 // proteolysis // inferred from electronic annotation	---	0004177 // aminopeptidase activity // inferred from sequence or structural similarity /// 0004177 // aminopeptidase activity // inferred from electronic annotation /// 0005515 // protein binding // inferred from physical interaction /// 0008237 // metallopeptidase activity // inferred from electronic annotation /// 0008270 // zinc ion binding // inferred from electronic annotation /// 0016787 // …	---	---	---	---	This probe set was annotated using the Matching Probes based pipeline to a Entrez Gene identifier using 1 transcripts. // false // Matching Probes // A	NM_140231(14)	FBtr0076136 // type=mRNA; loc=3L:complement(11636043..11636292,11636358..11637046,11637116..11638478,11638547..11639133); ID=FBtr0076136; name=CG6071-RA; dbxref=FlyBase:FBtr0076136,FlyBase_Annotation_IDs:CG6071-RA,REFSEQ:NM_140231; score=11; score_text=Strongly Supported; MD5=e68b3ea256792f09f02c183c111c9661; length=2889; parent=FBgn0036186; release=r5.31; species=Dmel; gene:FBgn0036186 // flybas…	SNAP00000013849 // ensembl // 8 // Cross Hyb Matching Probes
[truncated: 18,676 more rows]
