# Supplementary material for: The Drosophila transcriptional network is structured by microbiota
Source: BMC Genomics. 2016 Nov 25;17:975. doi: 10.1186/s12864-016-3307-9 (PMC5124311; doi:10.1186/s12864-016-3307-9)
Supplement: Additional file 12: — Data analysis tools. The unzipped folder contains (1) parameters used to align and count reads (align_count_index_reads.txt) and (2) an R script to replicate the data analysis. See README file and R script within folder for instructions. (ZIP 15304 kb) [file 12864_2016_3307_MOESM12_ESM.zip › DobsonEtAlBMCanalysis_submitted/flyatlas/flyatlas.tsv]

Oligo	brain vs whole fly - T-Test_Change Direction	BrainMean	BrainSEM	BrainPresent	Brain:fly	head vs whole fly - T-Test_Change Direction	HeadMean	HeadSEM	HeadPresent	Head:fly	Crop vs Whole flies t-test - T-Test_Change Direction	cropMean	cropSEM	cropPresent	ratio	midgut vs whole fly - T-Test_Change Direction	MidgutMean	MidgutSEM	MidgutPresent	Midgut:fly	Hind vs Whole - T-Test_Change Direction	HindgutMean	HindgutSEM	Hindgutpresent	Hindgut:fly	Tubule t test vs whole fly	tubuleMean	tubuleSEM	tubulePresent	tubule:fly	ovary vs whole flies - T-Test_Change Direction	OvaryMean	OvarySEM	OvaryPresent	Ovary:fly	testis vs whole flies - T-Test_Change Direction	TestisMean	TestisSEM	TestisCall	Testis:fly	acc vs W - T-Test_Change Direction	AccMean	AccSEM	AccPresent	Acc:fly	LT vs whole fly - T-Test_Change Direction	l_tubMean	l_tubSEM	l_tubPresent
1616608_a_at	Down	1016.2	23.2	4	0.7	Up	1874.6	85.3	4	1.3	Down	994.2	5	4	0.7	None	1170.2	40.5	4	0.8	Down	1053.1	35	4	0.7	Up	3202.6	216.4	4	2.2	Down	848.9	26.1	4	0.6	Down	124.3	5.9	4	0.1	Down	1036.2	51.7	4	0.7	None	1505.9	61.7	4
1622892_s_at	Up	114.6	3.3	4	1.2	Down	64.3	1.8	4	0.7	None	87.1	2.6	4	0.9	Down	53.3	4.6	4	0.6	Down	72.6	5.4	4	0.8	Down	52.5	2.2	4	0.6	Up	145.9	5.7	4	1.6	Up	586.6	17.1	4	6.3	None	110.5	5	4	1.2	Down	67.2	2.3	4
1622893_at	Down	89	5.9	4	0.1	Up	4115.7	202.4	4	2.9	Down	380.7	40.1	4	0.3	Down	6.6	1.2	0	0	Down	314.4	19.5	4	0.2	Down	87.5	34.2	3	0.1	Down	3	1.6	1	0	Down	8.5	2	2	0	Down	12.1	2.5	0	0	Down	1.8	0.9	0
1622894_at	Down	6.1	1.4	0	0.2	None	35.6	1.8	4	1.3	None	17.7	2.8	0	0.7	None	8.5	0.9	0	0.3	None	20.5	4.1	0	0.8	Down	4.7	0.5	0	0.2	None	7	1	0	0.3	None	7.5	2.5	0	0.3	None	8	2.4	0	0.3	Down	5.8	1.1	0
1622895_at	Down	78.5	3	4	0.7	Down	61.5	2.5	4	0.5	Down	69	5.2	4	0.6	Down	64.2	4.5	4	0.6	Down	50.2	4.7	4	0.4	Down	73.1	10.6	3	0.6	Up	227.8	3.4	4	2	Down	40.3	1.4	4	0.3	Up	141.6	8.1	4	1.2	Down	59.1	3.9	4
1622896_at	Down	27.8	0.7	4	0.3	Up	221.6	4.6	4	2.7	Down	65.4	4	4	0.8	Up	142.9	6.7	4	1.7	Down	54.9	6.1	4	0.7	Down	25.9	1.6	4	0.3	None	90.4	4.5	4	1.1	Down	24.5	1.9	4	0.3	Down	25.5	3	2	0.3	Up	277	3.1	4
1622897_at	None	8.4	0.5	0	1.1	None	7.2	2.2	0	1	None	9.9	0.9	0	1.3	None	7.8	3.1	0	1	None	9.2	2.2	0	1.2	None	6.8	1.7	0	0.9	None	5.7	1.7	0	0.7	None	6.7	2.1	0	0.9	None	7.5	3	0	1	None	9.1	0.9	0
1622898_a_at	None	212.9	5.4	4	0.9	Down	107.1	6.7	4	0.4	Down	85.7	4.9	4	0.4	Down	106.1	4.3	4	0.4	Down	125.4	2	4	0.5	Down	102.1	6.6	4	0.4	Up	339.7	4.9	4	1.4	None	244.1	5.6	4	1	Down	98.4	2.7	4	0.4	Down	27.5	0.9	4
1622899_at	None	6.9	0.6	3	0.8	None	7	0.7	2	0.8	None	9.5	1.5	1	1.2	None	6.4	3	1	0.8	None	8.6	0.8	1	1	Up	12.1	1.2	3	1.5	None	10.8	1.4	4	1.3	None	6.6	1.7	3	0.8	None	13.1	3.1	2	1.6	None	12.1	2.1	3
1622900_at	None	3.7	1.2	1	0.9	None	5.3	0.9	1	1.2	None	3.1	1.1	0	0.7	None	2.3	0.9	0	0.5	None	4.6	1.3	1	1.1	None	4.4	0.8	0	1	None	2.6	0.6	1	0.6	None	5.9	0.8	2	1.4	Up	30.3	2.6	4	7.1	None	6	1.4	1
1622901_at	Down	3.8	1.3	0	0.1	Down	4.1	1	0	0.1	Down	3	1.3	0	0.1	Down	11.1	2.7	0	0.3	Up	2648	101.3	4	69	Down	13.5	8.7	0	0.4	Down	2.1	0.9	0	0.1	Down	2.4	1.3	0	0.1	Down	9.6	3.9	0	0.3	Down	2.2	0.9	0
1622902_at	Down	3	1.2	0	0	Up	1449.2	107.9	4	15.6	Down	1.8	0.4	0	0	Down	1.4	0.3	0	0	Down	1.2	0.3	0	0	Down	2.4	0.3	0	0	Down	0.9	0.1	0	0	Down	1.2	0.2	0	0	Down	1.7	0.4	0	0	Down	1.4	0.4	0
1622903_s_at	Up	273.3	3.3	4	2.5	None	116	2.1	4	1.1	None	114.6	2.3	4	1.1	Down	69.8	2.9	4	0.6	Down	82.8	2.1	4	0.8	Down	87.4	5.9	4	0.8	Up	261	6.5	4	2.4	Down	16.5	1.3	4	0.2	Up	210.5	11.9	4	1.9	None	104.5	6.2	4
1622904_at	None	4.9	1.5	0	1	None	7.1	1.7	0	1.4	None	8	2.1	0	1.6	None	3.4	1.8	0	0.7	None	7.1	1.3	1	1.4	Down	3.1	0.6	0	0.6	None	4	1	0	0.8	None	4.8	1.8	1	1	None	9.3	2.6	0	1.9	None	5.7	1.6	1
1622905_at	None	1.5	0.1	0	0.7	None	1.4	0.5	0	0.7	None	2.9	1.4	0	1.4	None	2.2	1.1	0	1	None	0.9	0.1	0	0.4	None	2.4	0.8	0	1.1	None	0.6	0.2	0	0.3	None	1	0.5	0	0.5	None	1.1	0.3	0	0.5	None	1.7	0.6	0
1622906_at	Up	251.6	9	4	1.9	None	177.7	20.7	4	1.3	None	114.2	4.8	4	0.8	Down	58.9	4.9	4	0.4	Up	219.9	20.1	4	1.6	Down	119.5	5.6	4	0.9	Up	257.5	19.8	4	1.9	Down	42.7	0.6	4	0.3	Down	58.3	6.8	4	0.4	Down	41.8	4.8	4
1622907_at	Up	214.1	5.2	4	1.9	Up	182	2.7	4	1.6	Up	159.4	12	4	1.4	Up	200.9	4.1	4	1.7	Up	173.7	1	4	1.5	Up	145.5	5.5	4	1.3	Down	86.9	1.8	4	0.8	Down	26.7	3.2	4	0.2	Up	204.1	3.7	4	1.8	Up	292.6	8.4	4
1622908_a_at	Down	5.3	1	1	0.1	None	56.3	7	4	1.6	Down	11	1.6	2	0.3	Up	163.5	19.7	4	4.6	None	28.8	2.3	4	0.8	Down	17.3	2.7	2	0.5	None	47.5	4.7	4	1.3	Down	11.5	0.6	2	0.3	Down	4.7	1.5	0	0.1	None	53.9	6.1	4
1622909_at	None	206.5	4.6	4	1.2	Down	99.2	6.8	4	0.6	None	186	7.7	4	1.1	Up	350.5	32.3	4	2	None	201	4.3	4	1.2	Down	66.2	12.4	4	0.4	Up	425.2	7.6	4	2.4	Down	54.5	3.4	4	0.3	Up	236.8	5.9	4	1.4	Up	250.4	20.3	4
1622910_at	None	5.7	1.2	0	1	None	4.4	1.7	0	0.8	None	4.5	2.4	0	0.8	None	5.4	2.1	1	0.9	None	4.6	1.4	0	0.8	Down	3.6	1	0	0.6	None	2.4	0.8	0	0.4	None	6.1	0.5	0	1.1	None	3.9	1.2	0	0.7	None	4.8	2.1	0
1622911_at	None	2	1	0	3.1	None	2.2	1	0	3.3	None	1.7	0.7	0	2.6	None	1.1	0.5	0	1.6	None	0.8	0.3	0	1.2	Up	2.2	0.3	0	3.4	None	2.4	0.8	0	3.6	Up	3.4	0.3	0	5.3	None	1	0.2	0	1.6	None	1.3	0.3	0
1622912_at	Up	154.4	6.3	4	2.2	None	57.6	3.5	4	0.8	Down	39.5	2.1	4	0.6	None	65.6	6.4	4	0.9	None	88.5	2.8	4	1.3	Up	95.7	7.8	4	1.4	None	63.7	4.2	4	0.9	Down	2.3	0.7	0	0	Down	35.1	2.8	4	0.5	None	59.3	1.5	4
1622913_a_at	Up	87.6	2.4	4	13.2	None	24.6	5.8	3	3.7	None	5.3	2.1	0	0.8	Up	14.7	1.2	0	2.2	Down	3.3	0.7	0	0.5	Down	4	1	0	0.6	None	5.3	1.5	0	0.8	Down	1.8	0.9	0	0.3	None	7.1	2.9	0	1.1	Down	2.2	0.6	0
1622914_at	None	1.2	0.4	0	0.5	None	2.6	0.5	0	1	None	2.3	1.2	0	0.9	None	6.2	0.9	0	2.3	None	3	0.6	0	1.1	Down	1.6	0.4	0	0.6	None	0.6	0.1	0	0.2	None	0.7	0.2	0	0.3	None	1.6	0.2	0	0.6	None	1.7	0.8	0
1622915_at	Down	2	1.3	0	0	Down	2.3	1.6	0	0.1	Down	3	1.4	0	0.1	Down	5.4	0.8	0	0.1	Down	6.9	1.4	0	0.2	Down	2.3	0.6	0	0.1	Down	1.1	0.4	0	0	Up	769.5	31.9	4	17.3	Down	6.6	4.1	0	0.1	Down	3.2	1.3	0
1622916_at	None	3	1.1	0	1.1	None	3.4	0.8	0	1.2	None	1.8	0.2	0	0.7	Up	7.3	1.4	0	2.7	None	4.8	1.9	0	1.7	None	3.3	0.8	0	1.2	None	4.4	1	0	1.6	Down	0.7	0.2	0	0.3	None	5.4	3	0	2	None	6.2	2	0
1622917_a_at	Down	1.2	0.4	0	0	Down	3.6	2.1	0	0	Down	6.8	2.1	0	0	Down	4.3	1.1	0	0	Down	3.4	0.3	0	0	Down	3	0.6	0	0	Down	2.1	1.3	0	0	Up	1493.1	15.8	4	10.8	Down	8.9	2.4	0	0.1	Down	5.1	1.6	0
1622918_at	None	3	0.9	0	1.1	None	3.5	1.1	1	1.3	None	3.2	1.5	0	1.2	None	2.7	0.6	0	1	None	1.8	0.5	0	0.7	None	3.4	0.8	0	1.3	None	1	0.4	0	0.4	None	1.6	0.7	0	0.6	None	3.3	1.6	0	1.3	None	4.5	1.2	0
1622919_at	None	4	1.6	1	1.6	None	2.9	1	0	1.1	None	2.5	0.9	0	1	None	2.7	0.9	0	1.1	None	1.9	1	0	0.7	Down	1.4	0.4	0	0.6	None	1.2	0.2	0	0.5	Up	9.5	1.7	2	3.7	None	3.7	1.3	0	1.4	None	1.5	0.6	0
1622920_at	Down	74.3	2.9	4	0.4	Up	2649.8	74.7	4	14.1	Down	2.2	1	0	0	Down	5.6	1.6	0	0	Down	2	0.7	0	0	Down	2.4	0.5	0	0	Down	0.5	0.2	0	0	Down	3	0.7	0	0	Down	2.1	1.5	0	0	Down	1.4	0.4	0
1622921_at	None	228.2	1.2	4	1.1	Down	135	4.2	4	0.7	Down	137.2	6.4	4	0.7	Down	76.7	3.9	4	0.4	Down	101.1	3.8	4	0.5	Down	71	2.5	4	0.4	Up	275.5	3.7	4	1.4	Up	641.6	28.3	4	3.2	None	223.2	12	4	1.1	Down	96.9	3.5	4
1622922_at	Up	25.9	2.4	4	5.6	None	5	0.9	1	1.1	None	4.8	1	1	1	None	2.2	1.3	0	0.5	None	1.7	1.2	0	0.4	None	3.4	0.8	0	0.7	None	2.1	0.9	0	0.5	Up	10.5	1	4	2.3	None	4.9	1.7	0	1.1	None	5.1	2	0
1622923_at	Up	227.9	10.1	4	24	Up	84.9	8.8	4	8.9	Down	4.2	1.4	0	0.4	Down	3.1	1.7	0	0.3	Down	4.9	0.8	2	0.5	None	7.3	1.4	1	0.8	Down	2.3	0.8	0	0.2	Down	2.6	0.3	0	0.3	None	4.8	1.7	0	0.5	None	6	1.3	2
1622924_at	Down	3	0.7	0	0.1	Down	3.1	1.3	0	0.1	Down	6.5	0.9	0	0.1	Down	8.6	1.8	0	0.2	Down	2.8	1.3	0	0.1	Down	6.6	0.4	0	0.1	Down	3.5	0.4	0	0.1	Down	5	1.5	1	0.1	Down	4.7	2.2	1	0.1	Down	7.4	2.1	0
1622925_at	None	213	17.2	4	1.6	Down	29.9	5.8	4	0.2	Down	87.5	3.7	4	0.7	Down	78.9	2.3	4	0.6	Down	86.4	7.7	4	0.7	Down	43.8	3	4	0.3	Up	374	3.8	4	2.8	Down	48.2	6.2	4	0.4	Down	61.5	6.4	4	0.5	Down	81.1	5	4
1622926_at	Down	20.7	1.6	4	0.2	Down	23.2	2.5	4	0.3	Down	32.6	0.7	4	0.4	Down	23.9	1.3	4	0.3	Down	18	2.4	4	0.2	Down	22.6	2.1	4	0.2	Up	291.1	4	4	3.2	Down	11.6	0.9	4	0.1	Down	41.6	5.6	4	0.5	Down	23.1	1.7	4
1622927_at	None	1.2	0.5	0	0.5	None	1.8	0.7	0	0.7	None	1	0.1	0	0.4	None	4	0.5	0	1.5	None	2.2	0.6	0	0.9	None	2.3	0.6	0	0.9	None	1	0.2	0	0.4	None	1.5	0.5	0	0.6	None	3.6	1.7	0	1.4	None	1.2	0.2	0
1622928_at	Up	103.5	2.4	4	1.4	Down	49.5	5.9	4	0.7	Down	47.4	4.1	4	0.7	Down	39.3	3.4	4	0.5	Down	49.2	4.7	4	0.7	Down	56.1	4.2	4	0.8	Up	107	5	4	1.5	Up	206.7	7.4	4	2.9	None	76.2	2.3	4	1.1	Down	43.1	2.6	4
1622929_at	Up	75.6	2.5	4	13.3	None	7.3	1.3	1	1.3	Up	12.2	1.6	0	2.1	None	3.3	0.9	0	0.6	None	4.4	1.3	0	0.8	Down	2.3	0.8	0	0.4	Down	1.4	0.6	0	0.2	None	8.1	0.5	2	1.4	None	8.3	2.1	0	1.5	Down	1.8	0.9	0
1622930_a_at	Down	47.5	3.1	4	0.6	Down	39.4	2.2	4	0.5	Down	49.8	1.2	4	0.6	Down	60.9	3.2	4	0.8	Down	45.9	1.9	4	0.6	Up	98.1	2.5	4	1.2	Up	143.2	4.2	4	1.8	Down	41.3	2.7	4	0.5	Down	70.8	2	4	0.9	Up	125.3	3.5	4
1622931_at	Up	96.1	2.4	4	1.8	Down	29.2	1.9	4	0.5	None	44.1	5.5	4	0.8	Down	33.3	2.2	4	0.6	Down	32.4	3.2	4	0.6	Down	37.1	1.1	4	0.7	Up	204.5	7.4	4	3.7	Down	33.2	1.5	4	0.6	None	57.8	4.1	4	1.1	None	61.5	5.4	4
1622932_s_at	None	140.9	8	4	0.8	Up	334.8	18.3	4	1.9	Down	14.3	1.7	3	0.1	Down	28.6	1.7	4	0.2	Down	16.8	0.5	4	0.1	Down	12.9	2.7	2	0.1	Up	343.3	9.7	4	1.9	Down	71.9	4	4	0.4	Down	13.1	2	0	0.1	Down	66.8	13.9	4
1622933_at	Down	10.3	1.8	4	0.3	Down	10.7	1.5	4	0.3	Down	15.7	1.1	4	0.4	None	42.4	0.6	4	1.1	Down	27.6	1.3	4	0.7	None	39.6	3.5	4	1	Up	78.2	2.9	4	2.1	Up	148.9	10.6	4	3.9	Down	19.6	2	4	0.5	Down	20.3	0.5	4
1622934_at	Up	16.6	1.5	0	2	None	8.9	2.3	0	1.1	Up	20	2.9	0	2.4	Up	18.4	2.9	0	2.3	None	15.6	3.1	0	1.9	Up	10.7	0.9	0	1.3	None	10.3	0.7	1	1.3	None	3.1	0.4	0	0.4	None	14	3.8	1	1.7	None	16.2	2.8	0
1622935_at	Down	3.3	1.9	0	0	Down	4.9	2.4	0	0	Down	8.8	2.6	1	0.1	Down	6.8	0.8	0	0.1	Down	6.7	0.5	0	0.1	Down	27	11.6	2	0.3	Down	5.3	1.8	0	0.1	Down	13	4.9	2	0.1	Up	6504.6	223.8	4	62.5	Down	5.8	1.7	0
1622936_at	None	3.2	0.7	0	1.6	None	1.1	0.4	0	0.5	None	4	2.1	0	1.9	None	1	0.2	0	0.5	None	2.6	1	0	1.3	None	2.2	0.5	0	1.1	Down	0.3	0	0	0.1	None	3.2	0.7	0	1.5	None	2.7	0.9	0	1.3	Down	0.7	0.2	0
1622937_at	Up	81.7	2.5	4	1.3	Up	98.3	8.3	4	1.6	Up	197.9	5.3	4	3.2	Down	10.9	0.4	1	0.2	Up	121.8	2.8	4	2	None	60.9	12.2	4	1	Up	101.7	2.5	4	1.6	Down	44.9	1.6	4	0.7	Up	156.1	10.5	4	2.5	Down	24.6	1.8	4
1622938_at	Up	7.9	1.2	3	3.1	None	3.9	0.5	0	1.6	None	3.7	2.4	0	1.4	Up	9.1	2.1	0	3.6	None	4.5	1.5	0	1.8	Up	4.8	0.6	0	1.9	None	1.1	0.3	0	0.4	None	3.4	0.9	0	1.3	None	4.9	2.9	0	1.9	None	5.5	1.7	0
1622939_at	Up	527.5	1.8	4	1.6	None	398.7	24	4	1.2	Up	462.6	14.9	4	1.4	Down	263.8	3.8	4	0.8	Up	376.3	9.6	4	1.1	Up	461.6	8.6	4	1.4	Up	500.8	8.7	4	1.5	Down	80.3	2.3	4	0.2	None	333.5	6	4	1	Up	434.6	6.4	4
1622940_at	Down	1.5	0.5	0	0.1	Down	2.1	1.3	0	0.1	Down	1.8	0.5	0	0.1	Down	1	0.1	0	0	Down	1	0.3	0	0	Down	2.6	0.4	0	0.1	Down	2	0.5	0	0.1	Up	363.3	3	4	17.8	Down	5	2.8	0	0.2	Down	2.5	0.7	0
1622941_at	Up	713.8	12.4	4	1.9	Up	560	24.5	4	1.5	Up	897.7	23.5	4	2.4	Up	490.5	17.8	4	1.3	Up	979.4	19	4	2.6	Up	746.9	19.7	4	2	None	452.2	6.2	4	1.2	None	421	6.2	4	1.1	Up	816.8	27.9	4	2.2	Up	829.9	19.2	4
1622942_at	Up	27.6	0.6	4	11.9	None	7.5	3	2	3.2	None	10.3	2.7	1	4.4	None	6.5	2.3	0	2.8	Up	8.8	1.6	1	3.8	Up	5	0.7	0	2.2	None	4.4	1.6	0	1.9	None	2.2	0.8	0	0.9	None	6.8	1.7	0	2.9	Up	9.5	1.3	1
1622943_s_at	Up	130	2.1	4	1.6	Down	60.6	1.4	4	0.8	Down	40.7	2.2	4	0.5	Down	42.5	2.3	3	0.5	Down	34.7	1.1	4	0.4	Down	44.3	2.8	4	0.6	Up	162.7	4.7	4	2	Down	37.6	3.2	4	0.5	Up	97.8	2.5	3	1.2	Down	36.5	1.8	4
1622944_at	Down	132.6	2	4	0.8	Down	104.2	2.8	4	0.6	Up	203.4	3.8	4	1.2	Down	87.3	2.2	4	0.5	Down	107.4	2.2	4	0.6	Down	40.5	2.5	4	0.2	Up	247.7	0.5	4	1.4	Up	368.3	8	4	2.1	Up	267.2	6.3	4	1.6	Down	114.7	5.7	4
1622945_a_at	Down	236.8	10.2	4	0.6	Down	228.4	13.6	4	0.6	Down	200	9.4	4	0.5	Down	215.9	10.8	4	0.6	Down	166	5.5	4	0.4	None	302.2	35.5	4	0.8	Up	660.7	12.3	4	1.8	Down	64.6	3.6	4	0.2	Up	450.8	14.9	4	1.2	Down	162	5.9	4
1622946_at	Down	40.2	2	4	0.3	Up	602	39.7	4	4.8	Down	41.9	2.5	4	0.3	Up	983.1	64.7	4	7.9	Up	459.8	15.2	4	3.7	Up	1136	247.5	4	9.1	Down	18.3	2.3	4	0.1	Down	25.8	2.7	4	0.2	Down	11.1	4.1	2	0.1	Up	781.3	13.3	4
1622947_s_at	Up	2424.9	40.7	4	1.3	Up	2246.9	82.7	4	1.2	None	1893.6	105.4	4	1	Up	2225.7	28.3	4	1.2	Up	3131.2	145.8	4	1.7	Up	2938	59.5	4	1.6	None	2039.1	28.8	4	1.1	Down	796.2	39.4	4	0.4	Down	1458.6	24.7	4	0.8	Up	2662.2	199	4
1622948_at	Down	61.7	3	4	0.7	Down	57	1.8	4	0.6	Up	146.3	5.5	4	1.6	Down	78.3	3	4	0.9	Down	49.8	3.7	4	0.6	None	84.9	5.3	4	0.9	Up	154.2	5.7	4	1.7	Up	108.4	3.1	4	1.2	Up	198.8	17	4	2.2	None	94.8	4.8	4
1622949_at	Down	9.8	1.8	0	0.1	Down	38.2	1.2	4	0.5	Down	9.8	3.4	0	0.1	Up	285.8	7.1	4	3.8	Up	101.4	4	4	1.3	Down	20	1.5	2	0.3	Down	48.4	0.3	4	0.6	Down	58.6	2.6	4	0.8	Down	1.8	0.4	0	0	Down	27.5	5.2	2
1622950_a_at	Down	148.7	3.8	4	0.5	Down	173.6	4.7	4	0.6	None	235.5	8.2	4	0.8	Up	477.6	5.7	4	1.7	None	325.1	10.5	4	1.2	Up	822.4	24.6	4	2.9	Up	439.7	20.4	4	1.6	Down	123.1	5.6	4	0.4	Up	1493.7	22	4	5.3	Up	397.1	8.2	4
1622951_at	None	3.1	1.2	0	1.8	None	4.8	1.1	0	2.8	None	3.8	1.7	0	2.2	None	3.7	0.9	0	2.2	None	1	0.5	0	0.6	Up	4.7	0.8	0	2.7	None	2.2	0.8	0	1.3	None	2.8	1.4	0	1.6	None	2.9	1.6	0	1.7	None	2.3	1.1	0
1622952_at	Down	9.2	0.7	0	0.1	Down	33.6	6.3	4	0.5	Down	6.6	1.2	0	0.1	Down	16.7	5.2	2	0.2	Down	13.1	2.7	0	0.2	Down	6.7	1.6	0	0.1	Down	3	1	0	0	Up	658.9	17.9	4	9	Down	7.7	2.9	0	0.1	Down	17.3	1.5	3
1622953_at	None	4.2	1.3	0	1.8	None	3.4	1.3	0	1.5	None	6.2	2.2	0	2.6	None	4.8	2.3	0	2.1	None	1.6	0.6	0	0.7	Up	3.8	0.6	0	1.6	None	2.7	1.5	0	1.2	None	1.6	0.5	0	0.7	None	9.4	2.7	0	4	None	3.5	1.2	0
1622954_at	None	2.3	0.8	0	0.7	None	1.8	1	0	0.6	None	2.7	0.9	0	0.9	None	3.9	1.2	0	1.3	None	2.3	1.1	0	0.8	None	3.2	0.8	0	1	None	3.6	1	0	1.2	None	1.4	0.8	0	0.4	None	3.9	2.2	0	1.3	None	6.9	2.2	0
1622955_at	None	3.5	1.4	0	0.6	None	4.5	1.8	0	0.8	None	1.2	0.4	0	0.2	None	5.1	1.7	0	0.9	None	8.4	0.8	0	1.6	None	4.3	0.9	0	0.8	None	3	1	0	0.6	None	1.4	0.4	0	0.3	None	5.1	1.9	0	0.9	None	6.4	3	0
1622956_at	Down	1.2	0.4	0	0	Down	1.9	0.9	0	0	Down	3.1	1.3	0	0	Down	2.4	0.8	0	0	Down	6.6	1.6	0	0	Down	2.2	0.4	0	0	Down	1.4	0.6	0	0	Up	1424.4	23.4	4	10.1	Down	2.3	1.1	0	0	Down	3.8	2.1	0
1622957_s_at	Up	568.3	18.3	4	31	Up	111.4	5.7	4	6.1	Down	11.1	1.6	1	0.6	Down	6.1	1	0	0.3	Down	5.9	0.9	0	0.3	Down	8.4	0.9	0	0.5	Down	1.1	0.4	0	0.1	Up	89.9	5.2	4	4.9	None	11.2	2.8	0	0.6	Down	7.4	1.1	1
1622958_at	None	1	0.5	0	2.7	None	2.1	1.2	0	5.5	None	2.3	0.9	0	6	None	1	0.3	0	2.6	None	1.6	0.8	0	4.1	Up	2.1	0.3	0	5.5	None	1	0.5	0	2.7	None	1.1	0.7	0	3	None	2.5	1.4	0	6.5	None	6.4	2.3	0
1622959_at	Down	7.8	2.1	0	0.1	Down	11.2	1.6	0	0.1	Down	14.9	1.3	1	0.1	Down	13.4	2	1	0.1	Down	14.4	1.5	3	0.1	Down	17.3	6.4	0	0.2	Up	389.2	5.5	4	3.4	Down	45.8	1.1	4	0.4	Down	27	4.5	3	0.2	Down	16.9	2	1
1622960_at	Down	0.6	0.2	0	0	Down	7.6	1.5	0	0	Down	9.3	1.9	2	0.1	Up	2023.8	73.8	4	12.1	Up	453.7	25.3	4	2.7	Up	877.7	25.2	4	5.3	Down	2	0.6	0	0	Down	26	0.5	4	0.2	Down	4.7	1.8	0	0	Up	750.5	23.4	4
1622961_at	None	1.3	0.5	0	0.4	None	3.2	1.6	0	0.9	None	3.6	0.8	0	1	None	2.6	1.2	0	0.7	None	4.2	1.3	0	1.2	Up	5.8	0.5	0	1.6	None	1.2	0.4	0	0.3	None	4.3	1	0	1.2	None	2.8	1.2	0	0.8	None	4.1	1.1	0
1622962_a_at	Up	75	1.9	4	1.2	None	65.5	2.8	4	1	None	73.4	5.3	4	1.2	None	57.1	2.7	4	0.9	None	70.4	3.1	4	1.1	Up	92.8	1.2	4	1.5	None	62.6	0.6	4	1	Down	44.8	2.3	4	0.7	None	56.2	3.6	4	0.9	Up	87.2	6.8	4
1622963_at	None	3.4	1	0	1.3	None	3.5	1.1	0	1.3	None	2.5	1.4	0	0.9	None	1.9	0.6	0	0.7	None	2.2	0.9	0	0.8	Up	7.3	1.4	0	2.7	None	1.8	1	0	0.7	None	1.9	0.6	0	0.7	None	6.9	2.2	0	2.6	None	4.4	1	0
1622964_at	None	1.4	0.8	0	0.3	None	3.9	1.4	0	0.8	None	2.3	1.4	0	0.5	None	1.1	0	0	0.2	None	6.7	1.3	0	1.4	None	4	1	0	0.8	None	2.5	0.7	0	0.5	None	2.7	0.8	0	0.6	Up	224	12.9	4	46.9	None	5.8	2.6	0
1622965_s_at	Down	2.4	0.7	0	0	Down	3.5	0.5	0	0	Down	4	1	0	0	Down	3.8	1.5	0	0	Down	4.5	1.5	1	0	Down	2.8	0.3	0	0	Down	1.2	0.4	0	0	Down	7.9	3.1	3	0.1	Up	6547.6	44.3	4	73.4	Down	3.3	0.5	0
1622966_at	None	11.2	0.9	0	0.8	None	10.5	2.5	0	0.7	None	12.2	2.1	0	0.8	None	23.5	4.3	0	1.6	None	11.7	1.2	0	0.8	None	15.1	0.8	0	1	Down	6	1.2	0	0.4	Up	139.3	11.6	4	9.4	None	7.1	2.2	0	0.5	None	16.3	2.9	0
1622967_at	None	3.7	0.8	0	1.7	None	1.5	0.3	0	0.7	None	5.1	2.6	0	2.4	None	2.5	0.6	0	1.2	Up	7.2	1.4	0	3.4	None	4.1	1.2	0	1.9	None	0.8	0.1	0	0.4	None	3.4	1.2	0	1.6	None	6.3	2.7	0	3	None	3.7	0.7	0
1622968_at	None	80.8	5.3	4	0.9	Down	67.3	3.2	4	0.7	None	82.3	5.7	4	0.9	None	105.9	5.4	4	1.1	Down	62.7	4.3	4	0.7	Up	119.2	10.7	4	1.3	Up	128.5	7.3	4	1.4	Down	50.8	4.9	4	0.5	Up	308.3	15.2	4	3.3	Up	209	5.7	4
1622969_at	None	1.1	0.8	0	0.3	None	1.3	0.8	0	0.4	None	0.6	0.1	0	0.2	None	0.6	0.1	0	0.2	None	0.7	0.1	0	0.2	Down	1.2	0.3	0	0.4	None	0.9	0.7	0	0.3	Up	19.6	1.4	4	5.8	None	1.3	0.6	0	0.4	None	1.1	0.3	0
1622970_at	Up	134.3	8	4	1.6	Up	204.4	8.8	4	2.5	Up	230.7	8.1	4	2.8	Down	40.9	2.4	4	0.5	Up	350.9	11.1	4	4.3	Down	35.4	1.8	3	0.4	Down	6.4	1.5	0	0.1	Down	22.1	4.2	4	0.3	None	79.7	6.7	4	1	Down	17.8	0.6	2
1622971_at	Up	185.9	4.6	4	2	None	87.6	4.5	4	1	Down	54	2.9	4	0.6	Down	54.1	2.9	4	0.6	Down	66.6	2.1	4	0.7	Down	53.9	1	4	0.6	Up	151.9	2	4	1.7	Up	130.8	0.5	4	1.4	Up	165.5	14.5	4	1.8	None	87.1	1.7	4
1622972_at	None	6.5	1.4	0	1	None	4.2	2.1	0	0.7	Up	12.2	1.3	0	1.9	None	3.2	0.4	0	0.5	None	9.1	1.3	0	1.4	Up	8.7	0.8	0	1.4	None	4.8	0.8	0	0.8	None	4.8	1.4	0	0.8	None	10.3	0.7	0	1.6	None	10.3	1.5	0
1622973_at	Down	79	4.9	4	0.5	Down	113.1	6	4	0.8	None	155.1	1.7	4	1.1	Up	338	5.1	4	2.3	Down	118.8	5.7	4	0.8	Up	187.7	3.4	4	1.3	Up	249.5	13.1	4	1.7	Down	67.2	6.1	4	0.5	Up	221.3	12.1	4	1.5	Up	1164.4	11.3	4
1622974_at	Down	28	0.8	4	0.1	Up	968.4	60.3	4	1.9	Down	14.3	1.7	0	0	Down	3.7	1.2	0	0	Down	4.5	2.1	0	0	Down	4.2	1.7	0	0	Down	0.9	0.1	0	0	Down	1.1	0.2	0	0	Down	2.6	0.5	0	0	Down	5	0.9	0
1622975_at	Down	0.8	0.3	0	0	Down	0.6	0.1	0	0	Down	1.4	0.9	0	0	Down	1	0.4	0	0	Down	3.9	1.1	0	0	Down	3.1	0.7	0	0	Down	1.5	1	0	0	Up	2111.7	73.4	4	9.3	Down	5.7	2	0	0	Down	2.1	0.8	0
1622976_at	Up	56.3	2.8	4	2.6	None	18.9	1.2	4	0.9	None	22.4	2.6	4	1	Down	11.9	0.9	4	0.5	None	14.7	0.8	4	0.7	Down	13.1	0.3	4	0.6	Up	59.8	1.7	4	2.7	Down	6	0.2	2	0.3	Down	11.7	0.8	2	0.5	None	17.8	1.2	4
1622977_at	Down	2.6	0.7	1	0.2	Down	4.3	1.2	0	0.3	Down	5.9	2.5	2	0.4	None	9.1	2.7	1	0.6	Down	5.4	1.7	1	0.4	Down	2.5	0.5	0	0.2	Down	2.5	1	1	0.2	Up	196.2	3.8	4	13	Down	4.4	1.7	0	0.3	Down	3.9	0.3	0
1622978_at	Down	2.6	0.6	0	0.1	Down	1.6	0.5	0	0.1	Down	2	0.9	0	0.1	Down	1.3	0.9	0	0.1	Down	2.8	0.9	0	0.1	Down	2.1	0.9	0	0.1	Down	0.4	0.3	0	0	None	7.6	2	3	0.4	Up	76.2	13.7	4	4.1	Down	0.3	0.1	0
1622979_a_at	None	814.8	13.8	4	1	Up	1106.9	6.5	4	1.4	Up	1471.5	17	4	1.8	Up	1321.3	29.2	4	1.7	Up	1355.2	16.4	4	1.7	Up	1748.4	16	4	2.2	Down	498.4	7.5	4	0.6	Up	1818.8	53.7	4	2.3	Up	2920	203.1	4	3.7	Up	1426.3	24.7	4
1622980_at	Down	164.7	2.5	4	0.8	Down	119.7	5.6	4	0.6	Down	149	7.9	4	0.7	Down	144.5	2.7	4	0.7	Down	127.8	6.2	4	0.6	Down	131.5	8	4	0.6	Up	452.2	12.9	4	2.2	Down	46.7	2.9	4	0.2	Up	241.5	6.7	4	1.2	Down	151.3	7.8	4
1622981_at	Up	208.7	2.9	4	1.4	Down	111.2	9	4	0.8	None	121.9	11	4	0.8	Down	105.5	0.8	4	0.7	None	124.1	5	4	0.9	Down	73.6	4.6	4	0.5	Up	341.6	10.6	4	2.3	Down	18.3	1.1	4	0.1	None	150.2	2.2	4	1	None	119.9	9.1	4
1622982_at	Down	202.9	4	4	0.7	Down	221	3.8	4	0.8	Up	468.7	5.8	4	1.7	Up	430.3	16.1	4	1.6	Up	384.2	7.8	4	1.4	Up	734	8.9	4	2.7	Up	324.1	5.4	4	1.2	Down	29	3.1	4	0.1	None	288.6	7.9	4	1.1	Up	574.1	20.3	4
1622983_a_at	Down	82.3	2.8	4	0.4	Down	58.6	5.2	4	0.3	Down	86	5	4	0.4	Down	97.7	3.4	4	0.4	Down	61	2.8	4	0.3	Down	89.5	12	4	0.4	Up	480	7.2	4	2.2	Down	58.3	4.8	4	0.3	Down	150.6	8.7	4	0.7	Down	71.3	2.2	4
1622984_at	None	757.1	24.1	4	1	None	986.4	73.2	4	1.3	None	822.6	31.8	4	1.1	Down	585.5	36.6	4	0.8	Up	1252.7	29.5	4	1.6	Up	1193.2	53.4	4	1.5	None	721.1	21.5	4	0.9	Down	488.3	14.1	4	0.6	Down	517.8	12.9	4	0.7	None	843.6	62.1	4
1622985_at	None	5.7	2	0	1.1	None	5.3	1.5	0	1	None	5.8	1.7	0	1.1	None	9.5	1.6	0	1.8	None	6.9	1.4	1	1.3	None	4.5	1.3	0	0.9	None	2	0.8	0	0.4	Down	0.9	0.2	0	0.2	None	9	2.3	0	1.7	None	4.4	0.7	0
1622986_at	None	4.7	1.3	0	1.3	None	6.6	0.9	0	1.7	None	4.6	2	0	1.2	None	6	1.9	0	1.6	None	6.3	0.9	0	1.7	Up	5.9	0.5	0	1.6	None	3.3	0.8	0	0.9	None	5.4	1.3	1	1.4	None	9.6	2.9	0	2.5	None	7.3	2.3	0
1622987_at	None	4	1	0	1.6	None	4.8	1.4	0	1.9	None	4.7	2.2	0	1.9	None	3.5	1.5	0	1.4	None	3.6	1.4	0	1.4	None	2.8	0.6	0	1.1	None	5	0.2	1	2	None	4.3	1.2	0	1.7	None	5	2.7	0	2	None	3.4	1.7	1
1622988_at	None	1.8	0.6	0	1.4	None	1.2	0.2	0	0.9	None	1	0.1	0	0.8	None	1.5	0.4	0	1.2	None	1.4	0.3	0	1.1	None	1.5	0.3	0	1.1	None	0.9	0.1	0	0.7	None	2.5	0.9	0	1.9	None	1.1	0.1	0	0.8	None	1.1	0.2	0
1622989_at	Up	44.3	2	4	1.8	None	27.7	2.1	4	1.1	None	30.5	1.9	4	1.2	Up	37.2	2.1	4	1.5	Up	38.9	1.5	4	1.6	Down	13.9	1.2	2	0.6	Up	38	2.2	4	1.5	Down	14	2.2	4	0.6	None	27.9	3.2	4	1.1	Up	37.6	3.4	4
1622990_at	Down	45	2.3	4	0.2	Up	257.3	18.7	4	1.3	Up	1331.6	28.4	4	6.6	Up	370.9	14	4	1.9	Up	836.7	18.1	4	4.2	Up	1161.3	60.5	4	5.8	Down	35.6	3.3	4	0.2	Down	89.8	7.8	4	0.4	None	213	10.1	4	1.1	Up	397.4	12.5	4
1622991_s_at	None	15.7	2.1	4	1.6	None	6.2	0.6	2	0.7	None	5	1.2	1	0.5	None	4.9	1.3	0	0.5	Down	3.1	0.9	0	0.3	Down	2	0.5	0	0.2	Up	26.2	3.4	4	2.7	Down	3.7	0.8	2	0.4	None	7.8	2.8	1	0.8	Up	23.1	2.8	4
1622992_at	Down	27.9	1.2	4	0.2	Down	9.7	1.4	4	0.1	Down	10.6	1.9	4	0.1	Down	8.1	0.3	4	0.1	Down	7.3	1.2	3	0.1	Down	9.1	0.9	2	0.1	Up	357.6	10.3	4	3	Down	38.6	3.5	4	0.3	Down	6.5	2.3	1	0.1	Down	12.1	0.5	3
1622993_at	None	4.4	0.1	0	0.6	None	4	0.9	1	0.5	None	9.2	0.9	2	1.3	Up	12.7	1.4	2	1.8	None	5.1	0.9	0	0.7	None	7.3	1.2	0	1	None	4.8	0.9	2	0.7	None	4.7	0.8	0	0.7	None	8.4	2.9	0	1.2	None	8.5	2.4	2
1622994_at	None	8.3	2	1	2	None	9.4	2	0	2.3	Up	16.8	0.5	1	4.1	Up	15.7	1.2	0	3.8	Up	10.4	1.6	1	2.6	Up	9.1	1.4	0	2.2	None	3.1	1.2	0	0.8	None	6	1.9	0	1.5	Up	10.9	2.1	0	2.7	None	8.6	2.5	0
1622995_at	None	148.1	8.2	4	0.8	Down	137.4	0.9	4	0.8	Down	136.7	5	4	0.8	Down	131.9	9.7	4	0.8	None	193.3	2.6	4	1.1	Down	127.7	5.5	4	0.7	Up	237.4	2.5	4	1.4	Up	269.1	7.7	4	1.5	None	160.7	8.4	4	0.9	Down	117.2	9.1	4
1622996_at	Up	155.3	2	4	12.4	None	19.4	3.4	4	1.5	Up	22.8	2.1	4	1.8	Up	27.5	3.2	4	2.2	Up	21.7	2.3	4	1.7	Up	49.3	0.7	4	3.9	Down	7.7	0.4	3	0.6	Down	6.7	0.6	0	0.5	None	15.7	1.9	1	1.2	None	14.7	2.3	3
1622997_at	Up	114.8	2.9	4	17.8	Up	28.7	2.9	3	4.4	None	1.2	0.4	0	0.2	None	1	0.2	0	0.2	None	0.7	0.1	0	0.1	Down	0.9	0	0	0.1	None	1.2	0.7	0	0.2	Up	145.1	1	4	22.5	None	1.1	0.2	0	0.2	None	0.7	0.1	0
1622998_a_at	Down	102.2	2.1	4	0.8	Down	62.8	1.6	4	0.5	Down	60.5	1.8	4	0.4	Down	53.9	3.2	4	0.4	Down	50.8	3.1	4	0.4	Down	50.6	1.5	4	0.4	Up	300.8	5.8	4	2.2	Down	71.1	3.8	4	0.5	Down	65.3	2.7	4	0.5	Down	39.4	2.6	4
1622999_at	Down	197.5	3.9	4	0.7	Down	113.3	3.9	4	0.4	Down	146.8	3.4	4	0.5	Down	83.3	4.1	4	0.3	Down	108.3	2.9	4	0.4	Up	306.3	5.1	4	1.1	Up	718.1	6.1	4	2.6	Down	138.2	5.3	4	0.5	Down	219.1	12.5	4	0.8	Up	1037	37	4
1623000_at	None	1.2	0.7	0	0.3	None	0.9	0	0	0.3	None	2.5	1.4	0	0.8	None	2.5	1.1	0	0.8	None	3.3	2.2	0	1	Down	2.5	0.3	0	0.7	None	1.3	0.8	0	0.4	None	3.2	0.8	0	1	None	2.3	0.4	0	0.7	None	1.6	0.2	0
1623001_at	None	3.1	1.5	0	1.7	None	3.5	0.9	0	1.9	None	3.8	1.6	0	2.1	None	1.6	0.4	0	0.9	None	2	0.5	0	1.1	Up	6	0.8	0	3.2	None	0.5	0.1	0	0.3	None	1.9	1.2	0	1	None	1.1	0.1	0	0.6	None	3.8	1.4	0
1623002_at	Down	0.4	0.1	0	0	Down	1.8	0.3	0	0.1	Down	3.1	1.2	0	0.1	None	13.2	3.4	0	0.6	Down	3.9	0.9	0	0.2	Down	3.7	0.6	0	0.2	Down	4.6	0.7	0	0.2	Up	220.7	10.9	4	9.7	Down	4.7	1.2	0	0.2	Down	3.1	0.7	0
1623003_at	None	2.3	0.7	0	2.3	None	1.5	0.7	0	1.5	Up	2.6	0.4	0	2.6	Up	5.4	0.4	0	5.4	None	1	0.2	0	1	Up	4	0.5	0	4	None	0.5	0.1	0	0.5	None	1.3	0.3	0	1.3	None	2.6	1.4	0	2.6	None	3.6	0.9	0
1623004_a_at	Down	3	1.3	0	0	Down	7.5	0.5	0	0	Down	8.5	1.1	0	0	Down	3.9	1.8	0	0	Down	6.9	2.5	0	0	Down	7.9	0.9	0	0	Down	2.1	0.9	0	0	Up	2805.6	172.5	4	6	Down	9.1	3.6	1	0	Down	6.1	2.5	0
1623005_at	None	3.4	0.8	0	0.7	None	1.8	0.8	0	0.4	None	6.1	1.7	0	1.4	None	4.7	1.4	0	1	None	4.9	0.8	0	1.1	None	4.9	0.7	0	1.1	None	1.9	0.9	0	0.4	None	3.7	0.7	0	0.8	None	9.1	2.9	0	2	None	5.7	1.7	0
1623006_at	Up	134.5	4.8	4	8	Up	82	3.3	4	4.9	Down	6.5	1.9	0	0.4	Down	1.7	0.4	0	0.1	Up	27.7	1.2	4	1.6	Down	7.1	1	0	0.4	Down	3	0.7	0	0.2	Down	7.6	2.5	1	0.5	Up	80.4	7.7	4	4.8	Down	6	1.7	0
1623007_a_at	Down	8.5	1.7	0	0.3	Down	4.3	1	0	0.1	Down	2.3	0.3	0	0.1	Down	2.8	0.6	0	0.1	Down	2.5	0.7	0	0.1	Down	3.5	0.9	0	0.1	None	32.9	4	4	1.1	None	17.7	1.5	4	0.6	Down	13.1	2.8	0	0.4	Down	1.6	0.1	0
1623008_at	Down	5.9	0.8	0	0	Down	5.5	0.8	0	0	Down	9.8	3.2	2	0.1	Down	4.7	2	0	0	Down	7.2	0.8	0	0.1	Down	6.5	0.6	0	0.1	Down	2.5	1.1	0	0	Up	1229.4	15.4	4	9.7	Down	6.1	1.1	0	0	Down	6.4	2	0
1623009_at	Up	141.8	1.2	4	1.2	Down	95.6	2.6	4	0.8	None	116.6	3.5	4	1	Down	101	1.3	4	0.9	None	115	4.9	4	1	Up	166.2	5	4	1.4	Up	208.6	6.1	4	1.8	Down	49.5	1.1	4	0.4	None	137.8	12	4	1.2	Up	400.8	14.5	4
1623010_at	None	3.7	1.1	0	0.6	None	2.6	1.5	0	0.4	None	8.3	2.5	0	1.4	None	6.5	0.1	0	1.1	Up	19.7	2.1	4	3.3	None	6.9	0.6	1	1.1	None	2.6	1	0	0.4	None	4	0.8	0	0.7	None	11.6	3.6	1	1.9	None	4.1	1.8	0
1623011_at	None	7.7	0.6	2	2	None	7.2	1.2	1	1.8	None	6.5	1.5	1	1.7	Up	11.2	0.7	2	2.8	None	8.8	2	0	2.2	Up	9.9	1	1	2.5	None	2.3	0.6	0	0.6	None	2.5	0.9	0	0.6	None	6.7	2.6	0	1.7	Up	11.1	1.3	3
1623012_at	Up	451.2	11.8	4	2.3	Up	263.7	10.3	4	1.3	None	241.1	15.1	4	1.2	Down	133	7	4	0.7	None	187.6	3.7	4	1	Down	118.8	6	4	0.6	Up	293.5	6.4	4	1.5	Down	86.7	4.1	4	0.4	Down	71.9	5.6	4	0.4	Down	84.9	7.4	4
1623013_s_at	Up	641.7	8.6	4	4.6	Up	374.3	7.4	4	2.7	Up	734.3	10.3	4	5.2	Up	412.8	17	4	2.9	Up	391.6	3.3	4	2.8	Up	327	14.6	4	2.3	Down	47.9	0.9	4	0.3	Down	93.1	5.2	4	0.7	Up	456.5	11.8	4	3.3	Up	421.3	10.8	4
1623014_at	Down	3.8	1	0	0.2	Down	4.3	1.2	0	0.3	None	8.5	1	2	0.5	Down	5.7	1.9	0	0.3	Down	3.9	0.6	1	0.2	Down	5.5	0.8	0	0.3	Down	3.3	1.4	0	0.2	Down	3	1.1	1	0.2	None	11	1.7	1	0.7	Down	4	1.6	0
1623015_at	Down	67	3.6	4	0.3	Down	52.6	6.9	4	0.3	Down	77.8	2.3	4	0.4	Down	69.1	5.5	4	0.3	Down	75.1	3.8	4	0.4	Down	85	4.4	4	0.4	Up	285.1	8.2	4	1.4	Down	116.3	14.8	4	0.6	Down	132.8	10.9	4	0.7	Down	85.3	2.4	4
1623016_at	Down	8.4	2.4	2	0.1	Up	323.4	6.7	4	3.3	Up	1379	16.4	4	14.1	Down	2.7	0.8	0	0	Up	424.4	10.4	4	4.3	Down	4.1	1.6	0	0	Down	2.1	0.8	0	0	Down	24.1	2.8	4	0.2	Down	50.3	6.9	4	0.5	Down	1.4	0.2	0
1623017_at	Up	230.7	3.7	4	2.4	Up	321.1	21.6	4	3.3	Down	31	1.8	4	0.3	Up	264.3	10.5	4	2.8	Down	61.4	1.1	4	0.6	Up	412	20	4	4.3	Down	78.7	3.9	4	0.8	Down	76.9	3.7	4	0.8	Down	11.3	1	0	0.1	Down	66.8	6	4
1623018_at	Down	5	0.6	0	0	Down	1	0.1	0	0	Down	2.3	0.9	0	0	Up	1194.9	60.6	4	9.2	Up	602	14.7	4	4.6	None	139.3	26.7	4	1.1	Down	1.1	0.4	0	0	Down	76	7.3	4	0.6	Down	3.5	1.2	0	0	Down	3.6	1.2	0
1623019_a_at	Down	14.1	0.9	4	0.1	None	148.1	8.1	4	1.2	Up	886.9	34.2	4	7	Down	30.2	0.5	4	0.2	Up	288.5	10.7	4	2.3	Down	10.3	1.4	1	0.1	Down	3.2	1.3	0	0	Down	15	0.2	4	0.1	Down	75.7	2.8	4	0.6	Down	3.4	1.2	0
1623020_at	Down	81.5	1.8	4	0.3	Up	360.7	13.3	4	1.5	Up	385.6	8.1	4	1.6	None	242.1	5.4	4	1	Up	339.2	13.4	4	1.4	Up	1412.8	68.4	4	5.9	Down	179.1	2.1	4	0.7	Down	76.1	5.3	4	0.3	None	245.4	6.3	4	1	Up	722.5	28.5	4
1623021_at	Down	424.5	15.3	4	0.3	Down	721.1	23.9	4	0.6	Up	1414.3	21.5	4	1.1	Down	1110	26.1	4	0.9	Down	937.1	23.9	4	0.7	Down	718.5	34.4	4	0.6	Up	1442.9	24	4	1.1	None	1142.6	12.2	4	0.9	Down	1037.4	47.4	4	0.8	Up	2581.8	64.7	4
1623022_at	Down	3.3	1.5	0	0.1	Down	1.2	0.1	0	0	Down	2.7	1.5	0	0.1	Down	1.4	0.3	0	0	Down	2.2	1.1	0	0.1	Down	3.7	1.3	0	0.1	Up	135.3	4.2	4	3.7	Down	2.4	0.7	0	0.1	Down	5.4	2.2	0	0.1	Up	400.7	32.5	4
1623023_at	Up	649.4	16.9	4	3.2	None	227.3	14.4	4	1.1	None	192.6	6.5	4	0.9	Down	130.6	6.6	4	0.6	None	150.4	1.9	4	0.7	Up	280.6	10.3	4	1.4	Up	414.2	4.6	4	2	None	153.1	10	4	0.8	Down	126.4	2.5	4	0.6	Up	281.6	9.3	4
1623024_at	None	4.4	1.5	0	1.2	None	1.3	0.2	0	0.3	None	4.2	1.9	0	1.1	None	6.6	2.2	0	1.7	None	4.6	1.4	0	1.2	None	4	0.5	0	1	None	4.8	1.2	0	1.3	None	3.2	1	0	0.8	None	4.4	2	0	1.1	None	3	1	0
1623025_at	Down	2	0.9	0	0.1	Down	3.3	1.2	0	0.2	Down	1.5	0.3	0	0.1	Down	4.4	0.7	0	0.2	Down	5	2.2	0	0.2	Down	4.3	1.2	0	0.2	Up	39.6	5.2	4	1.8	Down	1.5	0.2	0	0.1	None	10.6	1.4	0	0.5	Down	4.1	1	0
1623026_a_at	Down	0.9	0.4	0	0.1	Down	2.4	0.8	0	0.2	Down	4.9	1.2	0	0.4	Down	0.7	0.2	0	0.1	Down	1.9	0.7	0	0.2	Down	1.7	0.3	0	0.2	Down	3	1.1	0	0.3	Up	122.3	10.1	4	11.2	None	7	2.3	0	0.6	Down	2.4	1.2	0
1623027_s_at	None	0.5	0.1	0	0	None	2.7	1.4	0	0	None	0.7	0.2	0	0	Up	2923.8	168.2	4	28.2	None	4.2	2	0	0	Down	1.9	0.2	0	0	None	0.6	0.1	0	0	None	0.9	0.3	0	0	None	1.3	0.2	0	0	None	0.5	0.1	0
1623028_at	Down	8.7	0.7	3	0	None	254.5	18.6	4	1.1	Down	7.7	1.2	1	0	Up	1505.5	39.9	4	6.3	Up	415.4	16.4	4	1.7	Down	16.6	3.5	2	0.1	Down	2.1	0.4	0	0	Down	1.7	1.1	0	0	Down	5.9	1.9	0	0	Down	5.2	0.4	0
1623029_at	Up	17.8	0.8	4	3.1	None	6.9	2.2	1	1.2	None	11.4	2.1	2	2	None	8.6	1.1	1	1.5	None	6.4	1.4	0	1.1	None	5.4	0.8	0	0.9	None	5.7	1.5	0	1	None	4.4	0.6	0	0.8	None	7	2.1	0	1.2	None	10	1.3	1
1623030_at	Down	5	1	2	0.2	Down	4.9	0.7	2	0.2	Down	4.9	0.8	0	0.2	Down	6.4	2.1	0	0.2	Down	6.8	0.9	1	0.2	Down	6.4	0.3	0	0.2	Down	2.3	0.9	0	0.1	Up	483.7	13.7	4	15.3	Down	10.4	2.6	1	0.3	Down	5	1.5	1
1623031_a_at	Down	5.4	1.8	1	0.1	Down	9.8	1.4	3	0.1	Down	10	1.4	0	0.1	Down	6.8	1.2	0	0.1	Down	9.7	1.1	1	0.1	Down	8.6	2.1	1	0.1	Up	187.5	4.5	4	2	Down	9.1	1.7	1	0.1	Down	11.1	2.1	1	0.1	Down	9.4	1.4	1
1623032_at	Down	0.8	0.2	0	0	Down	2.4	0.7	0	0	Down	1.6	0.7	0	0	Down	1.5	0.3	0	0	Down	1.7	1	0	0	Down	3	0.5	0	0	Down	1.3	0.4	0	0	Up	888.4	13.6	4	11.3	Down	2.8	0.8	0	0	Down	0.8	0.2	0
1623033_at	None	1.9	0.8	0	0.5	None	3.9	1.4	0	1.1	None	4.7	1.5	0	1.3	None	0.8	0.2	0	0.2	None	2.6	1.3	0	0.7	Up	4.9	0.3	0	1.3	None	1.1	0.4	0	0.3	None	2	0.8	0	0.5	None	7.8	1.7	0	2.1	None	5.2	0.4	0
1623034_at	Down	1.5	0.3	0	0.1	Down	2.1	1	0	0.1	Down	2.6	1.2	0	0.1	Down	1.7	0.2	0	0.1	Down	3.5	1.9	0	0.1	Down	3.9	0.7	0	0.1	Down	1.5	0.5	0	0.1	Up	370.6	20.2	4	13.7	Down	5.7	2.2	0	0.2	Down	1.3	0.2	0
1623035_at	Down	1.6	0.7	0	0	Down	1.5	0.6	0	0	Down	3.2	1.4	0	0.1	Down	2.6	0.9	0	0.1	Down	8.2	1.6	2	0.2	Up	2613.8	174.6	4	60	Down	2.5	0.5	0	0.1	Down	0.4	0.1	0	0	Down	2.5	1.2	0	0.1	Up	1490.9	42.9	4
1623036_a_at	Up	588.7	7	4	2.7	Up	334.3	22.1	4	1.6	Up	755.3	22.4	4	3.5	None	174.9	2.9	4	0.8	Up	610.2	22.4	4	2.9	Up	560.6	38.7	4	2.6	Down	91.3	5.1	4	0.4	Up	836.9	13.6	4	3.9	Down	108.3	13.2	4	0.5	Down	108.1	10	4
1623037_a_at	Up	2266.6	36.8	4	11.3	Up	866.7	43.4	4	4.3	None	179.2	8	4	0.9	Up	441.2	13.8	4	2.2	Down	142	7.7	4	0.7	Down	35	3.8	3	0.2	Down	132.7	5.7	4	0.7	Down	53	1.2	4	0.3	Down	124.8	7.9	4	0.6	None	171.8	8.8	4
1623038_at	Up	5.1	0.9	1	2.3	None	3.4	2.1	0	1.5	None	3.8	2.1	0	1.7	None	4.4	2	0	2	None	1.5	0.2	0	0.7	Up	3.5	0.4	0	1.6	None	2.5	0.5	0	1.1	None	1.8	0.6	0	0.8	None	2.4	0.2	0	1.1	None	3.5	1.7	0
1623039_at	None	173.8	3.4	4	0.9	None	213.2	16.4	4	1.1	Down	102.3	4.2	4	0.5	None	162	11.9	4	0.8	None	153	10.8	4	0.8	Up	278.6	15.7	4	1.4	None	235.4	4.9	4	1.2	Down	71.5	5.9	4	0.4	None	171.9	16.6	4	0.9	Up	753.3	21.6	4
1623040_at	Up	267.4	5.6	4	1.2	Down	93.6	4.8	4	0.4	Down	48.5	3.5	4	0.2	Down	32.4	1.4	4	0.1	Down	28.2	1.8	4	0.1	Down	69.2	3.5	4	0.3	Up	458.6	8.4	4	2	Up	525.4	11.8	4	2.3	Down	35.4	1.9	4	0.2	Down	64.9	3.6	4
1623041_at	Down	6.1	0.7	0	0.4	Down	3.9	1.7	0	0.3	Down	7.1	1.1	0	0.5	Down	2	1.4	0	0.1	Down	6	1.6	0	0.4	Down	8.8	1.6	1	0.6	Up	36.7	3.3	4	2.7	Up	22.6	1.8	4	1.6	Up	146.8	13.9	4	10.7	Down	5.1	1.7	0
1623042_at	None	3.4	1.4	1	0.9	None	2.6	0.6	0	0.7	None	4	1.3	0	1	None	6.6	1.9	0	1.6	None	6.2	1.3	0	1.6	None	6.2	1.2	0	1.6	None	6.1	0.4	1	1.5	None	6.9	0.9	0	1.7	Up	11.7	2.2	1	2.9	None	5.1	1.9	0
1623043_s_at	Up	476	4.5	4	2.6	Up	219.4	8.3	4	1.2	Down	105.9	3.5	4	0.6	Down	51.5	1.7	4	0.3	Down	81.3	5.5	4	0.4	Down	67.6	2.8	4	0.4	Up	441.9	3.7	4	2.4	Down	104.6	6.3	4	0.6	Down	69.1	9.5	4	0.4	Down	97.9	5.2	4
1623044_at	Down	1.9	0.6	0	0	Down	5.3	1.9	0	0	Down	8	2.7	0	0	Down	10.2	0.9	0	0	Down	7.2	2.1	0	0	Down	8.3	0.4	0	0	None	3218.3	122.5	4	1	Down	51.7	6	4	0	Down	13.5	4.3	0	0	Down	8.2	1.4	0
1623045_at	Up	1882.3	42.4	4	1.1	Up	2101.8	79.9	4	1.2	Up	2243.1	61.4	4	1.3	Up	2098	57.1	4	1.2	Up	1957.9	21.9	4	1.1	Down	1389.8	55.3	4	0.8	None	1756.3	21.4	4	1	Down	296.5	3.5	4	0.2	Up	3452.5	336.8	4	2	Down	1440.8	52.1	4
1623046_at	Down	2.8	1.1	0	0.1	Down	2.1	0.7	0	0.1	Down	3	1.7	0	0.1	Down	6.6	1.8	0	0.2	Down	5.2	1.4	0	0.2	Down	2.9	0.3	0	0.1	Down	1.7	0.9	0	0.1	Up	446	12.8	4	13.7	Down	4	1.2	0	0.1	Down	3.1	1.1	0
1623047_at	Up	10.3	1.2	4	7.3	None	3.3	1.1	1	2.3	None	3	0.9	0	2.1	None	3	0.4	0	2.1	None	1.9	0.6	0	1.4	Up	3.5	0.1	0	2.5	None	1.6	0.6	0	1.1	None	1.2	0.6	0	0.9	None	2.8	1	0	2	None	2.9	0.8	0
1623048_a_at	Up	748.2	26.2	4	33.6	Up	173	8.7	4	7.8	Down	6.5	1.1	0	0.3	Down	2.3	0.9	0	0.1	Down	3.3	1.5	0	0.1	Down	2.5	0.3	0	0.1	Down	1.6	0.7	0	0.1	None	7.8	0.5	0	0.3	Down	5.7	1.7	0	0.3	Down	5.2	0.7	1
1623049_at	None	2.5	0.5	0	2	None	1	0.4	0	0.8	None	2.7	1.1	0	2.1	None	1.3	0.1	0	1	Up	4.6	0.4	0	3.7	Up	3.5	1.1	0	2.8	None	0.4	0.1	0	0.3	None	1.4	0.5	0	1.1	None	1.1	0.2	0	0.8	None	3.6	1.8	0
1623050_at	None	1.1	0.4	0	0.4	None	0.7	0.1	0	0.2	None	2.2	1.1	0	0.8	Up	15.8	2.9	0	5.6	Up	8.9	1	0	3.1	Up	7	2	0	2.5	None	3.5	1.5	0	1.2	Up	14.1	1.7	1	5	None	1	0.3	0	0.4	None	0.8	0.1	0
1623051_at	None	1	0.4	0	0.2	None	2.6	1.2	0	0.5	None	4.4	2.7	0	0.8	None	1.6	0.2	0	0.3	None	8	6.1	0	1.5	Down	2.3	0.1	0	0.4	None	1.9	0.9	0	0.4	None	7.5	2.3	2	1.4	None	6.8	1.5	0	1.3	None	3.5	1.8	0
1623052_at	None	2.6	1.1	0	0.5	None	3.2	1.3	0	0.7	None	5	1.4	0	1	None	5.5	1.5	0	1.1	None	3.8	0.6	0	0.8	None	4.4	0.5	0	0.9	None	2.6	1.3	0	0.5	Down	2.3	0.7	0	0.5	None	8.8	2.5	0	1.8	None	5.6	1.9	0
1623053_a_at	Up	349	12.6	4	1.1	None	303.3	24	4	1	Up	408.6	12.1	4	1.3	Up	445.3	8.2	4	1.4	Up	386.9	20.3	4	1.2	Down	73.2	6.3	4	0.2	Up	395.1	2.2	4	1.3	Down	220	7.3	4	0.7	Up	774.5	42.8	4	2.5	Up	426.2	19.6	4
1623054_at	None	5.7	1.1	0	2.7	None	2.8	1.3	0	1.3	None	7.1	3.9	0	3.4	None	5.6	1.9	0	2.7	None	6.3	1.5	0	3	Up	7	1.1	0	3.3	None	3.2	0.6	0	1.5	None	4.1	1.3	0	1.9	Up	10.2	1.8	0	4.8	None	4.3	1.2	0
1623055_at	Down	3.9	1.8	0	0	Down	7.3	1.8	0	0	Down	6.6	3.1	0	0	Down	6.6	2.2	0	0	Down	8.1	1.5	0	0	Down	10.6	1.2	0	0	Down	5	1.1	0	0	Up	2491.4	56.5	4	7.3	Down	17.1	2.4	1	0	Down	8.7	1.9	1
1623056_at	None	2	0.8	0	0.5	None	2.3	0.7	0	0.6	None	3.2	1.4	0	0.8	None	6.9	1.4	0	1.8	None	2.9	0.3	0	0.8	None	4.8	1	0	1.3	None	2	0.6	0	0.5	None	2.5	0.7	0	0.6	None	8.8	2.8	0	2.3	None	4	2.1	0
1623057_at	None	3.9	0.8	0	1.6	None	3.5	0.5	0	1.4	None	5	1	0	2	None	4.9	1.9	0	2	None	3	1.3	0	1.2	None	3.4	0.8	0	1.4	None	2.1	0.7	0	0.9	None	2	0.9	0	0.8	None	3.1	0.9	0	1.2	None	4.5	1.3	0
1623058_at	Down	58.7	1.7	4	0.4	Down	92.5	3.9	4	0.6	Up	194.6	7	4	1.2	Up	270.3	6.8	4	1.7	Up	225	6.9	4	1.4	Up	181.5	6.7	4	1.2	Up	374	8.8	4	2.4	Down	36.9	1.2	4	0.2	Up	196.1	8.4	4	1.2	None	144.7	6.1	4
1623059_at	None	2.8	0.4	0	1.3	None	3	1	0	1.4	None	5.2	1.7	2	2.4	None	4.2	1.4	0	1.9	None	3.2	1	0	1.5	Up	3.9	0.8	0	1.8	None	2.7	0.7	0	1.3	None	2.7	1	0	1.3	None	4.2	1	0	2	None	4	1	0
1623060_at	None	3.4	1.1	0	0.5	None	2.4	1.1	0	0.4	None	5.1	1	0	0.8	None	5.3	1.8	0	0.8	None	4.8	1.3	0	0.7	None	5.3	1.3	0	0.8	None	3.5	1.1	0	0.5	None	3.8	1.1	0	0.6	None	7	3.1	0	1.1	None	5.4	1.9	0
1623061_at	Up	266.7	2.7	4	1.6	None	180.3	3.3	4	1.1	Down	138.7	2.1	4	0.8	Down	54.7	2.4	4	0.3	None	145.1	2.9	4	0.9	Down	125	6.2	4	0.7	Down	97.2	4.6	4	0.6	Up	793.9	8.1	4	4.7	Down	61.1	2.4	4	0.4	Down	61.9	2	4
1623062_at	Up	15.8	1.6	4	3.9	None	5.2	1.5	0	1.3	None	6.3	1.9	0	1.6	None	7.3	1.5	0	1.8	None	4.7	1.3	0	1.1	Up	6.2	0.8	0	1.5	None	1.4	0.6	0	0.3	None	3.7	0.7	0	0.9	None	8.6	1.6	0	2.1	None	3.6	1.8	0
1623063_at	Up	464.6	12	4	30	Up	91.9	8.8	4	5.9	Down	7.3	0.9	1	0.5	Down	4.7	1.3	0	0.3	Down	4.6	1.2	0	0.3	Down	4.5	0.9	0	0.3	Down	2.5	0.3	0	0.2	Down	3.1	0.8	2	0.2	Down	9.5	1.7	3	0.6	Down	5	1.2	2
1623064_at	None	3.2	1.1	0	0.8	None	3.2	1.5	0	0.8	None	6.2	0.4	0	1.6	None	3.4	0.4	0	0.9	None	6.2	1.9	0	1.6	None	3.6	0.5	0	0.9	None	4.6	1.2	0	1.2	None	1	0.2	0	0.3	None	6.6	2.6	0	1.7	None	3.7	1.7	0
1623065_at	None	6.3	1.4	0	0.7	None	7.8	1.9	1	0.8	None	11.4	0.9	0	1.2	Up	18.5	1.9	2	1.9	None	9	1.3	0	0.9	None	8.2	1	0	0.9	None	3	0.7	0	0.3	Up	21	2.4	4	2.2	None	8.4	2.3	0	0.9	None	9.8	1.7	1
1623066_at	Up	328.6	19.9	4	2.8	None	123.8	8	4	1.1	Down	6.3	1.8	0	0.1	Down	4.9	1.9	0	0	None	48.8	7.2	4	0.4	Up	4932.1	363.3	4	42.6	Down	1.1	0.2	0	0	Down	0.9	0.1	0	0	Down	11.7	1.1	0	0.1	Up	2898	114.5	4
1623067_at	None	6	1.7	0	7.1	None	2	0.6	0	2.4	None	4.9	2.3	0	5.7	None	4.1	1.4	0	4.8	Up	4.3	1	0	5	Up	4.7	0.1	0	5.5	None	1.1	0.3	0	1.3	None	4.2	1.3	0	5	None	4.7	3	0	5.5	None	5.9	1.8	0
1623068_at	Down	3.3	0.7	0	0	Up	377.1	32.2	4	4.7	None	129	23.3	4	1.6	None	22.9	1.7	0	0.3	None	40	5.1	3	0.5	Up	825.4	300.8	4	10.2	Down	2.6	1.2	0	0	Down	2.1	0.4	0	0	Up	182.2	18.9	4	2.3	None	47.7	10.3	4
1623069_s_at	None	234.3	8.6	4	1.4	None	140	11.3	4	0.8	Down	37.5	3.2	4	0.2	Up	1104.6	64.6	4	6.5	Up	473.8	14.7	4	2.8	Up	322.5	16	4	1.9	Down	97.6	8.1	4	0.6	Down	63.2	6	4	0.4	Down	64	3.7	4	0.4	Down	55.8	5.3	4
1623070_a_at	Up	164.2	7.5	4	9.1	Up	39.2	5.4	4	2.2	Up	47.5	3.4	4	2.6	Up	37.7	4.3	2	2.1	None	20.5	0.9	2	1.1	Down	12.1	0.9	1	0.7	Down	9.1	1	1	0.5	None	13	0.5	0	0.7	None	20.5	1.3	0	1.1	None	13.3	0.4	1
1623071_at	None	0.9	0.3	0	0.3	None	0.7	0.2	0	0.2	None	3.7	1.3	0	1.3	None	0.9	0.2	0	0.3	None	2.7	0.8	0	0.9	None	2.1	0.5	0	0.7	None	1.2	0.2	0	0.4	None	0.4	0	0	0.1	None	2.5	1.7	0	0.8	None	1.1	0.2	0
1623072_at	None	6.2	1.6	0	1.2	None	1.4	0.2	0	0.3	None	8.2	1.9	0	1.7	None	9.5	3.4	0	1.9	None	9.4	3.6	0	1.9	Down	2	0.7	0	0.4	None	2.2	0.6	0	0.5	None	2.2	0.8	0	0.4	None	8.3	2.7	0	1.7	None	7.1	1.9	0
1623073_s_at	Up	1892.8	66.3	4	1.6	None	1382.1	63.2	4	1.1	Up	2037.4	60.9	4	1.7	Up	1362.1	27.1	4	1.1	Up	1647.9	9.5	4	1.4	Up	1703.3	21.2	4	1.4	Up	1780.4	21	4	1.5	Down	919.7	20.2	4	0.8	Up	2271.4	69.5	4	1.9	Up	1963.5	34.2	4
1623074_at	None	1.8	0.5	0	0.8	None	4.6	1.5	0	1.9	None	10.6	2.8	0	4.5	None	5.8	1.2	0	2.4	None	4.1	1.7	0	1.7	Up	6.4	1.1	0	2.7	None	3.3	1.5	0	1.4	None	5.2	1.1	2	2.2	None	7.2	2.9	0	3	None	5	1.2	0
1623075_at	None	0.5	0.1	0	0.9	None	1.3	0.7	0	2.3	None	1.5	0.6	0	2.5	None	0.8	0.2	0	1.4	None	0.9	0.5	0	1.6	Up	2.3	0.6	0	3.9	None	0.9	0.5	0	1.6	None	0.4	0.1	0	0.7	None	2.8	2.1	0	4.9	None	1.1	0.4	0
1623076_at	Down	71.6	2.4	4	0.5	None	103.9	7.2	4	0.8	Up	215.6	7.7	4	1.6	None	118.5	2.5	4	0.9	None	141.6	4.3	4	1.1	None	141.1	8.4	4	1.1	Up	189.7	0.6	4	1.5	None	140.6	2.5	4	1.1	Up	176.1	7.7	4	1.3	Up	245.6	7	4
1623077_at	None	1.6	0.4	0	1.4	None	1.8	1.1	0	1.6	None	2.4	1.3	0	2.1	None	1.5	0.6	0	1.3	None	1.4	0.3	0	1.2	None	1.5	0.4	0	1.3	None	1.3	0.5	0	1.2	None	0.5	0.1	0	0.4	None	2.1	0.3	0	1.9	None	1.7	1.1	0
1623078_at	None	3.2	1.1	0	0.8	None	4.3	0.6	0	1.1	None	7.5	2.5	0	1.9	None	6.8	1.8	0	1.7	None	4.7	1.6	0	1.1	Up	5.2	0.5	0	1.3	None	2.4	0.7	0	0.6	None	3.2	0.1	0	0.8	Up	10.6	1.8	1	2.6	None	7.3	1.8	1
1623079_at	None	3.1	0.6	1	1.5	None	1.9	0.5	1	0.9	None	3.7	0.5	0	1.8	None	3.3	1.1	1	1.6	None	2.6	0.7	0	1.3	None	2.7	0.4	0	1.3	None	1.2	0.2	0	0.6	None	1.4	1.1	0	0.7	Up	7.1	1	1	3.5	None	2	0.5	0
1623080_at	Down	26.8	5.4	4	0.2	Up	209.5	12	4	1.4	Up	566.4	4.1	4	3.8	Down	62.1	3.3	4	0.4	Up	699.2	12.6	4	4.6	Down	61.9	2.2	4	0.4	Down	30.5	0.8	4	0.2	Up	339.7	13.3	4	2.3	None	150.4	9.4	4	1	Down	28.6	4.6	4
1623081_at	None	308.4	3.9	4	0.9	None	387.7	19.3	4	1.2	None	397.2	16	4	1.2	None	336.9	7	4	1	None	342.7	18.3	4	1	Down	204.1	3.7	4	0.6	Up	419	1.4	4	1.3	None	277.9	10	4	0.8	None	280.2	6.7	4	0.8	None	391.8	18.2	4
1623082_s_at	None	2.8	1.2	1	6.5	None	1.4	0.7	0	3.2	None	1.1	0.7	0	2.5	None	1.5	1	0	3.4	None	1.4	0.6	0	3.2	Up	1.3	0.3	0	3.1	None	1.3	0.8	0	3.1	None	2.1	1	0	5	None	0.9	0.2	0	2.1	None	0.5	0.1	0
1623083_at	Down	21	1.4	4	0.2	Down	14.1	2.2	3	0.1	Down	39.3	3	4	0.4	Up	717.4	49.8	4	7.4	Up	247.6	10	4	2.5	Up	416.8	38.2	4	4.3	Down	30.6	3.4	4	0.3	None	68.5	3.8	4	0.7	Down	8.6	3.6	1	0.1	Down	33.9	1.3	4
1623084_at	Up	602	11.5	4	27.4	Up	206.4	13.4	4	9.4	Down	11.7	1.3	2	0.5	Down	5.5	0.8	0	0.2	Down	7.7	1.1	1	0.4	Down	2.7	0.6	0	0.1	Down	3.1	1	0	0.1	Down	5.3	0.8	2	0.2	Down	13	1.7	0	0.6	Down	5.2	1.5	1
1623085_at	Down	4.6	0.7	0	0.1	Down	5.2	0.8	0	0.1	Down	6	2.2	1	0.1	Down	7.4	1.9	0	0.2	Down	3.8	1.1	0	0.1	Down	4.8	0.2	0	0.1	Down	3.5	0.8	0	0.1	Up	471.4	29.2	4	10.9	Down	7	2.4	2	0.2	Down	7	1.7	1
1623086_at	Down	87.5	3.2	4	0.4	Down	65.3	1.5	4	0.3	Down	77.4	8.3	4	0.4	Down	36.3	4	4	0.2	Down	60.1	3.9	4	0.3	Down	73.8	3	4	0.4	Up	387	4.9	4	1.9	None	175.5	6.1	4	0.9	Down	83.1	4.3	4	0.4	Down	64.1	1.6	4
1623087_at	Down	4.6	1.2	1	0.3	Up	28.3	2.1	4	2.1	None	8.4	1.4	0	0.6	Down	2.5	1	0	0.2	Up	63.6	4.4	4	4.6	None	13.1	1.8	2	1	None	15.8	1.9	4	1.2	Down	7.9	0.9	4	0.6	Up	79.8	6	4	5.8	Down	0.8	0	0
1623088_at	Down	21.4	2.3	4	0.2	Down	21.2	1	4	0.2	Down	32.4	1.8	4	0.3	Down	11.4	1.3	0	0.1	Down	31.4	1.8	4	0.3	Down	27.6	1.7	4	0.3	Down	51.1	0.7	4	0.5	Up	941.7	37.6	4	9.4	Down	15.4	2.7	0	0.2	Down	26.2	4.2	4
1623089_at	Down	4.1	0.7	0	0	Down	10.4	2.8	2	0	Down	8	1.4	0	0	Down	2.3	1.3	0	0	Down	6.9	1.6	1	0	Down	11.8	3.2	1	0	Down	2.9	0.9	0	0	Up	3370.2	139.7	4	4.2	Down	14.5	1.9	1	0	Down	4.8	1	0
1623090_at	Up	130.2	8.2	4	1.5	Down	65.3	6.3	4	0.8	Down	64.5	1.8	4	0.8	Down	54.7	4.9	4	0.6	Down	55.7	2.5	3	0.7	Down	74.8	4.2	4	0.9	Up	153.3	8.4	4	1.8	Down	33.7	1.7	4	0.4	Down	56.8	5.3	3	0.7	None	75.2	3	4
1623091_at	None	22.4	1.6	4	2.6	None	11.5	2.9	2	1.3	None	14.4	1.5	2	1.7	None	10.2	1.1	0	1.2	None	9.2	1.2	0	1.1	None	7.6	0.7	0	0.9	None	4.4	1.1	0	0.5	None	9.5	1.1	2	1.1	None	11.3	3.5	0	1.3	None	8.5	2.5	2
1623092_at	Down	1.4	0.4	0	0	Down	4.4	2.1	0	0.2	Down	3.2	1.3	0	0.1	Down	6.4	0.9	0	0.2	Down	6.1	1.2	0	0.2	Down	5.5	0.8	0	0.2	Down	4.4	1	0	0.2	Down	9.5	1	2	0.3	Down	6.2	2.5	0	0.2	Down	9.2	2.3	3
1623093_at	None	1	0.5	0	2.2	None	2.1	1.4	0	4.4	None	2.5	1.2	0	5.3	None	3.2	1.4	0	6.7	None	1.2	0.3	0	2.5	Up	1.3	0.3	0	2.8	None	0.5	0.2	0	1	None	0.4	0.1	0	0.8	None	1.3	0.4	0	2.8	None	0.7	0.1	0
1623094_at	Down	5	0.3	0	0.1	Up	155.2	6	4	1.9	Up	863.5	11.7	4	10.8	None	90.1	8.9	4	1.1	Up	274.1	5	4	3.4	Down	30.4	4	3	0.4	Down	7	1.2	1	0.1	None	80.6	7.7	4	1	None	66.2	7.2	4	0.8	Down	26.1	1.6	4
1623095_at	None	0.7	0.1	0	0.3	None	1.7	0.5	0	0.9	None	6.2	1.7	0	3	None	2.3	0.9	0	1.1	None	3.2	1.4	0	1.6	None	2.7	1	0	1.3	None	0.9	0.2	0	0.4	None	3	0.8	0	1.5	None	3.3	1.2	0	1.6	None	3	1.4	0
1623096_a_at	None	0.9	0.3	0	0.7	None	2.2	0.7	0	1.7	None	0.7	0.4	0	0.5	None	0.8	0.1	0	0.6	None	1.3	0.7	0	1	None	1.7	0.4	0	1.3	Down	0.4	0	0	0.3	None	3.1	1.1	0	2.4	None	1.1	0.2	0	0.9	None	0.8	0.1	0
1623097_at	Down	1.5	0.4	0	0	Down	0.4	0.1	0	0	Down	5.4	2.2	0	0.1	Down	0.9	0.2	0	0	Down	0.8	0.1	0	0	Down	2.2	0.3	0	0	Down	1.2	0.8	0	0	Up	1087.5	25.8	4	12.2	Down	3.8	1.5	0	0	Down	2.4	0.8	0
1623098_at	None	4.9	2	0	1.2	None	3.1	1.1	0	0.8	None	2.7	1.1	0	0.7	None	4.1	1.1	0	1	None	4	1.1	0	1	Down	2.5	0.6	0	0.6	None	0.7	0.2	0	0.2	Up	31.8	3.5	4	8	None	4.1	0.7	0	1	None	6.9	1.7	0
1623099_at	None	1.2	0.5	0	0.4	None	2.6	1.6	0	0.8	None	2.4	1.2	0	0.7	None	3.6	1.1	0	1.1	None	3.4	1.3	0	1	Down	1.4	0.2	0	0.4	None	3.2	0.6	0	1	None	3.9	1.1	1	1.2	None	3.1	1	0	0.9	None	3.3	1.3	0
1623100_at	Up	1296.9	41.5	4	4.6	None	328.7	19.2	4	1.2	Up	458.7	20.5	4	1.6	None	247.5	12.9	4	0.9	None	303.2	8.2	4	1.1	Up	351.2	23.2	4	1.2	Up	431.5	18.8	4	1.5	None	280.3	9	4	1	Up	822.9	46.1	4	2.9	Up	459.2	32.2	4
1623101_at	Up	99.8	8.7	4	5.7	Up	38.5	6.8	4	2.2	Up	29.6	2.1	4	1.7	Down	6.8	1.4	2	0.4	None	12.8	1	4	0.7	None	15.5	1.2	4	0.9	Up	31.1	1.2	4	1.8	Down	3	0.9	0	0.2	None	14	1.6	1	0.8	None	20.9	4.8	4
1623102_at	Down	97.9	4	4	0.2	None	573.5	33	4	1.1	None	441.6	8.8	4	0.8	Up	1522.6	32	4	2.9	None	404.2	4.3	4	0.8	Up	4445.7	89.2	4	8.5	None	490.2	3.1	4	0.9	Down	41	3.3	3	0.1	None	400.2	29.3	4	0.8	Up	3960.6	40.9	4
1623103_at	Up	55.2	5.7	4	3.3	Up	110	6.2	4	6.6	Down	10	0.4	0	0.6	None	18.5	0.8	4	1.1	None	21.5	1.9	4	1.3	Down	3.1	0.5	0	0.2	Down	1.9	0.8	0	0.1	Up	22.4	0.9	4	1.3	Down	6.4	2.4	0	0.4	None	23	5.1	4
1623104_at	None	8.3	1.4	3	1.3	None	7.6	0.6	3	1.2	None	4.3	1.1	0	0.7	Down	1.8	0.6	0	0.3	Down	3.9	0.7	1	0.6	Up	7.8	0.7	1	1.2	None	5.9	0.2	3	0.9	None	6.2	0.9	2	1	None	7.2	0.9	0	1.1	None	6.1	1.1	0
1623105_at	Down	0.4	0	0	0	Down	0.8	0.4	0	0	Down	1.1	0.4	0	0.1	Down	1	0.3	0	0.1	Down	0.7	0.2	0	0	Down	2	0.8	0	0.1	Down	0.4	0	0	0	Down	3.8	1.8	1	0.2	Up	1702.8	43.8	4	102.6	Down	1.7	0.6	0
1623106_s_at	Up	465.8	5.9	4	2.2	None	186.4	5.9	4	0.9	Up	278.2	3.3	4	1.3	Down	168.6	8.6	4	0.8	None	196.9	7.8	4	0.9	Down	104.9	4.4	4	0.5	Up	335.8	4.3	4	1.6	Down	58.9	2	4	0.3	None	237.5	13.3	4	1.1	Up	273	11.7	4
1623107_at	Down	0.7	0.2	0	0.1	Down	1.3	0.8	0	0.1	Down	3.5	1	0	0.4	Down	0.8	0.1	0	0.1	Down	0.6	0	0	0.1	Down	4.3	0.2	0	0.4	Down	4	0.9	0	0.4	Up	108.2	7.1	4	11	Down	2.9	0.9	0	0.3	Down	3.3	1.2	0
1623108_at	Down	166.3	5.3	4	0.3	Down	129.4	2.4	4	0.2	Down	119.7	7.5	4	0.2	Down	156.7	8.8	4	0.3	Down	113.5	6.7	4	0.2	Down	106.5	3.4	4	0.2	Up	1316.3	18.5	4	2.2	Down	203.1	4.4	4	0.3	Down	206.4	8.1	4	0.3	Down	120.1	4.5	4
1623109_at	Down	61.4	2.8	4	0.4	Down	88.7	3.5	4	0.5	Down	122.8	4.5	4	0.7	Down	144.7	4.8	4	0.9	Down	90.4	1.8	4	0.5	Down	113.2	16.6	4	0.7	Up	314.9	2.4	4	1.9	Down	57.6	3.1	4	0.3	None	170	9.2	4	1	Down	142.4	6	4
1623110_s_at	None	0.8	0.3	0	1	Up	2.5	0.5	0	3.1	None	0.7	0.3	0	0.8	Up	3	0.7	0	3.8	None	1.2	0.7	0	1.5	None	1.4	0.4	0	1.7	None	0.4	0.1	0	0.5	None	0.3	0	0	0.4	None	0.9	0.1	0	1.2	None	0.5	0.3	0
1623111_at	Down	0.8	0.3	0	0	Down	1.1	0.3	0	0	Down	3.3	1.2	0	0.1	Down	3.6	1.7	0	0.1	Down	2.8	1.2	0	0.1	Down	2.1	0.5	0	0.1	Down	0.9	0.3	0	0	Up	372	13.9	4	13.1	Down	6	2.6	0	0.2	Down	5	0.5	0
1623112_at	Down	3	1.2	1	0.3	None	16.5	3	4	1.5	None	9.1	1.1	1	0.8	None	6.9	1.8	0	0.6	Up	143.5	9.2	4	12.8	Down	6.5	0.8	0	0.6	Down	7.2	1.2	1	0.6	None	8.8	0.7	3	0.8	Down	4.1	2	0	0.4	Down	6	1.3	0
1623113_at	Down	0.8	0.1	0	0	Down	0.6	0.1	0	0	Down	1	0.3	0	0	Down	3.2	2.2	0	0.1	Down	0.6	0.1	0	0	Down	1.7	0.4	0	0	Down	1.5	1	0	0	Up	716.4	20.7	4	15.9	Down	2.9	1.8	0	0.1	Down	1.4	0.5	0
1623114_at	None	1.4	0.4	0	1.2	None	1	0.2	0	0.8	None	1.6	0.4	0	1.3	None	2	0.5	0	1.6	None	1.3	0.4	0	1	Up	2.1	0.4	0	1.7	None	0.9	0.2	0	0.7	None	1.7	0.4	0	1.4	None	3.2	1.4	0	2.6	None	1.4	0.1	0
1623115_at	Down	2	0.7	0	0.1	Down	2.5	1.3	0	0.1	Down	1.4	0.8	0	0	Down	4.2	2.1	0	0.1	Down	1	0.1	0	0	Down	2.7	0.2	0	0.1	Down	2.3	1.1	0	0.1	Up	519.4	15.2	4	14.2	Down	4.4	1.9	0	0.1	Down	4.4	1.2	0
1623116_at	Up	8.4	0.9	4	13	None	1.2	0.6	0	1.8	None	2.9	1.5	0	4.4	None	0.9	0.2	0	1.3	Up	6.3	1	2	9.7	None	2.4	0.9	0	3.7	Up	3.8	0.7	0	5.8	None	0.5	0.1	0	0.7	None	4.7	1.7	0	7.2	None	1.7	0.5	0
1623117_at	Down	55.8	3.4	4	0.1	Down	336.4	34.1	4	0.6	Up	969.5	19.8	4	1.6	Down	40.5	1.9	4	0.1	None	756.3	29.2	4	1.3	Down	7.4	1.6	0	0	Down	7.5	0.8	1	0	Down	25.8	1.5	4	0	Down	81.4	7.5	4	0.1	Down	2.7	0.8	0
1623118_s_at	None	28.9	3.5	0	1.1	Up	56.2	4	0	2.1	None	29.3	1.9	0	1.1	None	35.7	2.4	0	1.4	None	35.4	2.7	0	1.3	Down	12.3	1.4	0	0.5	Down	9.1	0.8	0	0.3	Down	4.6	1.1	0	0.2	None	28.8	3.9	0	1.1	Up	36.8	1.6	0
1623119_at	Up	73.2	2.6	4	3.6	None	26.1	3.1	2	1.3	Up	29.1	2.7	1	1.4	None	11.1	4.7	0	0.5	None	29.4	4.7	1	1.4	Up	26.1	1.7	2	1.3	Down	7.2	2.5	0	0.3	Up	39.5	1.8	4	1.9	None	14.6	5.9	0	0.7	None	10.6	5.2	0
1623120_at	None	1.2	0.4	0	0.5	None	3.3	1.1	0	1.5	None	3.2	1.3	0	1.4	Up	6.7	0.4	0	3	None	4	1.5	0	1.8	Up	4.9	1.2	0	2.2	None	2.4	1	0	1.1	None	3.5	1.4	0	1.6	None	7.3	3.7	0	3.3	None	3.9	1	0
1623121_at	None	24.7	3.2	2	1.4	None	14.9	5.1	0	0.8	Up	31.5	3.4	2	1.7	None	6.7	4	0	0.4	None	16.3	2.7	0	0.9	Down	3.5	0.7	0	0.2	None	16.2	1.9	2	0.9	Down	3.5	0.8	0	0.2	None	9.7	3.2	0	0.5	Up	26.6	1.2	0
1623122_at	Up	176.6	1.8	4	3.3	Up	97.9	2.9	4	1.8	Up	101.2	4.2	4	1.9	None	43.8	3.3	4	0.8	None	45.5	2.2	4	0.9	Up	71.7	1.9	4	1.4	Up	78.3	4.3	4	1.5	Down	21	0.8	4	0.4	Up	85	3.9	4	1.6	None	56.8	3.9	4
1623123_at	None	3.7	0.5	0	0.5	None	1.6	0.8	0	0.2	None	3.4	1.3	0	0.5	None	6.8	1.8	0	1	None	1.4	0.2	0	0.2	Down	2.9	0.3	0	0.4	None	3.8	1.7	0	0.5	None	3.2	1.6	1	0.5	None	2.8	0.7	0	0.4	None	4.6	2.5	0
1623124_at	None	21.9	3	4	1	None	13.7	2.1	3	0.6	None	17.3	2	4	0.8	None	16.5	1.8	3	0.7	None	13.2	0.7	4	0.6	Down	14.5	1.6	3	0.6	Up	57.9	6.2	4	2.5	Up	68.9	3.1	4	3	None	14	2.7	1	0.6	None	20.2	0.9	4
1623125_at	None	7	1.6	1	0.9	Down	5.3	0.6	0	0.7	None	5.1	2.2	0	0.6	Down	5.2	0.6	0	0.6	Up	446.7	17	4	55.5	None	6.1	2	0	0.8	Down	2	1.2	0	0.3	Down	2.1	0.5	0	0.3	None	7	1.4	0	0.9	Up	15.7	0.4	2
1623126_at	Down	8.2	1.2	1	0.1	Up	217.4	13.3	4	2.6	Down	37.1	1.9	4	0.4	Up	118	7.9	4	1.4	Down	39.7	2.7	4	0.5	Down	63.2	7.3	4	0.8	Down	15.8	1.3	0	0.2	Down	3.7	0.2	0	0	Down	4.7	2	0	0.1	Down	15	4	3
1623127_a_at	None	1	0.5	0	1.1	None	0.9	0.2	0	0.9	None	0.4	0.1	0	0.4	None	1.2	0.9	0	1.4	None	0.3	0.1	0	0.3	None	1.1	0.4	0	1.2	None	0.7	0.4	0	0.8	None	0.4	0	0	0.4	None	0.7	0.2	0	0.8	Up	3.2	0.6	0
1623128_at	Down	6.3	1.1	1	0.3	Down	6.5	2	1	0.3	Down	3.8	0.9	0	0.2	Down	2.1	0.6	0	0.1	Down	3.6	1.1	0	0.2	Down	12.5	0.9	0	0.5	Down	0.9	0.2	0	0	Up	411.9	10.1	4	18	Down	4.2	1.3	0	0.2	Down	3.9	1.2	0
1623129_at	None	4.2	1.4	0	3.5	None	1	0.1	0	0.8	None	7	2.1	0	5.8	None	6.2	1.8	0	5.2	None	3	1.3	0	2.5	None	2.5	0.8	0	2	None	2.1	1	0	1.7	None	0.7	0.1	0	0.6	None	1.6	0.2	0	1.4	None	3.3	0.8	0
1623130_at	Down	12.7	3.2	0	0.4	Down	10.3	3.9	0	0.3	None	25.3	3.2	2	0.7	Up	76.2	9.9	4	2.2	None	37	5.6	4	1.1	Down	25.7	1.2	1	0.7	None	24.8	3.8	1	0.7	None	15.7	1.8	0	0.5	None	48.2	6.1	2	1.4	None	33	7	3
1623131_at	None	2.4	1.2	0	1.6	None	4	1.6	0	2.6	None	7	2.4	0	4.6	None	1.9	0.5	0	1.2	None	5.8	1.9	0	3.8	Up	3.8	0.7	0	2.5	None	1.4	0.6	0	0.9	None	1.9	0.5	0	1.2	None	3.1	1.4	0	2	None	5.1	2.1	0
1623132_at	Down	1.7	0.4	0	0.2	None	3.1	1.9	0	0.4	Down	3.1	0.9	0	0.4	None	4.1	1.8	0	0.6	None	4.5	2.1	0	0.6	Down	1.6	0.3	0	0.2	Down	1.9	1.1	0	0.3	Down	2.4	0.7	0	0.3	Up	85	4.9	4	11.6	Down	1.3	0.2	0
1623133_a_at	Up	724.9	17.7	4	17.8	Up	196.8	10.6	4	4.8	Down	19.4	1.5	4	0.5	Down	6.3	1.3	0	0.2	Down	21.2	0.6	4	0.5	Down	9.5	1.1	2	0.2	Down	2.2	0.6	0	0.1	Up	249.7	22.2	4	6.1	Down	17.9	0.8	3	0.4	Down	23.4	2	4
1623134_at	Down	2	0.9	0	0	Down	1.5	0.9	0	0	Down	2.7	0.7	0	0	Down	3.2	1.2	0	0	Down	2.3	1.4	0	0	Down	3.6	0.8	0	0	Down	1.7	1	0	0	Up	986.6	90.9	4	10.6	Down	6.8	2	0	0.1	Down	5.3	0.8	0
1623135_at	None	2	0.6	0	2	None	1.7	0.6	0	1.8	None	2.1	1	0	2.1	Up	1.8	0.2	0	1.8	None	3	0.8	0	3	Up	2.1	0.2	0	2.1	None	2.5	1.3	0	2.5	None	1.1	0.2	0	1.1	Up	9.6	2.7	1	9.9	None	1.3	0.3	0
1623136_at	None	6.2	1	1	0.7	None	5.9	2	1	0.7	None	7.2	1.6	0	0.8	None	4.1	2.5	0	0.5	None	5.9	1.1	0	0.7	Down	6.4	0.6	0	0.7	Down	3.1	0.6	0	0.4	Up	49.8	4.1	4	5.8	None	8.3	1.2	1	1	None	10.1	2.1	1
1623137_s_at	Up	79.8	4.1	4	16.4	None	10.4	2.2	2	2.1	None	7.9	1.2	0	1.6	None	6.4	0.3	3	1.3	None	7.4	1.9	2	1.5	Up	5.7	0.4	0	1.2	None	4.4	1.5	2	0.9	Down	1.6	0.8	0	0.3	None	4.7	3.1	0	1	None	6.9	2.2	2
1623138_at	None	199.3	18.8	4	1.2	Down	89.9	8.2	4	0.6	None	156.5	7.3	4	1	Down	89.9	2	4	0.6	Down	102.5	4.6	4	0.6	Down	66.4	1.9	4	0.4	Up	535	16.4	4	3.3	Down	48.8	1.4	4	0.3	None	194	9.4	4	1.2	Down	117.2	5.7	4
1623139_at	Up	63.9	2.9	4	1.7	None	39.9	3.5	4	1.1	Up	53.1	1.6	4	1.4	None	46.9	3.7	4	1.3	None	49.5	3.3	4	1.3	Up	43.5	2.7	4	1.2	Up	57.6	1.7	4	1.5	Down	11.9	2.3	3	0.3	Up	107.8	8.6	4	2.9	Up	91.1	6.4	4
1623140_at	None	2.8	0.7	0	2.1	None	1.2	0.2	0	0.9	None	1	0.3	0	0.7	None	1.4	0.3	0	1.1	None	4	1.5	0	2.9	Up	3.4	0.6	0	2.5	None	1.4	0.4	0	1	None	2	0.5	0	1.5	None	5.2	1.8	0	3.9	None	3.1	1.4	0
1623141_s_at	None	6.3	1.1	0	0.6	None	8	1.7	1	0.7	None	9.2	1.8	0	0.9	None	8.4	3.4	0	0.8	None	5.8	1.7	0	0.5	None	9.5	1.5	0	0.9	None	9.1	1	1	0.8	None	6.6	2.6	1	0.6	None	14.8	2.1	0	1.4	None	12.6	1.2	2
1623142_at	None	5.7	1.7	1	0.9	None	7.6	1.2	2	1.2	None	6.1	0.8	1	1	Up	12.6	1.8	4	2	None	7.7	2.1	3	1.2	Up	9.4	0.9	2	1.5	None	7.3	0.7	4	1.1	None	5.2	0.7	1	0.8	None	8.8	2.5	1	1.4	None	6.6	0.9	1
1623143_s_at	None	3	1.3	0	1.4	None	4	1.8	0	1.9	None	1.9	0.7	0	0.9	None	4.1	2	0	1.9	None	3.8	1.1	1	1.8	None	3	0.8	0	1.4	None	3.1	0.5	0	1.4	Up	8	1.7	1	3.7	None	4.7	2.8	0	2.2	None	4.2	1.6	0
1623144_at	None	82.5	3.2	4	1	Up	147.3	7.3	4	1.7	Up	137.7	8.8	4	1.6	Down	11.6	1.4	4	0.1	Up	168.4	2.2	4	2	Up	329.7	46.1	4	3.9	Down	46	1.7	4	0.5	Down	23.1	0.4	4	0.3	Down	29.5	2.6	4	0.3	Up	241.7	13.7	4
1623145_s_at	Up	41	1.8	4	10.4	Up	9.3	1.1	3	2.4	Up	14.1	2.9	2	3.6	None	3.7	1.4	0	0.9	Up	9.8	1.6	3	2.5	Up	12.9	0.8	3	3.3	None	4.3	0.3	1	1.1	None	2.4	0.9	0	0.6	Up	18.4	2.5	4	4.7	None	7.7	1.8	2
1623146_at	Down	7.5	0.7	0	0.4	None	8.5	0.8	0	0.5	None	10.3	1.3	0	0.6	None	9.6	2.7	0	0.5	Down	6.6	1.6	0	0.4	Down	3.4	0.8	0	0.2	None	9.1	1.7	0	0.5	Up	52	7.2	4	2.8	None	15.3	3.8	0	0.8	Down	4	1.2	0
1623147_at	None	213.8	4.7	4	1.2	Down	133.9	10.2	4	0.7	Down	132.3	3.2	4	0.7	Down	150.6	5.2	4	0.8	Down	121.2	2.9	4	0.7	Down	47.8	1.4	4	0.3	Up	330	7.8	4	1.8	None	205.7	7.1	4	1.1	None	176.7	10.8	4	1	None	168.8	12.2	4
1623148_at	Down	3.8	1.1	0	0	Down	4.7	1.5	0	0	Down	6.5	1.9	0	0	Down	9.6	1.7	0	0.1	Up	2881.5	74.7	4	17.6	Down	6	0.7	0	0	Down	4.4	0.9	0	0	Down	5.1	0.6	2	0	Down	6.4	1.9	1	0	Down	5.9	1.9	0
1623149_at	None	8.3	1.2	2	1.2	None	3.4	1.5	0	0.5	None	4.2	2.4	0	0.6	None	9.1	2.1	0	1.3	None	9.4	1.1	0	1.4	None	8.9	1.3	0	1.3	None	2.5	0.6	0	0.4	None	8.2	1	2	1.2	None	7.5	3.3	0	1.1	None	6.6	3.1	0
1623150_at	Down	2887.5	52	4	0.7	None	4785.4	122.4	4	1.1	Up	6757.3	437.7	4	1.5	Up	5757.1	186.7	4	1.3	Up	5467.9	129.8	4	1.2	Up	5383.7	81.3	4	1.2	None	3720.8	60.7	4	0.8	Down	1940.3	34.6	4	0.4	Up	10217.4	356.4	4	2.3	Up	5455.5	110.7	4
1623151_a_at	Down	5.1	0.3	0	0.1	None	40.4	4	4	1	Up	157.2	6.8	4	3.9	Down	12.4	0.8	2	0.3	Up	82.4	4.6	4	2	None	37.9	2	4	0.9	Down	2.7	1.1	0	0.1	Down	10.5	1.2	2	0.3	Up	267.4	38.7	4	6.6	Down	8.3	1.5	1
1623152_at	Up	18.9	1	4	6.7	None	2.9	1.2	0	1	None	2.9	1.7	0	1	None	2.4	0.9	0	0.8	None	1.5	0.3	0	0.5	None	2.1	0.8	0	0.7	None	0.6	0.1	0	0.2	None	1.2	0.3	0	0.4	None	4	2	0	1.4	None	2.4	0.5	0
1623153_s_at	None	1.8	0.9	0	1.2	None	3.2	1.3	0	2.1	None	4.1	1.7	0	2.7	None	2.8	1.1	0	1.9	None	4.9	2.4	0	3.3	Up	3.2	0.5	0	2.1	None	0.7	0.2	0	0.5	None	1.5	0.6	0	1	None	4.2	2.3	0	2.8	None	2.4	0.8	0
1623154_a_at	Up	58.3	0.8	0	1.5	Up	71.6	3.4	1	1.8	None	44.4	2.5	0	1.1	Up	80.8	2.9	0	2	Up	49.2	1.5	0	1.2	Up	87	9.9	1	2.2	None	41	1.5	0	1	Up	90.6	11.2	4	2.3	Down	26.6	1	0	0.7	Up	59	4.5	0
1623155_at	Down	12.7	1.3	4	0.1	Down	11.9	3.1	1	0.1	Down	18.9	1.6	4	0.2	Down	23	1.3	1	0.2	Down	14.1	2.3	3	0.1	Down	12.7	1.3	1	0.1	Down	7.2	0.6	3	0.1	Up	1644.5	28	4	13.1	Down	22.8	2.2	4	0.2	Down	12.8	2.6	3
1623156_at	None	0.3	0	0	0.2	None	0.9	0.3	0	0.5	None	1.5	0.5	0	0.8	None	4.3	1	0	2.2	None	1.2	0.3	0	0.6	Down	1.2	0.3	0	0.6	None	1.3	0.7	0	0.7	None	0.5	0.1	0	0.3	None	2.8	0.8	0	1.4	None	2	1	0
1623157_at	Up	5.5	0.9	0	4	None	2.8	1.2	0	2	None	2	0.9	0	1.5	None	2.7	1.4	0	2	None	3	2	0	2.1	None	1.2	0.3	0	0.9	None	0.6	0.1	0	0.4	None	2.2	0.9	0	1.6	None	3.5	2.5	0	2.5	None	2.1	0.5	0
1623158_s_at	Down	39.3	1.9	4	0.6	Down	38.8	7.8	4	0.5	Up	155.3	10.3	4	2.2	Up	183	9.6	4	2.6	Up	125.1	10.9	4	1.8	Up	102.3	6.6	4	1.4	Up	129.8	3.1	4	1.8	Down	44.8	3.1	4	0.6	None	64.4	2.2	4	0.9	Up	157.6	13.4	4
1623159_at	None	6.3	0.5	4	1.9	None	5.2	1.2	1	1.6	None	3.9	1.7	2	1.2	None	5	0.7	3	1.5	None	6.8	1	3	2.1	Up	7.3	0.5	2	2.2	None	3.2	0.4	0	1	None	5	0.7	3	1.5	Up	15.5	3	2	4.7	None	5.1	1.8	1
1623160_at	Down	46.6	10	4	0.6	Up	118.4	11.4	4	1.5	None	79.1	9.1	4	1	Up	400	12.1	4	5	Up	403.8	43.2	4	5	Up	308.3	17.5	4	3.8	Down	5.1	1	3	0.1	Down	28.1	2.3	4	0.3	Down	22.4	10.7	3	0.3	Up	886.7	65.1	4
1623161_at	Up	7.2	1	0	4.9	None	2.1	0.6	0	1.4	None	6.2	2.4	0	4.2	Up	12.1	3.1	0	8.2	None	8.1	2.8	0	5.5	Up	3	0.6	0	2	None	1.5	0.5	0	1	Up	4.8	1.1	0	3.2	Up	15.2	3.7	0	10.3	None	3	0.9	0
1623162_at	None	2.1	0.7	0	0.7	None	0.8	0.2	0	0.3	None	2	0.6	0	0.7	None	2.2	0.7	0	0.8	None	3.9	0.6	0	1.4	Down	1.7	0.5	0	0.6	None	1.6	0.3	0	0.5	None	0.6	0.1	0	0.2	None	4.8	2.1	0	1.7	None	2.1	0.7	0
1623163_at	None	4.3	0.5	1	1.5	None	4.2	1.6	0	1.5	None	3.7	2.1	0	1.3	None	5.4	3.6	0	1.9	None	5.7	0.8	0	2	Up	3.9	0.3	0	1.4	None	2.8	0.8	1	1	None	3.9	1.4	0	1.4	None	3.8	1.5	0	1.3	None	3.5	1.1	0
1623164_a_at	Up	293.6	14.6	4	4.1	None	82.2	8.6	1	1.1	Up	113.4	9.3	0	1.6	Up	95.1	5.4	0	1.3	None	82.3	4.6	0	1.1	Down	56.8	5.9	0	0.8	None	61.3	4.3	1	0.9	Down	24.4	3.1	0	0.3	None	82.1	6.3	0	1.1	Up	234.7	15.2	4
1623165_at	Down	6.2	0.9	2	0	Down	6.5	1.8	0	0	Down	6.4	2	1	0	Up	4479	140.3	4	4.6	Down	9.6	1.2	2	0	Down	9.7	1	0	0	Down	5.5	0.7	2	0	Down	4.5	1.2	1	0	Down	15.7	0.8	2	0	Down	8.9	1.2	0
1623166_at	Down	8.8	0.6	3	0.2	Down	9.8	1.9	1	0.2	Down	7.7	1.4	0	0.1	Down	6.5	2.1	1	0.1	Down	4.9	1.3	0	0.1	Down	7.7	0.6	1	0.1	Down	7.4	0.6	4	0.1	Down	14.3	2.6	4	0.3	Up	5755.3	94.3	4	108.7	Down	3.6	1.2	0
1623167_at	None	3	0.8	0	1	None	2.4	0.3	0	0.8	None	1.9	0.4	0	0.6	None	9.9	4.2	0	3.4	None	2.2	0.4	0	0.7	None	2.3	0.4	0	0.8	None	6.3	2.1	0	2.1	None	2.7	0.9	0	0.9	None	8.4	2.5	0	2.8	None	2.7	0.4	0
1623168_at	None	2.8	0.8	0	1.7	None	5.8	1.7	0	3.5	Up	45.3	1.9	4	27	None	1.2	0.2	0	0.7	Up	8.5	1.6	1	5	None	2.1	0.7	0	1.3	None	0.7	0.2	0	0.4	None	5.4	1.5	0	3.2	None	1.8	0.6	0	1.1	Up	6.7	0.8	0
1623169_at	Up	230.9	11.8	4	18.1	None	19.4	1.1	0	1.5	None	15.1	2.1	0	1.2	None	13.5	2.6	0	1.1	None	12.9	3.1	0	1	Down	5.8	0.7	0	0.5	None	5.8	1.2	0	0.5	None	8.3	2.9	2	0.6	None	15.7	3.4	0	1.2	None	6.6	2.1	0
1623170_at	Up	10.5	1.6	2	16.2	None	2	0.8	0	3.1	None	4.5	1.9	0	6.9	None	1.8	0.5	0	2.8	None	2.3	0.5	0	3.5	Up	3.6	0.7	0	5.5	None	1.7	0.6	0	2.5	None	2.1	1.1	0	3.2	Up	4.3	0.6	0	6.6	Up	5.2	1.1	0
1623171_s_at	Up	30.8	2.1	4	3.7	None	5.9	2.7	0	0.7	None	9	2.9	0	1.1	None	9.7	1	1	1.2	Up	21.4	1.8	4	2.6	Down	5.2	1.4	0	0.6	Up	17.4	1.2	4	2.1	None	8.4	2.2	3	1	None	9.3	1.1	0	1.1	None	7.6	1.8	0
1623172_at	None	1.6	0.8	0	2	None	0.9	0.6	0	1.1	None	1.9	1.2	0	2.3	None	2.2	1	0	2.6	None	1	0.3	0	1.2	Up	2	0.5	0	2.5	Down	0.4	0.1	0	0.5	Down	0.4	0.1	0	0.5	None	2.6	1.8	0	3.1	None	0.6	0.1	0
1623173_at	Down	4.5	1.3	2	0.3	Down	6	0.8	1	0.4	Down	7.8	2	3	0.5	None	8.9	3.9	1	0.6	Down	6.8	0.6	2	0.5	Down	7.9	0.6	2	0.6	Down	6	0.6	2	0.4	Up	148.6	2.2	4	10.5	Down	7.4	0.9	1	0.5	Down	6.9	0.9	1
1623174_at	None	1.3	0.5	0	0.5	None	1.9	0.7	0	0.7	None	2.9	0.9	0	1.1	None	1	0.2	0	0.4	None	1.1	0.3	0	0.4	None	2.2	0.9	0	0.8	None	3.8	0.9	0	1.4	None	2	1.1	0	0.8	None	2.5	1.1	0	0.9	None	4.1	1.9	0
1623175_at	Down	1	0.3	0	0	Down	1.3	0.5	0	0	Down	1.8	1.3	0	0	Down	1.4	0.4	0	0	Down	0.6	0.1	0	0	Down	1.2	0.4	0	0	Down	0.6	0.1	0	0	Up	998.7	32.9	4	14.6	Down	1.2	0.6	0	0	Down	1.8	0.9	0
1623176_at	None	177.5	4	4	1.1	Down	116.2	5.9	4	0.7	Down	127.5	2.7	4	0.8	Down	99.1	2	4	0.6	Down	117.6	4.9	4	0.7	Down	100.9	3.8	4	0.6	Up	260.4	3.4	4	1.6	Up	197.2	5.9	4	1.2	Up	200	10.5	4	1.3	Down	96.3	2.9	4
1623177_at	Down	69.5	1.3	4	0.6	Down	62	2.3	4	0.5	Down	68.1	5.4	4	0.6	None	106.9	6.2	4	0.9	Down	67.5	1.6	4	0.6	Down	102.3	4.6	4	0.9	Up	269.7	5.5	4	2.4	Down	40.6	1.9	4	0.4	Down	43.5	2.7	4	0.4	Down	78.8	3.2	4
1623178_at	None	4.3	1.9	0	0.5	None	6.2	1.4	0	0.7	Down	1.8	0.4	0	0.2	None	3.3	2.2	0	0.4	None	4.3	1.7	0	0.5	Down	4.1	1.1	0	0.5	None	4.4	0.6	0	0.5	Up	99.8	7.6	4	11.1	None	12.9	3.7	0	1.4	None	7.4	2.4	0
1623179_at	Down	9.7	3.3	1	0.4	Down	7.5	2.2	0	0.3	Down	12.1	2	1	0.5	Down	5.9	1.9	0	0.2	Down	9.4	1.1	0	0.4	Down	7.2	1.9	0	0.3	Up	75.5	2.4	4	2.9	None	26.9	3.9	4	1	Down	7.8	3	0	0.3	Down	8.7	1.3	0
1623180_a_at	Up	90.9	5.4	4	26	None	12.8	3.5	4	3.6	None	5.3	0.9	2	1.5	None	1.3	0.9	0	0.4	None	2.6	0.7	0	0.7	Down	2.3	0.5	0	0.7	Down	1.1	0.4	0	0.3	Down	0.3	0.1	0	0.1	None	3.3	2.3	0	0.9	Up	13.2	2.4	4
1623181_at	Down	0.7	0.1	0	0.4	None	2.2	1.3	0	1.4	None	1.4	0.2	0	0.9	Up	12.4	1.9	0	8.2	None	1.4	0.4	0	0.9	Up	2.5	0.4	0	1.7	None	1.4	0.8	0	0.9	None	1.6	0.5	0	1	None	4.1	1.1	0	2.7	None	1.5	0.3	0
1623182_at	None	244	3.9	4	1.3	None	180.8	6.8	4	1	Down	103.4	5.9	4	0.6	None	168.4	4.3	4	0.9	None	232.1	7.7	4	1.2	Down	178.2	3.7	4	1	None	211.4	1.1	4	1.1	Up	313.4	8.4	4	1.7	Up	273.8	19.5	4	1.5	Down	87.3	4.9	4
1623183_at	None	1.3	0.8	0	0.4	None	2.7	1.4	0	0.8	None	2.1	1.6	0	0.6	None	3.2	1	0	1	None	0.5	0.2	0	0.2	Down	2	0.4	0	0.6	None	1.5	0.7	0	0.5	None	4.1	0.9	0	1.2	None	5.1	2.3	0	1.6	None	2.7	1.3	0
1623184_at	None	3.4	1	0	1.2	None	2.8	1.3	0	1	None	1.4	0.4	0	0.5	None	6.3	1.8	0	2.3	None	4.1	1	0	1.5	None	3.8	1	0	1.4	None	0.9	0.2	0	0.3	Up	5.7	0.6	2	2	None	6.8	2.4	0	2.4	None	1.5	0.7	0
1623185_s_at	Up	374.2	12.4	4	1.7	Up	300.1	17.1	4	1.4	None	164	20.1	4	0.8	Up	351.6	10.7	4	1.6	Up	357.3	14.6	4	1.7	Up	1262.7	63.7	4	5.9	None	234.5	9.5	4	1.1	Up	319.5	6.4	4	1.5	Up	290.1	10.3	4	1.4	Up	920	37.1	4
1623186_at	None	1.2	0.5	0	0.8	None	1.6	0.8	0	1.1	None	1.6	0.7	0	1.1	None	5.4	1.7	1	3.6	Up	4.5	0.6	0	3	Up	4.8	0.3	0	3.2	None	1.6	1.1	0	1.1	None	0.9	0.2	0	0.6	Up	8.2	1	0	5.5	Up	5.1	0.7	1
1623187_at	None	2.9	1.2	0	0.5	None	6.3	2	0	1.1	Down	1.8	0.6	0	0.3	None	4.9	1.1	0	0.9	None	4.3	1.7	0	0.8	Up	8.4	0.8	0	1.5	None	4.6	0.7	0	0.8	None	4.8	0.6	0	0.9	Up	9.7	0.7	0	1.7	Up	9.1	0.7	0
1623188_at	None	2.8	1.8	0	0.8	None	1.9	0.3	0	0.5	None	2.1	0.3	0	0.6	None	4.8	2	0	1.3	None	5.9	2.5	0	1.6	Down	2.8	0.2	0	0.8	None	3.6	1.2	0	1	None	3.3	1.1	0	0.9	None	2.8	0.4	0	0.8	None	4.9	3.5	0
1623189_at	Up	511.6	15.3	4	1.8	Up	334.8	9.2	4	1.2	Up	496.3	14.2	4	1.7	Up	422.4	8.9	4	1.5	Up	582.6	18.4	4	2.1	Up	614.2	16	4	2.2	Up	556.3	2.5	4	2	Down	180.2	14.8	4	0.6	Up	432.4	16.9	4	1.5	Up	391.2	11.4	4
1623190_at	Down	2.2	0.9	0	0.2	None	4.1	1.4	0	0.3	None	6	1	0	0.4	None	3.3	1.2	0	0.2	Down	2.1	1.3	0	0.2	Down	1.7	0.4	0	0.1	Down	1.5	1	0	0.1	Down	1.4	0.5	0	0.1	Up	2576.1	66.6	4	188	Down	0.9	0.1	0
1623191_at	Up	204.4	5.6	4	1.4	Up	306.1	8.7	4	2	Down	87.3	5	4	0.6	Up	325.8	3.2	4	2.2	Up	348.5	5.7	4	2.3	Up	307.8	39.1	4	2.1	None	156.8	4	4	1	Down	39.6	1.6	4	0.3	Down	21.4	1.8	4	0.1	Down	61.2	3.1	4
1623192_at	None	1.6	0.8	0	0.7	None	0.7	0.3	0	0.3	None	2.4	0.9	0	1.1	None	1	0.2	0	0.4	None	1	0.3	0	0.4	Up	3.9	0.8	0	1.8	None	0.6	0.1	0	0.2	None	1.3	0.9	0	0.6	None	2.2	0.9	0	1	None	4.2	2.2	0
1623193_at	Down	89.4	2.2	4	0.4	Down	119.6	6.2	4	0.5	Down	145.9	2.6	4	0.6	Down	124.7	1.9	4	0.5	Down	101.8	3.2	4	0.4	Down	167.7	24.2	4	0.7	Up	411.5	9.1	4	1.6	Down	66.9	1.7	4	0.3	Up	453.8	6.9	4	1.8	Down	75.1	2.6	4
1623194_at	Down	135.2	5.1	4	0.2	Down	231.8	9.2	4	0.4	Down	248	16.4	4	0.5	None	295.2	23.1	4	0.5	Down	155.3	8.8	4	0.3	Down	195.4	36.8	4	0.4	Up	828.8	54.6	4	1.5	Down	77	2.7	4	0.1	None	664.9	32.6	4	1.2	Down	106.9	2.5	4
1623195_at	Down	0.7	0.4	0	0	Down	0.4	0.1	0	0	Down	4	1.8	0	0.1	Down	2.7	1.2	0	0	Down	0.7	0.3	0	0	Down	3.7	0.3	0	0.1	Down	0.9	0.2	0	0	Up	873.2	34.3	4	12	Down	2.1	1.6	0	0	Down	2.1	0.8	0
1623196_s_at	None	6	2.7	1	1	None	4.6	2	0	0.8	None	10.8	4.2	2	1.8	None	8	2.6	0	1.4	None	12.7	2.3	0	2.2	None	4.4	0.9	0	0.8	Up	11.6	1.4	1	2	None	1.9	0.7	0	0.3	Up	17.6	2.7	4	3	None	4.5	2.2	0
1623197_a_at	Down	66.5	0.5	4	0.4	Up	187.6	9.2	4	1.3	Up	1039.7	28.3	4	6.9	Down	49	3.3	4	0.3	Up	530.3	12.3	4	3.5	Down	13.7	0.5	3	0.1	Down	13.7	1.4	4	0.1	Down	22.4	1.6	4	0.1	None	137.1	4.9	4	0.9	Down	15	1	4
1623198_at	None	1.3	0.5	0	2.9	None	1.9	0.9	0	4.1	None	2.8	1.9	0	6.1	None	2.9	1.4	0	6.4	None	1.8	0.5	0	3.9	Up	1.7	0.3	0	3.7	None	0.7	0.1	0	1.5	None	0.8	0.2	0	1.8	None	3.2	2	0	7.1	None	0.9	0.3	0
1623199_a_at	Down	75.7	2.1	4	0.5	Up	246.6	4.6	4	1.6	Up	358.8	10.2	4	2.3	Up	611.6	18	4	3.9	Up	636.4	9.8	4	4	Up	521.9	30	4	3.3	Down	3.8	1.3	0	0	Down	10.2	0.5	1	0.1	Down	35.9	3	2	0.2	Up	640.8	9.9	4
1623200_at	Up	449.6	12.3	4	5.5	Up	314	5.4	4	3.9	Up	103.3	1.9	4	1.3	Down	51.5	3.5	4	0.6	Down	36	2.5	4	0.4	Down	31.1	1.6	3	0.4	Down	52.4	4.3	4	0.6	Down	27	2.3	4	0.3	Down	11.6	1.2	2	0.1	Down	40.3	3.2	4
1623201_at	Down	12	1.3	4	0.4	Up	82.1	4.1	4	2.6	Up	146.9	6	4	4.7	Down	23.4	1	4	0.7	Up	64.1	3.6	4	2	Up	246	18.2	4	7.8	Down	7.5	1.6	3	0.2	Down	17.3	2.1	4	0.5	Up	70.5	1	4	2.2	Up	219.6	11.1	4
1623202_at	Down	3.7	1.6	0	0	Down	1.8	0.7	0	0	Down	4	1.8	0	0	Down	7	1.8	0	0.1	Down	5.5	2.4	0	0.1	Down	5	1.6	0	0.1	Down	0.6	0.1	0	0	Up	935.9	5.7	4	10.3	Down	8.8	4	0	0.1	Down	6.4	2	0
1623203_at	Up	169.6	1.2	4	1.1	Down	137.4	1.1	4	0.9	None	161.1	5.9	4	1	Down	131	2.5	4	0.8	None	144.8	3.4	4	0.9	Up	257.4	7.5	4	1.7	Up	234.2	0.6	4	1.5	Down	73.2	5.4	4	0.5	Up	1034.7	49.9	4	6.7	Up	231.7	3.7	4
1623204_at	Down	2.9	0.8	0	0.2	Down	1	0.1	0	0.1	Down	0.8	0.1	0	0	Down	1.7	0.1	0	0.1	Down	1.6	0.5	0	0.1	Down	2.4	0.4	0	0.2	Down	2.1	1.2	0	0.1	Up	213.1	9.2	4	13.6	Down	5.1	2.4	0	0.3	Down	0.9	0.2	0
1623205_at	None	1.7	1	0	0.3	None	3.4	2.6	0	0.6	None	4.6	1.5	0	0.8	None	9.9	3.9	0	1.7	None	1.6	0.1	0	0.3	Down	2.6	0.8	0	0.4	None	1.5	0.3	0	0.3	None	1.5	0.6	0	0.3	None	4.4	1	0	0.8	None	7.3	1.5	0
1623206_a_at	Down	19.2	2.3	4	0.5	Up	153.4	6.1	4	4.4	Down	1.8	0.6	0	0	Down	2.5	1.1	0	0.1	Down	1.2	0.7	0	0	Down	4	1.2	0	0.1	None	44.2	2.3	4	1.3	Up	89.3	9.9	4	2.6	Down	0.8	0.2	0	0	Down	8.2	1.8	3
1623207_at	Up	312	5.6	4	2.1	Down	92.3	5.6	4	0.6	Down	97.5	2.7	4	0.6	Down	37.1	2.3	4	0.2	Down	58	3.8	4	0.4	Down	63.2	1.6	4	0.4	Up	405.4	7.3	4	2.7	Down	20.9	1.3	4	0.1	Down	45	4.7	4	0.3	Down	74.1	2.6	4
1623208_at	Down	1.9	0.4	0	0.2	Down	3.3	0.8	0	0.3	Down	2.7	1.4	0	0.3	Up	75.7	7.4	4	7.1	Up	32	2.3	4	3	Down	8.3	0.5	2	0.8	Down	1.2	0.4	0	0.1	Up	29.8	2.6	4	2.8	Down	2.2	0.3	0	0.2	Down	2.1	1.3	0
1623209_at	None	44.3	4.4	4	1.2	None	30.5	2.1	4	0.8	None	34.4	2	4	0.9	None	35.5	2.2	4	0.9	None	35.8	2.3	4	0.9	Down	28.2	1	4	0.7	Up	76.4	3.5	4	2	None	39.3	3.8	4	1	None	38.8	4.5	4	1	None	31.9	3.3	4
1623210_at	None	3.1	1	0	0.8	None	4.1	0.8	0	1	None	5.9	2.2	0	1.5	None	9.2	2.1	0	2.3	None	6.1	1.2	0	1.5	None	3.8	0.5	0	0.9	None	2.3	1.2	0	0.6	None	5.7	1	1	1.4	None	3.4	1.8	0	0.8	None	1.9	0.6	0
1623211_at	None	2.2	0.6	0	0.4	Down	0.9	0.3	0	0.1	Down	1.9	1	0	0.3	Down	2.2	0.8	0	0.3	None	10.4	8.3	2	1.7	Down	2.1	0.6	0	0.3	Down	2.3	0.9	0	0.4	None	3	1.1	0	0.5	Down	1.9	0.6	0	0.3	None	3.9	1.1	0
1623212_s_at	Up	361.3	11.9	4	3.7	Up	184	4.5	4	1.9	Up	267.5	10.9	4	2.7	Up	149.7	6	4	1.5	Up	315.8	4.9	4	3.2	Up	150.4	23.1	4	1.5	Up	112	3.8	4	1.1	Down	31.4	1.9	4	0.3	Up	133	2.3	4	1.3	Down	78.8	1	4
1623213_at	Up	10.2	0.6	4	2.3	None	6.5	0.4	0	1.5	None	8.4	2.8	1	1.9	None	6.2	0.5	0	1.4	Up	9.4	0.6	2	2.2	Up	7	1.2	0	1.6	None	3.5	1.1	0	0.8	None	4.4	1.2	1	1	None	17.2	5.1	2	4	None	8.7	1.4	2
1623214_at	Down	236.8	5.4	4	0.6	None	320.7	7.3	4	0.8	Down	311.2	14	4	0.8	Up	514.6	18.7	4	1.3	Down	256.1	5.7	4	0.7	None	375.1	13.5	4	1	Up	482.9	12	4	1.3	Down	137.9	3.5	4	0.4	Up	1840.1	67.5	4	4.8	Up	647.8	11.9	4
1623215_at	None	0.6	0.1	0	1.4	None	2.9	1.1	0	7.3	None	1.8	1	0	4.6	None	0.7	0.1	0	1.6	Up	0.8	0.1	0	2.1	Up	0.7	0.1	0	1.8	None	0.4	0	0	1.1	None	0.6	0.1	0	1.5	Up	0.6	0	0	1.6	None	1.9	0.9	0
1623216_s_at	Up	127.2	2.3	4	1.5	Up	217.8	11.7	4	2.6	Down	10.9	2.2	2	0.1	Down	55.3	5.7	4	0.7	Down	53.7	5.1	4	0.6	Up	1916.1	161.9	4	22.7	Down	22.4	0.8	4	0.3	Down	15.5	0.6	4	0.2	Down	4	2.1	0	0	Up	1570.9	36.7	4
1623217_at	None	4.6	0.5	0	1.6	None	3.4	1.2	1	1.2	None	4.1	1.2	0	1.4	None	3.3	0.9	0	1.1	None	4.3	0.8	0	1.5	None	4.9	1.1	0	1.7	None	1.1	0.7	0	0.4	Up	7.9	0.6	3	2.7	None	6	2.4	0	2.1	None	4.2	2.2	0
1623218_s_at	Down	18.6	1.5	4	0.1	Down	23.2	3.2	4	0.1	Down	24.8	3.3	4	0.2	Down	101.6	10.9	4	0.6	Down	53.9	2.2	4	0.3	Down	42	3.3	4	0.3	Up	627.7	12.9	4	3.9	Down	22.4	2.4	4	0.1	Down	86.7	2.5	4	0.5	Down	34.2	4.3	4
1623219_at	None	1.2	0.5	0	0.8	None	1.8	0.8	0	1.2	None	3.5	1.7	0	2.4	None	2.6	0.8	0	1.8	None	3.3	1.3	0	2.3	Up	4.3	0.8	0	3	None	2.4	1.1	0	1.7	None	1.6	0.5	0	1.1	None	10.1	3	0	7.1	None	2.8	1.1	0
1623220_at	None	1.9	0.6	0	0.7	None	5.2	1.3	0	1.9	Up	6.8	0.6	0	2.5	None	2.9	1.3	0	1.1	None	6	1.4	0	2.2	Up	6.3	0.5	0	2.3	None	3.9	1.3	0	1.4	None	1.9	0.6	0	0.7	None	8.3	1.9	0	3.1	None	2.6	0.8	0
1623221_at	None	1.2	0.5	0	1.5	None	0.7	0.2	0	0.9	None	0.6	0.1	0	0.8	None	1.3	0.2	0	1.6	None	2	0.7	0	2.5	None	0.9	0.1	0	1.1	None	1	0.3	0	1.2	None	0.7	0.2	0	0.8	None	2.2	0.9	0	2.8	None	0.9	0.1	0
1623222_s_at	Up	1404.9	31	4	1.8	None	1097.6	103.6	4	1.4	Up	1072.4	25.9	4	1.3	Down	600.5	30.2	4	0.8	Up	938.5	22.7	4	1.2	Down	524	39.8	4	0.7	Up	1145	39.2	4	1.4	Down	241.8	20.5	4	0.3	None	864.9	31.7	4	1.1	None	814.2	9.3	4
1623223_at	Up	33.4	2.3	4	14.1	None	3.7	1.8	1	1.6	None	5.7	1.4	1	2.4	None	2.6	1	0	1.1	None	5.4	1.4	1	2.3	Up	3.7	0.4	0	1.6	None	3.1	1.5	0	1.3	None	1.3	0.7	0	0.5	None	5.4	0.5	0	2.3	Up	7.4	0.9	1
1623224_at	Down	0.9	0.6	0	0.2	None	2.5	1	0	0.5	None	1.3	0.5	0	0.3	None	3	2.1	0	0.6	None	2.6	1.5	0	0.5	Down	1.9	0.3	0	0.4	None	1.8	1	0	0.4	Up	32.7	2.4	4	6.4	None	6.9	3.1	0	1.4	None	2.2	0.5	0
1623225_s_at	Down	373	2.8	4	0.9	Down	374.7	6.6	4	0.9	Up	579.4	25.3	4	1.3	Up	1094.6	12.4	4	2.5	Up	631.1	9.6	4	1.4	Up	606.3	28.2	4	1.4	Up	546.1	5.3	4	1.2	Down	114.1	4.6	4	0.3	None	457.8	10.8	4	1	Up	1195.9	32.2	4
1623226_at	None	8.3	2	1	0.3	None	10.5	1.5	0	0.4	None	17.5	3.3	4	0.7	None	13.3	2.1	3	0.6	None	55.3	14.2	4	2.3	Down	10.5	0.7	1	0.4	None	8	0.4	3	0.3	None	6.2	2	1	0.3	None	14	1.6	0	0.6	None	14.8	1.9	3
1623227_s_at	Down	9.4	1.4	4	0.4	Up	66.7	2.7	4	2.5	Up	115.8	5.1	4	4.4	Down	5.7	2.5	1	0.2	Up	195.1	10.1	4	7.4	Down	10	0.5	2	0.4	None	21.6	2.5	4	0.8	Down	15.7	0.9	4	0.6	Down	4	1.5	0	0.2	Down	1.2	0.5	0
1623228_at	None	0.7	0.2	0	0.8	None	0.5	0.1	0	0.5	None	0.6	0.1	0	0.7	None	0.5	0.2	0	0.6	None	1.2	0.5	0	1.4	Down	0.6	0.1	0	0.6	None	0.4	0.1	0	0.5	None	1.6	0.6	0	1.8	None	0.7	0.1	0	0.8	None	0.6	0.1	0
1623229_at	Down	1.2	0.3	0	0	Down	36	3	4	0.6	Down	1.5	0.1	0	0	Up	199.7	29.3	4	3.1	Up	92.7	3.4	4	1.4	Up	1497	7.6	4	23.3	Down	5.4	1.3	1	0.1	Down	4.7	1.7	0	0.1	Down	3.9	1.6	0	0.1	Up	234.2	14	4
1623230_s_at	None	2.5	0.7	0	0.3	None	6.5	2.1	0	0.7	None	4.6	2.1	1	0.5	None	9.9	1.4	1	1	None	8.6	1.5	2	0.9	Down	5.9	0.8	0	0.6	None	6.1	1	4	0.6	None	2.5	0.8	0	0.3	None	10.2	2.1	0	1.1	None	4.5	0.8	0
1623231_at	Up	160	6.3	4	1.5	None	118.6	8.5	4	1.1	Up	160.3	2.5	4	1.5	Up	174.3	4	4	1.6	Up	203.1	5	4	1.9	None	104.4	3.6	4	1	None	115.3	2.7	4	1.1	None	97.4	3	4	0.9	None	109.5	5.9	4	1	Up	221.9	7.6	4
1623232_at	None	3.2	0.7	0	1.7	None	4.1	0.8	0	2.2	None	5	1.9	0	2.7	None	3.9	1.2	0	2.1	Up	6.7	0.5	0	3.6	Up	4.3	0.7	0	2.3	None	2.9	1.1	0	1.6	None	1.5	0.4	0	0.8	None	4.1	1.5	0	2.2	Up	7.7	1.1	0
1623233_at	Up	88.4	4.3	4	24.4	Up	15.5	2.4	3	4.3	None	2	0.5	0	0.5	None	7.7	1.2	0	2.1	None	0.7	0.1	0	0.2	None	3.8	0.5	0	1	None	0.6	0.2	0	0.2	None	3.6	1.7	0	1	None	4.3	2	0	1.2	None	2.7	1.1	0
1623234_s_at	Up	123.2	4.6	4	1.6	Up	213.4	20	4	2.7	Up	218.6	3.8	4	2.8	Up	362.3	7.3	4	4.6	Up	201.8	3.4	4	2.6	Up	261.6	8.5	4	3.3	Down	42.8	2.7	4	0.5	Down	46.2	3.2	4	0.6	Down	20	0.7	4	0.3	Up	138.3	6.1	4
1623235_at	Up	129.5	2.6	4	1.3	Down	84.9	2.4	4	0.9	None	92.3	5.3	4	0.9	None	109.6	3.5	4	1.1	Down	79.8	1.2	4	0.8	None	94.7	2.4	4	1	Up	164.9	5.3	4	1.7	None	91.8	3.3	4	0.9	Up	118.1	5.3	4	1.2	Up	136.4	4.8	4
1623236_at	None	4.7	1.5	0	1.4	None	3.2	1.5	0	0.9	None	2.4	1.1	0	0.7	None	6.9	2.4	0	2	None	4.1	1.3	0	1.2	None	2.8	0.8	0	0.8	None	1.5	0.9	0	0.4	None	1.3	0.6	0	0.4	None	6.1	2.5	0	1.8	None	2.9	1.7	0
1623237_at	None	101.1	2	4	1.1	Down	51.8	1.9	4	0.6	None	85.1	2.6	4	1	None	80	2.9	4	0.9	None	81.7	2.2	4	0.9	Down	45.6	2.2	4	0.5	Up	179	3.5	4	2	Up	174.2	3.4	4	2	Down	59.8	3.2	4	0.7	None	87.9	4.7	4
1623238_at	None	147	2.5	4	0.9	Up	684.4	30	4	4.1	Down	119.7	3.5	4	0.7	Up	794.6	27.2	4	4.8	None	147.9	4.5	4	0.9	Up	720.3	84.4	4	4.3	Down	10.5	0.9	0	0.1	Down	14.6	2.1	4	0.1	Down	54.5	1.7	4	0.3	Up	345.5	15.3	4
1623239_at	None	125	3.3	4	1	Down	87.9	5.7	4	0.7	Down	99.3	1.8	4	0.8	Down	76.3	4.5	4	0.6	Down	84.1	3	4	0.6	Down	54.9	2	4	0.4	Up	219.5	5.4	4	1.7	Down	66	6.4	4	0.5	Down	108.1	2.8	0	0.8	Down	62.7	2.9	4
1623240_at	None	2.9	1.1	0	1	None	1.6	0.2	0	0.6	None	3.6	1.7	0	1.3	None	4.6	2.2	0	1.7	None	5	1.2	0	1.8	Down	2.1	0.3	0	0.8	None	1.3	0.6	0	0.5	None	3.4	1.2	0	1.2	None	2.3	0.5	0	0.8	None	2.2	0.4	0
1623241_s_at	Down	46.5	2.7	4	0.3	None	131.6	5.2	4	0.8	Down	43.2	1.4	4	0.3	None	187	10.3	4	1.1	None	122.8	9.6	4	0.8	Up	2871.8	97.1	4	17.6	Down	37.5	4.4	4	0.2	Up	505.3	14.7	4	3.1	None	110.9	3.8	4	0.7	Up	710.2	19.7	4
1623242_at	Down	2.5	0.9	0	0.2	Down	1.5	0.4	0	0.1	Down	3.3	0.9	0	0.3	Down	1	0.5	0	0.1	Down	1.2	0.8	0	0.1	Down	2.1	0.1	0	0.2	Up	17	0.9	4	1.5	Down	6.9	0.7	2	0.6	Up	1469.7	60.5	4	126.2	Down	1.2	0.5	0
1623243_at	None	4.4	2.1	0	0.4	None	7.3	1.6	1	0.7	None	9.9	3	1	1	None	11.8	2.3	0	1.1	None	10.7	1.6	0	1	Down	3.1	0.7	0	0.3	None	7	1.2	0	0.7	Down	5.2	0.7	1	0.5	None	10.4	3.3	0	1	None	4.1	2.2	0
1623244_at	Down	218.3	7.6	4	0.5	Up	589.5	28.1	4	1.3	Up	2367.1	111.5	4	5.2	Down	289.5	19.2	4	0.6	Up	2896.7	78.6	4	6.4	Up	1206.4	59	4	2.7	Down	46.5	1	4	0.1	Down	70.4	4.6	4	0.2	Down	287.5	12.6	4	0.6	Up	1131.6	105.8	4
1623245_at	None	1.5	0.4	0	1.1	None	1.4	0.9	0	1	None	2.2	1.2	0	1.6	None	0.7	0.2	0	0.5	None	3	0.8	0	2.3	Up	3	0.4	0	2.3	None	2.5	0.2	0	1.9	None	2	0.5	0	1.5	None	3.7	2.2	0	2.8	Up	3.8	0.6	0
1623246_at	None	1.8	0.7	0	0.7	None	4.9	1.3	0	2.1	None	4.7	1.5	0	2	None	1.4	0.2	0	0.6	None	3.6	1.1	0	1.5	None	3.2	0.6	0	1.3	None	0.8	0.5	0	0.3	None	7.3	1.9	0	3.1	Up	5.5	1	0	2.3	Up	515.7	48.5	4
1623247_at	Up	119.5	3.2	4	1.6	None	71.7	6.3	4	1	Down	42.2	3.6	4	0.6	Down	45.5	2.8	4	0.6	Down	24.3	2.4	4	0.3	Down	13.9	3.6	2	0.2	Up	157.6	6.3	4	2.1	Down	36.7	3.5	4	0.5	Up	215.8	21.5	4	2.9	Down	34	2.5	4
1623248_s_at	Down	0.9	0.2	0	0	Down	3.3	1.4	0	0.1	Down	3.3	1.1	0	0.1	Down	2.9	1	0	0.1	Down	2.5	1.2	0	0	Down	3.9	1.7	0	0.1	Down	1.1	0.4	0	0	Up	760	9.2	4	13.9	Down	4.7	2.1	0	0.1	Down	2.8	1.3	0
1623249_s_at	None	1.7	0.7	0	0.4	None	1.9	1.1	0	0.4	None	3.1	1.5	0	0.7	None	8	2	0	1.7	None	4.3	0.9	0	0.9	Down	3.7	0.4	0	0.8	None	2	0.6	0	0.4	None	2.9	0.7	0	0.6	None	4.9	1.8	0	1	None	4.1	1.2	0
1623250_at	Down	310	6.2	4	0.5	Down	289.8	17.7	4	0.4	Down	336.7	10.8	4	0.5	Down	250	5.4	4	0.4	Down	285.3	8.5	4	0.4	Down	267	8.1	4	0.4	Up	1063.3	10.6	4	1.6	Down	251.5	4.7	4	0.4	Up	830.6	29.9	4	1.3	Down	356.4	4.9	4
1623251_at	Up	144.3	3.2	4	1.7	Down	67.4	3.4	4	0.8	None	71.9	3.2	4	0.8	Down	64.1	4.8	4	0.8	Down	66.6	4.8	4	0.8	Down	52	2.2	4	0.6	Up	178.2	4.3	4	2.1	Down	52	4.1	4	0.6	Down	34.9	1.4	4	0.4	Down	61	3.1	4
1623252_a_at	None	959.5	44.8	4	1	Up	1275.5	44	4	1.3	None	1062.1	27.3	4	1.1	Up	1238.8	34.3	4	1.3	Up	1897.5	78.5	4	2	Down	724.6	54.6	4	0.8	Down	534.9	9.7	4	0.6	Down	303.7	21.6	4	0.3	Down	538.8	43.3	4	0.6	Down	412.9	31.4	4
1623253_at	None	2.6	0.8	0	1.7	None	2.6	1.6	0	1.7	None	2.6	0.9	0	1.7	None	3.5	1.3	0	2.3	None	2.6	0.9	0	1.7	Up	4.1	0.5	0	2.8	None	1.4	1	0	0.9	None	2.5	0.7	0	1.7	None	6.3	2.1	0	4.2	None	2.4	0.6	0
1623254_s_at	Down	30.4	2.1	4	0.4	Up	91.6	1.9	4	1.3	Up	348	16.2	4	4.9	Down	51.1	2.5	4	0.7	Up	159.8	5.2	4	2.2	Up	103.1	9.3	4	1.4	Down	53	2	4	0.7	Down	36.2	1.2	4	0.5	None	55	5.8	4	0.8	Down	36.5	1.7	4
1623255_at	None	4	1	0	0.8	None	8.7	1.6	2	1.8	None	12.2	2.5	4	2.5	Up	10.9	1.9	2	2.3	None	7	1.7	2	1.5	None	7.3	1.3	0	1.5	None	2.5	0.9	0	0.5	None	4.2	1	0	0.9	Up	13.3	1.8	3	2.8	None	8.9	1.6	1
1623256_at	Up	372.6	33.1	4	1.7	Up	393.9	15.1	4	1.8	Up	370.5	11.7	4	1.7	None	153.1	3.9	4	0.7	Up	476.9	10.2	4	2.2	Up	579.4	109.1	4	2.6	Up	326.3	9.4	4	1.5	Down	94.7	6.6	4	0.4	None	253	8.1	4	1.1	None	124.8	4.9	4
1623257_a_at	Up	350.8	9.6	4	1.6	None	233.8	8.3	4	1	None	196.9	6.1	4	0.9	Down	122.8	4.4	4	0.5	Down	170.4	4.4	4	0.8	Down	170.6	6.3	4	0.8	Up	460.5	4	4	2	Down	51.4	3.8	4	0.2	None	193.1	3.8	4	0.9	None	196.6	5	4
1623258_at	Down	4.5	0.9	1	0	Down	5.9	1.3	2	0.1	Down	5.1	1.7	1	0.1	Down	64.9	3.4	4	0.7	Down	46.7	3.6	4	0.5	Up	747.6	182.9	4	8.1	Down	5.8	0.9	3	0.1	Up	942.1	16.5	4	10.3	Down	5.8	2.1	0	0.1	Down	27	1.6	4
1623259_at	None	0.4	0.1	0	0.5	None	0.7	0.2	0	1	None	1.3	0.5	0	1.8	None	0.3	0	0	0.4	None	0.5	0.1	0	0.7	None	0.7	0.1	0	0.9	None	0.4	0	0	0.5	None	0.6	0.2	0	0.9	None	1.7	0.7	0	2.4	None	0.8	0.4	0
1623260_at	None	0.7	0.4	0	1.4	None	0.4	0.2	0	0.7	None	0.9	0.5	0	1.7	None	0.5	0.1	0	1	None	1.8	0.8	0	3.3	None	0.6	0	0	1.2	None	1.1	0.4	0	2.1	None	0.9	0.3	0	1.7	None	2	1	0	3.8	None	0.9	0.2	0
1623261_at	Up	363.5	13.2	4	10	Up	120	7	4	3.3	None	43.1	4.3	4	1.2	Down	12.2	2.7	0	0.3	Up	96.1	4.7	4	2.7	Down	28.5	1.8	2	0.8	Down	13.9	1.1	1	0.4	Up	53.4	3.8	4	1.5	None	24.2	4.3	1	0.7	None	50.1	7.6	4
1623262_at	None	5.4	1.3	0	1.3	None	7.7	1.6	0	1.9	None	5.5	1.7	0	1.4	None	3.8	0.8	0	1	None	7.1	1.6	0	1.8	Up	5.3	0.4	0	1.3	None	8.2	1.8	1	2.1	None	5.9	1	0	1.5	None	5.3	2.3	0	1.3	None	9.4	2.7	0
1623263_at	None	3.2	1.2	0	0.9	None	5.3	1.5	0	1.5	None	5.9	1.1	0	1.6	None	5.5	1.7	1	1.5	None	2.1	0.8	0	0.6	Up	4.4	0.4	0	1.2	None	3.1	0.8	0	0.9	None	4.9	0.9	1	1.3	Up	9.1	1.4	1	2.5	None	4.9	1.8	1
1623264_at	Up	242.5	8.3	4	1.7	Up	197.8	9.7	4	1.4	Up	215.8	2.5	4	1.5	Up	200	6.4	4	1.4	Up	268.4	5.9	4	1.9	Up	298.9	6.1	4	2.1	Up	204.6	5.4	4	1.5	Down	85.1	1.6	4	0.6	Up	265.7	8.2	4	1.9	Up	484.9	14.2	4
1623265_at	None	456.7	13.2	4	1.5	None	119.6	20.4	4	0.4	Down	6.1	1.7	0	0	Down	5.6	1.5	0	0	Down	74.1	9.7	4	0.2	Up	6468.8	315.9	4	20.9	Down	1.7	0.7	0	0	Down	75.8	10.3	4	0.2	Down	8.4	2.2	0	0	Up	5834.9	187.8	4
1623266_at	Up	150.8	9.2	4	14.3	Up	30.3	4.3	4	2.9	None	5.5	2.8	2	0.5	Down	1.2	0.2	0	0.1	None	5.4	2.4	0	0.5	Down	3.2	1.1	0	0.3	Down	0.5	0.1	0	0	Up	56.7	3.9	4	5.4	None	10.6	3.1	1	1	Down	1.2	0.5	0
1623267_at	Up	1164.3	50.8	4	57.1	Up	138.9	4.1	4	6.8	Down	0.9	0.1	0	0	Down	3.7	1.1	0	0.2	Down	2.1	1.1	0	0.1	Down	1.6	0.3	0	0.1	Down	1.3	0.8	0	0.1	None	14.5	2.2	4	0.7	None	23.5	2.1	4	1.2	Down	2.4	0.9	0
1623268_a_at	Down	51.3	2	4	0.5	Down	55.3	5	4	0.6	Down	62.2	4.3	4	0.7	None	79.5	9	4	0.8	Down	59.3	4.9	4	0.6	Down	55.5	6.5	4	0.6	Up	175.8	6.7	4	1.9	Down	35.6	1.4	4	0.4	Up	142.3	7.2	4	1.5	Down	49.4	4.5	4
1623269_at	None	0.5	0.1	0	0.2	None	2.6	1	0	1.2	None	1.1	0.5	0	0.5	None	2.4	0.7	0	1.1	None	0.5	0.1	0	0.2	Down	0.8	0.3	0	0.4	None	0.4	0.1	0	0.2	Up	7.9	0.5	3	3.5	None	4.6	1.9	0	2.1	None	1.1	0.4	0
1623270_at	None	5.3	1.1	0	0.9	None	6.3	2.3	0	1.1	None	8	2.9	0	1.4	Up	14.3	1.8	0	2.5	None	4.6	1.6	0	0.8	None	5.7	1.4	0	1	None	2.5	0.8	0	0.4	None	3.6	0.8	0	0.6	None	7.3	4.1	0	1.3	None	7.7	3	1
1623271_a_at	Down	209.1	6.9	4	0.5	Down	251.1	8.8	4	0.6	None	376.4	8.1	4	0.9	Down	172.8	7.1	4	0.4	Down	201.3	2.7	4	0.5	Down	224.7	7.6	4	0.6	Up	545.6	9.8	4	1.4	Up	1042.8	9.5	4	2.6	Down	267.4	19.7	4	0.7	Down	285.3	13.1	4
1623272_at	Down	1.6	0.6	0	0	Down	0.9	0.1	0	0	Down	0.9	0.2	0	0	Down	0.7	0.1	0	0	Down	1.3	0.1	0	0	Down	1.2	0.2	0	0	Down	10.8	10.3	1	0	Down	143.6	67.1	3	0.1	Up	10233.7	363.7	4	5.9	Down	0.7	0.1	0
1623273_at	Down	0.6	0.3	0	0	Down	2.9	1.2	0	0.1	Down	1.6	0.4	0	0	Down	1.6	0.8	0	0	Down	5.1	1.7	0	0.1	Down	3.7	0.2	0	0.1	Down	0.7	0.4	0	0	Up	493.6	20.6	4	11	Down	7.7	3.8	0	0.2	Down	1.6	0.9	0
1623274_s_at	None	24.4	1.4	4	1.2	None	12.7	2.6	2	0.6	None	26.3	2.6	4	1.3	None	18.8	3.3	3	0.9	None	21.7	2.8	4	1.1	None	24.7	3.5	3	1.2	None	14.1	1.3	4	0.7	Down	5	1.2	1	0.3	None	20.2	2.1	4	1	Down	8.7	2.4	1
1623275_at	None	1.7	0.7	0	0.4	None	10.9	2.5	3	2.4	None	3.2	1.4	0	0.7	None	11	1.8	2	2.4	None	4.8	0.7	0	1.1	None	6	1.2	1	1.3	None	0.9	0.4	0	0.2	None	1	0.3	0	0.2	None	6.2	0.8	0	1.4	Up	62.2	8.8	4
1623276_at	Up	548.4	19.1	4	15.1	Up	178.3	10.1	4	4.9	Down	5.8	1.8	0	0.2	Down	13.4	3.8	0	0.4	Down	19.9	2.1	1	0.5	Up	1365.3	145.5	4	37.6	Down	3.1	1.4	0	0.1	None	36.5	1.2	4	1	Down	12.1	5.6	1	0.3	Up	315	12.7	4
1623277_at	None	193.9	8.9	4	1.2	Up	232.6	6.4	4	1.4	Up	296.5	6.8	4	1.8	None	184.3	4.9	4	1.1	Up	302.9	8.2	4	1.9	Up	341.8	39.4	4	2.1	Up	215	2.9	4	1.3	Down	33.4	2.1	4	0.2	Up	285	17.6	4	1.7	Up	303.7	8.9	4
1623278_at	None	4.4	1.2	0	1.7	None	1.4	0.4	0	0.5	None	3.9	1.1	0	1.5	None	4.4	1.4	0	1.7	None	1.5	0.6	0	0.6	Up	5	0.5	0	1.9	Down	0.6	0.2	0	0.2	None	0.8	0.2	0	0.3	None	1.8	0.2	0	0.7	None	1.9	0.6	0
1623279_at	None	6.1	2.2	0	1.3	None	3.6	1.4	0	0.7	None	5.9	2	0	1.2	None	4.4	0.5	0	0.9	None	6	1.7	0	1.2	Down	3.1	0.6	0	0.6	None	2.8	1	0	0.6	None	2.6	0.9	0	0.5	None	3.9	1.2	0	0.8	None	6.9	3.1	0
1623280_at	None	5.4	0.9	0	1.5	None	3.7	1.1	0	1	None	3.4	1.7	0	1	None	8.3	2.3	0	2.3	None	5.5	1.5	2	1.6	Up	7.1	1.2	0	2	None	1.8	0.7	0	0.5	None	4.6	0.4	0	1.3	None	5.8	2.6	0	1.6	None	4.6	1.3	0
1623281_s_at	Down	25.3	10	3	0.1	Down	15.4	3.4	2	0	Down	38.2	11	3	0.1	Down	24.2	2.3	1	0.1	Down	33.5	3.9	4	0.1	Down	14.5	0.7	1	0	Up	813.2	45.7	4	2.3	Up	764.7	34.6	4	2.2	Down	42.9	23.3	2	0.1	Down	22.3	2.9	2
1623282_at	None	0.6	0.1	0	0.2	None	3.8	1.3	0	1	None	6.5	0.6	0	1.8	None	3	1	0	0.8	None	3.4	1.5	0	0.9	Up	6.3	0.8	0	1.7	None	0.7	0.3	0	0.2	None	0.8	0.2	0	0.2	None	5.4	3.2	0	1.4	None	5.8	1.9	0
1623283_at	None	0.3	0.1	0	1.1	None	1.4	0.9	0	4.7	Up	0.9	0.1	0	2.8	None	0.5	0.1	0	1.5	None	0.5	0.1	0	1.8	Up	0.6	0	0	1.9	None	0.4	0.1	0	1.3	None	1.1	0.4	0	3.5	Up	0.9	0.1	0	2.9	None	0.6	0.1	0
1623284_at	Up	86.8	3.3	4	23.6	Up	17.3	0.7	4	4.7	None	2.2	0.7	0	0.6	None	5.9	1.3	1	1.6	None	5.5	0.7	1	1.5	Down	2.4	0.2	0	0.7	None	2.2	1.1	0	0.6	Up	13.4	1.1	4	3.6	None	1.8	1.1	0	0.5	None	0.8	0.2	0
1623285_at	Up	458.5	7.3	4	1.3	Up	520.5	7	4	1.5	Up	648.9	10.6	4	1.9	Up	796.3	19	4	2.3	Up	503.9	7.7	4	1.5	Up	979.5	156.6	4	2.8	None	361.3	2.2	4	1	Down	174.1	2.6	4	0.5	Up	675.5	40.8	4	2	Up	545.5	18.3	4
1623286_at	Down	1	0.4	0	0	Down	1.3	0.5	0	0	Down	3.3	1.6	0	0	Down	4.4	0.6	0	0	Down	1.8	0.9	0	0	Down	5.7	1	0	0	Down	1.4	0.6	0	0	Up	1797.5	119.3	4	8.8	Down	6.9	2	0	0	Down	2.6	0.9	0
1623287_at	Up	362.4	7.1	4	5.8	None	73.2	5.1	4	1.2	Down	2.2	1.3	0	0	Down	4	1.6	0	0.1	Down	2.1	0.6	0	0	Down	1.6	0.5	0	0	Up	179.6	1.7	4	2.9	Down	9	0.8	3	0.1	Down	2.5	1.2	0	0	Down	2.5	1.6	0
1623288_at	Down	369.7	4.2	4	0.4	Down	575.9	19.1	4	0.6	None	919	12.6	4	0.9	Down	831.2	29.9	4	0.8	Down	694.6	11.3	4	0.7	Down	644.6	34.2	4	0.7	Up	1221.8	10.9	4	1.2	Down	841.7	18.4	4	0.9	Down	728.3	64.7	4	0.7	Up	2062.7	24.1	4
1623289_at	None	8.1	0.5	0	0.9	Up	36.1	5.3	4	3.8	Down	6.1	0.6	0	0.7	None	4.5	2.4	0	0.5	Down	5.9	0.9	0	0.6	Down	5.8	0.3	0	0.6	Down	0.8	0.3	0	0.1	Down	4.1	1.4	0	0.4	None	9	1.9	0	1	None	7.8	1.1	0
1623290_at	None	7.7	0.8	1	2.7	None	5.1	0.4	0	1.7	None	6.2	1.5	0	2.1	None	4.6	1.2	0	1.6	None	5.2	1.5	0	1.8	Up	5	1	0	1.7	None	0.8	0.2	0	0.3	None	3.9	1	0	1.3	None	5.3	2.2	0	1.8	None	3.3	1.5	0
1623291_at	Down	154.3	3.8	4	0.5	None	327.7	16.7	4	1.2	None	327.7	4.9	4	1.2	Up	977.1	22.6	4	3.5	Up	452.5	10.6	4	1.6	Up	2263	112.6	4	8	None	305	6.6	4	1.1	Down	46.7	2	4	0.2	None	295.7	9.7	4	1	Up	473.7	34.8	4
1623292_at	None	1.8	0.8	0	1	None	1.5	0.5	0	0.9	None	3	1.1	0	1.8	None	1.6	0.2	0	0.9	None	1.2	0.4	0	0.7	Up	3.9	0.9	0	2.3	None	3.5	1.1	0	2	None	4.5	2.2	0	2.7	None	1.4	0.6	0	0.8	None	35.1	21.7	2
1623293_at	None	140.5	2.9	4	1	None	111.7	9	4	0.8	Down	88.5	2.3	4	0.7	Up	180.2	14	4	1.3	Up	179.9	6.7	4	1.3	Up	227.6	7.9	4	1.7	Up	189.4	15.9	4	1.4	None	111	5.1	4	0.8	None	123.2	5.4	4	0.9	None	110.1	6.6	4
1623294_at	Up	38.6	3	4	1.6	Down	12.5	1.3	3	0.5	Down	6.2	2.1	0	0.3	Down	7.4	1.5	1	0.3	Down	4.4	1	0	0.2	Down	6.1	1.6	0	0.3	Down	2.6	0.7	0	0.1	Up	347.2	17.4	4	14.4	Down	10	0.1	0	0.4	Down	3.6	1.3	0
1623295_at	Down	1.4	0.6	0	0	Down	3.8	1.6	0	0	Down	8	1.4	0	0	Down	1.7	0.2	0	0	Down	2.1	0.6	0	0	Down	5.3	0.4	0	0	Down	2	0.9	1	0	Up	1666.8	26.6	4	9.4	Down	26	3.2	4	0.1	Down	5	1.4	0
1623296_at	Down	9.9	1.8	4	0.1	Down	4.1	1.3	0	0	Down	6.9	2.1	1	0.1	Down	3.3	1.6	0	0	Down	4.6	1	1	0	Down	3.9	0.3	0	0	Up	250.9	12.3	4	2.3	None	40.9	2.2	4	0.4	Down	5	1.9	0	0	Down	4	1.2	2
1623297_at	Down	0.9	0.3	0	0	Down	2.2	1.3	0	0	Down	1.4	0.7	0	0	Down	1.5	0.2	0	0	Down	1.7	1	0	0	Down	3.3	0.5	0	0	Down	1.6	1.2	0	0	Up	1127.9	30.2	4	14.3	Down	9.7	1.5	0	0.1	Down	1.9	0.9	0
1623298_at	Down	13.7	0.8	4	0.1	Up	443.1	37	4	2.9	Down	12.8	2.1	0	0.1	Up	1179.8	26.3	4	7.7	None	52.5	2.3	4	0.3	Down	8.5	1.4	1	0.1	Down	0.3	0.1	0	0	Down	3.3	0.9	1	0	Down	1.5	0.5	0	0	Down	2.4	1.1	0
1623299_at	Up	90.7	2.6	4	10.9	Up	31.1	2.8	4	3.7	Up	17.3	1.6	4	2.1	Up	16.2	1.4	0	1.9	None	6.5	0.5	0	0.8	Down	3.7	0.5	0	0.4	None	6	1	1	0.7	None	3.8	1.2	0	0.5	None	4.2	1.2	0	0.5	None	3	0.7	0
1623300_at	Down	1.7	0.6	0	0	Down	2.2	1.2	0	0	Down	3.2	0.7	0	0.1	Down	1.8	1.1	0	0	Down	1.3	0.7	0	0	Down	3.2	1.2	0	0.1	Up	172.2	4.1	4	3.4	Down	2.4	1	0	0	Down	2.5	1.3	0	0	Down	0.6	0.2	0
1623301_at	None	0.7	0.1	0	0.8	None	1.1	0.2	0	1.2	None	1.2	0	0	1.4	None	3.2	1.3	0	3.8	None	1.1	0.4	0	1.3	Up	3.6	0.9	0	4.2	None	0.8	0.1	0	0.9	None	2.8	1.3	0	3.3	Up	1.9	0.2	0	2.2	None	2.1	0.8	0
1623302_at	Up	89.9	4	4	1.1	None	83.7	3.8	4	1.1	None	87.8	5.9	4	1.1	Down	69.2	1.1	4	0.9	Up	95.6	4.3	4	1.2	Up	160.9	3.8	4	2	Up	107.8	1.5	4	1.4	Up	103.6	3.9	4	1.3	Down	37.3	3.4	4	0.5	Down	59.8	4.9	4
1623303_at	None	3.3	1.4	0	0.9	None	3	1.2	0	0.8	None	2.9	1.5	0	0.8	None	8	2.5	0	2.2	None	6	2.1	0	1.6	None	5.4	0.9	0	1.5	None	2.5	0.8	0	0.7	None	3	0.6	0	0.8	None	6.1	2.6	0	1.6	None	5.4	1.4	0
1623304_at	None	14.8	3	0	0.7	Down	7.5	0.3	0	0.4	Down	7.1	2.6	0	0.4	None	17.5	4.7	0	0.9	Down	6.6	1.4	0	0.3	Down	8.4	1.7	0	0.4	Up	31.9	0.5	4	1.6	Up	38.2	1.8	4	1.9	None	16.8	1.4	0	0.8	None	17.5	1.6	0
1623305_at	None	8.6	1.5	3	1.1	None	6.8	2	3	0.8	Down	5	0.6	2	0.6	Up	20.2	2.3	4	2.5	None	5.6	0.5	2	0.7	None	7.9	0.2	2	1	None	12.2	1.9	4	1.5	Down	3.9	0.9	1	0.5	None	6.7	1.9	2	0.8	None	6.1	1.9	2
1623306_at	Down	74.7	3.7	4	0.5	Down	109.2	4.6	4	0.7	Down	117.8	4.3	4	0.8	Down	106.7	10.5	4	0.7	Down	106.8	5.1	4	0.7	Down	96.8	6.1	4	0.6	Up	216.2	4.6	4	1.4	Down	24.9	0.9	4	0.2	Up	240	11	4	1.6	Down	85	1.7	4
1623307_at	Down	2.3	1	0	0.3	None	6.6	1.6	0	0.9	Down	2.6	0.8	0	0.3	Down	2.1	0.7	0	0.3	Down	1.9	1.2	0	0.2	Down	2.2	0.4	0	0.3	Down	0.8	0.2	0	0.1	Down	0.7	0.1	0	0.1	Down	1.5	0.2	0	0.2	Down	0.9	0.2	0
1623308_at	None	4.9	0.9	0	0.8	Up	24.9	2.1	4	4	None	7.9	2.3	1	1.3	None	7	1.8	0	1.1	None	5.6	1.6	0	0.9	Down	4.2	0.4	0	0.7	Down	2	0.4	0	0.3	Down	2.3	0.6	1	0.4	None	7.6	2.5	0	1.2	None	6.8	0.9	0
1623309_at	Up	10.8	1.5	1	3.4	None	5.1	1.3	0	1.6	None	3.8	1.6	0	1.2	None	3.1	1.8	0	1	Up	223.3	1.8	4	70.9	Up	7	1.6	0	2.2	None	2	0.9	0	0.6	None	2.7	1.1	0	0.8	None	2.4	1.8	0	0.7	None	1.5	0.4	0
1623310_at	None	3.8	1.5	0	1.2	None	5.1	1.3	0	1.6	None	1.3	0.5	0	0.4	None	1.3	0.2	0	0.4	None	4.7	1.2	0	1.4	Down	1.8	0.4	0	0.5	None	1.6	1.1	0	0.5	None	1.2	0.5	0	0.4	None	4.7	1.2	0	1.5	None	2.9	1.3	0
1623311_at	None	1.6	0.7	0	2.2	None	2.6	1.3	0	3.7	None	0.8	0.1	0	1.2	Up	1.2	0.1	0	1.7	None	0.9	0.1	0	1.3	None	0.8	0.1	0	1.2	None	0.7	0.1	0	1	None	0.6	0.1	0	0.9	None	1.3	0.3	0	1.8	None	0.8	0	0
1623312_s_at	Down	25.5	1.4	4	0.2	Down	29.9	1.2	4	0.2	Down	42.9	1.2	4	0.4	Down	70.5	2.2	4	0.6	Down	56.6	1.5	4	0.5	Down	76.9	2	4	0.6	Up	305.4	6.9	4	2.5	Down	35.7	1.6	4	0.3	Down	104	2.8	4	0.9	Down	67	1.5	4
1623313_at	Up	9.6	2.4	3	4	None	5.9	2	1	2.5	None	4	2	0	1.7	None	4.4	1.6	0	1.9	None	3	1.3	0	1.3	Up	3.2	0.4	0	1.4	None	0.9	0.1	0	0.4	None	1.8	1.3	0	0.8	Up	8.9	0.6	0	3.8	None	0.7	0.1	0
1623314_at	Up	5	0.7	0	2.6	None	1.7	0.3	0	0.8	None	2.9	1.4	1	1.5	None	2	0.8	0	1	None	2	1.1	0	1	None	2	0.5	0	1	None	1.1	0.7	0	0.6	None	1.2	0.8	0	0.6	None	1.6	0.9	0	0.8	None	1.9	0.7	0
1623315_at	Up	204	6.3	4	24.6	Up	39.9	3.4	3	4.8	None	1	0.4	0	0.1	None	1.5	0.2	0	0.2	None	4.8	1	0	0.6	Down	4.7	0.8	0	0.6	None	0.7	0.1	0	0.1	None	1.4	0.7	0	0.2	None	1.7	0.5	0	0.2	None	1	0.3	0
1623316_at	Down	15.3	1.9	0	0.4	Down	10.8	3.6	0	0.3	Down	8.8	2.9	0	0.2	Down	1.5	0.4	0	0	Down	3.3	1.1	0	0.1	Down	10.9	2.5	0	0.3	Down	4.8	1.4	0	0.1	Up	371.8	7.5	4	10.2	Down	12.9	2.7	0	0.4	Down	3.9	1.8	0
1623317_at	None	0.7	0	0	1.2	None	1.1	0.8	0	2	None	0.7	0.1	0	1.3	Up	1	0	0	1.8	None	1.1	0.5	0	1.9	None	1.4	0.5	0	2.5	None	0.7	0.1	0	1.2	None	0.4	0.1	0	0.7	None	6	2.1	0	10.8	None	1.7	0.8	0
1623318_s_at	Down	10	1.7	3	0	Down	6.5	2.1	1	0	Down	10.2	1.6	2	0	Down	23.3	6.6	3	0	Down	12.4	0.7	4	0	Down	10.9	0.6	2	0	Down	5	0.7	1	0	Down	783.8	307.7	4	0.2	Up	9018.5	352.8	4	2.2	Down	5.6	1.5	1
1623319_at	None	3.2	1.4	0	1.3	None	1.9	0.4	0	0.8	None	1.4	0.4	0	0.6	None	1.2	0.1	0	0.5	None	2.3	0.8	0	1	None	2.1	0.3	0	0.9	None	1.7	0.4	0	0.7	None	2.3	0.4	0	0.9	None	4.8	1.5	0	2	None	0.7	0.1	0
1623320_at	Up	432.1	8.3	4	5.2	Up	165.8	10.6	4	2	None	100.2	4.8	4	1.2	Down	51.6	5.6	4	0.6	None	66.3	3.6	4	0.8	Down	40.2	2.7	4	0.5	Up	159.6	2.6	4	1.9	Down	35.6	3.7	4	0.4	Up	129.9	6.5	4	1.6	Down	53.3	2	4
1623321_at	None	3.6	1.1	1	15.9	None	0.8	0.4	0	3.6	None	2	1.4	0	8.9	None	1.4	0.6	0	6	None	1.2	0.9	0	5.2	Up	0.6	0.1	0	2.8	None	0.2	0.1	0	1	None	1.9	0.6	0	8.4	None	1.5	0.5	0	6.6	None	1.5	1	0
1623322_at	Up	140.6	9.6	4	1.6	Up	151.1	8.9	4	1.7	Up	170.9	3.2	4	2	None	100.1	1	4	1.1	Up	144.7	6.6	4	1.7	Up	124.8	3	4	1.4	None	111.6	1.9	4	1.3	None	64.5	3.7	4	0.7	Up	219.2	15.3	4	2.5	Up	155.6	6.4	4
1623323_at	Down	1.2	0.3	0	0.2	None	9.1	3.3	0	1.3	None	9.8	1.1	1	1.4	None	9.7	0.4	0	1.4	None	8.3	1.3	0	1.2	Up	9.2	0.8	0	1.3	Down	1.2	0.6	0	0.2	Down	1.7	0.7	0	0.2	None	13.9	4.2	2	2	None	5.3	1.2	0
1623324_at	Down	47.5	2.3	4	0.5	Down	49.1	2	4	0.5	Down	74.4	0.9	4	0.7	Down	58.6	2.3	4	0.6	Down	77.1	2.8	4	0.8	Down	55	1.3	4	0.5	Up	314	13.5	4	3.1	Down	43.3	4.3	4	0.4	None	86.4	4.7	4	0.9	Down	54.9	1.4	4
1623325_at	Up	41.1	2.1	4	2.3	None	21.1	0.9	4	1.2	Up	62	3.6	4	3.4	Up	29.8	1.5	4	1.6	Up	58.9	5.4	4	3.2	Up	21.2	1.2	3	1.2	None	12.4	1.4	3	0.7	Up	29.2	0.9	4	1.6	None	14.8	1.6	1	0.8	Down	3.6	1.1	0
1623326_a_at	None	1022.6	13	4	1	Down	710.8	13.7	4	0.7	Down	709.2	29.8	4	0.7	Down	632.7	19	4	0.6	Down	638.4	3.7	4	0.6	Down	627.6	20.9	4	0.6	None	1056.7	11.3	4	1.1	Up	2410.7	81.2	4	2.4	Down	804.1	48.7	4	0.8	Down	174.2	6.4	4
1623327_at	Down	40.8	6.3	4	0.2	Up	1144.5	43.2	4	4.8	Down	79.3	1.1	4	0.3	Down	85	6.4	4	0.4	Down	101.4	4.2	4	0.4	Down	18.9	1.8	3	0.1	Down	22.4	2.2	4	0.1	Down	75.8	1.7	4	0.3	Up	1664.9	35.6	4	7	Down	8.5	1.7	2
1623328_at	None	1.9	0.9	0	0.5	None	5.1	2.1	1	1.3	None	5.2	2.4	0	1.3	Up	17.2	2	2	4.4	None	7.1	1.1	0	1.8	Up	6	0.5	0	1.5	None	2.4	1	0	0.6	None	4	1.3	0	1	None	4.4	2.3	0	1.1	None	4.5	2.1	0
1623329_at	Down	3.8	1	0	0	Down	3.6	1.3	0	0	Down	8	1.5	1	0.1	Up	2593.1	121.7	4	17.5	None	24.5	2.7	4	0.2	Down	2.6	0.8	0	0	Down	1.7	0.6	0	0	Down	5	0.8	1	0	Down	1.3	0.2	0	0	Down	2.8	1	0
1623330_at	Down	1.9	0.7	0	0	Down	2.5	1.2	0	0	Down	2.1	0.7	0	0	Down	0.6	0.1	0	0	Down	1.1	0.3	0	0	Down	3.9	1.7	0	0.1	Up	150.2	12.3	4	2.7	Down	2.4	1.1	0	0	Down	2.4	1	0	0	Down	1.9	0.8	0
1623331_at	Down	1	0.3	0	0	Down	2.6	1.2	0	0.1	Down	7.1	1.7	0	0.1	Down	4	2.7	0	0.1	Down	2.1	0.9	0	0	Down	3.4	0.9	0	0.1	Down	1.8	1.1	0	0	Down	13.3	2.8	2	0.3	Up	4645.9	158.8	4	92.5	Down	3.1	1.2	0
1623332_at	Down	3	0.3	0	0.3	Up	30.4	4.1	4	3	Down	3.2	1.2	0	0.3	None	5.8	1.9	0	0.6	Down	3.9	0.7	0	0.4	Down	2.8	0.7	0	0.3	Down	2.5	0.8	0	0.3	Down	2	0.8	0	0.2	Down	1.9	0.3	0	0.2	Down	4.6	1.6	0
1623333_a_at	Up	68.6	2.3	4	1.2	Down	40.7	3.8	4	0.7	Up	75.1	2.6	4	1.4	None	44.6	1.9	4	0.8	None	56.2	0.9	4	1	None	60.5	8	4	1.1	Up	72.4	1	4	1.3	Down	27.9	1.3	4	0.5	Up	113.2	1.2	4	2.1	None	52.7	1.8	4
1623334_at	Up	53.4	1.6	4	19.4	Up	10.5	0.6	1	3.8	None	1	0.1	0	0.4	None	1.5	0.4	0	0.5	None	3.6	1	0	1.3	Down	1.5	0.5	0	0.6	None	1.1	0.4	0	0.4	None	3.2	1.3	0	1.1	None	1.8	0.3	0	0.6	None	1.3	0.2	0
1623335_a_at	Down	89.2	1.3	4	0.2	Down	299	20.4	4	0.7	None	393.2	14.6	4	0.9	None	432.3	12.8	4	1	Up	1602	41.8	4	3.8	Up	1425.3	82.1	4	3.4	None	375.5	7.8	4	0.9	Down	57.2	3.5	4	0.1	Down	130.4	6.4	4	0.3	None	484.4	34.8	4
1623336_at	None	8.4	1.3	0	1.6	None	7.9	2	0	1.5	None	3.6	1.8	0	0.7	None	11.1	2.9	0	2.1	None	1.6	0.2	0	0.3	Down	2.5	0.5	0	0.5	None	1.4	0.8	0	0.3	None	2.1	0.7	0	0.4	None	2.9	1.2	0	0.6	None	4.1	1.1	0
1623337_at	None	6.7	1.4	1	0.9	None	10	0.9	1	1.4	None	10.2	2.3	0	1.4	None	11.3	2.4	0	1.6	None	5.7	1.3	0	0.8	Down	5.2	0.7	0	0.7	None	3	1.4	0	0.4	Down	2.4	0.9	0	0.3	None	9.5	2.6	0	1.3	None	7.6	2.6	0
1623338_at	None	2.2	1.2	0	1.2	None	1.4	0.5	0	0.8	None	1	0.3	0	0.5	None	0.6	0.1	0	0.3	None	1.5	0.6	0	0.8	None	2.1	0.5	0	1.1	None	0.4	0.1	0	0.2	None	1.2	0.8	0	0.6	None	2.9	1.4	0	1.6	None	2.7	0.8	0
1623339_at	Down	29.7	1.7	4	0.4	None	71.8	7	4	0.9	Up	110.8	3.6	4	1.4	None	75.6	1.4	4	0.9	Up	133.6	9.5	4	1.6	None	134.4	27.2	4	1.6	Up	155.9	1.2	4	1.9	Down	16.6	1.2	3	0.2	None	69	4.1	4	0.8	None	86.8	3.7	4
1623340_at	Down	2.2	1.2	0	0.2	Down	0.8	0.2	0	0.1	Down	2.4	0.8	0	0.2	Down	1.3	0.7	0	0.1	Down	2.7	0.6	0	0.2	Down	4.5	0.8	0	0.4	Down	1.7	0.7	0	0.1	Up	216.3	6.1	4	17.1	Down	4.1	1.1	0	0.3	Down	2.7	0.8	0
1623341_at	None	1	0.2	0	0.4	None	0.7	0.1	0	0.2	None	7.9	2.5	0	2.9	None	1.1	0.3	0	0.4	Up	14.3	0.9	0	5.2	None	2.8	0.4	0	1	None	2.6	0.6	0	0.9	None	6.9	2.4	0	2.5	None	1.3	0.4	0	0.5	None	2.2	0.5	0
1623342_at	Up	3619.3	97	4	6.6	Up	3635.5	161.7	4	6.6	Down	241.1	11.5	4	0.4	Down	49.9	2.2	4	0.1	Up	2182.6	43.8	4	4	Down	35.7	5.4	2	0.1	Down	26.3	2.2	4	0	Down	165.2	8.2	4	0.3	Up	1118	92.9	4	2	Down	61.8	15.2	3
1623343_at	Up	65.2	2.2	4	2	None	25.3	2.1	4	0.8	Down	19.6	2.6	3	0.6	Down	11.4	1.5	0	0.4	Down	20.8	0.4	4	0.6	Down	9.1	0.5	1	0.3	Up	109	3.6	4	3.4	Down	17.6	1.3	4	0.5	Down	17.2	1.4	3	0.5	Down	18.2	2.2	4
1623344_at	None	0.6	0.1	0	0.2	None	5.9	1.8	0	1.7	None	1.8	0.4	0	0.5	None	4.4	1.5	0	1.3	None	2.2	0.7	0	0.6	None	3.1	0.2	0	0.9	None	2	0.7	0	0.6	None	1.1	0.5	0	0.3	None	8.1	3.1	0	2.3	None	2.5	0.4	0
1623345_at	None	2.4	0.8	0	0.8	Up	6.6	1.2	2	2.3	Up	8.9	2	2	3.1	None	8.8	2.2	0	3.1	Up	7	1.2	1	2.4	Up	8.3	1.5	1	2.9	None	2.1	0.9	0	0.7	Up	13.8	1	4	4.8	Up	11.4	1.9	3	3.9	Up	9.4	1.2	4
1623346_at	Down	1.1	0.5	0	0.1	Down	1.8	0.7	0	0.1	Down	4.1	2.1	0	0.3	Down	1.7	1	0	0.1	Down	0.8	0.3	0	0.1	Down	2.4	0.2	0	0.2	Down	1	0.3	0	0.1	Up	291.9	11.4	4	18.9	Down	4	1.9	0	0.3	Down	2	0.9	0
1623347_at	Down	6.5	0.5	1	0	Down	3.7	1.2	0	0	Down	7	2.2	0	0	Down	13.6	1.1	0	0	Down	6.7	1.9	0	0	Down	20.1	14.4	0	0	Up	998.7	6.5	4	1.8	Down	1.7	0.5	0	0	Down	6.3	2	0	0	Down	4.4	1.8	0
1623348_at	None	2.5	0.8	0	2.6	None	3.9	1.9	0	4.1	None	3.1	1.2	0	3.2	None	4.2	1.1	0	4.4	None	2.7	0.8	0	2.8	Up	4.9	0.9	0	5.2	None	1.9	0.8	0	2	None	3	1	0	3.2	Up	4.8	0.8	0	5	Up	2.9	0.5	0
1623349_x_at	Up	831.5	24.1	4	3.1	Up	433.6	50.4	4	1.6	Up	1150.3	93	4	4.3	Up	415.2	29.8	4	1.6	Up	955.4	51.7	4	3.6	Up	1595	102.5	4	6	Down	59.8	2.2	4	0.2	None	161	10.2	4	0.6	Up	558.7	4.6	4	2.1	Up	466.3	25.9	4
1623350_at	Down	31.9	1.5	4	0.6	Down	16.9	1.6	3	0.3	Down	21.4	1.1	4	0.4	Down	21.1	1.1	4	0.4	Down	18	2.8	4	0.3	Down	24.1	0.9	4	0.4	Up	134.1	4	4	2.4	Up	81.6	5.5	4	1.5	Down	7.6	1.3	0	0.1	Down	32.5	2.8	4
1623351_at	Down	17.9	1.7	4	0.7	Down	9.8	1.4	1	0.4	Down	18.5	1.2	0	0.7	Down	14.1	1.7	0	0.6	Down	16.6	1.2	2	0.7	Down	9.1	0.4	0	0.4	Up	41.7	4.5	4	1.7	Down	14.2	1.2	0	0.6	None	28.1	1.5	2	1.1	None	22.4	0.5	1
1623352_at	Down	18.4	1.3	4	0.2	Up	442.3	6.8	4	4.3	Up	522.5	11.8	4	5.1	Down	17.3	1.5	1	0.2	Up	188.1	16.4	4	1.8	Down	13.3	1.3	1	0.1	Down	2.3	0.7	0	0	Down	4.8	2	0	0	Down	77.4	3.9	4	0.8	Down	23.1	3.1	3
1623353_at	Down	58.3	1.3	4	0.8	Down	48.2	2.2	4	0.7	None	65.1	4.4	4	0.9	Down	52.6	5.7	4	0.7	Down	46.2	1.7	4	0.6	Down	52.2	2.3	4	0.7	Up	126.1	3.6	4	1.7	Up	210.7	4.1	4	2.9	Down	53.3	4.8	4	0.7	Up	133.7	7.9	4
1623354_at	None	4.6	1.4	0	1	None	3.6	0.6	0	0.8	None	5.5	2.4	0	1.2	None	8.9	1.3	1	2	None	4.5	1.4	0	1	None	5.2	0.6	0	1.2	None	3.5	0.6	0	0.8	None	4.1	0.9	1	0.9	None	7.8	1.7	1	1.8	None	5	1.6	0
1623355_at	Down	17.4	1.2	4	0.2	Up	396.6	18.2	4	3.7	Down	14.6	2.4	4	0.1	Down	3.6	0.7	0	0	Down	38.7	3.2	4	0.4	Down	11.9	2.5	3	0.1	Down	3.2	1.6	1	0	Down	4.1	0.4	0	0	Down	9.3	1.1	0	0.1	Down	6	1.3	0
1623356_at	Down	151.6	4.2	4	0.8	Down	137	7.9	4	0.7	Down	135	7.4	4	0.7	Up	224.5	5.6	4	1.2	Down	127.5	9.6	4	0.7	Down	139.7	13.6	4	0.7	Up	266.6	13.3	4	1.4	Down	122.3	3.4	4	0.6	Up	1228.2	28.6	4	6.4	Up	316.4	10.2	4
1623357_at	Up	76.4	2.5	4	1.7	None	40.9	0.6	4	0.9	Up	110.3	5.1	4	2.5	None	41.9	2.3	4	1	Up	99.3	2.4	4	2.3	Up	145.4	8.7	4	3.3	Up	87.6	4.7	4	2	None	43.2	1.5	4	1	Up	67	5.7	4	1.5	Up	76.2	3.5	4
1623358_at	Up	40.1	2.7	4	1.3	Down	18.2	1.9	1	0.6	Down	13.4	1	0	0.4	Up	62.4	3.5	4	2.1	Down	11.9	3.6	0	0.4	Up	45.6	6.1	4	1.5	Up	51.1	1.9	4	1.7	Down	3.7	1.3	0	0.1	None	17.4	5.1	0	0.6	Down	15	2.3	1
1623359_at	Down	17.6	1.5	4	0.5	Down	13.8	3.3	3	0.4	Down	9.6	2.3	3	0.3	Down	13.2	0.8	4	0.4	Down	11.9	1.4	4	0.4	Down	16.6	0.4	4	0.5	Up	95.9	5	4	2.9	Up	55.8	1.5	4	1.7	Down	17.8	2.1	4	0.5	Down	8.9	0.3	3
1623360_at	None	19.6	1.8	4	1.7	None	5.8	1.3	0	0.5	None	5.2	2.8	0	0.5	None	7.1	2.8	0	0.6	None	3.3	1.3	0	0.3	Down	3.6	0.4	0	0.3	None	9.3	1.9	1	0.8	None	21.4	2.2	3	1.9	None	9.8	3.5	1	0.9	None	5.8	2.6	0
1623361_at	None	1.8	0.9	0	1.1	None	3.5	1.4	0	2.1	None	4.3	1.9	0	2.6	None	3.2	2.1	0	1.9	None	2.8	1.2	0	1.7	Up	3.8	0.2	0	2.3	None	3.1	1	0	1.8	None	3	1.4	0	1.8	None	4.2	1.7	0	2.5	None	0.8	0.1	0
1623362_at	None	5.5	1.5	0	0.6	None	9.8	2.2	0	1	None	12.2	3.1	0	1.2	None	13.8	1.9	0	1.4	None	12.1	0.9	0	1.2	None	9.4	0.8	0	0.9	None	6.5	0.7	0	0.6	None	4.7	1	0	0.5	None	14	2.9	0	1.4	None	12.7	5.4	0
1623363_at	Down	1.7	0.5	0	0	Down	0.8	0.1	0	0	Down	9.3	3.1	0	0.1	Down	5.5	2.5	0	0	Down	12.5	3.1	2	0.1	Down	10.9	4.3	0	0.1	Down	3.2	1	0	0	Down	1.4	0.5	0	0	Down	8.7	3.4	0	0.1	Down	6.8	2.9	0
1623364_at	None	207.8	19.9	4	0.7	Up	1667.3	105.5	4	5.8	Down	52.9	5.3	4	0.2	Down	55.9	3.5	0	0.2	Down	28	0.5	4	0.1	Down	50.7	6.4	3	0.2	Down	94.4	9	4	0.3	Down	113.3	3.9	4	0.4	Down	9.2	2.7	0	0	Down	161.9	35.5	4
1623365_at	Up	365	5.8	4	3.3	Up	135.5	5.6	4	1.2	Down	66.2	3.4	4	0.6	Down	17.5	2.4	4	0.2	Down	35.3	1.3	4	0.3	Down	11.7	2.4	1	0.1	Up	284.2	5.2	4	2.6	Down	23.4	2	4	0.2	Down	21.4	5.2	3	0.2	Down	15.4	1	4
1623366_at	Down	161.9	2.6	4	0.9	Down	116.5	5.4	4	0.6	Down	104.1	5.5	4	0.5	Down	139.7	8.8	4	0.7	Down	143.7	3	4	0.8	None	178.3	10.9	4	0.9	Up	308.8	6.2	4	1.6	Down	108.3	1.5	4	0.6	Down	107.1	16.6	4	0.6	Down	127.1	7.1	4
1623367_at	None	1.7	0.7	0	1.1	None	1.5	0.9	0	1	None	1	0.3	0	0.6	None	2.6	0.8	0	1.7	None	1.7	0.7	0	1.1	Up	2.9	0.3	0	1.8	None	2.2	1.4	0	1.4	None	0.5	0.1	0	0.3	None	3.1	1.7	0	2	None	1.1	0.4	0
1623368_at	None	1.5	0.7	0	1.8	None	1.8	0.8	0	2.2	None	4.4	1.6	0	5.4	None	1.1	0.2	0	1.3	None	1.4	0.1	0	1.6	Up	2.8	0.4	0	3.4	None	1.8	0.4	0	2.2	Up	3.2	0.5	0	3.8	None	0.7	0.1	0	0.9	None	1.8	0.9	0
1623369_at	Down	1.1	0.5	0	0.3	None	1.3	0.4	0	0.4	None	2.5	1.3	0	0.8	None	2.1	0.1	0	0.6	Down	0.7	0.1	0	0.2	None	2.7	0.4	0	0.8	None	1.7	0.8	0	0.5	None	1.3	0.5	0	0.4	None	2.4	1.6	0	0.7	None	2.6	0.9	0
1623370_at	Down	34.3	1.2	4	0.5	Down	20.5	1.8	2	0.3	Down	33	2.6	4	0.5	Down	32.1	3.4	3	0.5	Down	22.8	2.6	3	0.3	Down	32.1	1.4	2	0.5	Up	147	3.3	4	2.1	Down	30.2	2.1	4	0.4	Down	27.6	4.5	2	0.4	Down	48	4.3	4
1623371_at	Down	3.8	1.2	0	0.1	Down	8.1	3.7	0	0.2	Down	10.1	1.3	0	0.3	Up	465	18.4	4	14.2	None	35.4	3.2	4	1.1	Up	167.2	6.1	4	5.1	Down	2.8	1.9	0	0.1	Down	2.5	1.1	0	0.1	Down	5.6	1.8	0	0.2	Up	93.2	12.5	4
1623372_at	None	1.8	0.9	0	0.2	Down	2.1	0.8	0	0.2	Up	26.3	2.3	4	2.3	Down	1.2	0.3	0	0.1	None	6.6	1.8	0	0.6	Down	1.7	0.2	0	0.1	Down	0.3	0	0	0	Up	25.4	3	4	2.3	Down	2.1	0.6	0	0.2	Down	1.7	1.2	0
1623373_at	Up	576.8	11.1	4	1.6	Up	425.5	15.3	4	1.2	None	341.7	10.7	4	1	None	311.7	10.4	4	0.9	Up	467.1	22.6	4	1.3	Down	293.9	11.5	4	0.8	Up	409.6	6.7	4	1.2	Down	160.1	7.7	4	0.5	None	396.1	9.9	4	1.1	Down	290.8	6.4	4
1623374_a_at	Up	427.6	33.2	4	2.5	None	191	26.1	4	1.1	Up	419.7	13.1	4	2.4	Up	784.4	28.4	4	4.6	None	254.4	24.4	4	1.5	Down	121.7	14.7	4	0.7	None	231.6	7.1	4	1.3	None	135	8.9	4	0.8	None	179.4	19.3	4	1	Up	523.7	50.8	4
1623375_at	Down	15.8	0.4	4	0.5	Down	14.1	2.2	4	0.4	None	35.1	3.4	4	1.1	Down	3.7	1.4	0	0.1	Down	17.4	2.9	4	0.6	Down	9.9	0.9	2	0.3	Up	61.9	3.4	4	2	Up	152.5	6.3	4	4.9	Down	0.7	0.1	0	0	Down	18.8	1.6	4
1623376_s_at	Up	1327.8	16.8	4	2.8	Up	1587.7	70.9	4	3.3	Up	1149.8	21.8	4	2.4	None	578.1	22.8	4	1.2	Up	1169.3	10	4	2.4	Up	2492.2	201	4	5.2	None	342.7	5.1	4	0.7	None	362.1	12.1	4	0.8	Up	1901.3	20.4	4	4	Up	2173.1	41.8	4
1623377_at	Down	2.6	0.6	0	0.2	Down	1.9	0.5	0	0.1	Down	4	1.8	0	0.3	Down	2	0.5	0	0.1	Down	2.2	1.1	0	0.1	Down	2.2	0.4	0	0.1	Down	3.1	0.8	0	0.2	Up	152.3	6.2	4	10.2	Down	4	1.7	0	0.3	Down	2.5	1.4	0
1623378_at	Up	261.7	6.8	4	19.3	Up	55.5	2.7	4	4.1	Down	5.2	1.3	0	0.4	Down	4.9	1	0	0.4	Down	4.8	2.7	0	0.3	Down	3.9	1	0	0.3	Down	4.5	0.3	1	0.3	Up	26.4	1.4	4	1.9	None	9.4	1.9	0	0.7	Down	3.8	1.1	0
1623379_at	Down	54.9	1.3	4	0.5	None	87.9	4.8	4	0.8	None	105.6	5	4	1	Down	77.2	2.6	4	0.7	None	110.8	3.7	4	1	Down	49.3	2.5	4	0.5	Up	191.4	2	4	1.8	Down	25.8	1.5	4	0.2	Up	131.2	5.6	4	1.2	Up	136	6.5	4
1623380_at	None	3.3	1	1	0.9	None	2.2	0.9	0	0.6	Up	17.1	1.4	4	4.4	None	2.7	1.4	0	0.7	Up	9	0.5	4	2.3	None	5.3	0.8	0	1.4	None	2.2	0.5	0	0.6	None	3.3	1.2	1	0.8	None	7.4	2.8	1	1.9	None	5.7	1.9	2
1623381_at	None	2.6	1	0	1.9	None	2.8	1	0	2.1	None	2.7	1.9	0	2	None	6.3	2.5	0	4.6	None	2.6	1	0	1.9	Up	6.6	0.5	0	4.8	None	3	0.7	0	2.1	None	4	1.2	0	2.9	None	3.7	1.7	0	2.7	Up	6	1	0
1623382_at	None	1.5	0.5	0	1.2	None	1.7	0.4	0	1.3	None	3.4	1.6	0	2.7	None	2.9	1.2	0	2.3	None	3.3	1.5	0	2.6	Up	3.1	0.5	0	2.5	None	2.4	1	0	1.9	None	4.6	1.1	0	3.6	None	3.6	1.7	0	2.9	Up	6.6	0.6	0
1623383_at	Up	622.6	14.8	4	2.4	None	232.4	8.3	4	0.9	None	259.6	6.2	4	1	None	289.7	3.4	4	1.1	None	275.9	1.5	4	1.1	Up	515.8	7.7	4	2	Up	566.1	19.3	4	2.2	Down	146.6	7.5	4	0.6	None	235.3	5.9	4	0.9	Up	336.7	14.2	4
1623384_at	Up	978.8	36.3	4	2.3	None	508.4	41.9	4	1.2	None	407.8	20	4	1	Down	255.5	5.3	4	0.6	Down	258.2	9.1	4	0.6	Down	249.5	6.8	4	0.6	Up	703.4	5	4	1.7	Down	137.7	1.8	4	0.3	Up	715.6	7.4	4	1.7	Down	276.2	9.9	4
1623385_at	None	1.6	0.6	0	1.3	None	3.1	1.4	0	2.5	None	0.9	0.2	0	0.7	None	0.7	0.1	0	0.6	None	0.9	0.2	0	0.7	None	3	1.4	0	2.4	None	1	0.2	0	0.8	None	2.8	0.9	0	2.3	None	1.8	0.8	0	1.4	None	2.3	1.1	0
1623386_s_at	Up	90.7	2.2	4	3	None	23.2	5.2	4	0.8	None	25	3.2	3	0.8	None	23.6	1.5	2	0.8	None	26	0.9	4	0.9	Down	22.4	1.3	4	0.7	Up	80.2	4.5	4	2.7	Down	10.4	2.1	1	0.3	None	30.3	2.1	4	1	None	18.7	0.9	3
1623387_at	Down	134.5	1.6	4	0.7	Down	95.1	3.4	4	0.5	Down	76.9	4.5	4	0.4	Down	96.4	4.9	4	0.5	Down	92.7	3.7	4	0.5	Down	57.6	2.5	4	0.3	Up	280.6	2.8	4	1.5	Down	57.3	1.6	4	0.3	None	144	6.9	4	0.8	Down	104	3.6	4
1623388_at	Down	7.9	1.2	1	0.4	Down	7.2	1.3	0	0.4	None	14.7	1.7	3	0.7	None	14.7	1.7	2	0.7	None	15.4	1.5	3	0.8	None	20.5	0.7	3	1	Up	27	2.2	4	1.4	Down	7.5	0.9	0	0.4	None	17.3	1.3	1	0.9	Down	12	1.1	1
1623389_at	Up	16.5	1.8	4	2.6	None	6	1.6	1	1	None	3.7	1.1	0	0.6	Up	12.6	1	3	2	None	3.1	1.3	0	0.5	Down	4.8	0.6	0	0.8	None	2.6	0.7	0	0.4	None	3.2	0.9	0	0.5	None	2.2	0.3	0	0.3	None	4	1.9	0
1623390_at	Up	53.8	2.4	4	5.7	Up	17.3	2	2	1.8	None	9	1.6	0	1	None	6.8	3	1	0.7	None	7.1	1	1	0.8	Down	6.4	0.9	0	0.7	Down	4.6	1.4	0	0.5	None	5.4	2.1	1	0.6	None	6.7	2.6	0	0.7	None	7.6	2.3	0
1623391_at	None	2.5	0.9	0	0.3	None	2.2	1	0	0.3	None	4.9	2.4	0	0.7	Down	1	0.3	0	0.1	None	1.9	0.6	0	0.3	Down	2.3	0.5	0	0.3	None	5.5	2.4	1	0.8	None	18.4	5.9	4	2.6	None	3.4	2	0	0.5	Down	0.7	0.3	0
1623392_at	None	7.5	1.9	1	1.6	None	4.9	1.7	0	1	None	9.6	1.8	0	2	None	2	0.7	0	0.4	None	3.7	1.9	0	0.8	None	6.3	1	0	1.3	None	2.8	0.8	0	0.6	None	2.3	0.9	0	0.5	Up	12	1.3	0	2.5	None	7.1	1	0
1623393_a_at	Up	21.9	1.4	4	1.8	None	13.8	1.1	4	1.2	None	10.4	0.5	1	0.9	Up	151.5	8.1	4	12.8	Up	32.6	0.6	4	2.7	None	11.6	0.5	2	1	Down	5	0.8	1	0.4	None	11.6	1.8	4	1	None	9.6	0.8	1	0.8	Up	23.2	2.7	4
1623394_at	None	9.8	0.8	0	11.5	None	1.5	0.5	0	1.8	None	3.7	1.4	0	4.4	Up	5.6	1.2	0	6.6	Up	1.9	0.3	0	2.2	Up	3.8	0.5	0	4.5	None	2.5	1.6	0	2.9	None	3.6	1.6	0	4.3	None	5.8	2	0	6.8	None	2	0.4	0
1623395_at	None	0.8	0.4	0	1.7	None	1.2	0.4	0	2.5	None	3.2	2	0	6.8	None	1.2	0.4	0	2.6	None	2.5	1.7	0	5.2	None	1.6	0.8	0	3.4	None	0.7	0.1	0	1.4	None	0.6	0.1	0	1.3	Up	0.9	0.1	0	1.8	None	2.2	1.1	0
1623396_at	None	6	1.5	1	1.1	None	11.9	3	0	2.2	Up	19	1.4	4	3.5	None	2.7	0.8	0	0.5	Up	21.9	1.9	4	4	None	4.9	0.7	0	0.9	None	2.9	0.9	0	0.5	None	2	0.8	0	0.4	None	2.6	1.1	0	0.5	None	5.8	1.4	1
1623397_at	Up	6.6	0.6	3	7.1	None	1.8	0.4	0	1.9	Up	5.7	0.8	0	6.2	None	2.7	1.5	0	2.9	None	4.4	1.9	0	4.8	None	1.6	0.4	0	1.7	None	1.4	0.9	0	1.5	None	3.2	1	0	3.5	None	3.5	2.6	0	3.8	None	1.1	0.2	0
1623398_at	Down	5	1.2	0	0	Down	1.2	0.6	0	0	Down	2.6	0.8	0	0	Up	763.3	104.3	4	6.7	Down	4.1	1.1	0	0	Down	13.9	5.4	1	0.1	Down	1.7	0.5	0	0	Down	2	0.5	0	0	Down	10.1	3	0	0.1	Down	5.2	0.7	0
1623399_at	Up	8.4	0.9	1	5.2	Up	3.9	0.7	0	2.5	None	1.8	0.8	0	1.1	Up	8.1	1.9	0	5	None	4	1	0	2.5	Up	4	0.4	0	2.5	None	3.6	0.8	0	2.2	None	2.9	0.5	0	1.8	None	4.4	3	0	2.8	None	4	1.6	0
1623400_at	None	4.8	2	0	1.2	None	5	2.1	0	1.2	None	5.7	2.7	0	1.4	None	2.1	0.3	0	0.5	None	7.5	1.8	0	1.8	None	3.2	0.5	0	0.8	None	2.8	1.4	0	0.7	None	18.7	5.2	2	4.5	None	6.1	2.3	0	1.5	None	7.7	2.9	0
1623401_a_at	Down	25.2	1.9	4	0.5	Down	22.3	2.1	4	0.4	Down	25.2	2.9	4	0.5	Down	24.9	0.9	4	0.5	Down	23.9	2.5	4	0.5	Down	26.8	2.3	3	0.5	Up	113.6	2.3	4	2.1	Down	28.3	4.4	4	0.5	None	52.8	3.4	4	1	Down	28.5	3.1	4
1623402_at	Down	257	3.8	4	0.4	Down	190.6	9.5	4	0.3	Down	267	11.8	4	0.4	None	711.7	10.3	4	1.1	Down	318.2	9.9	4	0.5	Down	410	17.7	4	0.6	Up	1311.1	17.7	4	2	Down	108.9	2	4	0.2	Down	386.1	14.9	4	0.6	None	612.7	18.1	4
1623403_s_at	Up	789	21.7	4	2.4	Up	461.3	31.7	4	1.4	Up	525.6	15.6	4	1.6	Down	248.2	13.7	4	0.8	None	322.9	27.7	4	1	None	358.5	18.1	4	1.1	Up	574.1	13	4	1.8	Down	117.4	8.5	4	0.4	None	282.7	13.1	4	0.9	None	399.9	18.9	4
1623404_at	Up	86.5	4	4	1.6	Down	47.1	1.9	4	0.9	None	46.7	5.4	4	0.8	None	54.9	3.7	4	1	None	53.7	2.5	4	1	Up	70.4	1.8	4	1.3	Up	67.7	3.8	4	1.2	Up	73.3	2.6	4	1.3	None	75.8	7.2	4	1.4	Up	90.3	5.4	4
1623405_at	Down	1.9	1.2	0	0	Down	2.7	1.8	0	0	Down	3.7	1.9	0	0	Down	8.3	2.7	0	0.1	Down	4.2	1.2	0	0	Down	4	1.2	0	0	Up	353.7	7.1	4	3.2	Down	23.5	1.6	4	0.2	Down	3.5	1.4	0	0	Down	4.8	1.8	0
1623406_at	None	2.8	0.6	0	0.8	None	4.1	0.7	0	1.2	None	1.9	0.8	0	0.5	None	4.3	1.2	0	1.2	None	1.9	0.7	0	0.5	None	3.7	0.4	0	1.1	None	2.1	0.9	0	0.6	None	2.3	0.8	1	0.7	None	3.8	2	0	1.1	None	1.6	0.5	0
1623407_at	Down	7	2	0	0.2	Down	5.4	1.6	0	0.1	Down	3.4	1.7	0	0.1	Down	11.8	2.7	0	0.3	Down	7.3	2.6	0	0.2	Down	8.8	1.6	0	0.2	Down	3.8	1	0	0.1	Up	430.6	9.2	4	9.4	Down	12.7	2.7	0	0.3	Down	4.4	2.8	0
1623408_s_at	Down	525.7	16.8	4	0.8	Down	429.3	10.2	4	0.7	None	599.8	24.8	4	1	Down	339.9	11.2	4	0.5	Down	373.9	12.7	4	0.6	Up	729.8	19.5	4	1.2	Up	909.4	28.8	4	1.4	Up	1010.7	70.7	4	1.6	Down	478.7	4.7	4	0.8	Up	731.8	4.2	4
1623409_at	None	0.8	0.1	0	0.5	None	1.6	0.4	0	0.9	None	1.2	0.2	0	0.6	None	1.3	0.2	0	0.7	None	1	0.2	0	0.5	None	2.1	0.7	0	1.2	None	1.5	0.8	0	0.8	None	1.4	0.4	0	0.8	None	1	0.4	0	0.5	None	1.9	0.9	0
1623410_at	None	0.4	0.1	0	0.3	None	0.5	0.2	0	0.3	None	2.2	1.1	0	1.5	None	0.7	0.2	0	0.5	None	2	1.1	0	1.3	None	1.4	0.4	0	1	None	0.5	0.2	0	0.3	None	0.9	0.5	0	0.6	None	1.9	0.6	0	1.3	None	2.7	0.7	0
1623411_at	Down	16.4	1.4	0	0.3	Down	14.3	1.3	0	0.3	None	43.9	3.1	4	0.9	Down	20.2	3.3	0	0.4	Down	29.3	3.8	1	0.6	Down	13.5	0.8	0	0.3	Up	90.8	0.7	4	1.8	Down	9.3	1.1	0	0.2	None	51.2	6.7	2	1	Down	13.7	3.5	0
1623412_a_at	None	5.4	0.9	0	0.7	None	7.9	2.2	0	1.1	None	6	1.4	0	0.8	None	5.8	2.3	1	0.8	None	3.4	1.4	0	0.5	None	7.4	0.9	0	1	None	6.5	1.1	1	0.9	Up	16.1	1.5	4	2.2	None	7.4	1.6	0	1	None	7.4	2.3	1
1623413_at	None	6.1	1.4	2	1.3	None	4.7	0.3	3	1	None	7.9	1.5	2	1.6	None	5.7	1.2	2	1.2	None	4.8	1	0	1	None	5.7	0.7	0	1.2	None	6	0.8	3	1.2	None	5.4	0.7	1	1.1	None	10.4	2.5	1	2.2	Up	10	1.2	3
1623414_at	None	0.5	0	0	0.2	None	3.8	1.3	0	1.8	None	4.1	1.5	0	1.9	None	0.9	0.2	0	0.4	None	3.9	1.6	0	1.8	None	3	0.7	0	1.4	None	2.7	1.1	0	1.3	None	0.5	0.1	0	0.2	None	5	1.9	0	2.4	None	3.1	1.6	0
1623415_at	Down	26.1	1.9	4	0.4	None	87.5	5.8	4	1.2	Up	432.8	12.7	4	6.1	None	71.4	5.2	4	1	Up	191.9	7.1	4	2.7	Down	23.5	4.1	3	0.3	Down	8.1	0.2	3	0.1	Down	15.9	0.8	4	0.2	Down	41	4.3	4	0.6	Down	12.3	0.8	4
1623416_at	Down	2.5	0.9	0	0	Down	5.8	1	0	0.1	Down	6.1	2.9	0	0.1	Up	1668.2	91.2	4	20.5	Down	4.9	1.7	0	0.1	Down	1.9	0.3	0	0	Down	0.9	0.3	0	0	Down	1	0.3	0	0	Down	4.5	2.2	0	0.1	Down	1	0.2	0
1623417_at	None	0.9	0.4	0	0.5	None	1.6	0.7	0	0.9	None	5.2	1.2	0	2.9	None	4.8	1.3	0	2.7	None	5.8	0.8	0	3.2	None	2.1	0.5	0	1.2	None	3	1	0	1.7	None	2.7	0.7	0	1.5	None	3.7	1.8	0	2.1	None	2.7	1.2	0
1623418_at	Down	7.1	0.4	0	0.2	Up	105	3.2	4	3.5	Up	305.1	7.9	4	10.3	Down	9.7	1.3	1	0.3	Up	134.3	5	4	4.5	Down	6.7	0.7	0	0.2	Down	1.5	0.7	0	0.1	Down	9.8	1.1	4	0.3	Down	5.7	2.4	1	0.2	Down	3.7	2	0
1623419_s_at	None	3.5	1	0	0.4	None	7.3	2.7	0	0.9	None	7.2	1.9	0	0.9	None	13.2	2.8	0	1.7	None	5.2	0.5	0	0.7	Down	7.1	0.4	0	0.9	None	5.1	1.7	0	0.6	Up	36.8	1.8	4	4.6	None	2.8	0.6	0	0.4	None	4.5	1.6	0
1623420_at	None	0.5	0	0	0.5	None	0.6	0.1	0	0.6	None	1.5	0.5	0	1.6	None	1.3	0.3	0	1.3	None	0.8	0.5	0	0.8	Up	1.9	0.3	0	2	None	1.1	0.5	0	1.2	None	3.5	1.4	0	3.7	None	4.7	2	0	5	None	1.5	0.6	0
1623421_at	None	1.5	0.5	0	0.4	None	3.2	1.2	0	0.8	None	1.9	0.6	0	0.5	None	7.2	1.3	0	1.8	None	4.6	2.1	0	1.1	Up	4.8	0.4	0	1.2	None	2	0.9	0	0.5	Down	1.2	0.3	0	0.3	None	4	2	0	1	None	9.8	2	1
1623422_a_at	Down	208.3	2.7	4	0.7	Down	231.4	9.1	4	0.8	Up	376.5	8.6	4	1.3	None	274.3	9.9	4	0.9	None	307.4	4.8	4	1	Up	480.7	10.8	4	1.6	Up	381.4	7.6	4	1.3	Down	256.1	4.6	4	0.9	None	308.4	25.1	4	1.1	Up	431.9	5.3	4
1623423_at	None	2.3	0.8	0	2	None	1.9	0.4	0	1.7	None	2.6	1.5	0	2.3	Up	16.7	1.6	0	14.8	None	1	0.2	0	0.9	Up	2.7	0.5	0	2.4	None	1.5	0.7	0	1.3	None	1.4	0.3	0	1.2	None	5.5	1.9	0	4.9	None	1.5	0.4	0
1623424_a_at	None	110.8	1.7	4	1.3	None	56.5	10.1	4	0.7	Down	54	3	4	0.6	Up	117	5.5	4	1.4	None	77.3	2.8	4	0.9	Down	50	0.4	4	0.6	Up	264.4	10.1	4	3.1	Down	24.8	2	4	0.3	Down	55.2	4.7	4	0.6	Up	122.5	3.2	4
1623425_at	Down	13	1	4	0.3	Up	119.6	8.4	4	2.4	Up	1578.8	82.1	4	31.7	Up	122	7	4	2.4	Up	291	2.3	4	5.8	Up	71.3	4.5	4	1.4	Down	21.9	0.8	4	0.4	None	49.4	3.7	4	1	Up	413.8	42.4	4	8.3	None	53.2	3.6	4
1623426_at	None	71.1	1.7	4	1	None	72.8	2.6	4	1	None	82.8	2.7	4	1.2	Up	174.6	4	4	2.5	Up	96.6	2	4	1.4	Up	125.2	8.5	4	1.8	Up	97.3	0.5	4	1.4	Up	99.4	5.8	4	1.4	None	84.5	5	4	1.2	Up	122.4	8.6	4
1623427_at	None	3.4	1.5	0	0.5	None	6.7	1.5	0	1	None	8.6	2.4	0	1.3	None	10.2	1.9	1	1.6	Up	116.9	6.8	4	18	Up	15.2	1.9	2	2.3	None	5.8	0.8	1	0.9	None	3.4	1.4	0	0.5	None	10.4	2.9	0	1.6	Up	14.9	0.7	3
1623428_at	Down	609.8	20.4	4	0.8	Up	1953.6	88	4	2.5	Up	2330.4	106.9	4	2.9	Down	253.6	9.6	4	0.3	Up	3420.7	82.1	4	4.3	Up	1262.3	17.2	4	1.6	Down	9.6	1.3	4	0	Down	434.9	29.3	4	0.5	Down	56.9	5.4	4	0.1	Up	1135.2	39.6	4
1623429_at	Down	11.8	1.2	2	0.1	Up	426.1	17	4	5.3	Up	201.9	7.7	4	2.5	Down	9.5	3	0	0.1	None	59.1	1.9	4	0.7	Down	3.7	0.6	0	0	Down	1.8	0.6	0	0	Down	5.5	1.7	0	0.1	Down	2.4	0.4	0	0	Down	4.5	2.2	0
1623430_at	Up	94	3.4	4	2.3	Up	70.9	2.4	4	1.8	Up	87.8	6.3	4	2.2	Down	27.6	2.2	4	0.7	Up	74.6	1	4	1.9	Up	58.1	2.4	4	1.5	None	42.5	1.3	4	1.1	Down	16.9	1.6	4	0.4	Up	92.6	7.1	4	2.3	None	34.5	1.4	4
1623431_at	Down	2.3	0.9	0	0.2	Down	4	1.4	0	0.3	None	7.4	1.1	0	0.6	Down	1.9	0.4	0	0.2	None	4.9	1.4	0	0.4	Down	3.3	0.9	0	0.3	Down	0.8	0.1	0	0.1	Up	144.7	6.3	4	12.5	None	7.6	0.7	0	0.7	None	5.4	0.7	0
1623432_s_at	Up	145.2	3.5	4	4.5	Up	52.9	2.6	4	1.6	Up	50.8	1.8	4	1.6	None	22.1	1.5	4	0.7	Up	49	4.3	4	1.5	Up	44	1.4	4	1.4	Up	66.3	5.1	4	2.1	None	26.2	2.3	4	0.8	Up	83.5	2.7	4	2.6	Up	143.5	6.6	4
1623433_at	Down	0.9	0.2	0	0	Down	4	0.2	0	0.1	Down	3.4	1.8	0	0.1	Down	4.4	2.1	0	0.1	Down	2.5	1.5	0	0	Down	1.4	0.2	0	0	Down	2.1	1.1	0	0	Up	583.7	13.7	4	11.1	Down	1.4	0.3	0	0	Down	2.8	1	0
1623434_at	None	383.3	7.2	4	0.9	Down	304.1	19.3	4	0.7	Down	311.2	11.8	4	0.7	Up	703.2	9.5	4	1.6	None	430.7	7.4	4	1	Up	1149.5	12.7	4	2.7	Up	521.8	13.3	4	1.2	Up	900.8	15.8	4	2.1	None	395	10.4	4	0.9	Up	1240.8	20.8	4
1623435_at	None	1.5	0.7	0	0.5	None	2.1	1	0	0.6	None	6.6	0.8	0	2	None	1.4	0.6	0	0.4	None	1.5	0.8	0	0.5	Down	2.2	0.4	0	0.7	None	0.7	0.3	0	0.2	None	1.7	0.4	0	0.5	None	0.8	0.1	0	0.2	None	3.9	1.2	0
1623436_a_at	Up	534.8	35.2	4	2.7	None	211.1	14.8	4	1.1	Up	363.4	13.1	4	1.8	Up	278.9	8.7	4	1.4	Up	404.6	18	4	2	None	292.2	56.5	4	1.5	Up	373.1	14.7	4	1.9	Down	97.8	7.4	4	0.5	None	155.4	14.4	4	0.8	Up	416.2	16	4
1623437_at	None	12.2	1.1	4	0.8	None	12.3	1	4	0.8	None	17.7	1.6	4	1.2	None	13.3	2.2	4	0.9	None	15	1.4	4	1	Up	19.5	1.1	4	1.3	None	18.6	2.6	4	1.2	None	17	1.5	4	1.1	None	21.6	1.8	4	1.4	None	15.1	3.5	4
1623438_at	Down	6.1	1.8	1	0.2	Up	65.5	5.6	4	1.8	Down	1.4	0.6	0	0	Down	4.6	1.6	0	0.1	Down	2.8	1.1	0	0.1	Down	5.8	0.9	0	0.2	Down	13.6	0.6	4	0.4	Down	9.3	0.8	2	0.3	Down	3.5	1.9	0	0.1	Down	19.4	1.6	3
1623439_at	Down	2.5	1.1	0	0	Down	1	0.3	0	0	Down	0.6	0.1	0	0	Down	1.2	0.3	0	0	Down	0.5	0.1	0	0	Down	4.3	1	0	0.1	Down	0.7	0.3	0	0	Up	999.3	7.7	4	13	Down	5.4	1.1	0	0.1	Down	3.6	1.6	0
1623440_at	None	1.4	0.3	0	0.2	None	0.8	0.1	0	0.1	None	0.9	0.1	0	0.1	None	1.9	0.3	0	0.2	None	1.3	0.3	0	0.2	Down	2.5	0.6	0	0.3	None	1.3	0.4	0	0.2	Up	127.3	2.8	4	16.5	None	2.6	1.5	0	0.3	None	4	2.3	0
1623441_at	Up	285	8.1	4	4.8	Up	129.5	8.1	4	2.2	Up	163.2	6.4	4	2.7	Up	85.4	7	4	1.4	Up	97	2.5	4	1.6	Up	70.2	1.9	4	1.2	Down	34.7	1.6	4	0.6	Down	16.6	2.3	4	0.3	Up	126.7	6.5	4	2.1	Up	87.2	1.9	4
1623442_at	None	1.1	0.4	0	0.8	None	2	0.8	0	1.6	None	0.8	0.1	0	0.6	None	6.5	1.9	0	5.1	None	3.3	1.6	0	2.6	Up	4.4	0.8	0	3.4	None	1.3	0.6	0	1	None	0.6	0.1	0	0.5	None	9.7	2.8	0	7.6	None	4.7	2	0
1623443_at	Up	26.3	1.9	4	4.3	None	7.5	0.9	1	1.2	None	6.2	2	0	1	None	10	2	2	1.6	None	9.2	0.9	2	1.5	None	6	0.8	0	1	None	6.1	0.8	1	1	None	4.6	0.5	0	0.8	None	11	1.5	2	1.8	None	8.8	1.1	0
1623444_at	Up	20	0.7	4	2	None	12.1	1.1	1	1.2	None	9.3	1.8	0	0.9	Up	24.7	2.2	4	2.5	None	12	1.3	3	1.2	Down	8.2	0.6	0	0.8	None	7.3	0.9	0	0.7	None	9.7	2	2	1	None	20.4	5.6	1	2	None	8.1	1.4	1
1623445_at	None	18.2	1.4	0	0.7	None	20.6	4.2	0	0.8	None	31.7	2.7	0	1.2	Down	7.5	1.2	0	0.3	None	27.7	3.6	0	1	Down	10.5	1.7	0	0.4	None	27	3.9	0	1	None	15	3.1	0	0.6	None	32.3	8.2	0	1.2	Down	10.6	2.9	0
1623446_a_at	Down	0.6	0.1	0	0	Down	4.1	1.3	0	0.3	Down	0.7	0.1	0	0.1	Down	1.2	0.2	0	0.1	Down	1.1	0.1	0	0.1	Up	48.7	11.6	4	3.8	Down	0.7	0.1	0	0.1	Down	3.8	1.1	0	0.3	Down	0.6	0.1	0	0	None	15.2	0.7	0
1623447_a_at	Down	0.7	0.3	0	0	Down	0.7	0.2	0	0	Down	2.4	1.1	0	0	Down	5.2	1.3	0	0.1	Down	0.7	0.2	0	0	Down	2.8	0.4	0	0.1	Down	0.4	0.1	0	0	Up	762.2	46.7	4	14.8	Up	64.6	2.8	4	1.3	Down	2.4	0.9	0
1623448_at	Up	147.5	2.8	4	1.2	Down	106.4	1.9	4	0.9	Up	162.2	6.7	4	1.3	Up	174.7	9.7	4	1.4	None	120.9	2.4	4	1	Up	156.6	10.5	4	1.3	Up	201.8	4	4	1.6	Down	48.4	0.7	4	0.4	Up	204.9	12.6	4	1.7	Up	191.9	2.7	4
1623449_at	Down	55.4	2.5	4	0.1	Down	77.5	4	4	0.1	Down	86.8	5	4	0.2	Down	181.3	7.2	4	0.3	Down	69.7	4.7	4	0.1	Down	139.5	14.8	4	0.2	Up	1067.2	19.9	4	1.9	Down	111.8	5.6	4	0.2	Down	114.5	12.3	4	0.2	Down	146	12.8	4
1623450_at	None	4.4	1.4	0	1.1	None	5.2	1.8	0	1.3	None	4.7	2.1	0	1.2	None	3.4	1.4	0	0.8	None	6.2	2.2	0	1.5	Up	6.4	1.1	0	1.6	Up	7.1	0.5	1	1.8	None	5.8	1.2	0	1.4	None	10.2	3.1	0	2.5	Up	10.6	0.4	1
1623451_at	None	4.3	0.9	0	0.8	None	6.2	1.3	0	1.2	None	11.8	4	1	2.3	Up	16.2	1.2	0	3.2	None	7.5	1.9	0	1.5	None	4.8	0.9	0	0.9	None	4.6	1.4	0	0.9	None	6.5	2	2	1.3	None	7.2	3.7	0	1.4	None	1.7	0.4	0
1623452_at	None	52.4	4.5	4	0.6	None	67.3	5.7	4	0.8	None	66.4	2.1	4	0.8	Up	196.7	6.8	4	2.4	None	105.9	7.7	4	1.3	Down	56.1	4.1	4	0.7	None	73.2	1.3	4	0.9	Down	45.5	3.1	4	0.5	None	96.8	7.9	4	1.2	None	58.5	3.5	3
1623453_at	Up	223.7	4.4	4	2	None	126.9	5.9	4	1.1	Up	237.1	5.5	4	2.1	Down	103.4	2.7	4	0.9	Down	100.3	2.9	4	0.9	Up	136	5.8	4	1.2	Up	202.4	5.8	4	1.8	Down	39.7	2.4	4	0.3	Down	64.9	2.2	4	0.6	Up	175.4	2.9	4
1623454_at	None	0.4	0.1	0	0.6	None	1.1	0.3	0	1.6	None	0.9	0.2	0	1.4	None	0.9	0.4	0	1.4	None	2.5	1.5	0	3.8	Up	2	0.6	0	3.1	None	0.4	0.1	0	0.7	None	0.5	0.1	0	0.7	Up	1.5	0.1	0	2.3	None	0.8	0.1	0
1623455_s_at	Down	73.1	4.7	4	0.5	Down	40.2	3.9	4	0.3	Down	98.3	5.1	4	0.7	Down	69.1	3	4	0.5	Down	73.9	2.8	4	0.5	Down	32.1	2.8	4	0.2	Up	339.2	7	4	2.4	None	123.7	13.2	4	0.9	Down	115.9	6.6	4	0.8	Down	47.5	3.9	4
1623456_at	Down	2.5	0.8	0	0.2	Down	1.2	0.3	0	0.1	Down	5.1	1.6	0	0.5	Down	1.5	0.3	0	0.1	Down	2.7	1	0	0.2	Down	3.2	0.6	0	0.3	Down	1.9	0.9	1	0.2	Up	156	5.7	4	14.3	Down	4.2	1.8	0	0.4	Down	3.6	2.1	0
1623457_at	None	0.7	0.1	0	0.2	None	2.9	1.2	0	0.8	None	2.8	0.7	0	0.8	None	1.8	0.3	0	0.5	None	1	0.2	0	0.3	Down	2.4	0.6	0	0.7	None	1.9	0.8	0	0.5	None	1.8	1	0	0.5	None	4.5	2.9	0	1.3	None	1.1	0.2	0
1623458_at	None	197.2	1.7	4	1	None	199.8	11.2	4	1	None	251.9	3.8	4	1.2	Up	442.5	6	4	2.1	None	243.8	5.9	4	1.2	Up	281.7	18.4	4	1.4	Up	276.8	2.6	4	1.3	Up	298.1	8.3	4	1.4	Up	597.6	42.1	4	2.9	None	248	2	4
1623459_at	None	106	5.3	4	0.8	Up	257.4	20.6	4	1.9	None	146.1	7.9	4	1.1	Up	820.6	24.9	4	6.2	Up	264.1	9.1	4	2	Up	173.1	20.1	4	1.3	Down	37.6	3	4	0.3	None	118.8	3.1	4	0.9	Down	49.8	4.6	4	0.4	Up	337.2	12.9	4
1623460_at	Up	115.4	2.6	4	1.5	Down	62.7	2.3	4	0.8	None	80.4	0.9	4	1	None	70.9	3.2	4	0.9	None	65	4.8	4	0.8	Up	92.6	2.4	4	1.2	Up	168.8	3.8	4	2.2	Down	27.4	2.1	4	0.4	None	79.8	5.3	4	1	Down	64.6	3.7	4
1623461_at	None	4.4	1.2	0	3.2	None	3	1.1	0	2.2	None	4.1	1.8	0	3	Up	6	0.9	0	4.4	None	4.5	2	0	3.3	Up	3	0.4	0	2.2	None	2.5	1.1	0	1.8	None	5.7	1.8	2	4.1	None	10.1	3.3	0	7.3	None	1.7	0.1	0
1623462_at	None	3.1	1.3	0	1.8	None	2.3	0.6	0	1.3	None	5.7	2.1	0	3.2	None	2.9	1.5	0	1.6	None	3.5	1.9	0	2	Up	6.3	0.7	0	3.6	None	3.1	1.5	0	1.8	None	2	0.7	0	1.1	None	7.6	3.5	0	4.3	None	3.5	1.8	0
1623463_at	Down	1123.1	26.6	4	0.3	Down	2145.4	47.7	4	0.7	Up	5400.7	305.8	4	1.6	Up	5227.2	94	4	1.6	Up	4103.1	41.1	4	1.2	None	3418.6	218.8	4	1	None	3258.8	62.2	4	1	Down	1522.3	16.2	4	0.5	None	2932.2	211.2	4	0.9	Up	4795.2	69.1	4
1623464_at	None	2.6	1.2	0	0.2	None	0.7	0.2	0	0.1	None	2.3	1.3	0	0.2	None	3	0.8	0	0.2	None	3.5	1.3	0	0.3	Down	2.6	0.7	0	0.2	None	2.2	1	0	0.2	None	1.4	0.4	0	0.1	None	3.4	1.3	0	0.3	None	1.3	0.8	0
1623465_at	Down	0.9	0.2	0	0	Down	1.1	0.6	0	0	Down	1	0.5	0	0	Down	2.2	0.9	0	0	Down	2.3	1.1	0	0	Down	2.3	0.7	0	0	Down	1.6	0.7	1	0	Up	984.6	28.6	4	14	Down	3.8	1.2	0	0.1	Down	1.6	0.6	0
1623466_at	Up	110.1	4.2	4	17.3	Up	14.7	2.1	4	2.3	Up	40.1	1.8	4	6.3	None	8.2	1.2	2	1.3	Up	26.3	1.1	4	4.1	None	6	1.7	1	0.9	None	4.5	0.6	2	0.7	None	5.4	0.7	3	0.8	None	5.8	0.9	0	0.9	Down	2.7	1.1	0
1623467_at	None	1.5	0.7	0	0.2	None	1.9	0.8	0	0.3	None	6.1	2.6	0	1	None	5.4	3.3	0	0.9	None	3.6	1.1	0	0.6	Down	3.2	0.7	0	0.5	None	3.7	1.4	0	0.6	None	2.1	0.9	0	0.3	None	7.2	3.1	0	1.2	None	3.2	1.2	0
1623468_at	Down	31.2	0.9	4	0.3	Down	18.9	1.7	4	0.2	Down	49.2	1.7	4	0.4	Down	34.6	3.8	4	0.3	Down	17.2	1	4	0.2	Down	11.8	2.2	1	0.1	Up	246.7	6.9	4	2.2	None	103.6	1.5	4	0.9	Down	15.8	2.6	1	0.1	Down	18.5	1.2	4
1623469_s_at	None	5.3	0.7	2	1.6	None	3.4	1.1	0	1	Up	10.4	1.7	0	3.1	Up	6.6	0.6	0	2	None	5.7	1.1	0	1.7	Down	2.8	0.3	0	0.8	None	3.3	1.1	0	1	None	1.7	0.9	0	0.5	None	10.5	4	0	3.1	Up	9.5	0.7	1
1623470_at	Up	261.2	6.8	4	1.1	None	239.6	8.8	4	1	Down	152.7	8.2	4	0.7	Down	128.6	6.1	4	0.6	None	246.9	6.6	4	1.1	Up	234.9	1.3	4	1	None	247.3	2.8	4	1.1	Up	359.9	10.9	4	1.5	Down	75.5	3.9	4	0.3	Down	108.9	5.7	4
1623471_s_at	Up	263.9	20.9	4	2.1	Up	193.7	19.9	4	1.6	Up	202.6	13.4	4	1.6	None	147.1	13.4	4	1.2	Up	171	12.9	4	1.4	Down	84.4	9.7	4	0.7	Up	165.6	8	4	1.3	Down	22.9	1.8	4	0.2	Up	372.5	5.3	4	3	None	168.3	16.6	4
1623472_at	Down	6.1	1.7	0	0.1	Down	6.5	2.5	0	0.1	Down	13.7	1	1	0.2	Down	6.6	2.1	0	0.1	Down	8.5	1.6	0	0.1	Down	3.4	0.7	0	0	Up	176.1	5.3	4	2.2	Down	11.7	2.4	2	0.1	Up	344.3	11.8	4	4.4	Down	5.2	2.4	0
1623473_at	Down	44.4	2.2	4	0.3	Down	58.9	1.5	4	0.4	Down	138.4	4.7	4	0.9	Down	114.7	2.9	4	0.7	Down	123.7	2.2	4	0.8	Up	204.9	1.2	4	1.3	Up	587.5	6.3	4	3.7	Down	26.4	3.4	4	0.2	Down	93.2	4.3	4	0.6	Up	179.8	4.2	4
1623474_at	None	4.6	0.2	2	0.5	None	11.2	1	4	1.3	Up	16.1	1.2	4	1.9	None	7.1	2.1	0	0.8	None	8.8	1.5	2	1	None	8	0.9	1	0.9	None	6.8	0.7	3	0.8	None	6.2	0.8	0	0.7	None	10.7	0.9	2	1.2	None	7.2	2.3	2
1623475_s_at	None	1538.5	12.6	4	1	Down	1015.2	58.8	4	0.6	None	1589	34.9	4	1	Down	1236.2	27	4	0.8	Down	1267.8	24	4	0.8	Down	1412.1	80.9	4	0.9	Up	2335.3	58.2	4	1.5	Down	530.5	17.9	4	0.3	Up	3148.3	105.1	4	2	Down	890.4	31.5	4
1623476_at	None	2.9	1	0	2.5	None	3.6	1.3	0	3.1	Up	5.3	0.9	0	4.6	None	4.6	1.4	0	4	Up	4.2	0.9	0	3.6	Up	3.8	0.5	0	3.3	None	3	1.3	0	2.6	None	3.5	1.3	0	3.1	Up	3.7	0.5	0	3.2	None	2.7	0.9	0
1623477_at	None	3.5	1	0	0.1	None	1.5	0.4	0	0	None	2.1	0.9	0	0	None	4.2	0.6	0	0.1	None	3.5	1.4	0	0.1	Down	2.9	0.7	0	0.1	None	22.4	5.2	3	0.5	Up	218	11.5	4	4.4	None	3.9	1.7	0	0.1	None	2.2	0.9	0
1623478_at	Up	478.3	13.7	4	5.4	Up	183.1	25	4	2.1	Down	7.6	2.8	3	0.1	Down	4.4	1.3	1	0.1	Down	30.5	5.4	4	0.3	None	143.8	53.2	4	1.6	Down	8.5	0.6	4	0.1	Down	1.8	1.1	0	0	Down	11.3	3.4	3	0.1	Down	3.6	0.2	0
1623479_at	Down	107.2	3.9	4	0.8	Down	45.1	5	4	0.3	Down	33.3	3.7	1	0.2	Down	46.8	3.9	4	0.3	Down	40.4	0.8	4	0.3	Down	51.4	3.3	4	0.4	Up	381.2	7	4	2.7	Down	83.2	3	4	0.6	Down	45.2	2.1	4	0.3	Down	28.8	2.4	4
1623480_at	Up	92.9	1.8	4	1.7	None	60.8	3.1	4	1.1	None	63.8	2.3	4	1.1	Up	77.8	1.4	4	1.4	Up	99.1	7.3	4	1.8	Up	77.4	3.5	4	1.4	Up	76.5	2.8	4	1.4	Down	23.3	3	4	0.4	Up	100.5	12.8	4	1.8	None	58.9	2.1	4
1623481_at	Down	440.9	11.9	4	0.5	None	859.7	48.8	4	0.9	Up	2039.3	63.9	4	2.2	Up	1332	39.6	4	1.5	Up	1342.8	14	4	1.5	Up	1107.9	50.7	4	1.2	Down	730.2	9.2	4	0.8	Down	358.9	2.2	4	0.4	None	782.7	44.3	4	0.9	Up	1602.4	55.8	4
1623482_at	Down	3.7	1.7	0	0.1	Down	6.9	0.5	0	0.1	Down	4	0.9	0	0.1	Down	3.9	1.4	0	0.1	Down	5	1.2	0	0.1	Down	5.1	1	0	0.1	Down	2.6	0.8	0	0	Up	740	15.8	4	12.7	Down	5.7	3.1	0	0.1	Down	32.3	1.2	3
1623483_at	None	0.7	0.2	0	0.8	None	1.1	0.1	0	1.3	None	1.7	1.1	0	2	None	1.2	0.2	0	1.4	None	0.8	0.1	0	0.9	None	1.2	0.3	0	1.5	None	0.5	0.1	0	0.6	None	0.8	0.2	0	1	None	0.8	0.1	0	0.9	Up	4.6	1.1	0
1623484_at	Up	34.5	1.6	4	2.2	Down	6.1	0.9	3	0.4	Down	4.3	0.8	0	0.3	Down	2.2	1.1	0	0.1	Down	3	0.8	0	0.2	Down	5.6	0.6	0	0.4	Down	0.3	0.1	0	0	Down	1.1	0.4	0	0.1	Down	2.8	1.2	0	0.2	Down	2	1.3	0
1623485_at	Up	96	8.2	4	1.4	Down	45.2	0.9	4	0.7	Down	43.3	5.5	4	0.6	Down	37	2.1	4	0.5	Down	33	2.2	4	0.5	Down	27.3	1	4	0.4	Up	98	2.9	4	1.4	Up	97.8	4.8	4	1.4	Down	44	2.6	4	0.6	Down	26.1	2	4
1623486_at	Down	6.8	1.9	0	0.1	Up	215.1	11.3	4	2.3	Up	328.6	9.4	4	3.5	Up	241.2	10.7	4	2.6	Up	668.3	36.3	4	7.1	Up	437.1	44.7	4	4.7	Down	29.1	1.3	4	0.3	Down	15	1.4	4	0.2	Down	54.8	3.5	4	0.6	Down	32.3	1.9	4
1623487_at	Down	33.1	3.7	4	0.1	Down	49.3	3.6	4	0.2	Down	131.7	6.5	4	0.6	Down	59.5	3	4	0.3	Down	104.7	4.5	4	0.4	Down	131.8	5.7	4	0.6	Up	750.3	15.9	4	3.2	Down	58.6	2.8	4	0.2	Down	139.9	3.3	4	0.6	Down	67.4	4.4	4
1623488_at	None	0.9	0.3	0	3.8	None	1.7	0.8	0	7.3	None	1.3	0.6	0	5.8	None	0.6	0.2	0	2.8	None	0.6	0.5	0	2.8	Up	0.3	0	0	1.4	None	0.9	0.7	0	3.8	None	0.2	0	0	0.8	None	2.1	1.8	0	9.1	None	1	0.7	0
1623489_at	None	8.8	0.7	4	1	None	11.1	2.4	3	1.2	None	18	2.8	4	2	None	16.4	1.5	4	1.8	None	13.4	1.5	4	1.5	Up	15.3	1.7	1	1.7	None	8.9	1.3	1	1	None	6.4	1	0	0.7	Up	27.1	3.9	4	3	None	11.1	1.6	0
1623490_at	Up	795.4	25.2	4	11.1	Up	214.1	10.1	4	3	Up	103	2.6	4	1.4	Down	50.8	6.6	4	0.7	Down	59.7	2.2	4	0.8	Down	27.2	2.4	4	0.4	Down	17.5	0.5	4	0.2	Down	47.5	1.4	4	0.7	Down	25.7	1.4	4	0.4	Down	15.2	2.4	4
1623491_at	Down	5.6	1.5	1	0	Down	8.4	1.1	0	0.1	Down	7	0.8	0	0.1	Down	12.4	1.7	0	0.1	Down	24.8	4.4	4	0.2	Up	5291.8	337.2	4	43.9	Down	1.5	0.4	0	0	Down	3.9	0.2	0	0	Down	5.7	2.6	0	0	Up	4881.1	65.7	4
1623492_a_at	Down	3.5	1.2	0	0	Down	1.7	0.5	0	0	Down	2	0.8	0	0	Down	7.1	2.9	0	0.1	Down	4.4	1.2	0	0	Down	8.3	1.1	0	0.1	Down	2.6	0.4	0	0	Up	1350.6	7.9	4	10.5	Down	7.7	2.4	0	0.1	Down	6	1.5	0
1623493_at	Up	48.6	2.4	4	1.2	Down	19.4	2.4	4	0.5	Down	23.4	1.9	4	0.6	Down	13.4	0.6	0	0.3	Down	16.5	2	4	0.4	Down	16.7	0.9	3	0.4	Up	100.6	2.2	4	2.5	Down	12.7	1.7	4	0.3	Down	22.7	3.9	4	0.6	Down	15.5	1.5	4
1623494_at	Down	2	0.6	0	0.4	None	7.9	2.2	1	1.4	None	5.5	1.8	0	1	None	7.6	3.2	0	1.3	Up	38.3	3.8	4	6.8	Up	11.3	0.5	1	2	Up	8.9	0.2	3	1.6	Up	13.7	0.8	4	2.4	None	5.9	1.1	0	1	Up	55.4	3.8	4
1623495_at	Up	385.3	9.1	4	1.7	None	270.9	17.7	4	1.2	Up	352	12.6	4	1.6	None	214.5	12.3	4	1	Up	314.2	13	4	1.4	Down	195	6.9	4	0.9	Up	355.1	2.7	4	1.6	None	283.9	10.6	4	1.3	None	229.8	4.8	4	1	None	191.1	8.5	4
1623496_at	Down	30.3	1.7	4	0.6	Down	19.7	1.8	4	0.4	Down	27.9	1.4	4	0.5	Down	20.1	1.8	4	0.4	Down	18.4	2.8	4	0.3	Down	25.4	4.3	4	0.5	Up	137.6	5.7	4	2.5	Down	13.6	0.6	4	0.3	None	45.2	2.5	4	0.8	Down	7.8	1.8	2
1623497_at	Down	20.7	2.1	4	0.4	Down	26.2	1.7	4	0.5	Down	6.4	1.8	2	0.1	Up	163.6	18.7	4	3.2	Down	19.7	4.1	3	0.4	Down	6.2	0.7	0	0.1	None	39.6	1.9	4	0.8	Down	5.8	1.1	4	0.1	Down	5.8	1.4	0	0.1	Down	1.9	0.9	0
1623498_at	Down	42	1.6	4	0.3	Down	50.3	3	4	0.3	Down	90.3	6.4	4	0.6	Down	86.1	1.9	4	0.6	Down	80.4	5.2	4	0.5	Down	88.3	5.7	4	0.6	Up	267.8	11.8	4	1.8	Up	177.9	7.3	4	1.2	Up	194.1	4.8	4	1.3	Down	92.4	2.5	4
1623499_at	None	72.5	4.4	4	1.2	None	61.8	4.5	4	1.1	Up	96.3	2.7	4	1.7	None	68.7	2.7	4	1.2	None	68.7	2.2	4	1.2	Up	102.9	1.9	4	1.8	Up	105.1	4.7	4	1.8	Down	38.8	3.2	4	0.7	Up	134.2	3.9	4	2.3	Up	138.3	2.7	4
1623500_at	None	1.7	0.5	0	0.7	None	1.6	0.5	0	0.7	Up	13.5	1.4	2	5.8	None	6.4	2.4	0	2.7	None	5.3	1.3	2	2.3	Up	4.9	0.9	0	2.1	None	2.8	0.9	0	1.2	None	1.3	0.4	0	0.6	None	2.6	1.4	0	1.1	None	3.1	2.1	0
1623501_at	Down	0.5	0.2	0	0	Down	0.3	0	0	0	Down	0.7	0.1	0	0	Down	1.6	0.9	0	0	Down	0.8	0.1	0	0	Down	0.9	0.4	0	0	Down	0.5	0.2	0	0	Up	716.8	15.8	4	13.5	Down	2.7	1.6	0	0.1	Down	0.5	0.2	0
1623502_at	Down	6.1	0.9	0	0	Down	5.9	1.4	0	0	Down	11	1.7	0	0.1	Down	12.6	3.4	0	0.1	Down	12.9	2.1	0	0.1	Down	8.3	1	0	0.1	Down	6.9	1.4	0	0.1	Up	1203.6	30.1	4	9.8	Down	15.9	5.1	0	0.1	Down	12.1	1.7	0
1623503_at	Up	706.6	40.1	4	3.6	Up	455	14.8	4	2.3	None	228.9	9	4	1.2	Up	477.4	25.7	4	2.4	Up	848.8	11.6	4	4.3	Up	508.5	87.1	4	2.6	Down	25.7	2.5	4	0.1	Down	34	1	4	0.2	Up	549.8	34.5	4	2.8	None	192.9	8.2	4
1623504_at	None	2.3	0.5	0	1.5	None	1.4	0.3	0	0.9	None	11.1	3.5	1	7.4	None	7.8	2.7	0	5.2	None	6	1.7	0	4	Up	3.9	0.8	0	2.6	None	1.3	0.4	0	0.9	None	0.9	0.1	0	0.6	None	7.2	1.8	0	4.8	None	5.6	1.9	0
1623505_s_at	Up	3199.5	53.1	4	1.2	None	3050	49.9	4	1.1	Up	3450.3	76.3	4	1.3	Up	4271.5	126.7	4	1.6	Up	3939.3	12.3	4	1.4	Up	4724.1	237.8	4	1.7	None	2756.3	40.4	4	1	Down	1503.7	47	4	0.5	Up	3329.7	163.2	4	1.2	Up	5861.8	65.3	4
1623506_s_at	Down	161.8	4.7	4	0.6	Down	120.3	5.9	4	0.5	Down	211.3	5.9	4	0.8	Down	151.4	8.9	4	0.6	Down	132.3	6.3	4	0.5	Down	202.7	10.6	4	0.8	Up	534.3	11.6	4	2	Down	41.8	2.2	2	0.2	Down	127.7	2.9	4	0.5	Up	370.6	6.7	4
1623507_at	Down	1.9	0.6	0	0	Down	1.8	1.1	0	0	Down	6.3	2.2	1	0.1	Down	0.5	0.2	0	0	Down	0.5	0.1	0	0	Down	2.4	0.6	0	0.1	Down	1.1	0.7	0	0	Up	542	11.6	4	12.1	Down	3	0.6	0	0.1	Down	2.7	1.2	0
1623508_at	None	48	2	4	1.1	Down	26.2	3.4	4	0.6	None	42.8	4.4	4	0.9	Down	10	1.1	4	0.2	Down	16	1.7	4	0.4	Down	7.7	1	2	0.2	Down	36.6	1.9	4	0.8	Up	421.7	10.9	4	9.4	Down	8.5	4.2	0	0.2	Down	14.2	2.6	4
1623509_at	Up	4.3	0.9	0	4.3	Up	7.9	2	0	7.9	Up	9.2	2	0	9.2	Up	2.3	0.2	0	2.3	Up	7.8	1.2	0	7.8	Up	9.5	1.2	0	9.5	None	2.7	1	0	2.7	None	4.9	1.4	0	4.9	None	2.5	1.3	0	2.5	Up	2.2	0.2	0
1623510_at	Down	83.2	1.4	4	0.2	Down	265.5	17.3	4	0.7	Up	721.6	18.8	4	1.8	Up	1816.7	36.3	4	4.5	Up	786.3	2.7	4	1.9	Up	2664.8	46.3	4	6.6	None	328.7	0.9	4	0.8	Down	111.4	2.5	4	0.3	None	409.2	14.5	4	1	Up	594.4	35.1	4
1623511_at	None	3.9	1.3	1	0.6	None	5.4	1.5	0	0.9	None	6.8	2.9	0	1.1	None	9.4	1.5	0	1.5	None	5.5	0.6	0	0.9	None	7.4	0.9	0	1.2	None	4.1	0.8	1	0.7	Down	1.6	0.4	0	0.3	None	11.3	3.8	2	1.9	None	2.8	1	0
1623512_at	None	0.5	0.2	0	0.3	None	0.4	0.1	0	0.3	None	0.8	0.2	0	0.5	None	0.6	0.1	0	0.4	None	2	1.3	0	1.3	Down	1.1	0.2	0	0.7	None	0.2	0	0	0.1	None	1.3	0.6	0	0.8	None	1.4	0.3	0	0.9	None	0.8	0.3	0
1623513_at	Up	122.5	2.1	4	1.6	Down	59.2	2.5	4	0.8	None	75.1	3.4	4	1	None	76	2.1	4	1	None	71.9	2	4	0.9	Down	30.9	1.5	4	0.4	Up	136.8	4.6	4	1.7	Up	101.7	5.1	4	1.3	Up	161.9	9.7	4	2.1	None	72.6	2.7	4
1623514_a_at	Up	1176.8	34.4	4	24.5	Up	392.4	53.5	4	8.2	Up	65	2.3	4	1.4	Down	1.1	0.3	0	0	Up	71.2	4.6	4	1.5	Down	4.8	1.4	0	0.1	Down	3.7	1	0	0.1	Down	16.3	1.6	2	0.3	Down	25.5	2.7	0	0.5	Down	6.4	1.7	0
1623515_at	None	2.4	1.2	0	0.4	None	7.7	1.9	2	1.2	None	4.1	1	0	0.6	None	6.8	1	0	1	None	7.3	1.2	0	1.1	Down	5.5	0.2	0	0.8	None	3.7	1.2	0	0.6	None	3.3	1.4	0	0.5	None	7.8	1.2	0	1.2	None	8.6	0.9	0
1623516_s_at	Down	116.8	3.6	4	0.6	Up	229.5	11.7	4	1.2	None	204.4	10.6	4	1.1	Down	160.1	5.4	4	0.8	None	209.5	5	4	1.1	Up	306.1	8.4	4	1.6	Up	236.6	2	4	1.2	Down	75.1	3.9	4	0.4	Down	109	2.8	4	0.6	Up	740.4	13.9	4
1623517_at	Down	3.1	0.7	0	0.2	Up	223.8	36.1	4	16.1	Down	2.5	0.9	0	0.2	Down	1.2	0.2	0	0.1	Down	4	1.2	0	0.3	Down	6.2	1	0	0.4	Down	3.1	0.2	0	0.2	Down	4.2	1.3	0	0.3	Down	4.7	1.5	0	0.3	Down	2	0.9	0
1623518_s_at	Down	495	13.8	4	0.7	Up	913.9	33.3	4	1.2	Up	1108.9	8.1	4	1.5	Up	1714.3	34.2	4	2.3	Up	1208.8	17.6	4	1.6	None	617	90.2	4	0.8	Down	502.6	12	4	0.7	Down	195.9	10	4	0.3	Down	188.2	9.6	4	0.3	Down	130.5	7.1	4
1623519_at	Down	5.3	1.3	0	0	Down	13.5	0.7	2	0.1	Down	16	0.8	1	0.1	Down	29.7	2	2	0.2	Down	22.4	2.4	4	0.1	Down	18.5	3.9	1	0.1	Up	527.2	12.6	4	3.5	Down	24.2	1.1	4	0.2	Down	12.4	2.4	0	0.1	Down	25.9	3.3	3
1623520_a_at	Down	20.3	2.2	4	0.3	Down	9.6	1.5	2	0.1	Down	9.7	1.2	2	0.1	Down	11.3	1.9	2	0.1	Down	5.8	1.1	0	0.1	Down	4.8	1.4	0	0.1	Up	189.1	1.9	4	2.3	Down	19	2.9	4	0.2	Down	10.8	2.4	1	0.1	Down	5.3	1.3	0
1623521_at	Down	13	1.1	2	0.1	None	239.9	93.6	4	1.5	Down	11.3	3.9	0	0.1	Up	4097.9	64.1	4	25.1	None	63.5	9.5	4	0.4	Down	15.4	1.5	1	0.1	Down	0.6	0.2	0	0	Down	10.2	6.9	1	0.1	Down	11.4	2.6	0	0.1	Down	7.8	2.9	0
1623522_at	Up	62.4	5.3	4	5.1	Up	59.1	1.3	4	4.9	None	13.7	2.3	3	1.1	None	17.4	4.7	2	1.4	None	9.1	1.5	0	0.8	Up	52.4	2.7	4	4.3	Down	4.2	1	0	0.3	Down	3.6	1.1	0	0.3	None	10	1.9	1	0.8	Up	24.1	1.7	4
1623523_at	None	3.3	1.5	0	0.7	None	3.2	1	0	0.7	None	2.5	0.8	0	0.6	None	5.1	1.1	0	1.1	None	1.4	0.6	0	0.3	None	4.5	0.6	0	1	None	3.1	0.9	1	0.7	None	3.6	0.9	0	0.8	None	5.7	2	1	1.3	None	3	1.4	1
1623524_at	None	0.7	0	0	0.1	None	7.3	1.6	0	1.5	None	6.1	1.5	0	1.2	None	2.8	0.3	0	0.6	None	5.8	2.5	0	1.2	Down	2.8	0.4	0	0.6	None	4.3	2	0	0.9	None	2.9	1.4	0	0.6	None	2.5	0.8	0	0.5	None	2.5	0.9	0
1623525_at	None	118.9	7.6	4	0.9	Down	39.1	4.8	4	0.3	Down	57.5	1.7	4	0.5	Down	41.2	1.8	4	0.3	Down	36.7	2	4	0.3	Down	44.5	2.6	4	0.4	Up	354	1.5	4	2.8	Down	97.3	6.3	4	0.8	Down	37	1.3	4	0.3	Down	56	4.1	4
1623526_at	None	2.2	0.6	0	0.6	None	2.2	0.5	0	0.7	None	4.9	0.3	0	1.5	None	6.7	2.6	0	2	None	4.7	1.9	1	1.4	None	4.9	0.8	0	1.5	None	1.1	0.5	0	0.3	None	2.5	1	0	0.8	None	4.6	1.7	0	1.4	None	2	0.7	0
1623527_at	None	4.5	1	0	1.6	None	4.6	1.3	0	1.7	None	5.4	2.5	0	2	None	4.2	1.2	0	1.5	None	5.7	2.9	0	2.1	Up	4.6	0.8	0	1.7	None	2.6	0.6	0	0.9	None	4.9	1	0	1.8	None	4.7	1.9	0	1.7	None	4.6	2.2	0
1623528_a_at	None	1.5	0.5	0	0.8	None	2.5	1.1	0	1.3	Up	5.1	0.4	0	2.6	Up	4.1	0.6	0	2.1	None	2	0.5	0	1.1	Up	4.2	0.3	0	2.2	None	1.5	0.6	0	0.8	None	0.5	0	0	0.3	None	3.9	1.6	0	2	None	1	0.1	0
1623529_s_at	None	3.2	0.8	0	0.9	Up	9.3	1.4	0	2.6	None	7.7	1.3	0	2.1	Up	11.5	1.6	0	3.2	None	5.8	2.3	0	1.6	Down	2.2	0.2	0	0.6	None	3.7	1.1	0	1	None	3.4	1.2	0	0.9	None	4.7	2.2	0	1.3	None	2.4	0.4	0
1623530_at	None	4.2	0.9	0	0.8	None	3.9	1.4	0	0.7	None	4.6	1.3	0	0.8	None	6.7	1.7	0	1.2	None	7.1	1.8	1	1.3	None	4.6	1.1	0	0.8	None	3.2	1.3	1	0.6	Down	2	0.5	0	0.4	None	6.2	2.3	0	1.1	None	5.5	1	1
1623531_at	Down	3.4	1	0	0	Down	3	2.3	0	0	Down	5.7	0.4	0	0.1	Down	4.4	1.2	0	0.1	Down	3.5	1.2	0	0	Down	3.5	0.2	0	0	Down	2.7	0.4	0	0	Up	1168	18.4	4	13.6	Down	6.4	1.7	0	0.1	Down	3.7	1.4	0
1623532_at	Down	3.2	1	0	0.1	Down	7.6	0.8	2	0.1	Down	9	1.2	4	0.2	Up	739.7	58.8	4	12.7	Up	168.9	1.6	4	2.9	Down	15.7	2.6	3	0.3	Down	5.6	1.6	3	0.1	Down	5.3	1	1	0.1	Down	11	1.4	1	0.2	None	36.8	6.6	4
1623533_at	None	2.9	1.1	0	1.2	None	5.2	2.3	1	2.2	None	2.2	0.6	0	0.9	None	1.1	0.2	0	0.5	None	2.8	1.3	0	1.2	None	2.8	0.4	0	1.2	None	1.7	0.8	0	0.7	None	2.3	1.1	0	1	Up	8.8	1.3	0	3.7	None	0.6	0.1	0
1623534_at	None	6.2	0.4	2	0.6	None	8.2	0.8	3	0.8	None	11.6	3.2	3	1.2	Up	17.5	2	3	1.8	None	13.2	2.6	3	1.3	None	8.7	0.6	1	0.9	None	8.7	1.8	4	0.9	None	8.2	1.5	1	0.8	None	22.8	4.6	0	2.3	None	10.5	1.3	3
1623535_at	Down	4.5	1.6	0	0	Down	3.9	1.3	0	0	Down	3.6	2.4	0	0	Down	1	0.3	0	0	Down	2	1.4	0	0	Down	27.9	5.4	3	0.3	Down	0.7	0.2	0	0	Up	1324.8	35.3	4	12.1	Down	4.1	0.7	0	0	Down	12.6	1.4	2
1623536_s_at	Up	375.4	9.9	4	1.7	None	288.9	32.2	4	1.3	Up	681.1	36.1	4	3.1	Down	142.9	2	4	0.7	Up	374.1	10.5	4	1.7	Down	89.2	15.5	3	0.4	Down	33.2	3.7	4	0.2	Down	145.8	2.6	4	0.7	Up	253.3	9.8	4	1.2	None	212	12.9	4
1623537_at	Up	17.5	0.4	4	3.3	None	6.1	1.6	0	1.2	Up	17.6	3.1	4	3.3	Up	26.7	2.5	4	5	Up	12.6	2.1	2	2.4	Up	19	0.4	3	3.6	None	2.8	1.8	0	0.5	None	3.7	1	0	0.7	None	12.6	3.2	1	2.4	Up	31.7	0.8	4
1623538_at	None	2.3	0.7	0	0.7	None	2.1	0.4	0	0.7	Down	0.9	0.3	0	0.3	None	2.3	1.1	0	0.7	None	3.5	1.8	0	1.1	Down	2.2	0.5	0	0.7	Down	1	0.2	0	0.3	None	2.2	0.7	0	0.7	None	1.2	0.3	0	0.4	None	2.5	1	0
1623539_at	Down	2.5	0.8	0	0	Down	3.9	0.2	0	0	Down	6.4	1.5	1	0	Down	2.3	1.1	0	0	Down	4.9	2.3	1	0	Down	6.6	0.8	1	0	Down	2.5	1.2	0	0	Up	2514.7	102.5	4	8.4	Down	10.4	2	1	0	Down	6	1.2	0
1623540_at	Down	6.2	1.6	0	0	Down	222.3	26.4	4	0.7	Down	12.9	2.9	0	0	Up	678.4	41.4	4	2.1	Down	163.2	5.7	4	0.5	Down	11.1	1.9	0	0	Down	3.9	1.7	0	0	Down	25.6	4.4	4	0.1	Up	2370.1	157.2	4	7.3	Down	9.7	3	0
1623541_at	None	2.3	1.1	0	0.8	None	5.7	2.1	0	1.9	None	6.6	3	0	2.2	None	8.2	2.3	1	2.7	None	3.8	1.1	0	1.3	Up	4.7	0.5	0	1.6	None	1.7	0.4	0	0.6	None	2.5	1.2	0	0.8	None	4.8	1.8	0	1.6	Up	7.4	0.2	0
1623542_at	Down	1	0.5	0	0	Down	0.5	0.1	0	0	Down	3.3	0.9	0	0	Down	2.2	0.8	0	0	Down	0.9	0.2	0	0	Down	1.8	0.9	0	0	Down	0.4	0.1	0	0	Up	1185.4	21.5	4	9.8	Down	2	1.2	0	0	Down	2.1	1	0
1623543_at	None	177.3	1.9	4	1	Down	57.9	1.1	4	0.3	Down	34	1	4	0.2	None	155.2	9.1	4	0.9	Down	54.5	3.2	4	0.3	Down	62.5	5.6	4	0.4	Up	458.4	8.3	4	2.6	None	203	8	4	1.1	Down	33.3	2.3	4	0.2	Down	49.4	2.6	4
1623544_at	Down	6.1	0.7	2	0.2	Up	44.1	2.7	4	1.6	Up	61.8	4.6	4	2.2	Up	82.8	6.7	4	3	Up	955.6	28.6	4	34.7	Up	313.1	18.2	4	11.4	Down	5.4	0.6	3	0.2	Down	8.3	0.6	2	0.3	Up	111.2	6	4	4	Up	373.2	12.1	4
1623545_at	Down	4.3	1.3	0	0	Down	31.4	4.7	4	0	Down	13.3	2.8	0	0	Down	52.7	1.2	4	0.1	Down	20.8	4.1	0	0	Down	15.6	7.3	0	0	Up	1280.4	16.4	4	1.8	Down	97.4	6	4	0.1	Down	2.9	1.2	0	0	Down	20.8	3.5	0
1623546_at	Down	39.5	1.2	4	0.5	Down	23.6	2.7	4	0.3	Down	45.3	2	4	0.6	Down	22.5	0.7	2	0.3	Down	21.9	1.7	2	0.3	Down	14	0.9	1	0.2	Up	189.7	6	4	2.4	None	67.4	3.9	4	0.9	Down	50.5	4.7	3	0.6	Down	28.8	1.7	4
1623547_at	Up	26.4	1.1	4	5	None	9.5	1.5	2	1.8	None	7.1	3	0	1.3	None	8.7	2.4	0	1.6	None	4.4	0.8	0	0.8	Down	3.4	0.6	0	0.7	None	4.7	0.9	0	0.9	None	4.6	0.6	0	0.9	Up	17.1	2.6	0	3.2	None	5.8	1.5	0
1623548_at	None	1.3	0.2	0	0.7	None	2	1	0	1.1	None	4.9	1.3	0	2.6	None	2	0.4	0	1.1	None	1.1	0.2	0	0.6	None	2.5	0.7	0	1.4	None	1.8	0.6	0	0.9	None	4	1.4	0	2.1	None	2.2	0.8	0	1.2	Up	6.8	1.3	0
1623549_at	None	59.4	4.9	4	0.8	None	77.9	5.5	4	1.1	Up	117.4	3.6	4	1.6	Up	89.9	5.3	4	1.2	Up	116.1	5.7	4	1.6	Up	128.5	9.6	4	1.7	None	81.6	3.3	4	1.1	Down	42.1	2.5	4	0.6	Up	535.2	7.6	4	7.3	Up	105.4	3.4	4
1623550_at	None	1.4	0.3	0	0.5	None	1.2	0.1	0	0.4	None	2.8	0.9	0	1	None	1.4	0.5	0	0.5	None	1.1	0.2	0	0.4	None	2.5	0.6	0	0.9	None	0.7	0	0	0.3	Up	9.5	1.6	0	3.4	None	3.5	1.8	0	1.2	None	0.9	0.2	0
1623551_at	Down	296	13	4	0.7	None	514	32	4	1.2	Up	607.4	22.4	4	1.4	Down	258.2	8.2	4	0.6	Down	249	9.1	4	0.6	Down	279.2	12.2	4	0.6	Up	678.3	15.9	4	1.5	Down	314.6	3	4	0.7	Up	817.7	41.6	4	1.8	None	425	14.9	4
1623552_s_at	Up	542.3	6.6	4	4.6	Up	226.7	14	4	1.9	Down	19.4	3	1	0.2	Down	2.1	0.4	0	0	Down	14.3	2.1	1	0.1	Down	17.5	3.2	1	0.1	Up	229.8	0.5	4	1.9	Down	25.3	1.3	4	0.2	Down	14.6	1.4	0	0.1	Down	10.1	3.7	2
1623553_a_at	Up	365.7	16.4	4	1.5	None	218.2	17	4	0.9	Up	311.3	14.7	4	1.3	None	235	9.3	4	1	None	267.1	9.3	4	1.1	Up	379	18.7	4	1.6	Up	363	3.8	4	1.5	Down	158.1	2.1	4	0.7	Up	311	10.3	4	1.3	None	209.1	6.9	4
1623554_at	Down	3.4	1	0	0.1	Down	5.4	0.9	1	0.2	Down	4.6	2.1	1	0.2	Down	11.5	1.8	1	0.5	Down	2.9	1.5	0	0.1	Down	5.3	0.4	0	0.2	Down	1.4	0.4	0	0.1	Up	365.8	22.8	4	14.8	Down	10.6	1.5	0	0.4	Down	6.7	2.1	1
1623555_at	None	43.3	4.5	4	1.2	Up	173.3	10.5	4	4.7	Down	3.6	1.1	0	0.1	Down	7.4	3.8	0	0.2	Down	1.8	0.8	0	0	Down	7.3	2.1	0	0.2	Down	1.9	0.4	0	0.1	Down	11.1	0.8	0	0.3	Down	4	1.5	0	0.1	None	70.2	12.9	4
1623556_at	Down	6.1	1.4	1	0.2	Down	5.7	0.7	0	0.2	Down	5.8	1.9	1	0.2	Up	179.7	12.2	4	5	Up	144.7	10.2	4	4.1	Up	518.9	73.5	4	14.6	Down	3.1	0.8	0	0.1	Down	4.2	1	2	0.1	Down	5	1.6	0	0.1	Up	102.7	2.9	4
1623557_at	Down	0.6	0.1	0	0	Down	1.7	0.7	0	0	Down	3.2	1	0	0.1	Down	2.1	0.9	0	0	Down	2.3	1	0	0	Down	0.9	0.2	0	0	Down	1.4	0.6	0	0	Up	931.4	22.5	4	16.5	Down	2.6	1.3	0	0	Down	0.8	0.1	0
1623558_at	Down	13.6	0.6	4	0.1	Up	580.6	38.7	4	2.5	Up	5585	326.2	4	24.4	Down	7.9	2.2	0	0	None	135.6	15.3	4	0.6	Down	3.1	0.2	0	0	Down	1.4	0.7	0	0	Down	2.8	1	1	0	Down	4.9	2.3	0	0	Down	2.5	0.8	0
1623559_s_at	Up	52.2	2.6	4	6.7	Up	15.9	1.5	1	2	Up	29.8	5.3	4	3.8	None	8.9	2.5	0	1.1	Up	25.3	1.3	2	3.3	Up	14.7	0.6	2	1.9	None	4.3	0.6	0	0.6	None	6.9	1	0	0.9	Up	31.8	7.5	3	4.1	Up	30.6	4	4
1623560_at	None	43.8	1.4	4	1	Down	20.2	2	4	0.5	Down	18.1	2.3	4	0.4	Down	16.6	1	4	0.4	Down	28.1	1.3	4	0.6	Down	18.2	1.4	3	0.4	Up	95.8	4.2	4	2.2	Down	8.6	0.8	2	0.2	None	37.9	2.9	4	0.9	Down	16.5	0.9	3
1623561_at	None	4.7	0.9	0	0.7	None	7.3	1.2	0	1.1	Up	12.4	1.7	2	1.8	Up	22.6	0.8	2	3.3	Up	12.1	1.2	2	1.8	None	6.1	0.7	0	0.9	None	5.3	0.8	0	0.8	None	4.1	1	0	0.6	None	9.1	1.1	0	1.3	None	5.8	1.8	0
1623562_at	Up	23.9	1.9	4	13.5	Up	7.6	0.7	0	4.3	None	1	0.1	0	0.6	None	1.8	0.3	0	1	None	4.2	1.6	0	2.4	Up	5.3	0.7	0	3	None	1.6	0.1	0	0.9	None	2.7	0.4	0	1.5	None	9.6	4.6	0	5.4	None	3.6	1.2	0
1623563_at	Up	10.2	1.6	3	2.8	None	6.2	1.2	0	1.7	Up	8.7	1.2	1	2.4	None	5.7	2.2	0	1.6	None	7.5	1.4	0	2	Up	8.9	1.1	0	2.4	Up	6.9	0.7	1	1.9	None	6.5	1.1	2	1.8	None	11.5	5.2	1	3.1	Up	9.4	1.2	2
1623564_at	Up	192	3.8	4	2.4	Up	129.6	10.1	4	1.6	None	91.7	4.6	4	1.1	Up	134.3	9.2	4	1.7	Up	144.6	1.7	4	1.8	Up	127.8	2.6	4	1.6	None	94.2	4.5	4	1.2	Down	56.6	1.8	4	0.7	Up	142	2.7	4	1.8	Up	143.5	2	4
1623565_at	None	100.7	6.3	4	1	Up	233.8	13.7	4	2.4	None	82.8	4.5	4	0.8	Down	24	1.9	4	0.2	None	114.2	4.7	4	1.2	Up	261	31.2	4	2.7	Down	5.9	1.2	1	0.1	Down	13.3	1.1	3	0.1	Down	43.3	2	4	0.4	Up	209.5	13.1	4
1623566_at	None	31.8	2.4	4	1.2	None	24.6	2.7	4	0.9	None	32.3	3.3	4	1.2	None	33.5	1.3	3	1.2	None	26	2.3	4	0.9	Down	22.9	1.7	4	0.8	Up	45.7	1.5	4	1.7	Down	11	0.4	4	0.4	Up	59.5	3.3	4	2.2	None	33.5	2.9	4
1623567_at	None	7.8	0.5	0	1.8	None	5.2	1.2	1	1.2	None	5	0.6	0	1.2	None	9.4	2	0	2.2	None	4.8	1.3	0	1.1	None	3.7	0.5	0	0.9	None	1.3	0.9	0	0.3	None	3.4	0.8	0	0.8	None	6.9	1.3	1	1.6	None	7.6	1.3	1
1623568_at	None	4.8	0.6	3	1.1	None	4.9	1.1	0	1.1	None	4.9	1.2	1	1.1	None	4.9	1.2	2	1.1	None	7.2	2.3	2	1.6	Down	3.2	0.2	0	0.7	None	3.4	0.6	0	0.8	None	4.7	0.9	1	1.1	None	1.2	0.2	0	0.3	None	4.2	1.2	0
1623569_at	Down	12.2	0.9	4	0.3	Down	30	2.2	4	0.6	None	45.8	5.2	4	1	Up	249.1	8.4	4	5.2	Up	72.5	4.6	4	1.5	Up	65	3.6	4	1.3	None	38.5	2.4	4	0.8	Down	17.9	1.6	4	0.4	Up	105.6	5.6	4	2.2	Up	95.6	4.1	4
1623570_at	Up	7.4	0.9	3	1.8	None	4.7	1.9	1	1.2	Up	15.6	1	3	3.9	None	4.3	1.6	0	1.1	None	7.1	1.9	0	1.8	Up	9.7	1.4	2	2.4	None	3	0.5	0	0.7	None	2.4	0.8	0	0.6	None	5.8	3	0	1.4	Up	13.8	2.1	3
1623571_a_at	Up	680.8	29.2	4	7.3	Up	237	13	4	2.5	None	108.7	8.2	4	1.2	Down	32.8	1.2	4	0.4	Up	134.3	3.8	4	1.4	None	96.1	17.5	4	1	Up	171.7	3.8	4	1.8	Down	48.2	3.1	4	0.5	Down	65.2	3.8	4	0.7	Up	322.2	28.2	4
1623572_at	Down	18.5	0.8	4	0.5	Down	8.8	1.1	2	0.2	Down	8.3	1.5	1	0.2	Down	14.6	2.1	0	0.4	Down	11.2	0.2	2	0.3	Down	8	0.7	0	0.2	Up	83.4	1.9	4	2.2	None	42	1.6	4	1.1	Down	14.5	1.5	1	0.4	Down	12.1	1	4
1623573_s_at	Up	730.4	36.4	4	2.6	None	291.9	18.9	4	1	None	345.5	11.1	4	1.2	None	254	16.4	4	0.9	None	334.7	11.6	4	1.2	Up	392.8	13.8	4	1.4	Up	475.5	8.7	4	1.7	Down	51	1.7	4	0.2	Up	389.4	23.7	4	1.4	None	227.6	2	4
1623574_at	Down	3.9	1.9	0	0.2	Down	3.2	0.7	0	0.2	Down	2.5	0.9	0	0.1	Down	6.9	2	0	0.4	Down	5.6	2.6	0	0.3	Down	4.3	0.9	0	0.2	Down	3.4	1.2	0	0.2	Up	227.3	6.5	4	12.1	Down	8.2	2.7	0	0.4	Down	7.5	1.1	0
1623575_at	Up	28.2	4.5	4	9.5	Up	10.4	2.3	4	3.5	Up	22	4.9	3	7.4	None	5.9	1.5	0	2	Up	18.4	2.6	4	6.2	Up	14.1	1.8	3	4.8	None	3.1	0.3	1	1	None	4.9	1.3	2	1.6	Up	34.6	8.2	4	11.6	Up	12.6	2.3	4
1623576_at	None	1.9	0.6	0	0.6	None	2.7	1.3	0	0.9	None	6.9	1.1	0	2.2	None	3.4	1.2	0	1.1	None	2	1.2	0	0.6	None	3.7	1.2	0	1.2	None	2.1	1	0	0.7	None	2.4	0.8	0	0.7	None	7.9	4.2	0	2.5	None	1.2	0.6	0
1623577_at	None	1.9	1.3	0	1.4	None	1.4	0.6	0	1.1	None	0.7	0.1	0	0.6	None	2	0.6	0	1.6	None	0.8	0.1	0	0.6	Up	4.1	1.2	0	3.1	None	0.6	0.1	0	0.4	None	1	0.2	0	0.8	None	2.2	1.1	0	1.7	None	2.6	1.3	0
1623578_at	None	4.4	0.6	1	1.2	None	3.6	1	0	1	None	6.4	2.2	0	1.8	Up	11.8	1.8	0	3.3	None	7	1.6	0	2	Up	5.8	1	0	1.6	None	6	2.3	0	1.7	None	6.8	1.3	1	1.9	None	7.8	2.7	0	2.2	None	6.1	2.9	0
1623579_at	Down	2.6	0.9	0	0.1	Down	2	1	0	0.1	Down	0.5	0.1	0	0	Down	2	0.7	0	0.1	Down	2.9	0.7	0	0.2	Down	0.6	0.1	0	0	Down	2.7	1.1	0	0.1	Up	162.1	8.9	4	8.9	Down	3.8	1.3	0	0.2	Down	2.4	0.9	0
1623580_at	None	2669.6	88.9	4	1.1	None	2444.9	108.5	4	1	Up	2928.8	75.5	4	1.2	None	2406.8	67.6	4	1	Up	2897.4	82.3	4	1.2	Up	2740.5	132.7	4	1.1	None	2546.8	28.8	4	1	None	2961	180.1	4	1.2	None	2686.4	365.9	4	1.1	Up	3259.4	123.7	4
1623581_at	None	3.3	1	0	3.5	None	2.7	0.8	0	2.9	None	1.4	0.6	0	1.5	None	2.3	0.5	0	2.4	None	2.1	0.6	0	2.3	Up	3.8	0.7	0	4.1	None	0.7	0.2	0	0.7	None	2.1	0.8	0	2.2	None	3.2	1.5	1	3.5	Up	3.7	0.7	0
1623582_at	None	126.5	2.7	4	1	Down	52.1	4.2	4	0.4	Down	77.3	2.4	4	0.6	Down	83	4.9	4	0.6	None	155.5	8.1	4	1.2	Down	89.8	2.9	4	0.7	Up	243.5	5.8	4	1.9	Down	62.6	3.7	4	0.5	Up	333.5	10.4	4	2.6	Up	965.8	28.8	4
1623583_at	None	123.6	6.4	4	1	Down	70.9	3.6	4	0.6	Down	77.9	3.2	4	0.6	Down	54.3	4.2	4	0.4	Down	61.2	3.8	4	0.5	Down	96.9	1.8	4	0.8	Up	323.3	4.3	4	2.6	Down	36.7	4.3	4	0.3	None	131.1	6.6	4	1.1	Down	55	2.3	4
1623584_at	Up	724.8	39.4	4	3.8	Up	220.3	5.6	4	1.2	None	190	4.5	4	1	Down	142.7	7.7	4	0.8	None	195.9	3.5	4	1	None	207.7	10.7	4	1.1	Up	338.4	7.3	4	1.8	Down	31.8	1.8	4	0.2	None	198.3	11.4	4	1	Down	174.9	3.7	4
1623585_at	None	9.2	2	1	2.6	None	7.6	1.6	0	2.1	None	4.8	2.2	1	1.4	None	5.1	1.8	0	1.4	None	4.7	1.4	0	1.3	Up	6.4	0.8	0	1.8	None	4.4	0.7	0	1.3	None	1.8	0.6	0	0.5	None	10.6	3	0	3	None	7.8	0.5	0
1623586_a_at	Up	12.5	1.2	4	1.9	None	13.5	2.5	4	2.1	Up	9.9	0.6	2	1.5	None	8.9	1.7	0	1.4	Up	20.8	1.4	4	3.2	None	4.8	0.9	0	0.7	Down	2.4	0.7	0	0.4	None	4.6	1.2	0	0.7	None	10.9	2.5	0	1.7	Down	1.7	0.7	0
1623587_at	Down	3.1	0.7	0	0.1	Down	3.9	1.1	0	0.1	Down	6.5	1.3	0	0.1	Down	1.6	0.7	0	0	Down	5.6	2.3	0	0.1	Down	3.5	0.6	0	0.1	Down	3	0.4	0	0.1	Up	655.6	16.4	4	11.9	Down	10.3	2.8	2	0.2	Down	6.2	0.7	0
1623588_at	None	337.1	8.6	4	0.9	Down	262.3	19.8	4	0.7	None	306.5	11.6	4	0.8	Down	272.5	16.1	4	0.7	Up	475.6	7.1	4	1.3	Up	816	16.6	4	2.2	None	411.3	9.7	4	1.1	Down	106.1	4.2	4	0.3	None	330.9	14.1	4	0.9	Down	146.6	9.9	4
1623589_a_at	Down	4.1	1.6	0	0.1	None	94.9	16.7	4	1.2	Up	264.2	10.6	4	3.3	Down	25.8	1.9	0	0.3	Down	48.7	1.8	2	0.6	Down	6.7	1.5	0	0.1	Down	38.9	5.4	4	0.5	Down	4.8	0.8	0	0.1	Up	206.4	22	4	2.6	Down	11	1	0
1623590_s_at	Down	65.9	2.3	4	0.5	Down	33.7	1.7	4	0.3	Down	29.4	1.2	4	0.2	Down	21.5	2.8	4	0.2	Down	23.7	2.7	4	0.2	Down	21.4	2	4	0.2	Up	272.7	2.1	4	2.2	Up	200.1	3.7	4	1.6	Down	27.6	3.2	4	0.2	Down	30.6	1.8	4
1623591_a_at	Up	711.1	14.7	4	2.1	None	375.4	15.6	4	1.1	None	339.9	9.5	4	1	None	314.6	9.9	4	0.9	Down	293.4	3.1	4	0.9	Up	484.4	11.4	4	1.5	Up	632.9	8.6	4	1.9	Down	151.1	7.8	4	0.5	Up	712.8	12.1	4	2.2	Up	424.7	14.2	4
1623592_at	Up	27.5	2.2	4	7.5	None	5.2	1.9	0	1.4	None	3.3	1.5	0	0.9	None	1.3	0.2	0	0.4	None	1.4	0.2	0	0.4	None	3.7	0.9	0	1	None	0.9	0.2	0	0.2	None	3.9	1.3	1	1.1	None	2	0.9	0	0.5	None	3.5	1.8	1
1623593_at	None	1.7	0.5	0	0.7	None	1	0.4	0	0.4	None	1.7	0.5	0	0.7	None	2.5	1.8	0	1	None	0.6	0.3	0	0.2	None	1.8	0.5	0	0.7	None	1.3	0.6	0	0.5	None	1.4	0.6	0	0.5	None	3.7	1	0	1.4	None	1.8	0.2	0
1623594_at	Up	76.5	3	4	1.8	Up	69.1	3.5	4	1.6	None	35.8	3.3	4	0.8	Down	11.2	1.7	2	0.3	Up	237.3	11.1	4	5.5	Down	7.6	1.5	1	0.2	Down	30.5	3.4	4	0.7	Up	71.4	3	4	1.7	None	61.8	7.1	4	1.4	Down	14.1	2	4
1623595_at	Down	98.4	2	4	0.9	Down	82.4	4.1	4	0.8	None	107.6	3.5	4	1	Down	35.8	4.4	4	0.3	Down	79.2	2.6	4	0.7	Down	49.6	2.8	4	0.5	Up	258.1	2.9	4	2.4	Down	73.7	4.3	4	0.7	Down	40.9	7.1	4	0.4	Down	86.2	5	4
1623596_at	Down	4.2	1.3	1	0.5	Up	14.4	1	2	1.7	None	10.5	1.1	0	1.2	Up	16.8	1.6	0	2	None	9	3.1	2	1.1	None	7.4	1.1	0	0.9	None	4.7	0.8	0	0.5	None	3.4	1.8	0	0.4	None	6.3	2	0	0.7	Down	4.1	0.9	0
1623597_s_at	Up	61.2	1.5	4	16	Up	21.1	2.5	4	5.5	None	4.6	1	0	1.2	None	4.6	1.6	0	1.2	None	2.9	1	1	0.8	None	3.3	0.6	0	0.9	None	2.4	0.6	0	0.6	Up	11.8	0.5	4	3.1	Up	15.5	2.1	0	4.1	None	4.4	0.9	0
1623598_at	None	4.8	1.9	0	1.7	None	1.8	0.9	0	0.6	None	4.4	1	0	1.5	None	1.9	0.2	0	0.7	None	4.6	1.3	0	1.6	Up	3.4	0.2	0	1.2	None	2.6	1	0	0.9	None	0.9	0.2	0	0.3	None	3.7	0.9	0	1.3	None	2.9	1.6	0
1623599_at	Up	265.7	6.9	4	1.3	Up	269.4	7.6	4	1.3	Up	262.1	12.6	4	1.3	Down	95.1	1.5	4	0.5	Up	239.3	5.8	4	1.1	None	195.8	12.3	4	0.9	Up	278.3	6.5	4	1.3	Down	33.6	0.6	4	0.2	None	250.9	20.5	4	1.2	Down	140.5	4.7	4
1623600_at	None	5.4	1.2	1	2.2	None	4.6	1.8	0	1.9	Up	7.7	1.6	0	3.2	Up	9.3	1.2	1	3.8	None	5.9	1.4	0	2.4	Up	6.7	1.6	0	2.8	None	2.4	1.1	0	1	None	5.2	1.4	0	2.2	None	10.4	2.8	0	4.3	None	3.8	1.4	0
1623601_at	Down	2.1	0.4	0	0.2	None	8.8	2.8	3	0.7	None	8.1	1	2	0.7	Up	183.1	38.4	4	14.7	None	9.8	1.4	3	0.8	None	12.9	2	2	1	Down	3	1.1	1	0.2	Down	5.7	0.4	2	0.5	None	13.3	2.5	0	1.1	None	17.8	2	4
1623602_a_at	None	36.9	4.7	4	0.8	Down	26.1	3.9	4	0.5	Down	34.2	1.7	4	0.7	Down	21.3	1.8	4	0.4	Down	24.8	3.2	4	0.5	Down	26.3	1.7	4	0.6	Up	201.4	9.3	4	4.2	Down	23.1	0.8	4	0.5	Down	33.2	2.4	4	0.7	Up	84.5	4.7	4
1623603_at	None	1.8	0.9	0	1	None	2.3	0.7	0	1.3	None	1	0.3	0	0.6	None	1.3	0.9	0	0.8	None	0.5	0.1	0	0.3	Up	2.5	0.4	0	1.5	Down	0.2	0.1	0	0.1	None	1.2	0.4	0	0.7	None	4.2	2.6	0	2.4	None	1.5	1.2	0
1623604_at	Down	3.2	0.8	0	0	Down	11.5	2.1	0	0.1	Down	1.1	0.3	0	0	Down	7.5	1.4	0	0.1	Down	1.7	0.5	0	0	Down	1.5	0.4	0	0	Down	1.4	0.8	0	0	Up	1105.7	44.5	4	9.7	Up	1191.8	49.9	4	10.5	Down	4.3	1.8	0
1623605_a_at	None	599.5	23.5	4	1.1	Up	805.3	46.3	4	1.4	Up	1430.1	73.3	4	2.6	Up	837.2	15.5	4	1.5	Up	950	37.6	4	1.7	Up	924.2	130.9	4	1.7	Down	382.3	9.9	4	0.7	Down	44.6	5.1	4	0.1	Down	101.2	26.2	4	0.2	Up	1282.4	29.2	4
1623606_at	Down	3150.8	53.2	4	0.6	None	5285.9	200.7	4	1.1	Up	7415.4	478.9	4	1.5	Up	6353.8	150.2	4	1.3	Up	5926.1	142	4	1.2	Up	5425.7	96.7	4	1.1	None	4224.1	47.2	4	0.9	Down	1567.9	50.5	4	0.3	Up	10928.6	315.4	4	2.2	Up	6544.3	145.3	4
1623607_at	Up	206.9	5.4	4	1.5	None	123.7	9.4	4	0.9	Down	78.5	2.8	4	0.6	Down	35.8	1.4	4	0.3	None	134.6	4.1	4	1	Down	38.3	3	4	0.3	Up	231.4	4.5	4	1.7	Down	37.7	2.9	4	0.3	Up	4410.7	48.2	4	33	Down	32.6	4	4
1623608_at	None	8.8	1.2	3	1.9	None	4.4	1.1	0	0.9	None	2.5	1.2	0	0.5	None	3.8	0.3	0	0.8	None	2.9	1.6	0	0.6	Down	2.3	0.8	0	0.5	Down	2.4	0.7	0	0.5	Down	1.7	0.6	0	0.4	None	2.5	1	0	0.5	None	2.8	1	0
1623609_at	Down	1.3	0.3	0	0	Down	0.8	0.2	0	0	Down	3.2	0.8	0	0	Down	1.5	0.6	0	0	Down	1.8	0.6	0	0	Down	3.4	0.6	0	0	Down	1.1	0.6	0	0	Up	1115.4	36.7	4	12.4	Down	2.7	1.3	0	0	Down	1	0.3	0
1623610_at	Up	5.6	1.3	1	4.8	None	2.3	1.1	0	2	None	0.9	0.2	0	0.8	None	1.1	0.4	0	1	None	0.7	0.2	0	0.6	Up	2.2	0.3	0	1.9	None	1.5	1	0	1.3	None	2.4	1.2	0	2.1	None	7.1	2.3	0	6.2	None	1.7	1.2	0
1623611_at	None	1.9	0.8	0	0.4	None	2.4	0.8	0	0.5	None	9.7	1.5	0	1.9	None	3.7	0.9	0	0.7	None	5	0.2	0	1	Down	3.1	0.4	0	0.6	None	1.5	0.3	0	0.3	None	9.6	1.1	1	1.9	None	5.3	3.1	0	1.1	None	4.6	1.3	0
1623612_at	Down	3.9	0.7	2	0.1	Up	225.9	18.1	4	3.4	None	96	13.7	4	1.4	Down	3.2	0.3	0	0	None	58.1	9.2	4	0.9	Down	3.7	0.9	0	0.1	Down	2.2	0.7	0	0	Up	538.3	16.2	4	8	Down	5.8	1.7	0	0.1	Down	1	0.6	0
1623613_at	Up	16.4	1.4	4	1.8	None	7.9	0.7	3	0.9	Down	4.2	0.9	0	0.5	None	5.3	1.6	0	0.6	Down	4.4	0.9	0	0.5	Down	4.6	0.8	0	0.5	Down	2.5	0.6	0	0.3	Up	125.3	2	4	13.8	Up	22.7	4.2	3	2.5	None	5.2	1.1	0
1623614_at	None	1.5	0.6	0	0.4	None	0.7	0.1	0	0.2	None	1	0.1	0	0.3	None	2.6	1.6	0	0.7	None	1.7	0.7	0	0.5	Down	1.7	0.3	0	0.5	None	0.9	0.3	0	0.2	None	3.4	0.7	0	1	None	1.5	0.4	0	0.4	None	2.9	1.1	0
1623615_at	Down	84.4	3.4	4	0.6	Down	70.6	5.1	4	0.5	None	123	2.1	4	0.9	Down	78.4	2.6	4	0.6	Down	96.6	3.1	4	0.7	Down	89.7	10.1	4	0.7	Up	310.4	6.2	4	2.3	Down	18.3	4	2	0.1	None	145.5	10.4	4	1.1	Down	60.1	5.4	4
1623616_at	None	0.8	0.5	0	0.8	None	1.3	0.8	0	1.2	None	1.4	0.5	0	1.3	None	3	1.2	0	2.7	None	1.4	0.3	0	1.2	Up	1.6	0.3	0	1.5	None	1.2	0.5	0	1	None	0.9	0.4	0	0.8	None	2.4	1.6	0	2.1	None	1.8	0.9	0
1623617_at	None	6.1	2	0	0.7	None	8.2	2.2	0	0.9	None	11.8	2.3	2	1.3	Up	15.2	0.8	1	1.7	Up	17	2.1	1	1.9	Up	10.5	0.5	0	1.2	None	4.9	0.9	0	0.6	None	7.8	1.6	1	0.9	Up	16.1	2.3	0	1.8	None	13.5	1.3	3
1623618_at	Up	23.3	1.2	4	6.7	None	3.5	1.3	0	1	None	3	1.1	0	0.9	None	4.8	1.9	0	1.4	None	2.6	1.1	0	0.8	None	2.4	0.8	0	0.7	None	1	0.4	0	0.3	None	1.1	0.3	0	0.3	None	1.3	0.3	0	0.4	None	2.4	1.6	0
1623619_at	Up	20.1	1.5	2	2.5	None	9.5	1.7	0	1.2	Up	14.5	1.7	0	1.8	None	6.4	1.6	0	0.8	Up	13.1	1.2	0	1.6	Down	4.5	0.6	0	0.6	None	8.6	0.6	0	1.1	None	6.6	0.7	0	0.8	None	10.3	2.4	0	1.3	None	6.3	2.8	0
1623620_a_at	None	8.2	0.6	4	1.4	Up	24.2	0.7	4	4.1	None	3.7	1	0	0.6	Down	1.9	0.4	0	0.3	None	4.6	1.2	0	0.8	None	6.4	0.9	0	1.1	None	3.9	0.1	0	0.7	Up	55.9	8.2	4	9.6	None	6.5	2.7	0	1.1	None	4.8	2	1
1623621_at	None	2.4	1.2	0	0.7	None	4.7	1.6	0	1.4	None	4.5	1.2	0	1.3	None	3.3	1.5	0	1	None	3.7	2.3	0	1.1	None	4.2	0.5	0	1.2	None	2.2	0.5	0	0.6	None	5.7	1.1	2	1.7	None	7.6	2.1	1	2.2	None	3.5	1.3	0
1623622_a_at	None	3.8	1.1	0	1	None	2.7	0.9	0	0.7	None	1.8	0.5	0	0.5	None	3.4	2.2	0	0.9	None	4.6	1.6	0	1.3	None	4.4	0.8	0	1.2	None	2	0.9	0	0.5	None	2.3	0.7	0	0.6	None	8.6	2.9	0	2.3	None	3.8	1.9	0
1623623_at	None	1.1	0.3	0	1.4	Up	1.6	0.2	0	2	None	2.4	1.3	0	3	Up	2.1	0.4	0	2.6	None	2.8	1.4	0	3.5	Up	3.3	0.6	0	4.2	None	1.6	0.7	0	1.9	None	2	0.6	0	2.5	None	8.7	2.6	0	10.9	None	5.9	2.4	0
1623624_at	Down	15.8	1	4	0.2	None	60.2	5	4	0.9	Up	433.4	26	4	6.6	None	48.1	1.9	4	0.7	None	82.1	4.2	4	1.2	Up	179.5	15.5	4	2.7	None	55.7	3.8	4	0.8	Down	15.9	0.3	4	0.2	Up	181.4	4.3	4	2.7	None	68.2	5	4
1623625_at	None	324.7	8.3	4	1	None	358.5	11	4	1.1	Up	578.4	26.4	4	1.7	Up	546.3	20.1	4	1.6	Up	559	11.4	4	1.6	Up	754.7	28	4	2.2	None	371.8	8.8	4	1.1	Down	172.8	5.4	4	0.5	Up	438.3	8.9	4	1.3	Up	1319.9	8.9	4
1623626_a_at	Up	231.3	2.7	4	1.2	Down	151.4	10.1	4	0.8	Up	291.3	15.2	4	1.5	Down	139	3	4	0.7	None	205.2	3.9	4	1	Down	144.7	4.2	4	0.7	Up	301.1	3.2	4	1.5	Down	32.4	1.2	4	0.2	Down	160.1	8.6	4	0.8	None	233.7	15.3	4
1623627_at	None	1.1	0.5	0	0.4	None	3.3	1.6	0	1.2	None	2.8	0.7	0	1	None	5.2	1.7	0	1.9	None	3.3	1.2	0	1.2	Up	5.2	1.2	0	1.9	None	3.1	1.2	0	1.1	None	2.5	0.5	0	0.9	Up	14.6	0.9	0	5.3	None	1.4	0.1	0
1623628_at	None	2.4	0.5	1	0.9	None	4.3	0.6	0	1.6	None	3.8	1.1	0	1.4	None	4.8	0.6	0	1.8	Up	4.6	0.3	0	1.7	Up	3.2	0.1	0	1.2	None	2.9	0.5	0	1.1	None	0.9	0.4	0	0.3	None	4.1	1.2	0	1.5	None	4.7	1	0
1623629_at	Down	1	0.6	0	0.1	Down	1.5	0.7	0	0.2	None	3.8	1.6	0	0.5	None	2.7	0.7	0	0.4	None	2.2	1.5	0	0.3	Down	1.9	0.4	0	0.3	Down	1	0.5	0	0.1	None	4.7	1.7	1	0.6	Up	1192.5	21.4	4	164.5	None	2.5	1.3	0
1623630_at	None	1.2	0.2	0	0.9	None	2.4	1.5	0	1.7	None	4.7	1.3	0	3.5	None	5.9	1.6	0	4.3	None	4.3	1.7	0	3.2	Up	5.7	0.5	0	4.2	None	2.6	0.7	0	1.9	None	3.1	0.7	0	2.3	None	4.9	1.5	0	3.6	Up	6.4	1.2	0
1623631_at	Up	340.2	5.9	4	1.5	Up	254.8	7.3	4	1.1	Up	272.5	7.2	4	1.2	Up	244.3	3.6	4	1.1	Up	336.1	6.3	4	1.5	Up	441.9	7.5	4	1.9	Up	330.1	8.6	4	1.5	Down	108	4	4	0.5	Up	303.9	15.3	4	1.3	Up	499.1	9.3	4
1623632_s_at	Up	783.4	38.6	4	1.7	None	458.3	14.9	4	1	Up	913.4	35.6	4	2	None	435	19.6	4	0.9	Up	811.3	32.9	4	1.8	Down	229.4	27.7	4	0.5	None	466.1	16.9	4	1	Down	112.7	5.4	4	0.2	Up	1215.5	29.2	4	2.6	Down	68.6	7.5	4
1623633_at	Down	85.8	3	4	0.4	Down	114	6.3	4	0.5	Down	122	4.8	4	0.5	Down	88.3	3.8	4	0.4	Down	85	13.5	4	0.4	Down	119.4	6.8	4	0.5	Up	392.7	7.3	4	1.7	Up	671.4	10.7	4	2.9	None	268	20.4	4	1.2	Up	279.8	5	4
1623634_at	Down	3.7	0.8	0	0	Down	4.7	1.6	1	0	Down	4.2	1.7	0	0	Down	6.4	1.3	0	0	Down	5.1	1.4	0	0	Down	4	0.6	0	0	Down	3.1	1.7	0	0	Up	1651.8	37.4	4	8.8	Down	8.1	1.6	0	0	Down	3.1	1.4	0
1623635_at	None	28.9	6.7	4	0.1	Up	1818.2	276.8	4	6.3	None	18.7	1.5	4	0.1	None	27.8	3.6	4	0.1	None	30	9.4	4	0.1	Down	61.3	17.6	3	0.2	None	3.3	0.6	0	0	None	6.2	0.5	3	0	None	116.6	7.4	4	0.4	None	7.6	1.2	1
1623636_at	Down	3.4	1.1	0	0	Up	1800.5	118.9	4	14.3	Down	0.9	0.1	0	0	Down	4	1.1	0	0	Down	1.3	0.5	0	0	Down	2.2	0.5	0	0	Down	0.8	0.3	0	0	Down	0.9	0.3	0	0	Down	4.1	2.7	0	0	Down	4.3	0.9	0
1623637_s_at	Up	1.5	0.2	0	2.1	None	1.9	1	0	2.7	None	2.5	1.6	0	3.4	None	0.9	0.2	0	1.3	None	0.8	0.1	0	1	Up	1.8	0.1	0	2.4	None	1.3	0.6	0	1.8	None	1.9	1.3	0	2.7	None	0.8	0.1	0	1	None	0.7	0.2	0
1623638_a_at	Up	88.6	5	4	1.5	None	57.3	8.4	4	1	None	46.7	4.5	4	0.8	None	49.1	3.2	0	0.8	None	55.5	2.6	4	0.9	Down	14.2	1.6	2	0.2	Up	83.9	3	4	1.4	Up	121.9	7.8	4	2	Down	36.7	3.8	4	0.6	None	58.9	0.8	4
1623639_at	None	4.6	0.9	1	1.2	None	3.9	1	1	1	None	6.6	1.3	1	1.7	None	4	1.2	0	1	None	5.3	1.4	2	1.3	None	5.1	0.6	1	1.3	None	2.1	0.6	1	0.5	None	3.1	0.9	1	0.8	None	7	2	0	1.8	None	5.2	1.1	0
1623640_at	Up	6.5	0.6	0	2.8	None	4.2	1.5	1	1.8	None	2.6	0.9	0	1.1	None	0.8	0.6	0	0.3	None	4.2	1.3	0	1.8	None	2.9	0.4	0	1.2	None	1.1	0.5	0	0.5	Up	4.6	0.6	0	2	None	6.7	2.2	0	2.8	None	3.8	1.8	0
1623641_at	Up	130.4	4.5	4	1.5	None	109.9	12.6	4	1.3	None	64.6	2.4	4	0.7	Down	37	3.4	4	0.4	None	64.6	2.3	4	0.7	Down	32.1	2.8	4	0.4	None	98.9	4.6	4	1.1	Down	52.6	1.4	4	0.6	None	86.3	6.3	4	1	None	68.5	4.1	4
1623642_at	None	2.1	0.8	0	2.4	None	5	1.7	0	5.9	None	2	1	0	2.3	Up	12.5	2.5	0	14.7	None	4.8	1.6	0	5.6	Up	2.1	0.5	0	2.4	None	1.1	0.3	0	1.3	None	0.7	0	0	0.9	None	2.8	0.7	0	3.3	None	0.8	0.2	0
1623643_s_at	Up	911.1	26.2	4	2.1	Up	1103.3	20.1	4	2.5	Up	1166.1	59.4	4	2.6	Down	113.1	4.4	4	0.3	Up	2148.8	40.2	4	4.8	Up	2375	909.3	4	5.3	Down	60.9	3.5	4	0.1	Up	783.6	16	4	1.8	Down	70.1	10.2	4	0.2	Up	1117.6	125.6	4
1623644_s_at	Down	2901.5	76.9	4	0.7	None	4603	187.1	4	1.1	Up	5758.1	346.3	4	1.4	Up	5179.2	97	4	1.3	None	4714.7	62	4	1.1	Up	6706.5	131.3	4	1.6	Down	3146.8	100.3	4	0.8	Down	1337.7	25.8	4	0.3	Up	9134.6	317.2	4	2.2	None	4434.2	112.5	4
1623645_a_at	Up	73	0.6	4	1.3	None	57	2.6	4	1	Up	63.4	1.4	4	1.1	Down	43.1	2.9	3	0.8	None	41.2	4.9	4	0.7	Down	25.1	1.2	3	0.5	Up	75.6	2.7	4	1.4	Down	33.2	1.8	4	0.6	None	59.2	2	0	1.1	Down	33.1	2.1	4
1623646_at	Up	61.3	2.1	4	3.6	None	19.2	2.8	4	1.1	Down	5.1	1.6	1	0.3	Down	1.3	0.3	0	0.1	Down	2.2	1	0	0.1	Down	2.8	0.9	0	0.2	Down	1.6	0.8	0	0.1	Up	203.8	7.1	4	11.9	Down	4.4	1.9	0	0.3	Down	1	0.2	0
1623647_at	Down	233.9	3.7	4	0.6	Down	172.7	2.8	4	0.4	Down	293.6	10.2	4	0.7	Down	239.4	5.6	4	0.6	Down	212.7	1.4	4	0.5	Down	359.8	7.1	4	0.9	Up	715.2	8.4	4	1.8	Down	152.6	10.7	4	0.4	None	452.8	12.7	4	1.1	Up	582.6	36.4	4
1623648_s_at	None	277.2	5.6	4	0.9	Down	145.5	6.7	4	0.5	Down	209.7	5.2	4	0.7	Up	522.3	16.9	4	1.7	Down	228	7.3	4	0.7	None	324.6	6.9	4	1	None	270.1	7.2	4	0.9	Up	1386.3	44.3	4	4.4	Up	740	20.6	4	2.4	Up	744.2	17	4
1623649_at	None	1.6	0.9	0	0.9	None	1.1	0.3	0	0.6	None	1.1	0.2	0	0.6	None	1.5	0.3	0	0.8	None	1	0.1	0	0.5	None	2.3	0.3	0	1.3	None	3.3	1.3	0	1.8	None	1.1	0.2	0	0.6	None	7.1	1.7	0	3.9	None	4.8	1.3	0
1623650_a_at	None	201.6	4.1	4	1	None	207	9.9	4	1	None	214.1	6.7	4	1	None	231.4	2.2	4	1.1	None	189	4.7	4	0.9	Up	269.6	10.8	4	1.3	Up	387.6	14.5	4	1.8	Down	125.2	4.6	4	0.6	Up	453.7	14.8	4	2.1	Up	407.2	4.4	4
1623651_at	None	2.3	0.8	0	4	None	1.8	0.7	0	3	None	1.4	0.9	0	2.5	None	1.6	0.6	0	2.8	None	1.9	1.1	0	3.2	None	0.8	0.2	0	1.5	None	0.8	0.4	0	1.3	None	1.4	0.5	0	2.3	None	1.2	0.3	0	2	None	0.5	0.1	0
1623652_at	Down	1	0.3	0	0	Down	0.8	0.2	0	0	Down	3.1	1.1	0	0	Down	1.8	0.3	0	0	Down	1.2	0.3	0	0	Down	0.9	0.1	0	0	Down	1.9	1	0	0	Up	1487.6	59.5	4	7.9	Down	4.1	1.7	0	0	Down	1	0.3	0
1623653_at	Down	706.7	13.3	4	0.6	Down	916.3	51.3	4	0.8	None	1121.9	45.5	4	1	Up	3437.5	78.3	4	3	Up	3451.2	86.2	4	3	Up	3706.2	60.5	4	3.2	Down	978.6	20.2	4	0.8	Down	463.8	18.9	4	0.4	Down	770.6	24.7	4	0.7	Up	3032.2	132.6	4
1623654_at	Up	68.2	5.6	4	62	None	6.3	1.7	1	5.7	None	1.8	0.6	0	1.6	None	0.9	0.1	0	0.8	None	2.3	1.2	0	2	None	1.4	0.3	0	1.3	None	1.3	0.5	0	1.2	None	2.1	0.5	0	1.9	None	2.7	1	0	2.5	None	1.5	0.4	0
1623655_at	Down	1232.6	39.3	4	0.3	None	5771.2	172.1	4	1.3	Down	1191.2	174.8	4	0.3	Down	43.6	14.5	4	0	None	2816.5	28.8	4	0.6	Down	898.8	529.3	2	0.2	Down	2686.3	141.2	4	0.6	Down	1.2	0.3	0	0	Down	17.6	4.3	0	0	Down	3.9	2.3	0
1623656_s_at	None	57.3	1.6	4	1.1	Down	36.3	4.7	4	0.7	Up	62.6	2	4	1.2	Down	37.6	3.6	4	0.7	None	48.1	1.9	4	0.9	None	51.9	2.3	4	1	Up	105	3.4	4	2	None	42.6	3.3	4	0.8	Up	99.4	7.9	4	1.9	Up	78.2	2.1	4
1623657_at	None	0.7	0.2	0	0.3	None	0.9	0.2	0	0.4	None	0.6	0.1	0	0.3	None	1.1	0.2	0	0.4	None	0.8	0.1	0	0.3	Down	1.7	0.2	0	0.7	None	0.7	0.2	0	0.3	Up	46.1	4.6	4	19.4	None	3.4	2	0	1.4	None	1.2	0.3	0
1623658_at	Down	1	0.4	0	0.1	None	13.7	1.3	3	0.9	Up	54.1	2.6	4	3.4	Down	1.5	0.1	0	0.1	None	15	1.9	0	0.9	Down	1.8	0.3	0	0.1	Down	1.8	0.7	0	0.1	Down	5	0.8	0	0.3	None	20.9	4.4	2	1.3	Down	1.6	1	0
1623659_at	Down	71.1	8.4	4	0	Up	4046	120.9	4	2.8	Down	596.7	31	4	0.4	Down	1.7	0.3	0	0	Up	5663.1	211.7	4	3.9	Down	1.7	0.3	0	0	Down	1.1	0.3	0	0	Down	106.9	9.8	4	0.1	Down	5.7	2.7	0	0	Down	464.3	66.5	4
1623660_at	Down	4.3	0.4	0	0.1	Down	6.4	1.6	1	0.2	Down	7.8	2.4	1	0.3	Down	6.4	0.9	0	0.2	Down	5.1	1.4	0	0.2	Down	4.2	0.7	0	0.1	Down	1.7	0.6	0	0.1	Up	327.6	10	4	10.8	Down	3.6	1.4	0	0.1	Down	6.1	0.7	0
1623661_at	None	0.8	0.1	0	0.3	None	2.1	0.8	0	0.7	None	3.8	1.2	0	1.3	Up	11.6	1.8	0	3.9	None	1.2	0.3	0	0.4	None	4.3	0.8	0	1.5	None	1.4	0.4	0	0.5	None	2.3	1.1	0	0.8	None	4.4	3.2	0	1.5	None	5.2	1.2	0
1623662_at	Down	2.2	0.5	1	0	Up	70.4	5.3	4	1.5	Up	153.2	4.6	4	3.2	Down	7.1	0.5	1	0.2	Up	75.8	2.7	4	1.6	Down	5.7	0.9	1	0.1	Down	2.7	0.3	0	0.1	None	33.4	3.7	4	0.7	Down	9.3	2.5	0	0.2	Down	5.2	0.8	0
1623663_a_at	Down	5.5	1.3	0	0.1	Down	1.8	0.7	0	0	Down	1.7	0.8	0	0	Down	0.4	0.1	0	0	Down	3.5	0.3	0	0.1	Down	2.4	0.4	0	0	Down	0.8	0.3	0	0	Up	757.3	17.3	4	14.6	Down	2.7	1.4	0	0.1	Down	3.3	0.7	0
1623664_at	Up	162.7	3.5	4	2	None	77.4	3.1	4	0.9	Up	320.3	16.3	4	3.9	Down	54.9	5	4	0.7	Up	125.1	5	4	1.5	Up	96.7	5	4	1.2	Up	147.6	4	4	1.8	Down	52	2.6	4	0.6	Down	43.6	2	4	0.5	Down	57.2	2.3	4
1623665_at	Up	106.5	5	4	12.8	Up	22.7	2.8	1	2.7	None	6.6	0.3	0	0.8	None	4.7	2.2	0	0.6	None	8.6	1.4	0	1	None	7.9	0.9	0	0.9	None	4.6	0.3	0	0.5	Down	4	0.9	0	0.5	None	8.5	2.5	0	1	None	6.3	0.8	0
1623666_at	Down	49.6	1.8	4	0.6	Up	116.7	6.3	4	1.3	Down	48.2	2.8	4	0.5	Down	41.9	3.8	4	0.5	Down	56.1	3.6	4	0.6	Up	2069	393.4	4	23.1	Down	57.6	3.4	4	0.6	None	83.1	3.7	4	0.9	Down	55.5	6.3	4	0.6	Up	321.8	28.4	4
1623667_at	None	3.3	0.9	0	1.4	None	5.5	1.3	1	2.3	None	4.3	0.9	0	1.8	None	1.1	0.4	0	0.5	None	3	0.9	0	1.3	None	2.4	0.6	0	1	None	1.2	0.6	0	0.5	None	0.9	0.7	0	0.4	None	3.3	1.7	0	1.4	None	1.7	0.5	0
1623668_at	None	2.6	1.2	0	2.7	None	0.8	0.1	0	0.8	None	2.5	1.8	0	2.6	None	3.1	1.6	0	3.3	None	1.1	0.2	0	1.1	Up	3.6	0.7	0	3.7	None	2	1	0	2.1	None	4.4	2.2	1	4.6	Up	2.4	0.3	0	2.6	None	3.8	1.5	0
1623669_at	Down	69.2	1.6	4	0.2	Up	2219.4	165.7	4	5.6	Down	37.2	4.8	4	0.1	Down	1.8	0.6	0	0	Down	107.2	12.8	4	0.3	Down	21.3	3.3	3	0.1	Down	1.3	1	0	0	Down	2.8	0.7	0	0	Down	2.6	1.3	0	0	Down	2.3	0.4	0
1623670_at	Up	174.9	1	4	3.5	Up	75	2.5	4	1.5	Down	29.5	1.7	4	0.6	Down	18.1	2.9	3	0.4	Down	27.9	2.7	4	0.6	Down	18.6	0.4	3	0.4	Up	86.8	0.8	4	1.7	Down	38.7	1.2	4	0.8	Down	33.6	1.2	4	0.7	Down	22.9	1.7	4
1623671_at	None	1.9	0.9	0	0.8	Down	0.4	0.1	0	0.2	None	2.2	1.1	0	0.9	None	4.9	1.3	0	2	Down	0.7	0.3	0	0.3	None	2.3	0.4	0	0.9	Down	0.5	0.1	0	0.2	None	0.9	0.5	0	0.4	None	6.4	1.7	0	2.5	Down	0.5	0.1	0
1623672_at	Down	4.1	0.8	0	0.1	Down	3.7	1	0	0.1	Down	3.7	1.5	1	0.1	Down	5.9	1	0	0.1	Down	5.3	0.7	1	0.1	Down	3.5	0.6	0	0.1	Down	2.7	0.9	0	0.1	Up	700.8	14.8	4	14	Down	5.1	1.7	0	0.1	Down	7.1	1.6	2
1623673_at	Up	95.9	1.6	4	1.2	None	63.8	4.6	4	0.8	Down	62.2	4.5	4	0.8	Down	62.3	1.5	4	0.8	None	73.7	2.8	4	1	Up	94.3	3	4	1.2	Up	161.7	2.8	4	2.1	Down	41.7	1.7	4	0.5	None	74	5	4	1	Up	131.4	5.4	4
1623674_at	None	1.1	0.7	0	0.7	None	0.3	0	0	0.2	None	1.9	0.9	0	1.2	None	2.2	0.6	0	1.4	None	0.7	0.1	0	0.5	Down	1	0.3	0	0.7	None	0.8	0.5	0	0.5	None	1.5	0.7	0	1	None	12.6	3.7	0	8.4	None	2.2	0.9	0
1623675_at	Down	14.2	2.3	3	0.5	None	386.3	152.1	4	12.4	Down	10.8	1	0	0.3	Down	8.2	2.8	0	0.3	Down	10.4	4.1	0	0.3	Down	3.7	1.7	0	0.1	Down	3.5	1.2	0	0.1	Down	0.9	0.2	0	0	Down	1.5	0.5	0	0	Up	974.3	295.8	4
1623676_at	None	7.2	1.6	0	1.4	Up	23.6	3.9	4	4.5	None	6.9	2.3	0	1.3	Up	13.6	2.3	0	2.6	None	9.4	1.8	0	1.8	None	3.8	1.4	0	0.7	Down	0.8	0.2	0	0.1	None	4.3	1.8	0	0.8	None	5.5	2.3	0	1.1	None	5.8	1.4	0
1623677_at	None	1.3	0.3	0	1.7	None	1.7	0.9	0	2.2	None	2.5	1.1	0	3.2	Up	8.2	1.8	1	10.5	None	2.4	1.2	0	3.1	Up	2.2	0.2	0	2.8	None	0.5	0.1	0	0.7	None	0.9	0.4	0	1.2	None	3.2	1.9	0	4.1	None	1.5	0.7	0
1623678_at	Down	257.3	8.5	4	0.8	Down	195.3	7.7	4	0.6	Down	219.2	4.1	4	0.7	Down	244.1	8	4	0.8	Up	349.3	7.2	4	1.2	Up	322.9	9.2	4	1.1	Up	438.6	4.2	4	1.4	Down	83.5	5.1	4	0.3	Down	95.7	5.5	4	0.3	Down	136.5	4.9	4
1623679_at	None	12	1.1	4	1	None	11.5	2.5	2	1	None	10.9	2.3	2	0.9	Up	26.1	2.6	3	2.2	Up	19.8	1.4	4	1.6	Up	21.9	1	2	1.8	None	11.7	1.3	2	1	None	8.4	2.1	1	0.7	None	19.3	4.1	2	1.6	Up	21.1	0.7	4
1623680_at	None	0.8	0.1	0	1.7	None	2.7	1.3	0	6.1	None	0.9	0.3	0	2	Up	1.1	0.2	0	2.5	None	0.6	0.1	0	1.3	Up	1.1	0.2	0	2.4	None	0.7	0.1	0	1.6	None	0.7	0.1	0	1.5	None	5.4	3.6	0	11.9	Up	3	0.7	0
1623681_at	Down	2.2	1.3	0	0	Down	1.6	0.4	0	0	Down	3.2	1.5	0	0.1	Down	33.5	4.3	0	0.7	Down	4.4	2	0	0.1	Down	5.2	0.8	0	0.1	Up	101.3	7.9	4	2	Down	2.1	0.9	0	0	Down	4.4	1.9	0	0.1	Down	1.1	0.3	0
1623682_a_at	Up	2531.7	90.1	4	1.6	Up	2851.4	87	4	1.8	Up	1847.3	33.8	4	1.2	Up	2804.2	105.9	4	1.8	Up	2002.3	41.3	4	1.3	Down	915.7	51.1	4	0.6	None	1775.8	39.3	4	1.1	None	1445.1	74.7	4	0.9	None	1511.1	16.7	4	0.9	Up	2228.8	88.7	4
1623683_at	Up	485.6	27.5	4	1.5	Up	488	24.1	4	1.6	None	334.5	18	4	1.1	Up	433.8	8.5	4	1.4	Up	407.5	12.4	4	1.3	Up	348	11.6	4	1.1	Up	427.6	8.6	4	1.4	Down	55	2.3	4	0.2	None	310.2	6.8	4	1	Up	447.1	9.7	4
1623684_at	Up	28	1.5	4	3.5	None	8.5	1.4	1	1.1	Down	3.2	1.2	0	0.4	None	7.3	1.5	1	0.9	None	4.2	1.4	0	0.5	Down	4.3	0.8	0	0.5	None	6.5	0.8	0	0.8	None	7.8	0.8	3	1	None	6.3	2.1	0	0.8	None	6.4	1.7	1
1623685_at	Up	37.7	2.5	3	2.4	None	11	3.1	0	0.7	Down	5.3	2.1	0	0.3	Down	1.4	0.3	0	0.1	Down	5.1	2	0	0.3	Down	3	0.8	0	0.2	None	16.7	3.4	0	1	Up	47.5	3.2	4	3	None	13.7	4.5	0	0.9	Down	1.9	0.3	0
1623686_at	Up	139.9	4.1	4	1.5	None	90	6.3	4	1	None	93.8	4.4	4	1	Down	62.7	5.8	4	0.7	Up	111.2	0.7	4	1.2	None	91.7	3.2	4	1	None	93.5	1.5	4	1	None	107.6	7.8	4	1.2	None	73.8	6.6	4	0.8	Down	59.8	0.5	4
1623687_at	Down	8.9	2.8	2	0.1	None	63.9	3.6	4	0.4	Down	17.8	3.2	2	0.1	Up	2379.9	199.8	4	14.2	Down	16.7	2	3	0.1	Down	14.3	1.1	1	0.1	Down	2.5	0.8	0	0	Down	6.2	1.3	0	0	None	64.8	4.5	4	0.4	Down	12.1	2.3	0
1623688_at	None	113.2	4	4	0.9	Down	60.3	4.2	4	0.5	Down	64.7	2	4	0.5	Down	51.2	3.6	4	0.4	Down	62.3	2.8	4	0.5	Down	33	2.7	4	0.3	Up	269.9	2.7	4	2.2	Down	71.9	5.4	4	0.6	Down	102.1	5.9	4	0.8	Down	80.4	3.9	4
1623689_a_at	Down	3.7	1.1	0	0.1	None	25.3	2.9	4	1	Down	8.2	3.5	0	0.3	None	18.7	1	2	0.7	Down	7.6	1.4	0	0.3	Up	94.6	15.2	4	3.6	Down	1.7	1	0	0.1	Up	264.9	14.4	4	10.2	Down	2.3	0.2	0	0.1	Up	748.2	12.8	4
1623690_at	None	42.3	2.8	4	0.9	Up	73.6	4.2	4	1.5	Up	112.6	7.1	4	2.4	Up	210.4	1.4	4	4.4	Up	680	9.6	4	14.3	Up	144.1	16.3	4	3	Down	20.5	1.5	4	0.4	Down	34.3	2.3	4	0.7	Up	91.4	4	4	1.9	None	36.4	3.9	4
1623691_at	None	2.1	0.6	0	0.6	None	1.6	0.5	0	0.5	None	2.3	1.4	0	0.7	None	2.7	1.1	0	0.8	None	5.2	0.9	0	1.6	None	2.9	0.2	0	0.9	None	1	0.4	0	0.3	Up	54.5	3.7	4	16.6	None	1.4	0.3	0	0.4	None	3.2	1.6	0
1623692_s_at	Down	51.4	6.5	4	0.4	Down	59.9	5	4	0.5	Up	290.1	19.9	4	2.4	Up	378.9	9.4	4	3.1	Up	239.5	9.1	4	2	Up	144.4	9	4	1.2	Up	211.9	9.2	4	1.7	Down	61.7	3.1	4	0.5	None	97.8	6.7	4	0.8	Up	330	14.9	4
1623693_a_at	Up	453.5	18.5	4	2	Up	409.8	20.8	4	1.8	Up	1353.9	33.5	4	6	Down	193.5	3.5	4	0.9	Up	698.7	14.6	4	3.1	Up	256.4	4.4	4	1.1	None	222.9	6.6	4	1	Down	146.9	15.3	4	0.6	Down	104.3	10.9	4	0.5	None	265.7	13.2	4
1623694_at	Down	2.1	1	0	0.1	Down	6.7	1.6	0	0.3	Down	3	1.2	0	0.1	Down	3.3	1.3	0	0.2	Down	4.5	1.6	0	0.2	Down	3.7	1.8	0	0.2	Down	3	0.3	0	0.1	Up	249.6	13.3	4	12.5	Down	6.3	2.5	0	0.3	Down	5.2	2.3	0
1623695_a_at	Down	222.3	1.4	4	0.6	Up	734.6	22	4	2	Down	319.3	6.9	4	0.9	Down	257.3	9.4	4	0.7	Down	289.9	5.7	4	0.8	Down	250.8	9.1	4	0.7	None	372	3.4	4	1	Down	40.2	4.5	4	0.1	Down	262	15.6	4	0.7	Down	216.5	5.6	4
1623696_at	None	3.3	0.7	0	1.2	None	1.7	0.6	0	0.6	None	3.8	1.5	0	1.3	None	1.3	0.2	0	0.5	None	2.5	0.8	0	0.9	Down	1.4	0.1	0	0.5	None	1.3	0.8	0	0.5	Up	49.6	4.8	4	17.7	None	3.2	1.6	0	1.1	None	3.1	2.1	0
1623697_s_at	None	4.8	1	1	1.6	None	5.5	0.7	0	1.8	None	4.3	1.9	0	1.5	None	3.5	1.3	0	1.2	None	3.5	0.7	1	1.2	Up	6.6	0.9	2	2.2	None	3.6	0.3	1	1.2	None	6.1	1.1	2	2.1	Up	7.1	0.9	2	2.4	Up	33.8	5.3	4
1623698_s_at	Up	683	10.1	4	2.2	Up	402.4	19.7	4	1.3	None	347.3	6.5	4	1.1	Down	268.8	10.7	4	0.9	None	343	5.9	4	1.1	Down	190.4	3.7	4	0.6	None	287.6	4.9	4	0.9	Up	539.5	11.5	4	1.7	Up	642.1	28.6	4	2	Down	185.1	4.1	4
1623699_a_at	None	747.1	61	4	1.5	Down	90.6	16.9	4	0.2	Down	46.1	8.1	4	0.1	Down	30.1	1.9	4	0.1	Down	32.6	1.8	4	0.1	Down	26.6	2.4	4	0.1	Down	40.3	3.8	4	0.1	Up	3456.9	208.6	4	7.1	Down	319.6	22.8	4	0.7	Down	128.6	11.2	4
1623700_at	None	3.7	1.1	0	4.5	None	1.6	0.4	0	1.9	None	1.9	0.7	0	2.3	None	1	0.3	0	1.2	None	1	0.3	0	1.2	Up	1.5	0.3	0	1.8	None	0.8	0.1	0	0.9	Up	10	1.8	4	12.1	None	0.9	0.2	0	1.1	None	1.8	0.9	0
1623701_at	Up	23.4	2.2	4	4.9	None	7.4	2.6	0	1.5	None	8.5	2	0	1.8	None	9.1	1.1	0	1.9	None	6.5	2.4	0	1.4	None	5.1	1.3	0	1.1	None	2.5	1	0	0.5	None	5.2	1.5	0	1.1	None	5.9	2.9	0	1.2	None	6.6	2.2	0
1623702_at	Down	267.8	5.8	4	0.4	Down	212.5	11.5	4	0.3	Down	249.1	9	4	0.4	Down	257.9	13.1	4	0.4	Down	271.4	3	4	0.4	Down	220.3	10.5	4	0.4	Up	1044.4	6.6	4	1.7	Down	465.7	3.3	4	0.7	Down	504.5	21.7	4	0.8	Down	243.2	15.2	4
1623703_at	None	5.8	2.1	0	1.3	None	4.7	1.4	0	1.1	None	8.6	1.9	1	2	None	3.4	1.9	0	0.8	None	6.4	1.6	0	1.5	Up	6.5	0.3	0	1.5	None	3.8	1	0	0.9	None	4.7	1.2	0	1.1	None	8	1.9	0	1.9	None	6.1	2.1	0
1623704_at	Up	1011.2	15.2	4	1.6	Up	1043.6	68.4	4	1.7	Up	1053.7	12.5	4	1.7	None	639.5	6	4	1	Up	1076.5	29.8	4	1.7	Down	321.2	2.9	4	0.5	Down	391.9	13.7	4	0.6	Down	96.4	8.1	4	0.2	Up	1517.9	29.1	4	2.5	Down	278.3	8.1	4
1623705_at	None	1.9	0.8	0	1.6	None	1.7	0.7	0	1.4	None	3.1	1	0	2.6	None	0.7	0.2	0	0.5	None	3.8	1.1	0	3.1	None	2.7	1	0	2.3	None	0.5	0.2	0	0.4	None	1.9	0.8	0	1.5	None	2.7	1.3	0	2.2	None	3.2	1.1	0
1623706_at	Down	18.9	1	4	0.1	None	319.6	18.7	4	0.9	Up	964.5	26.9	4	2.7	None	378	36.6	4	1	Up	2010.9	68.2	4	5.6	Up	5433.3	212.6	4	15	Down	1.8	1.1	0	0	Down	4.7	0.7	0	0	None	394	54.2	4	1.1	None	257	93.1	4
1623707_a_at	Down	1.2	0.4	0	0	Down	1.6	0.8	0	0	Down	1.8	0.6	0	0	Down	1.2	0.5	0	0	Down	3.7	0.5	1	0	Down	3.9	1.1	0	0	Down	1	0.3	0	0	Up	1999.3	81.5	4	7.8	Down	6.1	2.4	1	0	Down	5.1	1.3	1
1623708_at	Up	196.4	4.3	4	1.2	None	147	7	4	0.9	Up	272.5	13.2	4	1.7	None	199.8	9.1	4	1.2	Up	241.2	5.2	4	1.5	Down	57.2	1.6	4	0.4	None	198	14.5	4	1.2	Up	272.8	5.8	4	1.7	Up	203	9	4	1.3	Up	246.1	15.8	4
1623709_at	Down	1.4	0.4	0	0.2	Up	13.5	1.4	4	1.7	Up	17.8	0.3	4	2.2	None	7.2	1.7	0	0.9	None	13	3.1	3	1.6	Down	3	0.7	0	0.4	Down	2.9	0.8	0	0.4	Down	4.4	0.9	0	0.5	Up	70.4	1.5	4	8.7	None	4.4	1.9	0
1623710_at	Down	2.7	1.1	0	0.5	None	3.2	2	0	0.7	None	5.2	1.3	0	1.1	None	9.2	1.7	0	1.9	None	2.8	1.5	0	0.6	None	4.4	0.8	0	0.9	None	3.2	1	0	0.6	None	5.7	1.2	0	1.2	None	8.3	2.4	0	1.7	None	4.5	1.2	0
1623711_at	None	0.8	0.2	0	0.2	None	4.4	1.8	0	1	None	1.1	0.1	0	0.3	None	5	1.3	0	1.2	None	4.5	1.4	0	1.1	Up	6.1	0.4	0	1.4	None	4.8	0.3	0	1.1	None	1.6	0.3	0	0.4	None	7.7	2.8	1	1.8	Up	8.3	0.7	0
1623712_at	Up	312.3	2.6	4	12.2	Up	76	2.2	4	3	Up	48.4	2.5	4	1.9	None	19.7	1.8	0	0.8	None	29.1	2.4	4	1.1	Down	7.6	1.3	0	0.3	Down	4.4	0.6	0	0.2	Down	3.7	1	0	0.1	Up	72.1	7.5	4	2.8	Down	6.5	4.1	1
1623713_at	None	1.9	1.1	1	0.5	None	1.5	0.5	0	0.4	None	8.2	1.8	2	2.1	None	1.7	0.5	0	0.4	None	2	1	0	0.5	None	3.3	0.7	0	0.8	None	1.4	0.5	0	0.3	None	3.6	1	1	0.9	None	5.5	2.3	2	1.4	None	2.4	1.1	0
1623714_at	None	19.1	1.2	4	1.1	Down	7.5	2.1	0	0.5	Up	38.1	5.3	4	2.3	Up	35.3	2	2	2.1	None	16.2	0.9	1	1	Up	979.6	125.9	4	58.7	Down	0.8	0.2	0	0	Down	5.7	1.7	0	0.3	None	13.9	2.6	1	0.8	Up	94.6	4.3	4
1623715_at	Up	191.9	2.7	4	1.5	Down	84.5	6.5	4	0.6	Down	90.9	5.9	4	0.7	Down	68.2	2	4	0.5	Down	93.5	1	4	0.7	Up	144	4.4	4	1.1	Up	271.8	2.8	4	2.1	Down	78.1	3.2	4	0.6	Down	67.6	3.3	4	0.5	Down	36.5	3.7	4
1623716_at	Down	371.5	8.2	4	0.8	Down	207	16.1	4	0.5	Up	553.9	11	4	1.3	Up	1215.1	15.4	4	2.7	Up	510.9	9.3	4	1.2	Up	722.7	15.3	4	1.6	Up	545.1	6.9	4	1.2	Down	156	7.2	4	0.4	None	422.1	14	4	1	Up	747.1	7	4
1623717_at	Down	3.9	0.3	0	0.1	Down	3.2	1.5	1	0.1	Down	5.7	1.6	1	0.2	Down	5.6	1.1	1	0.2	Down	4.5	1.3	1	0.1	Down	4.7	0.4	0	0.1	Down	1.9	1	0	0.1	Up	420.3	21	4	12.1	Down	6.4	1.8	0	0.2	Down	2.6	1	0
1623718_at	None	0.7	0.1	0	0.9	None	0.9	0.2	0	1.1	None	2.8	1.1	0	3.4	None	1.5	0.6	0	1.8	None	1	0.2	0	1.2	Up	1.4	0.1	0	1.6	None	0.9	0.2	0	1	None	1.6	0.4	0	1.9	None	1.4	0.2	0	1.7	None	1.1	0.3	0
1623719_at	Up	5.9	1.1	1	3.9	None	0.7	0.5	0	0.5	None	3.4	0.9	0	2.2	None	1.4	0.9	0	0.9	None	1.8	0.3	0	1.2	Up	2.9	0.5	0	1.9	None	0.6	0.3	0	0.4	None	1.3	0.6	0	0.9	None	4.4	1.3	0	2.9	None	2.2	0.7	0
1623720_at	None	3.1	1.1	0	0.7	None	2.9	0.6	0	0.6	None	7.4	1.3	1	1.6	Up	9.3	1.3	1	2	None	6.9	1	1	1.5	Up	6.5	0.2	0	1.4	None	2.4	0.6	0	0.5	Down	1.6	0.9	0	0.3	Up	11.6	1.2	1	2.5	None	5.4	1.1	0
1623721_at	None	0.8	0.1	0	0.6	None	1.2	0.4	0	1	None	4.1	1.5	0	3.3	Up	2.1	0.2	0	1.7	None	2.6	0.9	0	2.1	None	1.2	0.2	0	1	None	1.8	0.5	0	1.4	None	1	0.3	0	0.8	None	2.2	0.6	0	1.7	None	1.2	0.2	0
1623722_at	Up	249.2	5.3	4	1.3	Down	96.1	10.4	4	0.5	Down	66.4	5.9	4	0.3	Down	31.6	3.4	4	0.2	Down	84.7	3.9	4	0.4	Down	37.7	0.8	4	0.2	Up	529.7	5.6	4	2.7	Up	369	10.5	4	1.9	None	231.6	11.7	4	1.2	Down	59.1	4.4	4
1623723_at	None	6.6	1.7	2	4	None	3.8	1	0	2.3	None	5.4	1.8	1	3.2	None	4.3	1.4	1	2.6	Up	5.3	1	0	3.2	Up	5.5	0.9	0	3.3	None	2.5	0.7	0	1.5	None	0.6	0.3	0	0.4	None	6.9	2.4	0	4.2	None	3.5	1.3	0
1623724_at	Down	71.3	1.4	4	0.6	None	93.9	5.3	4	0.8	None	120.2	7.7	4	1	None	113.4	7.3	4	1	None	96.7	4.6	4	0.8	Down	84.8	9.5	4	0.7	Up	171	5.4	4	1.5	Down	29.8	1.6	4	0.3	Up	197.7	14.4	4	1.7	Down	64	1.3	4
1623725_at	Down	17.5	0.4	3	0.6	Down	20.5	1.6	1	0.7	None	19.8	3.8	0	0.7	None	26.1	2.5	2	1	Down	20.8	1.1	0	0.8	Down	16.4	3.3	1	0.6	None	36.6	3.4	4	1.3	None	23.9	2.1	3	0.9	None	36.5	3.5	4	1.3	None	30.4	1.9	4
1623726_at	None	65.6	3.2	4	0.9	Down	42.4	1.3	4	0.6	Down	54.2	1.8	4	0.7	Down	35.6	1.3	4	0.5	Down	43.1	1.2	4	0.6	Down	30.1	2.6	4	0.4	Up	159.3	4.7	4	2.1	Down	34.6	1	4	0.5	Down	47.2	1.3	4	0.6	Down	31.9	1	4
1623727_at	None	2.9	0.3	0	1	None	5.4	1.2	0	1.9	None	3.8	1.1	0	1.3	None	6.3	2.1	0	2.2	None	2.9	1	0	1	Down	2.2	0.1	0	0.8	None	2.6	0.4	0	0.9	None	1.1	0.6	0	0.4	None	5	1.4	0	1.8	None	2.6	1	0
1623728_at	None	41.1	2.5	4	0.8	Down	35.4	2.2	4	0.7	Up	72.1	4.2	4	1.4	Down	29	1.7	4	0.6	Down	42.3	1.7	4	0.8	Down	34.4	2.3	4	0.7	Up	119.8	1.1	4	2.4	Down	7.6	0.4	2	0.2	None	55.7	3.7	4	1.1	Up	91	2.2	4
1623729_at	Up	39.7	1.8	4	28.9	Up	12.3	1.2	0	8.9	None	1.4	0.3	0	1	None	0.9	0.2	0	0.6	None	3	1.4	0	2.2	None	1.3	0.3	0	0.9	None	1	0.3	0	0.7	None	2.8	0.7	0	2	None	5.7	2.8	0	4.1	None	1.9	0.9	0
1623730_at	None	2.4	0.8	0	0.6	None	4.5	1.3	0	1.1	None	3.5	1.6	0	0.9	None	2.8	1	0	0.7	None	3.8	1.9	0	1	Down	2	0.3	0	0.5	None	2.3	0.7	0	0.6	None	3.9	1.4	1	1	None	5.5	2.8	0	1.4	None	3.9	1	0
1623731_at	Down	10.4	1.4	4	0.3	Down	13.3	1.2	4	0.4	Down	2.7	0.7	0	0.1	Down	3.8	1.2	0	0.1	Down	13.4	1.6	4	0.4	Down	6.7	1.4	0	0.2	Up	90.9	2.3	4	2.5	Down	5.5	0.9	2	0.2	Down	11.9	3.5	1	0.3	Down	6.7	0.5	0
1623732_at	Down	8.3	0.9	0	0	Down	4.1	1.1	0	0	Down	5.4	1.5	0	0	Up	2477.3	362.5	4	14.4	None	229.6	45.4	4	1.3	Down	7.8	1.4	0	0	Down	4.1	0.4	0	0	Down	3.2	1	0	0	Down	2.6	0.6	0	0	Down	4.8	1.8	0
1623733_at	Down	130.6	2.4	4	0.5	Down	193.2	10.3	4	0.7	None	239.9	4.8	4	0.9	Down	164.4	8.9	4	0.6	None	221	8.9	4	0.9	Up	323.3	15.1	4	1.3	Up	342.4	5.2	4	1.3	Down	35.9	3.3	4	0.1	Up	385.1	15.6	4	1.5	Down	136.3	4.9	4
1623734_at	None	3.5	0.9	0	2.3	None	2.3	1	0	1.5	None	4.4	2.1	0	2.9	None	4.4	1.8	0	2.9	None	1.2	0.3	0	0.8	None	2.6	0.6	0	1.7	None	1.7	1.1	0	1.1	None	1.7	0.6	0	1.1	None	4.2	3	0	2.8	None	1.2	0.3	0
1623735_at	None	3.3	1.3	0	0.8	None	2.3	0.3	0	0.5	None	1.7	1.1	0	0.4	None	1.6	0.1	0	0.4	None	2.3	0.9	0	0.5	Down	2.4	0.3	0	0.6	None	3.1	0.9	0	0.7	None	2	0.7	0	0.5	None	1.2	0.2	0	0.3	None	1.1	0.3	0
1623736_at	Up	93.6	5.8	4	4.2	Up	56	7.6	4	2.5	None	11	0.9	3	0.5	None	10.6	0.9	3	0.5	None	25.5	1.6	4	1.1	Down	12.5	0.7	3	0.6	Down	1.4	0.4	0	0.1	Down	2.8	0.9	1	0.1	Down	8.1	0.8	0	0.4	Down	5.1	2.3	0
1623737_a_at	Up	793.6	3.4	4	2.5	Up	586.7	25.4	4	1.9	Up	438.3	14.3	4	1.4	Down	234.9	2.4	4	0.8	Up	399.1	9.3	4	1.3	Up	443	14.9	4	1.4	Up	367.1	1.5	4	1.2	Up	689.1	8.4	4	2.2	None	316.7	18.4	4	1	Up	693.4	14.6	4
1623738_at	None	3.9	0.2	0	1	None	3	1.6	0	0.8	None	6	1.2	0	1.6	None	8.7	2.8	0	2.3	None	7.8	0.9	0	2.1	Up	6.9	0.5	0	1.9	None	2.9	1	0	0.8	None	3.2	1.3	0	0.8	None	8.8	3	1	2.4	Up	8.7	0.7	1
1623739_at	Down	671.5	13	4	0.5	None	1222.6	34.1	4	0.9	None	1351.4	33.3	4	1	Down	841.5	25.8	4	0.6	Down	1146.3	22.3	4	0.9	None	1262.1	36	4	1	None	1484.9	43.3	4	1.1	Down	620.2	14.6	4	0.5	Up	1587.6	39.2	4	1.2	Down	861.6	34	4
1623740_at	None	13.5	1.7	4	0.9	Down	8.4	0.9	0	0.5	None	13.2	2.1	1	0.8	Up	25.8	2.5	4	1.6	None	13.3	1.7	2	0.8	Down	6.8	0.6	0	0.4	None	12.5	1.8	1	0.8	Up	40.1	1.2	4	2.5	Up	177.2	11.7	4	11.2	Down	5.9	1	0
1623741_at	Up	44.7	1.3	4	6.8	Up	22.6	2.2	4	3.5	None	4.3	0.7	0	0.7	None	7.3	1.1	1	1.1	None	10.2	1.3	0	1.6	Down	3.9	0.4	0	0.6	None	2.4	0.7	0	0.4	None	6	1.4	1	0.9	None	8	2	1	1.2	None	4	1.3	0
1623742_at	Down	46.4	1.4	4	0.6	Down	36.5	2	4	0.4	Down	36.7	2	4	0.4	Down	39.9	2.7	4	0.5	Down	36.7	2.1	4	0.4	Down	29.7	1.7	4	0.4	Up	208.5	9	4	2.5	Down	29.5	1.9	4	0.4	None	94.9	3.7	4	1.1	Down	44.1	2.8	4
1623743_at	Up	158.3	6	4	3.7	Up	101.7	7.3	4	2.4	None	51.3	3.6	4	1.2	Up	84	5.1	4	2	Up	234.7	5.1	4	5.5	Up	93.2	14.5	4	2.2	Down	10.9	1.1	4	0.3	Up	79.7	5.3	4	1.9	Up	67.1	5	4	1.6	Down	16.5	0.5	4
1623744_at	Down	0.9	0.4	0	0	Down	6.4	0.5	0	0.3	Down	7	1.2	0	0.4	Up	213.9	21.3	4	11.4	Up	52.4	7.9	4	2.8	Up	254.3	26.6	4	13.6	Down	0.8	0.4	0	0	Down	0.5	0.1	0	0	Down	8.5	2.3	1	0.5	None	15.6	2.5	2
1623745_at	Down	1.2	0.4	0	0	Down	1.8	0.8	0	0	Down	4.1	1.2	0	0.1	Down	3.1	0.4	0	0.1	Down	1.1	0.4	0	0	Down	2.2	0.1	0	0.1	Down	1.8	1.6	0	0	Up	666.4	18.4	4	16.4	Down	2	1	0	0	Down	0.9	0.3	0
1623746_a_at	Up	234.7	5	4	10.9	Up	71.9	1.4	4	3.3	None	27.3	4.1	3	1.3	Down	10.1	1.5	0	0.5	Down	4.6	1.2	0	0.2	Down	3.3	0.8	0	0.2	Down	5.7	0.5	1	0.3	Up	195.3	1.9	4	9.1	Down	3.7	1	0	0.2	Down	3	1.2	0
1623747_at	Up	994	18.6	4	38	Up	418.1	8.8	4	16	Down	7.9	1.2	1	0.3	Down	1.8	0.8	0	0.1	Down	10	2.2	0	0.4	Down	1.4	0.8	0	0.1	Down	0.4	0.1	0	0	Down	2.4	0.4	0	0.1	Down	6.2	2.1	0	0.2	Down	2.2	0.9	0
1623748_at	None	2	0.9	0	1.1	None	2.9	1.4	0	1.6	None	1.1	0.1	0	0.6	None	2.2	1.2	0	1.2	None	3.7	2	0	2	None	1.7	0.4	0	0.9	None	1.2	0.7	0	0.7	None	1.4	0.3	0	0.7	None	2.7	0.7	0	1.4	None	0.8	0.1	0
1623749_at	None	10	3	0	1	None	11.6	1.1	0	1.2	None	15	1.8	0	1.5	Up	30	3.6	0	3	None	21.5	4.3	0	2.1	Up	12.7	0.2	0	1.3	None	10.5	2.1	1	1	Down	3.8	1.3	0	0.4	None	16.7	7.8	1	1.7	None	8.7	2.3	0
1623750_at	None	2.2	1.4	0	0.5	None	5.1	1.2	0	1.1	None	3.2	1.3	0	0.7	None	4.1	1.8	0	0.9	None	3.6	1.4	0	0.8	Down	2.4	0.4	0	0.5	None	1.7	1.3	0	0.4	Up	15.8	0.8	4	3.5	None	5.5	2.7	0	1.2	None	2.2	0.9	0
1623751_at	None	2.9	0.9	0	1.1	None	5.1	1.2	1	1.9	None	3.3	0.6	0	1.2	None	4.9	1.5	0	1.8	None	2	0.8	0	0.7	None	2.5	0.3	0	0.9	None	1.8	0.5	0	0.7	None	0.8	0.3	0	0.3	Up	8.3	1.8	1	3	None	1.8	1	0
1623752_at	None	0.5	0.1	0	0.3	None	0.9	0.2	0	0.7	None	1.1	0.4	0	0.8	None	1.9	0.1	0	1.4	None	2	0.7	0	1.5	Down	0.8	0	0	0.6	None	0.8	0.1	0	0.6	None	5.3	2	0	4	None	3.5	1	0	2.7	None	1.1	0.2	0
1623753_at	Down	26.2	1.9	4	0.7	Up	107.9	4.2	4	3	Up	314.3	3.5	4	8.8	Down	6.4	1.7	1	0.2	Up	193.1	2.3	4	5.4	Down	7.1	1.4	0	0.2	Down	1.1	0.3	0	0	None	32.4	1.5	4	0.9	Down	5.3	3.6	0	0.1	Down	3	2.2	0
1623754_s_at	Down	3019.6	90.4	4	0.7	None	4683.5	222.3	4	1.1	Up	6206.3	367.5	4	1.5	Up	5590.9	112.5	4	1.3	Up	5092.1	103.3	4	1.2	Up	6106.1	104.4	4	1.5	None	3549.5	65.4	4	0.8	Down	1593.4	23.5	4	0.4	Up	9504.1	270.5	4	2.3	Up	5269.6	77.2	4
1623755_at	Up	656	12.3	4	23.2	Up	117.4	6.6	4	4.2	Up	73.5	4.5	4	2.6	Down	6.4	1.1	1	0.2	Up	35.4	2.3	4	1.3	Down	9.8	3.3	2	0.3	None	28.5	3.6	4	1	Down	3.7	0.9	0	0.1	Down	12.6	1.6	3	0.4	Down	3.9	0.6	0
1623756_at	Down	4.4	0.3	1	0	Down	5.3	1.3	1	0	Down	5.8	1.9	1	0	Down	14.9	1.8	3	0.1	Down	13.4	5.8	3	0.1	Down	11.3	1	2	0.1	Down	5.9	2	1	0	Down	4.9	1.5	0	0	Down	14	4.4	1	0.1	Down	9.7	1.2	1
1623757_at	Down	6.2	1	0	0.2	None	50.9	7.4	4	1.2	Down	5	1.3	0	0.1	Up	463.1	19.9	4	11.3	Down	11.1	0.5	0	0.3	Down	7.2	0.9	0	0.2	Down	2.7	1.1	0	0.1	Down	2.3	0.9	0	0.1	Down	6.1	5	0	0.1	Down	5.6	1.7	0
1623758_at	None	62.8	2.3	4	1.3	Down	25.2	1.3	4	0.5	None	33.3	1.4	4	0.7	Down	29.7	2.6	4	0.6	Down	31	3.4	4	0.6	Down	27.6	1.2	3	0.6	Up	80.1	3.1	4	1.6	Up	69.9	1.4	4	1.4	None	35.2	3.5	4	0.7	None	34.4	2.6	4
1623759_at	Down	3.3	1.1	0	0	Down	8.6	0.8	3	0	Down	4.2	1.4	0	0	Down	6.1	4.9	1	0	Down	34.8	4.1	4	0.1	Down	6.7	1.1	0	0	Down	2.2	0.6	0	0	Down	9.6	1	4	0	Down	4.4	1.3	0	0	Down	9.9	1.9	0
1623760_at	Up	11.2	1.2	4	2.7	None	3.8	1.2	0	0.9	None	2.3	0.7	0	0.5	None	1.4	0.3	0	0.3	None	3.9	1.2	0	0.9	Up	24.9	3.8	4	5.9	None	1.8	0.8	0	0.4	None	3.1	0.8	1	0.7	Up	15.8	1.4	0	3.8	None	3.7	1.5	0
1623761_at	Down	3.1	1.1	0	0	Down	79.4	9.1	4	0.2	Down	9.3	3.3	0	0	Up	3668.3	19.2	4	8.3	Up	878.7	26.8	4	2	None	434.3	92	4	1	Down	62.6	3.7	4	0.1	Down	160.1	4.7	4	0.4	Down	170.8	41.1	4	0.4	None	335.9	22.5	4
1623762_at	Up	255.7	1.4	4	1.4	None	205.6	4.8	4	1.1	Up	425.3	17.5	4	2.3	Up	450.3	16.7	4	2.4	Up	254.3	6.6	4	1.4	Up	395	13.5	4	2.1	Up	313.2	6.9	4	1.7	None	174.9	7.4	4	0.9	None	161.6	3.2	4	0.9	Up	306.5	12.8	4
1623763_at	Up	317.6	20.2	4	33.5	Up	70.5	9	4	7.4	Down	0.8	0.1	0	0.1	None	3.4	2.2	0	0.4	Down	1.1	0.2	0	0.1	Down	1.1	0.1	0	0.1	Down	1.1	0.6	0	0.1	Down	2.3	0.7	0	0.2	None	3.7	2.3	0	0.4	Down	0.6	0.2	0
1623764_at	None	3.2	0.9	0	2.4	None	2.9	0.7	0	2.1	Up	5.7	1.2	0	4.2	None	4.7	1.3	0	3.4	None	2.1	0.9	0	1.6	Up	3.7	0.7	0	2.8	None	1.9	0.6	0	1.4	None	2.5	0.9	0	1.8	Up	7.2	1.7	1	5.3	None	4.2	1.3	0
1623765_at	Up	4.2	0.6	0	2.5	None	4.9	1.8	1	3	Up	6.9	0.9	2	4.2	Up	4.8	0.7	0	2.9	None	4.5	1.1	1	2.7	Up	4.6	0.5	0	2.8	None	3.8	1.2	0	2.3	None	1.7	0.6	0	1	None	4.9	1.6	0	3	None	3.8	0.7	0
1623766_at	Down	3.9	1.5	0	0.3	Down	1.4	0.5	0	0.1	Down	1.6	0.5	0	0.1	Down	2.3	0.7	0	0.2	Down	1.8	0.4	0	0.2	Down	2.3	0.6	0	0.2	Down	0.5	0.1	0	0	Up	177.3	4.2	4	14.8	Down	2.1	0.3	0	0.2	Down	1.2	0.2	0
1623767_at	Up	164.6	5.7	4	3.5	Up	216.7	15.4	4	4.6	Up	425	22.2	4	9.1	Down	7.2	2.3	0	0.2	Up	166.1	3.4	4	3.5	Down	10	1.1	0	0.2	Down	5.6	1.9	0	0.1	None	42.3	1.8	4	0.9	Down	8.4	4.4	1	0.2	Down	9.7	1.6	0
1623768_at	None	0.9	0.3	0	0.7	None	1.8	0.6	0	1.4	None	3.3	2.1	1	2.5	None	0.8	0.4	0	0.6	None	2	0.6	0	1.5	Up	3	0.4	0	2.3	None	1.7	0.8	0	1.3	None	1.3	0.4	0	1	None	1.7	0.6	0	1.3	None	1.5	0.5	0
1623769_at	Down	41.4	1.3	4	0.2	Up	598.9	70.1	4	2.3	Down	107.3	7.2	4	0.4	Down	190.4	19	4	0.7	None	264.8	12.3	4	1	Up	2015.5	140.6	4	7.6	Down	97.1	5.5	4	0.4	Down	18.2	1.4	4	0.1	Down	39.8	3.2	2	0.1	Up	379.5	27.8	4
1623770_at	Down	35.2	2.8	4	0.1	None	198.8	27.6	4	0.8	Down	54.7	3.4	4	0.2	Down	18.1	1.5	4	0.1	Down	41.8	1.1	4	0.2	Up	1399.8	153.2	4	5.4	Down	71.5	3.5	4	0.3	Down	7.6	1.4	3	0	Down	5.2	2.3	1	0	Down	23.5	1.1	4
1623771_at	None	331.1	9.7	4	1.1	Up	437.7	15.1	4	1.4	Up	441.9	6.3	4	1.4	Up	610.6	17.7	4	2	Up	410.8	8.5	4	1.3	Up	346.9	17	4	1.1	None	305.3	6.6	4	1	Down	114.2	2.9	4	0.4	Up	2034.2	89	4	6.6	Up	535.4	10.4	4
1623772_a_at	Down	13.8	0.8	4	0.6	Up	28.4	1.2	4	1.2	Up	235.7	22	4	10.1	Up	118.5	2.7	4	5.1	Up	78.1	0.9	4	3.3	Down	12.3	0.7	4	0.5	Down	13.2	0.6	4	0.6	Up	28.8	1	4	1.2	None	17.1	3	3	0.7	Up	84.3	4	4
1623773_at	None	6.5	1.6	0	1	Up	24.8	2.5	4	3.8	Up	19.6	1.1	3	3	None	3	1.7	0	0.5	Up	26.1	1.8	4	4	Down	2.9	1	0	0.4	Down	1.6	1	0	0.2	None	7.8	1	1	1.2	None	4.8	2.4	0	0.7	Down	2.4	1.2	0
1623774_at	None	1	0.5	0	2.4	None	0.7	0.2	0	1.8	None	1.7	0.9	0	4.3	None	1.5	0.4	0	3.8	None	0.8	0.2	0	1.9	Up	3.5	0.9	0	8.7	None	0.8	0.4	0	1.9	None	0.6	0.1	0	1.4	None	1.7	0.5	0	4.3	None	2.3	1.3	0
1623775_at	None	2.9	0.6	0	0.5	None	3.7	1.5	0	0.6	None	6	1.2	0	0.9	Up	123.9	8.7	4	19.3	None	5.7	0.7	0	0.9	None	8.5	1.4	1	1.3	None	1.8	0.8	0	0.3	None	2.9	1	0	0.4	None	15.3	5.4	1	2.4	None	6.2	1.2	0
1623776_s_at	Down	21.2	1.7	4	0.3	Up	119.1	4.6	4	1.8	Up	325	12.4	4	4.8	None	89.9	4.1	4	1.3	Up	106.7	0.9	4	1.6	None	140.1	66.7	4	2.1	Down	9.9	0.3	4	0.1	Down	1.7	0.6	0	0	Down	8.8	1.1	0	0.1	None	41.3	6.1	4
1623777_s_at	Up	1114.1	14	4	21.5	Up	388.2	25.2	4	7.5	Down	4.2	1.6	0	0.1	None	39.7	0.8	4	0.8	None	48.3	2.3	4	0.9	Down	17.9	5.6	2	0.3	None	31.7	1.5	4	0.6	Down	23.6	1.5	4	0.5	Up	554.9	16.9	4	10.7	Down	27.5	3.2	4
1623778_at	None	3.4	1.3	1	0.7	None	8	1.2	0	1.6	Up	10.4	1.3	1	2.1	None	6.7	1.8	0	1.3	Up	14	1.4	1	2.8	Up	13.4	1.6	0	2.7	None	3.2	0.9	1	0.6	None	3.3	0.8	0	0.7	Up	12	0.7	0	2.4	None	5.4	2.8	0
1623779_at	Up	21.8	2.2	4	4.6	None	4.6	1.7	0	1	None	6.3	1.4	0	1.3	None	3.6	1.4	0	0.8	None	3.4	0.8	0	0.7	None	4	0.6	0	0.8	None	4.8	1.3	0	1	Up	10.1	1.2	0	2.1	None	1.7	0.4	0	0.4	None	3.7	1.9	0
1623780_at	None	1.7	0.8	0	1.2	None	2.5	1.1	0	1.7	Up	4.2	0.6	0	2.9	None	1.1	0.3	0	0.8	Up	3.9	0.8	0	2.7	Up	2.4	0.2	0	1.7	None	1.1	0.3	0	0.7	None	2.2	0.6	0	1.5	Up	6.7	1	0	4.6	None	1.9	1.1	0
1623781_at	None	4.2	1.4	0	1.6	None	3.8	0.7	0	1.5	None	6.4	1.2	1	2.5	None	5.1	1.3	0	2	None	3.4	1.5	0	1.3	None	4.4	1.3	0	1.7	None	2.9	1.3	2	1.1	None	2.5	0.6	0	1	None	5	1.9	0	1.9	None	6.2	0.5	0
1623782_at	Up	346	7	4	2.3	Up	252.9	2.8	4	1.7	Up	335.3	8.7	4	2.3	Down	108.6	3.5	4	0.7	Up	245.8	5.9	4	1.7	Up	191.5	7.2	4	1.3	Up	237.7	6.2	4	1.6	Down	34.8	2.3	4	0.2	Up	227.6	18.3	4	1.5	Down	108.5	4.1	4
1623783_at	Down	2.6	0.9	0	0	Down	2.8	1.2	0	0	Down	5.9	2.4	0	0.1	Down	1.1	0.2	0	0	Down	3.7	1.4	0	0	Down	4.9	0.8	0	0.1	Down	2	0.7	0	0	Up	143.3	17.3	4	1.8	Down	8.3	4.2	0	0.1	Down	2.6	0.7	0
1623784_at	Down	16.7	1	3	0.3	Down	3	0.8	0	0.1	Down	3.2	1.2	0	0.1	Down	2.6	0.6	0	0.1	Down	2.3	0.6	0	0	Down	1.9	0.1	0	0	Down	0.8	0.2	0	0	Up	648.2	29	4	13.4	Down	7.7	2.5	0	0.2	Down	5.1	1.4	0
1623785_a_at	Down	103	1.9	4	0.4	Down	61.6	0.4	4	0.2	Down	91.8	6.4	4	0.4	Down	41.5	3.3	4	0.2	None	220	5.1	4	0.9	Down	14.7	2.3	1	0.1	Up	639.8	11.1	4	2.6	Down	93.5	4.9	4	0.4	Down	136.8	2.8	4	0.6	Down	30.9	2.6	4
1623786_at	None	0.8	0.3	0	0.4	None	3.7	1.7	0	1.7	None	2.7	1.2	0	1.3	None	3.5	0.9	0	1.6	None	3.1	1.1	0	1.4	None	3.3	0.6	0	1.5	None	1.8	0.8	0	0.8	None	3.5	0.9	0	1.6	None	4.4	1.2	0	2	None	2.9	1.9	1
1623787_at	Down	35	1.7	4	0.7	None	100.1	17.6	4	2.1	Down	25.9	2.7	4	0.5	None	55.7	3.7	4	1.2	Down	39.9	1.1	4	0.8	Up	1193.2	37.9	4	25.2	Down	4	1.7	0	0.1	Down	13.6	3.2	3	0.3	Up	58.8	1.4	3	1.2	Up	255	22.9	4
1623788_at	Down	349.8	9	4	0.4	Up	1547.6	82.9	4	1.6	Up	2289.9	85.1	4	2.4	Up	1783.2	43.5	4	1.9	Up	1425.9	15.7	4	1.5	None	979.6	22.6	4	1	None	800.3	14.8	4	0.8	Down	98.9	5.5	4	0.1	Down	756.9	38.8	4	0.8	Down	544.3	13.5	4
1623789_at	None	6.9	1.8	3	0.6	Down	6	0.4	0	0.5	Down	4.3	1.3	0	0.4	None	6.9	3.4	0	0.6	Down	5.4	1.9	0	0.5	Down	4	0.6	0	0.4	Down	3.3	0.6	0	0.3	Up	116	3	4	10.2	None	7.6	2.1	0	0.7	Down	4.2	1.3	0
1623790_at	Down	0.7	0.1	0	0	Down	5.4	2.9	0	0	Down	6	4.3	0	0	Up	2678.5	154	4	8.6	Up	2960.4	103.3	4	9.6	Up	800	192.6	4	2.6	Down	0.9	0.4	0	0	Down	1.2	0.4	0	0	Down	1.7	0.5	0	0	Up	1380.4	163.9	4
1623791_s_at	Down	5.6	0.8	1	0.5	Down	4.3	1.4	0	0.3	None	6.1	2.2	0	0.5	Down	3.1	0.8	0	0.2	Down	4.2	1.1	0	0.3	Down	8.2	1	0	0.7	Down	2.1	0.9	1	0.2	Up	192.7	3.9	4	15.4	None	13.3	1.5	0	1.1	Down	6.6	1.8	0
1623792_a_at	Down	237.2	6.4	4	0.7	Down	229	12	4	0.6	None	371.3	5.6	4	1	Down	184.7	5.6	4	0.5	Down	246	3.2	4	0.7	Up	439.8	36.8	4	1.2	Up	407.5	4.9	4	1.1	Up	1087.1	34.1	4	3	Up	657.9	33.5	4	1.8	Down	240.6	4.6	4
1623793_at	Up	46.1	3.5	4	1.7	None	31.6	6.4	4	1.2	Up	171.6	12.4	4	6.3	None	25.6	0.9	4	0.9	Up	42.4	3.8	4	1.6	Down	14.1	1.6	3	0.5	None	21.7	1.1	4	0.8	Down	7.4	1.1	3	0.3	None	22.6	1.9	4	0.8	None	33.6	3.1	4
1623794_at	None	71	1.5	4	1	Down	44.5	1.8	4	0.6	None	72.9	4	4	1	Down	47.5	2.9	1	0.7	Down	50	4.5	4	0.7	Down	40.7	1.6	4	0.6	Up	156.8	8.9	4	2.2	Down	49	2.3	4	0.7	None	75.2	5.9	4	1.1	Down	50.7	1.9	4
1623795_at	None	5.7	0.8	2	1.2	None	4.1	2.2	0	0.8	None	6.9	1.6	1	1.4	None	6.1	1.6	0	1.3	None	4.9	1.9	0	1	Up	7.2	0.6	1	1.5	Down	1.4	0.4	0	0.3	None	5.4	0.8	1	1.1	None	8.1	2	0	1.7	Down	2.7	0.3	0
1623796_at	Down	11.1	1.2	3	0.1	Down	3.8	0.4	0	0	Down	6	1.9	0	0.1	Down	2.4	1	0	0	Down	2.2	0.6	0	0	Down	2.5	0.5	0	0	Down	2	0.8	0	0	Up	1168.4	43.9	4	13	Down	10.8	1.9	0	0.1	Down	2	0.7	0
1623797_at	Down	212.7	4.5	4	0.6	Down	200.9	8.1	4	0.6	None	293.1	16	4	0.9	None	398.9	9.7	4	1.2	None	403	10.7	4	1.2	Down	294.9	16.1	4	0.9	Up	609.9	27.4	4	1.8	None	279.8	10.6	4	0.8	None	355.4	18.2	4	1	None	321.7	29.2	4
1623798_at	None	49.2	2.7	4	1.2	Down	24	0.8	4	0.6	Up	54.4	1.5	4	1.3	None	31.6	1.6	4	0.8	None	34.2	1.8	4	0.8	Up	52.1	0.5	4	1.3	Up	189.4	4.4	4	4.7	None	43.3	2	4	1.1	None	54.6	4.7	4	1.3	None	34.9	2.4	4
1623799_a_at	Down	3	0.6	0	0	Down	4.7	1.2	1	0.1	Down	5.8	1.8	1	0.1	Down	3.7	1.7	0	0	Down	5.8	1.8	2	0.1	Down	5.3	0.4	0	0.1	Down	5	0.7	0	0.1	Up	1100.1	6.4	4	13.5	Down	1.3	0.6	0	0	Down	4.8	0.8	0
1623800_at	None	5.9	1.2	1	0.9	None	9.6	1.2	1	1.4	None	11.8	2.9	0	1.7	Up	20.4	1.6	0	3	None	4.3	1.8	0	0.6	Down	3.7	0.7	0	0.5	None	3.8	0.8	0	0.6	None	23.8	11.9	4	3.5	None	13.4	3.9	0	2	None	6.7	2	0
1623801_at	None	7.3	1.3	0	1.2	None	2.4	0.9	0	0.4	None	5.6	2.7	0	0.9	None	1.8	0.4	0	0.3	None	5.3	3	0	0.9	Down	2.5	0.9	0	0.4	None	2	0.6	0	0.3	None	2.2	1.1	0	0.4	None	2.2	0.8	0	0.4	None	5.7	1.7	0
1623802_at	None	4.2	0.3	0	0.5	None	7.1	0.8	1	0.8	None	4.3	1.7	1	0.5	None	5.4	2	0	0.6	None	4.6	1.2	1	0.5	Down	5.5	0.5	0	0.6	None	4.8	1.5	1	0.6	Up	62.8	1.3	4	7.4	Down	3	0.7	0	0.3	Down	1.6	0.7	0
1623803_at	Up	37	4.6	4	9.9	None	4.8	0.8	0	1.3	None	6.6	1.5	0	1.8	None	4.7	1.3	0	1.3	None	5.9	1.5	0	1.6	None	2.8	0.8	0	0.7	None	4.1	1.5	0	1.1	None	1.3	0.4	0	0.4	None	2	0.3	0	0.5	None	2.7	1.5	0
1623804_a_at	Up	34.7	4.8	4	4.1	None	7.6	2.1	2	0.9	None	7	2.2	2	0.8	None	8.5	2.8	1	1	None	12.4	1.3	4	1.4	Up	23.4	3.4	3	2.7	Up	16.5	1.7	4	1.9	Down	0.9	0.1	0	0.1	None	11.8	1.8	0	1.4	None	10.1	2	3
1623805_at	None	96.3	2.8	4	1.2	None	53.8	3	4	0.7	None	56.3	4.5	4	0.7	None	66.4	3.9	4	0.8	Down	40.8	1.3	4	0.5	Down	27.7	1.1	4	0.3	Up	164	3.9	4	2	Down	17.8	1.4	4	0.2	None	75.4	4	4	0.9	None	53.8	3.4	4
1623806_at	Down	76.7	3.6	4	0.5	Down	45.3	2.7	4	0.3	Down	57.9	3.9	4	0.4	Down	69.2	3.4	4	0.4	Down	64.3	4.7	4	0.4	Down	83.5	5.6	4	0.5	Up	363.8	7.4	4	2.3	Down	37.1	3.6	4	0.2	Down	66.1	4	4	0.4	Down	118.7	5	4
1623807_a_at	None	187.4	12.3	4	1	Down	100.4	10.7	4	0.6	None	139.4	5.9	4	0.8	None	192.7	2.6	4	1.1	Up	412	8.4	4	2.3	Down	144.3	6.6	4	0.8	Up	329.5	4.4	4	1.8	Up	511.4	16.8	4	2.8	Down	52	5	4	0.3	None	131.3	4	4
1623808_s_at	None	3.9	1.1	0	1.1	None	1.8	0.7	0	0.5	None	4.8	1.1	0	1.3	None	4.1	2.2	1	1.1	None	5.1	2	0	1.4	Up	8.4	1.1	1	2.3	None	4.1	2	0	1.1	None	2.9	0.8	0	0.8	None	9.1	2.7	0	2.5	None	6	1.4	0
1623809_s_at	Down	507.5	21.4	4	0.6	Down	451.1	10.4	4	0.6	Down	677.9	29.4	4	0.8	Down	519.6	26.8	4	0.6	Down	441.1	6.4	4	0.5	Down	503.7	30.9	4	0.6	Up	1101	26.4	4	1.4	Down	174.8	7.3	4	0.2	Up	1522.6	77.6	4	1.9	Down	718.1	28.2	4
1623810_at	Down	1.4	0.8	0	0.1	None	21	1.4	4	1.1	Up	259.6	23.6	4	13.4	Down	11.6	1.9	3	0.6	Up	51.8	2.2	4	2.7	Down	8	0.7	1	0.4	Up	24.4	1.2	4	1.3	None	20.9	1.2	4	1.1	Down	8.4	2.6	0	0.4	None	16.4	1.4	4
1623811_at	None	199.9	6.4	4	1	None	150.4	5.6	4	0.7	None	131.4	9.3	4	0.6	None	130.1	5	4	0.6	None	240.7	7.6	4	1.2	Down	71.5	4.2	4	0.3	None	271.2	9.3	4	1.3	Down	67.1	5.1	4	0.3	None	127.3	2.7	4	0.6	Down	91.5	4.8	4
1623812_at	Down	5.6	1.9	0	0.1	Down	2.8	1.5	0	0	Down	7.1	1.5	0	0.1	Up	1047.6	33.9	4	13.9	None	97	2.6	4	1.3	Down	6.3	1.6	1	0.1	Down	0.2	0	0	0	Down	1.3	0.4	0	0	Down	8.4	1.6	0	0.1	Down	4.2	1.8	0
1623813_at	Down	23.2	1.3	4	0.2	Up	725.5	30.3	4	5.8	Down	12.9	2.8	1	0.1	Down	10.2	2.1	0	0.1	Down	53	4.7	4	0.4	Down	21.7	4.8	2	0.2	Down	4.4	1.7	0	0	Down	4.6	1.2	0	0	Down	9	4	0	0.1	Down	12.1	2	0
1623814_at	Down	3.2	1.2	0	0.1	Down	2.4	0.6	0	0.1	Down	6.3	1.4	0	0.2	Down	10.3	1.5	2	0.3	Down	6.3	1.6	1	0.2	Down	8.4	0.7	0	0.3	Down	3.7	1.2	0	0.1	Up	374.3	20.8	4	12.5	Down	8.5	1.8	0	0.3	Down	7.7	2.2	1
1623815_at	None	1.4	0.3	0	0.7	None	3.7	1.1	1	1.9	Up	9.6	1.3	1	5	None	0.7	0.2	0	0.4	None	4.6	1.2	2	2.4	Up	3.5	0.3	0	1.8	None	1.8	1.5	0	0.9	None	2.6	1.5	0	1.3	None	3.1	1.3	0	1.6	None	10.8	5	2
1623816_s_at	Down	618.6	21	4	0.4	Down	1051.5	40	4	0.7	Down	667.5	27.1	4	0.4	Down	899.9	38.2	4	0.6	Down	1169.4	21.2	4	0.8	Down	420.6	50.5	4	0.3	Up	2075.6	27	4	1.4	Down	389.7	8.1	4	0.3	None	1392.9	55.2	4	0.9	Up	1893.8	119.7	4
1623817_at	Down	3.7	0.4	0	0	Down	1.3	0.3	0	0	Down	3.9	1.5	1	0	Up	4671.4	128.1	4	9.6	Down	4.2	1.6	1	0	Down	4.9	1.1	0	0	Down	2.6	1.3	0	0	Down	4.3	0.9	1	0	Down	2.5	1.6	0	0	Down	6.2	1.5	2
1623818_at	None	6.1	1.1	1	1	None	6	0.1	2	0.9	None	8.6	1.9	2	1.4	None	9.6	2.3	0	1.5	None	6.6	0.4	3	1	Down	4.4	0.7	0	0.7	None	2.4	0.6	1	0.4	None	2.8	1	0	0.4	None	9.2	1.8	0	1.5	None	6.7	2.2	1
1623819_at	Down	52.2	0.7	4	0.2	Down	63.3	2	4	0.2	Down	78.9	1.8	4	0.3	Down	73.8	7	4	0.3	Down	113.8	1.1	4	0.4	Down	60	11.2	4	0.2	Up	560.2	16	4	2	Down	222.2	16.4	4	0.8	Down	118.3	6.1	4	0.4	Down	74.3	4.3	4
1623820_at	Up	300.7	6.7	4	2.2	None	120.9	6.7	4	0.9	Down	55.6	2.1	4	0.4	Down	52.4	4.2	4	0.4	Down	49.1	1.2	4	0.4	Down	58.6	5.1	4	0.4	Up	338.1	4.6	4	2.5	Down	34.7	1.4	4	0.3	Down	48.7	3.6	4	0.4	Down	101.4	4.2	4
1623821_at	Down	13.5	2	0	0.3	Down	10.9	2.4	0	0.3	Down	15.6	4.5	0	0.4	Down	9.9	2.8	0	0.2	Down	12.4	2	0	0.3	Down	5.7	0.6	0	0.1	Down	3.4	1.2	0	0.1	Down	5	0.3	0	0.1	Down	4.6	1.5	0	0.1	Down	5	1.9	0
1623822_at	None	2.6	1.3	0	1.7	None	1.8	0.7	0	1.2	None	3.7	1.3	0	2.5	Up	9	1.5	0	6.1	None	6.4	1.6	0	4.3	None	1.8	0.4	0	1.2	None	2	0.8	0	1.4	None	1.1	0.5	0	0.7	None	3.1	1.3	0	2.1	None	1.4	0.4	0
1623823_a_at	Down	0.6	0.3	0	0.1	Down	1.6	0.3	0	0.3	Down	1.9	0.8	0	0.4	Down	1.4	0.5	0	0.3	Down	0.7	0.1	0	0.1	Down	3	0.6	0	0.5	Down	0.7	0.2	0	0.1	Up	53.7	3	4	9.8	None	3.7	1.1	0	0.7	None	2.7	1.2	0
1623824_at	Down	3.1	1.1	0	0	Down	6.5	1.2	1	0	Down	6.7	2.2	0	0	Down	11.1	1	0	0	Down	4.8	1.5	0	0	Down	6.5	0.9	0	0	Down	2.6	1.4	1	0	Down	51.6	18.3	2	0.1	Up	2308.4	367.5	4	3.6	Down	5.7	1.3	0
1623825_s_at	Down	7.3	0.7	4	0	Down	2.2	0.7	0	0	Down	7.7	1	0	0	Down	6.5	1.7	0	0	Down	8.8	1.1	2	0	Down	19.5	13.4	0	0	Up	2294.8	24.8	4	2.6	Down	70	5	4	0.1	None	747.4	38.9	4	0.9	Down	6.4	1.1	0
1623826_at	Up	420.7	19.3	4	1.7	None	330.1	31.4	4	1.3	None	257.9	4.6	4	1	Down	172.2	6.1	4	0.7	Down	207.2	6.9	4	0.8	None	260.4	7.5	4	1	Up	421	11.4	4	1.7	Down	206.8	15	4	0.8	None	225.6	13.8	4	0.9	None	265.8	9.6	4
1623827_a_at	Up	207.2	5.6	4	2.5	Down	65.4	3	4	0.8	Up	109.2	3.3	4	1.3	Up	302.9	14.5	4	3.7	Up	162.6	6	4	2	Down	10.6	3	2	0.1	Up	121	2	4	1.5	Down	42.6	1	4	0.5	Down	22.8	2.9	4	0.3	Down	30.8	6.6	4
1623828_at	None	3.3	1.5	0	0.8	None	3.7	0.7	0	0.8	None	3.5	2.3	0	0.8	None	3.7	1.3	0	0.8	None	4.7	1.4	0	1.1	Up	7.8	1.2	1	1.8	Down	1.2	0	0	0.3	None	4.3	1.4	0	1	None	4.3	1.5	0	1	None	3.2	1.1	0
1623829_at	None	8	0.7	3	1	None	21.5	4.9	4	2.7	Down	2.1	1.2	0	0.3	None	6.2	1.6	1	0.8	None	4.1	0.6	0	0.5	None	7.2	1.2	0	0.9	Down	0.7	0.4	0	0.1	None	4.5	1	0	0.6	Down	1.3	0.6	0	0.2	None	2.9	1	0
1623830_at	Down	11.7	0.7	0	0.1	Down	16.7	1.7	0	0.1	Down	18.4	3.2	0	0.1	Down	13.9	1.2	0	0.1	Down	17.2	1.6	0	0.1	Down	12.8	2	0	0.1	Up	332.2	5.5	4	2.7	Down	36.2	3.4	4	0.3	Down	38.3	1.9	4	0.3	Down	17.4	2	0
1623831_x_at	None	26.8	10.5	2	2.5	None	20.1	6.8	3	1.9	None	49.1	13.3	4	4.6	None	11.6	3.9	0	1.1	Up	58.7	4.5	4	5.4	Up	31.8	3.9	3	3	None	4.9	1.7	0	0.5	None	4.5	1.9	0	0.4	Up	46.3	10.5	4	4.3	Up	42.9	8.4	4
1623832_a_at	Down	8.6	1.9	0	0.1	Down	17.5	0.9	1	0.2	Down	16.1	1.8	0	0.2	Down	20.9	1.2	0	0.3	Down	14.1	1.5	0	0.2	Down	8.6	0.6	0	0.1	Down	5.3	1.6	0	0.1	Up	614.2	29.9	4	8.3	Down	14.6	2.1	0	0.2	Down	15.2	1.8	0
1623833_at	Down	2.8	1.3	0	0	Down	4.8	0.8	1	0	Down	1.7	0.9	0	0	Down	4.2	0.5	0	0	Down	3.5	1.4	1	0	Down	3.3	0.5	0	0	Down	1.8	0.6	0	0	Up	1291.5	54.1	4	12.5	Down	7.2	3.3	1	0.1	Down	2.1	0.7	0
1623834_at	Down	1	0.1	0	0.2	None	5.1	1.1	0	0.8	Up	21.1	2.3	4	3.3	Down	1.6	0.4	0	0.2	None	10.8	1.1	2	1.7	Down	1.9	0.6	0	0.3	None	2.4	1.2	0	0.4	Up	45.4	3.8	4	7.2	None	10	3.2	0	1.6	Down	1.5	0.6	0
1623835_at	None	1.6	1	0	1.4	None	1.1	0.4	0	1	None	1.2	0.3	0	1	None	2.5	0.6	0	2.2	None	3	1.9	0	2.6	Up	2.3	0.2	0	2	None	1.8	0.7	0	1.6	None	1.7	0.9	0	1.5	None	4.6	2.2	0	4	None	2	0.3	0
1623836_at	None	2650.4	80.2	4	0.7	None	4111.5	165.6	4	1.2	Up	5093.8	331.1	4	1.4	Up	4624.6	27.2	4	1.3	None	4151.2	164	4	1.2	Up	3686.3	41.2	4	1	None	2917.9	89.8	4	0.8	Down	674.7	14	4	0.2	Up	7924.5	255.6	4	2.2	None	3980.1	101.9	4
1623837_at	Down	20.8	1.3	4	0.2	Down	34.3	1.9	4	0.4	None	78.3	4.2	4	0.9	Down	69.4	3.3	4	0.8	None	68	7.4	4	0.8	Down	53.1	1	4	0.6	Up	232.8	3.3	4	2.6	Down	27.6	1.3	4	0.3	Down	48.9	4.4	4	0.6	Down	70.3	3.6	4
1623838_s_at	Up	752.1	12.7	4	7.6	Up	358.4	26.8	4	3.6	Down	69.8	3	4	0.7	Down	63.2	3.8	4	0.6	Up	278.9	10	4	2.8	Up	385.9	11.6	4	3.9	Down	20.5	3	4	0.2	Down	37.7	2.6	4	0.4	Up	174.3	6.8	4	1.7	Up	162.5	7.2	4
1623839_at	Down	10.2	0.8	4	0.2	Up	259.8	21	4	3.8	Down	12	1	0	0.2	Down	2.9	1.2	0	0	Down	28.2	3.3	4	0.4	Down	10.7	1.5	2	0.2	Down	2	0.7	0	0	Down	5.3	1.7	0	0.1	Down	8.3	0.8	0	0.1	Down	2.8	1.8	0
1623840_at	None	2.3	1	0	0.3	None	3.3	1.7	0	0.5	None	3.7	1.8	0	0.5	Up	41.9	3.8	4	6.1	Up	24	2.7	4	3.5	None	4.3	2.2	0	0.6	None	3.4	0.7	0	0.5	None	5.1	1.1	0	0.7	None	2.2	0.6	0	0.3	Up	127.3	11	4
1623841_at	Down	1	0.2	0	0.1	Up	41.7	6.1	4	5.3	None	7.3	0.3	0	0.9	Up	24.5	4.8	0	3.1	None	7.7	0.6	0	1	Down	4.8	0.6	0	0.6	None	2.3	0.8	0	0.3	None	1.5	0.6	0	0.2	None	3.7	2.1	0	0.5	None	7.1	2.4	1
1623842_a_at	Up	458.2	34.8	4	2	Up	296	17.4	4	1.3	None	266.2	4.2	4	1.1	Down	114.7	3	4	0.5	Up	298.8	10.4	4	1.3	Up	3176.8	131.5	4	13.6	None	269.2	5.7	4	1.1	Down	143.7	12	4	0.6	Down	100.7	8.3	4	0.4	None	260.8	21.1	4
1623843_at	Up	1330.2	24.5	4	1.4	Up	1368.9	48.6	4	1.5	Up	1273.7	29.2	4	1.4	None	1019.9	34	4	1.1	Up	1717.1	27.9	4	1.9	Up	1774	48	4	1.9	Down	687.9	14	4	0.7	None	857	14.5	4	0.9	Down	649.2	12.8	4	0.7	Down	483.1	56.2	4
1623844_at	Down	4.1	1.3	1	0.2	Down	2.1	0.5	0	0.1	Down	2.6	1.1	0	0.2	Down	4.1	1.3	0	0.2	Down	2.5	0.6	0	0.1	Down	3.5	0.6	0	0.2	Down	2.6	1.1	0	0.2	Up	207.8	5.4	4	12.3	Down	0.7	0.1	0	0	Down	3.1	1.4	0
1623845_s_at	None	2.6	1.1	0	1.1	None	3.3	1.4	1	1.4	None	4.1	1.1	0	1.7	None	1.8	0.6	0	0.8	None	2.9	0.8	0	1.2	Up	4.2	0.6	0	1.8	None	1	0.6	0	0.4	None	2.2	1.1	1	0.9	None	4.4	1.4	0	1.9	None	3.3	0.2	0
1623846_at	Up	58.4	8	4	2.1	Up	89.5	3.2	4	3.2	Up	114.1	4.4	4	4.1	None	29.2	3.6	4	1.1	Up	85.4	2.5	4	3.1	Down	8.6	0.7	2	0.3	Down	8.8	1.7	3	0.3	Down	12.8	1.5	4	0.5	None	32	3	4	1.2	Down	10.5	0.5	4
1623847_at	Down	76.1	3.3	4	0.8	Down	44.5	3.7	4	0.5	Down	74.8	2.6	4	0.8	Down	45.5	1.1	4	0.5	Down	32.4	2	4	0.3	Down	34.9	2.6	4	0.4	Up	227.9	2.7	4	2.4	None	99.3	1.8	4	1	Down	60.5	6	4	0.6	Down	38	2	4
1623848_a_at	None	3.7	0.7	0	0.7	None	7.3	1.7	3	1.3	None	6.5	0.7	0	1.1	None	6.7	0.9	1	1.2	Up	11	1.2	1	1.9	None	5.4	0.9	0	1	None	3.8	0.7	0	0.7	None	2.8	1.3	0	0.5	None	7.5	2.7	0	1.3	None	4.5	1	0
1623849_s_at	Down	22.5	1.6	4	0	Down	55.4	2.4	4	0.1	Down	53.8	4.4	4	0.1	Down	105.5	6.7	4	0.2	None	669.2	50.8	4	1.1	Up	8244.2	185.6	4	14.1	Down	111.3	2.3	4	0.2	Down	9.5	1	1	0	Down	123.5	7.8	4	0.2	Up	6396.6	164.4	4
1623850_at	None	2.8	1.3	0	0.9	None	1.6	0.8	0	0.5	None	1.3	0.4	0	0.4	None	1.6	0.3	0	0.5	None	0.6	0.2	0	0.2	Down	1.5	0.4	0	0.5	None	1	0.2	0	0.3	None	1.1	0.3	0	0.4	None	1.9	0.5	0	0.6	None	3.6	2.5	0
1623851_at	Down	3	0.9	0	0.1	Up	170.4	8.4	4	5.6	Down	9.6	1.1	1	0.3	Down	4.9	1.4	0	0.2	Down	4.9	1.4	0	0.2	Down	7.9	0.8	0	0.3	Down	14.8	2.1	3	0.5	Down	2.4	1.1	0	0.1	Down	5.3	1.1	0	0.2	Down	2.8	0.9	0
1623852_at	Down	11	1.4	4	0	Down	32.8	1.9	4	0	Down	37.2	2.8	4	0	Down	24.5	3.7	3	0	Down	48.5	2.8	4	0	Down	37.9	2	4	0	Down	693.9	103.1	4	0.6	Up	3180.4	209.4	4	2.9	Down	93.9	47.5	4	0.1	Down	32	2.8	4
1623853_at	Down	92.4	1.9	4	0.6	Down	104.1	5.8	4	0.6	Down	126	6.7	4	0.8	Up	415.1	5.5	4	2.5	Down	131.3	4.3	4	0.8	Up	830.7	256.6	4	5	Up	247.6	6.2	4	1.5	Down	44.9	1.2	4	0.3	Up	294.1	6.8	4	1.8	Up	532.6	30.9	4
1623854_at	None	2.3	0.7	0	1	None	1.6	0.4	0	0.7	None	3.2	1.7	0	1.4	None	2.1	1.5	0	0.9	None	1.1	0.2	0	0.5	None	2.5	0.4	0	1.1	None	0.6	0.2	0	0.3	None	0.9	0.4	0	0.4	None	1.4	0.6	0	0.6	None	3.9	0.7	0
1623855_s_at	Down	29.2	2.1	4	0.4	Down	27.3	3.4	4	0.3	Down	35.5	3.3	4	0.4	Down	20.4	2	4	0.3	Down	23.7	2.7	4	0.3	Down	33.2	5.3	3	0.4	Up	216.6	3.1	4	2.7	Down	9.4	1.5	2	0.1	None	77	6.6	4	1	Down	13.5	0.9	0
1623856_at	Down	2.1	1	0	0	Down	0.7	0.1	0	0	Down	2.1	1.1	0	0	Down	0.9	0.1	0	0	Down	5.2	0.8	0	0.1	Down	5.6	0.8	0	0.1	Down	2.4	0.2	0	0	Down	21.2	1.1	4	0.4	Up	2649.6	389.5	4	49	Down	0.9	0.2	0
1623857_at	Up	340.7	7.7	4	1.8	Down	135.8	4.8	4	0.7	Down	137.4	6.1	4	0.7	Down	109.9	1	4	0.6	Down	138.1	3.9	4	0.7	Down	113.7	7.9	4	0.6	Up	341.5	12.4	4	1.8	Up	319.7	8	4	1.7	Down	100.7	4.9	4	0.5	None	151.6	5.7	4
1623858_at	None	891	9.3	4	0.7	Up	1579.2	49.5	4	1.3	Up	1602.7	59.2	4	1.3	None	1123.4	17.1	4	0.9	Up	2074.6	73.1	4	1.7	Up	1334.6	53.4	4	1.1	Down	711.3	12	4	0.6	Down	542.6	3.5	4	0.5	Down	819.6	26.5	4	0.7	None	1249.5	93.2	4
1623859_at	Down	274.6	6.2	4	0.8	Down	243	3.5	4	0.7	Down	192.9	8.2	4	0.6	Down	202.7	8.8	4	0.6	Down	284	2.4	4	0.8	Down	190.5	2.5	4	0.6	Up	462.4	14.1	4	1.4	Down	70.3	6.3	4	0.2	Down	243.1	17.2	4	0.7	Down	96.9	9.2	4
1623860_at	Up	110.6	6.6	4	22.2	Up	17.1	3.1	1	3.4	None	1.8	0.4	0	0.4	None	4.7	2	0	0.9	None	1.8	0.8	0	0.4	Down	1.9	0.8	0	0.4	Down	0.9	0.4	0	0.2	None	1.9	0.7	0	0.4	None	2.4	1	0	0.5	Down	1.5	0.3	0
1623861_at	Down	99.6	4.6	4	0.4	None	201.5	26.2	4	0.8	Down	180.6	9.7	4	0.7	Up	487.3	20.7	4	1.8	None	304.1	17.3	4	1.1	Up	570.8	49.3	4	2.2	Up	370.9	8.1	4	1.4	Down	53.7	2.2	4	0.2	Up	725.4	28.3	4	2.7	None	268.7	12.5	4
1623862_at	None	25.1	1.4	4	0.8	Up	596.3	40.4	4	18.7	Down	0.8	0.2	0	0	Down	12.6	0.7	0	0.4	Down	2.3	1.3	0	0.1	Down	7.1	0.2	0	0.2	Down	1.8	0.7	0	0.1	Down	2.6	0.8	0	0.1	Down	3.3	2	0	0.1	Down	10.3	3.9	0
1623863_a_at	Down	62.8	5.6	4	0.2	None	203.8	11.3	4	0.8	Up	345.8	9.1	4	1.4	None	293.8	9.6	4	1.2	None	283.3	9.5	4	1.1	Up	458.4	31.3	4	1.8	Up	457.8	5.6	4	1.8	Down	89	8.1	4	0.4	None	261.3	8.7	4	1	None	291.6	12.8	4
1623864_at	Down	18.4	2.7	4	0.1	Down	85.7	4.4	4	0.6	Down	86.2	3.3	4	0.6	None	148.3	5.1	4	1	Down	103	4.7	4	0.7	Up	1597.1	142	4	11.1	Up	180.6	2.5	4	1.3	Up	177.6	6	4	1.2	Down	33.7	1.3	4	0.2	Up	222.5	22.5	4
1623865_at	None	3.7	1.1	0	1.3	None	5.2	1.3	0	1.9	None	4.2	2	0	1.6	None	4.4	0.3	0	1.6	None	2.8	0.6	0	1	Up	5.5	1.1	0	2	None	2.4	0.9	0	0.9	None	1.7	0.4	0	0.6	Up	13.1	1.6	0	4.8	None	6.7	2.5	0
1623866_at	Down	1.2	0.5	0	0.1	Up	57.7	7.1	4	3.1	Down	0.9	0.1	0	0	None	16	0.5	0	0.9	Down	1	0.4	0	0.1	Down	0.7	0.1	0	0	Down	0.3	0.1	0	0	Down	1.6	0.6	0	0.1	Up	34.6	2.8	4	1.9	Down	0.5	0.1	0
1623867_at	None	4.9	1.3	0	1	None	6.9	2.2	0	1.3	None	8.7	0.7	2	1.7	None	4.4	1	0	0.8	None	3.4	1.6	0	0.7	Up	8.7	0.7	1	1.7	None	4.2	1	0	0.8	None	4	0.4	0	0.8	None	9.8	1.1	0	1.9	None	3.4	0.9	0
1623868_a_at	Down	2.4	0.6	0	0.1	Down	1.9	1.1	0	0.1	Down	8.7	2	0	0.4	Down	3.6	1.1	0	0.1	Down	2.4	1.7	0	0.1	Down	4	0.6	0	0.2	Down	1.3	0.7	0	0.1	Up	395.8	12.6	4	16.6	Down	4.9	1.8	0	0.2	Down	5.7	1.8	0
1623869_at	Down	54.3	5.7	4	0.6	Down	48.7	4.2	2	0.6	Down	41.3	1.1	3	0.5	None	86.5	5.3	2	1	Down	37.3	2.3	0	0.4	Down	27.1	1.3	0	0.3	Down	57.1	2.8	4	0.7	Down	6	1.2	1	0.1	Down	59.6	1.6	1	0.7	Down	34	2.9	0
1623870_at	None	4.9	0.8	0	1.5	None	4.3	1.1	0	1.3	None	2.5	0.9	0	0.8	None	5.4	1.3	0	1.6	None	3.3	1.6	0	1	None	4.1	0.5	0	1.2	None	2.2	0.7	0	0.7	Down	0.7	0.2	0	0.2	None	6.6	1.7	0	2	None	4.5	0.5	1
1623871_at	None	8.8	1.4	4	1.1	None	10.6	1.1	2	1.3	None	8.5	1.1	0	1	None	7.6	0.7	0	0.9	None	6.6	1.5	1	0.8	Up	11.4	0.9	2	1.4	None	3.3	0.7	0	0.4	None	2.1	0.8	0	0.3	None	11.2	1.7	1	1.3	None	13.4	1.7	3
1623872_at	None	3.4	1.2	0	0.5	None	3.2	1.5	0	0.5	None	4.7	2.1	0	0.7	None	4	1.2	0	0.6	None	3.6	0.9	0	0.6	Down	4.1	0.4	0	0.6	Down	3.4	0.6	0	0.5	None	4.5	1.1	0	0.7	None	12.7	3.2	0	2	None	2.5	1.5	0
1623873_at	Down	276.4	3.8	4	0.7	None	389	10	4	1	Up	837.3	31.2	4	2.2	None	375	4.2	4	1	Up	556.8	3.4	4	1.5	Up	1399.2	63.2	4	3.7	Up	573	5.9	4	1.5	Down	281.6	5.7	4	0.7	Up	743.1	16.8	4	1.9	Up	755	21.4	4
1623874_at	Up	274.5	15.8	4	2.9	Down	66.4	5	4	0.7	Down	45.6	2.7	4	0.5	Down	42.1	2.7	1	0.4	Down	36.2	3.6	4	0.4	Down	27.7	1.4	3	0.3	Up	213	5.6	4	2.2	Up	189.8	8.6	4	2	Down	53.9	7.1	4	0.6	Down	32.6	0.7	4
1623875_at	None	77.1	1.9	4	0.7	None	77.8	0.9	4	0.7	None	82.4	5.9	4	0.8	None	123.2	10.7	4	1.1	None	82.3	4	4	0.7	Down	95.7	5.2	4	0.9	None	136.2	2.7	4	1.2	Down	69.9	5.6	4	0.6	None	118.7	7.1	4	1.1	None	81.5	5.2	4
1623876_at	None	1.1	0.4	0	0.5	None	4.1	1.5	0	1.8	None	2.5	1	0	1.1	None	2.3	1.2	0	1	None	1.4	0.5	0	0.6	None	3.7	0.7	0	1.6	None	2.4	0.5	0	1	None	3.5	1.2	0	1.5	None	3.2	2.1	0	1.4	None	2.6	1	0
1623877_a_at	Up	32.9	3.9	4	2.5	Up	21.3	2	1	1.6	Up	51.1	3.1	4	3.8	Up	26.7	1.7	0	2	Up	85.7	2.8	4	6.4	None	13.1	0.9	0	1	Down	6.9	0.8	0	0.5	None	12	3.2	0	0.9	Up	101.8	9.3	4	7.6	None	8.7	2.1	0
1623878_at	Up	114.3	2.9	4	48.1	Up	21.2	2.8	4	8.9	None	1.9	0.7	0	0.8	None	1.9	0.9	0	0.8	None	1.2	0.4	0	0.5	None	2	0.3	0	0.9	None	0.6	0.1	0	0.3	None	1.2	0.4	0	0.5	None	1.7	0.6	0	0.7	None	2.2	0.8	0
1623879_at	Down	0.7	0.3	0	0	Down	4.1	1.8	0	0.1	Down	4.1	1.2	0	0.1	Down	4	0.9	0	0.1	Down	5.2	0.5	0	0.1	Down	4.6	0.7	0	0.1	Down	2.1	1	0	0.1	Up	532.3	6.3	4	13.2	Down	3.9	1.6	0	0.1	Down	3	0.8	0
1623880_at	None	1.6	0.5	0	0.9	None	2.2	0.5	0	1.3	None	3.5	1.3	0	2.1	None	1.2	0.2	0	0.7	None	1.3	0.3	0	0.8	Up	2.6	0.3	0	1.5	None	0.9	0.2	0	0.5	None	2.8	1.1	0	1.6	None	5.8	2.2	0	3.4	None	2	1.1	0
1623881_s_at	None	77.4	3.2	4	1.2	Up	82.8	4.1	4	1.3	Up	94.9	0.4	4	1.4	None	68.7	4.8	4	1	Up	96.2	3.2	4	1.5	Up	97	5.3	4	1.5	None	54.9	2.8	4	0.8	Down	48.9	1.3	4	0.7	Down	26	1.9	4	0.4	Up	94.2	5.3	4
1623882_at	Down	4.4	1.7	0	0.3	Down	6.3	1.8	0	0.4	None	9	3.5	0	0.5	None	14.5	4.6	0	0.9	None	20.3	3.3	3	1.2	Up	460.9	14.2	4	27.9	Down	5.1	2.1	0	0.3	None	12.7	1.3	2	0.8	None	11.9	2.1	0	0.7	Up	540.5	26.5	4
1623883_at	Up	91.7	1.9	4	2.8	Up	46.8	1.8	4	1.4	None	37.4	2	4	1.2	None	27.8	3.5	0	0.9	None	27.4	2.1	2	0.8	Down	2.7	0.3	0	0.1	Up	61.2	3.9	4	1.9	None	34.2	3	4	1.1	Down	11.6	5	0	0.4	None	18.3	5.5	0
1623884_at	Down	1.6	0.6	0	0	Down	3.4	1.4	0	0	Down	3.3	1.1	0	0	Up	4172.6	59	4	10	Down	43	3.6	0	0.1	Down	6.3	1.5	0	0	Down	0.8	0.1	0	0	Down	18.4	2	4	0	Down	1.8	0.5	0	0	Down	2.3	0.4	0
1623885_at	Down	9.6	0.5	4	0.1	Up	358.1	24.5	4	2.4	Down	6.6	0.7	1	0	Up	248.1	8.9	4	1.7	Down	36.9	5	4	0.2	Down	39.3	2.1	4	0.3	Down	120.3	5.2	4	0.8	Down	32.2	3.6	4	0.2	Down	4.3	1.3	0	0	Up	241.3	6.3	4
1623886_at	None	1	0.6	0	0.6	None	1	0.5	0	0.6	None	3.6	2.1	0	2.1	None	1.1	0.4	0	0.7	None	2	0.9	0	1.2	None	2.1	0.4	0	1.2	None	0.3	0	0	0.2	None	0.8	0.5	0	0.5	None	4.9	1.8	1	2.9	None	1.1	0.5	0
1623887_at	Down	28.9	1.4	4	0.4	Down	32.5	0.9	4	0.5	Down	52	4.7	4	0.7	Down	20.7	1.3	4	0.3	Down	33	0.9	4	0.5	Down	45	2.6	4	0.6	Up	99.9	1.9	4	1.4	Up	177	6.5	4	2.5	Up	95.8	5.9	4	1.4	Down	43.7	1.7	4
1623888_at	Up	184	7.6	4	1.2	None	137.3	4.4	4	0.9	None	133.5	5.2	4	0.9	None	164.7	12.1	4	1.1	None	144.9	1.3	4	1	Up	253.6	21.4	4	1.7	Up	246.3	15	4	1.7	Down	79.7	3.6	4	0.5	Up	491.3	10.3	4	3.3	Up	222.4	11.4	4
1623889_at	Up	709.6	15.8	4	3.3	Up	431	8.6	4	2	Up	372.8	5.3	4	1.7	Up	364	7.8	4	1.7	Up	386.9	10.8	4	1.8	Up	588.6	9	4	2.7	Down	182.7	4.4	4	0.8	Down	91	6	4	0.4	Up	420.7	8.3	4	1.9	Up	382.1	11.3	4
1623890_at	None	2.7	0.8	0	1.1	None	1.2	0.5	0	0.5	None	1.3	0.3	0	0.6	None	1.1	0.3	0	0.5	None	1	0.1	0	0.4	None	2.5	0.7	0	1	None	0.7	0.2	0	0.3	None	3	1.2	0	1.3	None	3.2	1.3	0	1.4	None	3	0.4	0
1623891_at	None	274.5	14.8	4	1	None	248.2	5.3	4	0.9	Down	215.5	5	4	0.8	Down	181.5	2.7	4	0.7	Down	170.4	6.2	4	0.6	Down	131.6	3.3	4	0.5	Up	319.7	3.5	4	1.2	Up	460.5	13.5	4	1.7	Up	326.1	8.8	4	1.2	Up	344.5	4.7	4
1623892_at	None	2.4	1	0	1.1	None	0.7	0.1	0	0.3	None	2.8	1.4	0	1.3	None	2.6	1.1	0	1.2	None	1.1	0.2	0	0.5	Down	1.3	0.4	0	0.6	None	0.4	0	0	0.2	None	0.7	0.2	0	0.3	None	2.5	1.5	0	1.1	None	0.7	0.1	0
1623893_at	None	4.8	0.3	2	0.4	None	6	0.2	3	0.5	None	6.3	0.6	3	0.5	None	6.4	1.1	4	0.6	None	6.4	1.4	4	0.6	Down	7	0.5	1	0.6	None	4	1	3	0.3	None	18.3	4.2	4	1.6	None	6.2	0.5	1	0.5	None	5.4	0.6	3
1623894_a_at	Down	32.6	2	4	0.4	None	84.7	4.1	4	0.9	Up	211.2	8.7	4	2.3	Down	10.3	4.4	0	0.1	None	97	6.6	4	1.1	Down	4.8	1	0	0.1	Down	3.3	1.1	0	0	Up	629.3	25.7	4	6.9	Down	13.7	2.1	0	0.2	Down	8.5	2	0
1623895_at	None	1.7	0.6	0	0.5	None	1.9	1	0	0.5	None	3.7	1.4	0	1	None	1.5	0.8	0	0.4	None	1.4	0.4	0	0.4	Up	7.3	0.6	0	2.1	None	1.6	0.7	0	0.5	Up	44.7	4.5	4	12.8	None	4.9	1.1	0	1.4	None	3.2	2.4	0
1623896_a_at	Up	526.3	8.8	4	14.6	Up	121.8	6.7	4	3.4	Up	52	4.8	4	1.4	Down	25.5	3.4	4	0.7	Down	20.7	2.5	4	0.6	Up	50.9	3.5	4	1.4	None	31.7	2.8	4	0.9	Down	20.2	1.8	4	0.6	Down	24.3	2.8	3	0.7	Up	64.9	0.9	4
1623897_at	Up	9.5	1	0	5.9	None	3.2	1.8	0	2	None	6.2	1.8	0	3.8	None	1.1	0.3	0	0.7	None	2.9	1.2	0	1.8	Down	1	0.1	0	0.6	None	1	0.4	0	0.6	Up	39.9	3.2	3	25	None	2.9	0.5	0	1.8	None	2.5	0.8	0
1623898_at	None	0.4	0.2	0	1.2	None	0.4	0.1	0	1.2	None	1.5	0.7	0	4.5	None	1.3	0.3	0	4	None	2	1	0	6	Up	2.4	0.2	0	7.3	None	1.5	0.7	0	4.6	None	0.5	0.2	0	1.4	None	0.6	0.2	0	1.8	None	1.4	0.8	0
1623899_at	Up	70	3.9	4	13.3	Up	12.2	1.4	3	2.3	Up	38.1	3.4	4	7.2	Up	20.7	0.6	3	3.9	Up	27.6	1.9	4	5.2	Up	10.6	0.4	0	2	None	1.3	0.7	0	0.3	None	1.9	0.3	0	0.4	None	7.7	2.3	1	1.5	Up	43.6	1.6	4
1623900_a_at	Down	51.6	3.5	4	0.2	Up	706.1	40.9	4	2.9	Down	57.6	9.1	4	0.2	Down	22.8	1	4	0.1	None	176.8	5.5	4	0.7	None	220.8	27.5	4	0.9	Down	94.6	5.2	4	0.4	Down	11.4	0.8	4	0	Down	45.5	8.3	4	0.2	None	303.2	6.9	4
1623901_s_at	Down	487.3	14.7	4	0.6	Up	983.1	32.5	4	1.2	Up	1374.9	25.3	4	1.7	Up	1415.9	15.6	4	1.7	Up	1292.2	9.9	4	1.6	Up	1216.8	22.2	4	1.5	Down	586	8.3	4	0.7	Down	595.1	19.8	4	0.7	Up	2080.3	91.3	4	2.5	Up	1512.3	30.8	4
1623902_at	Down	267.9	9.6	4	0.6	Down	288.6	14.3	4	0.7	None	412.8	9.1	4	1	Down	315.8	10.6	4	0.7	Down	350.4	15.1	4	0.8	Down	340.8	6.2	4	0.8	Up	781.8	26.2	4	1.8	Down	140.1	5.9	4	0.3	None	416.3	4.9	4	1	Up	511.3	16	4
1623903_at	Down	7.1	0.8	1	0.1	None	58.2	12.1	4	0.8	Down	19.8	2.1	4	0.3	Down	10.4	0.6	2	0.1	Up	821.5	34.6	4	10.8	Up	4250.7	395.2	4	56	Down	2.2	0.9	0	0	Down	6	0.4	2	0.1	Down	9.8	3.5	0	0.1	Up	2058.9	110.1	4
1623904_a_at	Down	2.2	1	0	0	Down	3.6	1.7	0	0.1	Down	3.9	2	0	0.1	Down	2.9	0.8	0	0.1	Down	10.8	1.5	1	0.2	Down	2.8	0.7	0	0.1	Down	5.8	0.5	1	0.1	Up	718.4	24.2	4	13.6	None	45.3	4.2	4	0.9	Down	5.4	1.8	0
1623905_s_at	None	6.8	2.8	0	1.1	None	11.9	2.3	0	1.8	None	13	1.4	0	2	None	11.9	3.2	0	1.8	None	10.4	0.9	0	1.6	Up	9	0.8	0	1.4	None	3.8	1.1	0	0.6	None	4.1	1	0	0.6	None	7.4	2.6	0	1.1	None	7.6	1.7	0
1623906_at	Down	87.1	0.7	4	0.7	Down	55.4	3.7	4	0.4	Down	50.1	2.6	4	0.4	Down	40.8	1.5	4	0.3	Down	38.7	1	4	0.3	Down	38.4	3.8	4	0.3	Up	274.1	9.5	4	2.2	Down	105.4	5	4	0.8	Down	20.1	1.5	0	0.2	Down	44.3	2.5	4
1623907_at	Down	23.1	1.5	4	0.2	Down	15.6	1.2	4	0.1	Down	14.7	0.7	4	0.1	Down	18.9	2.7	3	0.2	Down	15.7	1.3	3	0.1	Down	20.3	3.7	3	0.2	Up	253.9	11.2	4	2.3	Down	66.4	2.4	4	0.6	Down	30.3	3.3	4	0.3	Down	36.6	2.5	4
1623908_at	None	3.6	0.7	0	0.7	None	6.4	2.8	0	1.1	None	6.3	1.8	0	1.1	None	8.8	2.3	0	1.6	None	8.2	1.1	0	1.5	None	7	1.5	0	1.3	None	5.5	1.9	0	1	None	6.3	2.6	0	1.1	Up	19.4	3.9	0	3.5	None	5	0.7	0
1623909_s_at	None	7.4	0.4	1	0.7	None	9.2	1.1	3	0.9	Down	3.9	0.8	0	0.4	Down	2	0.6	0	0.2	Down	1.7	0.8	0	0.2	Down	2.8	0.6	0	0.3	Down	1	0.2	0	0.1	Up	37.2	2.9	4	3.6	Down	0.8	0.1	0	0.1	Down	1.3	0.6	0
1623910_at	Down	4.1	2.6	0	0.1	Down	7.1	3.2	0	0.1	Down	11.9	3.9	0	0.2	Down	2.5	0.3	0	0	Down	2.5	0.6	0	0	Down	2.8	0.5	0	0	Down	4.9	1.9	0	0.1	Up	361.6	23.6	4	5.8	Down	10.1	2.9	0	0.2	Down	4.2	1.9	0
1623911_at	None	2.9	0.9	0	0.6	None	5.8	2.4	0	1.3	None	6.2	2.9	0	1.4	Up	10.9	1.7	1	2.4	None	5.5	2.2	0	1.2	None	4.4	0.4	0	1	None	2.2	0.9	0	0.5	Down	2.1	0.4	0	0.5	None	5.7	2.5	1	1.3	Down	2.6	0.3	0
1623912_at	None	1.8	1.1	0	0.6	None	3.7	1.2	0	1.2	None	1.5	0.3	0	0.5	None	4.9	1.4	0	1.6	None	2.6	0.7	0	0.9	Down	2.3	0.3	0	0.8	None	1	0.2	0	0.3	None	2.4	1	0	0.8	None	0.8	0.2	0	0.3	None	3	1.4	0
1623913_at	None	2.6	1	0	0.7	None	5	0.7	0	1.3	None	3.8	1.9	0	1	None	2.9	1.2	0	0.7	None	3.5	1.6	0	0.9	None	3.4	0.9	0	0.9	None	1.8	0.7	0	0.5	None	3.7	0.9	0	1	None	6.1	2.3	0	1.6	None	3.4	0.9	0
1623914_at	None	2967.5	87.4	4	0.8	None	4300.4	133.4	4	1.1	Up	5760.9	295.7	4	1.5	Up	4941.4	163.9	4	1.3	Up	4660.5	103.5	4	1.2	Down	2583.9	38.3	4	0.7	None	3256.1	54.3	4	0.9	Down	1003.8	15.2	4	0.3	Up	8232.7	260.7	4	2.2	Up	4626	59.7	4
1623915_at	Down	11.3	1.1	3	0.3	None	39.3	2.4	4	1.2	Up	114	4.4	4	3.4	None	27.5	0.3	4	0.8	Up	77.6	4	4	2.3	Up	43.8	2.2	4	1.3	None	44.1	2.5	4	1.3	Down	2.7	0.7	0	0.1	Up	75.9	6.3	4	2.2	None	29.7	1.2	4
1623916_at	Down	12.8	0.8	3	0.3	None	61.7	2.4	4	1.3	Down	10.8	1.8	0	0.2	Up	109.9	7.1	4	2.2	Up	161.9	20	4	3.3	Up	1134.9	204	4	23.2	Down	4.4	1.1	1	0.1	Down	31.4	1.2	4	0.6	Down	29.2	3.8	3	0.6	Down	32.7	2.9	4
1623917_a_at	Up	74.5	5.5	4	14.5	Up	18.3	3.2	1	3.6	None	3.6	1	0	0.7	None	4.5	1.6	0	0.9	Up	24.2	2.3	0	4.7	Down	3.4	0.4	0	0.7	None	1.1	0.2	0	0.2	None	1.1	0.1	0	0.2	None	7.1	3.2	0	1.4	None	5	1.9	0
1623918_at	None	122	1.6	4	1	Down	65.1	3.6	4	0.5	None	116.7	7	4	1	Up	278.3	15.6	4	2.3	None	128.7	5.5	4	1.1	Up	175.6	10.8	4	1.5	Up	223.8	7.1	4	1.9	None	116.3	3.7	4	1	Up	176.6	2.1	4	1.5	Up	369.1	4.3	4
1623919_a_at	None	713.3	9.5	4	1	Down	475.1	13.5	4	0.7	Up	987.6	26.8	4	1.4	Down	70.4	3	0	0.1	Down	71.7	2.3	4	0.1	Down	33.3	12.3	3	0	Up	1818.2	41.4	4	2.5	Down	463.8	22.1	4	0.7	Down	396.3	15.7	4	0.6	Down	68.2	7.7	4
1623920_at	None	3.8	1.9	0	1.1	None	3.8	1.5	0	1.1	None	1.7	0.5	0	0.5	Up	15.4	2.1	0	4.3	None	6	1.8	0	1.7	None	3.5	0.4	0	1	None	1.3	0.3	0	0.3	Up	20.1	1.7	4	5.6	None	1.4	0.4	0	0.4	None	6.6	2	0
1623921_at	None	5.7	1.9	0	0.9	None	5.9	1.8	0	0.9	None	4.6	1.8	0	0.7	None	7.9	2.2	0	1.2	None	5.2	1	0	0.8	Up	8.1	0.6	0	1.2	Down	3.5	0.5	0	0.5	None	3.7	0.8	0	0.6	None	11.5	2.9	0	1.8	Down	3.4	0.7	0
1623922_at	None	5.1	0.9	2	0.6	None	6.3	0.9	2	0.7	None	9.6	0.8	4	1.1	None	9.1	1.1	3	1.1	Up	33.9	2.3	4	4	Down	6.5	0.3	1	0.8	None	5	1	1	0.6	None	2.4	0.7	1	0.3	None	11.8	2.7	3	1.4	None	5.5	1.1	2
1623923_a_at	None	17.9	1.7	4	1.4	Up	156.8	4.2	4	12.3	Down	2.6	1	0	0.2	Down	1.9	0.8	0	0.2	Down	2	1.3	1	0.2	Down	3.5	0.6	0	0.3	Down	4.1	0.8	2	0.3	Down	1.4	0.6	0	0.1	Down	5.7	1.7	1	0.4	Down	2.6	0.7	0
1623924_at	Down	46.1	3.1	4	0.5	Down	41.7	2.9	4	0.5	Down	50.9	3.4	4	0.6	Down	45.4	6	4	0.5	Down	32.8	2	4	0.4	Down	54.5	8.6	4	0.6	Up	219	3.8	4	2.4	Down	17.4	0.6	4	0.2	None	91.7	6.1	4	1	Down	16.8	1.2	4
1623925_at	Down	0.4	0.1	0	0	Down	1.2	0.2	0	0	Down	1.7	0.9	0	0	Down	1	0.1	0	0	Down	1	0.4	0	0	Down	0.9	0.2	0	0	Down	0.8	0.5	0	0	Up	578.2	30.7	4	12.5	Down	3.4	2.5	0	0.1	Down	0.7	0.2	0
1623926_at	Down	30.7	2.4	4	0.1	Down	40.4	2.2	4	0.2	Down	46.9	3.4	4	0.2	Down	58.1	2.2	4	0.3	Down	34.6	1.5	4	0.2	Down	39.3	7	4	0.2	Up	449.5	6.4	4	2.1	Down	31.1	0.7	4	0.1	Down	153.8	7.5	4	0.7	Down	25.4	0.9	4
1623927_at	None	2.4	0.8	0	0.6	None	2.4	0.8	0	0.6	None	3.1	1.3	0	0.7	None	1.9	0.4	0	0.4	None	5.3	1.3	0	1.2	None	5.5	1.1	0	1.3	None	1.7	0.8	0	0.4	None	1.9	0.6	0	0.4	None	4.2	3	0	1	None	4.5	1.7	0
1623928_at	Down	49.5	1.1	4	0.4	Up	343.6	14.7	4	2.5	None	74.8	3.1	4	0.5	Up	789.6	49.5	4	5.6	Up	455.4	10.1	4	3.3	Down	58.7	19.3	4	0.4	Down	5.5	0.6	0	0	Down	23.9	1.6	4	0.2	Down	73.3	3	4	0.5	Down	53.4	8	4
1623929_at	None	1.2	0.3	0	0.3	None	1.4	0.2	0	0.4	None	5.1	0.5	0	1.3	None	6.5	1.6	0	1.7	None	3.9	0.5	0	1	None	3	1	0	0.8	None	2.3	1	0	0.6	Down	1	0.2	0	0.3	None	5.7	1.8	0	1.5	None	5.3	1.9	0
1623930_s_at	Down	7.4	1.1	0	0.5	Down	9	1.3	0	0.6	None	12.9	2.5	2	0.9	None	15	4.7	0	1	Down	9.1	1.2	0	0.6	Down	10	1.3	0	0.7	None	11.8	0.4	1	0.8	Down	10	0.3	1	0.7	None	21.7	3.6	2	1.5	Down	9.1	0.7	1
1623931_s_at	Up	62.4	1.6	4	2.8	None	18.2	2.1	4	0.8	None	26.7	2.1	4	1.2	None	12.1	4.7	0	0.5	None	18.8	1.5	3	0.8	Down	4.6	0.7	0	0.2	None	21.7	2	4	1	Down	3.3	1	0	0.1	None	25.9	3.6	1	1.2	Down	7.8	1.4	0
1623932_at	Up	475.8	11.4	4	25.8	Up	147.8	8.5	4	8	None	15.4	1.8	2	0.8	None	18.9	2.4	1	1	Down	14.7	1	4	0.8	None	16.5	2.3	3	0.9	Down	1.8	0.9	0	0.1	Down	6.1	2	0	0.3	Down	6.3	1.4	0	0.3	None	17.9	1.4	4
1623933_at	Up	530.7	29.5	4	61.7	None	15.4	2.4	4	1.8	None	6.8	2.8	2	0.8	None	10.1	1.5	4	1.2	Up	19.8	2.6	4	2.3	Down	7.2	0.5	2	0.8	Down	1.8	0.5	1	0.2	None	5.5	1.1	3	0.6	None	6.6	0.9	0	0.8	Down	5	1.2	2
1623934_at	Down	176.2	3.4	4	0.7	None	199.7	8.5	4	0.8	None	216.7	11.7	4	0.8	Down	106.3	2.5	4	0.4	None	201.2	7.1	4	0.8	Up	305.2	11.3	4	1.2	None	324.1	9.6	4	1.2	None	288.9	12.3	4	1.1	Down	158.9	7.6	4	0.6	Down	83.3	2.6	4
1623935_at	Down	20.6	2	4	0.3	Up	1253.5	67.6	4	18.6	Down	18.9	3.1	4	0.3	Down	10	1.4	4	0.1	None	84.7	5.7	4	1.3	Down	6.1	0.7	0	0.1	Down	5.2	1	0	0.1	Down	12.6	1.3	4	0.2	Down	11.9	1.9	1	0.2	Down	15.5	1.8	4
1623936_at	Down	455.7	18.4	4	0.8	None	651	20.7	4	1.1	Up	1765.2	37.9	4	2.9	Up	1255.1	50.4	4	2.1	Up	767.1	17.7	4	1.3	Up	1769.4	73.6	4	2.9	None	589.9	6.6	4	1	Up	785.6	15.6	4	1.3	Down	343.7	20.9	4	0.6	Up	2247.4	82.8	4
1623937_at	None	2.7	0.7	0	1.1	None	5.6	1.6	0	2.3	None	4.3	1.9	0	1.7	None	7.9	1.9	0	3.2	None	7.4	2.4	0	3	Up	6.7	1	0	2.7	None	1.9	0.2	0	0.7	None	4.1	1.4	2	1.6	None	3.8	1.2	0	1.5	Up	7.2	0.9	1
1623938_at	None	0.6	0.3	0	0.3	None	3.5	1.4	0	1.8	None	1.8	1.2	0	0.9	None	2.5	1.6	0	1.3	None	2.8	0.7	0	1.4	None	2.1	0.5	0	1.1	None	1.6	0.4	0	0.8	None	1.1	0.5	0	0.6	None	2.9	0.9	0	1.5	None	0.7	0.1	0
1623939_at	None	1.6	0.5	0	0.9	None	1.2	0.3	0	0.6	None	6.5	2.2	1	3.5	None	2.3	0.7	0	1.2	None	1.8	0.5	0	0.9	Up	3.2	0.2	0	1.7	None	2.2	1	0	1.1	None	1.6	0.7	0	0.8	None	5.6	2.5	0	3	None	2.1	0.7	0
1623940_at	None	282.2	9.5	4	0.9	Down	200.2	12.2	4	0.6	None	296.4	10.1	4	1	Down	224.1	6	4	0.7	Down	223.9	5	4	0.7	Down	276.7	9.3	4	0.9	Up	470.7	9.2	4	1.5	Up	1270.6	19.3	4	4.1	Up	596	17.6	4	1.9	Down	246.7	6.7	4
1623941_at	None	7.1	1.2	1	1.2	None	6.4	1.5	0	1.1	None	7	1.8	1	1.2	None	9.7	1.8	2	1.6	None	7.2	1.1	1	1.2	None	5.8	0.6	0	1	None	4.5	1.5	1	0.7	None	8	0.5	4	1.3	None	11.9	2.4	1	2	None	7.8	0.8	0
1623942_at	None	0.9	0.3	0	0.4	None	1.4	0.5	0	0.6	None	1.2	0.3	0	0.5	None	3.1	1	0	1.3	None	0.5	0.2	0	0.2	Down	1.2	0.4	0	0.5	None	0.8	0.1	0	0.3	Up	37.1	3.1	4	15.5	None	1.3	0.3	0	0.5	None	2.6	1.2	0
1623943_at	None	348.1	17.3	4	1	None	280.7	30	4	0.8	Up	532.2	51.8	4	1.6	None	286.8	23.6	4	0.8	None	305	7.8	4	0.9	Up	580.4	13.4	4	1.7	Up	618.5	11.8	4	1.8	None	256	4.9	4	0.8	None	347.8	25.9	4	1	Up	514.9	12.8	4
1623944_at	Up	756.8	22.2	4	39.9	Up	112.4	4.1	4	5.9	Down	4.2	1.4	0	0.2	Down	0.7	0.2	0	0	Down	3	1.7	0	0.2	Down	3.2	0.9	0	0.2	Down	1	0.3	0	0.1	Down	2	0.5	0	0.1	Down	6.6	0.9	0	0.3	Down	2.6	1.2	0
1623945_at	None	10.2	2.2	1	1	None	6.1	0.7	0	0.6	None	7.1	1.7	0	0.7	None	5.9	2.6	0	0.6	None	6.1	1	0	0.6	Down	5.4	0.9	0	0.5	None	14	1.6	3	1.4	Up	17.7	0.3	4	1.7	None	14.2	2.4	2	1.4	None	7	2.1	0
1623946_at	None	1.6	0.4	0	0.5	None	3.1	1	0	0.9	None	2.2	1.3	1	0.6	None	4.6	1.4	1	1.4	None	5.2	0.4	0	1.5	None	4.2	0.5	0	1.2	None	1.3	0.6	0	0.4	Up	8	0.7	1	2.4	None	8.9	2.6	0	2.6	None	3.4	0.8	0
1623947_at	None	1.1	0.2	0	1.4	None	0.6	0.2	0	0.8	None	2.5	1	0	3.3	None	1.3	0.3	0	1.7	None	1.3	0.5	0	1.7	Up	2.5	0.5	0	3.3	None	0.5	0.1	0	0.7	None	1.6	0.7	0	2.1	None	1.7	0.8	0	2.3	None	1.3	0.2	0
1623948_at	None	3.7	0.7	0	1.2	None	3.9	1.2	0	1.3	None	7.2	1.6	0	2.3	None	2.9	1.4	0	0.9	None	4	1.8	0	1.3	Up	7.1	0.5	0	2.3	None	1.8	0.7	0	0.6	None	1.5	0.7	0	0.5	None	1.7	0.3	0	0.5	None	7.3	2.1	0
1623949_s_at	Down	4	0.4	0	0.3	None	10.9	2.2	4	0.9	None	15.9	1.9	4	1.4	Down	3.4	1.5	0	0.3	Up	19.7	2	4	1.7	Down	4.7	1.2	0	0.4	Up	18.2	0.9	4	1.6	Down	3.1	0.6	0	0.3	Up	42.3	7.6	4	3.6	Down	5.6	1.8	1
1623950_s_at	None	13.4	2.9	1	0.3	Down	6.9	1.1	0	0.1	None	18.7	5.7	1	0.4	Down	5.8	1.9	0	0.1	Down	5.8	0.7	0	0.1	Down	2.8	0.5	0	0.1	Down	1.9	0.5	0	0	Down	8	1.2	0	0.2	Down	6.3	2.1	0	0.1	None	41.3	6.7	4
1623951_at	Up	61.7	1.4	4	24.4	Up	10.3	0.8	3	4.1	None	2.2	1.5	0	0.9	None	0.6	0.1	0	0.2	None	1.8	1	0	0.7	Up	3.9	0.6	0	1.6	None	1.3	0.9	0	0.5	None	2.6	0.5	0	1	Up	15.6	1.7	3	6.2	None	2	1.1	0
1623952_a_at	Down	160.1	8.2	4	0.7	Down	58.5	2.6	4	0.3	Down	98.3	3.7	4	0.4	Down	70.7	2.1	4	0.3	Down	79.4	2.8	4	0.4	Down	115.7	4.3	4	0.5	Up	645.4	12.5	4	2.9	Down	57.2	0.8	4	0.3	Down	131.7	10.6	4	0.6	None	200.2	10.3	4
1623953_at	None	3.4	0.9	0	2.3	None	0.8	0.2	0	0.5	None	0.6	0	0	0.4	None	1.5	0.2	0	1	Up	9.6	1.6	1	6.6	None	5.4	2.3	0	3.7	None	0.4	0	0	0.3	None	2.4	1.3	0	1.6	None	1.4	0.3	0	1	Up	92.3	7.9	4
1623954_s_at	Down	7.3	0.5	1	0.1	Down	3.9	1.1	1	0	Down	9.2	0.9	2	0.1	Down	5.8	0.9	0	0	Down	5.6	1.8	1	0	Down	8.9	1.3	1	0.1	Up	317.4	8.6	4	2.2	Down	9.6	0.8	4	0.1	Down	9	3.1	0	0.1	Down	7.1	1.5	1
1623955_at	Up	130.6	3.7	4	1.6	None	87.9	1.7	4	1.1	Up	103.8	1.6	4	1.2	Up	98.4	3.4	4	1.2	None	90.2	3.9	4	1.1	Down	78.6	0.3	4	0.9	Up	171.6	2.7	4	2.1	Down	68.1	1.7	4	0.8	Up	106.9	4.1	4	1.3	Up	100.8	3.4	4
1623956_at	Down	72.7	3.6	4	0.5	Down	73.7	3.1	4	0.5	Down	74.9	2	4	0.5	Down	89.1	5.6	4	0.6	Down	71.4	5.9	4	0.5	Down	67.3	11.3	4	0.4	Up	259.6	5.7	4	1.7	Down	24.2	0.8	4	0.2	None	132.2	11.1	4	0.9	Down	29.7	3.2	4
1623957_s_at	Down	288.3	18	4	0.5	Down	472.7	28.4	4	0.8	Down	363.3	9.2	4	0.6	None	651.4	45.9	4	1	Down	220.3	8	4	0.4	Down	52.4	3.3	4	0.1	Down	237.4	4.5	4	0.4	Up	2393.8	61.8	4	3.8	Down	294.4	24	4	0.5	Down	101.5	11.7	4
1623958_at	Up	16	1.1	4	1.9	None	10	2.4	2	1.2	None	11.8	0.6	1	1.4	Up	17.6	2.4	4	2.1	None	12.5	2.9	4	1.5	Up	14.9	1.2	3	1.7	None	6.3	0.9	0	0.7	None	7.3	1.6	1	0.9	None	13.1	2.6	1	1.5	None	13.4	1.8	2
1623959_at	Down	137.3	2.7	4	0.4	Down	247.8	4.5	4	0.7	None	343.1	11.1	4	1	Up	1158.8	30.3	4	3.4	Up	471.6	12.6	4	1.4	Up	1806.6	154.9	4	5.3	None	382.4	5.5	4	1.1	Down	146.3	3.5	4	0.4	None	331.7	22.1	4	1	Up	2277.9	27.1	4
1623960_s_at	None	12.3	4.5	1	1.4	Up	13.8	1.5	2	1.6	Up	17.2	2	0	2	Up	26.9	2.6	0	3.1	Up	23.3	1.5	3	2.7	Up	14.5	1	0	1.7	Down	2.5	0.9	0	0.3	Up	20.6	2.7	4	2.4	Up	43	1.1	4	4.9	Up	13.7	0.5	0
1623961_at	Down	4.9	1.7	0	0.1	Down	17.8	1.3	2	0.2	Down	10.5	1.6	0	0.1	Up	1303.8	26	4	14.5	Up	160.3	7.2	4	1.8	Up	198.6	32.4	4	2.2	Down	4.2	0.3	0	0	Down	36.6	2.4	4	0.4	Down	20.2	9.3	0	0.2	Up	856.2	6.1	4
1623962_x_at	None	0.5	0.1	0	1.5	None	0.4	0.1	0	1.2	Up	0.7	0.1	0	2.1	None	1.7	0.6	0	5.2	None	0.3	0	0	1	Up	0.4	0	0	1.3	None	0.4	0	0	1.1	None	0.5	0.2	0	1.5	Up	1.3	0.2	0	3.8	None	0.4	0	0
1623963_at	Down	8	0.9	3	0.4	Up	24.9	2.1	4	1.4	Down	2.3	1.2	0	0.1	Up	195.8	8.4	4	10.8	Up	36.6	4.4	4	2	Up	88.6	2.1	4	4.9	Down	0.6	0.3	0	0	Down	1.1	0.4	0	0.1	Down	5.6	2	0	0.3	Up	191.8	15.1	4
1623964_at	None	2.9	1.4	0	3.1	None	3.7	1.9	0	4	None	6.2	2.9	0	6.7	Up	3.7	0.6	0	4	None	6.6	2.1	0	7.2	Up	6.5	1	0	7	None	0.4	0	0	0.4	Up	8.9	2.3	0	9.6	None	9.6	3.2	0	10.3	None	3.9	1.5	0
1623965_at	None	7.4	0.5	0	1.2	None	2	0.9	0	0.3	None	4.3	1	0	0.7	Up	14.9	1.5	0	2.4	None	5.3	1.7	0	0.8	None	5.8	1.3	0	0.9	None	4.1	1.2	0	0.6	None	13	1.2	1	2.1	None	6	1.9	0	1	None	8.3	2.8	0
1623966_s_at	Up	130.4	12	4	5.4	Up	50.8	4.8	4	2.1	Down	7.2	0.6	2	0.3	Down	10.7	1	4	0.4	Down	9.2	1.4	4	0.4	Down	5.5	0.6	1	0.2	None	25.8	1.6	4	1.1	Down	8	1	3	0.3	None	25.7	3.8	4	1.1	Down	2.4	0.8	1
1623967_at	Up	140.1	4	4	1.2	Down	81.8	1.6	4	0.7	Up	165.5	5.9	4	1.4	Down	93.5	7.6	4	0.8	None	113.2	2.8	4	1	Down	104.1	3	4	0.9	Up	211.7	4.2	4	1.8	Up	138.3	4.6	4	1.2	Down	74.8	6.2	4	0.6	Up	162	5	4
1623968_at	Up	379.1	13.2	4	5.5	Up	97.1	3.1	4	1.4	Up	114.4	4.3	4	1.6	Down	53.1	2.3	4	0.8	Up	95.1	4.1	4	1.4	None	74.5	3	4	1.1	Up	217	5	4	3.1	None	58.4	2	4	0.8	None	83.2	6	4	1.2	None	83.2	4.7	4
1623969_at	Down	60.3	2.3	4	0.6	Up	797.8	21.1	4	7.6	Up	164.9	3.2	4	1.6	Down	11	1.8	1	0.1	Down	26.8	1.5	4	0.3	Down	10.2	0.7	0	0.1	Down	1.7	0.5	0	0	Down	3.9	0.8	0	0	Down	12.6	3	1	0.1	Down	7.8	0.9	1
1623970_at	None	4.1	1	0	0.7	None	3	1.1	0	0.5	None	2.7	1.1	0	0.5	None	4.7	2.8	0	0.8	None	4.9	1.3	0	0.9	None	4.7	1.4	0	0.8	None	3.1	1.4	0	0.5	None	6.4	1.1	0	1.1	None	4.4	2.3	0	0.8	Down	2.5	0.5	0
1623971_at	Up	10.2	0.6	1	1.8	Up	76.7	5.3	4	13.8	None	2.6	0.8	0	0.5	None	3.8	2.2	0	0.7	None	2.1	1	0	0.4	Down	2.4	0.6	0	0.4	Down	1.5	0.2	0	0.3	None	3.1	0.8	0	0.6	None	6.3	1.8	0	1.1	None	3	1.5	0
1623972_a_at	None	673.1	11.9	4	0.9	None	753.1	13.7	4	1	None	901.2	29.7	4	1.2	None	870.6	21.6	4	1.1	Up	1210.5	19.8	4	1.6	Up	1131.9	50.4	4	1.5	Down	540.3	9.4	4	0.7	Down	268.6	23	4	0.4	None	680.1	32.4	4	0.9	Up	1460.2	41	4
1623973_at	None	1.2	0.3	0	0.5	None	3.8	1.3	0	1.7	None	5.8	1.7	0	2.6	None	4.3	1.2	0	1.9	None	0.9	0.2	0	0.4	None	1.9	0.3	0	0.8	None	1.6	0.9	0	0.7	None	0.8	0.2	0	0.4	None	6.9	2.1	0	3.1	None	2.5	1.3	0
1623974_at	Down	1.7	0.8	0	0.1	Down	4.3	1.4	0	0.3	Down	3.1	1.6	0	0.2	Down	1.7	0.5	0	0.1	Down	2.5	0.7	0	0.2	Down	2.3	0.9	0	0.1	Down	2.9	1.8	0	0.2	Up	274	8.6	4	17.2	Down	7.8	2.5	0	0.5	Down	2.5	1.3	0
1623975_at	None	72.7	1.6	4	1.2	Down	28.8	2.6	4	0.5	Down	26.4	1.4	4	0.4	Down	23.7	1.1	4	0.4	Down	17.1	0.6	4	0.3	Down	15.1	0.9	3	0.2	Up	136.4	3	4	2.2	Down	12	2.3	3	0.2	Down	23.1	2.3	4	0.4	Down	15.9	1.2	4
1623976_at	None	0.5	0.1	0	0.4	None	0.7	0.2	0	0.5	None	1.3	0.2	0	0.9	None	2.5	1.7	0	1.8	None	0.9	0.3	0	0.6	None	1.9	0.3	0	1.4	None	1.5	1.1	0	1.1	None	2.5	0.9	0	1.8	None	3.8	1.4	0	2.7	None	0.8	0.1	0
1623977_at	Up	339.8	15.2	4	15.5	Up	84.8	8.7	4	3.9	Down	14.1	1.6	4	0.6	None	19.4	1.4	4	0.9	Down	9.2	0.6	4	0.4	Up	63	12.5	4	2.9	Down	0.7	0.4	0	0	Up	44.6	1.2	4	2	Down	9.3	2.2	2	0.4	Up	30.5	2.6	4
1623978_at	Down	3	0.5	0	0	Down	5.2	1.3	2	0.1	Down	7.3	1.4	3	0.1	Down	4.1	1.6	1	0	Down	5.3	1.2	1	0.1	Down	5.3	0.5	0	0.1	Down	3.2	0.7	0	0	Up	1142.2	26.6	4	12.3	Down	2.1	0.9	0	0	Down	3.1	1.3	1
1623979_at	Down	2	0.8	0	0	Down	2.2	1.1	0	0	Down	4	0.6	0	0.1	Down	8.8	1.6	0	0.1	Down	5.8	1.6	0	0.1	Down	3.9	0.8	0	0.1	Down	1.4	0.5	0	0	Up	905.6	27	4	13.8	Down	6.8	2.9	0	0.1	Down	4.3	1.7	0
1623980_at	None	1.9	0.4	0	0.7	None	2.8	0.9	0	1	None	4.8	2	0	1.7	None	4.3	0.8	0	1.5	Up	7.3	0.7	0	2.6	None	2.4	0.5	0	0.8	None	2.8	1	0	1	None	1.9	0.4	0	0.7	None	1.8	0.4	0	0.6	None	1.7	0.5	0
1623981_at	Down	5.9	0.8	0	0.4	None	8.4	2.6	2	0.6	Down	6.5	1.4	0	0.5	Up	65.6	9.8	4	4.8	Down	6.6	1.1	0	0.5	Down	6.7	0.8	1	0.5	Down	4.2	0.8	1	0.3	Down	3.3	0.4	0	0.2	None	10.3	2.1	0	0.8	Up	27.5	3.3	4
1623982_s_at	None	2.2	0.9	0	0.7	None	0.9	0.2	0	0.3	None	6.1	2.4	0	2	Up	13.4	1.6	0	4.5	None	3.2	1.5	0	1.1	Up	4	0.3	0	1.3	None	2.6	1.1	0	0.9	None	2.1	0.8	0	0.7	None	8.7	3.9	0	2.9	None	3.6	1.8	0
1623983_at	None	5.6	1	1	0.4	None	6.8	2.3	0	0.4	None	13.9	1.2	1	0.9	None	5.8	1.4	0	0.4	Up	38.7	3.2	4	2.6	Down	5.6	0.9	0	0.4	Down	2.9	0.6	0	0.2	Down	2.5	1	0	0.2	None	7.5	1.2	1	0.5	Down	4	0.7	0
1623984_s_at	Up	156.4	2.4	4	5.6	Up	61.8	2.7	4	2.2	Up	119.6	5.1	4	4.3	None	19.7	3.4	1	0.7	Up	47	2	4	1.7	Down	1.8	0.2	0	0.1	None	31.3	2.3	4	1.1	Down	14.5	1.3	2	0.5	None	16.1	5.1	0	0.6	None	42.7	5.6	3
1623985_at	None	114.6	1.4	4	1.2	Down	68.2	5.2	4	0.7	None	72.7	1.4	4	0.8	Down	39.5	1.7	4	0.4	Down	60.6	3.1	4	0.6	Down	80.7	4	4	0.9	Up	261.6	6.8	4	2.8	Down	53.2	3.4	4	0.6	Down	44.4	4.7	4	0.5	Down	50.5	5.4	4
1623986_at	None	8.5	1.8	3	0.7	Up	25.8	1.1	4	2.2	Up	27.4	1.3	4	2.4	Up	17.5	1.8	3	1.5	Up	37.3	3.1	4	3.2	Down	8.3	0.4	0	0.7	None	9.9	1	3	0.9	Down	4.6	0.3	0	0.4	Up	17.9	1.9	0	1.5	None	9	1.6	2
1623987_at	Down	1.1	0.3	0	0	Down	2.4	0.9	0	0	Down	2.8	1.2	0	0	Down	1.1	0.3	0	0	Down	4.8	1.2	0	0.1	Down	3.1	0.8	0	0	Down	1.3	0.4	0	0	Up	1188.7	18.8	4	13	Down	7.2	3.7	0	0.1	Down	3.7	1.4	0
1623988_at	None	2.7	0.5	0	1	None	0.4	0.1	0	0.2	None	0.8	0.1	0	0.3	None	4.6	1.3	0	1.8	None	2.8	1.2	0	1.1	Up	17.8	0.7	3	7	None	0.6	0.2	0	0.2	Up	18.9	1.9	4	7.4	None	1.4	0.4	0	0.6	None	4.4	1.6	0
1623989_at	Up	542.2	15.2	4	1.9	Up	373.7	5.8	4	1.3	None	305	7.3	4	1.1	Down	218.8	8.3	4	0.8	Down	209	6.3	4	0.8	Up	309.6	11.5	4	1.1	Up	534.9	12.2	4	1.9	Down	76.8	6.9	4	0.3	Down	219.8	15.9	4	0.8	Up	332.3	4.6	4
1623990_at	None	3.2	1	0	1.1	None	3.3	1.1	0	1.1	None	5.2	2.2	0	1.7	None	8.3	2.4	0	2.8	None	3	1	0	1	Up	6.6	1	0	2.2	None	1.8	0.6	0	0.6	None	3.6	1.5	0	1.2	None	5	1.6	0	1.7	None	4.4	1.5	0
1623991_s_at	Down	246.3	14.7	4	0.3	Down	604.1	30.7	4	0.8	Up	2916	157.4	4	3.9	Up	994.9	31.7	4	1.3	Up	1334.3	56.1	4	1.8	Down	322.5	10.3	4	0.4	Up	1024.2	17.9	4	1.4	Down	536.4	18.5	4	0.7	None	776.4	26.3	4	1	Down	428.2	15.4	4
1623992_at	Down	1.4	0.6	0	0.1	Down	0.9	0.2	0	0.1	Down	2.7	1.3	0	0.2	Down	0.7	0.1	0	0	Down	2	1.1	0	0.1	Down	1.3	0.2	0	0.1	Down	0.6	0.2	0	0	Up	252.2	9.7	4	16	Down	3.1	2	0	0.2	Down	1.9	0.7	0
1623993_at	None	74.7	5	4	1.1	None	57.1	5.1	4	0.8	None	64.4	3	4	0.9	Down	58.1	2.1	4	0.8	Down	52.4	3.4	4	0.7	Down	58.7	4.1	4	0.8	Up	99.9	3.8	4	1.4	None	70.2	5.2	4	1	None	63.1	5.4	4	0.9	Down	52.1	3.3	4
1623994_at	Down	3	1	0	0.1	Down	4.5	1.3	0	0.1	Down	6.7	1.8	1	0.2	Down	4.7	1.5	0	0.1	Down	3.6	1.2	0	0.1	Down	5.2	0.8	0	0.1	Down	2.5	1.1	0	0.1	Up	485.6	16.1	4	13.5	Down	4.9	2.7	1	0.1	Down	5.2	1.8	0
1623995_at	Down	2571.2	41.3	4	0.7	None	4136.5	149.9	4	1.1	Up	5452.1	276.3	4	1.5	Up	4604.2	48.2	4	1.3	Up	4614.2	82	4	1.3	Down	2964.4	63.5	4	0.8	None	3119.3	66.8	4	0.9	Down	683.2	24.8	4	0.2	Up	7246.1	210.4	4	2	None	4125.4	23.6	4
1623996_at	Down	81.7	2.9	4	0.8	Up	243.2	12.2	4	2.2	Up	508.9	5.1	4	4.7	None	127.5	7.9	4	1.2	Up	304.4	7.5	4	2.8	Down	99.1	3.1	4	0.9	Down	32.1	1.1	4	0.3	Down	22.1	2.3	4	0.2	Up	129.3	2.8	4	1.2	Up	197.8	9.2	4
1623997_s_at	None	2968.6	61.3	4	0.9	Up	3943	172.7	4	1.2	Up	4186.6	169	4	1.3	Up	3891	73.8	4	1.2	Up	4005.8	57.8	4	1.2	Down	2701.2	42.6	4	0.8	Down	2757.9	72.2	4	0.8	Down	1072.7	9.9	4	0.3	Up	7100	329.2	4	2.2	Up	3733.1	36.1	4
1623998_at	Down	240.1	1.7	4	0.7	Down	220.9	10.6	4	0.6	None	295.9	5.3	4	0.9	Down	180.2	8.1	4	0.5	Down	230.9	7.3	4	0.7	Down	258.2	21.4	4	0.7	Up	648.1	6.3	4	1.9	Up	483.9	29.3	4	1.4	Up	445.8	20.2	4	1.3	Down	105	2.4	4
1623999_at	Up	6.4	1.1	0	3.7	None	1.5	0.6	0	0.9	None	5.1	1.5	0	2.9	None	3.2	0.9	0	1.9	None	3.6	1.5	0	2.1	Up	6.7	0.7	0	3.9	None	0.3	0.1	0	0.2	None	1.8	0.6	0	1	None	2.2	0.9	0	1.2	None	3.6	0.8	0
1624000_at	None	3	1.2	0	0.6	None	4.1	1.5	0	0.9	None	5.2	2.1	0	1.1	Up	14.4	2.2	0	3.1	None	8.7	2.3	1	1.9	Up	10.3	0.7	0	2.2	None	3.1	0.8	0	0.7	None	7.2	1.6	0	1.5	Up	17.2	2.3	1	3.7	None	3.4	1.2	0
1624001_at	None	8.9	1.6	2	1.1	None	4.9	1.5	0	0.6	None	10.1	1.1	0	1.2	None	6.7	1.1	0	0.8	None	8.3	1.9	0	1	None	7.2	1.7	0	0.9	None	6.3	0.9	0	0.8	None	5	1.6	0	0.6	None	15.7	4.2	0	1.9	None	8.1	1.7	0
1624002_a_at	Down	1.9	0.5	0	0.1	None	19.6	2.7	1	1.3	Down	1.6	0.2	0	0.1	Down	5.7	2.8	0	0.4	Down	4.6	1.5	0	0.3	Down	2.6	0.5	0	0.2	Down	3.1	1.1	0	0.2	Down	10.3	1.7	1	0.7	Down	6.3	2.1	0	0.4	Down	5.4	2.6	0
1624003_at	Up	311	4.6	4	1.2	Up	407.3	17.8	4	1.6	Up	455.2	14.6	4	1.8	Up	372	6.5	4	1.5	Up	881.5	9	4	3.5	Up	1212.7	21.6	4	4.8	Down	163.5	11.5	4	0.7	Up	612.8	18.7	4	2.4	Down	68.5	2.7	4	0.3	Up	1742.8	63.4	4
1624004_s_at	Up	54	2.6	4	1.5	Up	58.1	2.9	4	1.7	Down	21.5	2	2	0.6	Up	61.1	3.6	4	1.8	Up	77.4	1.3	4	2.2	Up	141.4	17.4	4	4.1	Down	17.7	1.9	3	0.5	Down	10.3	0.6	2	0.3	Up	82	5.8	4	2.4	Up	87.6	2.3	4
1624005_at	None	2.3	0.6	0	0.6	None	2.1	1	0	0.5	None	5.2	0.9	0	1.3	None	8.6	2.2	0	2.2	None	7.7	1.3	1	2	Up	5.4	0.4	0	1.4	None	1.7	0.8	0	0.4	None	3.2	1.3	0	0.8	None	8.3	2.8	0	2.1	None	4.5	1.4	0
1624006_at	Up	87	7.9	4	1.4	Down	52	0.9	4	0.8	None	53	4.2	4	0.8	Down	54.4	1.1	4	0.8	None	59	1.3	4	0.9	Down	38.2	2.3	4	0.6	Up	101.1	1.3	4	1.6	Down	19.8	1.5	4	0.3	None	51.3	7.4	4	0.8	None	60.9	2.5	4
1624007_at	Down	3.6	1	0	0	Down	5	1.1	1	0	Down	3.2	2.5	1	0	Down	4.2	1.2	0	0	Down	5.8	1.4	2	0	Down	3.3	0.6	0	0	Down	1.5	0.7	0	0	Up	1432.2	21.4	4	9.9	Down	7.8	2	1	0.1	Down	5	1.5	1
1624008_at	Down	155.3	2.3	4	0.8	Down	129.2	8.6	4	0.7	None	176.3	11	4	0.9	Down	129	10.9	4	0.7	Down	139.9	3	4	0.7	Up	280.7	2.8	4	1.4	Up	372.6	15.6	4	1.9	Down	60.7	5.6	4	0.3	Up	267	16.2	4	1.4	None	170.9	7.6	4
1624009_at	Up	42.5	1.3	4	6.6	None	7.1	2	0	1.1	Up	16.7	0.8	2	2.6	Up	16	2.2	1	2.5	Up	19	1.7	1	2.9	None	7.6	0.8	0	1.2	None	2.9	0.7	0	0.4	Down	0.6	0.1	0	0.1	Up	16.9	1.9	0	2.6	None	2.7	1.2	0
1624010_a_at	None	68.9	1.3	4	0.8	Down	51.6	4.2	4	0.6	Down	62.6	2.3	4	0.8	Down	57	0.9	4	0.7	Down	57.7	4.8	4	0.7	None	88.7	15.7	4	1.1	Up	206	6.8	4	2.5	Up	102.7	4.1	4	1.3	Up	169.5	4.1	4	2.1	Up	195.3	16.4	4
1624011_at	None	2.9	1	0	0.5	Up	13.8	2.6	2	2.6	None	3.3	1.6	0	0.6	None	2	0.4	0	0.4	None	4.1	2.4	0	0.8	None	3.6	1.2	0	0.7	None	2.5	0.4	0	0.5	None	6.9	1.3	1	1.3	None	0.6	0.1	0	0.1	None	2.5	0.8	0
1624012_at	None	297	4	4	0.9	Down	242.1	7.6	4	0.7	None	268	9.6	4	0.8	None	343.9	10.5	4	1.1	Up	400.3	13.1	4	1.2	None	343	10.3	4	1.1	Up	471.9	6.9	4	1.5	Down	122.2	2.7	4	0.4	Down	121.9	3.1	4	0.4	Down	220.2	6	4
1624013_at	Up	16.4	1.6	4	2.1	None	5.9	1.2	0	0.7	None	9	0.6	0	1.1	Down	2.9	1.1	0	0.4	None	5.1	1.9	0	0.7	Down	5.8	0.9	0	0.7	None	11.1	0.7	4	1.4	Up	14.4	2.1	4	1.8	None	5.4	1.7	0	0.7	None	7.2	1.4	0
1624014_at	Down	49.6	4.5	4	0.7	Down	46.7	5.5	4	0.7	None	71.9	5.1	4	1	Down	50.3	3.9	4	0.7	Down	50.6	3.5	4	0.7	Down	41.2	0.7	4	0.6	Up	112	3.2	4	1.6	None	60.7	4.1	4	0.9	Up	159.3	10.6	4	2.3	None	69.9	3.9	4
1624015_at	Down	4.2	1.7	0	0.2	Down	7.4	1.6	0	0.3	Down	11.8	1	0	0.5	Down	9.7	2.6	1	0.4	Down	6.9	2.1	0	0.3	Down	8.5	0.5	0	0.4	Down	6.1	1.1	0	0.3	Up	231.6	17.7	4	9.6	Down	5.5	2.3	0	0.2	Down	6.1	1.4	0
1624016_at	None	2.1	0.8	0	0.5	None	0.9	0.1	0	0.2	None	6.1	2.7	1	1.6	None	4.6	0.7	0	1.2	None	6.7	1.9	0	1.7	None	3.8	1.1	0	1	None	3.3	1	0	0.8	None	1.2	0.5	0	0.3	None	7.7	2.5	0	2	None	6.1	1.8	0
1624017_at	None	25.6	2.8	4	0.5	Up	100.3	11.4	4	1.9	None	22.6	3	4	0.4	Up	199.3	7.7	4	3.9	Up	2204	42.2	4	42.8	Up	664.5	66.6	4	12.9	Down	3.5	0.5	0	0.1	Down	5.9	0.7	0	0.1	Up	177.6	14.7	4	3.5	Up	679.8	20.3	4
1624018_at	None	5.8	1.9	1	1	None	5	1.2	0	0.9	None	3.3	1.5	0	0.6	None	10.1	2	0	1.8	None	5	1.8	0	0.9	None	5.4	1	0	1	None	3.4	1.4	0	0.6	None	3.3	0.9	1	0.6	None	9.4	3.2	0	1.7	None	6.9	1	0
1624019_s_at	None	3195.5	85.5	4	1	Up	4047.5	223	4	1.2	Up	4750.7	206.9	4	1.4	Up	4477	80.1	4	1.3	Up	4627.5	132.6	4	1.4	Up	3540.9	59.8	4	1.1	Down	2740.5	27.7	4	0.8	Down	889.3	22.7	4	0.3	Up	6834.1	350.9	4	2	None	3724	38.3	4
1624020_at	Up	116.3	3	4	1.8	Down	34.9	2.9	4	0.5	Down	24	1.7	4	0.4	Down	11.9	2	0	0.2	Down	21.6	0.8	3	0.3	Down	14.3	0.9	3	0.2	Up	167.9	3.5	4	2.6	Down	14.6	0.8	4	0.2	Down	28.8	4.1	0	0.4	Down	18.5	2.4	4
1624021_a_at	Up	367.9	7.5	4	3.3	None	120	16.1	4	1.1	Up	330.5	13.1	4	3	Down	57.1	4.1	4	0.5	Up	296.8	9.4	4	2.7	Down	69	2.8	4	0.6	Up	221.8	7.3	4	2	Down	42.8	2.1	4	0.4	None	114.4	5.9	4	1	Down	81.1	2.7	4
1624022_at	None	12.8	1.1	3	0.6	Down	13	0.8	4	0.6	None	18.5	1.1	4	0.9	None	14.7	2.7	3	0.7	None	15.9	1.2	4	0.8	None	20.3	1.1	4	1	Up	47.6	1.4	4	2.3	Down	14.2	1	3	0.7	None	24.7	1.9	4	1.2	None	15.5	0.5	4
1624023_at	Up	1121.9	15.7	4	1.7	Up	969.4	16.4	4	1.5	Up	1017.2	13.1	4	1.6	Up	903.7	7.6	4	1.4	Up	937.6	11.7	4	1.5	Up	989.7	8	4	1.5	Up	733.9	3.8	4	1.1	Down	286.3	7.2	4	0.4	Up	1015.6	12.9	4	1.6	Up	948.1	18.4	4
1624024_s_at	None	2.6	1	0	0.8	None	1.9	0.7	0	0.6	None	1.9	0.5	0	0.6	Up	14.2	1.7	0	4.6	None	1.8	0.2	0	0.6	Up	4.8	0.8	0	1.5	None	3.7	1.2	0	1.2	None	1.6	0.4	0	0.5	None	10.9	4.1	0	3.5	None	5.7	1.1	0
1624025_at	None	1.2	0.7	0	2.7	None	0.9	0.3	0	1.9	None	1.5	0.8	0	3.3	Up	0.9	0.1	0	1.9	None	0.5	0.1	0	1.2	None	1.1	0.5	0	2.4	None	0.5	0.1	0	1	None	0.5	0.1	0	1.1	Up	0.7	0.1	0	1.6	None	0.5	0.1	0
1624026_at	None	2.2	1.1	0	1.3	None	3	1	0	1.7	Up	7.6	1	0	4.3	Up	6.2	0.7	1	3.5	None	4.3	1.4	0	2.4	None	4.1	1.2	0	2.3	None	2.1	0.8	0	1.2	None	1.3	0.6	0	0.7	None	7.8	2	0	4.4	None	4.2	1.3	0
1624027_at	None	80.6	2.8	4	0.8	Down	68.1	0.9	4	0.7	None	100.2	3.4	4	1	None	99.5	7.5	4	1	Down	74.9	6	4	0.8	None	89	12.7	4	0.9	Up	156.6	8.9	4	1.6	Up	146.5	3	4	1.5	Up	394.4	14.4	4	4.1	None	92.7	3.7	4
1624028_at	Down	1.3	0.6	0	0.1	Down	1.8	0.8	0	0.1	Down	1	0.2	0	0	Down	3.4	1.4	0	0.2	Down	0.9	0.2	0	0	Down	2.5	0.6	0	0.1	Down	2.6	0.9	0	0.1	Up	151.8	5.8	4	7	Down	2	0.6	0	0.1	Down	0.9	0.2	0
1624029_at	Down	35.7	2.3	4	0.2	Down	64.6	2.8	4	0.4	Up	238.1	5.4	4	1.4	Down	66.6	2.7	4	0.4	Down	112.1	2	4	0.7	Down	66.2	10.3	4	0.4	Up	214.1	0.8	4	1.3	Down	18	2.2	4	0.1	Down	50.5	5.8	4	0.3	Down	38.8	1.1	4
1624030_at	None	67.4	3.8	4	0.9	Down	35	2.6	4	0.5	Down	48.9	4.6	4	0.7	None	71	3.8	4	1	Down	44.3	1.7	4	0.6	Down	47.7	3.2	4	0.7	Up	102.2	2.4	4	1.4	Up	179.8	7.8	4	2.5	None	66.1	2.6	4	0.9	Down	49.9	3	4
1624031_at	None	13.5	1.8	4	5.4	Up	6.7	0.9	4	2.7	Up	10.1	2.1	3	4.1	None	2.1	0.8	0	0.8	None	7	1.6	3	2.8	Up	5.6	1.1	1	2.3	None	0.4	0.3	0	0.2	None	2.6	0.4	0	1.1	Up	23.6	4.9	4	9.5	None	5.7	1.1	1
1624032_at	None	515	12.6	4	0.8	None	660.8	23.4	4	1.1	Down	468.8	12.7	4	0.8	Up	796.3	13	4	1.3	None	593.6	14.9	4	1	Up	671.6	15.2	4	1.1	Up	779.7	13.6	4	1.3	None	718.1	11.3	4	1.2	Up	791.8	13.8	4	1.3	Up	1349.2	43.2	4
1624033_at	Up	1555.7	55.3	4	18.2	Up	632	54.7	4	7.4	Down	7.5	1.8	1	0.1	Down	7.4	1.3	1	0.1	Down	7.2	2.1	3	0.1	Down	6.5	0.7	1	0.1	Down	3.5	0.6	0	0	Down	2.3	0.5	1	0	Down	6.8	0.8	0	0.1	Down	3.6	0.9	0
1624034_at	None	6.2	0.7	2	0.9	None	5.4	1.7	1	0.8	None	9.3	2.2	2	1.4	None	10.9	3	2	1.6	None	7.2	1.2	1	1.1	None	5.6	0.8	0	0.8	Down	3.1	0.7	0	0.5	Up	12.8	1.8	4	1.9	Up	13.9	1.7	2	2.1	None	10.2	1.3	2
1624035_a_at	Down	1.4	0.3	0	0.1	None	24	9.3	0	1	None	37.3	9.6	0	1.5	Down	3.3	0.2	0	0.1	None	13.9	3.6	0	0.6	Down	1.8	0.1	0	0.1	Down	2	0.6	0	0.1	None	26.2	0.7	0	1	Down	2.2	0.4	0	0.1	Down	1.8	0.1	0
1624036_at	None	6.7	1.4	1	0.8	Up	22	2.6	1	2.7	None	6.2	1	0	0.7	Up	30.3	2.7	4	3.7	None	3.8	1.4	0	0.5	Up	22.5	4.4	3	2.7	Down	0.8	0.1	0	0.1	None	4.2	0.9	0	0.5	None	2	0.7	0	0.2	None	11.2	2.8	2
1624037_s_at	Up	641	24.1	4	3.8	Up	244.5	12.4	4	1.4	Up	248.7	12.6	4	1.5	None	155.5	3.2	4	0.9	None	184.9	2.6	4	1.1	Down	133.4	5.2	4	0.8	Up	267.8	3.9	4	1.6	Down	24.9	1.5	4	0.1	Up	368.5	5.2	4	2.2	None	190.7	7.3	4
1624038_at	None	0.3	0	0	0.8	None	1.1	0.6	0	2.5	None	0.8	0.1	0	1.9	None	15.8	5.6	2	37.1	None	1.3	0.8	0	3.1	Up	1.4	0.4	0	3.2	None	0.4	0	0	0.9	None	0.4	0.1	0	1	None	0.9	0.2	0	2.1	None	0.8	0.2	0
1624039_at	Up	31.9	1.4	4	1.7	None	24	6.1	0	1.3	Up	49.4	5.6	4	2.7	None	31.4	7.1	0	1.7	None	27.4	3	0	1.5	Down	7	1.4	0	0.4	Up	36.5	5.3	4	2	Down	3.3	0.8	0	0.2	Down	5.1	2.1	0	0.3	None	15.3	3.5	0
1624040_at	None	0.7	0.2	0	0.9	None	0.9	0.1	0	1.2	None	1	0.2	0	1.4	None	1.5	0.2	0	2	None	0.9	0.3	0	1.3	None	0.8	0.2	0	1.1	None	0.5	0.1	0	0.7	None	1.5	0.5	0	2.1	None	1.8	0.4	0	2.5	None	1.9	0.9	0
1624041_at	Down	153.2	9.4	4	0.7	Down	135.3	2.9	4	0.6	None	203.9	19.9	4	0.9	Down	148.5	18.6	4	0.7	Down	161	5.3	4	0.7	Up	239.7	4.2	4	1.1	Up	368.1	14.8	4	1.7	Down	69.7	3.8	4	0.3	None	193.4	38.3	4	0.9	None	196	9.6	4
1624042_at	Up	202.2	3.4	4	3.7	Up	85.9	6.5	4	1.6	Up	113.3	3.3	4	2.1	Down	36.1	1.9	4	0.7	Up	172.6	6.5	4	3.2	Down	34.9	4.6	3	0.6	Up	101.3	4.2	4	1.9	Down	13.5	0.9	4	0.2	Down	36.3	1	4	0.7	None	52.3	2.5	4
1624043_at	Up	91.3	8	4	7.4	None	19.3	3.7	2	1.6	None	15.4	1.5	2	1.2	Up	31	3.1	3	2.5	Up	29.4	1.6	4	2.4	Down	7.6	0.4	0	0.6	None	16.5	2.1	3	1.3	Up	20.4	1.3	4	1.6	Up	21.3	2.4	3	1.7	None	13.7	1.2	2
1624044_at	None	148	12.4	4	1.1	None	110.5	7.5	4	0.8	None	171.1	8.8	4	1.2	None	124.1	6.6	4	0.9	Down	90	8.1	4	0.6	Down	46.6	1.9	4	0.3	Up	280.2	3.9	4	2	Down	87.1	5	4	0.6	None	100.5	7.3	4	0.7	None	123	4.3	4
1624045_at	None	2.2	1.3	0	0.4	None	5.7	1.9	0	1.1	None	7.4	1.3	0	1.4	None	7	3.3	0	1.3	None	5.3	1.2	0	1	None	5.2	1	0	1	None	2.5	1	0	0.5	None	2.2	1.1	0	0.4	None	1.3	0.4	0	0.2	None	6	1.6	0
1624046_at	None	4.6	1.3	0	1.2	None	4.6	2.2	0	1.2	Up	9.2	1.2	0	2.4	None	1.9	0.8	0	0.5	None	3.2	1.4	0	0.8	None	3.4	1.1	0	0.9	None	2.3	0.9	0	0.6	None	2.5	0.9	0	0.6	None	6.8	3.1	0	1.8	Up	7.8	1.1	0
1624047_at	None	1.2	0.5	0	1.5	None	2	0.8	0	2.5	None	3.2	1.7	0	4.1	None	1	0.2	0	1.3	None	1	0.3	0	1.3	None	1.3	0.3	0	1.6	None	1.3	0.5	0	1.7	None	0.8	0.2	0	1	None	5	2.3	0	6.5	None	0.7	0.3	0
1624048_at	None	1.6	0.4	0	1.2	None	0.8	0.1	0	0.6	None	4	2	0	3.1	None	4	1.7	0	3	None	2.1	0.8	0	1.6	None	2.3	0.5	0	1.7	None	1.7	0.8	0	1.3	Up	39.5	1.6	4	30.4	None	2.9	0.7	0	2.3	None	1.9	0.9	0
1624049_at	Up	28.6	1.3	0	5	None	4.2	1.6	0	0.7	Up	81.5	7.3	4	14.1	None	5.5	3	0	0.9	None	6.2	3	0	1.1	Down	3.2	0.8	0	0.6	None	1.7	0.5	0	0.3	None	1.6	0.8	0	0.3	Up	25.8	3.6	0	4.5	None	4.3	2.9	0
1624050_at	Up	378.3	9.8	4	2.2	Up	246.4	4.2	4	1.4	Up	338.8	6.1	4	1.9	Up	239.5	7.6	4	1.4	Up	324.4	9.1	4	1.9	Up	408.1	5	4	2.3	Up	231.9	6.8	4	1.3	Down	84.8	1.8	4	0.5	Up	204.3	3	4	1.2	Up	457.8	12.3	4
1624051_at	None	151.3	3.7	4	1.1	Down	98.2	3.4	4	0.7	Down	107.6	7.2	4	0.8	Down	82.7	5.5	4	0.6	None	145.3	2.9	4	1	Up	220.4	7.4	4	1.5	Up	211.9	5.1	4	1.5	Down	58.6	1.6	4	0.4	Down	72.1	7.7	4	0.5	Down	43.7	1.6	4
1624052_at	Up	49	1.6	4	2.7	None	20.6	2.6	4	1.1	None	25.1	3.8	4	1.4	None	14.5	1	3	0.8	None	23.2	2	4	1.3	Down	4.6	0.6	0	0.3	Up	23	0.9	4	1.3	Down	9.3	0.4	4	0.5	None	26.4	3.6	4	1.5	None	15.5	3	4
1624053_at	Up	41.8	5.4	2	2.1	None	18.6	1.3	0	0.9	Up	110.3	3.5	4	5.4	Up	53.3	6.8	0	2.6	Up	51.8	1.8	0	2.5	Up	27.1	2.1	0	1.3	None	25.3	0.7	0	1.2	Down	7.3	2.1	0	0.4	Up	70.4	4.6	0	3.5	Up	37.7	4.9	1
1624054_at	Down	8.7	1.6	0	0.1	Down	77.8	4.2	4	0.6	Down	80.7	5.8	4	0.6	Up	1158.1	19.9	4	8.9	Up	305.8	11	4	2.4	Down	38.6	9.1	4	0.3	Down	76.2	2.6	4	0.6	Down	92.5	1.8	4	0.7	Down	2.8	1.2	0	0	Up	209.7	7.8	4
1624055_at	None	3.3	1.3	0	3.7	None	2.2	0.9	0	2.5	None	4.8	1.9	0	5.5	None	1.3	0.2	0	1.5	Up	3.3	0.7	0	3.8	Up	2.6	0.5	0	2.9	None	1.1	0.2	0	1.3	None	2.6	1	0	3	None	3.5	1.9	0	4	None	1.1	0.3	0
1624056_a_at	Up	58.6	4.4	4	4	Up	23.8	2.9	4	1.6	Up	61.9	2.8	4	4.2	Down	8.7	0.6	1	0.6	None	19	2.4	4	1.3	Down	6.6	0.8	0	0.4	Down	3.1	0.7	0	0.2	Down	7	0.6	2	0.5	None	10.9	4	1	0.7	Down	8.7	1.2	4
1624057_at	Down	15.9	1.4	3	0	Up	1058	34.8	4	2.9	Down	191.1	21	4	0.5	Down	10.5	5.4	1	0	Up	3451.8	89.6	4	9.4	Down	59.1	21.8	3	0.2	Down	3.1	1.1	1	0	Down	2.1	0.8	0	0	Down	21.9	5.1	1	0.1	Down	12.1	2.4	3
1624058_at	Down	3	1	0	0	Down	4.1	0.9	1	0	Down	3.4	1.7	0	0	Down	2.6	1.1	0	0	Down	4.8	0.7	0	0	Down	11	6.2	1	0.1	Up	510.2	6.8	4	3.9	Down	46.8	2.5	4	0.4	Down	3.8	1.1	0	0	Down	3.5	1.6	0
1624059_at	Up	235.8	13	4	16	Up	30.4	3.3	4	2.1	None	22.1	2.9	4	1.5	Up	49.4	4.3	4	3.3	Up	28.4	2.1	4	1.9	Up	70	6.6	4	4.7	None	7.4	0.8	2	0.5	Down	6	1.5	0	0.4	Up	41.3	2.7	4	2.8	Up	45.4	2.1	4
1624060_at	Up	325.3	10.3	4	2	None	181.5	4.4	4	1.1	Up	1341.2	39	4	8.4	Up	469.9	19.1	4	2.9	Up	649	17.5	4	4	Up	565.1	65.4	4	3.5	Down	6.2	0.6	3	0	Down	31.4	1	4	0.2	Down	27.6	2	4	0.2	Up	228.9	5.2	4
1624061_at	None	7.7	0.8	0	0	None	1.1	0.4	0	0	None	4.8	1.5	0	0	None	1.5	0.1	0	0	None	1.2	0.4	0	0	Down	6.3	2.7	0	0	None	865.7	167.7	4	1.4	None	1.4	0.4	0	0	None	2	0.1	0	0	None	1.5	0.1	0
1624062_at	None	68.3	2.9	4	0.9	Down	34.1	1.2	4	0.5	Down	33.9	2.8	4	0.5	Down	24.9	1.6	4	0.3	Down	23.5	2.4	4	0.3	Down	20	0.6	3	0.3	Up	160.8	4.8	4	2.2	Down	55	5.1	4	0.8	Down	55.2	2.1	4	0.8	Down	20.3	1.4	4
1624063_at	None	3.4	1.5	0	0.6	None	8.8	2.2	1	1.5	None	4.8	1.3	0	0.8	Up	15.6	0.4	0	2.6	Up	11.6	1.2	1	1.9	Up	8.9	0.5	0	1.5	None	7.8	2.3	0	1.3	None	5	1.2	1	0.8	None	11.8	4.8	0	2	Up	11.8	0.9	2
1624064_at	None	237.1	9.1	4	1	Down	130.5	6.2	4	0.5	None	244.2	11.9	4	1	Down	131.7	6.7	4	0.5	Down	142.7	1.6	4	0.6	Down	137.3	6.6	4	0.6	Up	466.1	8.9	4	1.9	Down	61.1	3.3	4	0.2	Down	167.1	9.4	4	0.7	Down	177.1	10.4	4
1624065_at	None	598.2	10.6	4	1	None	650.3	64.1	4	1.1	Up	1136.4	18.7	4	1.9	Up	1531.7	37.1	4	2.6	Up	1390.3	23.9	4	2.4	None	707.4	79.8	4	1.2	Down	460.9	11.9	4	0.8	Down	374.4	6.8	4	0.6	Up	1106.8	56.2	4	1.9	Up	1503.8	20.6	4
1624066_at	None	4.2	1.6	0	4.2	None	3.5	1	0	3.5	Up	6.5	1.6	1	6.5	Up	6.1	1.4	0	6.1	None	4.2	1.1	0	4.2	Up	4	0.5	0	4	None	2.3	0.6	0	2.3	None	3.4	1.1	0	3.4	None	4.6	1.3	0	4.6	Up	4.9	0.4	0
1624067_at	Down	0.8	0.2	0	0	Down	1.5	1.1	0	0	Down	1.5	0.4	0	0	Down	0.9	0.2	0	0	Down	3.5	1.3	0	0	Down	2.4	1.1	0	0	None	143.4	31.8	4	1.4	None	43.6	1.3	4	0.4	Down	1.9	0.5	0	0	Down	0.7	0.1	0
1624068_at	None	7.5	1	3	0.9	None	9.4	2.6	1	1.1	None	13.2	1.5	3	1.6	Up	18.1	2.8	3	2.1	None	13.4	2.2	3	1.6	None	10.3	1.2	0	1.2	None	5.7	0.8	0	0.7	None	5.2	0.8	0	0.6	Up	15.4	1.4	2	1.8	None	9.2	1.2	3
1624069_at	Down	10	2.4	0	0.2	Up	310.7	23.1	4	5.8	None	45.1	5.2	0	0.8	Down	43.2	2.1	0	0.8	Up	461	56.9	4	8.6	Down	40	5.5	0	0.7	Down	9.2	2.7	0	0.2	Down	9	1.6	0	0.2	Down	36.4	1.1	0	0.7	Down	1.6	0.2	0
1624070_at	Down	95.3	3	4	0.7	Down	104.7	9.9	4	0.8	None	130.2	11.3	4	0.9	Up	245.5	17.3	4	1.8	Down	95.1	4.6	4	0.7	None	121	13.6	4	0.9	None	114	8.4	4	0.8	Down	13	0.8	4	0.1	Up	447.8	45.9	4	3.2	None	116.3	15.1	4
1624071_at	None	163.8	3.7	4	1	None	144.9	4.8	4	0.9	None	150.3	3	4	0.9	Down	123.4	3.3	4	0.8	Down	123.2	8.2	4	0.8	None	157	6.7	4	1	Up	310.2	8.4	4	1.9	Down	81.4	5.4	4	0.5	Down	47.5	3.4	4	0.3	Up	216.2	10.8	4
1624072_at	None	0.5	0	0	0.8	None	1.6	0.3	0	2.7	None	2	0.5	0	3.4	None	2.8	1.2	0	4.8	Up	1.3	0.2	0	2.3	Up	1.7	0.3	0	2.9	None	1.3	0.5	0	2.2	None	0.6	0	0	1.1	Up	2.6	0.4	0	4.5	None	0.9	0.4	0
1624073_at	Down	0.3	0	0	0	Down	1.8	1.1	0	0	Down	1.1	0.3	0	0	Down	0.9	0.3	0	0	Down	1.7	1	0	0	Down	2.3	0.2	0	0.1	Down	1.4	0.3	0	0	Up	519	19.4	4	13.3	Down	2.5	0.6	0	0.1	Down	1.7	0.5	0
1624074_at	Down	3.4	1.2	0	0	None	395.4	87.6	4	0.9	Down	2.9	1.8	0	0	Down	2	1	0	0	Down	50.8	4	4	0.1	Down	2.9	0.8	0	0	Down	0.9	0.2	0	0	Down	21.8	0.3	4	0.1	Down	3.8	1.1	0	0	Down	2.1	0.9	0
1624075_at	Down	7.6	2.9	0	0.2	Down	26.3	3.2	0	0.6	None	42.7	3.8	0	0.9	None	37	3	0	0.8	None	54.6	1.1	0	1.2	Down	35.3	1.4	1	0.7	Up	73.9	3.6	4	1.6	Down	12.2	3.4	0	0.3	None	58.5	14.2	2	1.2	Up	86	5.5	4
1624076_at	Down	6.4	0.8	4	0.3	Up	34.9	1.6	4	1.5	Down	9.4	0.6	0	0.4	Up	50.7	2.5	4	2.2	Down	9.6	1.8	2	0.4	Up	273.4	12.4	4	11.9	Down	4.1	0.8	1	0.2	Down	2.7	1.3	1	0.1	Down	7.7	2.2	0	0.3	None	22.8	2.6	4
1624077_at	None	52.9	2.6	4	1.4	None	37	1.2	4	1	None	47.6	4.1	4	1.2	Up	51.5	4.3	4	1.3	Up	53.8	2.8	4	1.4	Up	76.7	2.5	4	2	Up	59	3.5	4	1.5	Down	27.2	3.5	4	0.7	None	53.7	8.2	4	1.4	None	33.2	3	4
1624078_at	Up	73.8	2.1	4	1.4	Down	39.8	1.7	4	0.8	None	42.1	4	4	0.8	None	46.6	1.7	4	0.9	Down	41.5	2.9	4	0.8	None	55.7	2	4	1.1	Up	119.1	2.6	4	2.3	Down	24.7	1.1	4	0.5	Down	25.3	1.5	4	0.5	None	44	2.6	4
1624079_a_at	Up	177.3	3.1	4	2.2	Up	96.2	2.2	4	1.2	Down	50	6.2	4	0.6	Up	141.1	18.9	4	1.7	None	86.4	2.9	4	1.1	Up	138.7	2.3	4	1.7	Up	142	5.8	4	1.8	Down	46.7	0.8	4	0.6	None	74.1	5.9	4	0.9	None	73.2	3.7	4
1624080_s_at	Up	760.4	17.8	4	2.2	None	407.4	74	4	1.2	Up	540.6	31.3	4	1.5	None	386.9	21.7	4	1.1	Up	570.2	19.7	4	1.6	Up	412.2	16.8	4	1.2	Up	961.9	31.6	4	2.8	Down	106.5	5.8	4	0.3	None	398.2	20.7	4	1.1	Up	725.1	20.2	4
1624081_at	None	0.7	0.2	0	0.9	None	1.5	0.3	0	2	Up	3.7	0.9	0	4.8	None	2.1	1	0	2.6	None	2.8	1.1	0	3.5	Up	2.2	0.6	0	2.9	None	0.6	0.2	0	0.7	None	2	0.8	0	2.5	Up	1.7	0.3	0	2.2	None	1.8	0.7	0
1624082_at	None	4	0.9	0	1.3	None	6.8	1.2	0	2.2	None	7.1	2.8	0	2.3	None	4.5	0.8	0	1.4	None	5.1	1.4	1	1.6	None	4	0.5	0	1.3	None	2.5	0.5	0	0.8	None	5	1.5	1	1.6	None	7.9	1.6	0	2.6	None	5.4	0.8	0
1624083_s_at	None	1511.8	81.7	4	1	None	1804.4	101.2	4	1.2	Down	807.9	9	4	0.5	Down	747.3	24.4	4	0.5	Down	698.8	27.5	4	0.5	None	1498.7	76.4	4	1	Up	1941.4	29.9	4	1.3	Down	267.4	11.7	4	0.2	Up	2546	76.2	4	1.7	Down	536.2	18.3	4
1624084_s_at	None	3.7	0.3	2	0.7	None	2.3	1	0	0.4	None	4.9	0.6	0	0.9	None	3.3	1.4	0	0.6	None	3.6	1.2	1	0.7	Down	2.9	0.7	0	0.5	None	2.7	1.1	0	0.5	None	4.8	1.1	1	0.9	Up	431.9	22.1	4	80	None	3.2	1	1
1624085_at	None	6	1.4	0	1.3	Up	11.7	2	1	2.5	None	2	1	0	0.4	None	2.7	1	0	0.6	None	1.7	0.4	0	0.4	Down	3.1	0.4	0	0.7	None	1.3	0.9	0	0.3	None	7.5	2.1	2	1.6	None	2	0.4	0	0.4	None	2.5	0.9	0
1624086_at	None	1008.5	42.8	4	1.2	None	903.9	34.2	4	1.1	Up	1044.5	29.8	4	1.2	Up	2245.5	36.2	4	2.6	Up	3089.3	42	4	3.6	Up	3336.2	69.3	4	3.9	Down	705.1	9.9	4	0.8	Down	170.9	5.7	4	0.2	None	747.7	23.5	4	0.9	Up	2417.3	40	4
1624087_at	None	0.9	0.3	0	1.1	None	1.8	0.8	0	2.1	None	1	0.2	0	1.1	None	1.6	0.2	0	1.8	None	0.6	0.1	0	0.7	Up	1.6	0.3	0	1.8	None	1.5	0.6	0	1.7	None	0.8	0.3	0	0.9	None	2.5	0.8	0	2.8	None	1.8	0.7	0
1624088_at	None	1	0.5	0	0.3	None	0.8	0.1	0	0.3	None	1.6	0.5	0	0.5	None	1.2	0.2	0	0.4	None	1.1	0.1	0	0.4	Down	1.2	0.5	0	0.4	None	0.5	0.1	0	0.2	None	1.3	0.5	0	0.4	None	1.1	0.2	0	0.4	None	1	0.2	0
1624089_at	Up	6.9	0.3	0	1.3	Up	8.6	0.9	1	1.6	None	7.6	1.6	0	1.5	Up	10.3	1.6	0	2	None	10.1	1.9	0	1.9	Up	7.6	0.9	0	1.4	None	2.8	1	0	0.5	Down	1.1	0.5	0	0.2	Up	19.4	4.3	2	3.7	None	7.4	1	0
1624090_at	Down	6.3	0.5	0	0	Down	1025.5	591.3	4	0.3	None	749.7	700.9	3	0.3	Up	6345.7	58.6	4	2.2	Down	5.8	2	0	0	Down	4	1	0	0	Down	2.4	0.4	0	0	Down	1.2	0.5	0	0	Down	7.9	2.4	0	0	Down	5.9	2	0
1624091_at	None	9.8	1.2	4	1.5	None	5.4	1.8	3	0.8	None	6.9	0.7	2	1	None	7.9	1.4	2	1.2	None	7.1	1.4	1	1.1	None	5.2	1.4	0	0.8	None	6	1.3	1	0.9	Down	2.4	0.9	0	0.4	None	6.8	2.7	1	1	None	3.6	0.9	0
1624092_at	Down	0.6	0.2	0	0	Down	11.9	10.7	1	0	Down	4	1.1	0	0	Up	6335.3	179.8	4	6.1	Down	4.7	2.3	0	0	Down	5.1	0.5	0	0	Down	0.5	0.1	0	0	Down	10.7	5.6	1	0	Down	1.3	0.2	0	0	Down	1.2	0.3	0
1624093_at	Up	36.5	1.3	4	4.5	Up	15.5	1.8	4	1.9	Up	20.6	4	4	2.5	None	12.1	1.4	4	1.5	Up	22.6	0.7	4	2.8	Up	17.2	1.2	3	2.1	Down	4.3	0.7	3	0.5	None	6.9	1.2	4	0.8	Up	26.2	1.4	4	3.2	Up	16.2	2.2	4
1624094_at	None	2.6	1.1	0	3.1	None	1.6	0.9	0	1.9	None	1.8	0.5	0	2.2	None	1.9	0.7	0	2.3	None	0.8	0.2	0	1	None	2	0.7	0	2.4	None	0.9	0.4	0	1.1	None	1.7	0.8	0	2	None	5.2	3	0	6.3	None	3.2	1.6	0
1624095_at	None	4	1.1	0	0.9	None	7	2	0	1.7	None	3	0.9	0	0.7	None	1.7	0.2	0	0.4	None	3.1	1.7	0	0.7	None	4.9	1.6	0	1.2	None	3.6	1.1	0	0.9	None	2.8	1.2	0	0.7	None	6.7	2.1	0	1.6	None	3.7	1.2	0
1624096_at	None	0.6	0.2	0	0.7	None	0.9	0.2	0	1.1	None	0.7	0.2	0	0.8	None	1.5	0.7	0	1.9	None	0.6	0.1	0	0.8	None	1	0.1	0	1.2	None	0.4	0.1	0	0.5	None	1.3	0.5	0	1.6	None	2	0.7	0	2.5	None	2.5	0.7	0
1624097_s_at	Up	307.2	5.1	4	3	None	96.6	4.2	4	0.9	Up	146.3	5.9	4	1.4	None	102.9	6.8	4	1	None	125.7	7.9	4	1.2	Up	204.6	1.4	4	2	Up	236.7	7.1	4	2.3	Down	22.9	2.9	4	0.2	Up	142.4	10	4	1.4	Up	167.6	7.4	4
1624098_s_at	Up	197	4.7	4	3.4	None	42.6	8.8	4	0.7	Down	2.9	1	0	0	Down	0.7	0.1	0	0	Down	2	0.9	0	0	Down	2	0.6	0	0	Down	0.8	0.4	0	0	Up	871.1	22.3	4	15	Down	1.2	0.4	0	0	Down	0.5	0.1	0
1624099_at	Down	3.4	0.2	0	0	Down	3.5	0.9	0	0	Down	5.2	1.7	1	0.1	Down	5.2	0.8	0	0.1	Down	4.8	1.7	1	0.1	Down	4.4	1	0	0.1	Down	0.6	0.1	0	0	Down	8.7	4.2	2	0.1	Up	7848.7	339.8	4	93.1	Down	6.2	1.5	0
1624100_at	Down	29.4	2.5	4	0.7	None	31.1	3	4	0.8	None	46.7	1.7	4	1.1	None	40.4	4.6	4	1	None	34	3.6	4	0.8	None	44.1	5.1	4	1.1	Up	103.5	5.3	4	2.5	Down	9.4	0.4	4	0.2	None	50.5	5.2	4	1.2	None	49.1	4.3	4
1624101_at	Down	28.7	1.7	4	0.1	None	283	20.7	4	0.8	Up	1304.3	129	4	3.7	Up	3189.5	200.5	4	9.1	Up	827.9	24.7	4	2.4	Up	2894.2	246.9	4	8.3	Down	30.6	0.5	4	0.1	Down	36.3	2.9	4	0.1	None	265.4	37.8	4	0.8	Up	2153.6	210.8	4
1624102_at	Up	4	0.3	1	3.2	Up	4.6	0.4	2	3.7	None	2.2	1.1	0	1.8	Up	12	1.7	2	9.8	None	5	1.8	0	4.1	Up	7	0.3	0	5.7	None	1.5	0.4	0	1.2	None	2.1	0.7	0	1.7	None	5.5	2.4	0	4.5	None	4.9	1.6	1
1624103_at	Down	26.9	0.7	4	0.4	Down	30.8	2.1	4	0.5	Down	33	1.8	4	0.5	Down	35.3	3.1	4	0.5	Down	23.6	1.8	4	0.3	Down	31.1	4.6	4	0.5	Up	155.7	2.8	4	2.3	Down	21.2	0.8	4	0.3	None	59.4	3.5	4	0.9	Down	20.1	1.9	4
1624104_at	None	1.6	1	0	1.1	None	3.4	1	0	2.4	None	5.5	1.5	0	3.9	None	3	1	0	2.1	Up	4	0.6	0	2.8	Up	3.7	0.8	0	2.6	None	3.4	1.1	0	2.4	None	2.2	0.3	0	1.6	None	2.8	1.2	0	2	None	4	1.3	0
1624105_at	Up	395.9	19.1	4	21.1	Up	126.2	6.5	4	6.7	Down	5.2	1.3	0	0.3	Down	4	1.4	0	0.2	Down	5.9	0.9	1	0.3	Down	6	0.9	0	0.3	Down	6.8	0.7	2	0.4	Down	8.6	0.9	4	0.5	Down	7.9	1.3	0	0.4	Down	6.2	1.3	0
1624106_at	Up	126	2.3	4	21.6	Up	181	3.4	4	31.1	None	4.1	2.2	0	0.7	Up	77.3	13.1	4	13.3	None	5.4	1.5	0	0.9	Up	10.3	0.9	2	1.8	None	1	0.3	0	0.2	None	3.9	0.8	0	0.7	None	6.5	3	0	1.1	None	2.6	0.8	0
1624107_at	None	1.3	0.7	0	0.4	None	3.2	1.1	0	1	None	3.4	1.5	0	1.1	None	9.9	3.2	0	3.1	None	4.9	1.2	1	1.5	None	2.8	0.5	0	0.9	None	1.6	0.7	0	0.5	None	1.1	0.7	0	0.3	None	6.6	2.1	0	2	None	4.4	1.9	0
1624108_at	Up	47.7	3.5	4	7.2	None	13.4	2	3	2	None	3.9	1.1	0	0.6	None	1.7	0.3	0	0.3	None	5.9	2.3	0	0.9	None	5.7	0.7	0	0.9	None	5.2	0.8	1	0.8	None	2	0.5	0	0.3	None	5.3	2.5	0	0.8	None	6.5	0.2	0
1624109_s_at	None	434.3	10.4	4	1.1	Up	531.9	32.5	4	1.3	Up	5510.8	262.9	4	13.5	Up	880.4	44.2	4	2.2	Up	2773.7	164.6	4	6.8	None	424.2	46.8	4	1	Down	53.3	10.4	4	0.1	Down	26.8	2.1	4	0.1	None	312.2	24.4	4	0.8	Down	133.5	14.8	4
1624110_at	None	0.7	0.1	0	0.4	None	1.1	0.2	0	0.8	None	3.1	0.6	0	2.1	None	7.5	2.2	0	5.1	Up	9.1	1.6	0	6.2	Up	3.2	0.7	0	2.2	None	0.8	0.1	0	0.6	None	1.5	0.4	0	1	None	4.9	2.3	0	3.4	None	5.4	1.7	0
1624111_at	None	4.6	1.4	1	2.9	None	3.1	2.3	0	2	Up	6.3	1	0	4	None	5.1	1.6	0	3.3	None	2.3	0.7	0	1.5	None	3.6	1.2	0	2.3	None	3.2	1.1	0	2	None	4.8	1.5	1	3	None	6.8	2.4	0	4.3	Up	5.4	0.6	0
1624112_at	None	1.4	0.1	0	0.4	None	3	1.2	0	0.9	None	3.5	1.9	0	1	None	5.8	1.5	0	1.7	None	4.9	1.1	0	1.4	None	3.7	0.3	0	1.1	None	4.6	1.7	0	1.3	None	1.6	0.1	0	0.5	None	9.1	2.7	1	2.7	None	2.1	0.5	0
1624113_at	Down	71.1	2.9	4	0.5	Down	76.5	1.7	4	0.5	Down	94.8	2.5	4	0.6	Down	78.2	1.9	4	0.5	Down	70.9	3.9	4	0.5	Down	65.5	9.9	4	0.4	Up	263.3	4.4	4	1.8	Down	24.1	0.9	4	0.2	Up	210.4	12.4	4	1.4	Down	38	2.3	4
1624114_at	Down	0.7	0.3	0	0	Down	0.7	0.1	0	0	Down	0.8	0.3	0	0	Down	1.6	0.5	0	0	Down	0.8	0.2	0	0	Down	1.9	0.5	0	0	Down	0.4	0	0	0	Up	778.5	16.9	4	17.9	Down	1.7	0.5	0	0	Down	0.7	0.1	0
1624115_s_at	None	0.6	0.1	0	0.5	None	0.9	0.2	0	0.7	None	3.7	0.9	0	2.9	None	3.9	1.1	0	3	None	1.9	0.5	0	1.5	None	1.2	0.2	0	1	None	1	0.2	0	0.8	None	2.4	1	0	1.9	None	4.3	2.5	0	3.4	None	1.8	0.8	0
1624116_at	Down	8.8	0.9	4	0.3	Down	9.4	1.1	0	0.3	Down	4.6	1	0	0.1	Down	4.4	1.6	0	0.1	None	28.1	0.3	4	0.8	Down	14	1.8	1	0.4	Down	2.8	0.9	0	0.1	Up	450.3	17.6	4	13.4	None	57.6	9	4	1.7	None	38.1	1.3	4
1624117_at	Up	143.1	3.7	4	1.6	Down	53	4.6	4	0.6	Down	45.8	2	4	0.5	Down	37.1	1.1	4	0.4	Down	42.4	2.2	4	0.5	Down	30.4	2.7	4	0.3	Up	171.2	4.7	4	1.9	Up	352.8	29.3	4	4	Down	40.3	4.4	4	0.5	Down	54	3.8	4
1624118_at	None	136.4	4.5	4	1	None	142.5	4.3	4	1	Up	175.9	5.4	4	1.3	None	134.8	3.1	4	1	None	156.4	11.7	4	1.1	Up	163.3	6	4	1.2	Up	196.8	3.6	4	1.4	Up	329.3	6.4	4	2.4	Up	357.9	16.4	4	2.6	Down	105	7.7	4
1624119_at	Up	1688	36.3	4	5.4	Up	712	11.8	4	2.3	Up	521.4	19.9	4	1.7	None	341.8	14.2	4	1.1	Up	474.7	13.7	4	1.5	Up	557.7	46.4	4	1.8	Down	145.3	2.8	4	0.5	None	291.4	7	4	0.9	Up	779.2	40	4	2.5	None	361.3	17.2	4
1624120_at	None	2.7	0.9	0	0.4	None	4.4	1.3	0	0.7	None	2.4	1.2	0	0.4	None	2.5	0.3	0	0.4	None	2.7	1.6	0	0.4	Down	4.4	0.6	0	0.7	None	6.3	2	0	1	None	1.5	0.3	0	0.2	None	1.3	0.3	0	0.2	None	4.9	1.4	0
1624121_at	Down	5.6	1.2	0	0.3	Up	35	2.6	4	1.9	Up	60.4	2.2	4	3.4	None	18.4	5	0	1	Up	186.6	3.8	4	10.4	Down	12	2.1	1	0.7	Down	6.4	1.4	0	0.4	None	15.2	1.1	4	0.8	None	10.8	1.1	0	0.6	None	12.3	1.8	3
1624122_a_at	Up	462.8	23.4	4	4.4	Up	208.9	16	4	2	Up	185.6	12.2	4	1.8	Down	45	3.1	4	0.4	None	117.1	4.1	4	1.1	Down	22.9	3.8	3	0.2	Up	262.1	4	4	2.5	Down	44.2	1.7	4	0.4	Up	137.5	9.5	4	1.3	Down	38.6	2.3	4
1624123_at	None	1.9	0.8	0	0.6	None	1	0.2	0	0.3	Up	7.6	1.1	1	2.4	None	2.9	0.9	0	0.9	None	3.6	1.1	0	1.2	Up	5.2	1	0	1.7	None	0.6	0.1	0	0.2	None	1.8	1.1	0	0.6	None	2.9	1.8	0	0.9	None	3.6	1.1	0
1624124_at	None	38	4.3	4	1	Up	114.7	7.1	4	3	Up	367.5	18.3	4	9.6	Down	7.1	1.8	0	0.2	Up	293	4.6	4	7.6	None	36.1	3.8	4	0.9	Down	19.7	1.7	4	0.5	Down	12.5	0.9	4	0.3	None	32.1	4.9	4	0.8	Down	6.3	1.6	0
1624125_at	Down	3	0.5	1	0.1	None	20	1	4	0.7	None	20.4	2.5	4	0.7	Down	5.1	1.7	1	0.2	Down	6.8	0.7	2	0.2	None	23.4	3.4	4	0.8	Down	2.1	0.3	0	0.1	None	30	2.7	4	1.1	None	13.1	2	1	0.5	Up	43.7	1.8	4
1624126_at	Down	3	1.1	0	0.4	None	2.8	1.7	0	0.4	None	7.6	2.7	0	1	Down	1.3	0.2	0	0.2	Down	2.2	1.1	0	0.3	Down	2.3	0.8	0	0.3	Up	13.7	1.7	0	1.9	Up	21.6	2.4	4	2.9	None	5	1.6	0	0.7	Down	2.1	0.6	0
1624127_at	Up	6.3	0.4	2	2	None	2.5	1.1	0	0.8	None	2.7	0.9	0	0.9	None	2.7	1	0	0.9	None	2.4	0.9	0	0.8	None	3	1.3	0	1	None	1.1	0.5	0	0.4	Up	16.9	1.3	4	5.5	None	7.7	2.5	1	2.5	None	1	0.4	0
1624128_at	Down	15.8	2.1	4	0.2	Up	581.6	56.9	4	5.6	Up	372.9	15.2	4	3.6	Down	2.4	0.6	0	0	Down	45.8	2.2	4	0.4	Down	12.9	2.4	3	0.1	Down	2.2	0.8	0	0	Down	0.9	0.3	0	0	Down	1.8	1	0	0	Down	1.5	1	0
1624129_s_at	Up	1331.5	60.3	4	59	Up	209.4	8.3	4	9.3	Down	4	1.4	0	0.2	Down	1.2	0.5	0	0.1	Down	2.7	0.9	0	0.1	Down	2.7	0.5	0	0.1	Down	0.9	0.7	0	0	Down	2	1.1	0	0.1	Down	3.3	2.3	0	0.1	Down	2.9	1	0
1624130_at	Up	13.1	1.1	4	1.8	Up	220.5	19.5	4	29.6	None	3.2	1.4	0	0.4	None	5	1	0	0.7	Down	1.4	0.8	0	0.2	Down	1.8	0.7	0	0.2	Down	2.3	0.7	0	0.3	Down	0.7	0.1	0	0.1	None	2.6	2	0	0.4	Down	1.3	0.6	0
1624131_at	None	6.6	1.9	0	0.9	None	4.9	1.6	0	0.7	Up	17.9	2.8	0	2.4	None	11	3.8	0	1.5	None	3.3	1.3	0	0.4	Down	3.1	0.7	0	0.4	None	2.6	1	0	0.4	None	6.4	2	0	0.9	None	5.7	3.2	0	0.8	None	6.4	2.9	0
1624132_at	Down	42.1	3.1	4	0.5	Down	49.3	4.9	4	0.6	None	73.4	2.3	4	0.9	None	77.9	6.2	4	0.9	Down	58.7	3.8	4	0.7	None	78.7	7.4	4	0.9	Up	142.8	6.2	4	1.7	Down	37.3	4.5	4	0.4	Down	62	3	4	0.7	None	86.8	4.9	4
1624133_at	None	4	1.7	0	1.6	None	2.8	1.8	0	1.1	None	2.4	1.2	0	0.9	None	3.2	0.2	0	1.3	None	2.2	0.4	0	0.9	Up	4.9	1.1	0	2	None	1.7	0.7	0	0.7	None	3.8	1.2	0	1.5	None	4.6	2.1	0	1.8	None	2.9	0.6	0
1624134_a_at	Down	86.2	2.3	4	0.6	Down	55.6	0.8	4	0.4	Down	46	2.2	4	0.3	Down	34	4.1	4	0.2	Down	41.1	2.5	3	0.3	Down	27.7	1.9	3	0.2	Up	328.4	9.3	4	2.3	Up	153.5	3.9	4	1.1	Down	68.2	4.7	4	0.5	Down	54.3	2.8	4
1624135_at	Down	129.5	6.7	4	0.8	None	135.3	3.6	4	0.9	None	149.8	7.6	4	1	None	156.7	4.7	4	1	Down	128	5.7	4	0.8	None	173.6	14	4	1.1	Up	210.3	8.7	4	1.4	Up	343.3	12.9	4	2.2	None	163.2	2.3	4	1	None	178.1	13.9	4
1624136_at	None	4.7	0.7	1	2	None	3.5	0.5	0	1.5	None	4.6	1.6	0	2	None	1.4	0.4	0	0.6	None	6.2	2	1	2.7	Up	4.4	0.3	0	1.9	None	0.8	0.3	0	0.4	None	2.7	0.3	0	1.2	None	4.5	1.7	0	1.9	None	3.6	1.1	0
1624137_at	Down	6.2	0.9	2	0	Down	10.1	2.1	1	0	Down	11.6	2	1	0	Up	5774.5	170.7	4	4.5	Down	10.3	0.4	0	0	Down	7.4	0.6	0	0	Down	3.3	1.4	0	0	Down	5.5	1.3	2	0	Down	12.6	3.1	1	0	Down	5.1	2	0
1624138_at	Down	19.4	1.5	4	0.2	Down	24.7	2	4	0.3	Down	36.3	3.6	4	0.5	Down	21	1.9	3	0.3	Down	19.5	3	4	0.3	Down	23.3	4.6	3	0.3	Up	173.2	5.1	4	2.2	Down	13.8	0.4	3	0.2	None	79.3	6.6	4	1	Down	17.1	0.9	4
1624139_at	Up	463.2	12.7	4	1.6	None	320.8	15.6	4	1.1	None	288.6	4.7	4	1	Down	124.2	6.2	4	0.4	Up	328.6	8.2	4	1.1	Up	1801.8	85.4	4	6.2	Up	431.6	9.9	4	1.5	Down	172.8	8.4	4	0.6	Down	136.9	12.6	4	0.5	Down	236.6	3.5	4
1624140_at	None	3.8	0.8	0	0.8	None	4.7	1.2	0	1	None	5.2	1.5	0	1.1	None	3.6	0.6	0	0.8	None	5.2	0.6	0	1.1	None	4.9	0.9	0	1.1	None	4.8	1.1	0	1.1	None	2.3	1	0	0.5	None	8.7	3.4	0	1.9	None	6.2	2.1	0
1624141_at	Down	61.5	2.2	4	0.4	Down	64.9	2.6	4	0.4	Down	114.4	1.7	4	0.8	Down	74.6	4.3	4	0.5	Down	89.6	1.4	4	0.6	Down	104	8.9	4	0.7	Up	328.3	6	4	2.2	Down	38.5	1.7	4	0.3	None	166.2	5.4	4	1.1	None	128.2	14.3	4
1624142_a_at	Up	638.2	10.3	4	2.1	Up	530.3	33.9	4	1.8	Up	410.7	20.2	4	1.4	Up	847	16.9	4	2.8	Up	543.6	9.3	4	1.8	Up	813.3	55.5	4	2.7	None	263.2	9.1	4	0.9	None	266	6.9	4	0.9	Up	1352.5	39.6	4	4.5	Up	1066.7	18.4	4
1624143_a_at	Up	890.2	39.2	4	27.2	Up	258.4	17.4	4	7.9	Down	10.1	1.4	2	0.3	Down	7.4	2	0	0.2	Down	11.4	1	3	0.3	Down	6.8	1.7	0	0.2	Down	4	1.3	0	0.1	Down	11.1	1.4	4	0.3	Down	10.1	1.2	0	0.3	Down	8.7	1.2	1
1624144_at	None	3.4	0.7	0	1	None	3.8	1.3	0	1.1	None	5.7	0.8	0	1.6	None	9.7	2.3	1	2.8	Up	10.3	1.4	2	2.9	Up	26.4	6.1	3	7.6	None	4	0.7	0	1.2	None	4.1	1.3	0	1.2	None	2.8	0.8	0	0.8	Up	60.1	6.4	4
1624145_a_at	Up	228.7	4.5	4	2.4	None	95.4	7.6	4	1	None	108.7	5.4	4	1.1	Down	51	4.9	4	0.5	Down	54.3	0.9	4	0.6	None	92.6	5.2	4	1	Up	134.9	2	4	1.4	Up	174.9	8.3	4	1.8	Down	53.7	1.9	4	0.6	None	92.1	2.9	4
1624146_at	Up	24.9	1.2	4	3.1	None	6.1	0.9	0	0.8	None	10.3	2.3	1	1.3	Up	18.4	2.4	2	2.3	None	10.2	1.6	0	1.3	Down	5.3	0.5	0	0.7	None	5.6	0.6	0	0.7	None	4.5	1.4	0	0.6	Up	26.3	2.7	2	3.3	None	7.4	2.4	0
1624147_at	None	0.6	0.2	0	0.8	None	0.6	0.1	0	0.8	None	1.1	0.2	0	1.6	Up	1.3	0.2	0	2	None	1.2	0.4	0	1.8	None	0.9	0.2	0	1.3	None	0.6	0.1	0	1	None	0.7	0.1	0	1.1	Up	1.8	0.3	0	2.7	None	1	0.1	0
1624148_at	None	6.5	0.2	3	0.8	None	2.7	1.1	0	0.3	None	4.2	1.2	0	0.5	None	5.3	1.7	0	0.7	None	7.7	3	2	1	None	8.7	0.8	0	1.1	None	6.3	1.8	2	0.8	None	2	0.7	0	0.2	None	11.4	2	0	1.4	None	7.9	1.5	0
1624149_at	Down	2.2	0.8	0	0	Down	4.9	2.1	1	0	Down	5.1	1.4	0	0	Down	0.9	0.3	0	0	Down	2.1	1.3	0	0	Down	4.2	0.8	0	0	Down	1.3	0.6	0	0	Up	2041	73	4	7.8	Down	2.1	0.7	0	0	Down	3.7	1.1	0
1624150_at	Down	429.6	12	4	0.7	Down	333	13.1	4	0.6	Down	284.8	11.3	4	0.5	Down	166.6	8.7	4	0.3	Down	236.8	3.8	4	0.4	Down	259.3	20.3	4	0.4	Up	832.8	14.9	4	1.4	Down	371.8	15.3	4	0.6	Down	444.2	29.1	4	0.7	Down	190.6	14.9	4
1624151_a_at	Up	668.6	25.2	4	32	Up	169.7	16.7	4	8.1	Down	2.8	0.8	0	0.1	Down	6.3	1.6	0	0.3	Down	3.3	1.5	0	0.2	Down	2.1	0.7	0	0.1	Down	0.5	0.1	0	0	Down	5.5	1.2	0	0.3	Down	5.4	1.8	0	0.3	Down	3.5	1.7	0
1624152_at	Down	125	5	4	0.5	Down	128.9	8.9	4	0.6	Down	96.2	1.6	4	0.4	Down	193.2	5.5	4	0.8	Down	110.7	4.8	4	0.5	Down	87.8	3.6	4	0.4	Up	476.1	6.3	4	2.1	Down	50	3.7	4	0.2	Up	286.6	6.9	4	1.2	Down	135.2	4.1	4
1624153_at	None	418.5	11.2	4	0.9	Down	367.9	30.9	4	0.8	Up	708.6	23.8	4	1.5	Up	1112	47.6	4	2.3	Up	1123.1	19.2	4	2.3	Up	1046.5	97.4	4	2.2	Up	630.5	17.9	4	1.3	Down	79.9	3.1	4	0.2	Up	768.4	39.9	4	1.6	Up	624.6	5.6	4
1624154_at	Down	3.9	1.4	0	0	Down	4.7	1.7	0	0.1	Down	4.9	1.4	0	0.1	Down	6.7	2.2	0	0.1	Down	5.8	0.3	0	0.1	Down	6.1	1.3	0	0.1	Up	200.8	5.4	4	2.2	Down	46.4	4.1	4	0.5	Down	1.6	0.5	0	0	Down	7	0.9	1
1624155_at	None	4.4	1	0	0.9	None	3.1	1.8	0	0.7	None	8.8	0.9	2	1.8	None	3	0.6	0	0.6	None	3.1	1.2	0	0.6	Down	3.2	0.4	0	0.7	None	1.6	0.8	0	0.3	None	2.9	1.1	0	0.6	None	8.3	3	1	1.7	None	7.2	2.1	0
1624156_at	Down	75.2	5.5	4	0.5	Up	335.8	14.2	4	2.2	Up	645.1	20.3	4	4.2	Up	767	27.7	4	5	Up	613.8	8.2	4	4	None	157.3	7.6	4	1	Down	133.5	4.1	4	0.9	Down	64.2	5.5	4	0.4	Up	348	30.3	4	2.3	Down	30.9	4.4	4
1624157_at	Down	173.9	7.1	4	0.5	Down	265.5	12.7	4	0.7	Down	260.3	3.8	4	0.7	Down	221.4	5.1	4	0.6	Up	509.2	14.7	4	1.4	Up	541.8	16.4	4	1.5	Down	287.8	5.9	4	0.8	Up	484.1	15.7	4	1.3	Down	147.2	9.4	4	0.4	Down	141.5	4.6	4
1624158_at	Down	13.2	1.8	4	0.5	Up	69.9	2.8	4	2.6	Up	147.9	5.5	4	5.5	None	24.1	1.9	0	0.9	Up	209	11.3	4	7.8	Down	13.3	2.1	1	0.5	Down	6.6	1.2	1	0.2	Down	14.9	0.9	1	0.6	None	21.3	2.3	2	0.8	Down	9.6	3.3	1
1624159_at	Up	66.7	2.3	4	3.2	Up	80.4	12.4	4	3.9	Down	11.2	1.3	2	0.5	Up	166.6	7.9	4	8.1	Up	84.1	3.9	4	4.1	Down	11.9	2.5	2	0.6	Down	2.9	1	0	0.1	Down	3.1	0.8	0	0.2	Down	6.3	1.3	0	0.3	None	29.4	10	4
1624160_at	Down	2.2	0.8	0	0	Down	6.4	1.7	0	0.1	Down	7.1	1.3	0	0.1	Down	14.6	0.9	1	0.2	Down	10.6	1.1	2	0.1	Down	3.8	0.2	0	0	Up	211.1	8.6	4	2.4	Down	41.6	2.9	4	0.5	Down	10.4	1.8	0	0.1	Down	15	0.8	4
1624161_at	Up	135.1	4.7	4	34.2	Up	15.9	1.1	4	4	None	3.7	1.9	0	0.9	None	0.7	0.1	0	0.2	None	2	0.6	0	0.5	Down	2.3	0.2	0	0.6	None	0.8	0.5	0	0.2	None	0.9	0.6	0	0.2	None	2.4	1	0	0.6	None	3.9	1.2	0
1624162_at	None	1.4	0.4	0	0.8	None	1.5	0.5	0	0.9	None	4.6	2.1	0	2.8	None	1.6	0.3	0	0.9	None	1.7	0.3	0	1	None	2.3	0.4	0	1.3	None	0.9	0.1	0	0.6	None	3.1	1.5	0	1.8	None	2.2	1.1	0	1.3	None	2.7	1.1	0
1624163_at	Up	32.3	5.1	4	3.6	Up	15.5	1.5	0	1.7	Down	1.2	0.3	0	0.1	Down	3.2	1	0	0.4	Down	3.2	0.8	0	0.4	Down	5.2	0.8	0	0.6	Down	1.1	0.4	0	0.1	Down	1.3	0.5	0	0.1	None	7.1	1.9	0	0.8	Down	2.1	0.7	0
1624164_s_at	Up	463.7	32.7	4	8.4	Up	129.2	14.9	4	2.3	Down	26	3	4	0.5	None	45.9	2.1	4	0.8	Up	177.1	10.2	4	3.2	Down	4.6	0.8	0	0.1	Up	87	4.4	4	1.6	Down	10.8	0.2	4	0.2	Up	211	7	4	3.8	Down	13	2.9	4
1624165_a_at	Up	199.2	4.3	4	1.4	None	128.2	13.9	4	0.9	Up	158.2	3.2	4	1.1	Up	229.4	11.7	4	1.6	Up	159.4	3.1	4	1.1	Up	200.3	9	4	1.4	Up	209.1	3	4	1.5	Up	190.7	10.6	4	1.4	Up	327.5	7.2	4	2.3	Up	706.2	17.5	4
1624166_x_at	None	5	0.8	0	1.1	None	2.4	0.7	0	0.5	None	5.5	1.4	0	1.3	None	10.6	2	1	2.4	None	4.4	0.6	0	1	Up	6.6	0.7	0	1.5	None	2.3	0.9	0	0.5	None	1.9	0.7	0	0.4	Up	12.7	2.1	1	2.9	None	5.2	1.2	0
1624167_at	None	4.2	1.3	0	1.8	None	2	0.8	0	0.9	None	6.1	1.6	2	2.7	None	3.2	1.9	0	1.4	None	5.1	0.4	0	2.3	Up	4.1	0.5	0	1.8	None	2.5	1	0	1.1	None	2.2	1.2	0	1	Up	10	1.4	0	4.4	None	4.3	1.3	0
1624168_at	Up	253.3	4	4	1.2	Down	154.7	8.6	4	0.7	Up	263.4	2.5	4	1.2	None	238.9	6.5	4	1.1	None	236.8	6.7	4	1.1	Down	185.7	1.7	4	0.9	Up	444	10.4	4	2.1	None	204.9	9	4	1	None	250.5	22.8	4	1.2	Up	253	4.1	4
1624169_at	None	7.6	1.4	1	0.8	Down	1.9	0.2	0	0.2	Down	1.1	0.4	0	0.1	Down	1.6	0.5	0	0.2	Down	1.2	0.6	0	0.1	Down	3	0.7	0	0.3	None	16.2	3.1	4	1.7	None	5.3	1.5	1	0.5	Down	1.6	1.1	0	0.2	Down	2.5	1.1	0
1624170_at	Down	0.9	0.1	0	0.1	Down	1.4	0.2	0	0.1	Down	1.3	0.3	0	0.1	Down	1.9	0.1	0	0.1	Down	1.3	0	0	0.1	Down	2	0.4	0	0.1	Down	1	0.2	0	0.1	Up	214	6.2	4	13.5	None	27	2.3	0	1.7	Down	1.2	0.3	0
1624171_at	None	6.5	0.5	0	0.6	None	12.4	1.1	0	1.1	Down	1.9	1	0	0.2	Up	130.8	13.2	4	11.5	None	10	1.7	1	0.9	Down	3.7	0.6	0	0.3	Down	0.4	0.1	0	0	Up	49.9	6	4	4.4	Down	1.7	0.7	0	0.2	Up	232.4	30	4
1624172_at	Down	0.3	0	0	0	Down	2.9	0.9	0	0.1	Down	3.3	1.5	0	0.1	Up	278.5	9.4	4	11.9	Up	114	11.9	4	4.9	Down	5.3	2	0	0.2	Down	2.4	1.4	0	0.1	Down	1.7	0.6	0	0.1	None	11.2	3.1	0	0.5	Down	1.8	0.3	0
1624173_at	Down	1.8	0.9	0	0	Down	2.8	2.1	0	0.1	Down	4	1.3	0	0.1	Down	0.9	0.1	0	0	Down	3.8	1.1	0	0.1	Down	2.5	0.3	0	0.1	Down	0.6	0	0	0	Up	840.4	4	4	17.4	Down	5.1	2.6	0	0.1	Down	0.9	0.2	0
1624174_at	None	3.8	0.5	0	2.4	None	3	0.7	0	1.9	Up	7	0.5	0	4.4	None	5.5	2.4	0	3.5	None	4.4	1.3	0	2.8	Up	5.1	0.4	0	3.3	None	2.5	1.3	0	1.6	None	3.7	1.2	0	2.3	None	5	1.7	0	3.2	None	5.1	2.2	1
1624175_at	Up	44.3	1.3	4	2.9	None	14.5	1	4	0.9	Down	6.4	1.6	1	0.4	Up	57.7	2.8	4	3.8	Down	2.6	0.8	1	0.2	Down	3.5	0.3	0	0.2	Down	2.5	0.7	0	0.2	Down	3.2	1	2	0.2	Up	107.9	7.5	4	7.1	Down	6.3	1	3
1624176_at	None	204.2	9.1	4	1.1	None	173.6	10	4	0.9	None	179.8	3.7	4	0.9	Up	242.1	5.9	4	1.3	None	206.2	11.8	4	1.1	Up	257.4	14.1	4	1.3	Up	365.4	15.8	4	1.9	Down	73.1	3	4	0.4	Up	1371.5	88.6	4	7.2	Up	355.1	26	4
1624177_at	None	5.1	1.4	0	0.5	None	8.1	3.7	0	0.7	None	11.4	1.4	0	1	None	11.9	1.2	0	1.1	None	13	1.9	2	1.2	None	9.8	0.8	0	0.9	None	8.5	0.8	2	0.8	Down	5.6	0.4	2	0.5	None	7	3	0	0.6	None	12	1.3	0
1624178_s_at	None	3	0.7	1	0.8	None	4.1	0.6	0	1.1	None	2.8	0.6	0	0.7	None	2.3	0.8	0	0.6	None	6.7	0.6	0	1.8	None	3	1	0	0.8	None	2.4	0.8	0	0.6	None	1.7	0.7	0	0.4	None	6.2	2.3	0	1.7	None	3.5	1.2	0
1624179_at	Down	1.3	0.7	0	0	Down	3.4	1.7	0	0	Down	3.7	0.4	0	0	Down	1.4	0.4	0	0	Down	4.2	1.3	0	0	Down	2.4	0.3	0	0	Down	2.2	1.5	1	0	Down	26.1	15	4	0.1	Up	8849.8	84.3	4	31.6	Down	3.6	1.5	1
1624180_at	None	104.8	7.8	4	0.8	None	116	19.7	4	0.9	Up	206.4	13.9	4	1.6	None	133.1	15.5	4	1	None	141.2	4.8	4	1.1	Down	112.5	3.9	4	0.9	Up	272.4	4.4	4	2.1	Down	32.8	1.6	4	0.3	Up	287.5	6.5	4	2.2	Down	91	1.5	4
1624181_at	Down	19.5	1.5	4	0.2	None	89.9	9.8	4	0.8	None	139.9	4	4	1.2	Up	311.2	16.1	4	2.7	Up	349.9	8.6	4	3	Down	55.9	16.6	3	0.5	Up	196.5	4.3	4	1.7	None	157.3	8.1	4	1.4	Down	22.5	2.9	0	0.2	Down	40.9	3.4	4
1624182_at	None	4.8	1.5	0	0.8	None	3.8	0.8	1	0.6	None	5.4	1.3	0	0.9	None	7.6	1	4	1.3	None	6.9	1.5	2	1.1	None	5.4	1.2	0	0.9	None	4	0.7	0	0.7	None	4	1.5	2	0.7	Up	11.7	1.2	2	1.9	None	7	1.4	1
1624183_a_at	None	416.8	18.4	4	1.2	None	306.3	55.3	4	0.9	None	329.9	10.2	4	0.9	Down	14.1	1.4	3	0	None	413.7	6.1	4	1.2	Down	16.4	4.3	3	0	Up	709.6	17.7	4	2	Down	255.2	8.1	4	0.7	Up	673.4	8.1	4	1.9	Down	12.4	0.9	4
1624184_at	None	10.6	1.2	0	1.4	None	12.7	1.3	0	1.6	None	13.9	1.4	0	1.8	None	15.1	2.4	0	1.9	None	17.5	3.3	1	2.3	None	9.3	2.4	0	1.2	None	4	1.3	0	0.5	None	7.5	2.2	0	1	None	13.9	3.8	0	1.8	Up	15.2	0.5	0
1624185_at	Down	67.1	2.3	4	0.5	Up	203.5	19.4	4	1.6	Up	176.7	7.2	4	1.4	Up	367.7	6.9	4	2.8	Up	234.3	6.1	4	1.8	Up	173.8	8.7	4	1.3	Down	93.5	4.1	4	0.7	Down	27.5	1.5	2	0.2	Up	563.8	26.2	4	4.3	Up	158.8	6.5	4
1624186_at	Up	137.7	2.1	4	1.8	None	72	6.2	4	0.9	Up	111.4	3.6	4	1.4	Down	64.3	1.8	4	0.8	Down	52.7	1.8	4	0.7	None	82.4	4.6	4	1.1	Up	111.3	2.1	4	1.4	None	76.3	4	4	1	Down	59.4	4.7	4	0.8	Up	105	5	4
1624187_at	Down	2.7	1.3	0	0.2	None	9.1	0.8	0	0.7	Down	4.9	1.6	0	0.4	Down	6.9	1	0	0.5	Down	4.7	1.6	0	0.4	Down	4.5	0.9	0	0.3	None	8.7	1.7	1	0.7	Up	26.3	1.2	4	2	Down	4.4	1.3	0	0.3	Down	3.9	1.1	0
1624188_at	None	30.9	3.1	4	0.8	Down	23	1.6	4	0.6	Down	16.9	1.7	3	0.4	None	30.6	4.9	2	0.8	Down	17.8	2	3	0.5	Down	16.7	1.4	3	0.4	Up	62.2	3.3	4	1.6	Down	12.8	1.3	1	0.3	Down	16.7	2.2	2	0.4	None	26.9	1	4
1624189_at	Up	148.4	1.6	4	2.6	Down	41.6	4.3	4	0.7	Down	26	2.4	4	0.5	Down	29.5	2.1	4	0.5	Down	28.4	2	4	0.5	Down	31.6	1	4	0.6	Up	204.8	3	4	3.6	Down	8.5	0.8	4	0.1	Down	21	2.5	3	0.4	Down	25.9	1.8	4
1624190_at	Up	415.7	39.5	4	2.9	Up	298.3	19.1	4	2.1	Up	292.1	12.9	4	2	Up	215.8	7.5	4	1.5	Up	235.4	13.9	4	1.6	Up	412.1	22	4	2.9	Up	232.9	5.7	4	1.6	Down	25	1.2	4	0.2	Down	86.8	6.9	4	0.6	None	164	9.1	4
1624191_at	Down	6.4	1.4	3	0.1	Down	6.2	0.9	1	0.1	Down	9	1.2	2	0.1	Down	6.7	3	0	0.1	Down	3.7	1.5	0	0	Down	12.4	1.8	3	0.1	Up	305.1	18.2	4	3	Up	237.4	24.2	4	2.4	Down	6.9	2.2	0	0.1	Down	47.2	2.7	4
1624192_at	Down	6.4	2	3	0.2	Down	5.4	1.3	1	0.2	Down	6.3	1.9	1	0.2	Down	2.1	0.8	0	0.1	Down	4.5	1.4	0	0.2	Down	8.5	1.6	1	0.3	Down	1.5	0.4	0	0	Up	351.3	10.1	4	11.9	Down	7.5	2.3	0	0.3	Down	5.6	1.3	0
1624193_s_at	Down	94.8	4.5	4	0.4	Down	132.4	6.6	4	0.5	Down	188.9	2.1	4	0.7	Down	154	8.3	4	0.6	Down	139.5	9.9	4	0.5	Down	200.7	18	4	0.8	Up	407.5	11.1	4	1.6	Down	73.5	3.3	4	0.3	Up	439.9	22.5	4	1.7	Down	76.5	2.9	4
1624194_a_at	Down	3.6	0.3	0	0.2	Down	2.5	0.6	0	0.1	Down	6.4	1	0	0.3	Down	1.8	0.6	0	0.1	Down	5.2	1.4	0	0.3	Down	2.5	0.5	0	0.1	Down	2.9	1.1	0	0.2	Up	325.1	4.8	4	17.1	None	16.3	2	3	0.9	Down	4.8	1.3	0
1624195_at	Down	9.7	2.2	2	0.1	None	197.1	24	4	1.4	Down	8.2	3.1	1	0.1	Up	583.5	29	4	4.3	None	95.4	14.1	4	0.7	Up	454.5	62.1	4	3.3	Down	4.5	0.5	0	0	Down	5.6	1.7	0	0	Down	7.5	2.5	0	0.1	Up	367.4	52.2	4
1624196_at	None	4.8	0.9	1	1.6	None	4.3	1.3	0	1.4	None	4.4	1.2	0	1.4	None	2.7	1.2	0	0.9	None	2.3	0.8	0	0.7	Up	4.9	0.8	0	1.6	None	3	0.8	0	1	None	4.9	0.7	0	1.6	None	8.6	2.5	0	2.8	None	5.5	1.8	0
1624197_a_at	Down	6	0.7	1	0	Down	7.8	0.8	1	0.1	Down	2.4	1	0	0	Down	2.9	1.1	0	0	Down	1.7	0.4	0	0	Down	3.9	0.8	0	0	Down	2.5	0.7	0	0	Up	1544	53.4	4	11.2	Down	3.4	1.5	0	0	Down	3.6	2.2	0
1624198_at	Down	109.8	5.1	4	0.6	None	231.3	6.4	4	1.2	Down	124.4	4.7	4	0.7	Up	771.1	39	4	4.1	None	214.2	9.3	4	1.1	Up	537.9	55.5	4	2.9	Down	136.6	3.8	4	0.7	Down	30	1	4	0.2	Up	243.7	9.7	4	1.3	Up	440.9	15.4	4
1624199_at	Up	313	7.7	4	23.3	Up	82.2	5.1	4	6.1	None	14.8	2.4	3	1.1	None	16.2	3.1	1	1.2	None	18.3	2	4	1.4	None	16.3	2	3	1.2	Down	3.5	0.7	0	0.3	Down	5.2	1.7	2	0.4	Up	33.8	2.9	4	2.5	None	15.2	2	4
1624200_at	Down	17.9	2.4	4	0.4	Down	12.7	0.6	2	0.3	Down	18.6	2.8	4	0.4	Down	12	1.8	1	0.3	Down	26.3	1.7	4	0.6	Down	12.1	0.5	1	0.3	Up	105	2	4	2.3	Down	9.7	0.9	2	0.2	Down	22.7	3.2	0	0.5	Down	7.8	1.2	1
1624201_at	Down	4.9	1.1	0	0.1	Down	5.2	1.3	0	0.1	Down	5.3	1.5	0	0.1	Down	6.1	0.5	0	0.1	Down	7.5	1.6	0	0.1	Down	4.7	0.6	0	0.1	Down	1.6	0.9	0	0	Up	920.8	43.9	4	12.3	Down	2.3	0.7	0	0	Down	4.3	0.6	0
1624202_a_at	Down	2.5	1.6	0	0	Down	3.6	1.3	0	0	Down	3.3	1.4	0	0	Down	1.3	0.3	0	0	Down	6.1	1.8	0	0	Down	5	1.1	0	0	Down	4.1	1.5	0	0	Up	3384.2	123.6	4	3.8	Down	7.7	3.1	0	0	Down	3.6	1.3	0
1624203_s_at	Down	33	2.4	4	0.4	Up	234.2	17	4	2.6	Up	311.6	12.4	4	3.4	Down	37.2	2.3	4	0.4	Up	171.3	10.2	4	1.9	Down	31.1	5.6	3	0.3	Down	53.6	3.8	4	0.6	Down	49.7	1.5	4	0.5	Up	157.2	5.2	4	1.7	Down	52.7	1.9	4
1624204_at	Down	2.8	0.6	0	0.2	Down	3.2	2.1	0	0.3	None	7.8	2.3	0	0.7	None	7.8	2.1	0	0.7	None	7.7	2.1	0	0.7	Down	3.7	0.7	0	0.3	Down	1.3	0.6	0	0.1	Up	124.7	6.1	4	10.7	Down	6	1.6	0	0.5	Down	4	1.2	0
1624205_at	Down	342.4	6	4	0.6	Down	308.2	7.9	4	0.6	Down	342.7	13	4	0.6	Down	239.3	13.4	4	0.5	None	446.3	16.1	4	0.8	Down	275.6	22	4	0.5	Up	777.6	18.6	4	1.5	Down	87.8	4.7	4	0.2	Down	315.2	17.7	4	0.6	Down	120.5	9.2	4
1624206_at	None	6.2	1.6	0	1	None	4.2	1.8	0	0.7	None	10.1	1.3	0	1.7	Up	16.2	2	0	2.7	None	7.6	2.3	0	1.3	None	6.5	0.6	0	1.1	None	1.5	0.4	0	0.2	Up	36.9	1.2	4	6.2	None	16.5	3.7	0	2.8	None	12.8	0.9	0
1624207_at	None	47.3	4.6	4	1.4	Up	72	6.6	4	2.2	None	39	1.8	4	1.2	Up	59.2	3.4	4	1.8	Up	105.6	2.9	4	3.2	Up	84.4	1.1	4	2.6	None	25.5	3.8	4	0.8	None	20.9	1.4	4	0.6	None	39.1	1.1	1	1.2	Up	193.2	13.3	4
1624208_s_at	Up	572.2	19.9	4	1.4	None	468.4	28.4	4	1.2	None	398	26.4	4	1	None	375.1	15.3	4	0.9	Down	306.2	14.1	4	0.8	Up	714.8	27.8	4	1.8	Up	665	32.1	4	1.7	Down	218.4	10.4	4	0.5	Down	167	3.4	4	0.4	None	402.5	15	4
1624209_at	None	5.7	0.8	0	1.3	None	3.6	1.1	0	0.8	None	7.8	2.3	1	1.8	None	3.9	2.1	0	0.9	None	5.6	0.4	0	1.3	None	5.4	1.2	0	1.2	None	6.6	0.4	0	1.5	None	5.2	0.7	0	1.2	None	4.3	1.9	0	1	None	2.7	0.8	0
1624210_at	Down	41.4	1.8	4	0.5	Down	20.3	4.2	4	0.3	Down	21.7	1.8	4	0.3	Down	52.5	3.4	4	0.7	Down	36.7	2.4	4	0.5	Down	12.4	2.9	1	0.2	Up	204.7	1.9	4	2.5	Down	2.4	0.8	0	0	Down	27	5.1	4	0.3	Down	38.2	3.2	4
1624211_at	Up	292.3	11.3	4	2.4	Down	88.3	11.3	4	0.7	Up	177.6	12	4	1.4	None	118.6	4.5	4	1	Up	159.4	9	4	1.3	Down	87.4	9.1	4	0.7	Up	164.3	4.7	4	1.3	Down	28.6	4.1	4	0.2	Down	84.3	3.1	4	0.7	Up	256.7	17.4	4
1624212_at	Down	1.6	0.8	1	0.1	Down	2.1	0.8	0	0.1	Down	3.4	1.2	0	0.2	Down	1.5	0.7	0	0.1	Down	4.3	0.8	1	0.2	Down	2.9	0.4	0	0.1	Down	1.3	0.6	0	0.1	Up	221.2	30.2	4	10	Down	2.9	1	0	0.1	Down	4.2	0.9	1
1624213_at	Down	39.2	1.6	4	0.4	Down	55.2	1.2	4	0.6	None	87.7	6	4	0.9	Down	53	4.3	4	0.5	Down	47.4	1.5	4	0.5	Down	86.9	3.6	4	0.9	Up	236.9	2.8	4	2.4	Down	51.8	2.9	4	0.5	Down	68.4	5.4	4	0.7	Down	59.1	5.1	4
1624214_at	None	74.5	1.8	4	0.8	Down	48.2	3	4	0.5	Down	68	4.8	4	0.8	Down	48.5	1.5	4	0.6	Down	57.5	2.1	4	0.7	Down	35.3	0.8	4	0.4	Up	123	2.8	4	1.4	Up	168.5	5.1	4	1.9	None	88.5	6.5	4	1	Down	38.3	0.7	4
1624215_s_at	Up	1183.1	11.1	4	5.5	Up	325.6	27.1	4	1.5	Up	498.9	9.1	4	2.3	None	187	11.3	4	0.9	Up	330.9	12	4	1.5	Up	302	13.8	4	1.4	Up	334.7	10.2	4	1.6	None	227.5	17.4	4	1.1	Up	315.1	26.3	4	1.5	Up	297.2	16.6	4
1624216_at	Down	3.4	0.9	0	0.1	None	5.7	1.6	0	0.2	None	7.2	2.7	0	0.2	None	18.3	7.8	0	0.5	None	11.9	3.2	0	0.3	Down	8.6	1.3	0	0.2	Down	4.8	1.6	0	0.1	None	6.5	1.2	0	0.2	None	21	5.2	0	0.6	None	6.3	1.3	0
1624217_at	None	1.5	0.8	0	0.4	None	2.2	0.9	0	0.6	Up	6.7	0.9	0	1.8	None	6.4	0.9	0	1.7	None	4	0.9	0	1.1	None	3.4	1	0	0.9	None	3.8	0.5	0	1	None	3.9	0.8	0	1.1	None	6.8	1.7	0	1.8	None	4.9	2	0
1624218_at	None	4.3	1.6	0	0.7	None	8	3.2	0	1.4	None	2.5	0.5	0	0.4	Up	22.8	2.5	1	4	None	8.8	3	0	1.6	Down	2.8	0.9	0	0.5	None	4.6	1.4	0	0.8	None	3.5	1.1	0	0.6	None	7.7	1.9	0	1.4	None	3.8	1	0
1624219_s_at	Up	43.4	1.5	4	3	Up	29.4	1.7	4	2.1	None	15.8	2.6	2	1.1	None	21.5	3.7	4	1.5	Up	23.7	2.9	4	1.7	Up	17.6	1	3	1.2	Down	4.9	1.5	0	0.3	None	12.4	2	3	0.9	Up	30.4	1	0	2.1	Up	40.9	2.7	4
1624220_s_at	None	6.9	0.6	3	5.4	None	2.9	1.1	0	2.2	Up	7.6	1.6	2	5.9	None	0.8	0.3	0	0.6	Up	5.6	1.1	1	4.4	None	2	0.8	0	1.6	None	1.7	0.6	0	1.3	None	2.9	1	1	2.3	Up	8.2	1.4	1	6.5	None	4.5	1.7	0
1624221_at	None	2.4	0.8	0	0.7	None	2.5	1.2	0	0.7	None	2.4	1.3	0	0.7	None	7.9	1.8	0	2.3	None	1.8	0.4	0	0.5	None	2.7	0.7	0	0.8	None	1	0.2	0	0.3	Up	21.3	2.5	4	6.1	None	6.3	2.2	0	1.8	None	1.9	0.8	0
1624222_s_at	Up	352.3	12.9	4	1.6	None	193.2	10.7	4	0.9	None	269.7	5.7	4	1.2	Up	544.5	5.5	4	2.4	Up	381.1	3.2	4	1.7	Up	523.6	11	4	2.3	Up	360.7	7.7	4	1.6	Down	121.1	3	4	0.5	Up	370.2	4.5	4	1.7	Up	579.8	4.2	4
1624223_at	None	1.6	0.8	0	2	None	1.2	0.2	0	1.5	None	3.8	2.4	0	4.5	None	0.9	0.3	0	1.1	None	3	2	0	3.6	Up	1.2	0.1	0	1.5	None	1.2	0.8	0	1.4	None	0.7	0.2	0	0.8	None	0.8	0.1	0	0.9	None	2.5	1.6	0
1624224_at	None	55	18.3	1	7.9	None	19.9	4.8	1	2.8	None	26	11.2	1	3.7	None	3.9	1.7	0	0.6	Up	13	1.9	0	1.9	Up	11.3	0.5	0	1.6	None	7.3	1.3	3	1	Up	19.2	1.7	2	2.7	None	19.4	7.6	4	2.8	None	12.9	2	0
1624225_at	Up	190.2	12.2	4	21.1	Up	48	3	4	5.3	Down	2.2	0.8	0	0.2	None	9.1	2	0	1	Down	2.8	0.8	0	0.3	Up	20.3	4.7	2	2.3	Down	0.8	0.3	0	0.1	Down	2	0.5	0	0.2	Down	2.9	1.6	0	0.3	Down	2.1	0.8	0
1624226_at	Up	202.2	5.9	4	3.2	None	73	2.7	4	1.1	Down	37.6	3.1	3	0.6	None	45.6	2.8	3	0.7	Down	27.8	3	0	0.4	Down	32	2.2	2	0.5	Up	140.7	9.4	4	2.2	Down	33.1	1.6	4	0.5	None	47.6	4.9	3	0.7	Down	26	3.7	0
1624227_at	None	0.8	0.3	0	0.7	None	3.7	1.7	0	3.4	None	0.9	0.2	0	0.8	None	1.1	0.2	0	1	None	1.5	0.9	0	1.4	Down	0.9	0.1	0	0.8	None	1.4	0.7	0	1.3	None	3.7	1.5	0	3.4	None	1.3	0.3	0	1.2	None	0.7	0.2	0
1624228_at	None	136.3	1.9	4	0.9	Down	84.9	8.3	4	0.6	Down	100.1	8.9	4	0.7	Down	79.3	6.5	4	0.5	Up	167.3	5	4	1.1	Down	85.6	3.2	4	0.6	Up	263.2	5.6	4	1.8	Down	28.8	2.9	4	0.2	Down	125.5	3.1	4	0.9	Down	57.6	4.9	4
1624229_at	Down	4.1	0.2	0	0.1	Down	1.1	0.7	0	0	Down	3.4	1.6	1	0.1	Down	0.7	0.1	0	0	Down	1.9	1.1	0	0	Down	2	0.5	0	0	Down	0.4	0.1	0	0	Up	714.7	31.5	4	12	Down	1.4	0.5	0	0	Down	1.3	0.8	0
1624230_s_at	None	1479.1	41.3	4	0.7	None	1774.7	70.6	4	0.8	Up	2901.8	129	4	1.4	None	1935.4	61.4	4	0.9	None	1865.3	18.2	4	0.9	None	2292.9	167.6	4	1.1	None	1613.7	21.1	4	0.8	Up	3628	149.1	4	1.7	Up	2919.8	109.9	4	1.4	Up	2767.6	60.8	4
1624231_s_at	None	1140	13.3	4	1.1	None	1216.3	57	4	1.2	Up	1430.3	34.7	4	1.4	Up	1532.1	35.2	4	1.5	None	1177.9	21.1	4	1.1	Up	2215.3	130.5	4	2.1	Up	1377.3	41.2	4	1.3	Down	448.4	18	4	0.4	Up	2626	106.7	4	2.5	Up	2103.3	48.3	4
1624232_at	Down	3.3	0.8	0	0.1	Down	2.8	1.3	0	0	Down	5.5	2.7	0	0.1	Down	1.3	0.2	0	0	Down	1.1	0.5	0	0	Down	3.2	0.7	0	0.1	Down	1.7	0.6	0	0	Up	913.5	38.5	4	14.7	Down	4.5	2.6	0	0.1	Down	1.7	0.3	0
1624233_at	None	3.6	0.7	0	0.6	None	8.1	1.1	2	1.4	None	6.4	1.1	1	1.1	None	9.3	1.7	1	1.6	None	5.5	1.5	1	0.9	None	4.9	0.6	0	0.8	None	4.2	0.6	2	0.7	None	4.2	0.4	1	0.7	None	8	1	0	1.4	None	5.3	2	1
1624234_at	None	3.6	1.1	0	1.4	Up	33.9	4.9	4	13	None	4.1	1	0	1.6	None	2.6	1.4	0	1	None	1.2	0.3	0	0.4	None	2.3	0.5	0	0.9	None	0.9	0	0	0.4	None	2.5	1	0	1	None	5.3	2.1	0	2	None	0.9	0.4	0
1624235_at	Up	490.1	9.8	4	30.1	Up	93.5	10.4	4	5.7	Down	8.3	1.3	0	0.5	Down	5.2	0.9	0	0.3	Down	3.1	0.7	0	0.2	None	16.4	2.3	2	1	Down	1.6	0.4	0	0.1	Down	1.6	0.8	0	0.1	Down	5.4	1.5	0	0.3	Down	2	1.3	0
1624236_at	Down	16.6	1.1	4	0.2	Up	333.2	26.1	4	3.6	Down	12.9	3.8	1	0.1	Down	5.1	1.5	0	0.1	Down	45.5	7.7	4	0.5	Down	22.4	4	1	0.2	Down	2.8	1.2	0	0	Down	45.5	4.6	4	0.5	Down	9.2	2.8	0	0.1	Down	6.6	0.9	0
1624237_at	Up	196.8	6.1	4	1.6	None	117.8	5.9	4	1	None	138.8	5.7	4	1.1	Up	262.4	6.6	4	2.2	Up	180.6	6.6	4	1.5	Up	161.9	3.4	4	1.3	Up	198.8	1.9	4	1.6	None	126.9	8.5	4	1	Up	161.4	4.6	4	1.3	Up	241.4	3.6	4
1624238_at	None	3.8	1.3	0	4.9	None	3.4	1.5	0	4.4	None	2.8	2	0	3.6	None	5.1	1.7	0	6.6	None	3.3	1.4	0	4.3	Up	2.1	0.7	0	2.8	None	1.5	0.7	0	1.9	None	2.7	1	0	3.4	None	4	2.1	0	5.2	None	2.1	1.2	0
1624239_at	Down	4.8	0.7	0	0.2	Down	6.5	1.8	1	0.2	Down	8	1.6	2	0.3	Down	14	0.7	3	0.5	Down	9.2	1.9	2	0.3	Down	8	1.6	0	0.3	Down	6.7	0.6	1	0.2	Up	283.9	5.9	4	9.4	Down	10.4	2.5	2	0.3	Down	7	1.2	1
1624240_at	Down	367.8	10.6	4	0.4	Down	263.4	7.5	4	0.3	Down	452.7	10.4	4	0.5	Down	528.3	17.6	4	0.6	Down	406.8	7.4	4	0.5	Down	366.9	26.4	4	0.4	Up	1280.2	28.2	4	1.4	Up	1578.8	45.8	4	1.8	Down	483.5	5.2	4	0.5	Up	2373.5	70.7	4
1624241_at	Up	536.4	40.2	4	36.5	Up	40.2	4.2	4	2.7	None	13.1	1	4	0.9	None	12.3	1.5	4	0.8	None	18.2	1.3	4	1.2	Down	7.4	0.1	2	0.5	Down	4.4	0.8	3	0.3	Down	3.8	0.4	1	0.3	None	21.2	2.2	4	1.4	Down	8.4	0.8	3
1624242_at	None	2.6	1	0	0.6	None	1	0.4	0	0.2	None	2.8	1.3	0	0.6	None	1.7	0.8	0	0.4	Down	0.5	0.2	0	0.1	Down	2.4	0.5	0	0.5	None	1.4	0.6	0	0.3	Up	58.5	1.7	4	13.3	None	1.9	0.4	0	0.4	None	1.6	0.5	0
1624243_at	Up	145.3	5.8	4	1.2	Down	70.3	5.2	4	0.6	Up	173	13.9	4	1.5	Down	46.5	8.3	4	0.4	Up	1190.9	18.2	4	10.2	Down	54.7	7.5	4	0.5	Up	229	7.8	4	2	Down	36.3	1.6	4	0.3	Down	33.4	4.1	4	0.3	Down	29.6	1.7	4
1624244_at	None	169.7	4.4	4	1.1	None	166.6	2.3	4	1.1	Up	431.5	15	4	2.9	Up	507.4	14.9	4	3.4	Up	476.6	25.6	4	3.2	Up	255.3	14	4	1.7	Down	113	1.3	4	0.7	Down	18.9	2.2	4	0.1	Up	195.3	5.3	4	1.3	Up	264.8	15	4
1624245_at	None	1.6	0.9	0	0.3	None	0.9	0.2	0	0.2	None	8.4	3	0	1.7	None	3.1	1.3	0	0.6	None	2	0.1	0	0.4	Down	1.1	0.2	0	0.2	None	0.7	0.1	0	0.1	None	1.7	0.5	0	0.4	None	2.2	0.3	0	0.4	None	0.7	0	0
1624246_s_at	Down	55	1.4	4	0.2	Down	150.5	14.9	4	0.6	Down	137.2	8.5	4	0.6	None	273.9	17.5	4	1.1	Down	213.1	4.4	4	0.9	Up	2290.2	144	4	9.4	Up	319.1	4.8	4	1.3	Down	116.1	4.5	4	0.5	Down	196.2	10.9	4	0.8	Up	1486.2	73.3	4
1624247_at	None	38.5	1.9	4	1	Down	24	0.6	4	0.6	None	30.4	1.2	4	0.8	Down	9.8	1.2	0	0.3	Down	25.4	0.5	2	0.7	Down	22.4	1.8	2	0.6	Up	87.7	1	4	2.4	None	29.5	4.6	4	0.8	Down	19.1	5.2	1	0.5	None	32.3	3.7	4
1624248_s_at	Up	207.2	4.5	4	6.1	Up	79.7	6	4	2.3	Up	67.4	3.8	4	2	None	53	3.4	4	1.6	Up	55.6	3.7	4	1.6	None	36.4	2.5	4	1.1	None	32.5	3.1	4	1	None	15.1	2.4	4	0.4	Up	66.2	3	4	2	None	43.6	1.6	4
1624249_at	None	3	0.6	0	1.4	None	3.2	1.5	0	1.6	None	4	1.8	0	2	None	5.8	2.2	0	2.8	None	3.7	1	0	1.8	None	4.8	1.5	0	2.4	None	1.5	0.9	0	0.7	None	2.1	0.8	0	1	None	4.2	1.9	0	2.1	Up	6.3	1.3	0
1624250_at	Up	288.2	13.7	4	20.8	Up	43.1	1.8	4	3.1	Down	9.9	0.8	0	0.7	None	13	0.5	0	0.9	Down	7.4	1.6	0	0.5	Down	8.6	1.4	0	0.6	Down	4.9	1.2	0	0.4	Down	1.4	0.5	0	0.1	None	4.9	3	0	0.4	None	11.3	0.9	0
1624251_a_at	None	2470.7	40.2	4	1	None	2983.8	85.8	4	1.2	Up	3387.1	150.9	4	1.3	Up	3383	107	4	1.3	Up	3864.7	113.4	4	1.5	Up	2855.5	60.2	4	1.1	Down	1439.7	21.6	4	0.6	Down	676.4	29.6	4	0.3	Down	1501.6	29.1	4	0.6	Up	3331.4	228.4	4
1624252_s_at	Down	119.5	3.1	4	0.3	Down	48.8	2.7	4	0.1	Down	53.6	4.1	4	0.1	Down	62.4	3.1	4	0.2	Down	57.9	1.4	4	0.2	Down	21.4	5.2	2	0.1	Up	829.2	5	4	2.3	Up	949.7	33.2	4	2.6	Down	248.6	4.2	4	0.7	Down	57.8	2.1	4
1624253_at	None	62.5	2.8	4	1	Down	49.3	0.9	4	0.8	Down	38.1	3.4	4	0.6	Down	48	4	4	0.7	Down	35.4	2.5	4	0.5	Down	30.9	1.8	4	0.5	Up	118.7	5	4	1.8	Down	25.3	1	4	0.4	Up	109.6	2.1	4	1.7	Down	54.4	0.7	4
1624254_at	None	3.8	0.8	0	1.8	None	2.5	0.4	0	1.2	None	6.8	2.4	0	3.3	None	4.5	1.6	0	2.2	Up	7.9	1.7	0	3.9	Up	7.5	0.8	0	3.7	None	1.9	0.4	0	0.9	None	2.8	0.8	0	1.4	None	8.3	2.4	0	4	None	7.5	1.9	0
1624255_at	None	3	0.6	0	1.3	None	1.1	0.3	0	0.5	None	7.2	2.3	0	3.2	None	4	1.3	0	1.7	None	2.3	0.7	0	1	None	3.4	0.7	0	1.5	None	2.6	0.8	1	1.1	Up	11.9	1.9	4	5.2	None	3.8	1.5	0	1.7	None	3.2	0.8	0
1624256_at	Up	553	15.6	4	12.6	Up	414.8	24.4	4	9.4	Down	29.6	3	4	0.7	Down	13.8	1.8	0	0.3	Down	22.4	3.4	4	0.5	Down	7.5	0.4	0	0.2	Down	13.4	1.7	4	0.3	Down	23.8	1.4	4	0.5	None	40.2	3.1	3	0.9	Down	10.1	2	1
1624257_at	Up	373.7	11.1	4	1.2	None	228.7	36.7	4	0.7	None	354	30.5	4	1.1	Down	55.2	1.6	4	0.2	Down	143	6	4	0.5	Down	128.8	14.9	4	0.4	Up	794.2	23.5	4	2.5	Down	235.4	14.2	4	0.7	Down	123.9	4.3	4	0.4	Down	94.2	3.8	4
1624258_at	None	2.9	0.8	0	0.8	None	2.3	0.7	0	0.7	None	2.9	0.8	0	0.8	None	5.4	1.5	0	1.6	None	5	0.4	0	1.4	None	2.8	0.5	0	0.8	None	1.9	1.3	0	0.6	None	3.2	0.8	0	0.9	None	5.9	1.6	0	1.7	None	2.8	1.3	0
1624259_at	None	5.1	1.5	0	1.6	Up	42.8	2.9	4	13.7	Up	15.1	3.8	0	4.8	None	7.7	1.9	0	2.4	Up	10.4	1.1	0	3.3	Up	46.3	2.5	3	14.8	None	0.9	0.2	0	0.3	None	4.1	0.9	0	1.3	None	2.4	0.6	0	0.8	None	3.8	1.7	0
1624260_at	Down	1	0.5	0	0	Down	2.2	1.4	0	0.1	Down	2	0.6	0	0.1	Down	2.7	1.1	0	0.1	Down	1.3	0.7	0	0	Down	2.1	0.4	0	0.1	Down	0.4	0.1	0	0	Down	2.3	1.6	0	0.1	Up	3171.8	37.2	4	116	Down	0.7	0.2	0
1624261_at	None	7.7	2.7	1	0.6	None	7.6	0.8	0	0.6	None	11.3	2	0	0.9	None	14.9	2.7	0	1.2	None	12.1	3.8	1	1	Up	56.6	6.5	4	4.7	None	8.7	1.4	3	0.7	None	7.5	0.9	1	0.6	None	14.6	2.3	0	1.2	None	13.1	1.6	2
1624262_at	Up	491.4	13.1	4	22.1	Up	109.7	6.5	4	4.9	Down	7.9	1.1	1	0.4	Down	7.1	3	0	0.3	Down	7	0.9	0	0.3	Down	6.6	1.1	0	0.3	Down	6.6	1	2	0.3	None	31.4	1.6	4	1.4	None	12.7	2.4	1	0.6	Down	7.5	2.2	0
1624263_at	Down	17.8	1.1	4	0.3	Down	14.8	2.7	4	0.3	Down	25.7	1	4	0.5	Down	18.6	2.1	4	0.3	Down	16.1	0.6	4	0.3	Down	28.1	2.4	4	0.5	Up	82.8	1.7	4	1.5	Up	113.3	3.7	4	2.1	Down	30	3.6	4	0.6	None	54.2	1	4
1624264_at	Up	84.6	4.8	4	15	None	16.2	5.1	2	2.9	None	1.8	1	0	0.3	None	3	1	0	0.5	None	3	1.3	0	0.5	Down	2	0.3	0	0.3	None	1.8	1	0	0.3	None	0.9	0.3	0	0.2	None	2	1.2	0	0.4	None	2.7	0.7	0
1624265_at	Up	392.6	20	4	20.6	Up	65.2	4.2	4	3.4	Up	31.7	1.5	4	1.7	None	22.9	4	4	1.2	Up	37.6	4.2	4	2	Up	49.1	0.6	4	2.6	Down	9.5	1	1	0.5	Down	6.4	1.9	2	0.3	Up	29	1.7	1	1.5	Up	33	3.6	4
1624266_at	None	4.3	1.1	1	0.3	None	4.4	0.6	0	0.3	None	11.3	0.8	1	0.9	None	8.6	1.4	0	0.7	None	8.5	1.9	1	0.7	Down	7.3	0.7	0	0.6	None	6.1	0.2	1	0.5	Up	79.8	5.8	4	6.2	None	8.2	2.6	0	0.6	None	10.5	1	2
1624267_at	Down	39.9	1.7	4	0.2	Down	38.8	1.6	4	0.2	Down	60.5	2.2	4	0.4	Down	49.8	4.1	4	0.3	Down	51.8	1	4	0.3	Down	76.5	9.8	4	0.5	Up	286.8	3.7	4	1.7	Up	264.8	4.6	4	1.6	Down	79	4.7	4	0.5	Down	25.5	1.9	3
1624268_at	None	3.1	0.5	0	1.1	None	1.6	0.5	0	0.5	None	6.1	2.5	0	2.1	None	5.3	2.3	1	1.9	None	2.4	0.6	0	0.8	Up	4.4	0.3	0	1.5	None	3	1.1	0	1.1	None	5.6	1.1	1	1.9	None	6.3	3.1	0	2.2	None	6.3	1.3	0
1624269_at	Up	35.7	3.3	4	3	None	13.2	1.4	4	1.1	None	8.3	2.1	3	0.7	Down	5.2	1.8	0	0.4	None	9.5	0.8	1	0.8	Down	7.5	0.9	0	0.6	Up	30.3	1.8	4	2.5	Down	7.1	1.5	1	0.6	Down	3.5	1	0	0.3	Up	16	1.1	4
1624270_at	None	0.6	0.1	0	0.3	None	3.8	1	0	1.8	None	3.9	1.3	0	1.8	None	5.3	1.3	0	2.4	None	3.3	0.9	0	1.5	Up	4.7	0.4	0	2.2	None	2.3	1.1	0	1.1	None	2.7	0.7	0	1.3	None	4.1	1.2	0	1.9	None	4	1	0
1624271_at	None	52.2	1.7	4	1.1	None	37.1	6.5	1	0.8	None	59.1	2.4	3	1.3	None	44.1	1.8	0	1	Down	27.1	2.6	0	0.6	Down	28.9	2.3	4	0.6	Up	108.7	2.7	4	2.4	None	52.4	3.5	4	1.1	Up	72.5	5.8	4	1.6	None	57.7	3.3	4
1624272_at	None	81.9	4.9	4	1.3	Up	121.9	12.8	4	1.9	Up	323.8	9	4	5.1	Up	147.7	6.5	4	2.3	Up	162.1	6.8	4	2.5	Up	156.2	16.6	4	2.5	Down	3.2	1.4	0	0	Down	32.3	3.2	4	0.5	Up	332.8	11.2	4	5.2	Up	238.3	8.5	4
1624273_at	None	28.8	2	4	0.7	None	33.3	7.2	4	0.8	None	37.4	2.4	4	0.9	Up	126.1	1.8	4	3.1	Up	405.4	14.6	4	9.9	Down	10.6	0.5	0	0.3	None	26.4	1.2	4	0.6	None	44.8	6	4	1.1	None	48.3	2.1	4	1.2	Down	16.1	1.4	4
1624274_at	None	2.1	0.8	0	1.1	None	2.2	0.6	0	1.2	None	3.2	1.1	0	1.7	Up	8.3	1.4	1	4.5	None	2.5	0.8	0	1.4	None	2.4	0.7	0	1.3	None	2.6	0.9	1	1.4	None	3.5	0.9	0	1.9	None	5.1	2.3	0	2.8	None	4.4	0.6	0
1624275_at	Down	38.1	5.4	4	0.5	None	64.2	2.6	4	0.8	Up	122.6	6.7	4	1.5	None	97.2	8.1	4	1.2	Up	158.7	8.4	4	1.9	Up	127.4	5.5	4	1.5	Up	128.9	3.5	4	1.6	None	65	2.5	4	0.8	None	82.8	3.2	4	1	Up	115.3	7.1	4
1624276_at	None	4.6	1.3	0	3.2	None	0.9	0.1	0	0.6	None	5.2	1.4	0	3.6	Up	5.6	1.3	0	3.9	None	1.4	0.2	0	0.9	Up	2.5	0.4	0	1.8	None	3.7	1.6	0	2.6	None	1.6	0.4	0	1.1	None	5.3	2.4	0	3.7	None	4.5	1.1	0
1624277_at	None	67.8	3.4	4	0.9	Down	33.7	2.4	4	0.5	Down	39.9	0.7	4	0.5	Down	33.7	2.6	3	0.5	Down	45.5	2.6	4	0.6	Down	29.5	1.7	3	0.4	Up	182.3	5.5	4	2.5	Up	97.4	3.9	4	1.3	Down	46.4	1.2	1	0.6	Down	39.2	3.5	4
1624278_at	Up	226.3	7.5	4	1.6	Up	150.1	1.2	4	1.1	Up	159.4	4.2	4	1.2	None	149	3.5	4	1.1	Up	191.8	1.8	4	1.4	Down	121.6	2.6	4	0.9	Up	166.2	2.5	4	1.2	Down	89.9	2	4	0.7	None	127.4	9.5	4	0.9	Down	97.1	2.6	4
1624279_at	Up	5.4	0.8	0	3.4	Up	4.6	0.8	0	2.9	None	5.2	2.5	0	3.3	None	1.2	0.2	0	0.8	Up	5.4	1	0	3.4	None	3.4	1	0	2.1	None	0.7	0.2	0	0.4	None	1.2	0.6	0	0.8	None	7.7	3.4	0	4.9	None	3.2	1.7	0
1624280_at	Down	100.1	4	4	0.6	Down	106.9	2.9	4	0.6	Down	107	7.6	4	0.6	Down	123.8	5.7	4	0.7	Down	110.3	0.9	4	0.6	Down	164.1	2.3	4	0.9	Up	227.2	2.4	4	1.3	Down	47.4	2.9	4	0.3	Up	305.4	5.2	4	1.7	Down	136.6	5.2	4
1624281_at	None	2.1	0.6	0	0.4	None	2.9	1.4	0	0.6	None	5.1	0.9	0	1	None	8.9	1.1	0	1.8	None	1.7	0.4	0	0.3	None	4.9	0.5	0	1	None	3	0.8	0	0.6	None	3.6	0.9	1	0.7	None	3.5	0.9	0	0.7	None	7.4	1.6	1
1624282_s_at	None	1.1	0.6	0	0.9	None	0.5	0.1	0	0.4	None	0.6	0.1	0	0.5	None	0.7	0.1	0	0.6	None	0.9	0.6	0	0.8	None	1.1	0.3	0	0.9	None	0.3	0.1	0	0.3	None	0.3	0	0	0.3	None	1.4	0.9	0	1.2	None	0.9	0.3	0
1624283_at	None	4.5	1.1	0	0.4	None	8.1	2	0	0.7	None	8.8	3.5	0	0.8	None	14.7	2.4	0	1.3	None	11.8	2.1	0	1.1	Down	5.6	1.7	0	0.5	None	6.2	2	0	0.6	None	2.7	1.1	0	0.2	None	17.3	4.4	1	1.6	None	12.3	3.3	0
1624284_a_at	Up	329.8	9.1	4	2.5	Down	83.1	6.1	4	0.6	Down	96	6.5	4	0.7	Down	75.5	3.7	4	0.6	None	110.3	12.8	4	0.8	Down	101.9	2.5	4	0.8	Up	280.3	3.2	4	2.2	Down	41.6	1	4	0.3	None	166.2	13.5	4	1.3	Down	93.4	0.7	4
1624285_at	Down	8.8	0.7	1	0	Up	4390.6	266.9	4	7.9	Down	13.7	2.3	0	0	Down	22.4	2.2	0	0	Down	25.4	1.8	3	0	Down	10.9	1.8	0	0	Down	9.4	1.6	0	0	Down	11	0.4	2	0	Down	12.7	3.7	0	0	Down	10.6	2.3	0
1624286_at	Down	5.2	0.7	1	0	Down	5.8	1.9	2	0	Down	9.2	0.9	1	0	Down	7.7	2.4	0	0	Down	7.8	1	2	0	Down	11.7	1.6	1	0	Down	3.1	0.7	0	0	Up	2419.1	49.7	4	7	Down	9.4	3.2	0	0	Down	8.7	1.8	0
1624287_at	Down	2	0.6	0	0	Down	0.9	0.2	0	0	Down	2.6	1.2	0	0	Down	2.5	0.9	0	0	Down	0.9	0.3	0	0	Down	2.3	0.5	0	0	Down	0.9	0.5	0	0	Up	646.9	16.9	4	12.1	Down	2.5	1.8	0	0	Down	3.2	1.6	0
1624288_at	Up	129.6	9.5	4	16	Up	41.7	4.6	1	5.2	None	0.8	0.1	0	0.1	None	1.1	0.2	0	0.1	None	1.4	0.6	0	0.2	Up	28.7	5.6	1	3.5	None	9	0.6	0	1.1	None	0.6	0.1	0	0.1	None	3.3	0.7	0	0.4	None	0.9	0.2	0
1624289_at	Down	48.5	2.3	4	0.6	Down	27.1	3.5	4	0.3	Down	25.8	3.2	4	0.3	Down	32.6	3.1	4	0.4	Down	34.2	0.7	4	0.4	Down	53.3	2.3	4	0.6	Up	193.9	4.8	4	2.2	Down	57	4	4	0.7	Down	61.1	5.7	4	0.7	Down	31.5	2.9	4
1624290_at	Down	28.2	2.5	4	0.3	None	116.9	9.9	4	1.1	None	108.3	4.7	4	1	Up	152.1	11.1	4	1.4	Up	147.6	8.2	4	1.4	Up	2796.4	137.1	4	26.5	Down	78.6	4.4	4	0.7	Down	54.3	2.7	4	0.5	Down	78.7	5.1	4	0.7	Up	1578.1	99.5	4
1624291_at	Down	53.9	0.7	4	0.7	Down	29.9	2.3	4	0.4	Down	26	1.5	4	0.3	Down	25	2.6	3	0.3	Down	27.2	1	4	0.3	Down	22.5	2	3	0.3	Up	208.3	7.6	4	2.7	None	84.2	3.1	4	1.1	Down	23.1	3	3	0.3	Down	46.3	2.7	4
1624292_a_at	Down	0.4	0.1	0	0	Down	1.3	0.7	0	0	Down	1.6	1.2	0	0	Down	0.3	0.1	0	0	Down	0.5	0.2	0	0	Down	1.1	0.2	0	0	Down	2.4	1.4	0	0	Down	27.4	11	4	0.1	Up	7433.6	231.8	4	27.3	Down	0.6	0.3	0
1624293_at	None	8	0.7	2	0.9	None	10.3	2.3	2	1.2	None	4.9	1.3	0	0.5	Up	14.6	0.8	3	1.7	None	8.8	0.5	1	1	None	6.8	1.2	0	0.8	None	6.2	0.7	3	0.7	None	16.1	2.5	3	1.8	Up	12.2	0.7	0	1.4	None	6.7	0.3	0
1624294_at	Up	7.4	1.7	2	7.6	None	1.8	0.8	0	1.9	None	0.7	0.2	0	0.7	None	2.7	1.5	0	2.8	None	0.6	0.2	0	0.6	None	1.4	0.6	0	1.4	None	0.3	0.1	0	0.3	None	0.5	0	0	0.5	None	2.5	1.4	1	2.5	None	1	0.2	0
1624295_at	Up	159.2	3.8	4	34.4	Up	21.1	2.3	4	4.6	None	1.2	0.2	0	0.3	None	2.3	0.4	0	0.5	None	1	0.2	0	0.2	None	4	1	0	0.9	None	1.1	0.4	0	0.2	Up	36	5.1	4	7.8	None	1.4	0.2	0	0.3	None	1.4	0.6	0
1624296_at	Down	7.1	1.1	3	0.1	Down	10.9	1.3	3	0.1	Down	8.9	2.3	2	0.1	Down	23.1	2.5	2	0.3	Down	11.8	1.2	4	0.2	Down	7.5	1.1	1	0.1	Down	9.8	2	3	0.1	Up	758.5	24.3	4	10.4	Down	11.9	2.3	1	0.2	Down	12	1.3	2
1624297_at	Up	411.5	3	4	10.9	Up	109.8	7.7	4	2.9	Up	117.4	4.7	4	3.1	None	33.1	1.7	4	0.9	Down	23.9	1.5	4	0.6	None	31.7	4.4	4	0.8	Down	12.6	0.3	4	0.3	Down	8.4	1.1	4	0.2	None	37.6	3.3	4	1	None	50.2	3.8	4
1624298_at	None	4.2	1.1	0	0.6	None	4.5	1.9	0	0.6	None	8.6	1.4	1	1.2	None	9.6	0.5	0	1.3	None	8.8	1.5	0	1.2	Down	3.4	0.2	0	0.5	None	4.7	1.4	2	0.6	None	6.5	0.6	0	0.9	None	8.9	1.7	0	1.2	None	5.7	2.2	0
1624299_at	None	5.8	1.7	0	1.5	None	3.8	1.3	0	1	None	8.1	2.1	0	2.1	None	8.5	1.9	0	2.2	None	8.1	1.9	0	2.1	None	5.3	0.9	0	1.4	None	6	1	0	1.6	Up	19.5	1.2	4	5	None	8.4	3	0	2.2	None	7.5	1.9	1
1624300_s_at	Up	560.1	26.7	4	2.9	Down	145.7	3	4	0.8	Down	102.5	4.6	4	0.5	Down	38.1	5	0	0.2	Down	67.5	2.4	4	0.4	Down	45.6	2.4	4	0.2	Up	365.5	10.2	4	1.9	Up	683.9	25.3	4	3.5	Down	56.6	2.3	4	0.3	Down	50.8	3.7	4
1624301_at	Up	194.9	6.1	4	1.4	Down	73.2	2.4	4	0.5	Down	70.1	2.7	4	0.5	Down	65.7	2.6	4	0.5	Down	62.5	3.2	4	0.4	Down	76.8	5.5	4	0.5	Up	363.7	10.5	4	2.6	Down	37.6	1.7	4	0.3	None	112.2	9.9	4	0.8	Down	70.3	3.1	4
1624302_at	Up	203.8	6.8	4	3	Up	85.3	5.3	4	1.2	None	67.2	3.4	4	1	Down	41.9	3	4	0.6	Up	88.4	1.9	4	1.3	Up	104.5	1.8	4	1.5	Up	123.4	4.8	4	1.8	Down	41.7	3.1	4	0.6	None	61.5	0.8	4	0.9	Up	101.7	9.8	4
1624303_at	None	9	1.3	2	1.2	None	6.9	2.4	0	0.9	None	6.8	2.6	0	0.9	None	6.9	2.4	2	0.9	None	8.1	2.3	0	1.1	None	8.4	1.6	0	1.1	None	3.4	0.9	0	0.5	None	3.1	0.9	0	0.4	None	11.1	1.4	2	1.5	Up	17	2.5	1
1624304_s_at	Up	549.7	16.6	4	8.2	Up	159.9	11.9	4	2.4	Up	150	10.2	4	2.2	Down	45	0.7	4	0.7	None	77.9	3.7	4	1.2	Down	43.3	0.9	4	0.6	None	73.6	2.8	4	1.1	Down	7	1.5	2	0.1	None	82.7	11.5	4	1.2	Down	34.5	2.9	4
1624305_at	Down	395.1	12.7	4	0.8	None	465.9	17.8	4	0.9	Up	1131.1	43.9	4	2.2	Up	1143	39.7	4	2.2	Up	784.7	11.4	4	1.5	Up	1787	7.6	4	3.4	None	604.6	7.7	4	1.2	Up	689.7	8.6	4	1.3	Up	689.7	37	4	1.3	Up	2229.8	33.9	4
1624306_at	Down	1.7	0.5	0	0.1	Down	2.9	1.6	0	0.1	Down	2.5	1.6	0	0.1	Down	4.8	2.2	0	0.2	Down	4.2	1.4	0	0.2	Down	5.8	0.8	0	0.2	Down	1.3	0.6	0	0.1	Up	364.4	9.8	4	14.6	Down	6.5	1.5	0	0.3	Down	2.4	1.1	0
1624307_at	Down	2.9	0.6	0	0.3	Down	3.1	1.7	0	0.3	None	6.2	1.9	0	0.5	None	8.8	2	0	0.8	Down	8.6	0.5	0	0.8	None	11.4	1.4	2	1	Down	2.7	0.9	0	0.2	Up	151.8	4.8	4	13.5	Down	2.4	0.3	0	0.2	Down	4	1.6	0
1624308_at	None	0.9	0.3	0	0.7	None	1.7	0.6	0	1.3	None	1.4	0.2	0	1.1	None	2.2	0.4	0	1.8	None	1.7	0.2	0	1.4	None	1.3	0.1	0	1	Down	0.6	0.1	0	0.5	None	1	0.2	0	0.8	None	1.9	0.4	0	1.5	None	1.7	0.5	0
1624309_s_at	None	3.7	0.9	0	0.8	Down	1.7	0.3	0	0.4	None	3.8	1.3	0	0.9	None	8	2.7	0	1.8	None	4.5	1.1	0	1	None	5.7	1.1	0	1.3	Down	1.1	0.5	0	0.2	None	1.9	0.7	0	0.4	None	7.5	3.6	0	1.7	Down	1.1	0.1	0
1624310_s_at	Down	10.2	1.6	0	0	Down	144.1	22.4	4	0.3	Up	1522.8	84	4	3.6	Up	2250	93.7	4	5.3	Up	685.3	36.4	4	1.6	Down	289	29.1	4	0.7	None	307.4	9.1	4	0.7	Down	8.2	2.1	1	0	None	369.4	5.4	4	0.9	Down	26.8	3	0
1624311_at	None	2.4	0.5	0	1.1	None	2.7	0.7	0	1.3	None	3.5	0.3	0	1.6	Up	3.8	0.4	0	1.7	None	3.2	0.8	0	1.5	None	3.5	0.8	0	1.6	None	1.4	0.2	0	0.6	Up	5.6	1.1	0	2.6	None	5.9	2	0	2.7	None	1.9	0.4	0
1624312_at	Down	4.4	1.3	1	0.1	Down	5.1	0.9	0	0.1	Down	3.9	1.6	0	0.1	Down	8.9	0.7	0	0.2	Down	3.5	1	0	0.1	Down	18.2	0.6	3	0.5	Up	86.8	2	4	2.3	Down	26.2	2.3	4	0.7	Down	2.7	0.8	0	0.1	Down	12.5	2	3
1624313_at	Up	369.7	19	4	23.4	Up	67.1	7.9	4	4.3	None	11.3	0.9	4	0.7	None	21.8	2.9	4	1.4	None	10	0.6	3	0.6	Up	17.3	0.5	2	1.1	None	8.9	0.7	4	0.6	Down	2.7	0.5	0	0.2	None	13.1	4.4	0	0.8	None	12.8	2.1	3
1624314_at	Up	3.1	0.6	0	10.3	None	0.5	0.1	0	1.5	Up	4.8	1	1	16.1	Up	3.5	1	0	11.6	None	2.3	0.7	0	7.7	Up	2	0.7	0	6.6	None	0.6	0.2	0	2.1	None	0.8	0.5	0	2.6	None	1.9	1.6	0	6.2	None	1	0.6	0
1624315_at	Up	2.2	0.3	0	2.1	None	0.9	0.2	0	0.8	None	2.1	1.1	0	2	None	1.6	0.3	0	1.5	None	1.3	0.1	0	1.2	None	0.9	0.1	0	0.9	None	1.6	0.5	0	1.5	None	1.3	0.1	0	1.2	None	1.2	0.1	0	1.2	Down	0.6	0.1	0
1624316_at	None	3.9	1.6	0	0.8	Down	1.9	0.7	0	0.4	None	3.4	1	0	0.7	Down	1.6	0.7	0	0.3	None	2.8	1.2	0	0.6	Down	2.7	0.8	0	0.5	None	3.1	0.5	0	0.6	Up	52.5	3.9	4	10.3	None	3.9	1.7	0	0.8	Down	1.5	0.6	0
1624317_at	None	4.7	0.4	2	1.2	None	5.1	1	1	1.3	None	6.2	0.9	1	1.5	None	6.5	2.6	1	1.6	None	10.2	1.8	0	2.5	None	3.9	0.5	0	1	None	2.4	0.8	1	0.6	None	2.7	1.1	1	0.7	Up	11.8	2.1	2	2.9	None	4.4	2.1	0
1624318_at	Down	184.9	5.8	4	0.5	Down	208	4.6	4	0.5	Down	299.9	12.2	4	0.8	Down	275.2	9.9	4	0.7	Down	224.9	7.4	4	0.6	Down	274.1	22.9	4	0.7	Up	663.9	8.9	4	1.7	Down	303.5	12.2	4	0.8	Up	470.1	19.1	4	1.2	Down	158.6	4.8	4
1624319_at	Down	2	0.8	0	0.2	Down	4.4	1.5	1	0.4	Down	4	1.5	0	0.4	Down	2.7	0.8	0	0.3	Down	3.8	0.9	0	0.4	Down	4.7	1.1	0	0.4	Down	0.6	0.2	0	0.1	Down	1.4	0.7	0	0.1	Up	981.7	47.2	4	93.5	Down	3.6	1.3	2
1624320_at	None	35.5	3.3	4	1.1	Down	18.5	1.2	3	0.6	Down	17.8	1.7	2	0.5	Down	22.8	2	1	0.7	Down	12.2	2.5	1	0.4	Down	16.1	2.7	2	0.5	Up	64.2	2.6	4	1.9	Down	11.3	0.7	2	0.3	None	38.6	3.2	4	1.2	Down	23.5	2.8	4
1624321_at	Down	87.9	5.4	4	0.6	None	111.4	5.8	4	0.8	Up	659.2	29.1	4	4.5	Up	462.8	15.1	4	3.2	Up	408.9	9.4	4	2.8	None	177.9	19.3	4	1.2	None	132.3	8.1	4	0.9	Down	30.3	4.3	4	0.2	Down	96.7	8.4	4	0.7	None	117.2	3.9	4
1624322_at	Up	721.2	17.8	4	12.3	Up	259.9	22.8	4	4.4	Down	31.8	0.8	4	0.5	Down	9.4	3	1	0.2	Up	964.4	47.2	4	16.4	Up	102.8	11	4	1.8	Down	8.6	1	0	0.1	Down	12.8	0.7	4	0.2	None	62.6	5.5	4	1.1	Down	9.4	0.6	0
1624323_at	None	2.4	0.8	0	1	None	0.9	0.3	0	0.4	None	1.8	1	0	0.7	None	1.3	0.3	0	0.5	None	0.9	0.4	0	0.4	Down	1.1	0.2	0	0.4	None	0.7	0.2	0	0.3	None	0.7	0.1	0	0.3	None	1.3	0.2	0	0.5	None	0.5	0.1	0
1624324_a_at	Up	1399.1	30.4	4	2.1	Up	877.9	46.1	4	1.3	None	692.6	13	4	1.1	Up	731.4	9.1	4	1.1	Up	923.6	21.3	4	1.4	Up	934.2	18.3	4	1.4	Up	868.5	26.6	4	1.3	Down	218.2	5.8	4	0.3	Down	431.6	14	4	0.7	Down	472.2	5.7	4
1624325_at	None	1.3	0.3	0	0.2	None	5.6	2.2	0	1.1	None	7.1	2	0	1.4	None	5.6	1.5	0	1.1	None	5.7	1.9	0	1.1	Down	2.8	0.8	0	0.5	None	2.9	0.9	0	0.6	Up	13.6	2.2	3	2.6	None	6.3	2.5	0	1.2	None	3.3	0.8	0
1624326_at	Up	352.6	8.7	4	2.9	Up	143.3	6.2	4	1.2	Down	77.3	2.9	4	0.6	Down	44.1	1.6	4	0.4	Down	48.9	3	4	0.4	Down	46.5	1	4	0.4	Up	234.4	4.9	4	1.9	Down	12.4	0.8	4	0.1	Down	102.8	2.7	4	0.8	Up	246.6	11.1	4
1624327_at	None	1.1	0.5	0	1.9	None	1.1	0.4	0	2	None	2	1.2	0	3.5	None	2.7	1.5	0	4.7	None	2.2	1.4	0	3.7	Up	1.9	0.3	0	3.3	None	0.5	0.1	0	0.8	None	1.7	0.6	0	2.9	None	1.7	0.7	0	3	None	2	0.9	0
1624328_a_at	Down	44.6	0.4	4	0.6	Down	21.4	3.5	4	0.3	None	46.3	5.7	4	0.6	Down	39.2	3.7	4	0.5	Down	33.9	5.4	4	0.4	Down	14.8	1.4	2	0.2	Up	151.9	4.2	4	1.9	Down	34.6	1.9	4	0.4	None	62.3	6.9	4	0.8	Up	293.2	8.5	4
1624329_at	Down	3.5	0.9	0	0	Down	5.8	1.8	1	0.1	Down	2.5	1.2	0	0	Down	8.6	1.8	1	0.1	Down	6.3	1.8	0	0.1	Down	5	0.6	0	0.1	Down	2.1	0.8	0	0	Up	1168.5	28.1	4	14.4	Down	8.2	1.7	0	0.1	Down	3.8	1.4	1
1624330_s_at	Down	216.6	4	4	0.7	Down	145.5	8	4	0.5	Down	178.9	6.4	4	0.6	Down	115.4	9.9	4	0.4	Down	121	4.8	4	0.4	Down	162.3	3.9	4	0.5	Up	693.4	11.9	4	2.3	Down	23.7	1.5	4	0.1	Down	127	1.7	4	0.4	Down	213.2	5.9	4
1624331_at	Up	261.3	5	4	1.3	None	218.4	3.4	4	1.1	None	216	9.7	4	1	None	223.9	15.2	4	1.1	Up	295.1	11.5	4	1.4	None	210	1.6	4	1	Up	314.6	1.7	4	1.5	Down	157.3	2.2	4	0.8	None	173	7	4	0.8	None	214.7	10.9	4
1624332_s_at	None	107	2.8	4	1.2	Down	52.6	3.7	4	0.6	Down	69.9	3.4	4	0.8	Down	65.4	3.1	4	0.7	None	71.1	6.9	4	0.8	None	75.1	7	4	0.9	Up	129.7	5.7	4	1.5	Down	66.5	3.3	4	0.8	None	101.6	5.7	4	1.2	None	86.9	4.7	4
1624333_at	Down	1.6	0.7	0	0.1	Down	2	1.2	0	0.2	None	5.9	2	0	0.5	Up	220	10.1	4	17.4	None	6.3	1.5	0	0.5	Down	10.1	0.3	0	0.8	Down	2.1	0.6	0	0.2	Down	1	0.1	0	0.1	Down	1.4	0.2	0	0.1	None	6.4	1.5	0
1624334_at	None	0.8	0.1	0	1.3	None	1	0.2	0	1.7	Up	1.4	0	0	2.3	None	2.2	0.8	0	3.6	None	0.7	0.2	0	1.1	Up	0.9	0.1	0	1.5	None	1	0.2	0	1.7	None	0.6	0.2	0	0.9	None	1.2	0.3	0	2	None	0.7	0.2	0
1624335_at	Down	50.9	1.7	4	0.7	Down	36.4	1.5	4	0.5	Down	45.1	2.1	4	0.6	Down	47.8	3.6	4	0.7	Down	35.8	2	4	0.5	Down	32.7	4.2	4	0.5	Up	122.1	0.8	4	1.7	Down	32.1	2	4	0.4	None	69	2	4	1	Down	28	1.4	4
1624336_at	None	1.7	0.6	0	1.7	None	2.1	1.2	0	2	None	0.6	0.1	0	0.6	None	0.3	0.1	0	0.3	None	1.9	0.7	0	1.8	None	1	0.4	0	1	None	0.9	0.4	0	0.8	None	1.4	0.5	0	1.4	None	2.4	0.9	0	2.4	None	0.5	0.2	0
1624337_at	None	861.9	10.6	4	0.9	Up	1272.8	88.7	4	1.3	Up	1409.1	45	4	1.5	Up	1320.3	29.7	4	1.4	Up	1590	14.7	4	1.7	Down	485.4	14.6	4	0.5	None	884.7	18.6	4	0.9	Down	187.4	8.7	4	0.2	Up	1816.6	135.1	4	1.9	Up	1496.9	26.6	4
1624338_at	Down	2	0.8	0	0.1	Down	1	0.3	0	0	Down	1.8	0.9	0	0.1	Down	3.1	1	0	0.1	Down	5	1.8	0	0.2	Down	4	0.3	0	0.1	Down	1.6	0.8	0	0.1	Up	432.8	6.1	4	14.9	Down	8.2	3.8	0	0.3	Down	3.9	1.2	0
1624339_at	None	1.4	0.8	0	0.4	None	5	1.9	0	1.3	None	6.3	2.7	0	1.7	None	0.6	0	0	0.2	None	4.1	2	0	1.1	None	5.2	1.2	0	1.4	None	1.8	0.9	0	0.5	None	8.8	1.8	0	2.3	None	1	0.3	0	0.3	None	4.1	1.6	0
1624340_at	Up	416.6	8.7	4	1.6	Up	391.6	13.3	4	1.5	Up	582.7	18.8	4	2.3	Up	387.1	19.2	4	1.5	Up	541.9	15.8	4	2.1	Up	729.5	51.1	4	2.9	None	272.9	9.9	4	1.1	Down	56.9	3	4	0.2	Down	178.8	3.6	4	0.7	Down	94.1	2	4
1624341_a_at	None	3.7	0.8	0	1.2	None	1.5	0.4	0	0.5	None	6.2	2	0	2.1	None	6.3	2.2	1	2.1	None	5.6	1.6	0	1.9	Up	4.4	0.2	0	1.5	None	4	1.1	1	1.3	None	3.9	0.5	0	1.3	None	6.2	1.9	0	2.1	Up	9	1.6	1
1624342_at	Down	0.9	0.4	0	0	Down	9.5	8	1	0	Down	11.2	4.2	2	0	Up	5169.8	136.4	4	2.6	Up	3638	83.9	4	1.9	Down	330.5	94.3	3	0.2	Down	1.1	0.4	0	0	Down	4.5	2.9	1	0	Down	4.8	1.9	0	0	Down	825.8	227.2	4
1624343_at	Up	148.7	1.9	4	1.6	Down	69.8	4.2	3	0.8	None	87.1	3.9	4	0.9	Down	48.1	3	0	0.5	Down	61.4	2.1	0	0.7	Down	67.3	4.5	0	0.7	Up	192.1	4.4	4	2.1	Down	19.3	1.9	3	0.2	None	85	3.4	3	0.9	None	102.3	5.4	4
1624344_at	Up	194.9	12.1	4	16	Up	55.3	3.3	4	4.5	None	9.1	0.6	2	0.7	Up	22.9	1.6	4	1.9	Up	37.5	2.7	4	3.1	Up	16.2	0.8	0	1.3	Down	3.5	1	0	0.3	None	5.1	1.1	0	0.4	None	9.3	2.9	0	0.8	None	7.4	2	0
1624345_a_at	Down	104.1	1.8	4	0.2	Down	130.1	8.2	4	0.2	Down	204.9	6.6	4	0.4	Down	342.2	17.7	4	0.6	Down	144.1	4	4	0.3	Down	158.6	34.1	4	0.3	Up	1033.6	17.8	4	1.8	Down	89.2	3.6	4	0.2	None	551.9	58.1	4	1	Down	60.9	3.5	4
1624346_at	None	4.2	1	0	1.5	None	1.1	0.6	0	0.4	None	4.7	0.6	2	1.7	None	2.5	0.7	0	0.9	None	3.5	1.5	2	1.2	Up	6.1	0.6	1	2.2	None	2.5	1	0	0.9	None	2.2	0.7	0	0.8	Up	9	1.4	1	3.2	None	5	0.3	0
1624347_s_at	Up	40.5	2.5	4	1.2	Down	19	1	4	0.6	Up	70.6	3.4	4	2.1	None	40.6	2.5	4	1.2	None	31.4	1.7	4	0.9	Down	9.3	0.5	0	0.3	Down	5.2	0.9	0	0.2	Up	275.6	6.7	4	8.3	None	33.3	2.3	4	1	Down	24.5	1.9	3
1624348_a_at	None	211.1	6	4	1.1	Down	132.4	4.6	4	0.7	Down	130.4	3.5	4	0.7	None	185.2	3.4	4	1	Down	113.7	3.3	4	0.6	Down	130.8	6.7	4	0.7	Up	269.3	3.3	4	1.4	Up	364.5	29.1	4	1.9	Down	154.5	4.9	4	0.8	Up	317.3	4.7	4
1624349_at	None	1.5	0.4	0	0.7	None	2.2	0.8	0	1	Up	5.7	0.7	1	2.6	None	4.8	0.6	0	2.2	None	4.3	1.1	0	2	Up	4.5	0.9	0	2.1	None	1.4	0.7	0	0.7	None	3.1	0.4	0	1.4	None	6.2	3.5	1	2.9	None	1.5	0.6	0
1624350_at	None	3.2	1.7	0	3.8	Up	4	0.8	0	4.7	Up	3.6	0.6	0	4.2	None	1.9	0.4	0	2.2	None	1.3	0.7	0	1.6	Up	4.2	0.4	0	5	None	1.7	0.8	0	1.9	None	1.9	0.6	0	2.2	Up	10.8	2.1	0	12.6	None	3.8	1.4	0
1624351_at	None	8.1	2.1	0	0.8	None	8.8	0.8	0	0.8	None	4.6	2.3	0	0.4	None	4.2	0.5	0	0.4	None	7.4	2.6	0	0.7	Down	5.4	0.7	0	0.5	None	14	1.7	0	1.3	None	1.6	0.6	0	0.2	Up	21	2.3	0	2	None	5.8	3.1	0
1624352_at	Up	34.9	1.8	4	15.5	None	5.5	1.6	0	2.4	None	2.3	0.4	0	1	None	3	0.3	0	1.3	None	3.2	0.3	0	1.4	None	2.3	0.3	0	1	None	1.9	0.4	0	0.8	None	3.9	2.2	0	1.7	None	4.7	1.9	0	2.1	None	1.7	0.2	0
1624353_at	Up	399.5	14	4	1.8	Down	185.4	7.8	4	0.8	None	213.4	4.2	4	0.9	Up	313.1	8	4	1.4	Up	267.4	8.5	4	1.2	Up	261.1	6.7	4	1.2	Up	568.4	10.7	4	2.5	Down	47.9	4.3	4	0.2	Up	527	25.8	4	2.3	Up	466.6	19.6	4
1624354_at	Up	158.9	4.9	4	1.4	Down	58.3	4.7	4	0.5	Down	84	2.6	4	0.8	Down	54.1	4.3	4	0.5	Down	54.4	4	4	0.5	Down	40.2	2.5	4	0.4	Up	229.2	4.2	4	2.1	Down	66.3	3.9	4	0.6	Down	45.1	2.7	4	0.4	Up	129.1	3.3	4
1624355_at	Up	619.6	30	4	3.1	Up	257.8	10.3	4	1.3	None	172.8	11.1	4	0.9	Down	149.4	7.9	4	0.7	None	171.4	4.8	4	0.9	Up	274.3	13.4	4	1.4	None	216.9	4.7	4	1.1	None	157.7	2.3	4	0.8	None	193.1	6.2	4	1	Up	298.6	20.6	4
1624356_at	None	4.8	1.1	1	1.2	None	1.2	0.1	0	0.3	None	4.9	2.3	0	1.3	None	5.2	1.8	0	1.3	None	3.7	1.1	0	0.9	Down	3	0.3	0	0.8	None	0.7	0.2	0	0.2	None	2.8	0.6	0	0.7	None	7.7	2.1	0	2	None	1.3	0.3	0
1624357_at	Down	4.1	0.7	1	0.2	Down	3.8	1.5	0	0.2	Down	6.4	2	1	0.3	Down	3.6	1.2	0	0.2	Down	3.6	1.1	0	0.2	Down	2.8	0.4	0	0.1	Down	5.6	1.4	1	0.2	Up	342.9	10.6	4	15.2	Down	5.6	3.4	0	0.2	Down	5.2	3.1	0
1624358_at	Up	18.4	2.9	4	7.3	None	2.9	1.2	0	1.1	None	1.4	0.3	0	0.5	None	1.3	0.2	0	0.5	None	0.7	0.2	0	0.3	None	2.2	0.4	0	0.9	None	1.5	0.6	0	0.6	None	4.1	1.3	0	1.6	None	2.6	0.6	0	1	None	2.6	1.1	0
1624359_at	None	1.6	0.7	0	0.5	None	2.3	0.6	0	0.7	None	2.1	0.9	0	0.7	None	3.2	1.7	0	1	None	4.4	0.4	0	1.4	None	3	0.2	0	1	None	1.1	0.4	0	0.4	None	4.6	0.5	2	1.5	None	5.2	1.9	1	1.7	None	5.6	1.8	1
1624360_at	None	8.5	1.6	1	2.6	None	4.8	1.5	0	1.5	Up	25.8	2.6	4	7.9	None	4	0.9	0	1.2	Up	15.3	1.7	0	4.7	None	4.7	1	0	1.4	None	3.4	1.9	0	1	Up	7.1	0.9	0	2.2	Up	16.2	2.4	1	5	None	1.7	0.4	0
1624361_s_at	Up	1080.9	31.6	4	1.5	None	609.1	35.3	4	0.8	None	821.7	27.8	4	1.1	Down	589.6	10.2	4	0.8	None	724.9	19.5	4	1	Down	588	21.6	4	0.8	Up	1056.2	9.5	4	1.4	None	683.6	7.1	4	0.9	Down	593.5	28.5	4	0.8	Up	2077	52.6	4
1624362_at	None	19.1	0.9	4	0.9	Up	69.1	12.3	4	3.2	Up	50.2	6.9	4	2.3	None	26.3	3.9	0	1.2	Up	118.2	2.2	4	5.4	None	14.1	4.2	1	0.6	Down	4.5	1.9	0	0.2	Down	6.5	2.8	0	0.3	Down	4.4	1	0	0.2	None	12.2	1.1	0
1624363_at	Up	2854.5	68.3	4	13.8	Up	2142.6	141.7	4	10.4	Up	1290.6	36.1	4	6.2	Down	30.7	3.9	0	0.1	Up	858.2	37.3	4	4.1	Down	29.2	5.1	3	0.1	Down	3.2	1.1	0	0	Down	4.7	1.5	0	0	Down	39.2	3.2	3	0.2	Down	7.3	1.5	1
1624364_at	None	121.2	4.6	4	0.8	Down	77.6	5.2	4	0.5	Down	88.1	5	4	0.6	Down	53	1.2	4	0.4	Down	74.9	2.1	4	0.5	Down	100.5	7.9	4	0.7	Up	226.2	1.9	4	1.6	Down	40	1.9	4	0.3	None	148.6	7	4	1	Down	89	8.5	4
1624365_at	Up	237.2	5	4	2.4	None	79	7.7	4	0.8	Down	61.1	4	4	0.6	Down	45.7	2.7	4	0.5	Down	52.4	0.9	4	0.5	Down	56	1.1	4	0.6	Up	288.5	5.6	4	2.9	Down	19.8	1.7	4	0.2	Down	81.3	4.3	4	0.8	Up	115.8	3.3	4
1624366_at	Down	4.8	2	0	0.1	Down	1.3	0.3	0	0	Down	2.7	1.2	0	0	Down	2.8	0.6	0	0	Down	4.3	0.5	0	0.1	Down	2	0.3	0	0	Down	1.5	0.4	0	0	Up	1106.7	34.8	4	14.2	Down	8.1	3.4	0	0.1	Down	2.8	1.4	0
1624367_at	None	2.7	0.7	0	0.9	Down	1.1	0.2	0	0.4	None	2.1	1.2	0	0.7	Up	6.8	1	1	2.2	None	4	1.2	0	1.3	Up	3.9	0.4	0	1.3	None	1.9	0.7	0	0.6	None	2.3	0.5	0	0.7	Up	7.9	1.5	0	2.6	None	2.1	0.8	0
1624368_at	None	3.5	0.5	1	3	None	2.4	0.9	1	2.1	None	3.6	1.6	0	3	None	3.1	1.5	1	2.6	None	3.3	0.8	2	2.8	Up	3.3	0.3	0	2.8	None	0.9	0.5	0	0.8	None	0.6	0.2	0	0.5	None	4.6	1.4	0	3.9	None	1.1	0.4	0
1624369_at	Down	3.5	1	1	0	Down	3.8	1.9	0	0	Down	5.6	1.6	0	0.1	Down	6.9	2.1	0	0.1	Down	4.6	2	0	0.1	Down	6.9	0.6	0	0.1	Down	1.8	1	0	0	Up	1134.4	8	4	13.8	Down	4.2	2.5	0	0.1	Down	6.6	0.8	0
1624370_at	Up	8.7	0.8	1	3	Up	6.3	0.6	0	2.2	Up	8	1.7	0	2.8	None	3.5	0.9	0	1.2	None	2.2	0.3	0	0.8	Up	6	1	0	2.1	None	2.6	1.1	0	0.9	None	4.7	1.4	0	1.6	None	8.1	2.5	0	2.8	Up	8.7	1.8	0
1624371_a_at	Down	24.2	1.6	2	0.5	Up	94.2	5.6	4	1.9	Up	1118.8	9.8	4	22.8	Down	18	1.7	4	0.4	Up	365.3	13.9	4	7.4	Down	20.8	2.6	3	0.4	Down	29.9	2.7	4	0.6	Down	6.4	0.8	1	0.1	Down	26.2	2.4	4	0.5	Down	1.4	0.8	0
1624372_at	None	400.6	12.2	4	0.9	None	525.3	28.3	4	1.1	Up	788.3	22.8	4	1.7	Down	308.8	9.7	4	0.7	None	549.1	12.1	4	1.2	Up	874.4	43.3	4	1.9	None	504.7	9.2	4	1.1	Up	1013	29.9	4	2.2	Up	897.6	26.6	4	1.9	Up	949	15.4	4
1624373_at	None	3.2	0.6	0	0.6	None	10.8	2.6	2	2.1	None	5.1	2.3	1	1	None	3	0.7	0	0.6	None	5.3	0.7	1	1	None	4.8	0.9	0	0.9	Down	1.2	0.6	0	0.2	Down	3.1	0.3	0	0.6	None	8.5	1.8	2	1.6	None	4.8	1.7	2
1624374_at	None	1.7	0.7	0	0.4	None	3	1	0	0.8	None	7.1	1.3	0	1.8	None	3.4	0.6	0	0.9	None	3	1.9	0	0.8	None	3.6	0.7	0	0.9	None	4.3	0.5	0	1.1	None	3.3	1.2	0	0.9	None	9.4	4	0	2.4	None	3.9	1	0
1624375_at	Down	41.6	1.1	4	0.3	Down	21.5	1.2	4	0.2	Down	14.4	2.5	3	0.1	Down	12.9	0.6	0	0.1	Down	15.3	2	3	0.1	Down	22.9	2	4	0.2	Up	472.6	17	4	3.3	Down	105.6	4	4	0.7	Down	27.1	2.5	4	0.2	Down	46.1	2.2	4
1624376_at	None	2.3	1.1	0	1.5	None	4.7	1.2	0	3	None	3.4	1	1	2.2	None	1.9	0.8	0	1.2	None	3.2	1.2	0	2.1	None	1.2	0.2	0	0.8	None	0.9	0.3	0	0.5	None	2.3	0.7	0	1.5	None	4.2	1.9	0	2.7	None	1.4	0.9	0
1624377_s_at	Up	56.4	2.9	4	3.2	Up	36.6	4.9	4	2.1	Up	56.6	6.8	4	3.2	None	11.7	0.8	4	0.7	Up	50.7	4.2	4	2.9	None	17.3	0.9	4	1	None	12.6	1.8	4	0.7	None	10.1	1.5	4	0.6	Up	64.1	6.3	4	3.7	None	21.4	1.7	4
1624378_at	Up	423.1	12.1	4	4	None	127.1	13.1	4	1.2	None	137.6	4.8	4	1.3	None	77.7	2.7	4	0.7	None	116.9	7.9	4	1.1	Down	65.1	2.7	4	0.6	Up	264.6	4.8	4	2.5	Down	31.6	2.4	4	0.3	Up	186.3	5.9	4	1.8	Up	155.8	9.6	4
1624379_s_at	Up	109.9	0.9	4	26.3	Up	23.7	3.2	4	5.7	Up	43.6	4	4	10.4	None	8.9	2.7	1	2.1	Up	25.7	1.4	4	6.2	None	4.8	0.4	0	1.2	None	2.8	0.7	0	0.7	Up	8.5	1	3	2	Up	34.6	4.5	4	8.3	None	7.6	1.2	2
1624380_at	Up	285.2	4.1	4	2	Up	229.9	10	4	1.6	Up	178	8.3	4	1.3	Up	220.9	6.3	4	1.6	Up	219.7	9.6	4	1.6	Down	62.1	1.4	4	0.4	Up	186	6.9	4	1.3	Down	47.3	2.4	4	0.3	Up	312.2	10.8	4	2.2	Up	292.4	7.8	4
1624381_at	Down	1.6	0.8	0	0	Down	1.9	0.9	0	0	Down	6.8	3.3	0	0.1	Down	0.7	0.1	0	0	Down	5.7	0.7	0	0.1	Down	4	0.9	0	0.1	Up	158.4	10.1	4	3	Down	33.7	2.4	4	0.6	Down	4.5	1.9	0	0.1	Down	5.9	2	0
1624382_at	None	2.5	0.8	0	0.3	None	3.2	1.2	0	0.4	Down	2.6	1.1	0	0.3	None	3.7	0.6	0	0.5	Down	2	0.7	0	0.3	Down	2.4	0.3	0	0.3	None	7.5	0.8	0	1	None	4.1	1.2	0	0.5	None	7.4	2.6	1	1	Down	1.5	0.3	0
1624383_at	None	1.3	0.6	0	1	None	2	0.3	0	1.5	None	1	0.3	0	0.7	None	0.9	0.2	0	0.7	None	1.1	0.3	0	0.8	None	2.1	0.8	0	1.6	None	1.5	0.9	0	1.1	None	1.3	0.6	0	0.9	None	0.8	0	0	0.6	None	2.7	1.1	0
1624384_at	None	2.4	1	0	1	None	3.7	2.2	0	1.6	None	1.5	0.4	0	0.6	None	2	0.5	0	0.8	None	3.1	0.7	0	1.4	Down	1.2	0	0	0.5	None	1.9	0.8	0	0.8	None	1.8	0.9	0	0.8	None	3.7	1.5	0	1.6	None	1.4	0.5	0
1624385_at	Down	235.7	7	4	0.8	Down	156.1	11.4	4	0.5	None	238.8	16.4	4	0.8	None	258.6	9.7	4	0.9	Down	180	5.5	4	0.6	Down	171.1	5.5	4	0.6	Up	675	9.3	4	2.4	Down	211.4	8.2	4	0.7	None	242.2	8.8	4	0.9	Up	427	12.4	4
1624386_at	None	178.4	5.1	4	0.9	None	182.9	5.7	4	1	None	198.5	6.1	4	1.1	Down	139.8	4.8	4	0.7	None	155.5	3.1	4	0.8	Up	243.3	4.3	4	1.3	Up	269.5	3.5	4	1.4	None	179.8	9	4	1	None	161	5.6	4	0.9	Up	319.9	7	4
1624387_at	Up	338.1	19.3	4	3.8	Up	117.9	4.8	4	1.3	Up	196.2	13.2	4	2.2	Up	166.1	7.4	4	1.9	Up	197.9	3.4	4	2.3	Up	157.2	15.3	4	1.8	Up	207.4	3.5	4	2.4	Down	27.6	2.1	4	0.3	Down	51.5	2.9	4	0.6	Up	118.5	4.8	4
1624388_at	None	5.1	1.3	0	4.1	None	5.1	2.4	0	4.1	None	3.1	1	0	2.5	None	3	0.7	0	2.4	Up	2	0.3	0	1.6	None	3.5	1.3	0	2.8	None	1.2	0.4	0	1	Up	3.1	0.5	0	2.5	None	2.3	0.5	0	1.8	None	1.9	0.4	0
1624389_at	Down	6.4	0.6	0	0.1	Down	5.8	1.7	1	0.1	Down	17.8	1.7	2	0.4	Down	17.8	1.5	2	0.3	Up	64.3	4.3	4	1.3	Down	4.5	0.8	0	0.1	Down	3.9	1.5	0	0.1	Down	3.6	1.3	0	0.1	Down	15.3	6.3	2	0.3	Down	6.3	0.6	0
1624390_a_at	Up	320.3	3.2	4	1.3	Down	205.8	1.6	4	0.8	None	233.1	5.7	4	0.9	Down	118.4	4.5	4	0.5	Down	182.4	2.9	4	0.7	Down	179.9	12.5	4	0.7	Up	501.5	3.5	4	2	Down	126.7	4.4	4	0.5	Up	451.5	16.4	4	1.8	Down	199.1	3.4	4
1624391_at	Up	37.7	1.5	4	17.3	None	2.7	0.7	0	1.2	None	4.4	2.4	0	2	None	3.3	0.9	0	1.5	None	3.7	1.1	0	1.7	None	2.3	0.4	0	1.1	None	0.7	0.1	0	0.3	None	2.7	0.7	0	1.2	None	10	4.3	0	4.6	None	2.1	1.2	0
1624392_s_at	None	124.5	3.5	4	0.8	Down	103.5	5.9	4	0.7	Down	88.2	4.5	4	0.6	None	168	6.3	4	1.1	Down	82.5	1.9	4	0.6	None	142.9	16	4	1	Up	255.4	5	4	1.7	Down	90	3	4	0.6	None	123.2	7.1	4	0.8	Up	193.6	11.9	4
1624393_at	Down	13	1.4	4	0.3	Up	62.9	5.2	4	1.6	Up	81.2	6.7	4	2.1	Down	11.9	2.7	0	0.3	None	32.9	5.7	4	0.8	Up	1571.2	114.4	4	40.1	Down	7.2	1.2	0	0.2	None	38.8	3.8	4	1	Down	4.8	2	0	0.1	Up	2292.6	94.4	4
1624394_at	None	0.9	0.2	0	0.4	None	5.2	0.8	0	2.3	None	0.8	0.2	0	0.3	None	1.3	0.6	0	0.6	None	1.2	0.4	0	0.6	None	2.3	0.4	0	1	None	3.1	0.6	0	1.4	None	1.8	0.9	0	0.8	None	3.2	1.1	0	1.4	None	1.5	0.7	0
1624395_at	Down	35.1	2.5	4	0.5	Up	128.6	4.3	4	1.8	None	60.6	4	4	0.8	Up	353.1	23.9	4	4.9	Up	222.2	11.6	4	3.1	Up	1030.5	114.8	4	14.4	Down	4.7	0.6	0	0.1	Down	22.1	2.2	4	0.3	Down	19.2	2.8	4	0.3	Up	760.9	31.1	4
1624396_at	Down	197	4	4	0.8	Down	171.8	7.2	4	0.7	Down	220	9.1	4	0.9	Up	386	10.4	4	1.5	None	234.5	6.8	4	0.9	Up	286.4	6.6	4	1.1	None	263.5	8.8	4	1	Up	708.4	5.4	4	2.8	Up	799.8	33.1	4	3.2	Up	285	4.8	4
1624397_at	None	2.4	0.6	0	1	None	2.7	1.5	0	1.1	None	2.9	0.8	0	1.2	None	2	1.1	0	0.8	None	1.4	0.9	0	0.6	None	1.6	0.4	0	0.7	None	1.6	1	0	0.7	None	1.1	0.3	0	0.4	None	5.5	2.6	0	2.3	None	1.1	0.2	0
1624398_at	Down	26.6	2.5	4	0.2	Down	59.6	2.2	4	0.4	Down	13.7	2.8	2	0.1	Down	15.8	1.9	0	0.1	Down	26.1	1.2	3	0.2	Down	11.9	1.9	1	0.1	Down	0.9	0.2	0	0	Down	9.4	1.4	2	0.1	Up	668	60.9	4	4	Down	8.6	3.5	1
1624399_at	Up	28.4	2	4	2.9	None	10.4	1	0	1.1	Up	27.1	2	3	2.7	Up	22.6	1.1	4	2.3	Up	23.8	2.5	3	2.4	Up	13.7	1.3	1	1.4	Down	5.6	1.3	0	0.6	Down	6.4	0.2	0	0.6	Up	26.3	2.3	2	2.7	Up	27.6	3.7	4
1624400_a_at	Up	48.5	4	4	1.7	None	32.9	2.8	3	1.2	None	33.1	2.6	4	1.2	None	18.3	2.4	0	0.6	None	25.5	1.8	3	0.9	None	32.3	2.6	3	1.1	None	41.5	1.5	4	1.5	None	22	1.7	4	0.8	None	34.8	1.8	0	1.2	None	24.4	2.6	4
1624401_at	None	1.6	1.1	0	0.5	None	1.8	0.7	0	0.6	None	2.8	1.3	0	0.9	None	1.6	0.5	0	0.5	None	2.5	1.7	0	0.8	Down	1.4	0.6	0	0.5	None	0.8	0.4	0	0.3	None	1.5	0.7	0	0.5	None	1.3	0.2	0	0.4	None	1	0.3	0
1624402_at	None	2.5	1.7	0	0.5	None	4.9	0.8	0	1	None	1.3	0.5	0	0.3	Up	70.2	4.7	4	14.5	Up	9.3	0.6	0	1.9	None	4.5	1.1	0	0.9	None	1.1	0.2	0	0.2	None	6.8	0.2	2	1.4	None	4.8	2.3	0	1	None	6.6	1.2	0
1624403_at	None	4.1	1	0	1.3	None	10.2	3.5	2	3.2	None	2.6	1.3	0	0.8	None	4.4	1.7	0	1.4	None	4.3	1.3	0	1.3	None	3.3	1.3	0	1	None	1	0.4	0	0.3	None	3.4	1.2	1	1.1	None	6.9	1.8	1	2.2	None	3.3	1.2	0
1624404_a_at	Up	43	4.3	4	1.4	Up	50.3	2.5	4	1.7	Up	317.4	10.7	4	10.7	Up	200.8	10.4	4	6.8	Up	221.4	6.9	4	7.5	Down	15.8	1.1	3	0.5	Down	7.7	1.4	3	0.3	Down	6.1	0.7	3	0.2	None	28.7	2	4	1	Down	18.9	1.5	4
1624405_a_at	Down	71	2.3	4	0.6	Down	88.3	5.1	4	0.7	Down	9.2	1.8	0	0.1	Down	17.1	1.9	1	0.1	Down	20.3	1	2	0.2	Up	952.6	161.6	4	7.5	Down	19.1	1.7	3	0.2	Up	752	20.7	4	5.9	Up	907.7	55.1	4	7.2	Down	44.8	4.7	4
1624406_at	None	543	20.9	4	0.9	None	552.5	9.8	4	0.9	None	581.9	17.5	4	1	Up	762.8	17.3	4	1.3	Up	892.4	17.4	4	1.5	None	563.1	19.7	4	1	Up	742.7	13.2	4	1.3	Down	410.1	4.7	4	0.7	Up	1552.1	34.7	4	2.7	Up	1094.4	37.4	4
1624407_s_at	None	639.5	13.6	4	1.1	None	463	17.3	4	0.8	None	463	12.6	4	0.8	Down	304.5	15.2	4	0.5	Down	346.3	5.2	4	0.6	Down	432.4	12.8	4	0.8	Up	1214.3	12.7	4	2.2	Down	139.6	1.7	4	0.3	Down	275.1	5.1	4	0.5	Up	730.3	9.5	4
1624408_at	None	18.6	2.9	0	1.1	None	15.5	3.9	1	0.9	Up	69.7	7.2	4	4	Up	143.9	16.7	4	8.2	Up	72.9	5.6	4	4.2	Down	9.9	1.4	0	0.6	Down	0.9	0.2	0	0	None	16.9	3	0	1	Up	52	3.9	0	3	None	8	2.7	0
1624409_a_at	Down	22.3	1	4	0.1	Up	722.5	34.1	4	3.3	Down	31.6	6.4	4	0.1	Down	9.5	0.6	0	0	Down	66.7	4.3	4	0.3	Down	20.2	2.3	3	0.1	Down	2.2	0.9	0	0	Down	113.9	4	4	0.5	Down	5.2	2.1	0	0	Down	4.8	2.8	0
1624410_at	Up	104.6	1.4	4	1.7	Up	90.8	5.7	4	1.5	Down	21.1	2.5	2	0.3	Up	409.7	18.9	4	6.8	Up	118.2	4.3	4	1.9	Up	388.7	35.3	4	6.4	Down	34.4	2.5	4	0.6	Down	18.5	1.6	4	0.3	Down	16.6	2.9	0	0.3	Up	727.5	10.1	4
1624411_at	Up	185.2	14	4	50.7	Up	17.2	3.9	0	4.7	None	2	0.4	0	0.5	None	1.7	0.2	0	0.5	None	1	0.2	0	0.3	Down	1.4	0.3	0	0.4	None	1.2	0.3	0	0.3	None	0.8	0.1	0	0.2	None	1.9	0.4	0	0.5	None	1.3	0.3	0
1624412_at	Up	201.2	7.7	4	5.5	Up	149.4	8.6	4	4.1	Down	4.7	0.5	0	0.1	Down	5.8	1.6	2	0.2	Down	6.4	1.4	2	0.2	Down	10.3	1.8	3	0.3	Down	2.1	0.7	0	0.1	Down	6.1	0.5	3	0.2	Down	3.9	1.2	0	0.1	Down	4.2	0.9	2
1624413_at	None	3.1	0.8	0	0.5	Up	15.3	1.8	1	2.6	None	8.4	2.6	1	1.4	None	2.4	1.2	0	0.4	Down	1.6	0.8	0	0.3	Down	4	0.8	0	0.7	None	2.4	1.2	0	0.4	Down	1.6	0.6	0	0.3	Down	1.2	0.1	0	0.2	None	3.7	1.5	0
1624414_at	Down	1.3	0.5	0	0.1	Down	0.8	0.1	0	0	Down	4	1.6	0	0.2	Down	1.8	0.8	0	0.1	Down	2	1.1	0	0.1	Down	1.6	0.4	0	0.1	Down	0.6	0.1	0	0	Down	2.8	1.6	0	0.1	Up	1928	119.8	4	81.8	Down	1.7	0.4	0
1624415_s_at	Down	140.4	4.6	4	0.7	None	180.2	5.8	4	0.9	Up	527.2	22.8	4	2.6	Down	17.6	1.9	0	0.1	Up	305.4	13.4	4	1.5	Down	23.3	3.9	3	0.1	Up	438.6	12.7	4	2.2	Down	58.9	3.6	4	0.3	Up	527.6	19.4	4	2.6	Down	13.4	2.3	3
1624416_at	None	1.4	0.7	0	1.3	None	2.9	1.5	0	2.9	None	0.7	0.2	0	0.7	None	1.1	0.2	0	1	None	0.7	0.1	0	0.7	Up	4.4	0.9	0	4.3	None	2	0.9	0	2	None	0.7	0.2	0	0.6	None	3	1.3	0	2.9	None	2.7	0.6	0
1624417_a_at	Up	2544.1	43.2	4	25.9	Up	749.1	3.8	4	7.6	Down	2.1	0.7	0	0	Down	6.2	1.8	0	0.1	Down	9.1	1.8	0	0.1	Down	6.4	0.8	0	0.1	Down	4.5	1.5	0	0	Down	14.4	1.2	4	0.1	Down	11.5	1.8	0	0.1	Down	6.9	2.5	0
1624418_s_at	Down	423.6	12.2	4	0.5	Down	385.5	14.1	4	0.5	Down	632.5	15.1	4	0.8	Down	506.8	6.4	4	0.6	Down	436.6	6.2	4	0.5	Down	287	12.3	4	0.4	Up	1441.8	33.8	4	1.8	None	872.2	35.7	4	1.1	Down	454.3	17.5	4	0.6	Up	898.3	28	4
1624419_a_at	Down	196.9	5.9	4	0.2	Down	320.8	13.9	4	0.3	Down	663.4	6.6	4	0.7	Down	644.9	30.4	4	0.6	Down	586.7	5.1	4	0.6	Down	793	67.3	4	0.8	Up	1440	7.2	4	1.4	Down	325.2	6.4	4	0.3	Down	498.9	15.9	4	0.5	Down	563	20.3	4
1624420_at	Down	2.5	1	0	0	Down	5.2	1.5	0	0.1	Down	3.6	1.3	0	0	Down	2.8	0.3	0	0	Down	3.4	0.8	0	0	Down	2.3	0.6	0	0	Down	1.8	0.1	0	0	Up	1001	44.6	4	13.5	Down	5.1	2	0	0.1	Down	2.3	1.1	0
1624421_at	None	2.3	0.8	0	0.3	None	4.7	1.7	0	0.7	None	5.9	2	0	0.9	None	4.4	1.1	0	0.7	None	2.6	0.9	0	0.4	None	5.4	0.7	0	0.8	None	4.3	2.1	1	0.6	None	10.9	1.1	3	1.6	None	11.6	1.6	0	1.7	None	9.7	3.6	1
1624422_at	None	4.1	0.9	0	1.3	None	4.6	0.6	0	1.4	None	4.2	1.9	0	1.3	None	7	1.9	0	2.1	None	5.9	2	0	1.8	None	4	0.4	0	1.2	None	4.2	0.6	2	1.3	None	3.3	0.5	0	1	None	7.8	1.6	0	2.4	None	8.2	1.8	0
1624423_at	Down	41.9	4.3	4	0.1	Up	3004.7	148.6	4	3.6	Down	55.6	5.7	4	0.1	Down	225	14.7	4	0.3	Down	89.7	10	4	0.1	Down	7.9	1.1	1	0	Down	1.2	0.4	0	0	Down	3.8	1.3	1	0	Down	14.2	1.7	0	0	Down	3.8	0.8	0
1624424_at	None	1.9	0.9	0	0.7	None	3.5	0.8	0	1.2	None	5.6	2	0	1.9	None	5.3	1.2	0	1.8	None	4.7	1.3	0	1.6	None	3.1	0.3	0	1.1	None	1.8	0.7	0	0.6	None	2.5	1	0	0.9	None	4.4	1.5	0	1.5	None	4.3	1.4	0
1624425_at	Down	3.9	1.4	0	0	Down	56.8	4.5	4	0.4	Down	8.1	2.7	1	0.1	Down	9.1	2	0	0.1	Down	8.6	0.6	1	0.1	Down	9.2	3.2	0	0.1	Up	385	4.8	4	2.9	Down	10.8	1	2	0.1	Up	242.7	8.9	4	1.8	Down	5.7	0.8	0
1624426_at	None	2.9	0.6	0	1.2	None	1.7	0.5	0	0.7	None	1.5	1	0	0.6	None	3	1.8	0	1.3	None	2.3	1.1	0	1	Up	4.5	0.4	0	1.9	None	4	0.7	1	1.7	None	1.8	1	0	0.8	None	5.9	2	0	2.5	None	3.1	0.9	0
1624427_at	Up	96.1	1.9	4	1.3	Down	57.1	1	4	0.8	None	67.5	3.6	4	0.9	Down	45.9	2.8	4	0.6	None	60.8	4.4	4	0.8	Up	83.1	1.9	4	1.1	Up	132.3	2.3	4	1.8	Down	15.4	1.5	4	0.2	None	77.6	7.5	4	1.1	None	73.5	1.9	4
1624428_at	None	1.6	0.6	0	0.8	None	2.9	0.9	0	1.4	None	2.9	1.2	0	1.4	None	3.5	1	0	1.7	None	4.5	0.7	0	2.2	Down	1.3	0.2	0	0.6	None	2.1	1.1	0	1	None	1.1	0.4	0	0.5	None	5.2	1.8	0	2.5	None	2	1.3	0
1624429_at	Down	67.9	2.4	4	0.6	Down	47.9	2.5	4	0.4	None	104.6	7.5	4	1	Down	29	2.8	4	0.3	Down	60.4	4	4	0.6	Down	14.3	1.3	3	0.1	Up	234.1	10.4	4	2.2	Up	168.6	9.2	4	1.6	Up	216.6	11.4	4	2	Down	14.4	1.7	4
1624430_at	None	2	0.7	0	0.8	None	4.1	1.4	1	1.6	None	3.5	1.4	0	1.3	None	5.7	1.4	0	2.2	None	4.1	0.9	0	1.6	None	2.3	0.6	0	0.9	None	1.8	1	0	0.7	None	1.5	0.2	0	0.6	None	5.9	1.9	0	2.3	None	6.8	2.3	0
1624431_at	Up	206.9	7.7	4	1.8	None	118.9	3.7	4	1	Down	99.6	3.2	4	0.9	Down	95.1	3.3	4	0.8	Up	148.9	3.4	4	1.3	Down	53.1	1.9	4	0.5	Up	160.1	3.2	4	1.4	Down	37.9	3.6	4	0.3	Down	28.2	2.8	1	0.2	Down	35.4	1.8	4
1624432_at	Down	5.5	1	1	0.4	Up	33.2	1.3	4	2.3	Up	99.3	2.2	4	6.9	None	11.9	1	2	0.8	Up	96.2	2.5	4	6.7	Down	4.7	0.9	0	0.3	Down	1	0.4	0	0.1	Down	4	0.8	1	0.3	None	13.4	2.7	2	0.9	Down	2.9	0.9	0
1624433_at	Down	1.5	0.9	0	0	Down	1.4	0.6	0	0	Down	4.5	1	0	0	Down	4.3	1.8	0	0	Down	1.5	0.4	0	0	Down	2	0.7	0	0	Down	1.1	0.6	0	0	Up	1475.2	33.4	4	11.2	Down	2.1	0.7	0	0	Down	3.3	0.8	0
1624434_at	Up	22.4	1.9	4	18.6	Up	9.8	0.4	0	8.1	None	1.5	0.4	0	1.2	None	1.9	0.5	0	1.6	None	1.5	0.4	0	1.3	Up	4.4	1.3	0	3.7	None	1	0.1	0	0.8	None	0.5	0.1	0	0.4	None	1.4	0.4	0	1.2	None	2.2	1.2	0
1624435_at	Up	991.3	23.8	4	6.4	Up	1239.1	23.6	4	8	Down	50.9	4.3	4	0.3	Down	6.5	1.3	0	0	Up	230.8	7	4	1.5	Down	3.1	0.5	0	0	Down	5.7	1.1	1	0	Down	15.6	2.6	3	0.1	Down	2.4	0.4	0	0	Down	70.3	9.9	4
1624436_at	None	2.8	0.7	0	2	None	1.3	0.6	0	0.9	None	2.1	0.7	0	1.5	None	1.2	0.4	0	0.9	None	3.2	1.7	0	2.3	None	2.6	0.8	0	1.9	None	2.2	0.7	0	1.6	None	3	0.8	0	2.1	None	4.1	1.6	0	3	None	0.7	0.1	0
1624437_s_at	None	3.4	1.3	0	0	None	14.6	7.8	1	0	None	2.6	0.7	0	0	Up	4287.9	192.7	4	7.3	None	1.6	0.4	0	0	Down	5.3	1.3	0	0	None	2	0.9	0	0	None	1.3	0.3	0	0	None	17.3	3.4	1	0	None	7.8	2.3	0
1624438_at	Down	2.3	0.9	0	0	Down	1.4	0.9	0	0	Down	2.5	1.1	0	0	Down	1.3	0.2	0	0	Down	1.1	0.2	0	0	Down	3.4	0.9	0	0	Down	0.3	0.1	0	0	Up	2188.8	29.3	4	8.9	Down	4.6	1.9	0	0	Down	2	1.2	0
1624439_at	None	1136	14.5	4	1	None	1273.3	67	4	1.1	None	1134.8	41.9	4	1	Down	1055	18.3	4	0.9	Up	1788.3	37.7	4	1.5	Up	1882.7	44.8	4	1.6	Down	502	7.2	4	0.4	Down	417.5	26.4	4	0.4	Down	590.9	13.9	4	0.5	Down	659.6	66.7	4
1624440_at	Up	106.5	3.5	4	21.4	Up	12.2	2.3	3	2.5	Up	29.4	5.4	4	5.9	None	10.2	1.8	1	2.1	Up	27.9	3.5	4	5.6	Up	44.7	1.9	4	9	None	3.7	0.7	1	0.7	None	7.2	0.9	3	1.4	Up	45.6	6.6	4	9.2	Up	61.6	4.5	4
1624441_at	Up	216.4	11.3	4	3.3	Up	140.1	9.2	4	2.1	Up	145.9	3.2	4	2.2	None	90.2	8.8	4	1.4	Up	112.1	3.4	4	1.7	Down	34.8	2.6	4	0.5	Down	11	0.7	4	0.2	Down	16.1	2	4	0.2	Up	257.9	7.8	4	3.9	Down	3	1.2	1
1624442_at	Down	2.4	0.8	0	0.1	Down	1.3	0.6	0	0.1	Down	6.3	1.5	1	0.4	Down	4.7	1.8	0	0.3	Down	2.4	0.6	0	0.1	Down	2.9	0.4	0	0.2	Down	1.6	1	0	0.1	Down	4.3	0.8	2	0.3	Up	1063.3	26.7	4	65.6	Down	3.8	0.9	0
1624443_s_at	Up	68	3.5	4	2.3	None	35.1	2.9	4	1.2	Up	55.6	2.8	4	1.9	None	31.1	0.6	4	1.1	Up	47	2	3	1.6	Down	15.5	1.3	3	0.5	None	32.7	0.8	4	1.1	None	21.5	0.6	4	0.7	Up	55.1	2.4	4	1.9	None	30.5	1.7	4
1624444_at	Down	4.3	0.6	2	0	Down	4.4	1.4	2	0	Down	5.4	1.1	0	0	Down	3.7	1.8	0	0	Down	4.3	1.7	0	0	Down	11.4	2.9	1	0	Down	2.8	1.3	0	0	Up	2490	80.9	4	3.6	Down	7.8	3.3	0	0	Down	6.6	1.2	0
1624445_at	None	1.1	0.3	0	1	None	2.3	1	0	2.1	None	0.7	0.1	0	0.6	None	1.6	0.9	0	1.4	None	2	1.2	0	1.8	None	1.3	0.3	0	1.2	None	0.7	0.1	0	0.6	None	0.6	0.2	0	0.5	None	1.6	0.4	0	1.4	None	0.7	0.1	0
1624446_at	None	0.7	0.2	0	0.5	None	3.4	1.4	0	2.3	None	0.9	0.3	0	0.6	None	1.5	0.6	0	1	None	0.9	0.1	0	0.6	Up	2.5	0.5	0	1.7	None	2.4	1	0	1.6	None	2.1	0.9	0	1.4	None	5.7	2.1	0	3.9	None	3.5	0.8	0
1624447_s_at	None	409.4	12.7	4	1.2	Down	223.4	5.9	4	0.7	None	391.2	5	4	1.2	Down	237.7	5	4	0.7	None	307.8	11.2	4	0.9	Down	183.7	4.8	4	0.5	Up	798.5	18.5	4	2.4	Down	68.9	4.2	4	0.2	None	377.6	17.1	4	1.1	None	333.3	1.7	4
1624448_at	Up	230.7	6.2	4	16.1	Up	126	5.5	4	8.8	None	6.5	3.1	0	0.5	None	8.6	2.8	0	0.6	Down	6.2	1.7	0	0.4	Down	2.8	0.3	0	0.2	Down	2.6	1.1	0	0.2	Up	18.7	1.1	3	1.3	Down	6	1.3	0	0.4	None	11.7	2.2	1
1624449_at	None	8	2.8	1	2.8	None	6.7	2.7	1	2.3	None	4	1	0	1.4	None	5.9	1.1	0	2	None	4.8	1.3	1	1.6	Up	5	1	0	1.7	None	3.8	1.1	0	1.3	None	1.6	0.6	0	0.6	None	7.3	3.7	0	2.5	Up	11.1	1.4	1
1624450_at	Up	275.2	6.2	4	2.9	Up	221.3	12.3	4	2.4	Up	147	2.8	4	1.6	None	109.7	5	4	1.2	Up	131.3	4	4	1.4	Up	480.1	92.4	4	5.1	Down	19.2	2.8	2	0.2	Down	11.9	1.2	4	0.1	Up	500.4	59.6	4	5.3	Up	1852.6	37.8	4
1624451_at	None	6.7	0.5	0	1	None	6	2.1	0	0.9	None	6	2.3	0	0.9	Up	13.7	0.1	0	2.1	None	8.4	2.6	0	1.3	Up	32.4	1.5	1	5	None	8.1	2.3	0	1.3	None	7	2.9	0	1.1	None	9.6	3.1	0	1.5	None	10	2.6	0
1624452_a_at	Up	123.3	12.9	4	26.2	Up	38.7	4.5	4	8.2	None	1.6	0.6	0	0.3	None	3.7	1	0	0.8	None	4	1	0	0.9	Down	2.2	0.8	0	0.5	None	2.1	0.5	0	0.4	Down	0.2	0.1	0	0	None	5.2	2.2	0	1.1	None	2.5	2.3	0
1624453_at	None	3.1	0.9	0	1.9	None	2.7	0.8	0	1.7	None	2.4	1.3	0	1.5	None	2.3	0.8	0	1.4	None	1.8	0.6	0	1.1	None	2.9	0.9	0	1.8	None	2.7	0.7	0	1.7	Up	7.4	1	0	4.6	None	2.7	1.2	0	1.7	None	1.2	0.2	0
1624454_at	Up	66.8	2.8	4	2.2	Up	158.3	14.4	4	5.3	Down	15.1	3.6	0	0.5	Down	8.2	2.4	0	0.3	None	17.2	2.5	3	0.6	Down	4.7	1	0	0.2	Down	1.4	0.2	0	0	Down	4	1	0	0.1	Down	14.7	1.5	0	0.5	Down	3.3	1.3	0
1624455_at	Down	1.7	0.2	0	0.7	None	1.9	0.3	0	0.8	None	2.4	0.5	0	1	None	2.9	0.4	0	1.3	None	2.1	0.3	0	0.9	None	3.1	0.5	0	1.4	None	1.9	0.4	0	0.8	None	2	0.5	0	0.9	None	3.4	0.8	0	1.5	None	3.1	0.9	0
1624456_at	Down	5.3	0.8	0	0.1	Down	3	1.1	0	0.1	Down	7.5	1.3	0	0.1	Down	2.2	0.4	0	0	Down	7.5	1.1	0	0.1	Down	6.8	0.9	0	0.1	Down	3.5	1.1	0	0.1	Up	637.8	24.1	4	12.1	Down	7.9	2.5	0	0.1	Down	5.6	1.4	0
1624457_at	Down	0.4	0	0	0	Down	0.8	0.1	0	0	Down	3.1	1.5	0	0	Down	0.5	0	0	0	Down	1.9	1.2	0	0	Down	2.8	0.3	0	0	Down	0.4	0.1	0	0	Up	824.5	21.3	4	12	Down	3.1	1.4	0	0	Down	0.9	0.1	0
1624458_at	Up	101.3	3.4	4	2.5	Down	30.4	2.5	4	0.7	Down	3.8	0.7	0	0.1	Down	3.4	1.7	0	0.1	Down	3.3	0.6	0	0.1	Down	1.8	0.5	0	0	Down	2.5	0.8	0	0.1	Up	424.5	13.5	4	10.4	Down	6	1	0	0.1	Down	2.6	1.6	0
1624459_at	Down	14.2	1.8	1	0.6	None	18.3	2.2	1	0.8	Down	13.5	2.4	0	0.6	Up	43.9	3	4	1.9	None	16.8	2.4	0	0.7	Down	10.8	1.8	0	0.5	Down	12.5	1.9	0	0.5	Down	12	1.7	0	0.5	Down	9.7	3.6	0	0.4	Down	8	2.2	0
1624460_s_at	Down	5.7	2.2	0	0	Down	1.5	0.2	0	0	Down	8.1	1.1	0	0	Down	3.5	1.8	0	0	Down	2.7	1.1	0	0	Down	5.1	1.1	0	0	Down	0.9	0.1	0	0	Up	3197	141.8	4	4.4	Down	2.4	0.7	0	0	Down	2.1	0.4	0
1624461_at	Down	0.4	0	0	0.4	None	0.6	0.1	0	0.6	None	1.1	0.4	0	1.1	None	1.5	0.5	0	1.5	None	1.2	0.3	0	1.2	None	1.6	0.4	0	1.7	None	0.9	0.5	0	0.9	None	4.4	1.5	0	4.5	None	1	0.3	0	1	None	2.4	1	0
1624462_at	None	6.7	1.1	3	1.6	None	5.7	0.6	1	1.3	None	9.1	2.3	2	2.1	None	6.9	1.6	1	1.6	None	5.9	0.9	1	1.4	Up	10.9	0.6	3	2.5	None	6.3	0.5	2	1.5	None	4.7	1.4	2	1.1	None	7.3	1.4	0	1.7	None	7	1.1	1
1624463_s_at	None	76.5	3.4	4	1	Down	32	1.5	4	0.4	Down	24.6	1.3	4	0.3	Down	22.5	2.3	4	0.3	Down	33.1	2.2	4	0.4	Down	12.9	1.5	3	0.2	Up	236.2	9.8	4	3	Down	19.5	2.3	4	0.2	Down	34.5	2.3	4	0.4	Down	23	3.2	4
1624464_s_at	Up	489.4	5	4	2.6	Up	296.7	14.5	4	1.6	Up	724.3	18.2	4	3.8	Up	216.2	3.5	4	1.1	Up	561.1	17.4	4	3	None	212.4	12.4	4	1.1	Up	218.1	6.2	4	1.2	Down	60	2.8	4	0.3	Up	310.9	10.6	4	1.6	Up	267.1	14.9	4
1624465_at	Down	174.6	3.3	4	0.8	None	184.5	17	4	0.9	None	219.4	8.6	4	1.1	Down	165.2	4.5	4	0.8	Down	182.9	6.4	4	0.9	Down	124.4	7.2	4	0.6	Up	286.3	5	4	1.4	Down	154.1	3.4	4	0.7	Up	1283.8	75.7	4	6.2	Up	357.5	19.1	4
1624466_a_at	Down	22.8	2.2	4	0.4	None	50.1	4.4	4	0.8	Down	26.4	1.7	4	0.4	Up	180.4	12.5	4	2.8	None	54.9	1.6	4	0.9	Up	100.2	4.3	4	1.6	Down	10.1	1.7	4	0.2	Up	247.1	7.9	4	3.8	Up	2663.8	199.5	4	41.3	None	78	6.2	4
1624467_a_at	None	5.5	0.3	2	2.3	Up	7.8	1.4	2	3.2	None	2.4	1.3	0	1	None	4.1	1	0	1.7	None	4.8	1.2	1	2	None	2.6	0.4	0	1.1	None	2.9	1.2	0	1.2	None	1.7	0.7	0	0.7	None	6.6	1.9	0	2.7	None	2.7	1.4	0
1624468_a_at	Down	8.9	1.9	2	0.1	Up	263.1	15.8	4	3.2	Up	152.1	11.3	4	1.9	None	69.2	5.5	4	0.9	Up	1235	52.3	4	15.2	Down	28.3	3.7	4	0.3	Down	3.4	0.8	0	0	None	82.8	4.8	4	1	None	106.4	14.1	4	1.3	Down	7.6	1.4	2
1624469_at	Up	13.5	0.9	2	5.5	None	8.4	2.5	0	3.4	Up	364.2	33.4	4	148.6	None	2.8	0.8	0	1.1	None	2	0.7	0	0.8	Up	3.7	0.5	0	1.5	None	0.9	0.2	0	0.4	None	1.6	0.5	0	0.6	None	4.5	2.1	0	1.8	None	4.3	1.8	0
1624470_at	Up	247.5	11.1	4	35.1	Up	50.3	1.8	4	7.1	None	2.8	0.9	0	0.4	Down	1.1	0.3	0	0.2	Down	1	0.2	0	0.1	Down	1.8	0.4	0	0.3	Down	1.4	0.9	0	0.2	None	8.9	1.1	4	1.3	None	5.9	2	0	0.8	Down	1	0	0
1624471_s_at	Down	322.6	13.9	4	0.2	Down	316.9	21.1	4	0.2	Down	134.4	9.7	4	0.1	Up	3035.1	174.6	4	2	Down	658.4	57.3	4	0.4	Down	108.9	31.8	4	0.1	None	1450.8	60	4	0.9	Up	2036	55.1	4	1.3	None	1015	297.7	4	0.7	None	1196.1	160.8	4
1624472_at	None	2.6	1.4	0	0.7	None	1.5	0.3	0	0.4	None	3.7	1.4	0	1	None	2.2	0.4	0	0.6	None	4.5	1.4	0	1.2	None	5.1	1	0	1.4	None	0.5	0.1	0	0.1	Up	18.6	2.1	4	5.1	None	3.4	0.5	0	0.9	None	9.2	1.9	0
1624473_at	Down	5.8	0.8	0	0.1	Down	3.8	1.2	0	0	Down	6.5	2	0	0.1	Down	14.2	1.2	0	0.1	Down	3.9	1.1	0	0	Down	6.7	1.6	0	0.1	Up	197.7	7.4	4	1.9	Down	21.5	1.3	4	0.2	Down	6.7	1.2	0	0.1	Down	7.7	2.2	0
1624474_at	Up	350.2	9.3	4	1.4	Up	332.9	5.2	4	1.3	Up	468.7	12.5	4	1.8	None	258.7	7.4	4	1	None	263.3	13.5	4	1	Up	350.3	8.8	4	1.4	Up	318.1	5.6	4	1.2	Up	326.9	11.9	4	1.3	Down	79.9	4.8	4	0.3	Up	290.2	4.9	4
1624475_at	Down	258.5	3.6	4	0.7	Down	264.2	16.4	4	0.7	None	347.8	12.6	4	0.9	None	441.1	22.2	4	1.1	Down	268.8	12.8	4	0.7	Up	547.5	77.3	4	1.4	Up	519.7	17.5	4	1.4	Down	142.5	6.2	4	0.4	Up	552.6	10.5	4	1.4	None	306	8	4
1624476_at	None	4.3	1.6	0	0.1	Down	1.5	0.5	0	0	None	10.6	2.1	2	0.2	Down	1.8	0.8	0	0	None	7.5	0.9	0	0.2	Down	5.1	0.8	0	0.1	Down	3.2	1.1	0	0.1	None	5.5	1	0	0.1	None	8.7	2.9	1	0.2	None	6.6	1	0
1624477_at	None	4.8	1.1	0	2.2	None	4.3	1	0	2	None	4	1.4	0	1.8	Up	3.8	0.2	0	1.8	None	3.5	1.6	0	1.6	None	3.7	1	0	1.7	None	1.8	0.7	0	0.8	None	2.5	1.1	0	1.1	None	5.1	2.8	0	2.3	None	5.3	1.6	0
1624478_at	Up	357.8	7.5	4	3.2	Up	238.6	3.2	4	2.1	Up	251	15.2	4	2.2	None	94.6	0.6	4	0.8	Up	165.5	6.9	4	1.5	Up	189.3	10.3	4	1.7	None	100.1	2.1	4	0.9	Down	14.6	1.5	4	0.1	Down	38.4	4.9	4	0.3	Up	302.5	17	4
1624479_at	Up	16.3	2.2	4	4	Up	10	1.5	1	2.5	None	7.3	2.1	0	1.8	Up	14.5	2.5	2	3.6	None	7.9	2.4	1	2	Up	6.9	0.9	0	1.7	None	3.1	0.9	0	0.8	None	6.6	0.4	0	1.6	None	3.1	0.8	0	0.8	None	5.1	0.9	0
1624480_at	None	140.8	6.2	4	1	Down	119.8	6.4	4	0.9	Down	124.5	4.2	4	0.9	None	132.6	4.7	4	0.9	Down	119.3	6.2	4	0.9	Down	107	6.6	4	0.8	Up	198	6.3	4	1.4	Down	121.4	4.1	4	0.9	None	116.6	8	4	0.8	Down	86.8	4	4
1624481_a_at	Up	481.7	22.3	4	2.3	Up	401	19.8	4	1.9	Up	305.2	17.8	4	1.4	Up	792.5	20.3	4	3.7	Up	491.5	38.5	4	2.3	Up	587.8	16.8	4	2.8	None	183.1	17	4	0.9	Down	34.1	2.7	4	0.2	Up	284.3	9.9	4	1.3	Up	471.1	10.5	4
1624482_at	Down	151.1	3.2	4	0.6	Down	128.1	6.1	4	0.5	Down	139.6	4.7	4	0.5	Down	89.2	2.7	4	0.3	Down	115	2	4	0.4	Down	121.5	7.5	4	0.5	Up	576.2	12.5	4	2.2	Down	58.9	5.7	4	0.2	Down	154	3.7	4	0.6	Down	114.3	1.5	4
1624483_at	Up	105.6	3.2	4	1.3	Down	49.3	2.6	4	0.6	None	73.2	2.8	4	0.9	Down	43	2.3	2	0.5	Down	55.4	1.7	4	0.7	Down	72.1	1.5	4	0.9	Up	209.6	3.5	4	2.5	Down	59.7	2.1	4	0.7	Up	108.5	1.9	4	1.3	Down	54.4	2.2	4
1624484_a_at	None	223	6.5	4	1.1	Down	124.1	3.3	4	0.6	Down	108.3	5.8	4	0.5	Down	74.8	2.1	4	0.4	Down	99.9	5.8	4	0.5	Down	100.4	3.9	4	0.5	Up	505	18.8	4	2.4	Down	60.4	5.5	4	0.3	Down	94.9	4.6	4	0.4	Down	145.2	6.6	4
1624485_at	Up	286.1	7.7	4	7.7	Up	71.4	3	4	1.9	Up	46.6	2	4	1.3	Down	7.8	2.1	0	0.2	Up	1673.6	60.5	4	45.3	None	30.8	19.3	1	0.8	Down	5	0.9	0	0.1	Down	13.2	0.7	1	0.4	Down	11	1.5	0	0.3	Down	7.2	1.1	0
1624486_at	None	4.4	0.9	0	0.8	None	8.7	0.9	0	1.5	None	8.8	2.6	0	1.5	Up	15.8	1.5	0	2.7	None	10.9	2.6	0	1.9	Up	7.1	0.5	0	1.2	None	2.9	0.6	0	0.5	None	3.6	1.1	0	0.6	None	8.5	4	0	1.5	None	6.5	1.4	0
1624487_at	Down	6	1.1	0	0.1	Down	5.8	1.2	0	0.1	Down	9.6	0.9	1	0.2	Down	2.5	1	0	0.1	Down	9.3	1.3	1	0.2	Down	9.2	1.2	0	0.2	Down	3.2	0.9	0	0.1	Up	475.3	12.1	4	10.9	Down	6.8	2.3	0	0.2	Down	4.6	1.8	0
1624488_a_at	None	923.1	21.7	4	0.9	None	870.1	58.4	4	0.9	Up	1482.6	86.6	4	1.5	Up	1298.1	53.5	4	1.3	Up	1642.7	60.5	4	1.6	Up	1799.2	50.8	4	1.8	Up	1205.5	23.8	4	1.2	Down	215.5	9.4	4	0.2	Down	584.7	56.2	4	0.6	None	955.6	51.1	4
1624489_a_at	Down	114.7	4.5	4	0.5	Down	83.4	4.4	4	0.3	Down	141.6	10.9	4	0.6	Down	86.6	8	4	0.4	Down	66.9	3.2	4	0.3	Down	113.4	6.3	4	0.5	Up	498.9	8.4	4	2.1	Down	50.1	5.4	4	0.2	None	225.4	9.7	4	0.9	Down	71.3	7	4
1624490_s_at	Down	17.9	1.6	4	0.1	Down	12.9	1.8	4	0.1	Down	96.1	9.8	4	0.7	Down	13.1	1.2	4	0.1	Down	33.7	2.2	4	0.2	Down	6.5	2.3	0	0	Up	727.7	12.7	4	5	Down	6.7	0.5	4	0	Down	21.2	1.4	4	0.1	Down	2.2	0.7	0
1624491_a_at	Up	32.7	2.4	4	2.2	None	10.7	1.3	4	0.7	None	12.3	1.1	4	0.8	Up	75.3	8.6	4	5.2	Up	35.9	3	4	2.5	Down	6.5	0.7	0	0.4	Down	2.8	1	0	0.2	Down	4.5	0.9	1	0.3	None	10.6	1.8	1	0.7	Down	6.1	2	1
1624492_at	None	18.2	1.4	4	1.2	None	12.1	1.3	4	0.8	None	18.5	2	4	1.2	None	15.5	2.1	4	1	None	17.5	2.7	4	1.1	None	17.4	1.4	4	1.1	None	17.7	1.5	4	1.1	Down	5.7	0.6	3	0.4	Up	23.7	0.8	4	1.5	None	17.1	1.6	4
1624493_at	Up	11.2	0.4	0	7.5	None	3.9	1.2	0	2.6	None	6	2.9	0	4	None	3.7	0.8	0	2.5	None	6.7	2.1	0	4.5	Up	7.7	0.8	0	5.1	None	2.3	0.9	0	1.5	None	3.1	1.5	0	2.1	None	5.7	2.3	0	3.8	None	5.8	1.6	0
1624494_at	None	1.5	0.5	0	1.5	None	2.4	1.7	0	2.5	Up	2.9	0.6	0	2.9	None	2.7	0.9	0	2.7	None	1	0.2	0	1	Up	3.3	0.4	0	3.4	None	1.9	1.3	0	2	None	2.2	0.7	0	2.3	None	4.6	3.1	0	4.7	None	2.9	1.2	0
1624495_at	None	0.7	0.1	0	0.4	None	0.6	0.2	0	0.3	None	4.3	1.2	0	2.4	None	1.5	0.3	0	0.8	Up	12.6	0.9	4	7	Down	1.2	0.2	0	0.7	None	0.9	0.4	0	0.5	None	0.5	0.2	0	0.3	None	4.9	1.7	0	2.7	None	0.7	0.1	0
1624496_at	Up	483.8	9	4	1.2	Down	205.7	8.2	4	0.5	Down	88.4	4	4	0.2	Down	79.3	5.2	4	0.2	Down	77.3	2.6	4	0.2	Down	68	7.5	4	0.2	Up	821.2	8.8	4	2	Down	102.6	5.4	4	0.3	Down	38.5	2.6	4	0.1	Down	100.3	5.2	4
1624497_at	Up	155.6	7.8	4	7	Up	57.9	2.2	4	2.6	Up	43.4	3.9	4	2	Up	95.8	8.4	4	4.3	Up	102.2	2.8	4	4.6	Up	58.9	10.6	4	2.6	Down	7	1.1	4	0.3	Up	36.8	2.6	4	1.7	None	16.5	2.5	2	0.7	Up	45	5.4	4
1624498_at	None	1.1	0.5	0	0.7	None	6.8	2	0	4.5	None	4.8	1.3	0	3.2	None	1.5	0.2	0	1	None	2.4	0.4	0	1.6	None	1.4	0.3	0	0.9	None	0.7	0.1	0	0.5	None	1.1	0.4	0	0.7	Up	5.7	0.9	0	3.8	None	0.8	0.1	0
1624499_s_at	None	466.5	7	4	0.9	None	576.7	27.1	4	1.2	None	489.9	6.6	4	1	Up	788.2	13.6	4	1.6	Up	635.6	7.8	4	1.3	None	515.1	31.9	4	1	Up	595.2	6.5	4	1.2	Down	228	12.4	4	0.5	Up	3285.6	135.3	4	6.6	None	544.7	18.5	4
1624500_at	None	3.7	1.4	0	1.7	None	4.9	2.6	0	2.3	None	2.8	1.1	0	1.3	None	2.8	1.4	0	1.3	None	5.6	1.8	0	2.6	Up	4.9	0.9	0	2.3	None	1.3	0.7	0	0.6	None	3.4	1.1	0	1.6	None	1	0.2	0	0.5	None	1.4	0.5	0
1624501_at	None	3.2	1.7	0	7.2	None	3.7	1.3	1	8.3	None	3.3	1	0	7.2	None	0.8	0.3	0	1.8	None	2.4	1.2	0	5.3	Up	3.2	0.4	0	7.1	None	1	0.4	0	2.2	None	2	0.8	0	4.4	None	7	2.2	0	15.6	None	1.9	0.8	0
1624502_a_at	Up	217	9.9	4	2	Up	151.8	8.2	4	1.4	Up	194	6.1	4	1.8	Up	209.3	4.9	4	2	Up	178.6	5.5	4	1.7	Up	167	3	4	1.6	Down	78.4	3	4	0.7	Up	237.4	12.3	4	2.2	Up	615.7	18.5	4	5.8	Up	197.7	5.3	4
1624503_at	Down	64.5	1.7	4	0.6	Down	90.4	6.1	4	0.8	Up	499.2	24.5	4	4.4	Up	627.4	20.9	4	5.5	Up	706.8	26.5	4	6.2	Up	222.6	44.7	4	1.9	Down	62.2	6.2	4	0.5	None	102.9	3	4	0.9	Up	187.8	12.4	4	1.6	Up	284.4	28.5	4
1624504_s_at	Up	627.1	13.9	4	1.2	Up	569.7	18.5	4	1.1	Up	615.3	15.5	4	1.2	Down	450	6	4	0.9	Up	666.1	24.7	4	1.3	Up	704.1	22.4	4	1.4	Up	585	5	4	1.2	Up	740.7	10.7	4	1.5	Up	1035.2	17	4	2.1	None	475.7	9.1	4
1624505_at	Down	13.1	1.7	4	0.2	Up	142.9	10.5	4	1.7	Up	907.8	49.5	4	10.6	None	71.5	3.7	4	0.8	Up	321.2	22.9	4	3.8	Down	9	2.6	0	0.1	Down	27.9	2.4	4	0.3	Down	26.4	3.1	4	0.3	Down	3.1	1.6	0	0	Down	12.4	2.5	2
1624506_at	Down	5.7	1	1	0	Down	4	1.9	0	0	Down	6.8	1.8	0	0	Up	5996.1	246.1	4	4.6	Down	9.5	1	0	0	Down	2.8	0.7	0	0	Down	3.1	1	0	0	Down	1.7	0.2	0	0	Down	11.1	1	0	0	Down	1.4	0.6	0
1624507_at	None	1.3	0.6	0	2.3	None	2	1.1	0	3.6	None	0.6	0.2	0	1.1	None	1.3	0.4	0	2.4	None	1.7	0.8	0	3.1	Up	1.9	0.7	0	3.5	None	0.4	0.1	0	0.7	None	1	0.4	0	1.9	None	2.8	1.2	0	5	None	1.8	1.1	0
1624508_at	Down	7.7	0.7	1	0.2	Down	6.3	1.2	0	0.1	Down	6.5	2.2	0	0.1	Down	2.5	0.9	0	0	Down	4.9	1.8	0	0.1	Down	5.5	0.5	0	0.1	Down	0.8	0.1	0	0	Up	513	23.6	4	10.2	Down	3.7	1.2	0	0.1	Down	4.6	1.5	0
1624509_at	Down	0.9	0.1	0	0	Down	2.1	1.4	0	0	Down	2	0.9	0	0	Up	1947.2	40.2	4	16.6	None	36.6	3	4	0.3	Down	6.7	0.5	0	0.1	Down	0.6	0.1	0	0	Down	0.5	0	0	0	Down	0.9	0.2	0	0	Down	0.9	0.1	0
1624510_at	None	22	3.3	4	0.8	Up	46.9	0.8	4	1.8	None	40.4	5.1	4	1.6	None	23.5	1	4	0.9	None	20.2	2.7	4	0.8	Up	31.3	1.5	4	1.2	Down	6.1	1.5	1	0.2	Down	7.7	0.7	3	0.3	Down	9.6	1.8	0	0.4	Up	83.5	6.3	4
1624511_s_at	None	2.3	0.7	0	0.9	None	1.7	1	0	0.7	None	3.7	1.5	0	1.5	None	3.3	0.9	0	1.3	None	0.5	0.1	0	0.2	Down	1.4	0.3	0	0.6	None	0.8	0.4	0	0.3	None	1.5	0.5	0	0.6	None	0.8	0.1	0	0.3	None	3.5	1.1	0
1624512_at	Down	3.4	1	0	0.2	Down	1.6	0.3	0	0.1	Down	1.4	0.1	0	0.1	Up	200.2	12.1	4	13.8	Down	2.1	0.2	0	0.1	Down	4.3	0.5	0	0.3	Down	1.4	0.4	0	0.1	None	14.6	2.5	0	1	Down	4.4	0.6	0	0.3	Down	3.3	1.3	0
1624513_at	None	60.5	2.7	4	1	None	52.9	2.6	4	0.9	None	51.3	2.8	4	0.9	Down	40.5	0.9	4	0.7	Down	39	1.3	4	0.7	Down	45.5	5.9	4	0.8	Up	146.7	3.5	4	2.5	Down	6.5	1.9	0	0.1	Up	73.5	2.3	4	1.3	Down	14.4	1.3	4
1624514_at	Down	2.9	0.7	0	0.2	Down	2.3	0.6	0	0.1	Down	4.1	1.3	0	0.2	Down	2.1	1.1	0	0.1	Down	3.7	1.2	0	0.2	Down	3.7	0.5	0	0.2	Down	2.1	0.6	0	0.1	Up	212.1	14.1	4	11.2	Down	6.6	2	0	0.3	Down	3.6	1.6	0
1624515_at	Down	29.5	1.1	4	0.1	Down	109.7	7.3	4	0.2	Down	118.7	9.3	4	0.2	Down	113.1	6.8	4	0.2	None	395.7	5.5	4	0.8	Up	1530.3	157.8	4	3.1	Up	1080.3	11.9	4	2.2	Down	47	1.2	4	0.1	Up	3922.3	51.5	4	8	Up	1283	12.7	4
1624516_at	Up	9.9	0.9	0	2.1	None	4.1	1.6	0	0.9	None	9	2	0	2	None	7.9	2.1	0	1.7	None	6.3	1.5	0	1.4	None	5.4	1	0	1.2	None	2.5	1.2	0	0.5	None	5.7	1.1	1	1.2	None	9.3	2.3	0	2	None	6.8	2.3	0
1624517_at	None	37.6	5.3	4	1.1	Up	127.8	19	4	3.9	Down	7	1.6	0	0.2	None	46	7	4	1.4	Down	4.4	2.4	0	0.1	Down	10.7	1.8	0	0.3	None	48.1	4.6	2	1.5	None	41.9	2.6	4	1.3	Down	7.7	2.5	0	0.2	Down	5.6	2.9	0
1624518_at	None	192.5	10.1	4	1.3	None	152.4	11.3	4	1	None	138.1	8.7	4	0.9	Up	271.1	6.3	4	1.8	None	161.4	7.3	4	1.1	Up	351.5	20	4	2.3	None	106.2	4.1	4	0.7	Down	40.7	2.9	4	0.3	Up	542.6	13.1	4	3.6	None	128.4	6.1	4
1624519_at	Down	151.6	11.7	4	0.5	Up	3759.1	116	4	11.3	Down	10.3	1.7	0	0	Down	15.8	2.3	0	0	Down	12.1	1.3	0	0	Down	9.7	0.6	1	0	Down	7.5	1.3	1	0	Down	8.8	0.9	3	0	Down	6	1.9	0	0	Down	11.6	1.9	0
1624520_a_at	None	159.2	5.9	4	1.3	Down	39.4	5.5	4	0.3	Down	32.9	3.3	4	0.3	Down	41.3	4	4	0.3	Down	44.5	4.3	4	0.4	Down	33	1.7	4	0.3	Up	544.9	8.1	4	4.5	Down	11	0.6	4	0.1	Down	38.7	2.9	4	0.3	Down	9.5	2.3	3
1624521_a_at	Up	923.8	23.1	4	1.3	Up	995.8	23.2	4	1.4	Down	543.4	13.1	4	0.7	None	782	27.8	4	1.1	None	790.8	28.1	4	1.1	Up	5316.5	261.8	4	7.2	Down	573.4	9.7	4	0.8	Down	76.4	3.7	4	0.1	None	712.8	23.1	4	1	Up	2016.1	127.8	4
1624522_at	None	1	0.6	0	0.4	None	2.4	1.4	0	0.9	None	6.4	2.3	0	2.4	None	0.9	0.1	0	0.3	None	2	1.3	0	0.7	None	2.1	0.7	0	0.8	None	1.2	0.5	0	0.4	None	0.5	0.1	0	0.2	None	0.8	0.2	0	0.3	None	1.9	0.6	0
1624523_at	Up	283.2	7	4	39.3	Up	35.8	1	4	5	None	4.7	1.6	1	0.6	None	6.6	1.9	0	0.9	None	5.1	1.5	0	0.7	None	4.2	1.5	0	0.6	Down	1.4	0.8	0	0.2	Down	1.1	0.2	0	0.1	None	5.8	1.4	0	0.8	None	8.2	0.9	0
1624524_at	None	0.2	0.1	0	0.1	None	0.5	0.2	0	0.2	None	0.4	0.1	0	0.1	None	0.1	0	0	0	None	0.2	0.1	0	0.1	Down	0.5	0.2	0	0.2	None	0.8	0.5	0	0.3	Up	22.6	3.3	4	7.6	None	1.3	0.6	0	0.4	None	0.4	0.2	0
1624525_at	None	2.9	1	0	0.2	None	3.7	1.5	0	0.3	None	6.5	2.8	0	0.5	None	12.8	1.4	0	1	None	3.7	0.9	0	0.3	Down	6.2	1.1	0	0.5	None	4.9	1.2	1	0.4	None	3.8	1.2	0	0.3	None	6.5	1.6	0	0.5	None	6.1	1.5	0
1624526_s_at	None	1.1	0.5	0	0.7	None	1.1	0.5	0	0.7	None	2.3	1	0	1.6	None	1.9	0.4	0	1.3	None	1.6	0.8	0	1.1	Up	2	0.2	0	1.4	None	1	0.4	0	0.6	None	1.4	0.4	0	0.9	None	2.7	1.1	0	1.8	None	3	0.9	0
1624527_at	Up	13.4	1.9	3	2.1	None	7.7	2.4	0	1.2	None	12.7	3.2	1	2	None	5	1.4	0	0.8	None	1.7	0.5	0	0.3	Down	5.4	0.4	0	0.8	None	3.7	1.3	0	0.6	Up	15.1	0.6	4	2.3	None	9	3.5	0	1.4	None	6.5	3.2	0
1624528_at	Up	32.6	1.9	4	17.2	Up	7.5	1	0	4	None	2.2	0.9	0	1.2	None	1	0.3	0	0.5	None	2.4	1.1	0	1.3	Down	0.8	0.2	0	0.4	None	1.8	0.5	0	0.9	None	0.7	0.4	0	0.4	None	3.2	1.2	0	1.7	None	0.8	0.1	0
1624529_at	Down	3441.6	21	4	0.7	None	5581.1	227.5	4	1.1	Up	6806.9	324.6	4	1.4	Up	6050.1	86.7	4	1.2	None	5539.8	69.3	4	1.1	Down	3557.9	110.3	4	0.7	None	4336.6	70.4	4	0.9	Down	1241.6	25	4	0.3	Up	8947.1	234.6	4	1.8	None	5434.6	39.5	4
1624530_at	Up	478	30.3	4	1.6	Down	223.5	5.1	4	0.8	Down	231.3	6.8	4	0.8	Down	133.9	6.7	4	0.5	Up	401.7	10.2	4	1.4	Up	1590.5	115.8	4	5.4	Up	549.4	11.3	4	1.9	Down	78.9	3.7	4	0.3	Down	233.5	11.2	4	0.8	Up	1439	15	4
1624531_s_at	Up	991.6	35.9	4	44.2	Up	125.8	7.1	4	5.6	Down	8.1	1.1	1	0.4	Down	4.3	1.8	0	0.2	Down	9	0.9	0	0.4	Down	8.7	1.1	1	0.4	Down	2.8	0.8	0	0.1	Down	2.1	0.9	0	0.1	Down	13.4	1.4	3	0.6	Down	6.4	2.5	0
1624532_a_at	None	12.3	0.8	4	0.9	Down	2.9	1.4	0	0.2	Down	3.5	1.6	0	0.2	Down	5.4	1.2	0	0.4	Down	3.3	1.1	0	0.2	Down	3.8	1.2	0	0.3	Down	1.5	0.4	0	0.1	Up	256.3	6	4	18	Down	5.1	2.1	0	0.4	Down	3	1.4	0
1624533_s_at	Up	495.6	16.2	4	4.1	Up	212.7	10	4	1.7	Up	551.2	21.5	4	4.5	None	123.2	4.8	4	1	Up	274.4	11.3	4	2.2	None	122.5	7.1	4	1	Up	199.7	10	4	1.6	Down	22.2	1.7	4	0.2	Up	149.9	7	4	1.2	None	108.5	3.3	4
1624534_at	None	2.4	0.8	0	1	None	3.4	0.4	0	1.4	None	3	1.5	0	1.3	None	3.1	2.2	0	1.3	None	3.3	1.2	0	1.4	None	2.5	0.8	0	1	None	1.5	0.1	0	0.6	None	1.9	0.8	1	0.8	None	1.7	0.6	0	0.7	None	2.2	0.6	0
1624535_at	Down	185.2	7.7	4	0.5	Down	119.8	5.6	4	0.3	None	462.9	19.3	4	1.2	Down	156.8	6.2	4	0.4	Down	296.5	21.3	4	0.8	Up	502.2	50.6	4	1.3	Up	830.9	17.2	4	2.1	Down	25.5	1.1	4	0.1	Down	178.5	9.5	4	0.5	None	323.6	7.5	4
1624536_at	None	4.5	0.4	0	1.1	None	2.6	1.3	0	0.6	None	3.1	1.1	0	0.8	None	6.8	2.5	0	1.7	None	1.2	0.5	0	0.3	Down	2.4	0.6	0	0.6	None	1.3	0.4	0	0.3	None	4	1	0	1	None	4.8	1.9	0	1.2	None	2.4	1.4	0
1624537_s_at	Up	186.4	3.5	4	1.7	Down	90.6	2	4	0.8	Up	133.7	6.7	4	1.2	None	104.8	8.2	4	1	Down	90.8	1.9	4	0.8	Down	71.8	5	4	0.7	Up	134.7	2	4	1.2	Down	91.7	3.4	4	0.8	Down	75.4	3.4	4	0.7	Up	140.6	5.7	4
1624538_at	None	2.3	1.6	0	1.2	None	2.8	1.9	0	1.5	None	1.2	0.2	0	0.6	None	4.2	2	0	2.2	None	4	2	0	2.1	Up	6.3	0.9	0	3.3	None	1.9	0.8	0	1	Up	5.6	0.9	0	2.9	Up	10.4	2.2	0	5.5	None	3	0.7	0
1624539_at	Down	79.9	1.1	4	0.7	Down	56.8	2.7	4	0.5	None	99.6	4.1	4	0.9	None	95.4	10.2	4	0.9	Down	85.4	2.9	4	0.8	Down	87.6	6.4	4	0.8	Up	206.2	6.6	4	1.9	Down	46.8	0.7	4	0.4	None	110.1	5.4	4	1	None	108.8	4.8	4
1624540_at	None	9.4	2.5	3	1.3	None	24.8	8.9	4	3.4	Up	16	1	4	2.2	None	6.1	2.6	1	0.8	None	8	0.8	3	1.1	Up	16.5	1.4	3	2.2	None	2.4	0.2	0	0.3	None	5.6	0.6	4	0.8	None	5.2	1.8	0	0.7	Up	149.6	10.1	4
1624541_at	Up	407.2	10.2	4	5.1	Up	131.6	6.9	4	1.6	None	82.9	2.9	4	1	Up	168.3	5.6	4	2.1	Up	147.8	6.6	4	1.8	Up	144.3	10.9	4	1.8	Up	257.8	1.2	4	3.2	Down	25.9	2.6	4	0.3	Up	103.7	5.2	4	1.3	None	82.1	3.3	4
1624542_at	Up	201.9	13.2	4	17.5	None	17.5	2.1	4	1.5	Up	17.7	1.2	4	1.5	None	17.5	2.6	1	1.5	Up	22.2	1.4	4	1.9	Down	7.3	0.8	0	0.6	Down	4.7	0.7	0	0.4	Up	16.1	1	4	1.4	Up	30.5	2.3	4	2.6	None	10.7	1.3	0
1624543_s_at	Up	998.1	39.7	4	2.9	Up	1158.2	22.2	4	3.4	Up	628.3	17.8	4	1.9	Up	1450.4	83.5	4	4.3	Down	101.7	9.5	4	0.3	Down	17.4	1.6	3	0.1	Down	58.7	2.8	4	0.2	Down	8.1	1.7	3	0	Down	17	3.3	3	0.1	Down	30.4	2.7	4
1624544_at	None	9.2	0.5	4	1.1	None	6.6	0.8	2	0.8	Up	15.8	1.1	4	1.8	Up	17.9	0.8	4	2.1	None	10.3	1.1	3	1.2	None	10.8	1.3	3	1.3	Up	16.8	1.1	4	2	Up	18.6	1.5	4	2.2	None	13.5	4.2	3	1.6	None	12.8	2.1	4
1624545_at	None	1.2	0.3	0	0.9	None	1.3	0.5	0	1	None	9.2	3.1	1	7.2	None	1	0.1	0	0.8	None	2.7	1.5	0	2.1	Up	2.9	0.5	0	2.2	None	0.5	0.1	0	0.4	None	1	0.3	0	0.8	None	8.2	2.5	0	6.5	None	1.2	0	0
1624546_at	None	2.4	0.8	0	1.4	None	1.5	0.8	0	0.8	None	0.8	0.2	0	0.4	None	2.6	1.7	0	1.5	None	1.1	0.2	0	0.6	Up	3.3	0.6	0	1.9	None	2.5	1	0	1.4	None	1	0.2	0	0.5	None	2.5	1	0	1.4	None	1.4	0.4	0
1624547_s_at	Down	313.8	12.3	4	0.7	Down	195.2	15.9	4	0.4	Down	316.7	17.7	4	0.7	Down	257.7	10.4	4	0.6	Down	257.5	10.2	4	0.6	Down	67.9	3.4	4	0.2	Up	939.9	20	4	2.1	Down	97.5	10.8	4	0.2	Down	253.1	12.3	4	0.6	None	407.4	28.6	4
1624548_at	None	1	0.3	0	0.4	None	1	0.3	0	0.4	None	2	0.4	0	0.8	None	1.2	0.2	0	0.4	None	4.5	1.3	0	1.7	Down	2.1	0.2	0	0.8	None	1.1	0.4	0	0.4	Up	25.5	4.2	4	9.6	None	1.5	0.3	0	0.6	None	2.5	1	0
1624549_at	Down	1140.9	30.3	4	0.6	Up	3363.8	198.2	4	1.6	Up	5298.4	277	4	2.6	Down	626.4	22.4	4	0.3	None	2022.4	11.8	4	1	Down	669.4	72.4	4	0.3	Down	435.7	37.5	4	0.2	Down	184.7	12	4	0.1	Down	97.6	8.9	4	0	Down	254.7	5.7	4
1624550_at	None	50.7	2.1	4	0.9	Down	27.1	1	4	0.5	Down	23	1.3	4	0.4	Down	30.3	2	4	0.5	Down	20.9	1.5	4	0.4	Down	28.4	2.1	4	0.5	Up	92.4	2.8	4	1.6	Up	108.4	4.4	4	1.8	None	49.5	4.3	4	0.8	Down	16.5	2.5	3
1624551_at	Down	10.4	2.1	4	0.2	Down	12.7	1	0	0.2	Down	9.9	1.5	1	0.1	Down	10.4	2.1	0	0.2	Down	11.5	0.5	1	0.2	Down	10.4	1	0	0.2	Down	7.7	2.5	0	0.1	Up	750.6	25.7	4	10.9	Down	42.1	4.7	4	0.6	Down	15.6	1.6	2
1624552_at	None	30.5	3.1	4	1.3	None	23.2	4.7	3	1	Up	35.1	3.2	4	1.5	Up	37.9	3.5	4	1.7	Up	36.8	0.9	3	1.6	Up	28.7	2.4	3	1.3	None	26.4	5.5	4	1.2	None	22.8	1.4	0	1	Up	55.1	2.3	4	2.4	None	32.9	3.3	4
1624553_a_at	Down	11.8	1.1	4	0.1	Down	10	1	3	0	Down	2.7	0.8	0	0	Down	4	1.7	0	0	Down	4.6	1.2	0	0	Down	4.1	0.9	0	0	Down	1.9	0.8	0	0	Up	1979.5	15.8	4	8.7	Down	1	0	0	0	Down	6.8	1.7	1
1624554_at	Up	287.9	15.8	4	20	Up	98.3	1.9	4	6.8	Down	3.4	1.1	0	0.2	None	8.9	3.4	0	0.6	Down	2.9	1.1	0	0.2	Up	44.1	9.6	4	3.1	Down	3.2	1.4	0	0.2	None	12.5	0.5	1	0.9	Down	3.6	1.6	0	0.2	None	17.7	2.6	2
1624555_at	Down	59.4	1.2	4	0.6	Down	43.3	0.9	4	0.4	Down	56.9	4.4	4	0.6	Down	43.4	3.7	4	0.4	Down	48.3	1.7	4	0.5	Down	38	2.2	4	0.4	Up	244.6	5.2	4	2.5	Down	80.8	3.4	4	0.8	Down	58.4	7	4	0.6	Down	36.5	0.8	4
1624556_s_at	Down	104.1	6	4	0.7	Down	19.4	1.6	0	0.1	Down	8.3	3.1	0	0.1	Down	1.3	0.1	0	0	Down	8.7	3	0	0.1	Down	6.1	1.6	0	0	Down	1.4	0.9	0	0	Up	1778	50.5	4	11.3	Down	82.6	5.4	4	0.5	Down	1.3	0.2	0
1624557_at	Down	22.2	1.1	4	0.2	Down	17.4	1.4	3	0.2	Up	210.4	7.9	4	2.1	Down	19	1.7	3	0.2	Down	51.7	3.1	4	0.5	Down	32.5	5.7	4	0.3	Up	207.4	9.3	4	2.1	Down	37.3	3.6	4	0.4	Down	25.7	4.1	1	0.3	Down	17	1	3
1624558_at	None	1.7	0.7	0	0.1	None	3.8	1.1	0	0.1	None	4.8	1.3	1	0.2	Up	147.1	10.9	4	5.5	None	2.9	1	0	0.1	Down	6.7	1	1	0.3	None	3.8	1	0	0.1	None	14.6	1.5	4	0.5	None	10.6	3.4	2	0.4	None	6.9	0.9	1
1624559_a_at	Up	1276.9	29.1	4	2.1	None	752.8	37.5	4	1.2	None	498.7	11.7	4	0.8	Down	299.5	8.3	4	0.5	Down	340.6	14.7	4	0.6	Down	411.9	13.7	4	0.7	Up	882.2	15.9	4	1.4	Up	1641.7	27.2	4	2.7	None	511.5	14.2	4	0.8	Down	335	6.7	4
1624560_at	Down	286.1	12.9	4	0.6	None	551.9	25	4	1.1	Up	584.6	10.6	4	1.2	Up	914.1	23.2	4	1.8	Down	454.1	8.1	4	0.9	Down	281.3	33	4	0.6	None	420.4	29	4	0.8	Down	137	5.3	4	0.3	Up	4097.7	46.8	4	8.1	Up	628.8	4.2	4
1624561_at	None	3.4	0.9	0	3.4	Up	6.9	0.9	0	6.9	Up	5	0.8	0	5	Up	4.9	1.2	0	4.9	None	6.5	2.6	0	6.5	Up	3.2	0.5	0	3.2	None	3.6	1.5	0	3.6	Up	4.6	0.6	0	4.6	Up	8.1	1.8	0	8.1	None	3.4	1.6	0
1624562_s_at	Down	3	1.3	0	0	Down	2.1	0.8	0	0	Down	2.4	0.9	0	0	Down	1.6	0.2	0	0	Down	2	0.8	0	0	Down	2.9	0.2	0	0	Down	1.9	0.8	0	0	Up	2029.7	70.8	4	10.1	Down	21.9	5.4	0	0.1	Down	3.6	1.2	0
1624563_at	None	4.9	0.7	0	1	None	2.8	1.3	0	0.6	None	6.8	1.5	2	1.3	None	2.9	1.5	0	0.6	None	8	1.6	3	1.6	None	4.8	1	0	1	None	2.2	0.5	0	0.4	None	2.5	1	0	0.5	None	7.6	1.1	1	1.5	None	8.3	2.5	2
1624564_s_at	None	2651.7	54.5	4	0.9	None	3407.7	161.7	4	1.1	Up	4463.3	221.5	4	1.5	Up	3971.4	88.9	4	1.3	Up	3829.1	61.7	4	1.3	Up	4519.5	61.7	4	1.5	None	2785.5	46.9	4	0.9	Down	705.3	33.8	4	0.2	Up	6168.2	213.2	4	2	Up	3818.7	73.5	4
1624565_a_at	Up	131.1	8.9	4	8.2	Up	28.8	1.5	4	1.8	None	20.2	3.2	4	1.3	None	19.4	2	2	1.2	None	15.3	1	4	1	None	15.3	0.5	2	1	Up	30.7	2.4	4	1.9	Up	132.8	3.3	4	8.4	Up	30.4	4.3	4	1.9	None	14.4	0.3	4
1624566_at	None	4.5	1.6	0	2.3	None	1.6	0.7	0	0.8	None	2.5	1.4	0	1.3	Up	7.8	1.6	0	4	None	4.7	1.7	0	2.4	Up	5.2	0.3	0	2.7	None	2.7	1.2	0	1.4	None	1.2	0.4	0	0.6	Up	6.4	0.6	0	3.3	Up	6.3	0.2	0
1624567_at	Up	188.8	6.2	4	10	Up	76.1	7.8	4	4	Up	46.5	5	4	2.5	None	18.2	2	4	1	Up	30	2.3	4	1.6	Up	24.5	1.1	3	1.3	Down	13.7	0.3	4	0.7	Down	9.5	1.9	4	0.5	None	27.5	2.9	4	1.5	Up	32.3	2.1	4
1624568_at	Up	136.9	8.3	4	7.1	None	32	3.9	4	1.7	Down	7.9	2	0	0.4	Down	2.2	0.4	0	0.1	Down	8.1	2.4	1	0.4	Down	8.2	0.7	0	0.4	None	28.2	3	4	1.5	Down	7.5	1.1	3	0.4	None	25.2	4.1	4	1.3	None	15.6	1.1	3
1624569_at	Down	1.9	0.6	0	0	Down	2.3	0.7	0	0	Down	2.9	0.5	0	0	Up	1401.7	56.2	4	16	Up	226	4.9	4	2.6	Down	40.9	9.6	3	0.5	Down	1.8	0.7	0	0	Down	9.2	1.2	1	0.1	Down	9.6	2.6	0	0.1	Up	334.9	43.7	4
1624570_a_at	None	377.3	6.4	4	0.9	Down	371.4	11	4	0.8	None	455.5	6.8	4	1	Down	385.1	9.1	4	0.9	None	394.9	6.3	4	0.9	Up	1316.7	72.9	4	3	Up	654.5	7.2	4	1.5	Down	314.6	7.2	4	0.7	Up	686.8	25.6	4	1.6	Up	658.2	12.2	4
1624571_s_at	Up	443.1	6	4	1.3	None	376.7	10.4	4	1.1	Down	257.7	4.4	4	0.8	None	332.1	12.6	4	1	None	357.5	10.8	4	1.1	Down	305.7	14.5	4	0.9	None	326.7	4	4	1	Down	180.8	8.2	4	0.5	Down	226.5	8.9	4	0.7	None	321.8	5.3	4
1624572_a_at	Up	853.3	23.6	4	1.9	Down	323.3	20.6	4	0.7	Down	148.9	1	4	0.3	Down	165.1	2.8	4	0.4	Down	133.6	7.3	4	0.3	Down	153.4	5	4	0.3	Up	1041.3	21	4	2.3	Down	60.5	4.3	4	0.1	Down	98.5	1.3	4	0.2	Down	232.4	19.5	4
1624573_at	None	8.4	1.5	2	0.3	None	3.8	1.6	0	0.1	None	13.8	2.3	3	0.5	None	9.9	1.5	0	0.3	None	14.7	3.8	4	0.5	Down	10.4	1.1	2	0.4	None	35.8	5.5	4	1.2	None	13.3	2.6	4	0.5	None	9.3	1.4	1	0.3	None	6.7	0.7	0
1624574_at	None	19.2	2.2	4	4	Up	8.3	1.1	4	1.7	None	5.5	1.8	2	1.1	None	11.2	2.1	1	2.3	Up	8.2	0.5	1	1.7	Up	5.9	0.6	0	1.2	None	4.1	0.7	2	0.8	None	4	0.5	0	0.8	None	11.1	2.5	1	2.3	None	4.5	1.2	2
1624575_a_at	None	7.1	2	1	0.9	None	5.4	1.3	0	0.7	None	3.4	1.9	0	0.4	None	6.9	1.8	0	0.8	None	6.1	2.4	0	0.7	Down	3.2	0.3	0	0.4	Down	2.3	0.9	0	0.3	Down	2.9	1.1	0	0.3	None	5.2	2.5	0	0.6	None	7.3	1.4	1
1624576_at	Up	143.2	7.5	4	14.7	Up	34.9	6.4	4	3.6	None	2.9	1.2	0	0.3	None	6.9	0.9	0	0.7	None	6.3	1	0	0.7	Down	6.2	0.9	0	0.6	None	2.6	0.8	0	0.3	None	2.8	1	0	0.3	None	11.7	1.7	0	1.2	None	7.5	0.5	0
1624577_at	Up	354.3	13.8	4	7	Up	287.1	13.8	4	5.7	Up	121.2	11.2	4	2.4	Up	148.7	9.2	4	2.9	Down	16.6	1.8	4	0.3	None	49.1	13.6	4	1	Down	2.9	0.9	1	0.1	Down	12.1	2	4	0.2	Down	32.2	0.3	4	0.6	Up	108.2	2.2	4
1624578_at	Down	1.5	0.9	0	0	Down	2.9	1.1	0	0	Down	5.4	1.9	0	0	Up	1756.2	55.5	4	11	Up	258.5	3	4	1.6	Down	8.6	6.6	0	0.1	Down	1.8	0.8	0	0	Down	0.7	0.2	0	0	Down	3.1	1.4	0	0	Down	3.6	1	0
1624579_at	None	2.5	0.9	0	1.2	Up	9.5	0.9	1	4.6	None	3.3	1.2	1	1.6	None	1.3	0.2	0	0.6	Up	229.8	16.7	4	112.1	None	2.2	0.4	0	1.1	None	2.7	1.1	0	1.3	None	0.8	0.2	0	0.4	None	6.2	2.4	0	3	None	3.2	2	0
1624580_at	Down	21.5	1	4	0.3	None	86.5	5.3	4	1.1	None	83.4	3	4	1	None	72.7	4.3	4	0.9	Up	193.2	10.3	4	2.4	Up	138.9	5.2	4	1.7	None	102.5	3.5	4	1.3	Down	10.8	0.1	1	0.1	Up	129.5	10.9	4	1.6	Up	154.1	5.9	4
1624581_at	Up	948.2	17.2	4	22.7	Up	430.6	27.8	4	10.3	Up	53.3	2.5	4	1.3	Down	7.3	2.1	1	0.2	Down	16.5	1.7	4	0.4	Down	6	0.9	0	0.1	Down	2.7	0.8	1	0.1	Down	5.9	1.2	3	0.1	Down	15.1	3.5	3	0.4	Down	1.7	0.8	0
1624582_a_at	None	5.7	0.9	0	1.5	None	4.2	1.3	0	1.1	None	2.2	0.9	0	0.6	None	5.4	2.1	0	1.4	None	4.2	1.6	0	1.1	None	2.6	0.6	0	0.7	None	2.6	1.9	0	0.7	None	2.9	1	0	0.8	None	5.3	1.5	0	1.4	None	3.4	1.4	0
1624583_at	Up	1450.9	36.5	4	1.3	Up	1844.8	71	4	1.6	None	1230.5	19.6	4	1.1	None	768.4	6.9	4	0.7	Up	1550.7	11.6	4	1.4	None	1173.6	21	4	1	Down	606.8	10.6	4	0.5	Down	638.8	7.7	4	0.6	None	883.3	39.4	4	0.8	None	1091	14.9	4
1624584_at	Down	4.8	1.4	0	0.1	Down	4	1.4	0	0.1	Down	6.3	2.2	0	0.1	Down	15.3	1.7	0	0.3	Down	8.6	1.9	0	0.2	Down	7.8	1.1	0	0.1	Down	4	0.3	0	0.1	Up	576.5	26.2	4	10.1	Down	7.3	2.6	0	0.1	Down	7	0.6	0
1624585_at	None	1.4	0.2	0	0.8	None	6	2.3	0	3.6	Up	11.5	1	0	6.9	None	10.6	3.4	0	6.3	None	8.3	3.1	0	4.9	None	2.9	0.9	0	1.7	Up	5.7	0.4	0	3.4	None	1.3	0.2	0	0.8	None	14.5	6.1	0	8.6	None	8.9	2.4	0
1624586_a_at	Down	24.3	2.9	4	0.1	Up	814.7	60.8	4	4.3	Down	18.9	3.4	4	0.1	Down	8.8	2	0	0	Down	59.1	2.9	4	0.3	Down	37.7	7.5	3	0.2	Down	4.8	0.5	0	0	Down	10.8	0.9	4	0.1	Down	10.3	3.5	0	0.1	Down	10.9	0.8	3
1624587_at	Down	2.7	0.8	0	0	Down	10.2	3	3	0.1	Down	8.8	2.9	2	0.1	Up	720.4	59.7	4	9	None	28.1	1.6	4	0.4	Up	131.8	6	4	1.7	Down	0.9	0.3	0	0	Down	9.6	0.4	3	0.1	Down	13.9	1.5	0	0.2	Up	311.1	22.4	4
1624588_at	None	13.6	2	3	1.5	Down	5.5	1.1	0	0.6	None	17.6	2.8	2	1.9	Up	17.3	2.5	2	1.8	None	14.6	2	1	1.6	None	13.4	2	1	1.4	None	6.5	1.7	0	0.7	Down	5.3	0.3	0	0.6	Up	16.5	0.6	1	1.8	Up	17.2	1.7	3
1624589_a_at	Up	352.9	16.6	4	2.1	Up	268.2	24.9	4	1.6	None	142.5	11.3	4	0.8	None	216.6	13.9	4	1.3	None	120	8.1	4	0.7	Up	304.5	25.1	4	1.8	None	182	4.6	4	1.1	Down	34.1	0.8	4	0.2	Down	51.8	7	4	0.3	Up	243.3	9.9	4
1624590_at	None	4.9	0.4	2	0.9	None	7	1.4	2	1.2	None	5.1	0.9	0	0.9	None	12.2	2.7	2	2.1	None	6.7	1.3	1	1.2	None	6.6	0.5	1	1.2	None	4.4	0.6	1	0.8	None	6.2	0.6	2	1.1	None	7	2.4	0	1.2	Up	15	2.5	4
1624591_at	Down	0.9	0.2	0	0	Down	1.9	1.3	0	0	Down	7.1	2.5	0	0.1	Down	1.4	0.2	0	0	Down	4.5	1.9	0	0	Down	4.3	0.6	0	0	Down	2.5	0.8	0	0	Up	1113	36	4	12.3	Down	4.3	1.7	0	0	Down	5.9	1.2	0
1624592_at	None	56.5	3.5	4	1.1	None	60.9	3.1	4	1.2	Up	126.7	6	4	2.4	None	41.7	4	4	0.8	None	49.2	2.7	4	0.9	Up	66.2	1.4	4	1.3	Up	74.1	3.3	4	1.4	Down	41.3	2.3	4	0.8	None	49.1	6.4	4	0.9	Down	46.2	1.6	4
1624593_at	None	2.9	1.2	0	0.4	Down	2.9	0.8	0	0.4	None	7.9	1.9	0	1.1	None	4.5	2.3	0	0.6	None	7.7	2.2	0	1.1	Down	4.8	0.4	0	0.7	None	3	1.5	0	0.4	None	7.7	1.6	1	1.1	None	11.7	3.1	0	1.6	None	4.7	1.2	0
1624594_at	None	163.3	3.9	4	1	None	132.7	5.8	4	0.9	Down	126.5	7.3	4	0.8	Down	61.4	4.2	4	0.4	Down	106.8	3.5	4	0.7	Up	236.3	3.4	4	1.5	Up	256.4	4.9	4	1.6	Down	123.6	3.9	4	0.8	Up	262.8	8.5	4	1.7	Up	379.1	3.3	4
1624595_a_at	None	43.5	0.9	4	0.9	Down	32.8	2.8	4	0.6	None	40	3.6	4	0.8	Down	25.4	1.5	4	0.5	Down	37.1	3.2	4	0.7	Down	31	0.9	3	0.6	Up	67.5	3.1	4	1.3	Down	16.1	0.6	4	0.3	Up	74.4	3.8	4	1.5	Down	38.8	1	4
1624596_at	Down	3.8	0.5	0	0	Down	2.9	0.8	0	0	Down	4.3	1.3	0	0.1	Up	1265.3	95.1	4	15.9	Down	1.7	0.3	0	0	Down	2.6	0.7	0	0	Down	2.1	0.8	0	0	Down	1.3	0.4	0	0	Down	16	2.1	0	0.2	Down	5.4	2.1	0
1624597_at	None	5.8	1.1	1	0.9	None	4.4	1	0	0.7	None	8.4	1.2	1	1.3	Up	12.2	1.8	2	1.9	None	9	1.8	1	1.4	Up	9.4	0.6	1	1.5	None	5.4	0.8	1	0.8	Down	1.9	0.6	0	0.3	Up	11.7	1.6	1	1.8	None	10.2	0.8	2
1624598_at	None	0.7	0.1	0	1.5	Up	1.2	0.2	0	2.5	None	1	0.3	0	2.2	None	1.1	0.2	0	2.3	Up	1.5	0.3	0	3.1	Up	1.9	0.7	0	3.9	None	0.7	0.1	0	1.4	None	0.9	0.2	0	1.9	None	2.1	0.8	0	4.4	None	0.9	0.2	0
1624599_at	Down	60.1	5.3	4	0.3	Up	755.9	79.8	4	4	Down	14.8	1.4	3	0.1	Down	1.5	0.3	0	0	Down	56.4	6.8	4	0.3	Down	11.6	1.8	2	0.1	Down	3.5	1.5	0	0	Down	11.1	1	4	0.1	Down	3.9	2.1	0	0	Down	6.4	2.1	2
1624600_at	None	7.3	2.3	0	5.3	None	1.8	0.3	0	1.3	None	1.4	0.2	0	1	None	1.9	0.5	0	1.4	None	2.2	1.4	0	1.6	None	2.5	0.6	0	1.8	None	1.2	0.4	0	0.9	None	3	1.1	0	2.2	None	9.8	2.9	0	7.1	None	1.3	0.1	0
1624601_at	None	2.3	0.8	0	1	None	1.3	0.6	0	0.6	None	2.3	0.8	0	1	None	1.3	0.2	0	0.6	None	1.2	0.3	0	0.5	None	3.2	0.7	0	1.4	None	0.6	0.2	0	0.3	None	1.3	0.3	0	0.6	None	1.2	0.4	0	0.6	None	2.5	1.3	0
1624602_at	None	5.1	1.1	0	0.7	None	4.5	1.5	0	0.7	Up	11.7	1.1	0	1.7	Up	27.5	2.9	0	4	None	8.9	1	0	1.3	Up	12.8	1.5	2	1.9	None	5.7	0.8	0	0.8	Down	2.8	0.8	0	0.4	None	11.4	2.4	0	1.7	None	8.1	1.5	2
1624603_at	None	122.3	5.9	4	1	Down	93.7	2.6	4	0.8	Up	140.7	3.7	4	1.2	None	112	1	4	1	Up	140	3.1	4	1.2	Down	102.2	2.8	4	0.9	Up	202.9	4.1	4	1.7	Down	84.2	5.2	4	0.7	Up	215.5	9.6	4	1.8	Up	141.5	5.4	4
1624604_a_at	None	73.3	3.4	4	1.1	Down	27.2	7	4	0.4	Down	26	5	4	0.4	Up	76.4	3.2	4	1.2	None	62	4.3	4	1	Up	81.1	6.3	4	1.2	Up	158.7	5.5	4	2.4	Down	31.9	3.8	4	0.5	Down	43.1	4.8	4	0.7	Down	46.9	3.6	4
1624605_at	Down	5.6	2	0	0.1	Down	7.2	0.6	0	0.1	Down	6.8	1.3	0	0.1	Down	3.9	1.5	0	0.1	Down	10.1	1.4	0	0.2	Down	6.5	0.9	0	0.1	Down	6.5	1.7	0	0.1	Up	587.8	27.6	4	10.5	Down	5.9	2	0	0.1	Down	8.2	2.7	0
1624606_at	None	10	3	0	1.1	None	8.1	2.7	1	0.9	None	5.9	1.3	0	0.6	None	6.2	1.9	0	0.7	None	7.8	2.5	0	0.8	Up	12.2	0.4	0	1.3	None	3.5	1.5	0	0.4	None	6.1	1.7	0	0.7	None	13.1	4.3	0	1.4	None	11.6	2	0
1624607_at	Up	632.9	25.1	4	1.2	None	599.6	38.9	4	1.2	None	610.9	36.8	4	1.2	Down	435.2	23.2	4	0.8	Up	840.9	32.8	4	1.6	Up	581.7	26.8	4	1.1	Up	719.8	11.9	4	1.4	Up	946	20.2	4	1.8	Up	950.4	48.1	4	1.8	Down	315.1	7.7	4
1624608_s_at	Up	505.9	29.7	4	7.5	Up	299	7.4	4	4.4	Down	20.5	2.4	4	0.3	Down	30.4	3.5	4	0.4	None	74.2	0.8	4	1.1	Down	46.2	0.9	4	0.7	Down	14.8	2.6	4	0.2	Up	162.6	3.7	4	2.4	Up	133.7	3.8	4	2	Down	17.4	2	4
1624609_at	Down	6	0.8	1	0.4	None	11.1	1.4	3	0.8	Down	4.9	1.6	0	0.3	None	11.3	0.8	1	0.8	Down	5.2	2.3	0	0.4	Down	12.8	0.5	2	0.9	None	15.1	2.4	4	1.1	Up	86.3	3.5	4	6.1	None	12.1	3.4	0	0.9	None	11	1.1	3
1624610_at	None	1.4	0.5	0	1.3	None	0.7	0.1	0	0.7	None	3.9	2	0	3.6	None	2.6	1	0	2.4	None	4.3	1.9	0	4	None	1.8	0.4	0	1.7	None	0.9	0.2	0	0.8	None	2.6	0.7	0	2.4	None	5.3	3	0	4.9	None	2.2	1	0
1624611_a_at	None	2289	61.1	4	1	None	2219.7	46.9	4	1	Down	1349.1	15.2	4	0.6	Down	1273.2	20.8	4	0.6	Up	2565.2	97.7	4	1.2	Down	1076.7	60.9	4	0.5	Up	2471.4	22.2	4	1.1	Down	1127.6	30.5	4	0.5	Up	7626.8	150.4	4	3.5	None	2074.2	46.2	4
1624612_at	None	0.8	0.5	0	0.3	None	1.1	0.5	0	0.4	None	2.1	0.8	0	0.7	None	2.4	1.1	0	0.8	None	2.3	1.2	0	0.8	None	2.7	0.4	0	0.9	None	2	0.6	0	0.7	None	3.3	0.2	0	1.2	None	6.7	1.8	1	2.4	None	3.6	1.7	0
1624613_at	None	152.8	4.6	4	1.1	None	115.1	3.7	4	0.8	None	135.5	5.7	4	0.9	None	91.1	2.5	4	0.6	None	131	4.8	4	0.9	Up	185.1	4.7	4	1.3	Up	278.4	5.2	4	2	Down	87.1	1.6	4	0.6	None	134.8	3.8	4	0.9	None	173.2	4.5	4
1624614_at	None	128.5	1.3	4	0.8	Down	96.2	6.8	4	0.6	Down	99.3	4.3	4	0.6	Down	108.9	4	4	0.7	Down	94.5	4.5	4	0.6	Down	117.7	7.4	4	0.8	Up	243	4.3	4	1.6	Up	366.9	26.2	4	2.3	Down	87.4	2.4	4	0.6	Up	212.7	7	4
1624615_at	None	2.7	0.6	0	1.5	None	2	0.5	0	1.2	None	2.9	1.3	0	1.7	None	5.6	1.4	0	3.2	None	5.5	2.7	0	3.2	Up	5.7	0.8	0	3.3	None	2.1	1.1	0	1.2	None	5	1.7	1	2.9	None	5.9	1.7	0	3.4	None	3.2	2	0
1624616_at	Up	109.1	2.9	4	10.5	Up	38.2	2.5	4	3.7	Down	2.6	1.1	0	0.3	None	4.3	1.3	0	0.4	Down	2.8	2.2	0	0.3	Down	4.9	0.9	0	0.5	Down	1	0.3	0	0.1	Down	2.1	1	0	0.2	None	7.4	2.3	0	0.7	None	4	1.3	0
1624617_at	None	97.7	4.8	4	0.9	None	127.9	10.1	4	1.1	Down	84.1	4.6	4	0.8	Up	150	7.4	4	1.3	Up	172.2	5.5	4	1.5	Up	365.6	2.8	4	3.3	Up	162.5	3.3	4	1.5	Down	15.9	0.6	4	0.1	Down	33.3	3.1	4	0.3	Up	391	4.6	4
1624618_at	None	102.8	0.5	4	1	Down	87	1.7	4	0.9	None	114.9	4.6	4	1.1	None	94.1	8.2	4	0.9	Down	78.2	1.5	4	0.8	Down	63.6	2.1	4	0.6	Up	182.6	3.4	4	1.8	Up	129.3	5.4	4	1.3	Up	133.5	7	4	1.3	None	105.6	3	4
1624619_s_at	Down	1.1	0.4	0	0.1	Up	37.7	2.7	4	2.7	Down	6	2.2	0	0.4	Down	2.4	0.5	0	0.2	Down	5	1	1	0.4	Down	4.3	0.6	0	0.3	Down	5.2	0.5	0	0.4	Up	39	2	4	2.8	None	9	3.4	1	0.7	None	9.8	1	1
1624620_at	Down	1.4	0.3	0	0	Down	1.5	0.2	0	0	Down	82.6	5.3	4	0.6	Down	12.6	5.4	0	0.1	Down	36.1	4.6	2	0.3	Down	4.6	1.3	0	0	Up	304.4	15.3	4	2.3	Down	79.2	5.3	4	0.6	Down	11.3	2.9	0	0.1	Down	7.5	2.1	0
1624621_at	None	0.5	0.1	0	2	None	0.4	0.1	0	1.8	None	1.2	0.6	0	5.4	None	0.5	0.1	0	2.2	None	0.2	0	0	1	Up	0.9	0.2	0	3.8	None	0.5	0.3	0	2.3	None	0.3	0.1	0	1.4	None	0.7	0.3	0	2.9	None	1.2	0.7	0
1624622_at	None	1.9	0.9	0	0.3	None	2.9	0.9	0	0.4	None	4.7	2.1	0	0.6	None	4.8	2.1	0	0.6	None	1.1	0.2	0	0.1	Down	4.9	0.8	0	0.6	None	2.1	0.6	0	0.3	Up	41.4	5.2	4	5.5	None	1.7	0.2	0	0.2	None	7.3	3.3	0
1624623_at	None	3.4	0.6	0	0.1	None	1.5	0.5	0	0	None	7.8	1	1	0.1	None	4.4	2	1	0.1	None	3.9	1.1	1	0.1	Down	3.9	0.4	1	0.1	None	108	10.6	4	1.7	None	7.7	1.2	2	0.1	None	8.7	1.6	0	0.1	None	4.7	0.6	2
1624624_at	Down	2.9	1.1	0	0.1	Down	2.8	1.2	0	0.1	Down	4.9	1.2	1	0.2	Down	2.4	0.8	0	0.1	Down	5.3	1.4	1	0.2	Down	4.8	0.7	0	0.2	Down	4.8	0.9	3	0.2	Up	395.7	18.4	4	15.4	Down	3	2.4	0	0.1	Down	2	0.8	0
1624625_a_at	None	0.5	0.1	0	0.4	None	0.7	0.2	0	0.5	None	2.3	1.5	0	1.6	None	1	0.2	0	0.7	None	2.1	1.1	0	1.5	Up	2.4	0.2	0	1.7	None	0.3	0.1	0	0.2	None	2.8	1.3	0	2	None	1	0.5	0	0.7	None	1.1	0.4	0
1624626_at	Up	13.4	1.3	4	4.1	None	5.8	1.4	0	1.8	None	10.4	3	1	3.2	None	6.4	1.5	0	1.9	None	4.8	1.5	0	1.5	Up	4.1	0.2	0	1.3	None	2.7	0.7	0	0.8	None	3.9	1.3	1	1.2	None	4.7	1.5	0	1.4	None	7	0.7	0
1624627_s_at	Down	328.9	12.4	4	0.6	Down	127.5	8.4	4	0.2	Down	229.7	6.8	4	0.4	Down	101.6	1.7	4	0.2	Down	135.9	1.9	4	0.2	Down	115.1	3.7	4	0.2	Up	865	6.1	4	1.5	Up	1640.9	43.6	4	2.9	Down	198.9	8.3	4	0.4	Down	199	4.7	4
1624628_at	Down	10.4	1.1	3	0	Down	3.1	0.7	0	0	Down	7.4	2.3	0	0	Down	1.7	0.2	0	0	Down	5.2	1.9	0	0	Down	7	1.1	0	0	Down	3.4	1.1	0	0	Up	2066.7	75.5	4	8.3	Down	8	2.2	0	0	Down	12.3	0.9	3
1624629_at	Down	2.3	0.9	0	0	Down	1.9	0.7	0	0	Down	5.9	1.9	0	0	Down	15.4	2	0	0.1	Down	2.1	0.5	0	0	Down	6.8	1.2	0	0.1	Down	5	1.8	0	0	Up	1416.5	58.6	4	11.4	Down	65	2.8	4	0.5	Down	2.3	0.3	0
1624630_at	Down	1.1	0.3	0	0	Down	2.5	1.6	0	0.1	Down	3.5	1.2	0	0.2	Down	4.1	1.6	0	0.2	Down	0.6	0	0	0	Down	1.5	0.3	0	0.1	Down	1.5	0.7	0	0.1	Up	274.5	11.6	4	12.7	Down	7.2	3.9	0	0.3	Down	4.4	2.9	0
1624631_x_at	Up	92.6	3.1	4	10.6	None	13.1	0.7	0	1.5	Up	43.7	6.3	3	5	None	10.6	2.7	0	1.2	Up	30.8	4.3	2	3.5	Up	57.6	3.7	4	6.6	None	9	1.3	0	1	None	11.1	2.7	3	1.3	Up	27.3	4.7	1	3.1	Up	25.5	3	0
1624632_at	Down	8.6	0.8	4	0	Down	12.7	0.8	4	0.1	Down	19.5	1.7	4	0.1	Down	23.2	2.5	4	0.1	Down	20.8	1	4	0.1	Down	15.6	1.5	3	0.1	Up	518.3	11.5	4	2.4	Up	577.3	36	4	2.7	Down	34.7	3.2	4	0.2	Down	25.5	2	4
1624633_at	None	7	0.5	3	1	None	5.8	2.6	0	0.8	None	4.4	1.4	1	0.6	Up	17.2	3	3	2.5	None	9.9	2.2	0	1.4	Down	6	0.5	0	0.9	None	5	1	0	0.7	None	5.9	0.1	0	0.8	None	9.2	3.6	1	1.3	None	7.3	1.8	0
1624634_at	None	1	0.3	0	0.2	None	2.4	0.8	0	0.6	None	2.1	1.2	0	0.5	None	1.3	0.7	0	0.3	None	2.7	0.9	0	0.7	None	3.5	0.5	0	0.8	None	6.6	1.5	1	1.6	None	6.5	1.1	2	1.6	None	2.3	0.6	0	0.5	Up	10.6	0.5	3
1624635_at	Down	67.8	1	4	0.3	Down	106.8	7.5	4	0.5	Down	97.6	5.7	4	0.5	Down	130.2	9.2	4	0.6	Down	69.5	5.6	4	0.3	Down	62.6	3.8	4	0.3	Up	355.7	8.2	4	1.7	Down	33.1	2.7	4	0.2	Up	320	11.7	4	1.5	Down	53.9	5.4	4
1624636_at	Down	2.7	1.3	0	0.1	Down	7.1	2.7	0	0.3	Down	4.1	1.4	0	0.2	Up	118.1	3.7	4	5.7	Up	32.3	1.4	4	1.6	Up	118	6.9	4	5.7	Down	5.3	1.3	0	0.3	Down	6.4	2.3	0	0.3	Down	11.1	2.7	0	0.5	None	28	2.4	2
1624637_at	None	104.5	4.7	4	1	None	94.4	5.9	4	0.9	Down	85.3	4.4	4	0.8	Down	56.2	2.5	4	0.5	Down	74.3	3.4	4	0.7	None	104.2	4.6	4	1	None	111.9	3.2	4	1	Up	193.2	2.9	4	1.8	None	115.1	7.1	4	1.1	Up	151.7	7.3	4
1624638_a_at	Down	362.2	13.3	4	0.7	Down	360	13.9	4	0.7	Down	278.1	8.4	4	0.5	Up	711.2	13.2	4	1.4	Down	382.6	13.3	4	0.7	Up	2311	36.9	4	4.5	Up	768.7	11	4	1.5	None	574.6	5.4	4	1.1	Up	616	15.7	4	1.2	Up	2144.5	50	4
1624639_at	Up	84.2	1.6	4	1.2	None	53.3	4	4	0.8	None	76.4	3.2	4	1.1	Down	46.8	2.7	4	0.7	None	59.4	3.5	4	0.9	None	75.3	4.3	4	1.1	Up	111	4.5	4	1.6	Down	48.3	3.4	4	0.7	None	63.2	3.5	4	0.9	None	55.2	1.8	4
1624640_x_at	Up	106.1	3	4	24.1	Up	18	3.9	4	4.1	Up	10.9	1.2	3	2.5	None	6.1	1.4	0	1.4	Up	10.2	1.2	3	2.3	Up	8.1	0.5	1	1.8	None	2.9	0.5	0	0.6	None	1.9	0.8	0	0.4	Up	11.4	0.5	0	2.6	Up	8.8	1.2	3
1624641_at	None	2.2	1	0	0.9	None	2.8	1.1	0	1.1	None	1.4	0.7	0	0.6	None	0.5	0.1	0	0.2	None	1.7	0.8	0	0.7	Down	1.2	0.2	0	0.5	None	0.9	0.3	0	0.4	None	3	0.7	0	1.2	None	1.2	0.2	0	0.5	None	1.4	0.4	0
1624642_at	Up	7.4	0.9	2	5	None	1.4	0.8	0	0.9	None	1.9	1.3	0	1.3	None	3.1	1.4	0	2.1	None	1.8	1.3	0	1.2	Up	2.7	0.5	0	1.8	None	1.8	0.5	0	1.2	None	1.3	0.6	0	0.9	None	2.2	0.6	0	1.5	None	0.6	0.2	0
1624643_a_at	None	10	2.3	1	1.8	None	3.8	1.6	0	0.7	None	11.6	2.5	0	2.1	Up	15.5	1.2	0	2.8	None	6	1.6	0	1.1	Down	2.2	0.4	0	0.4	None	2.6	1.1	0	0.5	None	8.5	0.7	1	1.6	Up	11	0.8	1	2	None	4.4	1	0
1624644_a_at	Up	102	5.7	4	1.8	None	52	6.3	4	0.9	None	66.5	3.4	4	1.2	Down	37.9	5.1	3	0.7	None	58.9	2.7	4	1	Down	40.4	0.6	4	0.7	Up	103.4	1.7	4	1.8	Up	161.1	2.8	4	2.8	Up	171.9	7.5	4	3	Down	38	1.6	4
1624645_at	None	5.4	1.9	1	0.8	Up	10.2	0.8	3	1.5	None	9.1	1.9	1	1.3	Up	15.1	1.5	0	2.2	None	7.2	1.8	0	1.1	None	6.8	0.9	0	1	None	5.6	1.4	1	0.8	Down	3.3	0.9	0	0.5	None	12.5	3.3	0	1.8	None	8.6	1.6	2
1624646_at	None	7	1.5	1	1.1	None	9.8	1	2	1.5	Up	11.1	1.1	3	1.7	Up	13.9	1.5	2	2.1	None	9	1.2	1	1.4	Up	8.6	0.5	0	1.3	None	5.1	1.6	0	0.8	None	4.4	0.4	0	0.7	Up	14	1.6	3	2.2	None	6.4	1.4	1
1624647_at	Up	3.5	0.9	0	7	None	1.9	1.1	0	3.8	Up	4.3	0.9	0	8.6	None	4.6	1.4	0	9.2	None	2.8	1.3	0	5.7	Up	2.7	0.4	0	5.3	None	1.6	1.1	0	3.2	None	1.4	0.5	0	2.8	None	0.7	0.1	0	1.5	None	2.2	1	0
1624648_at	Up	10.6	1.4	3	2.8	None	6.5	2.4	1	1.7	Up	11.1	2	2	2.9	None	6.5	0.8	1	1.7	Up	8.9	0.8	4	2.3	None	4.4	1	0	1.2	None	2.2	0.9	0	0.6	None	2.8	0.8	1	0.7	None	7.3	2.6	0	1.9	None	6.2	1.4	1
1624649_a_at	Up	380.9	9	4	1.7	Up	343.4	20.9	4	1.6	Down	109.4	2	4	0.5	Up	429.4	22.6	4	1.9	Down	126.4	6.9	4	0.6	Down	135.4	12.8	4	0.6	Up	349.3	3.2	4	1.6	Down	27.1	0.6	4	0.1	Down	73.2	3.7	4	0.3	Down	151.1	7.1	4
1624650_at	Up	91.8	1.3	4	2.8	Up	67.5	8.1	4	2	Up	53	2.7	4	1.6	Down	10.9	4.4	1	0.3	Down	16.5	2.9	4	0.5	Down	11.2	0.3	2	0.3	Up	57.7	3.4	4	1.8	Down	8.2	0.4	2	0.2	Down	11.2	1.9	0	0.3	Up	67.6	7.1	4
1624651_at	Up	7.8	1	3	1.9	None	4.5	1.7	2	1.1	None	6	0.5	0	1.5	None	3.3	0.9	0	0.8	None	6.7	0.8	0	1.6	Up	6.3	0.3	0	1.6	None	3	0.4	0	0.7	None	3.8	0.5	0	0.9	Up	9.7	0.9	3	2.4	None	4.5	1.1	1
1624652_at	None	1.1	0.7	0	0.3	None	1.2	0.3	0	0.3	None	3.3	2.4	0	0.9	None	3.2	1.3	0	0.9	None	2.1	1	0	0.6	None	2.5	0.7	0	0.7	None	1.7	0.7	0	0.5	None	1.3	0.3	0	0.4	None	3.9	1.8	0	1.1	None	0.6	0.2	0
1624653_at	Down	0.9	0.1	0	0	Down	3.5	0.6	0	0.2	Down	2	0.9	0	0.1	Down	2.9	1.2	0	0.2	Down	1	0.4	0	0.1	Down	2.7	0.2	0	0.1	Down	0.9	0.4	0	0	Up	355.2	14.8	4	19	Down	2.8	1.3	0	0.1	Down	4	1.4	0
1624654_at	None	2.5	1.1	1	0.7	None	4.8	2.6	1	1.4	None	5.9	2.1	0	1.8	None	3	1	0	0.9	None	4.2	1.1	0	1.3	Up	6.6	1.5	0	2	None	0.6	0.1	0	0.2	None	2.7	1.1	0	0.8	None	6.7	2.4	0	2	None	3.4	1.6	0
1624655_at	None	3.6	1.1	0	0.6	Up	28.4	1.2	4	4.8	Up	14.9	1.7	3	2.5	None	7.9	2.4	0	1.3	Up	42.6	2.9	4	7.2	Down	3	0.9	0	0.5	None	1.2	0.3	0	0.2	None	8.7	1.1	3	1.5	None	9.7	4.3	0	1.6	None	2.2	0.3	0
1624656_s_at	None	86.4	2.7	4	0.9	Down	69.5	2.8	4	0.7	Down	63.8	1.6	4	0.7	Down	33.8	2.3	4	0.4	Down	52.5	2.7	4	0.5	None	90.9	11.8	4	0.9	Up	162.6	2.3	4	1.7	Down	57.5	2.7	4	0.6	Up	814.4	28.3	4	8.5	None	91	1.8	4
1624657_at	None	6.8	1.1	1	0.7	Down	2.3	0.6	0	0.2	None	10.6	2.5	1	1.1	None	4.7	1.9	0	0.5	Down	5.5	1.3	0	0.6	None	8.4	0.8	0	0.8	Down	4.6	0.9	0	0.5	Up	46.3	5.5	4	4.7	None	7.7	2.9	0	0.8	Down	5.6	0.9	0
1624658_at	Down	30.9	0.6	4	0.5	Down	31.5	1.8	4	0.6	Down	37.3	2.9	4	0.7	None	44.3	5.4	4	0.8	Down	34.3	2.4	4	0.6	Down	34.8	4.8	3	0.6	Up	85.2	5.6	4	1.5	Up	76.4	1.3	4	1.3	None	59.4	4.6	4	1	Down	46.6	2.3	4
1624659_at	None	5.9	0.8	0	5.4	None	2.3	1.5	0	2.1	Up	10.4	1.4	0	9.5	None	3.4	2.2	0	3.1	None	2.5	1.2	0	2.3	Up	7	0.9	0	6.4	Up	3.4	0.5	0	3.1	None	1.9	0.4	0	1.8	None	3.7	1.1	0	3.4	Up	14	0.6	0
1624660_at	None	42.9	1.5	4	0.9	Down	31.1	3.1	4	0.7	Up	131.4	5.9	4	2.9	Down	5.8	0.9	0	0.1	Up	79.6	2.3	4	1.7	Down	14.4	6.6	2	0.3	Up	133	5.5	4	2.9	None	50.9	1.8	4	1.1	Down	10.5	2.2	1	0.2	None	57.3	3.5	4
1624661_at	None	4	1.3	0	1.1	None	5.1	2.4	0	1.5	None	5.1	1.8	0	1.5	None	6.1	2	0	1.8	None	3.2	1.3	0	0.9	None	3.8	0.9	0	1.1	None	2.6	0.6	0	0.8	None	1.9	0.7	0	0.5	None	10.3	3.3	1	3	None	0.8	0.1	0
1624662_at	Down	4	0.8	0	0	Down	5.5	2	0	0	Down	10.5	1.2	0	0.1	Up	1951.5	48	4	10.1	Down	3.8	1.3	0	0	Down	4.7	1.5	0	0	Down	3.6	0.5	0	0	Down	4.1	1.9	0	0	Down	7.7	3.4	0	0	Down	8.5	2.6	0
1624663_a_at	Down	3.5	1.5	0	0.1	Down	4.4	0.7	1	0.2	Down	3.1	1.3	0	0.1	Down	5.7	1	0	0.2	Down	2.2	0.8	0	0.1	Down	2.1	0.4	0	0.1	Down	2.7	0.5	0	0.1	Up	506.5	25.7	4	20.1	None	21.2	2.5	4	0.8	Down	1.9	1.1	0
1624664_at	Down	3.2	1.6	0	0.2	Down	4.7	0.9	0	0.3	Down	5.4	1.4	1	0.3	Down	2.4	1.4	0	0.1	Down	7.6	1	1	0.5	Down	6.1	0.7	0	0.4	Up	30.7	1.7	4	1.9	Down	4	0.9	1	0.2	Down	5.9	2.7	0	0.4	Down	1.4	0.3	0
1624665_at	Up	298.1	3.7	4	2.3	None	126.6	5.9	4	1	Down	67	1	4	0.5	Down	112	4.6	4	0.9	Down	56.9	2.8	4	0.4	Down	46.2	4.5	4	0.4	Up	282.9	10.9	4	2.2	Down	75.3	2.1	4	0.6	Up	323.1	5.5	4	2.5	Down	45.6	2.8	4
1624666_at	Down	36.1	3.1	4	0.7	Down	25.8	1.8	4	0.5	Up	82.2	5.1	4	1.6	None	48.4	2.6	4	0.9	Up	65.7	3	4	1.3	Up	108.7	5.1	4	2.1	Up	104.8	3	4	2.1	Down	15.2	0.8	4	0.3	Down	36.6	1.1	4	0.7	Up	99.2	1.9	4
1624667_at	Up	787.1	11.3	4	46.6	Up	118.9	15.4	4	7	Down	7.4	1.4	1	0.4	Down	1.8	0.9	0	0.1	None	8.7	2.9	3	0.5	Down	14.2	0.9	3	0.8	Down	0.4	0.1	0	0	Down	4.1	0.7	1	0.2	Up	206.4	19.1	4	12.2	Down	8.8	0.5	3
1624668_s_at	Up	126.1	2.9	4	1.2	Down	60	5.4	4	0.6	Down	40.9	4.5	4	0.4	Down	51.6	4.1	4	0.5	Down	44.4	1.3	4	0.4	None	92.1	7.1	4	0.9	Up	235.1	1.1	4	2.2	Down	23.2	0.8	4	0.2	Up	148.1	5.5	4	1.4	Down	48.2	3.9	4
1624669_at	Up	119.7	3.2	4	1.6	None	88.2	5.4	4	1.2	None	75.6	5.3	4	1	None	69.4	0.7	4	0.9	None	62.4	3.8	4	0.8	Down	48.3	1.7	4	0.6	None	81.1	1.5	4	1.1	Down	46.2	4.2	4	0.6	Up	100.3	7.5	4	1.3	None	90.6	2.4	4
1624670_at	Down	3.4	1.5	0	0.1	None	38.7	1.9	3	0.9	None	30	2.1	3	0.7	Up	113.8	3.4	4	2.6	Down	3.3	0.9	0	0.1	Up	657.4	65.1	4	14.8	Down	2.1	0.6	0	0	Down	14.3	0.5	3	0.3	None	35.1	3.8	3	0.8	Up	488.7	28.6	4
1624671_at	None	4.3	1.3	0	1.9	None	7.1	2.7	0	3	None	3.8	1.7	0	1.6	None	2.7	0.8	0	1.1	None	3.5	1.6	0	1.5	Up	3.3	0.4	0	1.4	None	1.2	0.3	0	0.5	None	1.2	0.6	0	0.5	None	8.1	2.6	1	3.5	Up	5.7	0.6	0
1624672_at	None	1.8	0.8	0	0.8	None	4	0.2	0	1.8	None	3.6	1.9	0	1.6	None	3.2	0.9	0	1.4	None	1	0.1	0	0.4	None	2.4	0.6	0	1.1	None	1.6	0.6	0	0.7	None	1.1	0.3	0	0.5	None	3.5	1.6	0	1.5	None	2.5	0.9	0
1624673_at	Down	94.5	5.5	4	0.7	Down	58	5.7	4	0.4	Down	79.5	6.2	4	0.6	Down	59.8	4.8	4	0.5	Down	60.6	3.9	4	0.5	Down	61.4	3.3	4	0.5	Up	261.8	4.5	4	2	Down	36.6	1.1	4	0.3	Down	96.2	5.9	4	0.7	Down	46.7	3.9	4
1624674_at	None	3.7	1.2	1	5.6	None	2	1	0	3	None	1	0.8	0	1.5	None	0.3	0.1	0	0.4	None	0.6	0.2	0	0.9	None	1.3	0.5	0	2	None	0.3	0	0	0.4	None	1.9	0.6	0	2.9	None	2.6	1.6	0	3.9	None	1.8	1	0
1624675_at	Up	628.4	15.4	4	2.7	Up	281.3	13.1	4	1.2	Up	291.7	9.7	4	1.3	Down	156.2	9.1	4	0.7	None	246.1	5.8	4	1.1	Up	433.6	13	4	1.9	Up	427.3	5.8	4	1.9	Down	127	9.8	4	0.6	Down	146.4	8.3	4	0.6	Up	378.6	11.3	4
1624676_a_at	None	3.6	0.9	0	0.8	None	3.4	1.1	0	0.8	None	3.4	1.2	0	0.8	None	4.7	1.8	0	1.1	None	2.6	0.6	0	0.6	Down	3.2	0.3	0	0.8	None	4.6	0.8	0	1.1	None	1.7	0.4	0	0.4	None	3.8	1.4	0	0.9	None	4.6	1.8	0
1624677_at	None	4.7	1.4	0	1	None	2.6	0.4	0	0.5	None	3.9	0.4	0	0.8	None	8.1	1.2	0	1.7	None	3.2	0.7	0	0.7	None	4.9	0.9	0	1	None	3.1	0.7	0	0.6	None	15.6	4.1	0	3.3	None	6.9	3.5	0	1.5	None	4.4	1.6	0
1624678_at	Down	0.9	0.2	0	0	Down	2.3	1.3	0	0	Down	1.6	0.6	0	0	Down	4.7	2.1	0	0.1	Down	2.3	0.8	0	0	Down	2.3	0.6	0	0	Down	1.3	0.4	0	0	Up	1109.5	18.7	4	14.2	Down	3.9	2.8	0	0	Down	1.7	0.9	0
1624679_at	Down	0.9	0.3	0	0.2	None	3.1	1.1	0	0.6	Up	57.3	4.1	4	10.7	None	6.9	1.7	2	1.3	Up	13	2	4	2.4	None	5.2	0.9	0	1	Down	0.7	0.2	0	0.1	None	3.3	0.2	0	0.6	None	4.3	1	0	0.8	None	4.8	1.4	2
1624680_a_at	Down	2.9	1.2	0	0	Down	8.7	2.3	2	0.1	Down	11.8	1.3	2	0.2	Down	22.2	1.9	2	0.3	Down	13.5	2.7	2	0.2	Down	7.7	1.5	0	0.1	Up	118.3	2.8	4	1.8	Down	17.1	1.9	4	0.3	Down	5.5	1.6	0	0.1	Down	10.5	2.2	0
1624681_at	None	5.2	1.3	0	0.8	None	6	1.6	0	0.9	None	9	1.9	0	1.4	None	6.7	1.8	0	1	None	5.4	2	0	0.8	None	8	1.2	0	1.2	None	6.2	1.4	1	1	None	4.8	1.7	0	0.7	None	9.2	4.4	0	1.4	None	7.6	2.1	0
1624682_at	None	4.9	0.6	2	0.8	None	7.1	1.9	1	1.2	None	3.6	1.4	1	0.6	None	6.3	2	0	1.1	None	4.8	1.4	0	0.8	None	6	1.1	0	1	None	5.4	0.5	1	0.9	None	3.8	1.2	0	0.6	None	6.3	0.5	0	1.1	None	6.4	1.3	1
1624683_at	Up	805	7.5	4	2.4	Up	513.4	22.2	4	1.5	Up	630.4	8	4	1.9	Down	265.2	6.8	4	0.8	Up	459.4	11.8	4	1.4	Down	272.3	7.2	4	0.8	Up	518.1	3.8	4	1.5	Down	42	1.4	4	0.1	Up	600.6	29.7	4	1.8	Up	429.3	7.8	4
1624684_at	Up	143.5	4.1	4	1.5	None	110.6	6.8	4	1.1	Up	119.7	4.5	4	1.2	Up	158.7	3.7	4	1.6	Up	136.2	4.2	4	1.4	Up	148.4	4.1	4	1.5	Up	130.9	7.1	4	1.3	Down	27.7	0.7	4	0.3	Up	146.6	3.8	4	1.5	Up	153.8	4.2	4
1624685_at	Up	489.3	20.2	4	1.2	Up	524.5	31.8	4	1.3	Up	787.6	13.9	4	2	Up	673	19	4	1.7	Up	489.8	10.7	4	1.2	None	389.9	21	4	1	Down	287.3	11.4	4	0.7	Down	175.2	8.8	4	0.4	Up	3123.6	148.8	4	7.8	Up	913.8	29.4	4
1624686_a_at	Up	294.2	4.2	4	4.1	Up	96.7	5.7	4	1.3	None	64.2	4.9	4	0.9	Down	54.3	3.2	4	0.8	Down	47.3	1.1	4	0.7	Up	109.4	7.2	4	1.5	None	71.8	3.4	4	1	Down	14.9	1.5	4	0.2	Down	60.5	1.5	4	0.8	Down	49.5	2.8	4
1624687_a_at	None	2	1.1	0	0.4	None	2.1	0.5	0	0.4	None	4.2	2.2	0	0.8	None	6.3	1.3	0	1.2	None	6.9	3.7	0	1.3	Down	3.4	0.3	0	0.6	None	3.4	1.1	0	0.6	None	3.8	1.3	0	0.7	None	5.3	1.7	0	1	None	7.2	3	0
1624688_at	Up	726.7	23.8	4	3.5	Up	882.2	27.3	4	4.2	Up	1774.9	46.7	4	8.5	Up	1452.4	75.3	4	6.9	Up	1429.8	57.4	4	6.8	Up	980.4	172.9	4	4.7	Down	10.4	0.6	0	0	Down	32.3	4.8	4	0.2	Down	21.2	3	2	0.1	Down	78.2	10.8	4
1624689_at	Up	11	1.1	4	3	None	3.5	1.2	0	0.9	None	10.1	2.7	4	2.7	None	10.7	2.7	0	2.9	Up	9	1.1	3	2.4	Up	6.9	0.7	0	1.9	None	1.9	0.4	0	0.5	None	3.2	1	0	0.9	None	5	1.2	0	1.3	None	5.6	1.9	0
1624690_at	Up	326.5	10.6	4	1.3	None	235.7	10.4	4	0.9	Up	304.7	16.8	4	1.2	Up	328.1	10	4	1.3	Up	349.4	2.9	4	1.4	None	254.2	12.7	4	1	Up	300.9	3	4	1.2	Up	852	31.1	4	3.4	Down	182.7	6.5	4	0.7	Down	117.1	10.2	4
1624691_at	None	5.7	1.8	1	0.9	None	7	0.6	1	1.1	None	7.4	1.3	1	1.1	None	8.4	2.3	2	1.3	None	6.6	1.5	0	1	None	6.9	0.3	1	1.1	None	4.7	1.5	1	0.7	None	3.5	1.3	0	0.5	None	8.6	2.8	1	1.3	None	4	1.4	1
1624692_at	Down	13.1	2.1	2	0.1	None	94.1	4.3	4	0.6	Down	5.6	2.8	0	0	Up	1984.1	74.6	4	12.4	Up	829.2	44.7	4	5.2	Up	406.9	54.9	4	2.5	Down	22.4	1.2	4	0.1	Down	60.1	2.7	4	0.4	Down	19.3	5.1	1	0.1	Down	35.4	9	4
1624693_at	Down	741.7	17.6	4	0.8	None	898.5	30.5	4	1	Up	1094.2	37.1	4	1.2	Up	1332.6	39.4	4	1.5	None	845.7	27.1	4	1	Up	1347.5	140.1	4	1.5	Up	1432.3	35.3	4	1.6	Down	731.9	16	4	0.8	Up	3046.9	176.7	4	3.4	Up	1271.9	49.1	4
1624694_at	Down	3.5	0.9	0	0.1	Down	4.7	1.1	0	0.2	Down	6.3	1	0	0.3	Down	5.4	1.2	0	0.2	Down	6.5	0.9	0	0.3	Down	4.7	0.9	0	0.2	Down	2.7	0.6	1	0.1	Up	422.6	14.8	4	17.5	Down	3.5	1.3	0	0.1	Down	6.4	2.7	0
1624695_at	Down	11.4	1.7	3	0.4	Up	88.3	2.5	4	3.3	Down	7.6	1.4	0	0.3	Down	5.5	0.8	0	0.2	Down	13.3	1	2	0.5	Down	17.8	3.1	3	0.7	Down	2.9	0.7	0	0.1	Down	5.6	0.4	0	0.2	Down	1.6	0.3	0	0.1	Down	15.5	1.9	3
1624696_a_at	Up	24.9	0	4	8	None	7.5	0.6	0	2.4	None	5.6	1.4	0	1.8	None	1.7	0.7	0	0.5	None	2.7	1	0	0.9	None	2.9	0.6	0	0.9	None	4.5	1	1	1.4	None	2.1	0.8	0	0.7	None	4.3	2	0	1.4	None	3.5	1.1	0
1624697_at	Down	2.5	1.1	0	0.1	Down	4.5	0.5	0	0.2	Down	3	0.6	0	0.1	Down	11.1	1.6	0	0.5	Down	2.1	0.9	0	0.1	Down	5.3	1.6	0	0.2	Down	2.8	1.4	0	0.1	Up	228.3	10	4	9.5	Down	5.4	1.8	0	0.2	Down	8.8	1.1	0
1624698_at	None	0.9	0.2	0	0.3	None	2.1	0.5	0	0.6	None	5.5	1.9	0	1.6	None	2.3	0.6	0	0.7	None	3.4	1.1	0	1	None	3	0.9	0	0.9	None	0.7	0.2	0	0.2	None	5.5	1.1	1	1.6	None	5.5	1.8	0	1.6	None	7.1	2	0
1624699_s_at	Up	401.9	18.8	4	4.7	Up	111.3	6.2	4	1.3	Down	22.8	1.5	4	0.3	Down	10.4	1.1	4	0.1	Up	112.5	8	4	1.3	Down	10.6	1.6	2	0.1	Up	297.9	3.4	4	3.5	Down	50.6	2.3	4	0.6	Down	65.6	6.8	4	0.8	Down	19.5	0.8	4
1624700_a_at	Down	5.7	0.7	0	0.1	Up	217.2	16.3	4	4.1	None	50.2	3.5	4	0.9	Down	24.5	4.1	3	0.5	None	50.1	3.5	4	0.9	Down	18.9	1.6	3	0.4	Down	10	0.5	4	0.2	Up	430.1	28.3	4	8.1	Down	5.5	2.3	0	0.1	Down	6.9	0.9	0
1624701_at	None	7.3	1.1	0	1.3	Up	13.4	2	4	2.5	Up	18.8	1.1	2	3.4	Up	16.1	1.4	0	3	None	9.1	1.8	2	1.7	None	4.3	1	0	0.8	None	7.4	1.1	1	1.3	None	6.5	1.6	0	1.2	None	17.5	4.3	0	3.2	None	3.7	1.3	0
1624702_s_at	Up	231.5	19.1	4	26.1	Up	44.8	5.6	4	5.1	Down	2.6	1.5	1	0.3	Down	5.1	0.6	1	0.6	None	7.4	1.1	4	0.8	Down	2.4	0.1	0	0.3	Down	2.3	0.4	0	0.3	None	11.8	0.9	4	1.3	None	5.9	1.9	0	0.7	Down	0.4	0.1	0
1624703_at	None	5.6	0.5	1	0.9	None	12.5	2.7	3	2.1	None	6	1.3	0	1	None	3.2	1.4	0	0.5	Down	2.1	1	0	0.3	Down	3.1	0.6	0	0.5	None	3.4	0.6	0	0.6	Up	16.3	1.4	4	2.7	None	5.1	2.1	0	0.8	None	4.3	1.6	0
1624704_at	Down	4.7	1.5	0	0.2	Down	6.2	1.7	0	0.3	Down	3.2	0.8	0	0.1	Up	269.1	16.7	4	11.2	Down	10.5	1.7	2	0.4	Down	14.4	0.8	1	0.6	Down	3.9	1.6	0	0.2	Down	3.5	1.4	0	0.1	Down	7.5	2.6	0	0.3	Up	379.7	18.3	4
1624705_a_at	None	570.7	38.1	4	1.6	None	364	8.5	4	1	Up	1060.9	81.7	4	3	Down	68.1	3.6	4	0.2	Down	98.1	6.1	4	0.3	Down	24.6	3.5	4	0.1	Up	571.2	7	4	1.6	Up	642.1	43.2	4	1.8	Down	108.4	6.1	4	0.3	Down	92.9	14.7	4
1624706_at	Down	24	3	4	0.4	None	74.5	9.5	4	1.2	Up	404.5	26.3	4	6.6	None	74.8	10.7	4	1.2	Up	365.6	2.9	4	5.9	Up	204.2	6.7	4	3.3	None	63.2	4	4	1	Down	26.1	2.9	4	0.4	None	71.9	5.4	4	1.2	Up	148.6	18.1	4
1624707_at	None	1.9	0.7	0	0.4	None	2.3	0.9	0	0.4	None	0.8	0.3	0	0.1	None	3.1	1.3	0	0.6	None	3.7	1.8	0	0.7	Down	3.2	0.5	0	0.6	None	3.4	2.1	0	0.6	None	0.8	0.2	0	0.1	None	2.4	1.3	0	0.5	None	4.8	2	0
1624708_at	None	6.5	1.5	1	0.9	None	9.9	2.5	0	1.3	None	10.5	1.5	1	1.4	Up	14.6	1.1	0	1.9	None	8.9	1.7	1	1.2	Up	9.8	0.2	0	1.3	None	7.4	0.5	0	1	Down	3.3	0.7	0	0.4	Up	13.6	1.3	0	1.8	None	8.2	2.3	1
1624709_at	None	1.1	0.2	0	0.4	None	1.4	0.6	0	0.5	None	1	0.3	0	0.4	None	1.1	0.3	0	0.4	None	1.9	0.7	0	0.8	None	2.4	0.7	0	0.9	None	0.8	0.1	0	0.3	None	2.8	1.2	0	1.1	None	1.6	0.7	0	0.6	None	2.4	0.8	0
1624710_at	None	8.9	1.5	2	2	None	6.2	1.5	0	1.4	None	4	1.8	0	0.9	None	7.3	0.7	0	1.6	None	5.5	1.7	0	1.2	Up	6	0.3	0	1.3	None	3.4	1.3	0	0.8	None	2.1	0.9	0	0.5	Up	10.6	1	0	2.3	None	6.3	0.6	0
1624711_at	Down	6.3	0.5	0	0	Down	15	6.7	1	0	Down	12.4	3.4	2	0	Down	8	2.7	0	0	Down	8.3	2.3	0	0	Down	15.9	2.9	1	0	Down	5.3	0.4	0	0	Up	3043	173.3	4	1.7	Down	15.7	2.8	1	0	Down	12.9	2.7	1
1624712_at	None	6.2	0.8	0	0.8	None	7.3	1.1	2	0.9	Up	12.9	1	3	1.6	None	10.7	0.6	3	1.4	None	10.2	0.9	4	1.3	None	8.2	0.4	1	1	None	4.7	1.6	2	0.6	None	6.3	0.6	1	0.8	Up	13.5	1.8	2	1.7	None	9.7	0.8	3
1624713_at	None	6.6	1.9	0	1.2	None	5	1.4	0	0.9	None	9.9	1.3	0	1.8	Up	17.1	2.4	0	3	None	4.6	2.3	0	0.8	Up	7.3	0.8	0	1.3	None	6.7	1.7	0	1.2	None	7.2	2.4	0	1.3	None	9.4	2.8	0	1.7	None	6.5	2.5	0
1624714_at	None	378.5	3.5	4	1.1	Down	191.1	6.9	4	0.6	Down	235.7	5.8	4	0.7	Down	178.5	4.8	4	0.5	Down	231.1	8.3	4	0.7	None	342.3	6.1	4	1	Up	973.3	16.9	4	2.9	Down	40	3.7	4	0.1	None	290.4	17.8	4	0.9	Down	255.8	8.4	4
1624715_at	None	720.7	11.6	4	0.9	None	820	54.6	4	1	Down	532.4	27.4	4	0.7	None	825.9	27.1	4	1	None	782.1	49.4	4	1	Up	1063.5	18.9	4	1.3	None	675.6	8.1	4	0.8	Down	451.3	10.9	4	0.6	Down	248.2	7.4	4	0.3	Down	503.5	38.8	4
1624716_at	None	1	0.4	0	1.1	None	1.3	0.4	0	1.5	Up	33.9	5.3	4	38.8	None	2.4	0.6	0	2.7	Up	7.8	0.4	0	8.9	Up	2.6	0.7	0	2.9	None	0.7	0.3	0	0.7	None	3.3	1.1	1	3.8	Up	78.3	6.4	4	89.5	None	1	0.5	0
1624717_s_at	Up	851.8	26.9	4	3.3	Up	881.3	52.8	4	3.4	Down	135	13	4	0.5	Down	7	2.9	0	0	Down	193.6	5.5	4	0.7	Down	13.3	0.9	0	0.1	Down	4.6	1.7	0	0	Down	13.4	0.7	4	0.1	Down	6.7	3.2	0	0	Down	8.3	1.8	0
1624718_a_at	Down	3.1	0.8	0	0.2	Down	2	0.6	0	0.1	Down	2.3	0.4	0	0.1	Down	1.7	0.8	0	0.1	Down	1.4	0.5	0	0.1	Down	2	0.7	0	0.1	Down	1.3	0.6	0	0.1	Up	201.5	9.2	4	10.7	Down	4.6	1.9	0	0.2	Down	2.3	1.5	0
1624719_at	Up	259.1	24	4	5.4	Up	94.3	13.4	4	2	Up	141.8	6.1	4	3	None	41.4	2.5	4	0.9	Up	81.3	3.7	4	1.7	Up	68.3	3.7	4	1.4	Up	88.1	1	4	1.8	Down	16.7	0.9	4	0.3	Up	148.8	7.3	4	3.1	Up	85.8	6.4	4
1624720_s_at	Down	35.3	0.6	4	0.1	None	754.6	63.8	4	1.2	Up	1961	108.1	4	3.1	Down	152.1	6.4	4	0.2	None	897.1	33.7	4	1.4	None	639.5	18.5	4	1	Down	77.2	4.1	4	0.1	Down	98.1	4.3	4	0.2	None	388.9	6.3	4	0.6	Down	240.5	17.9	4
1624721_at	Up	276.9	4.7	4	9.1	Up	77.8	10.4	4	2.6	Up	76.9	5.9	4	2.5	None	36.1	3	4	1.2	None	42.2	2.4	4	1.4	Up	34.2	1.3	4	1.1	None	31.6	1	4	1	Down	11.8	0.7	4	0.4	None	48.1	5.9	4	1.6	Up	103	8	4
1624722_at	None	2.4	1.4	1	0.9	None	1.9	0.7	0	0.7	None	2.5	1.8	0	1	None	2.7	1.3	0	1	None	1.3	0.7	0	0.5	Down	1.4	0.3	0	0.5	None	2.7	0.9	0	1.1	None	4.1	0.8	0	1.6	None	7.9	2.6	0	3.1	None	3.2	1.3	0
1624723_at	None	3.2	1.6	0	0.7	None	6.2	2.2	0	1.3	None	2.8	1.3	0	0.6	None	4.3	1.2	0	0.9	None	2.6	0.6	0	0.5	Down	2.6	0.5	0	0.5	None	0.6	0	0	0.1	None	6.9	1.3	0	1.5	None	3.7	1.8	0	0.8	None	1.8	0.1	0
1624724_at	None	4.9	1.5	3	0.7	Up	15.6	2.1	4	2.3	None	4.8	2.6	1	0.7	None	3.8	1.4	0	0.6	None	2.8	1.4	1	0.4	Down	2.6	0.5	0	0.4	Down	3	0.7	0	0.4	None	8.2	0.7	3	1.2	None	5	2	0	0.7	Down	3.5	0.4	0
1624725_at	Down	1.7	0.9	0	0	Down	15.7	1	3	0.4	Up	280.1	11.3	4	6.8	Up	48.1	1.2	4	1.2	Up	124.1	5.1	4	3	Down	22.3	1.7	2	0.5	Down	33.1	1.2	4	0.8	Up	50.8	2.6	4	1.2	Up	93.1	3.9	4	2.2	Down	7.9	2.4	0
1624726_s_at	Up	1428.5	42.7	4	3.3	Up	1019.4	21	4	2.4	Up	939.4	31.6	4	2.2	Down	83.2	4.2	4	0.2	Up	976.4	17.2	4	2.3	Down	54.9	4.4	4	0.1	None	462.8	14.2	4	1.1	Down	208.3	6.4	4	0.5	None	489.6	18.4	4	1.1	Down	22.8	2.5	3
1624727_s_at	Up	293.5	3.3	4	1.2	None	220.8	14.2	4	0.9	Up	974.6	37.5	4	4.1	None	238.4	7.5	4	1	Up	514.1	13	4	2.2	Up	334.2	15.4	4	1.4	Down	195.5	12.4	4	0.8	Up	752.2	18.6	4	3.2	Up	367.5	13.5	4	1.6	None	234.3	9.2	4
1624728_at	None	3.5	1.7	0	1.1	None	2.9	1	0	0.9	None	4	1.9	0	1.3	None	4.1	1.5	0	1.3	None	2.3	0.8	0	0.7	None	3.2	0.4	0	1	None	2.6	1.2	0	0.8	None	1.5	0.2	0	0.5	None	4.5	1.8	0	1.4	None	1.4	0.4	0
1624729_at	Up	117.5	4.3	4	3.4	Up	54.2	1.7	4	1.6	Up	51.9	2.9	4	1.5	None	42.2	1.4	4	1.2	Up	49.6	2	4	1.4	Up	36	0.6	4	1	Up	50.4	1.3	4	1.5	Down	13.6	0.5	3	0.4	Up	61.8	4.1	4	1.8	None	30.9	1.6	4
1624730_at	None	2.1	0.9	0	0.8	None	3.4	2	0	1.3	None	2	1.1	0	0.7	None	6.7	2.3	2	2.5	None	0.7	0.2	0	0.2	None	1.9	0.6	0	0.7	None	0.8	0.2	0	0.3	None	1.8	0.5	0	0.7	None	1.4	0.2	0	0.5	None	1.6	0.7	0
1624731_s_at	Down	50.7	3.2	4	0	Down	1176.2	35.8	4	0.8	Up	2377.6	44.8	4	1.6	Down	617.1	14	4	0.4	None	1477.8	24.1	4	1	Down	796.4	100.7	4	0.5	Down	20.5	2	4	0	Down	231	11.8	4	0.2	Down	1257.4	31.3	4	0.8	Down	562.8	8.7	4
1624732_at	Down	4.9	1.9	0	0.1	Up	94.2	10.6	4	2.1	Up	127.2	14.3	4	2.9	Up	351.5	9.3	4	7.9	Up	418.8	15.9	4	9.4	Up	319.6	18.3	4	7.2	Down	5.6	1.9	1	0.1	Down	18	2.4	4	0.4	Down	15.2	2.6	1	0.3	Up	140.8	9.3	4
1624733_at	None	2.2	0.9	0	1.8	None	2.4	1.5	0	1.9	None	3.3	1.4	0	2.7	None	2.5	0.6	0	2.1	None	4.4	1.3	1	3.6	None	1.2	0.3	0	1	None	0.5	0.2	0	0.4	None	2.6	0.7	0	2.1	None	3.4	2	0	2.8	None	1.1	0.3	0
1624734_at	None	1.3	0.6	0	1.2	None	1.4	0.5	0	1.3	None	1.4	1	0	1.3	Down	0.4	0.1	0	0.4	None	0.5	0.2	0	0.5	None	1.5	0.4	0	1.5	None	1.1	0.8	0	1	None	1.2	0.6	0	1.1	None	1.6	0.3	0	1.5	None	1	0.3	0
1624735_at	None	0.8	0.2	0	0.4	None	2.4	0.6	0	1.1	None	1.7	0.6	0	0.8	None	2.5	0.9	0	1.2	None	1.8	0.7	0	0.8	None	1.6	0.3	0	0.8	None	0.8	0.1	0	0.4	Up	4.4	0.5	0	2	None	2.8	0.4	0	1.3	None	2.6	1.1	0
1624736_a_at	Down	6.8	2	2	0.1	None	71.1	7.9	4	1.2	Down	10.3	3.5	1	0.2	Up	339.1	8.3	4	5.6	Up	113.5	3.6	4	1.9	Up	688.9	57.7	4	11.4	Down	1.2	0.6	0	0	Down	2.3	0.9	0	0	Down	11	1.4	0	0.2	Up	433.1	10.5	4
1624737_at	None	4.3	1.8	0	1.4	None	4.4	1.1	0	1.4	None	8.8	4.5	2	2.8	None	4.6	0.5	0	1.5	None	6.1	1	1	2	Up	7.3	0.8	1	2.3	None	1.4	0.4	0	0.4	None	4.3	1.7	1	1.4	None	8.9	2.5	1	2.8	None	7.5	2.6	2
1624738_at	Down	6.4	1.8	0	0.4	Down	2.7	0.8	0	0.2	Down	4.2	1.2	0	0.3	Down	6.4	1.8	0	0.4	Down	3.5	2.3	0	0.2	Down	5	1.4	0	0.3	Down	2.3	0.8	0	0.1	Up	231.5	4.6	4	14.5	None	10	2.5	0	0.6	Down	5	1.6	0
1624739_at	None	3.8	1.6	0	0.8	None	3.9	2	0	0.8	None	5.2	0.7	0	1.1	None	7.2	0.9	0	1.5	None	6	1.1	2	1.3	Up	5.6	0.3	0	1.2	None	2.1	0.4	0	0.4	None	3.7	0.5	0	0.8	None	9.4	2.3	0	2	None	3.7	1.4	0
1624740_at	None	0.9	0.2	0	0.5	None	2.2	0.8	0	1.3	None	4.4	1.5	0	2.6	None	4.3	1.9	1	2.5	None	1.5	0.4	0	0.9	None	2.4	0.4	0	1.4	None	1.2	0.3	0	0.7	None	1.9	0.7	0	1.1	None	3.4	1.5	0	2	None	3.8	1	0
1624741_at	None	18	3.5	0	1.9	None	12.7	1.4	0	1.4	None	14.7	4.6	0	1.6	None	10.2	3	0	1.1	Up	18.7	1.5	0	2	Up	15	1.5	0	1.6	Down	2.3	0.6	0	0.2	None	14.3	1.5	0	1.5	None	22.5	5.8	0	2.4	None	16.2	2.7	0
1624742_a_at	Up	927.6	23.9	4	1.4	Up	1082.6	44.2	4	1.6	Up	1258	15.2	4	1.9	None	668.3	13.8	4	1	Up	1002.9	20.6	4	1.5	Up	1139.6	32.6	4	1.7	None	708.8	15.8	4	1.1	Down	581.2	7.7	4	0.9	Up	1216.5	37.4	4	1.8	Up	776.6	12.5	4
1624743_s_at	Down	204.6	6.9	4	0.9	Down	167.7	18.1	4	0.7	None	239.3	7	4	1	Up	281.1	2.7	4	1.2	Down	208.9	1.7	4	0.9	Up	407.5	18.4	4	1.8	Up	518.4	9.5	4	2.2	Down	143.9	10.7	4	0.6	Down	111.1	4.9	4	0.5	Up	366.1	3.8	4
1624744_a_at	Up	573.4	8.9	4	1.8	Up	838.7	25.2	4	2.6	Up	1806.2	58.5	4	5.5	Down	158.2	8	4	0.5	Up	749.6	13.2	4	2.3	None	380.4	45.9	4	1.2	Down	251.8	8.5	4	0.8	Down	132.2	4.9	4	0.4	Down	137.8	6.8	4	0.4	None	366	21.4	4
1624745_at	Up	683	14.5	4	41.8	Up	184.8	8.7	4	11.3	Down	9.8	1.5	1	0.6	None	12	2.2	4	0.7	Down	7	0.7	2	0.4	Down	10.3	1.2	2	0.6	Down	4.4	2.2	0	0.3	Down	6.5	0.9	0	0.4	None	10.4	2	1	0.6	Up	286.1	18.4	4
1624746_at	Down	19.1	1.4	2	0	Down	8.3	2.4	1	0	Down	3.7	1.4	0	0	Down	4.8	2.7	0	0	Down	1.9	0.6	0	0	Down	6.1	1.7	0	0	Down	3.2	0.9	0	0	Up	3184.1	170.6	4	5.6	Down	3.6	1.7	0	0	Down	4.7	2.2	0
1624747_at	Down	0.4	0.1	0	0	Down	16.6	3.7	1	0.1	Down	4.8	1.6	0	0	Down	27.4	3.5	2	0.2	Down	4.7	2.2	0	0	Down	5.5	2.2	0	0	Up	333.1	8.3	4	2.3	Down	26.6	1.5	4	0.2	Down	1	0.2	0	0	Down	10	5.2	1
1624748_a_at	Up	69.7	4.2	4	2.8	None	24.3	6.1	4	1	None	21.7	2.9	3	0.9	None	18	0.8	0	0.7	None	23.1	2.6	4	0.9	None	22.5	2.3	3	0.9	None	30.8	3	4	1.2	None	15.7	0.4	4	0.6	None	28	2.3	4	1.1	Down	12.3	1.2	1
1624749_at	None	5.8	0.6	0	1.2	None	4.2	1.4	0	0.9	None	5.7	2.4	0	1.2	None	8.3	2.6	0	1.7	None	6.2	2	0	1.3	Up	8.4	0.9	0	1.7	Down	2.2	0.6	0	0.4	Up	28.7	0.6	4	5.8	None	5.3	1.9	0	1.1	None	6.5	1.7	0
1624750_at	Down	60.2	1.1	4	0.2	Down	82.2	5.2	4	0.3	Down	103.2	2	4	0.4	Down	103.9	4.1	4	0.4	Down	57.8	2.2	4	0.2	Down	76.1	16.4	4	0.3	Up	601.8	1.8	4	2.3	Down	30.8	1.4	4	0.1	Down	203	11.9	4	0.8	Down	29.3	1.2	4
1624751_at	Down	0.8	0.2	0	0	Down	1	0.2	0	0	Down	1.6	0.3	0	0.1	Down	1.2	0.3	0	0.1	Down	1.6	0.3	0	0.1	Down	1.8	0.6	0	0.1	Down	0.8	0.2	0	0	Up	222.2	7.8	4	10.2	Down	4.1	3.1	0	0.2	Down	1.1	0.2	0
1624752_at	Down	55.6	4.1	4	0.6	Down	45.2	2.7	4	0.5	None	91.4	5.4	4	1	Up	373.3	29.1	4	4	Up	266.1	5.8	4	2.9	Up	339.6	34	4	3.7	Up	160.5	3.3	4	1.7	Down	37.5	2	4	0.4	Down	12.9	1.7	1	0.1	Up	318.9	23.9	4
1624753_at	Down	2	1.1	0	0.6	Down	0.7	0.1	0	0.2	None	3.3	1.4	0	1	None	2.1	0.8	0	0.6	None	1.9	0.5	0	0.5	None	2.4	0.6	0	0.7	Down	1.4	0.5	0	0.4	None	4.4	1.1	0	1.3	None	5.9	3.1	0	1.7	None	2.5	0.7	0
1624754_at	None	2.1	1	0	0.9	None	2.4	1.1	0	1	None	2.7	1.2	0	1.1	Up	9.3	1	0	3.7	None	3.4	1	0	1.4	None	3.8	0.8	0	1.5	None	1.3	1	0	0.5	None	0.8	0.4	0	0.3	None	2.8	1.5	0	1.1	None	2	0.7	0
1624755_a_at	Up	1430.1	34.7	4	3	Up	1344.4	39.9	4	2.9	Up	1054.2	18	4	2.2	Up	839.3	22.6	4	1.8	Up	775.9	14.4	4	1.7	Down	382.8	22.4	4	0.8	None	468.4	6.1	4	1	Down	153.7	8.5	4	0.3	Up	1304.2	10	4	2.8	None	492.5	8.7	4
1624756_at	Down	118.1	5.5	4	0.7	Up	413.3	22.9	4	2.5	Up	1059.5	30.3	4	6.5	Up	364.4	25.9	4	2.2	Up	834.6	13.3	4	5.1	Up	293.9	35.1	4	1.8	Down	99.1	1.2	4	0.6	Down	63.7	3	4	0.4	Down	80.3	8.5	4	0.5	Up	584.3	32.6	4
1624757_at	Down	5.4	1.5	1	0.1	Down	3.5	1	0	0.1	Down	3	1.4	0	0	Down	8	1.3	1	0.1	Down	4.1	1.4	1	0.1	Down	5.1	0.8	1	0.1	Down	3.4	0.7	1	0	Up	825.4	20.2	4	12	Down	4.6	2.3	0	0.1	Down	3.8	0.8	0
1624758_at	Down	4.5	0.7	0	0.6	None	4	1.7	0	0.5	Down	4.3	1	0	0.5	None	6.8	0.3	0	0.8	Down	2.3	0.8	0	0.3	Down	3.3	0.5	0	0.4	None	5.6	1.9	0	0.7	Up	70.6	1.4	4	8.8	Down	2.6	1.3	0	0.3	None	4.4	1.5	0
1624759_s_at	None	6.4	0.6	4	0.5	None	6.3	0.7	3	0.5	None	13.2	2.8	3	1	None	11.8	1.1	4	0.9	Up	28	3.3	4	2.1	Down	8.9	1.4	3	0.7	Down	2.3	0.9	1	0.2	Down	4.6	0.4	2	0.3	None	9.9	3	1	0.7	Down	4.2	1.2	1
1624760_at	Down	9.9	0.9	4	0.1	Up	461.1	14.4	4	3.3	Up	3324.7	101.5	4	23.6	Up	271.4	7.6	4	1.9	Up	1081.7	28.8	4	7.7	Up	599.1	42.7	4	4.3	Down	18.8	1.6	4	0.1	Down	33.6	1.5	4	0.2	Up	319.5	9.3	4	2.3	Up	738.7	17.7	4
1624761_at	Up	17.4	1.6	3	4.8	None	3	1.4	0	0.8	None	4	0.6	0	1.1	None	2.4	0.7	0	0.7	None	1.4	0.1	0	0.4	Down	0.8	0.2	0	0.2	None	0.9	0.3	0	0.2	None	2.1	0.9	0	0.6	None	0.9	0.2	0	0.3	None	2.6	1.4	0
1624762_at	Down	4.8	2.2	0	0.3	None	6.5	2.5	0	0.5	None	6.3	1.7	0	0.4	None	10.6	3.9	0	0.7	None	18.9	1.9	0	1.3	Up	17.1	0.6	0	1.2	None	10.8	2.4	0	0.8	Down	2.9	0.9	0	0.2	None	10.4	1.7	0	0.7	None	7.5	1.6	0
1624763_at	Down	9.8	1.2	4	0.1	Down	35.2	3.1	4	0.2	Down	21.9	1.8	4	0.1	Up	1229.8	26.8	4	7.8	Up	299.1	13.4	4	1.9	Down	73.4	8.4	4	0.5	None	178	7.9	4	1.1	Down	10.3	1.7	3	0.1	None	161.5	10.4	4	1	Up	237.7	18.9	4
1624764_a_at	None	1	0.3	0	0.4	None	1.1	0.6	0	0.5	None	1.4	0.7	0	0.6	None	3.2	1.7	0	1.3	None	2	1.1	0	0.8	None	3.2	0.5	0	1.3	None	1.5	0.8	0	0.6	None	3.2	1	0	1.3	None	2.2	0.7	0	0.9	None	0.9	0.2	0
1624765_at	None	200.5	5.6	4	1.1	None	141.8	11.2	4	0.8	Down	128.7	9.2	4	0.7	None	143.6	1.3	4	0.8	None	193.4	5.4	4	1.1	Down	130.1	4.9	4	0.7	Up	228	5	4	1.3	None	142.9	2.5	4	0.8	Down	102.5	3.9	4	0.6	None	219.4	11.7	4
1624766_s_at	Up	409.5	9.7	4	1.4	Down	219.3	12.5	4	0.8	Up	381.7	14.1	4	1.3	Down	140.7	2.2	4	0.5	Down	242.8	10.7	4	0.8	Down	88.5	6.8	4	0.3	Up	616	11.3	4	2.1	Down	62.2	1.9	4	0.2	None	380.6	35.1	4	1.3	Down	191.7	6.7	4
1624767_at	None	5.1	0.8	2	0.6	None	10.8	0.9	4	1.2	None	9.1	1	1	1	Up	14.7	1.2	2	1.7	None	10.2	2.1	2	1.2	Up	10.6	0.7	1	1.2	None	6	0.7	2	0.7	None	4.7	0.9	1	0.5	None	12.6	4	0	1.4	Up	14.9	1	4
1624768_at	Down	3	0.9	0	0	Down	2.9	1	0	0	Down	3.7	0.8	0	0	Down	2.8	1.4	0	0	Down	4	1.4	0	0	Down	4.9	0.9	0	0	Down	2.9	1	0	0	Up	1824.1	45.5	4	10	Down	4.8	1.5	0	0	Down	3.7	2.4	0
1624769_s_at	Up	29.4	3.6	4	6.8	None	6.8	2.9	2	1.6	Up	20.1	1.5	4	4.6	None	3.2	1.3	0	0.7	Up	15.8	1.4	4	3.7	Up	7.8	0.8	1	1.8	None	2.5	0.8	0	0.6	None	5.2	1.4	1	1.2	Up	13	1.8	2	3	Up	11.4	1.3	4
1624770_at	Down	2.4	0.7	0	0.2	Down	1.1	0.1	0	0.1	Down	5.7	1.4	0	0.4	Up	183.4	5.8	4	12.7	Down	2.5	0.7	0	0.2	Down	6.3	0.8	0	0.4	Down	2.9	0.8	0	0.2	Down	2.8	0.7	0	0.2	None	10.7	2.4	0	0.7	Down	4.1	1.4	0
1624771_at	Up	9	0.9	2	2.3	None	3.7	1.4	0	0.9	None	3.3	0.4	0	0.8	None	6.4	0.8	0	1.6	None	4.5	0.4	1	1.2	None	2.9	0.7	0	0.7	None	3.9	1.1	0	1	None	3	0.7	1	0.8	Up	10.4	1.3	1	2.6	None	3.8	1.1	0
1624772_at	Up	1077.8	35.9	4	27.3	Up	317.1	37.3	4	8	Down	6.6	1	2	0.2	Down	3	1.6	0	0.1	Down	25.7	1	4	0.7	Down	4.1	0.5	0	0.1	Down	1.1	0.4	0	0	Down	2.1	0.8	1	0.1	Down	2.6	1.4	0	0.1	Down	1.1	0.4	0
1624773_at	None	2.6	0.3	0	1.3	None	2.9	1.1	1	1.4	None	2.3	0.7	0	1.2	None	1.9	1.1	0	1	None	2.7	0.9	0	1.4	None	2.2	0.5	0	1.1	None	2.5	1	0	1.3	None	6.4	2.1	3	3.2	None	2.4	1.1	0	1.2	None	2.2	0.7	0
1624774_a_at	Up	193.1	3.3	4	3.8	Up	114.6	5.9	4	2.2	Up	81.5	2.5	4	1.6	Down	35	3.1	4	0.7	Up	79.3	4.3	4	1.5	Up	813.4	30.6	4	15.8	Down	19.3	1.4	4	0.4	Down	20.2	1.1	4	0.4	Down	38.9	3.9	4	0.8	Up	102.6	7.4	4
1624775_at	None	138.8	2.3	4	1.1	Down	72.7	5.6	4	0.6	None	124.4	7.6	4	1	Down	66.9	3.8	4	0.5	Down	80.2	2	4	0.6	Down	56.1	2.8	4	0.5	Up	186.4	2.8	4	1.5	Down	87.3	4.4	4	0.7	Down	56.6	3.6	4	0.5	Down	45.9	4.7	4
1624776_a_at	None	862.4	11.6	4	0.9	None	929.8	41.5	4	1	None	818.4	43.9	4	0.9	Up	1012.9	17.3	4	1.1	Up	1488.4	37.7	4	1.6	Up	1194.6	30.3	4	1.3	Down	736.7	7.3	4	0.8	Down	382.5	1.6	4	0.4	Down	506.6	10	4	0.5	Down	641.3	53.6	4
1624777_at	Down	1.1	0.5	0	0	Down	1.1	0.5	0	0	Down	2.6	0.9	0	0.1	Down	3.8	1.1	0	0.1	Down	2.3	1.1	0	0.1	Down	1.8	0.3	0	0.1	Down	2.8	1	0	0.1	Down	3	1.5	0	0.1	Up	2563.3	90.1	4	97.4	Down	3.7	0.5	0
1624778_at	None	186.9	12.2	4	1.1	Down	84.2	2	4	0.5	Down	79.5	3.9	4	0.5	Down	84.4	4.5	4	0.5	Down	71.3	2.6	4	0.4	Down	99.3	4.9	4	0.6	Up	345.3	8.9	4	2	None	214.3	11.4	4	1.2	None	102.4	3.6	4	0.6	None	118.1	9.3	4
1624779_at	Down	88.3	1.8	4	0.4	Down	64.6	4	4	0.3	Down	71.9	4.8	4	0.3	Down	64.9	5.5	4	0.3	Down	48.8	2.4	4	0.2	Down	62.3	10.1	4	0.3	Up	391.6	4.8	4	1.7	Down	53.6	4.1	4	0.2	Down	143	6.7	4	0.6	Down	30.2	1.9	4
1624780_at	Up	130.1	4.6	4	1.6	Down	26.3	3.3	4	0.3	Down	34.4	3.1	4	0.4	Down	40.3	5.2	4	0.5	Down	41.5	1.6	4	0.5	Down	31.2	2	4	0.4	Up	358.3	4.2	4	4.5	Down	7.9	1.7	2	0.1	Down	22	2.8	3	0.3	Down	33.2	3	4
1624781_at	None	1.5	0.8	0	0.4	None	1.3	0.5	0	0.4	None	4.6	1.1	0	1.3	None	6.1	2.5	1	1.8	None	4.4	1.1	1	1.3	None	3.1	0.5	0	0.9	None	5.1	0.4	0	1.5	None	1.2	0.4	0	0.3	None	7.1	3.5	1	2.1	None	5.4	0.7	2
1624782_a_at	Down	533.4	16.7	4	0.6	None	1083.1	73.8	4	1.2	Down	769.1	8.5	4	0.9	Down	707.7	10.4	4	0.8	None	850.6	14.6	4	0.9	Up	1410.7	49.2	4	1.6	Up	1161.2	18.3	4	1.3	Down	406	8.4	4	0.5	Down	711.4	13.5	4	0.8	Up	1007.9	29	4
1624783_at	None	2.8	0.9	0	1	None	2.1	0.9	0	0.7	None	2.6	1.1	0	0.9	None	1.2	0.2	0	0.4	None	0.9	0.2	0	0.3	None	2.4	0.7	0	0.8	None	1.9	0.7	0	0.7	None	1	0.3	0	0.4	None	7.5	2	0	2.6	None	2.1	1.2	0
1624784_at	None	5.7	1.3	1	1.4	None	4.3	1.6	0	1.1	None	4.3	1.6	0	1.1	None	7.4	0.6	1	1.8	None	3.9	1.1	0	1	Down	3	0.4	0	0.7	None	1.7	0.8	0	0.4	None	2.9	0.3	0	0.7	None	2.7	0.7	0	0.7	None	7.4	2	2
1624785_at	None	2	0.4	0	0.9	None	3.7	1.5	0	1.7	Up	8.2	1.7	1	3.7	None	3.4	0.8	0	1.6	Up	6.8	0.9	1	3.1	None	2.1	0.4	0	1	None	2.6	0.6	0	1.2	None	1.5	0.5	0	0.7	None	1.9	0.4	0	0.9	None	1	0.6	0
1624786_at	None	4.8	0.8	0	0.5	None	6.5	1.6	0	0.6	None	3.2	0.5	0	0.3	None	5.5	2.8	0	0.5	None	4.3	0.6	0	0.4	Down	5.2	0.8	0	0.5	None	6.5	0.9	0	0.6	Down	1.6	0.1	0	0.2	None	12.1	2.7	0	1.2	None	3.2	0.7	0
1624787_s_at	None	7.3	0.6	3	1.4	Up	18.9	1	4	3.5	None	1.5	0.6	0	0.3	None	9.8	1.2	2	1.8	None	11.6	1.3	3	2.2	Down	3.7	0.6	0	0.7	None	2.8	0.8	0	0.5	None	6.9	1	4	1.3	None	49.8	16.5	4	9.3	None	6.2	0.6	1
1624788_at	Down	31.7	1.5	4	0.3	Down	35.7	2.5	4	0.4	Down	63.7	4	4	0.6	Down	58.5	2	4	0.6	Down	60.9	3.8	4	0.6	Down	41.7	2.7	4	0.4	Up	220.2	9.9	4	2.2	Down	25.7	3.1	4	0.3	Down	64	3.2	4	0.6	Down	70.2	1.3	4
1624789_at	None	4.6	1.6	0	1.1	None	6.6	1.5	0	1.6	None	2.7	1	0	0.6	None	3.7	1.7	0	0.9	None	5.1	2.5	0	1.2	Up	5.8	0.7	0	1.4	None	3	0.7	0	0.7	None	6.6	0.7	0	1.6	None	6.7	1.9	0	1.6	None	5.9	2.7	0
1624790_at	Up	62.2	7.1	4	13.1	None	4.9	1.5	1	1	None	4.3	2.2	0	0.9	None	0.8	0.2	0	0.2	None	0.7	0.1	0	0.1	Down	1.3	0.2	0	0.3	None	1.2	0.6	0	0.3	None	2.1	0.9	0	0.4	None	3.5	2.2	0	0.7	None	2.8	1	1
1624791_at	None	3	1.5	0	1.3	None	1.2	0.5	0	0.5	None	3.1	1.7	0	1.3	None	4.4	2.9	0	1.9	None	1.1	0.4	0	0.5	None	1.9	0.4	0	0.8	None	3	0.9	0	1.3	None	3.4	1	0	1.4	None	5.6	1.3	0	2.4	None	1.3	0.2	0
1624792_at	None	3575.2	105.3	4	0.8	None	5068.3	183.5	4	1.1	Up	6677.8	406.1	4	1.5	Up	5889	194.5	4	1.3	Up	5408.9	140.3	4	1.2	Up	5344.3	135.9	4	1.2	None	3682.8	70.7	4	0.8	Down	1388.2	15.4	4	0.3	Up	10050.1	299.8	4	2.3	Up	5759.3	53.2	4
1624793_at	None	1.8	0	0	0.3	None	1.4	0.1	0	0.3	None	2.4	1.5	0	0.4	Up	119.5	12.1	4	22.3	None	4.3	1.9	0	0.8	Down	3.5	0.5	0	0.7	None	1.2	0.2	0	0.2	None	9	1.5	0	1.7	None	2.5	0.3	0	0.5	None	5.1	2.9	0
1624794_at	Down	3.5	1	0	0	Down	6	0.6	0	0.1	Down	9.4	0.9	2	0.1	Down	16.5	2.5	3	0.2	Down	6.9	2.1	0	0.1	Down	8.7	0.7	2	0.1	Down	2	0.8	0	0	Up	900.7	41.8	4	11.1	Down	10.7	1.9	2	0.1	Down	4.5	0.6	0
1624795_at	Up	108.1	4.8	4	1.2	None	98.4	4.7	4	1.1	Up	342.5	3.9	4	3.9	Down	53.5	1.3	4	0.6	Up	232.4	8.3	4	2.6	None	97.7	5.7	4	1.1	Up	117.5	3.4	4	1.3	None	82.9	3.9	4	0.9	Up	114.6	4.7	4	1.3	Up	179.6	5.8	4
1624796_at	None	2.9	0.7	0	0.4	None	5.4	1.4	0	0.7	None	4.8	1.8	0	0.6	Up	38.9	0.9	3	5	Up	24.6	3.7	3	3.2	Up	10.7	1.5	0	1.4	None	1.8	0.4	0	0.2	None	6.5	1	0	0.8	None	5.5	1.9	0	0.7	None	11.4	1.8	0
1624797_at	Down	20.8	0.7	0	0.3	Down	28.8	1.6	1	0.5	Up	78.4	1.7	4	1.3	Up	125.1	5	4	2	Up	75.6	3.2	3	1.2	Up	243.8	53.4	3	3.9	Down	56.2	1.6	3	0.9	Up	71	1.6	4	1.1	Up	591	14.9	4	9.5	Up	109.1	10.4	3
1624798_s_at	Up	158.6	8.2	4	3	None	69.9	10.1	4	1.3	Up	209.1	5.6	4	4	Up	118	4.4	4	2.2	Up	176.4	11.2	4	3.4	Up	69.5	1.9	4	1.3	None	31.8	1.7	4	0.6	Down	20.8	3.5	4	0.4	Up	161.6	13.7	4	3.1	Up	219.4	19.9	4
1624799_at	None	4.6	1.1	0	5.8	None	5.8	2.7	0	7.2	None	1.3	0.1	0	1.6	None	1.4	0.2	0	1.7	Up	2.4	0.3	0	3	Up	2	0.3	0	2.5	None	1.5	0.3	0	1.9	None	0.6	0.1	0	0.8	None	6.7	3.5	0	8.4	None	1.4	0.4	0
1624800_at	Down	20	0.7	4	0.2	None	98.1	2.6	4	0.8	None	126.4	3.7	4	1	None	89.5	10.1	4	0.7	Up	466	20.1	4	3.7	Up	219	17.4	4	1.8	Up	210.2	7.6	4	1.7	Down	14.3	0.4	4	0.1	None	159.9	13.1	4	1.3	None	89.9	10	4
1624801_at	Down	0.5	0.1	0	0	Down	1.2	0.6	0	0	Down	1.3	0.5	0	0.1	Down	2.3	0.9	0	0.1	Down	1.7	1	0	0.1	Down	1.9	0.4	0	0.1	Down	0.4	0	0	0	Up	329.8	13.8	4	13.3	Down	2.5	1.3	0	0.1	Down	2.6	1.1	0
1624802_at	Down	3.4	0.1	0	0.2	Down	8.5	1	4	0.4	Up	34.1	2.3	4	1.7	None	14	3.9	4	0.7	Up	101.3	12.9	4	5	Down	3.7	1.1	0	0.2	Down	6.3	0.7	3	0.3	Down	5.9	1.1	4	0.3	Down	5.1	2.2	0	0.3	Down	6.2	1.2	2
1624803_at	Up	32.7	2.5	4	5.3	None	9.8	2.4	3	1.6	Up	52.5	9.1	4	8.5	None	4.8	1.7	0	0.8	Up	14	1	4	2.3	Down	3	0.1	0	0.5	Down	0.6	0.2	0	0.1	Up	10.5	0.8	4	1.7	None	8	1.7	1	1.3	None	2.3	1.1	0
1624804_at	None	4.4	0.6	1	1.7	None	2.7	1.2	0	1.1	None	3.5	0.9	0	1.4	None	4.6	1.9	0	1.8	None	2	0.8	0	0.8	Up	4.5	0.7	0	1.8	None	3.4	0.8	0	1.3	None	0.6	0.1	0	0.2	None	4.7	2.5	0	1.9	None	4.5	0.4	0
1624805_at	None	5.7	0.9	0	0	None	3	1.4	0	0	None	5.4	1.7	0	0	Up	1383	135.4	4	10.6	None	2	0.6	0	0	Down	5.8	0.2	0	0	None	2.7	0.6	0	0	None	2.2	0.7	0	0	None	1.2	0.2	0	0	None	5.1	2.3	1
1624806_at	Down	3.6	1.4	0	0	Down	9.7	1.6	0	0	Down	9.3	1.3	0	0	Down	1.7	0.3	0	0	Down	5.8	2.8	0	0	Down	3.5	2.1	0	0	Up	899.1	98.5	4	2.1	Down	0.6	0.1	0	0	Down	1.5	0.3	0	0	Down	1.1	0.5	0
1624807_at	Up	695.5	35.4	4	12.4	Up	196.7	8.3	4	3.5	Up	129.7	6.3	4	2.3	Up	125.8	7	4	2.2	Up	292.6	13.1	4	5.2	Up	71.2	3.3	4	1.3	Down	24.3	2.9	4	0.4	Down	25.1	1.7	4	0.4	None	60.6	1.3	4	1.1	Up	78.4	3	4
1624808_at	Down	0.5	0.2	0	0	Down	3.6	1.1	0	0	Down	5.9	1	0	0	Down	2.5	1.2	0	0	Down	3.7	1.2	0	0	Down	4	0.4	0	0	Down	1.4	0.6	0	0	Down	2.1	1.5	0	0	Down	8.7	4.6	0	0	Down	1.6	0.4	0
1624809_s_at	None	1.5	0.3	0	0.2	None	3.2	1.6	0	0.5	None	5.2	2.2	0	0.8	Down	1.3	0.2	0	0.2	None	2.6	1.8	0	0.4	Down	1.9	0.5	0	0.3	Down	0.7	0.1	0	0.1	Up	80.8	4.9	4	13	None	4.3	0.5	0	0.7	Down	1.4	0.5	0
1624810_at	None	3.7	0.4	0	0	None	1.2	0.3	0	0	None	3.7	0.9	0	0	None	4.7	1	0	0	None	3.1	0.8	0	0	Down	2.5	1.4	0	0	Up	237.7	32.1	4	2.5	None	13	3.7	2	0.1	None	3.3	2.1	0	0	None	2.3	0.7	0
1624811_at	Up	16.3	1.5	3	18.6	None	3.1	1.4	0	3.5	Up	3.9	0.9	0	4.5	None	1.5	0.6	0	1.7	None	1	0.1	0	1.1	Up	2.2	0.5	0	2.5	None	1.6	0.8	0	1.8	None	1.3	0.5	0	1.4	None	6.3	2.1	0	7.2	None	2	0.4	0
1624812_at	None	140.8	4.6	4	0.9	Down	110.1	4.9	4	0.7	Up	194.9	4.3	4	1.3	Down	113.2	10.4	4	0.7	None	134.9	5.4	4	0.9	Down	103.4	7.7	4	0.7	Up	200.4	2.5	4	1.3	Up	205.6	5.4	4	1.4	Down	118.1	1.9	4	0.8	None	160.6	3.5	4
1624813_s_at	Down	2.9	0.6	0	0.1	Down	2.4	1	0	0.1	Down	6	1.6	0	0.1	Down	7.2	1.8	0	0.2	Down	5.5	2	0	0.1	Down	3.1	0.2	0	0.1	Up	101.5	2.9	4	2.4	Down	26.1	2.5	4	0.6	Down	2.7	0.9	0	0.1	Down	17	2.2	0
1624814_at	None	9.3	1	2	1.1	None	9.8	1.1	1	1.1	None	8.2	3.5	0	1	None	11.2	2	0	1.3	None	7.7	2.8	0	0.9	Down	5.4	0.3	0	0.6	None	7.3	1.2	1	0.8	Up	14.9	0.9	4	1.7	Down	2.6	1.3	0	0.3	None	12.6	2.7	0
1624815_at	Down	65.6	3.7	4	0.4	Down	51	2.6	4	0.3	Down	46.9	4.7	4	0.3	Down	48.2	4.1	4	0.3	Down	52.2	3.1	4	0.3	Down	51.6	7.1	4	0.3	Up	404.7	14.6	4	2.4	Down	107.4	7.3	4	0.6	Down	109.7	5.7	4	0.6	Down	36	2.7	4
1624816_at	None	2	0.7	0	1.5	None	2	0.3	0	1.5	None	9.4	3	0	6.8	Up	14.5	2.4	0	10.5	None	8.3	2.4	0	6	Up	4.3	1	0	3.1	None	1.9	0.6	0	1.4	None	4.3	1.2	0	3.1	None	6.5	3.5	0	4.7	None	15	4.4	1
1624817_at	None	2.4	1.3	0	0.6	None	2.5	1.1	0	0.6	None	1.1	0.3	0	0.3	None	1.5	0.3	0	0.3	None	3.6	1.6	0	0.8	Up	281.5	13.7	4	64.4	Down	0.6	0.1	0	0.1	None	2	0.9	0	0.5	None	2.4	0.8	0	0.6	Up	786.6	23.5	4
1624818_s_at	Down	288.3	3.7	4	0.8	None	404.9	25.6	4	1.1	Down	228.4	11.8	4	0.6	Up	806.8	17.9	4	2.3	Up	449.9	5.8	4	1.3	Up	627.6	29.5	4	1.8	None	381.2	6.3	4	1.1	Down	81.1	4.8	4	0.2	Up	684.6	21.5	4	1.9	Up	4821.4	110.3	4
1624819_s_at	Up	265.2	9.1	4	5	Up	317.3	31	4	6	None	43	7	4	0.8	None	34.6	0.8	4	0.6	Up	188.9	11	4	3.5	Up	78.8	4.6	4	1.5	None	17.2	1.9	4	0.3	None	62.2	5.1	4	1.2	Up	148.5	4	4	2.8	None	26.4	3.1	4
1624820_at	Down	1.7	0.7	0	0.2	None	8.2	2	0	0.8	Down	1.3	0.4	0	0.1	Down	1.4	0.1	0	0.1	Down	1.7	0.4	0	0.2	Down	5.4	0.5	0	0.5	Down	1.6	0.5	0	0.2	Up	84.6	8.6	4	8.4	None	8	3.5	0	0.8	None	7.2	0.9	0
1624821_at	Down	25.4	1.4	4	0.2	Up	560.6	36.1	4	5.5	Up	299.7	11.5	4	2.9	Down	4	0.8	0	0	Up	162.2	5.1	4	1.6	Down	10.4	1.5	1	0.1	Down	3	0.7	0	0	Down	6	0.9	1	0.1	Down	6.4	3.3	0	0.1	Down	6.8	1.9	1
1624822_at	None	4.4	1.5	0	2.8	None	1.4	0.6	0	0.9	None	5.3	2.2	0	3.4	None	3.2	0.7	0	2	None	2.8	1.6	0	1.8	None	2.5	0.6	0	1.6	None	2	0.9	0	1.3	None	4.9	1.7	1	3.2	None	3.1	1.8	0	2	None	2.7	1.2	0
1624823_at	Down	0.7	0.1	0	0.1	None	2.6	1.1	0	0.4	None	3.8	1.9	0	0.6	Down	0.9	0.2	0	0.2	None	2.5	1.5	0	0.4	Down	3.7	0.5	0	0.6	Down	1.1	0.3	0	0.2	None	6.3	0.3	4	1.1	None	5.5	0.8	0	0.9	None	4.8	1.4	0
1624824_at	Down	10.1	0.6	4	0	Down	53.2	41.3	3	0	Down	34.1	12	4	0	Up	6817.2	107.5	4	2.7	Down	27.6	1.4	4	0	Down	11.9	1.7	0	0	Down	9.4	1.2	1	0	Down	16.9	7	3	0	Down	20.2	1.1	1	0	Down	12.1	1.9	1
1624825_s_at	None	2.7	0.7	0	1.6	None	2.9	0.6	0	1.7	None	0.8	0.1	0	0.5	None	1.1	0.3	0	0.6	None	1.4	0.7	0	0.8	Down	0.9	0.2	0	0.5	None	1.8	0.7	0	1.1	None	0.6	0.1	0	0.3	None	1.7	1	0	1	None	0.6	0.1	0
1624826_at	Up	391.4	6.6	4	1.9	Up	326.3	15.2	4	1.6	Up	268.2	8.9	4	1.3	Up	317.8	2.8	4	1.5	Up	288.4	9.3	4	1.4	None	205.5	6.6	4	1	Up	251.5	5	4	1.2	Up	315	13	4	1.5	Up	429.5	25.1	4	2.1	Up	249.7	4.8	4
1624827_at	None	0.7	0.2	0	0.2	None	1	0.1	0	0.3	None	1	0.2	0	0.3	Down	0.7	0.2	0	0.2	None	0.9	0.2	0	0.3	Down	1.1	0.1	0	0.3	Down	0.7	0.2	0	0.2	Up	104.8	4.9	4	30.2	None	2.7	0.7	0	0.8	None	0.7	0.2	0
1624828_at	None	0.7	0.1	0	0.2	None	1.8	0.7	0	0.5	None	7.5	2.2	0	1.9	None	3.3	1.7	0	0.8	None	4.8	1	0	1.2	None	3.9	0.5	0	1	None	2	0.8	0	0.5	Up	11.5	1	2	2.9	None	5.6	2.7	0	1.4	None	4.6	1.5	0
1624829_at	None	1.6	0.4	0	0.2	Up	17.6	0.5	4	2.8	None	5.5	2.6	0	0.9	None	2.8	0.8	0	0.4	None	3	0.9	0	0.5	Down	4.9	0.5	0	0.8	None	1.9	1.1	0	0.3	None	0.8	0.1	0	0.1	Up	475.5	31.7	4	74.9	None	5.3	1.3	0
1624830_at	Down	220.3	4.4	4	0.2	Down	217.8	18.2	4	0.2	Down	11	1.2	2	0	Down	22.9	2.8	4	0	Down	22.1	5.4	4	0	Down	13.5	0.6	3	0	Down	5.5	0.9	3	0	Down	11.5	0.6	4	0	Down	16.2	1.9	4	0	Down	9.9	0.8	3
1624831_at	Up	246.4	12.4	4	1.8	None	157.8	9	4	1.2	None	145.1	9.6	4	1.1	Down	93.3	2.7	4	0.7	Down	92.3	4.5	4	0.7	Down	53.2	3.3	4	0.4	Up	203.9	5.2	4	1.5	Up	383.7	10.9	4	2.8	Up	463.8	28.6	4	3.4	Down	107.7	3	4
1624832_s_at	None	1.7	0.5	0	0.4	None	0.6	0.2	0	0.2	None	6.8	1.7	0	1.8	None	7.5	2	0	2	None	3.6	2.3	0	0.9	Down	2.4	0.4	0	0.6	None	0.8	0.2	0	0.2	None	2	0.9	0	0.5	None	5.2	1	0	1.4	None	2.8	0.4	0
1624833_a_at	Up	687.2	16.5	4	40.4	Up	104.6	5.2	4	6.2	Down	2.6	1	0	0.2	Down	3.1	1.4	0	0.2	Down	2.2	1.5	0	0.1	Down	1.3	0.3	0	0.1	Down	1.1	0.5	0	0.1	Down	0.5	0.2	0	0	Down	1.2	0.2	0	0.1	Down	1.1	0.4	0
1624834_at	Up	325.4	5.7	4	33	Up	88.5	5.4	4	9	Down	1.6	0.7	0	0.2	Down	3.9	0.8	1	0.4	Down	1.8	0.7	0	0.2	Down	2	0.4	0	0.2	Down	0.8	0.5	0	0.1	Down	1.5	0.4	0	0.1	None	4.5	2	0	0.5	Down	1.9	0.7	0
1624835_at	Down	5.3	1	0	0	Down	2.3	0.6	0	0	Down	7.4	1.1	0	0	Down	9.6	1.3	0	0.1	Down	1.9	1	0	0	Down	4.6	0.8	0	0	Down	4.8	0.9	0	0	Up	1756.1	38.1	4	11.6	Down	3.5	1.4	0	0	Down	3	1.4	0
1624836_at	Down	18.4	1.1	4	0.2	Up	293.2	16.6	4	3.7	Down	14.4	1.6	3	0.2	Down	9.8	1.7	2	0.1	Down	41.5	3.4	4	0.5	Down	20.9	3.4	3	0.3	Down	2	0.5	0	0	Down	1.3	0.7	0	0	Down	5.5	2.4	0	0.1	Down	20.9	1.4	4
1624837_at	Up	159.7	4.7	4	1.6	Up	136.1	6.7	4	1.3	None	99.1	3.4	4	1	None	121.7	1.3	4	1.2	Up	160.1	3.6	4	1.6	Up	121.4	3.4	4	1.2	Up	148.9	4.3	4	1.5	Down	70.3	6.6	4	0.7	Up	161	4.1	4	1.6	None	124.9	5.7	4
1624838_a_at	Up	997.3	47.6	4	30.7	Up	310.9	26.2	4	9.6	Down	2.5	1.2	0	0.1	Down	7.4	0.8	2	0.2	Down	0.8	0.4	0	0	Down	2.7	0.2	0	0.1	Down	0.6	0.2	0	0	Down	0.2	0	0	0	None	35.1	2.9	4	1.1	Down	1.8	0.9	0
1624839_at	Down	87.1	4.5	4	0.2	None	585.4	45.8	4	1.1	Up	2213.5	56	4	4.1	Up	1261.1	50.7	4	2.3	Up	1735.9	96.8	4	3.2	Up	2472.2	528.6	4	4.6	Down	126.3	6.8	4	0.2	Down	94.2	3.2	4	0.2	Up	1200.6	41.4	4	2.2	Up	1148.1	27.7	4
1624840_at	Down	4.6	1.1	2	0	Down	2.8	1.4	0	0	Down	7.6	1.5	1	0	Down	2.1	1.2	0	0	Down	5	1.6	0	0	Down	4.5	0.2	0	0	Down	3.7	1.2	1	0	Down	16.3	7.8	2	0.1	Up	7857.5	136.4	4	46.5	Down	5	1.5	1
1624841_s_at	Up	907.9	2.3	4	1.6	Up	1325.2	48.9	4	2.4	Up	743.7	23.6	4	1.3	Up	1297.9	39.5	4	2.3	Up	756.3	27.6	4	1.4	Up	670.5	38.8	4	1.2	Down	216.4	3.5	4	0.4	None	592.6	20	4	1.1	Up	4293.8	130.8	4	7.7	Up	991.5	42.3	4
1624842_at	None	7.6	2	1	1	None	10.4	2	1	1.3	None	9.2	0.6	2	1.2	Down	0.7	0.3	0	0.1	None	4.7	2.1	0	0.6	Down	2.2	0.5	0	0.3	None	12.8	1.8	4	1.7	Up	20	2.2	4	2.6	None	3.4	1.1	0	0.4	Down	3.3	1.1	0
1624843_at	None	6.4	1.1	1	1.6	None	4.3	1.4	0	1	None	7.3	1.4	0	1.8	None	2.1	0.3	0	0.5	None	3.1	1	0	0.7	None	6.3	1.5	0	1.5	None	4.2	1.4	0	1	None	4.5	1.3	0	1.1	None	3.8	1	0	0.9	None	6.1	1.1	0
1624844_x_at	None	2.2	0.9	0	1.9	None	1.8	0.7	0	1.6	None	7.9	2.4	0	6.9	Up	12	1.9	0	10.5	Up	4	0.9	0	3.4	Up	2.1	0.4	0	1.8	None	1.9	0.6	0	1.7	None	2.7	0.6	0	2.3	Up	18.2	2.7	0	15.8	None	4.6	2.6	0
1624845_a_at	None	38.4	4.6	4	1.6	None	30.4	9.2	4	1.3	Up	102.3	13.7	4	4.2	None	21.9	2.9	4	0.9	None	31.4	7.8	4	1.3	None	17.6	3.4	4	0.7	Up	75.5	4.7	4	3.1	Down	9.6	1.4	4	0.4	None	18.9	5.2	4	0.8	Up	50	6.1	4
1624846_at	Down	2	0.8	0	0.2	Down	1.2	0.5	0	0.1	Down	2.7	1.5	0	0.3	Down	1.8	0.8	0	0.2	Down	1.4	0.7	0	0.2	Down	3.5	0.3	0	0.4	Down	0.6	0.1	0	0.1	Up	112.2	2.1	4	12.4	Down	1.2	0.4	0	0.1	Up	417.7	57.3	4
1624847_at	None	320.2	14	4	1.1	None	242.3	11.6	4	0.8	Down	202.8	11.1	4	0.7	Down	182.5	4	4	0.6	Down	145.6	11	4	0.5	Down	100.8	2.9	4	0.3	Up	486.2	9	4	1.7	None	246.2	3.5	4	0.9	None	237.6	3.6	4	0.8	Down	172.4	8	4
1624848_at	None	67.1	3.5	4	1.1	Down	47.8	2	4	0.8	Down	48.6	1.3	4	0.8	Down	49.8	3.7	4	0.8	Down	45.3	2.4	4	0.7	Down	34.9	1.3	4	0.6	Up	150	1.9	4	2.4	Down	47.7	3.4	4	0.8	None	58.3	2.1	4	0.9	Down	44.3	0.6	4
1624849_at	Up	233	5.3	4	2.2	None	126.9	10.2	4	1.2	None	103.9	2.1	4	1	Down	69.9	4.8	4	0.6	Down	65.4	2.6	4	0.6	Down	14.4	1.2	1	0.1	Up	204.4	7.4	4	1.9	Down	28.1	1.3	4	0.3	Up	362.8	23.7	4	3.4	Down	47.8	1.9	4
1624850_at	Up	673.4	6.1	4	29.1	Up	181.2	1.5	4	7.8	Down	9	2.7	2	0.4	Down	5.2	1.9	0	0.2	Down	6.4	1.3	0	0.3	Down	5.5	0.8	0	0.2	Down	2.1	1.1	0	0.1	Down	10.3	0.7	4	0.4	Down	9.8	1.4	0	0.4	Down	6.5	0.4	1
1624851_at	Up	33	2.2	4	1.5	None	23.1	5.4	3	1	None	22.3	3.4	2	1	None	28.2	1.9	1	1.3	None	15.8	0.8	1	0.7	None	21.1	1.9	3	0.9	None	29.1	2.6	4	1.3	Down	6.1	1.2	0	0.3	Up	99.1	13.7	4	4.4	None	30.7	3.6	2
1624852_at	Up	78.7	2.1	4	16.5	Up	12.9	2.1	3	2.7	None	4.8	1	0	1	None	2.4	0.9	0	0.5	None	5.6	1.4	0	1.2	Up	5.8	0.5	0	1.2	None	1.3	0.7	0	0.3	Up	51.8	2.6	4	10.8	None	9.8	3.3	0	2	None	2.6	1.8	0
1624853_at	Down	16.5	1.9	0	0.1	Down	5.9	0.9	0	0	Down	7.5	2.1	1	0.1	Down	9	1.7	0	0.1	Down	3.2	1	0	0	Down	4.7	1.4	0	0	Down	2.7	1.4	0	0	Up	1196.7	28.6	4	10.1	Down	15.7	2.7	0	0.1	Down	6.3	1.7	0
1624854_s_at	Up	1579.5	49.4	4	11.2	Up	791.1	88.7	4	5.6	Up	231.6	6.9	4	1.6	Down	62.6	6.8	4	0.4	None	151.1	2.6	4	1.1	Down	66.4	2.1	4	0.5	Down	16.6	0.5	4	0.1	Down	6.8	0.9	3	0	Down	23.2	1.7	4	0.2	Down	102.1	1.8	4
1624855_at	Down	4.4	1.3	1	0	Down	5.5	2.3	2	0	Down	8.2	1.6	0	0	Down	3.9	0.7	0	0	Down	3.4	1.6	0	0	Down	7.9	2.5	0	0	Down	0.9	0.2	0	0	Up	3140.3	129.1	4	3.6	Down	6.4	2.1	0	0	Down	6	1.7	0
1624856_at	Down	6.6	0.9	2	0.2	Down	4.9	1.2	1	0.1	Down	7.2	1.5	3	0.2	Down	1.7	0.7	0	0	Down	2.9	1.1	0	0.1	Down	4.6	0.9	1	0.1	Up	167.6	0.7	4	3.8	Down	12.5	1.1	4	0.3	Down	6.9	2.7	1	0.2	Down	4.6	0.6	1
1624857_at	Up	178.4	25.7	4	3.3	Up	94.7	13	4	1.8	None	64.7	6.5	4	1.2	None	55.4	3.1	4	1	Up	71.8	4.7	4	1.3	Down	30.4	2.1	4	0.6	Up	91.3	8.4	4	1.7	None	44.7	5.9	4	0.8	None	47.5	4.3	4	0.9	Up	120.5	8	4
1624858_at	None	257.2	4.2	4	1.1	Down	154.3	4.4	4	0.6	Down	116.8	5.1	4	0.5	Down	103	1.3	4	0.4	Down	148.9	9.5	4	0.6	Down	157.9	2.6	4	0.6	Up	473.3	11.2	4	1.9	Up	510.3	14.9	4	2.1	Down	140.4	5.6	4	0.6	Down	123.8	3.2	4
1624859_at	Up	44.7	1.6	4	4.2	None	12.5	1.1	3	1.2	None	5.7	2.9	2	0.5	None	8.7	1.6	2	0.8	None	8.3	1.2	4	0.8	Down	4.2	0.2	0	0.4	None	3.1	0.9	1	0.3	None	14.3	1	4	1.4	None	9.2	0.9	1	0.9	None	3.9	0.9	0
1624860_at	Down	1.1	0.6	0	0	Down	2.1	0.9	0	0	Down	0.6	0.2	0	0	Down	0.5	0.1	0	0	Down	1.4	0.5	0	0	Down	0.8	0.1	0	0	Down	2	1.1	0	0	Up	923.1	14.3	4	12.1	Down	1.6	0.7	0	0	Down	2.4	1.3	0
1624861_at	Down	20.2	1.1	4	0.3	Down	39.5	2.6	4	0.5	Up	96.6	2.3	4	1.2	Down	52	2.8	4	0.7	None	85.5	5.8	4	1.1	Up	91.8	6.2	4	1.2	Up	165.1	8.5	4	2.1	Down	11.9	1.6	4	0.2	None	74.8	4.5	4	1	Up	141.5	5.6	4
1624862_at	None	8.8	1.7	1	2.3	None	4.2	0.7	0	1.1	None	3.2	1.2	0	0.9	Up	12.7	1.6	0	3.4	Up	10.1	1.5	0	2.7	Up	6.8	0.6	0	1.8	None	2.6	0.6	0	0.7	None	2.8	1.2	0	0.7	None	8.7	1.9	1	2.3	None	6.9	2.5	1
1624863_a_at	None	138.7	3.3	4	1.1	None	114	4.4	4	0.9	Up	175.9	6.4	4	1.4	Down	83.8	3.5	4	0.7	None	129.7	2.3	4	1	Up	163.6	6.5	4	1.3	Down	64.5	1.9	4	0.5	Up	1018.6	30.5	4	8.2	None	152.5	12.7	4	1.2	Up	180.6	8.3	4
1624864_s_at	Up	384.3	15.2	4	7.1	Up	123	1.8	4	2.3	Up	66	1.7	4	1.2	None	46.7	3.1	4	0.9	None	58.4	2.2	4	1.1	None	57	1.6	4	1.1	Up	75.5	3.8	4	1.4	Down	29.7	2.2	4	0.6	None	62.5	5.9	4	1.2	Up	127.9	9.3	4
1624865_at	None	1.9	0.7	0	0.6	None	2.2	0.8	0	0.7	Up	8.2	1.1	1	2.7	Up	9.1	0.9	1	3	None	4.8	1	0	1.6	None	3.6	0.7	0	1.2	None	1.7	0.5	0	0.6	Up	10.2	1.2	4	3.3	None	6.2	1.9	0	2	None	5.7	2	1
1624866_at	Up	15.4	2.8	4	6.1	None	5	3.5	1	2	Up	7.6	1.1	0	3	None	3.9	1.4	0	1.5	Up	8.1	1	1	3.2	None	2.7	0.5	0	1.1	None	3.2	1.7	0	1.3	None	3.2	0.9	0	1.3	None	10.8	2.7	0	4.3	None	6	1.2	0
1624867_at	None	10.5	3.3	1	1.9	None	2.6	1.2	0	0.5	None	10	1.8	0	1.8	None	3.1	0.7	0	0.6	None	6	2	0	1.1	Down	2.1	0.4	0	0.4	None	1.4	0.3	0	0.3	None	2	0.9	0	0.4	None	6.7	2.1	0	1.2	None	5.4	2.2	0
1624868_at	Up	9.1	0.9	4	2.2	None	6.5	2	3	1.6	None	3.8	1.2	0	0.9	None	2.8	1.4	0	0.7	None	3.2	0.7	1	0.8	Down	2.1	0.6	0	0.5	None	2.1	0.7	0	0.5	None	7.2	1.4	2	1.7	None	5.1	1.7	1	1.2	None	1.8	0.5	0
1624869_at	Down	2.1	1	0	0.1	Down	2.8	1.7	0	0.1	Down	3.4	1.5	0	0.2	Down	2.2	0.5	0	0.1	Down	2.4	0.6	0	0.1	Down	2.7	0.7	0	0.1	Down	1.5	0.6	0	0.1	Up	182.3	15.5	4	9.3	Down	1.3	0.1	0	0.1	Down	3.1	1.9	0
1624870_at	Down	0.8	0.4	0	0	Down	3	1.4	0	0.1	Down	3.1	1.1	0	0.1	Down	1.3	0.5	0	0	Down	3	1.5	0	0.1	Down	1.5	0.6	0	0	Down	0.8	0.2	0	0	Up	489.9	24	4	11.8	Down	4	2.1	0	0.1	Down	2.2	0.9	0
1624871_s_at	None	4.1	2.4	0	0.7	None	4.8	2	1	0.9	None	5.4	1.1	1	1	None	3.8	0.8	0	0.7	None	3.6	1.1	0	0.7	None	6.2	1.1	0	1.1	Down	1.8	0.8	0	0.3	Up	17.3	1.2	4	3.1	Up	45.2	3.4	4	8.2	None	7.9	0.4	0
1624872_at	None	0.6	0.2	0	0.4	None	2.5	1.9	0	1.6	None	2.7	0.6	0	1.8	None	1.4	0.3	0	0.9	None	1.5	0.4	0	1	None	2.2	0.5	0	1.4	None	0.9	0.4	0	0.5	Up	7.2	0.8	0	4.6	None	3.3	1.8	0	2.1	None	1.7	0.7	0
1624873_at	Down	187	23.7	4	0.5	None	331.4	8.3	4	0.9	None	278.1	8.7	4	0.7	Down	116.2	7.6	4	0.3	Down	54.4	1.5	4	0.1	Up	923.7	145.7	4	2.4	None	417.7	29.8	4	1.1	Down	21.4	3	4	0.1	None	485.2	34.4	4	1.3	Down	236.6	14.3	4
1624874_at	Down	4.7	1.4	0	0.3	Up	74	5.2	4	4.5	Down	4.2	0.6	1	0.3	None	13.7	1.2	3	0.8	Down	6.1	1	1	0.4	Down	10.3	1.3	2	0.6	Down	4.1	1.5	0	0.3	Down	3.6	0.8	0	0.2	Down	5.4	1.6	1	0.3	Down	7.7	1	0
1624875_at	None	1.4	0.2	0	0.8	None	3.4	1	0	2	None	2.6	1	0	1.5	None	1.8	0.1	0	1	None	1.6	0.4	0	0.9	Down	1.5	0.1	0	0.9	None	0.9	0.2	0	0.5	None	2	0.2	0	1.1	None	11.4	5.7	0	6.6	None	2	1	0
1624876_at	None	8.7	1.1	3	1.6	None	7.7	0.5	0	1.4	Up	32.3	7.8	4	5.9	None	3.7	0.9	0	0.7	Up	15.8	1.1	4	2.9	Down	2.8	0.6	0	0.5	None	7.5	1.2	3	1.4	None	2.5	0.5	0	0.5	None	7.5	2.4	0	1.4	None	8.1	1	3
1624877_at	Down	3.1	1	0	0	Up	1802.7	143.3	4	17.6	Down	2.6	1.7	0	0	Down	1.9	0.5	0	0	Down	2.4	0.8	0	0	Down	4.5	1.5	0	0	Down	1	0.3	0	0	Down	2	1	0	0	Down	3.4	2	0	0	Down	1.9	1.2	0
1624878_at	None	4.5	0.9	0	3.1	None	5	2.1	0	3.4	None	7.7	2.1	0	5.3	Up	6.8	1.2	0	4.7	Up	7	1	0	4.8	Up	4.9	0.8	0	3.3	None	4	0.8	1	2.7	Up	5.1	0.7	0	3.5	None	9.1	3.9	1	6.2	None	4.1	0.9	0
1624879_at	None	0.8	0.1	0	0.6	None	1.2	0.6	0	0.9	None	2.9	0.6	0	2.2	None	3.5	1.2	0	2.6	None	1.5	0.5	0	1.1	None	2.1	0.5	0	1.6	None	1.1	0.5	0	0.8	None	0.5	0.1	0	0.4	None	1.9	1	0	1.5	None	2.1	0.9	0
1624880_at	Down	4.6	1.5	0	0	Down	5.6	0.9	0	0	Down	6.5	1.1	0	0	Down	4	1.8	0	0	Down	6	1.9	0	0	Down	3.3	0.5	0	0	Down	2.6	1.2	0	0	Up	1970.6	68.4	4	8.4	Down	8.1	3.8	0	0	Down	5.1	2.1	0
1624881_at	Up	875.3	48	4	13.2	Up	211.1	19.7	4	3.2	Up	141.1	5.1	4	2.1	Up	83.2	3.3	4	1.3	Up	227.7	10.8	4	3.4	None	63	2.8	4	1	Down	29.9	1.1	4	0.5	Down	23.5	0.9	4	0.4	Up	177.7	5.4	4	2.7	None	74.9	1.7	4
1624882_at	Down	2.7	0.7	1	0.2	Down	2.3	0.6	0	0.1	Down	4.3	1.6	0	0.2	Down	3.8	1.1	0	0.2	Down	1.9	0.5	0	0.1	Down	3.3	0.2	0	0.2	Up	80.4	10.3	4	4.5	Down	3.1	0.4	0	0.2	Down	3.8	1.5	0	0.2	Down	2.4	1	0
1624883_at	Down	240.2	4.9	4	0.6	Down	329	15.8	4	0.8	Up	496.5	14.5	4	1.2	Down	276.7	4.6	4	0.7	None	385.3	14.2	4	0.9	Down	280.5	3.7	4	0.7	Up	641.6	13.2	4	1.5	Down	338.3	9.4	4	0.8	Down	380.8	10	4	0.9	Up	578.1	11.6	4
1624884_at	Down	9.6	0.8	1	0.5	Down	7.7	2.8	0	0.4	Down	12.5	1.6	2	0.6	None	30.6	4.2	2	1.5	Down	7.7	0.6	0	0.4	Down	6.8	1.1	0	0.3	Down	4	1.5	0	0.2	Up	110.2	7	4	5.6	None	14	2.3	0	0.7	Down	10.9	0.8	0
1624885_at	Down	8	1	2	0.2	None	40.1	6.3	4	0.8	Up	214.8	20.1	4	4.5	None	44	2.2	4	0.9	None	73.6	1.2	4	1.6	Down	35.6	3.9	4	0.8	None	72	9.8	4	1.5	None	17.7	1.3	4	0.4	None	32.1	1.4	4	0.7	Down	11.5	2.2	0
1624886_s_at	Down	3.3	0.5	1	0.4	None	4.7	1.6	2	0.6	Down	1.9	0.8	0	0.2	None	3.7	2.7	0	0.4	None	5.3	1.1	0	0.6	Down	3.5	0.9	0	0.4	Down	2.3	0.8	0	0.3	Up	44	1.2	4	5.3	None	10.4	1.9	1	1.3	Down	3.3	0.5	0
1624887_at	Down	219.3	2.5	4	0.6	Down	173.2	7.1	4	0.5	Down	228.3	5.8	4	0.6	Down	168.4	7.9	4	0.4	Down	176.8	3.4	4	0.5	Down	220.2	6.5	4	0.6	Up	837.4	41.8	4	2.2	Down	37.4	2	4	0.1	Down	234.3	7.7	4	0.6	Up	772.9	47.7	4
1624888_at	Down	72.2	0.4	4	0.6	None	121.5	5.9	4	1.1	Up	325.7	6.8	4	2.8	None	120.7	5.7	4	1.1	Up	136.8	2.9	4	1.2	Up	219.8	14.4	4	1.9	Up	223.9	1.5	4	1.9	Down	6.6	1.3	3	0.1	Down	48.3	1.1	4	0.4	Up	165.1	8.6	4
1624889_a_at	Up	787	18.1	4	6.5	None	194	28.9	4	1.6	None	113	6.9	4	0.9	Down	30.3	0.8	4	0.2	Down	89.4	2.3	4	0.7	Down	41.5	2.5	4	0.3	Up	225	2.8	4	1.8	Down	60.2	3.3	4	0.5	Down	29.7	4	4	0.2	Down	45.1	2.6	4
[truncated: 16,770 more rows]
[truncated: 85 more columns]
