# Supplementary material for: The Drosophila transcriptional network is structured by microbiota
Source: BMC Genomics. 2016 Nov 25;17:975. doi: 10.1186/s12864-016-3307-9 (PMC5124311; doi:10.1186/s12864-016-3307-9)
Supplement: Additional file 12: — Data analysis tools. The unzipped folder contains (1) parameters used to align and count reads (align_count_index_reads.txt) and (2) an R script to replicate the data analysis. See README file and R script within folder for instructions. (ZIP 15304 kb) [file 12864_2016_3307_MOESM12_ESM.zip › DobsonEtAlBMCanalysis_submitted/indices/genes_info.csv]

chromosome	source	site_class	start	finish	gene_id	gene_version	gene_name	gene_source	gene_biotype
3R	FlyBase	gene	722370	722621	FBgn0085804	1	CR41571	FlyBase	pseudogene
3R	FlyBase	gene	835381	2503907	FBgn0267431	1	CG45784	FlyBase	protein_coding
3R	FlyBase	gene	1031171	1031354	FBgn0039987	1	CR12798	FlyBase	pseudogene
3R	FlyBase	gene	2156916	2157206	FBgn0058182	1	CR40182	FlyBase	pseudogene
3R	FlyBase	gene	2554124	3263573	FBgn0267430	1	CG45783	FlyBase	protein_coding
3R	FlyBase	gene	2744304	2744800	FBgn0266747	1	CR45220	FlyBase	lincRNA
3R	FlyBase	gene	3322810	3354486	FBgn0086917	1	spok	FlyBase	protein_coding
3R	FlyBase	gene	3461351	3587054	FBgn0010247	1	Parp	FlyBase	protein_coding
3R	FlyBase	gene	3623143	3627690	FBgn0086378	1	Alg-2	FlyBase	protein_coding
3R	FlyBase	gene	3734855	3745306	FBgn0263977	1	Tim17b	FlyBase	protein_coding
3R	FlyBase	gene	3750363	3752353	FBgn0069923	1	CG41128	FlyBase	protein_coding
3R	FlyBase	gene	3846729	3868401	FBgn0039955	1	CG41099	FlyBase	protein_coding
3R	FlyBase	gene	4077939	4104326	FBgn0259821	1	CG42402	FlyBase	protein_coding
3R	FlyBase	gene	4126442	4137882	FBgn0027341	1	Gfat1	FlyBase	protein_coding
3R	FlyBase	gene	4137894	4138652	FBgn0085812	1	CR41601	FlyBase	lincRNA
3R	FlyBase	gene	4160610	4162235	FBgn0058198	1	CG40198	FlyBase	protein_coding
3R	FlyBase	gene	4174632	4186751	FBgn0037213	1	CG12581	FlyBase	protein_coding
3R	FlyBase	gene	4186963	4196210	FBgn0053294	1	CR33294	FlyBase	pseudogene
3R	FlyBase	gene	4189692	4190260	FBgn0000500	1	Dsk	FlyBase	protein_coding
3R	FlyBase	gene	4197206	4204572	FBgn0037215	1	CG12582	FlyBase	protein_coding
3R	FlyBase	gene	4204493	4215314	FBgn0037217	1	CG14636	FlyBase	protein_coding
3R	FlyBase	gene	4211783	4227518	FBgn0037218	1	aux	FlyBase	protein_coding
3R	FlyBase	gene	4218463	4220130	FBgn0051516	1	CG31516	FlyBase	protein_coding
3R	FlyBase	gene	4227387	4229238	FBgn0261436	1	DhpD	FlyBase	protein_coding
3R	FlyBase	gene	4230779	4232342	FBgn0037220	1	CG14641	FlyBase	protein_coding
3R	FlyBase	gene	4233047	4235041	FBgn0015331	1	abs	FlyBase	protein_coding
3R	FlyBase	gene	4235217	4241057	FBgn0010225	1	Gel	FlyBase	protein_coding
3R	FlyBase	gene	4241045	4242717	FBgn0037222	1	CG14642	FlyBase	protein_coding
3R	FlyBase	gene	4242785	4243146	FBgn0085334	1	CG34305	FlyBase	protein_coding
3R	FlyBase	gene	4243606	4245511	FBgn0037223	1	TwdlU	FlyBase	pseudogene
3R	FlyBase	gene	4247020	4248313	FBgn0037224	1	TwdlF	FlyBase	protein_coding
3R	FlyBase	gene	4248723	4251341	FBgn0037225	1	TwdlG	FlyBase	protein_coding
3R	FlyBase	gene	4251894	4253043	FBgn0250821	1	CG14644	FlyBase	protein_coding
3R	FlyBase	gene	4254708	4255833	FBgn0037227	1	TwdlV	FlyBase	protein_coding
3R	FlyBase	gene	4256972	4258444	FBgn0041621	1	Or82a	FlyBase	protein_coding
3R	FlyBase	gene	4266770	4268316	FBgn0037228	1	CG1092	FlyBase	protein_coding
3R	FlyBase	gene	4269221	4277928	FBgn0037229	1	CG9766	FlyBase	protein_coding
3R	FlyBase	gene	4279673	4280057	FBgn0267157	1	CR45597	FlyBase	lincRNA
3R	FlyBase	gene	4280221	4304604	FBgn0041605	1	cpx	FlyBase	protein_coding
3R	FlyBase	gene	4292274	4294840	FBgn0037230	1	CG9780	FlyBase	protein_coding
3R	ensembl	gene	4295369	4295456	FBgn0262214	1	mir-929	ensembl	pre_miRNA
3R	FlyBase	gene	4307908	4309835	FBgn0027930	1	MP1	FlyBase	protein_coding
3R	FlyBase	gene	4309647	4310947	FBgn0037231	1	Vps24	FlyBase	protein_coding
3R	FlyBase	gene	4311555	4314372	FBgn0037232	1	CG9791	FlyBase	protein_coding
3R	FlyBase	gene	4314455	4319069	FBgn0261086	1	Syt14	FlyBase	protein_coding
3R	FlyBase	gene	4319683	4326379	FBgn0037234	1	CG9795	FlyBase	protein_coding
3R	FlyBase	gene	4327814	4334071	FBgn0027866	1	CG9776	FlyBase	protein_coding
3R	FlyBase	gene	4334879	4337674	FBgn0037236	1	Skp2	FlyBase	protein_coding
3R	FlyBase	gene	4335098	4335506	FBgn0040687	1	CG14645	FlyBase	protein_coding
3R	FlyBase	gene	4337755	4339914	FBgn0037235	1	CG1103	FlyBase	protein_coding
3R	FlyBase	gene	4345015	4346646	FBgn0261434	1	hkb	FlyBase	protein_coding
3R	FlyBase	gene	4359883	4366855	FBgn0037238	1	CG1090	FlyBase	protein_coding
3R	FlyBase	gene	4375084	4377600	FBgn0266227	1	CR44922	FlyBase	lincRNA
3R	FlyBase	gene	4378600	4381210	FBgn0037239	1	CG11739	FlyBase	protein_coding
3R	FlyBase	gene	4381306	4387018	FBgn0037240	1	Cont	FlyBase	protein_coding
3R	FlyBase	gene	4387742	4389813	FBgn0003882	1	tub	FlyBase	protein_coding
3R	FlyBase	gene	4390366	4392111	FBgn0037241	1	CG14646	FlyBase	protein_coding
3R	FlyBase	gene	4391711	4394259	FBgn0086608	1	CG34112	FlyBase	protein_coding
3R	FlyBase	gene	4395549	4397548	FBgn0267661	1	CR45999	FlyBase	lincRNA
3R	FlyBase	gene	4395979	4397875	FBgn0037242	1	CG9855	FlyBase	protein_coding
3R	FlyBase	gene	4398381	4402027	FBgn0086605	1	CG9853	FlyBase	protein_coding
3R	FlyBase	gene	4400510	4402017	FBgn0037244	1	CG14647	FlyBase	protein_coding
3R	FlyBase	gene	4402429	4402928	FBgn0266697	1	CR45187	FlyBase	lincRNA
3R	FlyBase	gene	4403076	4407182	FBgn0263594	1	lost	FlyBase	protein_coding
3R	FlyBase	gene	4407227	4419578	FBgn0052944	1	CG32944	FlyBase	protein_coding
3R	FlyBase	gene	4416438	4417665	FBgn0051528	1	CG31528	FlyBase	protein_coding
3R	FlyBase	gene	4422483	4429335	FBgn0037248	1	srl	FlyBase	protein_coding
3R	FlyBase	gene	4427030	4428200	FBgn0051525	1	CG31525	FlyBase	protein_coding
3R	FlyBase	gene	4429798	4433895	FBgn0037249	1	eIF3-S10	FlyBase	protein_coding
3R	FlyBase	gene	4433965	4436175	FBgn0037250	1	CG1074	FlyBase	protein_coding
3R	FlyBase	gene	4436222	4437329	FBgn0037251	1	CG9804	FlyBase	protein_coding
3R	FlyBase	gene	4436356	4437230	FBgn0264983	1	CR44134	FlyBase	lincRNA
3R	FlyBase	gene	4437387	4441328	FBgn0037252	1	CG14650	FlyBase	protein_coding
3R	FlyBase	gene	4441415	4462883	FBgn0051522	1	CG31522	FlyBase	protein_coding
3R	FlyBase	gene	4452705	4454295	FBgn0263620	1	CR43629	FlyBase	lincRNA
3R	FlyBase	gene	4465421	4479207	FBgn0051523	1	CG31523	FlyBase	protein_coding
3R	FlyBase	gene	4480812	4484215	FBgn0037254	1	CG14651	FlyBase	protein_coding
3R	FlyBase	gene	4485008	4487677	FBgn0037255	1	Fip1	FlyBase	protein_coding
3R	FlyBase	gene	4491943	4558067	FBgn0085386	1	CG34357	FlyBase	protein_coding
3R	FlyBase	gene	4504612	4506365	FBgn0085454	1	CG34425	FlyBase	protein_coding
3R	FlyBase	gene	4533248	4533940	FBgn0051526	1	CG31526	FlyBase	protein_coding
3R	FlyBase	gene	4541356	4543215	FBgn0037260	1	Mur82C	FlyBase	protein_coding
3R	FlyBase	gene	4577939	4578644	FBgn0052945	1	CG32945	FlyBase	protein_coding
3R	FlyBase	gene	4585178	4589308	FBgn0267118	1	CR45558	FlyBase	lincRNA
3R	FlyBase	gene	4596283	4599749	FBgn0265376	1	CR44317	FlyBase	lincRNA
3R	FlyBase	gene	4612870	4633304	FBgn0087012	1	5-HT2A	FlyBase	protein_coding
3R	FlyBase	gene	4634975	4635655	FBgn0267233	1	CR45673	FlyBase	lincRNA
3R	FlyBase	gene	4638010	4641838	FBgn0037261	1	CG9775	FlyBase	protein_coding
3R	FlyBase	gene	4641963	4643292	FBgn0037262	1	MED31	FlyBase	protein_coding
3R	FlyBase	gene	4641963	4644636	FBgn0037263	1	slx1	FlyBase	protein_coding
3R	FlyBase	gene	4644649	4645655	FBgn0040466	1	Dip2	FlyBase	protein_coding
3R	FlyBase	gene	4645981	4648884	FBgn0022981	1	rpk	FlyBase	protein_coding
3R	FlyBase	gene	4646433	4648242	FBgn0265038	1	CR44155	FlyBase	lincRNA
3R	FlyBase	gene	4649176	4654624	FBgn0087013	1	Karybeta3	FlyBase	protein_coding
3R	FlyBase	gene	4654800	4657985	FBgn0037265	1	spartin	FlyBase	protein_coding
3R	FlyBase	gene	4659579	4712193	FBgn0263346	1	CG43427	FlyBase	protein_coding
3R	FlyBase	gene	4660527	4660939	FBgn0265039	1	CR44156	FlyBase	lincRNA
3R	FlyBase	gene	4673977	4674610	FBgn0265040	1	CR44157	FlyBase	lincRNA
3R	FlyBase	gene	4689951	4690608	FBgn0053927	1	CG33927	FlyBase	protein_coding
3R	FlyBase	gene	4712882	4714182	FBgn0037270	1	CG9769	FlyBase	protein_coding
3R	FlyBase	gene	4718589	4719399	FBgn0266228	1	CR44923	FlyBase	lincRNA
3R	FlyBase	gene	4719458	4731878	FBgn0027570	1	Nep2	FlyBase	protein_coding
3R	FlyBase	gene	4733654	4749056	FBgn0026620	1	tacc	FlyBase	protein_coding
3R	FlyBase	gene	4750035	4777490	FBgn0010750	1	atms	FlyBase	protein_coding
3R	FlyBase	gene	4750409	4773197	FBgn0264907	1	CG44098	FlyBase	protein_coding
3R	FlyBase	gene	4774516	4775053	FBgn0264897	1	CG44088	FlyBase	protein_coding
3R	FlyBase	gene	4777497	4780302	FBgn0037275	1	CG14655	FlyBase	protein_coding
3R	FlyBase	gene	4781120	4784722	FBgn0037276	1	CG17387	FlyBase	protein_coding
3R	FlyBase	gene	4786284	4812096	FBgn0260794	1	ctrip	FlyBase	protein_coding
3R	FlyBase	gene	4808336	4812096	FBgn0026417	1	Hus1-like	FlyBase	protein_coding
3R	FlyBase	gene	4811444	4816025	FBgn0037279	1	CG1129	FlyBase	protein_coding
3R	FlyBase	gene	4816318	4817776	FBgn0037280	1	CG1126	FlyBase	protein_coding
3R	FlyBase	gene	4817980	4821432	FBgn0037282	1	CG14657	FlyBase	protein_coding
3R	FlyBase	gene	4829911	4830513	FBgn0037283	1	CG14658	FlyBase	protein_coding
3R	FlyBase	gene	4830849	4831297	FBgn0037284	1	CG14659	FlyBase	protein_coding
3R	FlyBase	gene	4852813	4869979	FBgn0003002	1	opa	FlyBase	protein_coding
3R	FlyBase	gene	4876005	4878533	FBgn0020280	1	laf	FlyBase	protein_coding
3R	FlyBase	gene	4896417	4897287	FBgn0267140	1	CR45580	FlyBase	lincRNA
3R	FlyBase	gene	4906622	4910081	FBgn0004913	1	Gnf1	FlyBase	protein_coding
3R	FlyBase	gene	4910552	4945576	FBgn0265082	1	Cdep	FlyBase	protein_coding
3R	FlyBase	gene	4946078	4947278	FBgn0266698	1	CR45188	FlyBase	lincRNA
3R	FlyBase	gene	4947933	4948096	FBgn0004183	1	snRNA:U1:82Eb	FlyBase	snRNA
3R	FlyBase	gene	4948755	4952682	FBgn0004436	1	Ubc6	FlyBase	protein_coding
3R	FlyBase	gene	4953506	4955252	FBgn0037288	1	CG14661	FlyBase	protein_coding
3R	FlyBase	gene	4956999	4961351	FBgn0250839	1	CG2016	FlyBase	protein_coding
3R	FlyBase	gene	4965445	4968485	FBgn0037290	1	CG1124	FlyBase	protein_coding
3R	FlyBase	gene	4981999	4984232	FBgn0037291	1	CG14662	FlyBase	protein_coding
3R	FlyBase	gene	4982265	4983904	FBgn0263455	1	CR43478	FlyBase	lincRNA
3R	FlyBase	gene	4984498	4986120	FBgn0263343	1	CR43424	FlyBase	lincRNA
3R	FlyBase	gene	4986500	5011031	FBgn0037292	1	CG2022	FlyBase	protein_coding
3R	FlyBase	gene	5015624	5021474	FBgn0267145	1	CR45585	FlyBase	lincRNA
3R	FlyBase	gene	5045207	5045948	FBgn0263626	1	CR43635	FlyBase	lincRNA
3R	FlyBase	gene	5053181	5053738	FBgn0267148	1	CR45588	FlyBase	lincRNA
3R	FlyBase	gene	5077779	5087072	FBgn0010313	1	corto	FlyBase	protein_coding
3R	FlyBase	gene	5108678	5109178	FBgn0262605	1	CG43131	FlyBase	protein_coding
3R	FlyBase	gene	5128087	5129939	FBgn0037293	1	CG12007	FlyBase	protein_coding
3R	FlyBase	gene	5137057	5138989	FBgn0040684	1	CG12589	FlyBase	protein_coding
3R	FlyBase	gene	5150908	5170121	FBgn0037295	1	dpr16	FlyBase	protein_coding
3R	FlyBase	gene	5159612	5160901	FBgn0037294	1	CG12590	FlyBase	protein_coding
3R	FlyBase	gene	5172480	5217456	FBgn0259212	1	cno	FlyBase	protein_coding
3R	FlyBase	gene	5195004	5195163	FBgn0263018	1	snRNA:U4atac:82E	FlyBase	snRNA
3R	FlyBase	gene	5217751	5219528	FBgn0037296	1	Prosbeta2R2	FlyBase	protein_coding
3R	FlyBase	gene	5219657	5221548	FBgn0037297	1	CG1116	FlyBase	protein_coding
3R	FlyBase	gene	5221632	5223365	FBgn0037298	1	CG2604	FlyBase	protein_coding
3R	FlyBase	gene	5224139	5225542	FBgn0040682	1	CG14664	FlyBase	protein_coding
3R	FlyBase	gene	5226158	5227526	FBgn0037299	1	Vps37B	FlyBase	protein_coding
3R	FlyBase	gene	5227289	5232209	FBgn0040208	1	Kat60	FlyBase	protein_coding
3R	FlyBase	gene	5232543	5236288	FBgn0037301	1	Mms19	FlyBase	protein_coding
3R	FlyBase	gene	5236092	5237315	FBgn0087005	1	rtp	FlyBase	protein_coding
3R	FlyBase	gene	5237651	5251745	FBgn0260462	1	CG12163	FlyBase	protein_coding
3R	FlyBase	gene	5240014	5240735	FBgn0053293	1	CG33293	FlyBase	protein_coding
3R	FlyBase	gene	5250913	5252132	FBgn0264789	1	CR44019	FlyBase	pseudogene
3R	FlyBase	gene	5253153	5255403	FBgn0037304	1	CG1113	FlyBase	protein_coding
3R	FlyBase	gene	5255444	5256681	FBgn0037305	1	CG12173	FlyBase	protein_coding
3R	FlyBase	gene	5258336	5262692	FBgn0037307	1	Tim17a2	FlyBase	protein_coding
3R	FlyBase	gene	5263757	5264511	FBgn0267443	1	CR45793	FlyBase	lincRNA
3R	FlyBase	gene	5270116	5350443	FBgn0013576	1	mtd	FlyBase	protein_coding
3R	FlyBase	gene	5275678	5277835	FBgn0051538	1	CG31538	FlyBase	protein_coding
3R	FlyBase	gene	5300145	5301186	FBgn0037310	1	Tim17b1	FlyBase	protein_coding
3R	FlyBase	gene	5353717	5354747	FBgn0037312	1	CG11999	FlyBase	protein_coding
3R	FlyBase	gene	5355092	5356748	FBgn0037313	1	CG1161	FlyBase	protein_coding
3R	FlyBase	gene	5357012	5358364	FBgn0250746	1	Prosbeta7	FlyBase	protein_coding
3R	FlyBase	gene	5358873	5368306	FBgn0037315	1	Cerk	FlyBase	protein_coding
3R	FlyBase	gene	5368481	5368806	FBgn0264912	1	CR44103	FlyBase	lincRNA
3R	FlyBase	gene	5371795	5372397	FBgn0003275	1	RpII18	FlyBase	protein_coding
3R	FlyBase	gene	5372592	5374634	FBgn0086695	1	hd	FlyBase	protein_coding
3R	FlyBase	gene	5375022	5376460	FBgn0037317	1	CG14667	FlyBase	protein_coding
3R	FlyBase	gene	5376780	5377975	FBgn0041707	1	7B2	FlyBase	protein_coding
3R	FlyBase	gene	5378093	5392866	FBgn0001311	1	kkv	FlyBase	protein_coding
3R	FlyBase	gene	5386717	5387664	FBgn0037320	1	CG14668	FlyBase	protein_coding
3R	FlyBase	gene	5388228	5388300	FBgn0011965	1	tRNA:R:83AB	FlyBase	tRNA
3R	FlyBase	gene	5393922	5399510	FBgn0264712	1	CG1172	FlyBase	protein_coding
3R	FlyBase	gene	5397643	5399196	FBgn0037322	1	Or83a	FlyBase	protein_coding
3R	FlyBase	gene	5400594	5404135	FBgn0037323	1	CG2663	FlyBase	protein_coding
3R	FlyBase	gene	5407183	5412406	FBgn0037324	1	Orco	FlyBase	protein_coding
3R	FlyBase	gene	5414527	5458394	FBgn0037326	1	CG14669	FlyBase	protein_coding
3R	FlyBase	gene	5425369	5427257	FBgn0037325	1	CG12147	FlyBase	protein_coding
3R	FlyBase	gene	5458563	5464753	FBgn0037327	1	PEK	FlyBase	protein_coding
3R	FlyBase	gene	5465630	5467101	FBgn0037328	1	RpL35A	FlyBase	protein_coding
3R	FlyBase	gene	5467778	5469566	FBgn0037329	1	CG12162	FlyBase	protein_coding
3R	FlyBase	gene	5469463	5470636	FBgn0037330	1	mRpL44	FlyBase	protein_coding
3R	FlyBase	gene	5470926	5472754	FBgn0011715	1	Snr1	FlyBase	protein_coding
3R	FlyBase	gene	5474899	5485393	FBgn0037332	1	Hcs	FlyBase	protein_coding
3R	FlyBase	gene	5478390	5483906	FBgn0015402	1	ksr	FlyBase	protein_coding
3R	FlyBase	gene	5485543	5489489	FBgn0051550	1	CG31550	FlyBase	protein_coding
3R	FlyBase	gene	5489505	5502702	FBgn0051547	1	CG31547	FlyBase	protein_coding
3R	FlyBase	gene	5508842	5523328	FBgn0010399	1	Nmdar1	FlyBase	protein_coding
3R	FlyBase	gene	5517117	5539411	FBgn0010051	1	Itp-r83A	FlyBase	protein_coding
3R	FlyBase	gene	5522299	5523120	FBgn0264427	1	CR43845	FlyBase	lincRNA
3R	FlyBase	gene	5539510	5547775	FBgn0037336	1	CG2519	FlyBase	protein_coding
3R	FlyBase	gene	5548115	5551168	FBgn0014342	1	mia	FlyBase	protein_coding
3R	FlyBase	gene	5552823	5554316	FBgn0086768	1	Pcmt	FlyBase	protein_coding
3R	FlyBase	gene	5555084	5557786	FBgn0037338	1	Snm1	FlyBase	protein_coding
3R	FlyBase	gene	5557663	5563652	FBgn0037339	1	Pi4KIIalpha	FlyBase	protein_coding
3R	FlyBase	gene	5559878	5560038	FBgn0263484	1	snoRNA:Pi4KIIalpha-a	FlyBase	snoRNA
3R	FlyBase	gene	5563977	5564815	FBgn0037340	1	CG14671	FlyBase	protein_coding
3R	FlyBase	gene	5564865	5567435	FBgn0037341	1	CG12746	FlyBase	protein_coding
3R	FlyBase	gene	5567502	5568615	FBgn0037342	1	CG2931	FlyBase	protein_coding
3R	FlyBase	gene	5568921	5570491	FBgn0041191	1	Rheb	FlyBase	protein_coding
3R	FlyBase	gene	5571108	5579189	FBgn0023023	1	CRMP	FlyBase	protein_coding
3R	FlyBase	gene	5579301	5588380	FBgn0037344	1	CG2926	FlyBase	protein_coding
3R	FlyBase	gene	5588873	5589703	FBgn0037345	1	rev7	FlyBase	protein_coding
3R	FlyBase	gene	5589601	5591459	FBgn0014366	1	noi	FlyBase	protein_coding
3R	FlyBase	gene	5591763	5595356	FBgn0015324	1	Vha26	FlyBase	protein_coding
3R	FlyBase	gene	5595364	5601136	FBgn0250753	1	kra	FlyBase	protein_coding
3R	FlyBase	gene	5596201	5596340	FBgn0082961	1	snoRNA:Psi28S-3385b	FlyBase	snoRNA
3R	FlyBase	gene	5596360	5596509	FBgn0082962	1	snoRNA:Psi28S-3385a	FlyBase	snoRNA
3R	FlyBase	gene	5596526	5596658	FBgn0082978	1	snoRNA:Psi28S-3091b	FlyBase	snoRNA
3R	FlyBase	gene	5596697	5596831	FBgn0082979	1	snoRNA:Psi28S-3091a	FlyBase	snoRNA
3R	FlyBase	gene	5597596	5597739	FBgn0082954	1	snoRNA:Psi28S-3571	FlyBase	snoRNA
3R	FlyBase	gene	5598015	5598157	FBgn0086662	1	snoRNA:Psi28S-3186	FlyBase	snoRNA
3R	FlyBase	gene	5598423	5598566	FBgn0082988	1	snoRNA:Psi28S-2442b	FlyBase	snoRNA
3R	FlyBase	gene	5598638	5598777	FBgn0082989	1	snoRNA:Psi28S-2442a	FlyBase	snoRNA
3R	FlyBase	gene	5601433	5603185	FBgn0037347	1	CG1427	FlyBase	protein_coding
3R	FlyBase	gene	5603236	5606543	FBgn0261004	1	asl	FlyBase	protein_coding
3R	FlyBase	gene	5607275	5613112	FBgn0017550	1	Rga	FlyBase	protein_coding
3R	FlyBase	gene	5607799	5609320	FBgn0263619	1	CR43628	FlyBase	lincRNA
3R	FlyBase	gene	5613358	5615939	FBgn0019637	1	Atu	FlyBase	protein_coding
3R	FlyBase	gene	5616644	5624125	FBgn0044823	1	Spec2	FlyBase	protein_coding
3R	FlyBase	gene	5622119	5624125	FBgn0037350	1	CG2911	FlyBase	protein_coding
3R	FlyBase	gene	5625178	5625254	FBgn0260002	1	snoRNA:Me28S-U2134b	FlyBase	snoRNA
3R	FlyBase	gene	5627852	5632033	FBgn0051551	1	CG31551	FlyBase	protein_coding
3R	FlyBase	gene	5632192	5633321	FBgn0051549	1	CG31549	FlyBase	protein_coding
3R	FlyBase	gene	5633627	5634640	FBgn0037354	1	CG12171	FlyBase	protein_coding
3R	FlyBase	gene	5634626	5635624	FBgn0051546	1	CG31546	FlyBase	protein_coding
3R	FlyBase	gene	5635901	5636852	FBgn0051548	1	CG31548	FlyBase	protein_coding
3R	FlyBase	gene	5637234	5638657	FBgn0037356	1	CG12170	FlyBase	protein_coding
3R	FlyBase	gene	5638655	5648738	FBgn0027951	1	MTA1-like	FlyBase	protein_coding
3R	FlyBase	gene	5649065	5652629	FBgn0262125	1	Sec23	FlyBase	protein_coding
3R	FlyBase	gene	5652640	5654861	FBgn0037358	1	elm	FlyBase	protein_coding
3R	FlyBase	gene	5655139	5656336	FBgn0037359	1	MED27	FlyBase	protein_coding
3R	FlyBase	gene	5656236	5659912	FBgn0037360	1	CG2182	FlyBase	protein_coding
3R	FlyBase	gene	5659477	5660570	FBgn0264902	1	CR44093	FlyBase	lincRNA
3R	FlyBase	gene	5660635	5665169	FBgn0046222	1	CG1109	FlyBase	protein_coding
3R	FlyBase	gene	5665139	5669334	FBgn0010772	1	Xe7	FlyBase	protein_coding
3R	FlyBase	gene	5669713	5679930	FBgn0037363	1	Atg17	FlyBase	protein_coding
3R	FlyBase	gene	5680054	5685434	FBgn0037364	1	Rab23	FlyBase	protein_coding
3R	FlyBase	gene	5685855	5712837	FBgn0261261	1	plx	FlyBase	protein_coding
3R	FlyBase	gene	5690891	5693286	FBgn0037365	1	CG2104	FlyBase	protein_coding
3R	FlyBase	gene	5712975	5716805	FBgn0004878	1	cas	FlyBase	protein_coding
3R	FlyBase	gene	5724047	5725321	FBgn0266229	1	CR44924	FlyBase	lincRNA
3R	FlyBase	gene	5733513	5734702	FBgn0037368	1	CG1239	FlyBase	protein_coding
3R	FlyBase	gene	5734698	5736355	FBgn0037369	1	CG2100	FlyBase	protein_coding
3R	FlyBase	gene	5736748	5738013	FBgn0037370	1	CG1236	FlyBase	protein_coding
3R	FlyBase	gene	5738178	5742476	FBgn0037371	1	Sym	FlyBase	protein_coding
3R	FlyBase	gene	5742510	5746862	FBgn0027497	1	Madm	FlyBase	protein_coding
3R	FlyBase	gene	5753318	5754774	FBgn0037372	1	CG2091	FlyBase	protein_coding
3R	FlyBase	gene	5754932	5758997	FBgn0266672	1	Sec8	FlyBase	protein_coding
3R	FlyBase	gene	5758680	5781076	FBgn0027608	1	CG2082	FlyBase	protein_coding
3R	FlyBase	gene	5779315	5781308	FBgn0037374	1	jagn	FlyBase	protein_coding
3R	FlyBase	gene	5781762	5787465	FBgn0037375	1	kat-60L1	FlyBase	protein_coding
3R	FlyBase	gene	5787337	5789384	FBgn0037376	1	CG2051	FlyBase	protein_coding
3R	FlyBase	gene	5789493	5791569	FBgn0028690	1	Rpn5	FlyBase	protein_coding
3R	FlyBase	gene	5791879	5793383	FBgn0037377	1	CG1218	FlyBase	protein_coding
3R	FlyBase	gene	5793308	5794317	FBgn0037378	1	CG2046	FlyBase	protein_coding
3R	FlyBase	gene	5794705	5799994	FBgn0037379	1	CG10979	FlyBase	protein_coding
3R	FlyBase	gene	5802328	5813258	FBgn0263353	1	CG11000	FlyBase	protein_coding
3R	FlyBase	gene	5813609	5818820	FBgn0261561	1	CG42675	FlyBase	protein_coding
3R	FlyBase	gene	5818794	5821440	FBgn0037382	1	Hpr1	FlyBase	protein_coding
3R	FlyBase	gene	5822026	5824532	FBgn0037383	1	CG2023	FlyBase	protein_coding
3R	FlyBase	gene	5824615	5826576	FBgn0037384	1	dgrn	FlyBase	protein_coding
3R	FlyBase	gene	5830062	5831785	FBgn0037385	1	glob3	FlyBase	protein_coding
3R	FlyBase	gene	5831639	5838782	FBgn0037386	1	CG1208	FlyBase	protein_coding
3R	FlyBase	gene	5835478	5836178	FBgn0266702	1	CR45192	FlyBase	lincRNA
3R	FlyBase	gene	5841170	5846568	FBgn0037387	1	CG1213	FlyBase	protein_coding
3R	FlyBase	gene	5847220	5848177	FBgn0037388	1	CG14676	FlyBase	protein_coding
3R	FlyBase	gene	5848953	5849688	FBgn0037389	1	CR10991	FlyBase	pseudogene
3R	FlyBase	gene	5849697	5856311	FBgn0029088	1	disp	FlyBase	protein_coding
3R	FlyBase	gene	5853332	5854282	FBgn0085316	1	CG34287	FlyBase	protein_coding
3R	FlyBase	gene	5856585	5857914	FBgn0028436	1	ECSIT	FlyBase	protein_coding
3R	FlyBase	gene	5858083	5862405	FBgn0037391	1	CG2017	FlyBase	protein_coding
3R	FlyBase	gene	5862865	5959555	FBgn0083949	1	CG34113	FlyBase	protein_coding
3R	FlyBase	gene	5890842	5891926	FBgn0267399	1	CR45761	FlyBase	lincRNA
3R	FlyBase	gene	5914316	5915335	FBgn0267400	1	CR45762	FlyBase	lincRNA
3R	FlyBase	gene	5960294	5960987	FBgn0040679	1	CG11373	FlyBase	protein_coding
3R	FlyBase	gene	5965806	5966411	FBgn0266230	1	CR44925	FlyBase	lincRNA
3R	FlyBase	gene	5969983	5970598	FBgn0266231	1	CR44926	FlyBase	lincRNA
3R	FlyBase	gene	5972155	5975245	FBgn0011281	1	Obp83a	FlyBase	protein_coding
3R	FlyBase	gene	5976177	5976817	FBgn0010403	1	Obp83b	FlyBase	protein_coding
3R	FlyBase	gene	5989227	5990341	FBgn0266232	1	CR44927	FlyBase	lincRNA
3R	FlyBase	gene	5994791	5995817	FBgn0266233	1	CR44928	FlyBase	lincRNA
3R	FlyBase	gene	6000426	6008579	FBgn0003261	1	Rm62	FlyBase	protein_coding
3R	FlyBase	gene	6010573	6011932	FBgn0037395	1	CG10280	FlyBase	protein_coding
3R	FlyBase	gene	6025826	6027238	FBgn0037396	1	CG11459	FlyBase	protein_coding
3R	FlyBase	gene	6027767	6028621	FBgn0037397	1	CR1075	FlyBase	pseudogene
3R	FlyBase	gene	6053028	6053528	FBgn0266226	1	CR44921	FlyBase	lincRNA
3R	FlyBase	gene	6054712	6057536	FBgn0037398	1	CG15580	FlyBase	protein_coding
3R	FlyBase	gene	6076804	6078283	FBgn0037399	1	Or83c	FlyBase	protein_coding
3R	FlyBase	gene	6088799	6100887	FBgn0026077	1	Gasp	FlyBase	protein_coding
3R	FlyBase	gene	6101958	6104863	FBgn0266234	1	CR44929	FlyBase	lincRNA
3R	FlyBase	gene	6108134	6109733	FBgn0046878	1	Obp83cd	FlyBase	protein_coding
3R	FlyBase	gene	6109642	6111034	FBgn0046876	1	Obp83ef	FlyBase	protein_coding
3R	FlyBase	gene	6111671	6112302	FBgn0046875	1	Obp83g	FlyBase	protein_coding
3R	FlyBase	gene	6122592	6124405	FBgn0037402	1	Vha14-2	FlyBase	protein_coding
3R	FlyBase	gene	6126476	6127152	FBgn0263497	1	CR43486	FlyBase	lincRNA
3R	FlyBase	gene	6127229	6127955	FBgn0263498	1	CR43487	FlyBase	lincRNA
3R	FlyBase	gene	6150116	6157235	FBgn0051559	1	CG31559	FlyBase	protein_coding
3R	FlyBase	gene	6167483	6170309	FBgn0037405	1	CG1077	FlyBase	protein_coding
3R	FlyBase	gene	6173549	6174971	FBgn0037406	1	Osi1	FlyBase	protein_coding
3R	FlyBase	gene	6175736	6182078	FBgn0266704	1	CR45194	FlyBase	lincRNA
3R	FlyBase	gene	6184455	6185629	FBgn0051562	1	CR31562	FlyBase	pseudogene
3R	FlyBase	gene	6187315	6195403	FBgn0037408	1	NPFR	FlyBase	protein_coding
3R	FlyBase	gene	6198811	6207678	FBgn0037409	1	Osi24	FlyBase	protein_coding
3R	FlyBase	gene	6209373	6213493	FBgn0037410	1	Osi2	FlyBase	protein_coding
3R	FlyBase	gene	6215832	6218199	FBgn0037411	1	Osi3	FlyBase	protein_coding
3R	FlyBase	gene	6218318	6221781	FBgn0037412	1	Osi4	FlyBase	protein_coding
3R	FlyBase	gene	6227512	6228828	FBgn0037413	1	Osi5	FlyBase	protein_coding
3R	FlyBase	gene	6234708	6237181	FBgn0027527	1	Osi6	FlyBase	protein_coding
3R	FlyBase	gene	6248994	6251683	FBgn0037414	1	Osi7	FlyBase	protein_coding
3R	FlyBase	gene	6255175	6256602	FBgn0037415	1	Osi8	FlyBase	protein_coding
3R	FlyBase	gene	6260211	6262105	FBgn0037416	1	Osi9	FlyBase	protein_coding
3R	FlyBase	gene	6263976	6267395	FBgn0037417	1	Osi10	FlyBase	protein_coding
3R	FlyBase	gene	6267591	6268757	FBgn0037418	1	Osi11	FlyBase	protein_coding
3R	FlyBase	gene	6278531	6282495	FBgn0037419	1	Osi12	FlyBase	protein_coding
3R	FlyBase	gene	6284462	6285200	FBgn0037420	1	CG15597	FlyBase	protein_coding
3R	FlyBase	gene	6287733	6289824	FBgn0037421	1	CG15594	FlyBase	protein_coding
3R	FlyBase	gene	6291737	6293489	FBgn0037422	1	Osi13	FlyBase	protein_coding
3R	FlyBase	gene	6299128	6300738	FBgn0040279	1	Osi14	FlyBase	protein_coding
3R	FlyBase	gene	6301804	6303653	FBgn0037424	1	Osi15	FlyBase	protein_coding
3R	FlyBase	gene	6305247	6306366	FBgn0051561	1	Osi16	FlyBase	protein_coding
3R	FlyBase	gene	6306884	6309030	FBgn0267690	1	CG46026	FlyBase	protein_coding
3R	FlyBase	gene	6309976	6310998	FBgn0051560	1	CG31560	FlyBase	protein_coding
3R	FlyBase	gene	6311772	6327308	FBgn0037427	1	Osi17	FlyBase	protein_coding
3R	FlyBase	gene	6330248	6331809	FBgn0037428	1	Osi18	FlyBase	protein_coding
3R	FlyBase	gene	6335362	6337196	FBgn0037429	1	Osi19	FlyBase	protein_coding
3R	FlyBase	gene	6340095	6341424	FBgn0037430	1	Osi20	FlyBase	protein_coding
3R	FlyBase	gene	6341968	6342873	FBgn0037431	1	CG17917	FlyBase	protein_coding
3R	FlyBase	gene	6343002	6343799	FBgn0037432	1	CG10298	FlyBase	protein_coding
3R	FlyBase	gene	6344029	6345087	FBgn0037433	1	CG17919	FlyBase	protein_coding
3R	FlyBase	gene	6345000	6345911	FBgn0261789	1	SmD2	FlyBase	protein_coding
3R	FlyBase	gene	6346111	6347519	FBgn0037435	1	CG18048	FlyBase	protein_coding
3R	FlyBase	gene	6349243	6350512	FBgn0037436	1	Hr83	FlyBase	protein_coding
3R	FlyBase	gene	6350896	6361614	FBgn0267698	1	Pak	FlyBase	protein_coding
3R	FlyBase	gene	6361672	6368288	FBgn0261641	1	CG42724	FlyBase	protein_coding
3R	FlyBase	gene	6368965	6371115	FBgn0037439	1	CG10286	FlyBase	protein_coding
3R	FlyBase	gene	6371026	6376044	FBgn0037440	1	CG1041	FlyBase	protein_coding
3R	FlyBase	gene	6374475	6377348	FBgn0260766	1	CG42564	FlyBase	protein_coding
3R	FlyBase	gene	6375359	6375498	FBgn0261006	1	snoRNA:83E4-5	FlyBase	snoRNA
3R	FlyBase	gene	6377349	6380328	FBgn0027514	1	CG1024	FlyBase	protein_coding
3R	FlyBase	gene	6377797	6378233	FBgn0260645	1	CG42537	FlyBase	protein_coding
3R	FlyBase	gene	6380467	6382604	FBgn0010282	1	TfIIFalpha	FlyBase	protein_coding
3R	FlyBase	gene	6382914	6388304	FBgn0037442	1	godzilla	FlyBase	protein_coding
3R	FlyBase	gene	6389162	6405895	FBgn0037443	1	Dmtn	FlyBase	protein_coding
3R	FlyBase	gene	6406855	6449274	FBgn0264495	1	gpp	FlyBase	protein_coding
3R	FlyBase	gene	6408978	6409578	FBgn0264787	1	CR44017	FlyBase	lincRNA
3R	FlyBase	gene	6449944	6456676	FBgn0037445	1	CG9727	FlyBase	protein_coding
3R	FlyBase	gene	6457088	6458822	FBgn0037446	1	Zif	FlyBase	protein_coding
3R	FlyBase	gene	6468437	6471016	FBgn0037447	1	Neurochondrin	FlyBase	protein_coding
3R	FlyBase	gene	6478311	6495025	FBgn0037448	1	CG15186	FlyBase	protein_coding
3R	FlyBase	gene	6496039	6496111	FBgn0011919	1	tRNA:M2:83F	FlyBase	tRNA
3R	FlyBase	gene	6527508	6528674	FBgn0037449	1	CG15185	FlyBase	protein_coding
3R	FlyBase	gene	6529169	6593330	FBgn0053202	1	dpr11	FlyBase	protein_coding
3R	FlyBase	gene	6549036	6549983	FBgn0046873	1	Pif2	FlyBase	protein_coding
3R	FlyBase	gene	6558618	6560351	FBgn0037454	1	CG1137	FlyBase	protein_coding
3R	FlyBase	gene	6580784	6582271	FBgn0037455	1	CG2336	FlyBase	protein_coding
3R	FlyBase	gene	6596625	6598022	FBgn0037456	1	CG1138	FlyBase	protein_coding
3R	FlyBase	gene	6601242	6602201	FBgn0051482	1	CG31482	FlyBase	protein_coding
3R	FlyBase	gene	6605997	6608914	FBgn0250846	1	glob2	FlyBase	protein_coding
3R	FlyBase	gene	6626930	6627900	FBgn0037460	1	sowi	FlyBase	protein_coding
3R	FlyBase	gene	6628204	6629321	FBgn0037461	1	CG15177	FlyBase	protein_coding
3R	FlyBase	gene	6630151	6631184	FBgn0037462	1	sunz	FlyBase	protein_coding
3R	FlyBase	gene	6641232	6643346	FBgn0051286	1	CG31286	FlyBase	protein_coding
3R	FlyBase	gene	6642262	6644434	FBgn0026565	1	CG1315	FlyBase	protein_coding
3R	FlyBase	gene	6646889	6656048	FBgn0010355	1	Taf1	FlyBase	protein_coding
3R	FlyBase	gene	6656030	6657782	FBgn0026566	1	CG1307	FlyBase	protein_coding
3R	FlyBase	gene	6657882	6659442	FBgn0262801	1	twr	FlyBase	protein_coding
3R	FlyBase	gene	6659408	6660100	FBgn0024912	1	agt	FlyBase	protein_coding
3R	FlyBase	gene	6661427	6678590	FBgn0002522	1	lab	FlyBase	protein_coding
3R	FlyBase	gene	6684445	6685157	FBgn0000552	1	Edg84A	FlyBase	protein_coding
3R	FlyBase	gene	6686728	6688039	FBgn0004777	1	Ccp84Ag	FlyBase	protein_coding
3R	FlyBase	gene	6689602	6690239	FBgn0004778	1	Ccp84Af	FlyBase	protein_coding
3R	FlyBase	gene	6690887	6691758	FBgn0004779	1	Ccp84Ae	FlyBase	protein_coding
3R	FlyBase	gene	6692732	6693527	FBgn0004780	1	Ccp84Ad	FlyBase	protein_coding
3R	FlyBase	gene	6695148	6696271	FBgn0004781	1	Ccp84Ac	FlyBase	protein_coding
3R	FlyBase	gene	6699560	6700164	FBgn0063127	1	pncr002:3R	FlyBase	lincRNA
3R	FlyBase	gene	6701968	6702877	FBgn0004782	1	Ccp84Ab	FlyBase	protein_coding
3R	FlyBase	gene	6704084	6704903	FBgn0004783	1	Ccp84Aa	FlyBase	protein_coding
3R	FlyBase	gene	6707800	6742063	FBgn0051481	1	pb	FlyBase	protein_coding
3R	FlyBase	gene	6743135	6744136	FBgn0004054	1	zen2	FlyBase	protein_coding
3R	FlyBase	gene	6747068	6748007	FBgn0085326	1	CG34297	FlyBase	protein_coding
3R	FlyBase	gene	6752864	6754194	FBgn0004053	1	zen	FlyBase	protein_coding
3R	FlyBase	gene	6755842	6759466	FBgn0000166	1	bcd	FlyBase	protein_coding
3R	FlyBase	gene	6761513	6763478	FBgn0267153	1	CR45593	FlyBase	lincRNA
3R	FlyBase	gene	6762593	6765261	FBgn0000071	1	Ama	FlyBase	protein_coding
3R	FlyBase	gene	6765485	6766709	FBgn0266235	1	CR44930	FlyBase	lincRNA
3R	FlyBase	gene	6778117	6778952	FBgn0263383	1	CR43435	FlyBase	lincRNA
3R	FlyBase	gene	6791836	6802428	FBgn0000439	1	Dfd	FlyBase	protein_coding
3R	FlyBase	gene	6810819	6811246	FBgn0267575	1	CR45915	FlyBase	lincRNA
3R	FlyBase	gene	6819266	6819338	FBgn0051485	1	tRNA:CR31485:Psi	FlyBase	pseudogene
3R	FlyBase	gene	6819894	6819966	FBgn0026162	1	tRNA:K5:84ABd	FlyBase	tRNA
3R	FlyBase	gene	6820133	6820431	FBgn0261504	1	7SLRNA:CR42652	FlyBase	lincRNA
3R	FlyBase	gene	6821068	6821140	FBgn0026163	1	tRNA:K5:84ABc	FlyBase	tRNA
3R	FlyBase	gene	6821789	6821861	FBgn0026164	1	tRNA:K5:84ABb	FlyBase	tRNA
3R	FlyBase	gene	6822498	6822796	FBgn0000003	1	7SLRNA:CR32864	FlyBase	lincRNA
3R	FlyBase	gene	6822963	6823035	FBgn0011904	1	tRNA:K5:84ABa	FlyBase	tRNA
3R	FlyBase	gene	6823120	6849981	FBgn0003339	1	Scr	FlyBase	protein_coding
3R	FlyBase	gene	6833363	6834247	FBgn0267561	1	CR45901	FlyBase	lincRNA
3R	FlyBase	gene	6834343	6834967	FBgn0267562	1	CR45902	FlyBase	lincRNA
3R	FlyBase	gene	6835380	6835690	FBgn0267563	1	CR45903	FlyBase	lincRNA
3R	FlyBase	gene	6835869	6836358	FBgn0267564	1	CR45904	FlyBase	lincRNA
3R	FlyBase	gene	6836666	6837608	FBgn0267565	1	CR45905	FlyBase	lincRNA
3R	FlyBase	gene	6858839	6859192	FBgn0267560	1	CR45900	FlyBase	lincRNA
3R	FlyBase	gene	6864324	6866244	FBgn0001077	1	ftz	FlyBase	protein_coding
3R	FlyBase	gene	6877678	6885278	FBgn0266236	1	CR44931	FlyBase	lincRNA
3R	FlyBase	gene	6892918	6893462	FBgn0267119	1	CR45559	FlyBase	lincRNA
3R	FlyBase	gene	6895178	6896128	FBgn0266237	1	CR44932	FlyBase	lincRNA
3R	FlyBase	gene	6896253	6999228	FBgn0260642	1	Antp	FlyBase	protein_coding
3R	FlyBase	gene	6903442	6904682	FBgn0262897	1	CR43252	FlyBase	lincRNA
3R	FlyBase	gene	7000492	7001423	FBgn0267559	1	CR45899	FlyBase	lincRNA
3R	FlyBase	gene	7037878	7039678	FBgn0266238	1	CR44933	FlyBase	lincRNA
3R	FlyBase	gene	7052335	7054541	FBgn0024289	1	Sodh-1	FlyBase	protein_coding
3R	FlyBase	gene	7054586	7058671	FBgn0026563	1	CG1979	FlyBase	protein_coding
3R	FlyBase	gene	7059315	7060524	FBgn0019828	1	dj	FlyBase	protein_coding
3R	FlyBase	gene	7060767	7061919	FBgn0037463	1	djl	FlyBase	protein_coding
3R	FlyBase	gene	7062175	7064370	FBgn0037464	1	CG1988	FlyBase	protein_coding
3R	FlyBase	gene	7064186	7067136	FBgn0037465	1	CG1105	FlyBase	protein_coding
3R	FlyBase	gene	7067401	7071624	FBgn0037466	1	CG1965	FlyBase	protein_coding
3R	FlyBase	gene	7071624	7074452	FBgn0037467	1	CG1104	FlyBase	protein_coding
3R	FlyBase	gene	7074776	7075487	FBgn0267568	1	CR45908	FlyBase	lincRNA
3R	FlyBase	gene	7074859	7077981	FBgn0037468	1	CG1943	FlyBase	protein_coding
3R	FlyBase	gene	7077904	7080387	FBgn0010774	1	Ref1	FlyBase	protein_coding
3R	FlyBase	gene	7082182	7083251	FBgn0037469	1	Dpck	FlyBase	protein_coding
3R	FlyBase	gene	7083225	7086083	FBgn0037470	1	CG1091	FlyBase	protein_coding
3R	FlyBase	gene	7085660	7086140	FBgn0267567	1	CR45907	FlyBase	lincRNA
3R	FlyBase	gene	7086599	7088839	FBgn0003884	1	alphaTub84B	FlyBase	protein_coding
3R	FlyBase	gene	7092347	7093707	FBgn0263768	1	CR43685	FlyBase	lincRNA
3R	FlyBase	gene	7093935	7094727	FBgn0040670	1	e(y)2b	FlyBase	protein_coding
3R	FlyBase	gene	7094596	7124185	FBgn0261238	1	Alh	FlyBase	protein_coding
3R	FlyBase	gene	7110012	7110264	FBgn0267566	1	CR45906	FlyBase	lincRNA
3R	FlyBase	gene	7112850	7117732	FBgn0014863	1	Mlp84B	FlyBase	protein_coding
3R	FlyBase	gene	7124548	7126503	FBgn0037472	1	CG10098	FlyBase	protein_coding
3R	FlyBase	gene	7126271	7128027	FBgn0037473	1	CG10068	FlyBase	protein_coding
3R	FlyBase	gene	7128087	7129067	FBgn0262149	1	CR42875	FlyBase	lincRNA
3R	FlyBase	gene	7129320	7130908	FBgn0051248	1	CG31248	FlyBase	protein_coding
3R	FlyBase	gene	7129864	7129935	FBgn0051494	1	tRNA:CR31494	FlyBase	tRNA
3R	FlyBase	gene	7130947	7131018	FBgn0051491	1	tRNA:CR31491	FlyBase	tRNA
3R	FlyBase	gene	7131560	7132695	FBgn0051493	1	CG31493	FlyBase	protein_coding
3R	FlyBase	gene	7136206	7141972	FBgn0037475	1	Fer1	FlyBase	protein_coding
3R	FlyBase	gene	7143487	7144295	FBgn0261702	1	CR42738	FlyBase	lincRNA
3R	FlyBase	gene	7143729	7144295	FBgn0037477	1	CG14610	FlyBase	protein_coding
3R	FlyBase	gene	7144724	7151270	FBgn0037478	1	CG2656	FlyBase	protein_coding
3R	FlyBase	gene	7145880	7150968	FBgn0250732	1	gfzf	FlyBase	protein_coding
3R	FlyBase	gene	7151367	7154219	FBgn0011020	1	Sas-4	FlyBase	protein_coding
3R	FlyBase	gene	7154238	7155180	FBgn0037481	1	MAGE	FlyBase	protein_coding
3R	FlyBase	gene	7159229	7162936	FBgn0267569	1	CR45909	FlyBase	lincRNA
3R	FlyBase	gene	7162808	7183702	FBgn0002306	1	sas	FlyBase	protein_coding
3R	FlyBase	gene	7184101	7186673	FBgn0037482	1	CG10055	FlyBase	protein_coding
3R	FlyBase	gene	7186994	7200941	FBgn0086372	1	lap	FlyBase	protein_coding
3R	FlyBase	gene	7200970	7203450	FBgn0037483	1	CG14609	FlyBase	protein_coding
3R	FlyBase	gene	7206652	7208431	FBgn0250845	1	CG1288	FlyBase	protein_coding
3R	FlyBase	gene	7214339	7217083	FBgn0037485	1	CG14606	FlyBase	protein_coding
3R	FlyBase	gene	7217679	7219705	FBgn0037486	1	CG14605	FlyBase	protein_coding
3R	FlyBase	gene	7224414	7241138	FBgn0037487	1	CG14608	FlyBase	protein_coding
3R	FlyBase	gene	7241760	7244006	FBgn0037488	1	CG14607	FlyBase	protein_coding
3R	FlyBase	gene	7244232	7246969	FBgn0037489	1	CG1234	FlyBase	protein_coding
3R	FlyBase	gene	7247090	7248140	FBgn0037490	1	CG10053	FlyBase	protein_coding
3R	FlyBase	gene	7248151	7249738	FBgn0037491	1	CG1227	FlyBase	protein_coding
3R	FlyBase	gene	7249795	7251750	FBgn0037492	1	CG10050	FlyBase	protein_coding
3R	FlyBase	gene	7250725	7251957	FBgn0011282	1	Obp84a	FlyBase	protein_coding
3R	FlyBase	gene	7252063	7265703	FBgn0001112	1	Gld	FlyBase	protein_coding
3R	FlyBase	gene	7263440	7264292	FBgn0265426	1	CR44338	FlyBase	lincRNA
3R	FlyBase	gene	7266065	7270809	FBgn0028400	1	Syt4	FlyBase	protein_coding
3R	FlyBase	gene	7271592	7272509	FBgn0037493	1	CG10032	FlyBase	protein_coding
3R	FlyBase	gene	7272617	7309629	FBgn0267337	1	rn	FlyBase	protein_coding
3R	FlyBase	gene	7285230	7285595	FBgn0265421	1	CR44333	FlyBase	lincRNA
3R	FlyBase	gene	7285962	7287629	FBgn0045843	1	RacGAP84C	FlyBase	protein_coding
3R	FlyBase	gene	7304592	7304954	FBgn0260713	1	CG42544	FlyBase	protein_coding
3R	FlyBase	gene	7312338	7312858	FBgn0265422	1	CR44334	FlyBase	lincRNA
3R	FlyBase	gene	7315439	7317207	FBgn0037498	1	CG10029	FlyBase	protein_coding
3R	FlyBase	gene	7325597	7326459	FBgn0265423	1	CG44335	FlyBase	protein_coding
3R	FlyBase	gene	7326481	7327083	FBgn0265424	1	CR44336	FlyBase	lincRNA
3R	FlyBase	gene	7331500	7332002	FBgn0265425	1	CR44337	FlyBase	lincRNA
3R	FlyBase	gene	7345069	7346354	FBgn0051496	1	CG31496	FlyBase	protein_coding
3R	FlyBase	gene	7346730	7347836	FBgn0051501	1	nxf4	FlyBase	protein_coding
3R	FlyBase	gene	7348849	7349552	FBgn0262982	1	CG43290	FlyBase	protein_coding
3R	FlyBase	gene	7361368	7362123	FBgn0037500	1	CG17944	FlyBase	protein_coding
3R	FlyBase	gene	7363307	7363773	FBgn0004175	1	Mst84Dd	FlyBase	protein_coding
3R	FlyBase	gene	7364254	7364673	FBgn0004174	1	Mst84Dc	FlyBase	protein_coding
3R	FlyBase	gene	7365160	7365627	FBgn0004173	1	Mst84Db	FlyBase	protein_coding
3R	FlyBase	gene	7365850	7366262	FBgn0004172	1	Mst84Da	FlyBase	protein_coding
3R	FlyBase	gene	7365939	7369305	FBgn0015770	1	MstProx	FlyBase	protein_coding
3R	FlyBase	gene	7387444	7388319	FBgn0267120	1	CR45560	FlyBase	lincRNA
3R	FlyBase	gene	7391413	7392280	FBgn0261502	1	CG42650	FlyBase	protein_coding
3R	FlyBase	gene	7406869	7409384	FBgn0037501	1	Ir84a	FlyBase	protein_coding
3R	FlyBase	gene	7418998	7420132	FBgn0051544	1	CG31544	FlyBase	protein_coding
3R	FlyBase	gene	7420268	7420698	FBgn0054023	1	CG34023	FlyBase	protein_coding
3R	FlyBase	gene	7420765	7423057	FBgn0037502	1	wa-cup	FlyBase	protein_coding
3R	FlyBase	gene	7439760	7441976	FBgn0037503	1	CG14598	FlyBase	protein_coding
3R	FlyBase	gene	7451297	7451369	FBgn0011999	1	tRNA:V3b:84Db	FlyBase	tRNA
3R	ensembl	gene	7451452	7451543	FBgn0263565	1	mir-4950	ensembl	pre_miRNA
3R	FlyBase	gene	7452060	7452132	FBgn0011998	1	tRNA:V3b:84Da	FlyBase	tRNA
3R	FlyBase	gene	7467940	7468662	FBgn0266239	1	CR44934	FlyBase	lincRNA
3R	FlyBase	gene	7472060	7472132	FBgn0012000	1	tRNA:V3b:84Dc	FlyBase	tRNA
3R	FlyBase	gene	7472458	7473781	FBgn0037504	1	CG1142	FlyBase	protein_coding
3R	FlyBase	gene	7472907	7473222	FBgn0043853	1	scaRNA:MeU5-C46	FlyBase	snoRNA
3R	FlyBase	gene	7474553	7474996	FBgn0065099	1	snRNA:7SK	FlyBase	snRNA
3R	FlyBase	gene	7475903	7475975	FBgn0012001	1	tRNA:V3b:84Dd	FlyBase	tRNA
3R	FlyBase	gene	7486583	7493845	FBgn0015569	1	alpha-Est10	FlyBase	protein_coding
3R	FlyBase	gene	7492961	7493271	FBgn0261508	1	CG42656	FlyBase	protein_coding
3R	FlyBase	gene	7493921	7505098	FBgn0015577	1	alpha-Est9	FlyBase	protein_coding
3R	FlyBase	gene	7500951	7502376	FBgn0037506	1	CG1287	FlyBase	protein_coding
3R	FlyBase	gene	7509343	7515670	FBgn0015576	1	alpha-Est8	FlyBase	protein_coding
3R	FlyBase	gene	7518820	7519456	FBgn0017456	1	Ubc84D	FlyBase	protein_coding
3R	FlyBase	gene	7519563	7523753	FBgn0015575	1	alpha-Est7	FlyBase	protein_coding
3R	FlyBase	gene	7524567	7528777	FBgn0015574	1	alpha-Est6	FlyBase	protein_coding
3R	FlyBase	gene	7526369	7528068	FBgn0027934	1	alpha-Est4aPsi	FlyBase	pseudogene
3R	FlyBase	gene	7528864	7530241	FBgn0015831	1	Rtnl2	FlyBase	protein_coding
3R	FlyBase	gene	7530753	7532732	FBgn0003885	1	alphaTub84D	FlyBase	protein_coding
3R	FlyBase	gene	7533496	7536390	FBgn0261393	1	alpha-Est5	FlyBase	protein_coding
3R	FlyBase	gene	7536687	7538615	FBgn0015572	1	alpha-Est4	FlyBase	protein_coding
3R	FlyBase	gene	7538972	7541631	FBgn0015571	1	alpha-Est3	FlyBase	protein_coding
3R	FlyBase	gene	7541810	7545230	FBgn0015570	1	alpha-Est2	FlyBase	protein_coding
3R	FlyBase	gene	7545733	7549124	FBgn0015568	1	alpha-Est1	FlyBase	protein_coding
3R	FlyBase	gene	7552008	7552298	FBgn0267105	1	CG45545	FlyBase	protein_coding
3R	FlyBase	gene	7570281	7639434	FBgn0083963	1	CG34127	FlyBase	protein_coding
3R	FlyBase	gene	7626882	7627290	FBgn0265420	1	CR44332	FlyBase	lincRNA
3R	FlyBase	gene	7658247	7694874	FBgn0051146	1	Nlg1	FlyBase	protein_coding
3R	FlyBase	gene	7720049	7721124	FBgn0265200	1	CR44260	FlyBase	lincRNA
3R	FlyBase	gene	7722417	7724715	FBgn0037512	1	CG2616	FlyBase	protein_coding
3R	FlyBase	gene	7738965	7739563	FBgn0262899	1	CG43254	FlyBase	protein_coding
3R	FlyBase	gene	7740178	7740778	FBgn0266240	1	CR44935	FlyBase	lincRNA
3R	FlyBase	gene	7747913	7750079	FBgn0037513	1	pyd3	FlyBase	protein_coding
3R	FlyBase	gene	7758122	7759677	FBgn0037514	1	CG10919	FlyBase	protein_coding
3R	FlyBase	gene	7759786	7763573	FBgn0037515	1	Sp7	FlyBase	protein_coding
3R	FlyBase	gene	7770860	7771756	FBgn0037516	1	CG11286	FlyBase	protein_coding
3R	FlyBase	gene	7780884	7783446	FBgn0042104	1	CG18747	FlyBase	protein_coding
3R	FlyBase	gene	7783843	7786119	FBgn0042102	1	CG18745	FlyBase	protein_coding
3R	FlyBase	gene	7786170	7787923	FBgn0042105	1	CG18748	FlyBase	protein_coding
3R	FlyBase	gene	7788282	7790187	FBgn0042103	1	CG18746	FlyBase	protein_coding
3R	FlyBase	gene	7790633	7793483	FBgn0037517	1	CG10086	FlyBase	protein_coding
3R	FlyBase	gene	7794069	7796599	FBgn0037518	1	CG2641	FlyBase	protein_coding
3R	FlyBase	gene	7797078	7798771	FBgn0042101	1	CG18744	FlyBase	protein_coding
3R	FlyBase	gene	7799264	7802793	FBgn0037519	1	CG3014	FlyBase	protein_coding
3R	FlyBase	gene	7802831	7804432	FBgn0037520	1	CG18268	FlyBase	protein_coding
3R	FlyBase	gene	7804665	7810014	FBgn0037521	1	CG2993	FlyBase	protein_coding
3R	FlyBase	gene	7810532	7811912	FBgn0051472	1	sgll	FlyBase	protein_coding
3R	FlyBase	gene	7811814	7813009	FBgn0051473	1	CG31473	FlyBase	protein_coding
3R	FlyBase	gene	7814361	7855392	FBgn0085413	1	CG34384	FlyBase	protein_coding
3R	FlyBase	gene	7855582	7886733	FBgn0037525	1	CG17816	FlyBase	protein_coding
3R	FlyBase	gene	7887045	7890150	FBgn0037526	1	CG10092	FlyBase	protein_coding
3R	FlyBase	gene	7889277	7902667	FBgn0037529	1	mRpS9	FlyBase	protein_coding
3R	FlyBase	gene	7891331	7901147	FBgn0260005	1	wtrw	FlyBase	protein_coding
3R	FlyBase	gene	7903030	7907363	FBgn0037530	1	CG2943	FlyBase	protein_coding
3R	FlyBase	gene	7907333	7909721	FBgn0024909	1	Taf7	FlyBase	protein_coding
3R	FlyBase	gene	7909598	7911779	FBgn0004901	1	Prat	FlyBase	protein_coding
3R	FlyBase	gene	7912017	7913290	FBgn0014930	1	CG2846	FlyBase	protein_coding
3R	FlyBase	gene	7913851	7916550	FBgn0014931	1	CG2678	FlyBase	protein_coding
3R	FlyBase	gene	7916599	7920299	FBgn0037531	1	CG10445	FlyBase	protein_coding
3R	FlyBase	gene	7920431	7924491	FBgn0002542	1	lds	FlyBase	protein_coding
3R	FlyBase	gene	7921952	7922073	FBgn0261453	1	scaRNA:MeU2-C41	FlyBase	snoRNA
3R	FlyBase	gene	7924323	7967408	FBgn0000504	1	dsx	FlyBase	protein_coding
3R	FlyBase	gene	7974409	7978428	FBgn0037533	1	CD98hc	FlyBase	protein_coding
3R	FlyBase	gene	7978959	7979614	FBgn0010401	1	Os-C	FlyBase	protein_coding
3R	FlyBase	gene	7979588	7980322	FBgn0259974	1	Sfp84E	FlyBase	protein_coding
3R	FlyBase	gene	7981817	7995852	FBgn0037534	1	CG2781	FlyBase	protein_coding
3R	FlyBase	gene	7999832	8001064	FBgn0037535	1	CG14463	FlyBase	protein_coding
3R	FlyBase	gene	8000548	8001309	FBgn0266598	1	Kmn2	FlyBase	protein_coding
3R	FlyBase	gene	8001562	8006033	FBgn0037536	1	CG2698	FlyBase	protein_coding
3R	FlyBase	gene	8005924	8008110	FBgn0037537	1	CG2767	FlyBase	protein_coding
3R	FlyBase	gene	8008249	8009297	FBgn0040524	1	CG11052	FlyBase	protein_coding
3R	FlyBase	gene	8009400	8011018	FBgn0037538	1	CG3223	FlyBase	protein_coding
3R	FlyBase	gene	8010907	8013201	FBgn0037539	1	CG10435	FlyBase	protein_coding
3R	FlyBase	gene	8013791	8016610	FBgn0037540	1	Pbp95	FlyBase	protein_coding
3R	FlyBase	gene	8016210	8030790	FBgn0037541	1	CG2747	FlyBase	protein_coding
3R	FlyBase	gene	8028453	8029546	FBgn0001255	1	ImpE3	FlyBase	protein_coding
3R	FlyBase	gene	8030411	8032145	FBgn0037543	1	CG10903	FlyBase	protein_coding
3R	FlyBase	gene	8032139	8033009	FBgn0037544	1	CG11035	FlyBase	protein_coding
3R	FlyBase	gene	8033301	8036652	FBgn0010812	1	unc-45	FlyBase	protein_coding
3R	FlyBase	gene	8038250	8039626	FBgn0266241	1	CR44936	FlyBase	lincRNA
3R	FlyBase	gene	8041224	8055970	FBgn0262362	1	CG43060	FlyBase	protein_coding
3R	FlyBase	gene	8049167	8049456	FBgn0263596	1	CG43618	FlyBase	protein_coding
3R	FlyBase	gene	8049673	8050059	FBgn0262363	1	CG43061	FlyBase	protein_coding
3R	FlyBase	gene	8059284	8087049	FBgn0037546	1	mAChR-B	FlyBase	protein_coding
3R	FlyBase	gene	8075631	8075726	FBgn0086052	1	snoRNA:Me18S-G423	FlyBase	snoRNA
3R	FlyBase	gene	8087252	8089526	FBgn0037547	1	CG7910	FlyBase	protein_coding
3R	FlyBase	gene	8089757	8090285	FBgn0265418	1	CR44330	FlyBase	lincRNA
3R	FlyBase	gene	8094124	8105083	FBgn0037548	1	CG7900	FlyBase	protein_coding
3R	FlyBase	gene	8105332	8122294	FBgn0243512	1	puc	FlyBase	protein_coding
3R	FlyBase	gene	8112699	8114003	FBgn0265419	1	CR44331	FlyBase	lincRNA
3R	FlyBase	gene	8122725	8125273	FBgn0037549	1	CG7878	FlyBase	protein_coding
3R	FlyBase	gene	8125290	8126357	FBgn0037550	1	CG9667	FlyBase	protein_coding
3R	FlyBase	gene	8126605	8129835	FBgn0037551	1	Gie	FlyBase	protein_coding
3R	FlyBase	gene	8139533	8139606	FBgn0051583	1	tRNA:N5:84F	FlyBase	tRNA
3R	FlyBase	gene	8139951	8140023	FBgn0011963	1	tRNA:R2:84Fe	FlyBase	tRNA
3R	FlyBase	gene	8140223	8140295	FBgn0011962	1	tRNA:R2:84Fd	FlyBase	tRNA
3R	FlyBase	gene	8140476	8140548	FBgn0011961	1	tRNA:R2:84Fc	FlyBase	tRNA
3R	FlyBase	gene	8140727	8140799	FBgn0011960	1	tRNA:R2:84Fb	FlyBase	tRNA
3R	FlyBase	gene	8140970	8141042	FBgn0011959	1	tRNA:R2:84Fa	FlyBase	tRNA
3R	FlyBase	gene	8147368	8181444	FBgn0001138	1	grn	FlyBase	protein_coding
3R	FlyBase	gene	8197320	8197711	FBgn0262994	1	CR43302	FlyBase	lincRNA
3R	FlyBase	gene	8201480	8201994	FBgn0262995	1	CR43303	FlyBase	lincRNA
3R	FlyBase	gene	8204195	8204830	FBgn0261290	1	CheA84a	FlyBase	protein_coding
3R	FlyBase	gene	8217957	8219734	FBgn0037552	1	CG7800	FlyBase	protein_coding
3R	FlyBase	gene	8220146	8222188	FBgn0037553	1	CG18249	FlyBase	protein_coding
3R	FlyBase	gene	8225279	8232178	FBgn0267111	1	CR45551	FlyBase	lincRNA
3R	FlyBase	gene	8228008	8229448	FBgn0267110	1	CR45550	FlyBase	lincRNA
3R	FlyBase	gene	8233228	8233962	FBgn0267109	1	CR45549	FlyBase	lincRNA
3R	FlyBase	gene	8233507	8237389	FBgn0037554	1	DNApol-iota	FlyBase	protein_coding
3R	FlyBase	gene	8236632	8240515	FBgn0037555	1	Ada2b	FlyBase	protein_coding
3R	FlyBase	gene	8240747	8243792	FBgn0037556	1	CG9636	FlyBase	protein_coding
3R	FlyBase	gene	8248438	8250324	FBgn0040528	1	CG15864	FlyBase	protein_coding
3R	FlyBase	gene	8250497	8260718	FBgn0260386	1	mtg	FlyBase	protein_coding
3R	FlyBase	gene	8260706	8261898	FBgn0037560	1	CR18228	FlyBase	pseudogene
3R	FlyBase	gene	8262120	8264451	FBgn0010173	1	RpA-70	FlyBase	protein_coding
3R	FlyBase	gene	8264970	8267924	FBgn0014861	1	Mcm2	FlyBase	protein_coding
3R	FlyBase	gene	8267943	8269896	FBgn0037561	1	CG9630	FlyBase	protein_coding
3R	FlyBase	gene	8278052	8279274	FBgn0010433	1	ato	FlyBase	protein_coding
3R	FlyBase	gene	8287169	8287698	FBgn0265377	1	CR44318	FlyBase	lincRNA
3R	FlyBase	gene	8287876	8288613	FBgn0037562	1	CG11671	FlyBase	protein_coding
3R	FlyBase	gene	8289395	8290578	FBgn0037563	1	CG11672	FlyBase	protein_coding
3R	FlyBase	gene	8291240	8292034	FBgn0051464	1	CG31464	FlyBase	protein_coding
3R	FlyBase	gene	8292335	8293609	FBgn0051463	1	CG31463	FlyBase	protein_coding
3R	FlyBase	gene	8293843	8300978	FBgn0037565	1	CG9626	FlyBase	protein_coding
3R	FlyBase	gene	8301440	8302770	FBgn0037566	1	mRpL1	FlyBase	protein_coding
3R	FlyBase	gene	8302686	8304023	FBgn0265351	1	nac	FlyBase	protein_coding
3R	FlyBase	gene	8304190	8305274	FBgn0265101	1	Sgt1	FlyBase	protein_coding
3R	FlyBase	gene	8307473	8308645	FBgn0037569	1	tex	FlyBase	protein_coding
3R	ensembl	gene	8308431	8308485	FBgn0263550	1	mir-4918	ensembl	pre_miRNA
3R	FlyBase	gene	8308881	8310778	FBgn0037570	1	CG11693	FlyBase	protein_coding
3R	FlyBase	gene	8311203	8312137	FBgn0037571	1	CG11694	FlyBase	protein_coding
3R	FlyBase	gene	8312188	8313097	FBgn0037572	1	CG11698	FlyBase	protein_coding
3R	FlyBase	gene	8313208	8314864	FBgn0037573	1	eIF4AIII	FlyBase	protein_coding
3R	FlyBase	gene	8314784	8316543	FBgn0037574	1	Coq2	FlyBase	protein_coding
3R	FlyBase	gene	8316984	8318006	FBgn0266742	1	CR45215	FlyBase	lincRNA
3R	FlyBase	gene	8317612	8319205	FBgn0062412	1	Ctr1B	FlyBase	protein_coding
3R	FlyBase	gene	8319025	8333792	FBgn0003129	1	Poxm	FlyBase	protein_coding
3R	FlyBase	gene	8321747	8323054	FBgn0037576	1	Or85a	FlyBase	protein_coding
3R	FlyBase	gene	8324316	8325036	FBgn0037577	1	CG7443	FlyBase	protein_coding
3R	FlyBase	gene	8339944	8341043	FBgn0040529	1	CG9603	FlyBase	protein_coding
3R	FlyBase	gene	8341100	8341872	FBgn0004908	1	Arl2	FlyBase	protein_coding
3R	FlyBase	gene	8341661	8343516	FBgn0037578	1	CG9601	FlyBase	protein_coding
3R	FlyBase	gene	8343669	8344310	FBgn0037579	1	CG18193	FlyBase	protein_coding
3R	FlyBase	gene	8344400	8347465	FBgn0037580	1	DppIII	FlyBase	protein_coding
3R	FlyBase	gene	8347579	8349296	FBgn0037581	1	CG7352	FlyBase	protein_coding
3R	FlyBase	gene	8349815	8352817	FBgn0261108	1	Atg13	FlyBase	protein_coding
3R	FlyBase	gene	8356978	8359964	FBgn0020249	1	stck	FlyBase	protein_coding
3R	FlyBase	gene	8359958	8362554	FBgn0037583	1	CG9684	FlyBase	protein_coding
3R	FlyBase	gene	8362826	8363894	FBgn0037584	1	CG7963	FlyBase	protein_coding
3R	FlyBase	gene	8364328	8477617	FBgn0266801	1	CG45263	FlyBase	protein_coding
3R	FlyBase	gene	8419822	8420597	FBgn0037589	1	Obp85a	FlyBase	protein_coding
3R	FlyBase	gene	8510077	8511358	FBgn0037590	1	Or85b	FlyBase	protein_coding
3R	FlyBase	gene	8511734	8513022	FBgn0037591	1	Or85c	FlyBase	protein_coding
3R	FlyBase	gene	8517868	8521378	FBgn0037592	1	CG11737	FlyBase	protein_coding
3R	FlyBase	gene	8521658	8523520	FBgn0051454	1	CG31454	FlyBase	protein_coding
3R	FlyBase	gene	8523944	8526667	FBgn0051259	1	CG31259	FlyBase	protein_coding
3R	FlyBase	gene	8528423	8528877	FBgn0040531	1	CG11741	FlyBase	protein_coding
3R	FlyBase	gene	8545685	8546049	FBgn0267135	1	CR45575	FlyBase	lincRNA
3R	FlyBase	gene	8546910	8547385	FBgn0267134	1	CR45574	FlyBase	lincRNA
3R	FlyBase	gene	8552608	8553968	FBgn0037594	1	Or85d	FlyBase	protein_coding
3R	FlyBase	gene	8559540	8561764	FBgn0051453	1	pch2	FlyBase	protein_coding
3R	FlyBase	gene	8561917	8562593	FBgn0051450	1	mRpS18A	FlyBase	protein_coding
3R	FlyBase	gene	8562673	8563445	FBgn0051460	1	CG31460	FlyBase	protein_coding
3R	FlyBase	gene	8562828	8563798	FBgn0265318	1	CR44291	FlyBase	lincRNA
3R	FlyBase	gene	8564105	8569248	FBgn0266916	1	Cenp-C	FlyBase	protein_coding
3R	FlyBase	gene	8578205	8629996	FBgn0261929	1	5-HT2B	FlyBase	protein_coding
3R	FlyBase	gene	8634320	8635878	FBgn0026399	1	Or85e	FlyBase	protein_coding
3R	FlyBase	gene	8642333	8642425	FBgn0012028	1	tRNA:Y1:85Ae	FlyBase	tRNA
3R	FlyBase	gene	8642701	8642793	FBgn0012027	1	tRNA:Y1:85Ad	FlyBase	tRNA
3R	FlyBase	gene	8643070	8645650	FBgn0037601	1	Cyp313b1	FlyBase	protein_coding
3R	FlyBase	gene	8646172	8650796	FBgn0024326	1	Mkk4	FlyBase	protein_coding
3R	FlyBase	gene	8651084	8651493	FBgn0037602	1	CG8021	FlyBase	protein_coding
3R	FlyBase	gene	8651391	8652916	FBgn0000447	1	Dhod	FlyBase	protein_coding
3R	FlyBase	gene	8652821	8653847	FBgn0037603	1	CG11753	FlyBase	protein_coding
3R	FlyBase	gene	8653802	8654766	FBgn0259992	1	CG42489	FlyBase	protein_coding
3R	FlyBase	gene	8654975	8660761	FBgn0263231	1	bel	FlyBase	protein_coding
3R	FlyBase	gene	8660903	8663899	FBgn0086679	1	p	FlyBase	protein_coding
3R	FlyBase	gene	8664115	8667772	FBgn0037606	1	CG8032	FlyBase	protein_coding
3R	FlyBase	gene	8667868	8673702	FBgn0037607	1	CG8036	FlyBase	protein_coding
3R	FlyBase	gene	8668116	8668208	FBgn0012026	1	tRNA:Y1:85Ac	FlyBase	tRNA
3R	FlyBase	gene	8668612	8668705	FBgn0012025	1	tRNA:Y1:85Ab	FlyBase	tRNA
3R	FlyBase	gene	8669081	8669174	FBgn0012024	1	tRNA:Y1:85Aa	FlyBase	tRNA
3R	FlyBase	gene	8674109	8675196	FBgn0037608	1	mRpL19	FlyBase	protein_coding
3R	FlyBase	gene	8675283	8676613	FBgn0037609	1	CG9773	FlyBase	protein_coding
3R	FlyBase	gene	8676915	8678233	FBgn0037610	1	CG8043	FlyBase	protein_coding
3R	FlyBase	gene	8676915	8678955	FBgn0037611	1	CG11755	FlyBase	protein_coding
3R	FlyBase	gene	8678954	8680034	FBgn0053325	1	CG33325	FlyBase	protein_coding
3R	FlyBase	gene	8683578	8686187	FBgn0266242	1	CR44937	FlyBase	lincRNA
3R	FlyBase	gene	8684793	8685176	FBgn0265158	1	CG44227	FlyBase	protein_coding
3R	FlyBase	gene	8690980	8697822	FBgn0001180	1	hb	FlyBase	protein_coding
3R	FlyBase	gene	8712906	8718456	FBgn0037613	1	Cks85A	FlyBase	protein_coding
3R	FlyBase	gene	8712933	8715263	FBgn0037612	1	CG8112	FlyBase	protein_coding
3R	FlyBase	gene	8721371	8723051	FBgn0037616	1	CG8136	FlyBase	protein_coding
3R	FlyBase	gene	8723174	8725357	FBgn0037617	1	CG8145	FlyBase	protein_coding
3R	FlyBase	gene	8725479	8726730	FBgn0037618	1	CG11762	FlyBase	protein_coding
3R	FlyBase	gene	8726854	8728370	FBgn0037619	1	CG8159	FlyBase	protein_coding
3R	FlyBase	gene	8728367	8729693	FBgn0037620	1	ranshi	FlyBase	protein_coding
3R	FlyBase	gene	8729790	8731698	FBgn0037621	1	M1BP	FlyBase	protein_coding
3R	FlyBase	gene	8732091	8735837	FBgn0037622	1	CG8202	FlyBase	protein_coding
3R	FlyBase	gene	8735879	8747675	FBgn0037623	1	CG9801	FlyBase	protein_coding
3R	FlyBase	gene	8747798	8754104	FBgn0037624	1	CG8223	FlyBase	protein_coding
3R	FlyBase	gene	8754064	8755916	FBgn0265159	1	CR44228	FlyBase	lincRNA
3R	FlyBase	gene	8769394	8771150	FBgn0037626	1	CG8236	FlyBase	protein_coding
3R	FlyBase	gene	8771246	8772691	FBgn0037627	1	CG13318	FlyBase	protein_coding
3R	FlyBase	gene	8773435	8773810	FBgn0085330	1	CG34301	FlyBase	protein_coding
3R	FlyBase	gene	8778379	8779923	FBgn0053191	1	CG33191	FlyBase	protein_coding
3R	FlyBase	gene	8780113	8780789	FBgn0053189	1	CG33189	FlyBase	protein_coding
3R	FlyBase	gene	8794684	8796966	FBgn0037630	1	Ir85a	FlyBase	protein_coding
3R	FlyBase	gene	8801564	8806234	FBgn0037632	1	Tcp-1eta	FlyBase	protein_coding
3R	FlyBase	gene	8803471	8805802	FBgn0037633	1	CG9839	FlyBase	protein_coding
3R	FlyBase	gene	8806322	8807581	FBgn0037634	1	hng2	FlyBase	protein_coding
3R	FlyBase	gene	8807679	8813579	FBgn0037635	1	CG9837	FlyBase	protein_coding
3R	FlyBase	gene	8813490	8820682	FBgn0037636	1	CG9821	FlyBase	protein_coding
3R	FlyBase	gene	8819618	8821098	FBgn0262604	1	CR43130	FlyBase	lincRNA
3R	FlyBase	gene	8822008	8822838	FBgn0040532	1	CG8369	FlyBase	protein_coding
3R	FlyBase	gene	8822849	8824177	FBgn0037637	1	CG9836	FlyBase	protein_coding
3R	FlyBase	gene	8824411	8827279	FBgn0037638	1	CG8379	FlyBase	protein_coding
3R	FlyBase	gene	8827068	8931896	FBgn0262614	1	pyd	FlyBase	protein_coding
3R	FlyBase	gene	8861880	8861952	FBgn0011966	1	tRNA:R:85Ca	FlyBase	tRNA
3R	FlyBase	gene	8862933	8863005	FBgn0053551	1	tRNA:R:85Cb	FlyBase	tRNA
3R	FlyBase	gene	8934279	8935287	FBgn0264790	1	CR44020	FlyBase	lincRNA
3R	FlyBase	gene	8935126	8938395	FBgn0003015	1	osk	FlyBase	protein_coding
3R	FlyBase	gene	8938683	8943027	FBgn0037643	1	skap	FlyBase	protein_coding
3R	FlyBase	gene	8942954	8945020	FBgn0037644	1	CG11964	FlyBase	protein_coding
3R	FlyBase	gene	8950246	8963037	FBgn0037645	1	CG11966	FlyBase	protein_coding
3R	FlyBase	gene	8980860	8982793	FBgn0037646	1	CAHbeta	FlyBase	protein_coding
3R	FlyBase	gene	8982732	8984315	FBgn0037647	1	RagA-B	FlyBase	protein_coding
3R	FlyBase	gene	8984718	8990649	FBgn0027503	1	CG11970	FlyBase	protein_coding
3R	FlyBase	gene	8990645	8992949	FBgn0260243	1	E(var)3-9	FlyBase	protein_coding
3R	FlyBase	gene	8993253	8995212	FBgn0037648	1	CG11975	FlyBase	protein_coding
3R	FlyBase	gene	8995229	9003650	FBgn0051100	1	CG31100	FlyBase	protein_coding
3R	FlyBase	gene	8997697	8998678	FBgn0037650	1	CG11977	FlyBase	protein_coding
3R	FlyBase	gene	9004017	9005331	FBgn0037652	1	CG11980	FlyBase	protein_coding
3R	FlyBase	gene	9005313	9006226	FBgn0026380	1	Prosbeta3	FlyBase	protein_coding
3R	FlyBase	gene	9006456	9008030	FBgn0037653	1	CG11982	FlyBase	protein_coding
3R	FlyBase	gene	9008321	9010274	FBgn0037654	1	CG11983	FlyBase	protein_coding
3R	FlyBase	gene	9010282	9014909	FBgn0037655	1	CG11984	FlyBase	protein_coding
3R	FlyBase	gene	9014972	9015341	FBgn0040534	1	CG11985	FlyBase	protein_coding
3R	FlyBase	gene	9015446	9016822	FBgn0037656	1	CG11986	FlyBase	protein_coding
3R	FlyBase	gene	9016773	9020022	FBgn0264075	1	tgo	FlyBase	protein_coding
3R	FlyBase	gene	9020348	9039471	FBgn0002932	1	neur	FlyBase	protein_coding
3R	FlyBase	gene	9022057	9024018	FBgn0063298	1	CR31429	FlyBase	lincRNA
3R	FlyBase	gene	9038760	9042349	FBgn0037657	1	hyx	FlyBase	protein_coding
3R	FlyBase	gene	9042508	9050555	FBgn0010222	1	Nmdmc	FlyBase	protein_coding
3R	FlyBase	gene	9044183	9047977	FBgn0014018	1	Rel	FlyBase	protein_coding
3R	FlyBase	gene	9048645	9052231	FBgn0028708	1	Mst85C	FlyBase	protein_coding
3R	FlyBase	gene	9052495	9063245	FBgn0037659	1	Kdm2	FlyBase	protein_coding
3R	FlyBase	gene	9063132	9065078	FBgn0037660	1	beag	FlyBase	protein_coding
3R	FlyBase	gene	9065183	9066303	FBgn0037661	1	Ada	FlyBase	protein_coding
3R	FlyBase	gene	9066343	9237682	FBgn0003165	1	pum	FlyBase	protein_coding
3R	FlyBase	gene	9177517	9179098	FBgn0037662	1	CG11997	FlyBase	protein_coding
3R	FlyBase	gene	9228133	9230277	FBgn0266706	1	CR45196	FlyBase	lincRNA
3R	FlyBase	gene	9238083	9240654	FBgn0000412	1	D1	FlyBase	protein_coding
3R	FlyBase	gene	9240757	9245869	FBgn0260935	1	ird1	FlyBase	protein_coding
3R	FlyBase	gene	9246649	9251431	FBgn0037664	1	CG8420	FlyBase	protein_coding
3R	FlyBase	gene	9251843	9253514	FBgn0037665	1	St2	FlyBase	protein_coding
3R	FlyBase	gene	9253545	9254683	FBgn0037666	1	CR16735	FlyBase	pseudogene
3R	FlyBase	gene	9255052	9256731	FBgn0037667	1	CG16734	FlyBase	protein_coding
3R	FlyBase	gene	9256689	9257716	FBgn0037668	1	CG16736	FlyBase	protein_coding
3R	FlyBase	gene	9257727	9258501	FBgn0037669	1	Ibf2	FlyBase	protein_coding
3R	FlyBase	gene	9258964	9260400	FBgn0037670	1	Ibf1	FlyBase	protein_coding
3R	FlyBase	gene	9260638	9262590	FBgn0037671	1	VhaM8.9	FlyBase	protein_coding
3R	FlyBase	gene	9262654	9264142	FBgn0037672	1	sage	FlyBase	protein_coding
3R	FlyBase	gene	9265027	9266904	FBgn0010803	1	Aats-trp	FlyBase	protein_coding
3R	FlyBase	gene	9267019	9270224	FBgn0261241	1	Vps16A	FlyBase	protein_coding
3R	FlyBase	gene	9293642	9328511	FBgn0037676	1	CG8861	FlyBase	protein_coding
3R	FlyBase	gene	9321770	9322361	FBgn0037675	1	HP1e	FlyBase	protein_coding
3R	FlyBase	gene	9329223	9330331	FBgn0037677	1	CG12951	FlyBase	protein_coding
3R	FlyBase	gene	9330885	9331885	FBgn0037678	1	CG16749	FlyBase	protein_coding
3R	FlyBase	gene	9332064	9334714	FBgn0037679	1	CG8866	FlyBase	protein_coding
3R	FlyBase	gene	9335170	9337459	FBgn0037680	1	CG8121	FlyBase	protein_coding
3R	FlyBase	gene	9338223	9339992	FBgn0262993	1	CR43301	FlyBase	lincRNA
3R	FlyBase	gene	9354268	9354342	FBgn0086053	1	snoRNA:Me18S-G1358a	FlyBase	snoRNA
3R	FlyBase	gene	9355313	9355387	FBgn0086054	1	snoRNA:Me18S-G1358b	FlyBase	snoRNA
3R	FlyBase	gene	9363305	9364838	FBgn0037683	1	CG18473	FlyBase	protein_coding
3R	FlyBase	gene	9365398	9367763	FBgn0037684	1	CG8129	FlyBase	protein_coding
3R	FlyBase	gene	9367603	9394546	FBgn0000723	1	FER	FlyBase	protein_coding
3R	FlyBase	gene	9398190	9399551	FBgn0037685	1	Or85f	FlyBase	protein_coding
3R	FlyBase	gene	9399570	9400053	FBgn0083953	1	CG34117	FlyBase	protein_coding
3R	FlyBase	gene	9400237	9401226	FBgn0037686	1	RpL34b	FlyBase	protein_coding
3R	FlyBase	gene	9401495	9402618	FBgn0037687	1	CG8132	FlyBase	protein_coding
3R	FlyBase	gene	9402564	9404269	FBgn0037688	1	CG9356	FlyBase	protein_coding
3R	FlyBase	gene	9407694	9408169	FBgn0265201	1	CG44261	FlyBase	protein_coding
3R	FlyBase	gene	9408383	9410282	FBgn0003889	1	betaTub85D	FlyBase	protein_coding
3R	FlyBase	gene	9410329	9412293	FBgn0037690	1	Task7	FlyBase	protein_coding
3R	FlyBase	gene	9412548	9417264	FBgn0011740	1	alpha-Man-II	FlyBase	protein_coding
3R	FlyBase	gene	9417940	9455500	FBgn0261552	1	ps	FlyBase	protein_coding
3R	FlyBase	gene	9455517	9456546	FBgn0037696	1	GstZ1	FlyBase	protein_coding
3R	FlyBase	gene	9456815	9460652	FBgn0037697	1	GstZ2	FlyBase	protein_coding
3R	FlyBase	gene	9461084	9493677	FBgn0037698	1	CG16779	FlyBase	protein_coding
3R	FlyBase	gene	9483378	9484078	FBgn0266730	1	CR45203	FlyBase	lincRNA
3R	FlyBase	gene	9494801	9496723	FBgn0043791	1	CG8147	FlyBase	protein_coding
3R	FlyBase	gene	9497101	9502581	FBgn0014380	1	RhoL	FlyBase	protein_coding
3R	FlyBase	gene	9504656	9505865	FBgn0037700	1	CG8149	FlyBase	protein_coding
3R	FlyBase	gene	9505853	9510324	FBgn0267790	1	rump	FlyBase	protein_coding
3R	FlyBase	gene	9510561	9513067	FBgn0003205	1	Ras85D	FlyBase	protein_coding
3R	FlyBase	gene	9513327	9514827	FBgn0014022	1	Rlb1	FlyBase	protein_coding
3R	FlyBase	gene	9514822	9515908	FBgn0014023	1	mRpL47	FlyBase	protein_coding
3R	FlyBase	gene	9516007	9520938	FBgn0037703	1	JHDM2	FlyBase	protein_coding
3R	FlyBase	gene	9516007	9527237	FBgn0037702	1	CG8176	FlyBase	protein_coding
3R	ensembl	gene	9517524	9517599	FBgn0262180	1	mir-2283	ensembl	pre_miRNA
3R	FlyBase	gene	9528238	9533011	FBgn0000244	1	by	FlyBase	protein_coding
3R	FlyBase	gene	9535625	9551806	FBgn0037705	1	mura	FlyBase	protein_coding
3R	FlyBase	gene	9548104	9551806	FBgn0260722	1	CR42549	FlyBase	lincRNA
3R	FlyBase	gene	9552034	9553747	FBgn0037707	1	RnpS1	FlyBase	protein_coding
3R	FlyBase	gene	9553696	9555408	FBgn0037708	1	CG9386	FlyBase	protein_coding
3R	FlyBase	gene	9555785	9557776	FBgn0037709	1	CG8199	FlyBase	protein_coding
3R	FlyBase	gene	9557712	9559525	FBgn0024833	1	AP-1mu	FlyBase	protein_coding
3R	FlyBase	gene	9559760	9561533	FBgn0027950	1	MBD-like	FlyBase	protein_coding
3R	FlyBase	gene	9561583	9563673	FBgn0037710	1	CG9393	FlyBase	protein_coding
3R	FlyBase	gene	9563924	9566092	FBgn0261049	1	Vps45	FlyBase	protein_coding
3R	FlyBase	gene	9566195	9569189	FBgn0037712	1	CG16789	FlyBase	protein_coding
3R	FlyBase	gene	9569074	9570214	FBgn0037713	1	CG16790	FlyBase	protein_coding
3R	FlyBase	gene	9570414	9571623	FBgn0037714	1	CG9396	FlyBase	protein_coding
3R	FlyBase	gene	9571911	9574211	FBgn0037715	1	CG9399	FlyBase	protein_coding
3R	FlyBase	gene	9574484	9577733	FBgn0027338	1	Kap-alpha3	FlyBase	protein_coding
3R	FlyBase	gene	9578042	9581225	FBgn0037716	1	CG8273	FlyBase	protein_coding
3R	FlyBase	gene	9581306	9586648	FBgn0037717	1	CG8301	FlyBase	protein_coding
3R	FlyBase	gene	9582515	9583222	FBgn0053654	1	CG33654	FlyBase	protein_coding
3R	FlyBase	gene	9586942	9589581	FBgn0037718	1	P58IPK	FlyBase	protein_coding
3R	FlyBase	gene	9589468	9591002	FBgn0037719	1	bocksbeutel	FlyBase	protein_coding
3R	FlyBase	gene	9591309	9625073	FBgn0037720	1	CG8312	FlyBase	protein_coding
3R	FlyBase	gene	9625157	9626930	FBgn0037721	1	CG9427	FlyBase	protein_coding
3R	FlyBase	gene	9627321	9628676	FBgn0037722	1	CG8319	FlyBase	protein_coding
3R	FlyBase	gene	9628691	9630851	FBgn0005585	1	Crc	FlyBase	protein_coding
3R	FlyBase	gene	9631641	9633673	FBgn0037723	1	SpdS	FlyBase	protein_coding
3R	FlyBase	gene	9632035	9633076	FBgn0266413	1	CR45053	FlyBase	lincRNA
3R	FlyBase	gene	9633359	9637611	FBgn0003334	1	Scm	FlyBase	protein_coding
3R	FlyBase	gene	9638182	9650706	FBgn0012344	1	Dh44	FlyBase	protein_coding
3R	FlyBase	gene	9644978	9646154	FBgn0037724	1	Fst	FlyBase	protein_coding
3R	FlyBase	gene	9651179	9674643	FBgn0037726	1	CG9492	FlyBase	protein_coding
3R	FlyBase	gene	9652659	9653228	FBgn0263389	1	CG43441	FlyBase	protein_coding
3R	FlyBase	gene	9675523	9677778	FBgn0037727	1	CG8358	FlyBase	protein_coding
3R	FlyBase	gene	9677927	9679658	FBgn0037728	1	CG16817	FlyBase	protein_coding
3R	FlyBase	gene	9679939	9681502	FBgn0028997	1	nmdyn-D7	FlyBase	protein_coding
3R	FlyBase	gene	9681415	9684264	FBgn0037730	1	CG9444	FlyBase	protein_coding
3R	FlyBase	gene	9684469	9685476	FBgn0069242	1	eca	FlyBase	protein_coding
3R	FlyBase	gene	9685760	9687141	FBgn0037731	1	CG18542	FlyBase	protein_coding
3R	FlyBase	gene	9693079	9694461	FBgn0052939	1	CG32939	FlyBase	protein_coding
3R	FlyBase	gene	9694386	9705417	FBgn0051352	1	Unc-115a	FlyBase	protein_coding
3R	FlyBase	gene	9705996	9711037	FBgn0037734	1	trbd	FlyBase	protein_coding
3R	FlyBase	gene	9711142	9714675	FBgn0016792	1	dmt	FlyBase	protein_coding
3R	FlyBase	gene	9713607	9713765	FBgn0263477	1	scaRNA:PsiU1-6	FlyBase	snoRNA
3R	FlyBase	gene	9714623	9725615	FBgn0002431	1	hyd	FlyBase	protein_coding
3R	FlyBase	gene	9726020	9730679	FBgn0262477	1	FoxP	FlyBase	protein_coding
3R	FlyBase	gene	9731221	9733250	FBgn0003886	1	alphaTub85E	FlyBase	protein_coding
3R	FlyBase	gene	9734012	9739979	FBgn0037736	1	CG12950	FlyBase	protein_coding
3R	FlyBase	gene	9740899	9742844	FBgn0037737	1	Pnn	FlyBase	protein_coding
3R	FlyBase	gene	9742877	9746367	FBgn0085438	1	CG34409	FlyBase	protein_coding
3R	FlyBase	gene	9743517	9744662	FBgn0051415	1	CG31415	FlyBase	protein_coding
3R	FlyBase	gene	9746167	9747744	FBgn0037739	1	CG12948	FlyBase	protein_coding
3R	FlyBase	gene	9747875	9751094	FBgn0005777	1	PpD3	FlyBase	protein_coding
3R	FlyBase	gene	9751088	9754686	FBgn0037741	1	CG16908	FlyBase	protein_coding
3R	FlyBase	gene	9754735	9756510	FBgn0037742	1	Rpt3R	FlyBase	protein_coding
3R	FlyBase	gene	9756491	9759313	FBgn0037743	1	CG8412	FlyBase	protein_coding
3R	FlyBase	gene	9759622	9761208	FBgn0037744	1	CG8417	FlyBase	protein_coding
3R	FlyBase	gene	9761305	9763150	FBgn0266720	1	Snap24	FlyBase	protein_coding
3R	FlyBase	gene	9763650	9766135	FBgn0037746	1	CG8478	FlyBase	protein_coding
3R	FlyBase	gene	9766031	9768984	FBgn0024330	1	MED6	FlyBase	protein_coding
3R	FlyBase	gene	9767834	9770027	FBgn0037747	1	CG8481	FlyBase	protein_coding
3R	FlyBase	gene	9770532	9771542	FBgn0037749	1	CG9471	FlyBase	protein_coding
3R	FlyBase	gene	9771795	9774419	FBgn0037750	1	Whamy	FlyBase	protein_coding
3R	FlyBase	gene	9775121	9777943	FBgn0037751	1	topi	FlyBase	protein_coding
3R	FlyBase	gene	9778042	9779528	FBgn0261599	1	RpS29	FlyBase	protein_coding
3R	FlyBase	gene	9778398	9778537	FBgn0086663	1	snoRNA:Psi18S-1275	FlyBase	snoRNA
3R	FlyBase	gene	9779519	9782693	FBgn0051514	1	CR31514	FlyBase	lincRNA
3R	FlyBase	gene	9780064	9783054	FBgn0037753	1	CG12947	FlyBase	protein_coding
3R	FlyBase	gene	9783407	9784370	FBgn0002868	1	MtnA	FlyBase	protein_coding
3R	FlyBase	gene	9784653	9789323	FBgn0037754	1	CG8500	FlyBase	protein_coding
3R	FlyBase	gene	9788852	9791221	FBgn0037755	1	CG12945	FlyBase	protein_coding
3R	FlyBase	gene	9791483	9793098	FBgn0037756	1	CG8507	FlyBase	protein_coding
3R	FlyBase	gene	9793295	9797754	FBgn0037757	1	CG8516	FlyBase	protein_coding
3R	FlyBase	gene	9797769	9801026	FBgn0037758	1	CG9467	FlyBase	protein_coding
3R	FlyBase	gene	9801280	9803461	FBgn0037759	1	CG8526	FlyBase	protein_coding
3R	FlyBase	gene	9803486	9809368	FBgn0037760	1	FBXO11	FlyBase	protein_coding
3R	FlyBase	gene	9810020	9813929	FBgn0264827	1	CR44035	FlyBase	lincRNA
3R	FlyBase	gene	9812747	9813939	FBgn0037761	1	CG8534	FlyBase	protein_coding
3R	FlyBase	gene	9814161	9815158	FBgn0037762	1	eloF	FlyBase	protein_coding
3R	FlyBase	gene	9815928	9816979	FBgn0037763	1	CG16904	FlyBase	protein_coding
3R	FlyBase	gene	9817428	9818395	FBgn0037764	1	CG9459	FlyBase	protein_coding
3R	FlyBase	gene	9818914	9819877	FBgn0037765	1	CG9458	FlyBase	protein_coding
3R	FlyBase	gene	9820514	9821191	FBgn0262104	1	CG42857	FlyBase	protein_coding
3R	FlyBase	gene	9821390	9822259	FBgn0267440	1	CR45790	FlyBase	lincRNA
3R	FlyBase	gene	9822999	9823823	FBgn0085331	1	CG34302	FlyBase	protein_coding
3R	FlyBase	gene	9824085	9824864	FBgn0262105	1	CR42858	FlyBase	lincRNA
3R	FlyBase	gene	9826081	9868120	FBgn0037766	1	Teh1	FlyBase	protein_coding
3R	FlyBase	gene	9874681	9995364	FBgn0267336	1	Glut4EF	FlyBase	protein_coding
3R	FlyBase	gene	9876998	9878498	FBgn0266389	1	CR45029	FlyBase	lincRNA
3R	FlyBase	gene	9982816	9986060	FBgn0037770	1	Art4	FlyBase	protein_coding
3R	FlyBase	gene	9995544	9996789	FBgn0045473	1	Gr85a	FlyBase	protein_coding
3R	FlyBase	gene	9997163	10000314	FBgn0037772	1	Spn85F	FlyBase	protein_coding
3R	FlyBase	gene	9999771	10001276	FBgn0037773	1	CG5359	FlyBase	protein_coding
3R	FlyBase	gene	10001554	10042895	FBgn0053208	1	Mical	FlyBase	protein_coding
3R	FlyBase	gene	10022845	10025150	FBgn0051407	1	CG31407	FlyBase	protein_coding
3R	FlyBase	gene	10043270	10044606	FBgn0027524	1	CG3909	FlyBase	protein_coding
3R	FlyBase	gene	10044596	10045542	FBgn0037777	1	CG11722	FlyBase	protein_coding
3R	FlyBase	gene	10045574	10047260	FBgn0037778	1	mtTFB2	FlyBase	protein_coding
3R	FlyBase	gene	10047252	10048797	FBgn0037779	1	CG12811	FlyBase	protein_coding
3R	FlyBase	gene	10049199	10051527	FBgn0037780	1	CG3925	FlyBase	protein_coding
3R	FlyBase	gene	10051508	10052869	FBgn0037781	1	Fancl	FlyBase	protein_coding
3R	FlyBase	gene	10052846	10054298	FBgn0265081	1	CR44192	FlyBase	lincRNA
3R	FlyBase	gene	10053332	10054348	FBgn0051410	1	Npc2e	FlyBase	protein_coding
3R	FlyBase	gene	10055356	10056083	FBgn0037782	1	Npc2d	FlyBase	protein_coding
3R	FlyBase	gene	10060252	10061136	FBgn0037783	1	Npc2c	FlyBase	protein_coding
3R	FlyBase	gene	10060666	10061978	FBgn0266732	1	CR45205	FlyBase	lincRNA
3R	FlyBase	gene	10061686	10062314	FBgn0053629	1	CR33629	FlyBase	pseudogene
3R	FlyBase	gene	10062624	10063327	FBgn0053630	1	CG33630	FlyBase	protein_coding
3R	FlyBase	gene	10064007	10064645	FBgn0053631	1	CG33631	FlyBase	protein_coding
3R	FlyBase	gene	10066770	10067567	FBgn0053783	1	CG33783	FlyBase	protein_coding
3R	FlyBase	gene	10067905	10068572	FBgn0053784	1	CG33784	FlyBase	protein_coding
3R	FlyBase	gene	10071117	10073761	FBgn0041105	1	nerfin-2	FlyBase	protein_coding
3R	FlyBase	gene	10073821	10075373	FBgn0037786	1	CG5361	FlyBase	protein_coding
3R	FlyBase	gene	10083381	10090525	FBgn0266414	1	CR45054	FlyBase	lincRNA
3R	ensembl	gene	10091126	10091217	FBgn0262378	1	mir-317	ensembl	pre_miRNA
3R	ensembl	gene	10100022	10100121	FBgn0262419	1	mir-277	ensembl	pre_miRNA
3R	FlyBase	gene	10101420	10110121	FBgn0028734	1	Fmr1	FlyBase	protein_coding
3R	FlyBase	gene	10112237	10120081	FBgn0037788	1	CG3940	FlyBase	protein_coding
3R	FlyBase	gene	10120399	10121400	FBgn0266721	1	gammaSnap2	FlyBase	protein_coding
3R	FlyBase	gene	10121773	10122320	FBgn0051477	1	CG31477	FlyBase	protein_coding
3R	FlyBase	gene	10122365	10125664	FBgn0001321	1	knk	FlyBase	protein_coding
3R	FlyBase	gene	10122422	10124412	FBgn0267705	1	CR46038	FlyBase	lincRNA
3R	FlyBase	gene	10126129	10139772	FBgn0004889	1	tws	FlyBase	protein_coding
3R	FlyBase	gene	10140103	10144184	FBgn0037792	1	TAF1B	FlyBase	protein_coding
3R	FlyBase	gene	10143070	10143483	FBgn0261817	1	CG42759	FlyBase	protein_coding
3R	FlyBase	gene	10144668	10159134	FBgn0086359	1	Invadolysin	FlyBase	protein_coding
3R	FlyBase	gene	10151153	10151697	FBgn0085332	1	CG34303	FlyBase	protein_coding
3R	FlyBase	gene	10159144	10161331	FBgn0037794	1	CG6254	FlyBase	protein_coding
3R	FlyBase	gene	10161464	10170487	FBgn0040238	1	Best1	FlyBase	protein_coding
3R	FlyBase	gene	10171156	10189603	FBgn0037796	1	CG12814	FlyBase	protein_coding
3R	FlyBase	gene	10190689	10222442	FBgn0004575	1	Syn	FlyBase	protein_coding
3R	FlyBase	gene	10203875	10213007	FBgn0025879	1	Timp	FlyBase	protein_coding
3R	FlyBase	gene	10222698	10223745	FBgn0037797	1	CG12420	FlyBase	protein_coding
3R	FlyBase	gene	10223440	10224725	FBgn0037798	1	CG12817	FlyBase	protein_coding
3R	FlyBase	gene	10224909	10225587	FBgn0083943	1	CG34107	FlyBase	protein_coding
3R	FlyBase	gene	10225690	10251277	FBgn0261928	1	CG42795	FlyBase	protein_coding
3R	FlyBase	gene	10251518	10255268	FBgn0037801	1	CG3999	FlyBase	protein_coding
3R	FlyBase	gene	10255349	10261849	FBgn0037802	1	Sirt6	FlyBase	protein_coding
3R	FlyBase	gene	10262123	10263899	FBgn0040078	1	pont	FlyBase	protein_coding
3R	FlyBase	gene	10264306	10308467	FBgn0262617	1	CG43143	FlyBase	protein_coding
3R	FlyBase	gene	10278054	10278135	FBgn0011970	1	tRNA:S2b:86A	FlyBase	tRNA
3R	FlyBase	gene	10307806	10311613	FBgn0037807	1	CG6293	FlyBase	protein_coding
3R	FlyBase	gene	10312039	10331353	FBgn0266717	1	Bruce	FlyBase	protein_coding
3R	FlyBase	gene	10331581	10332695	FBgn0037809	1	CG12818	FlyBase	protein_coding
3R	FlyBase	gene	10333115	10338265	FBgn0037810	1	sle	FlyBase	protein_coding
3R	FlyBase	gene	10338342	10340872	FBgn0037811	1	CG12592	FlyBase	protein_coding
3R	FlyBase	gene	10340949	10341668	FBgn0037812	1	CG18545	FlyBase	protein_coding
3R	FlyBase	gene	10348761	10350010	FBgn0051406	1	CG31406	FlyBase	protein_coding
3R	FlyBase	gene	10350182	10361612	FBgn0015396	1	jumu	FlyBase	protein_coding
3R	FlyBase	gene	10361760	10378068	FBgn0020379	1	Rfx	FlyBase	protein_coding
3R	FlyBase	gene	10385494	10387385	FBgn0266243	1	CR44938	FlyBase	lincRNA
3R	FlyBase	gene	10388258	10400752	FBgn0259938	1	cwo	FlyBase	protein_coding
3R	FlyBase	gene	10401032	10402966	FBgn0045443	1	mthl11	FlyBase	protein_coding
3R	FlyBase	gene	10402967	10407285	FBgn0037814	1	CG6325	FlyBase	protein_coding
3R	ensembl	gene	10408137	10408227	FBgn0262223	1	mir-994	ensembl	pre_miRNA
3R	ensembl	gene	10408302	10408369	FBgn0262420	1	mir-318	ensembl	pre_miRNA
3R	FlyBase	gene	10408618	10412869	FBgn0024957	1	Irp-1B	FlyBase	protein_coding
3R	FlyBase	gene	10413301	10414242	FBgn0037815	1	Rrp46	FlyBase	protein_coding
3R	FlyBase	gene	10414218	10416046	FBgn0037816	1	CG6345	FlyBase	protein_coding
3R	FlyBase	gene	10434789	10436704	FBgn0037817	1	Cyp12e1	FlyBase	protein_coding
3R	FlyBase	gene	10461028	10462078	FBgn0266244	1	CR44939	FlyBase	lincRNA
3R	FlyBase	gene	10462387	10464978	FBgn0266260	1	CR44955	FlyBase	lincRNA
3R	FlyBase	gene	10488323	10490216	FBgn0267136	1	CR45576	FlyBase	lincRNA
3R	FlyBase	gene	10507561	10639568	FBgn0001235	1	hth	FlyBase	protein_coding
3R	ensembl	gene	10513005	10513133	FBgn0263547	1	mir-4944	ensembl	pre_miRNA
3R	FlyBase	gene	10639279	10645773	FBgn0264788	1	CR44018	FlyBase	lincRNA
3R	FlyBase	gene	10675560	10677251	FBgn0037818	1	CG6465	FlyBase	protein_coding
3R	FlyBase	gene	10677737	10680925	FBgn0037819	1	CG14688	FlyBase	protein_coding
3R	FlyBase	gene	10682632	10684424	FBgn0265161	1	CR44230	FlyBase	lincRNA
3R	FlyBase	gene	10686943	10696270	FBgn0262717	1	Skeletor	FlyBase	protein_coding
3R	FlyBase	gene	10696534	10703316	FBgn0020385	1	pug	FlyBase	protein_coding
3R	FlyBase	gene	10696647	10698976	FBgn0037822	1	CG14683	FlyBase	protein_coding
3R	FlyBase	gene	10703372	10705075	FBgn0051391	1	CG31391	FlyBase	protein_coding
3R	FlyBase	gene	10705170	10706863	FBgn0051467	1	CG31467	FlyBase	protein_coding
3R	FlyBase	gene	10706974	10707460	FBgn0037824	1	CG14684	FlyBase	protein_coding
3R	FlyBase	gene	10707398	10708340	FBgn0051278	1	CG31278	FlyBase	protein_coding
3R	FlyBase	gene	10708487	10709364	FBgn0051373	1	CG31373	FlyBase	protein_coding
3R	FlyBase	gene	10709588	10711248	FBgn0037826	1	CG14689	FlyBase	protein_coding
3R	FlyBase	gene	10714798	10715901	FBgn0037827	1	CG4073	FlyBase	protein_coding
3R	FlyBase	gene	10735277	10735957	FBgn0037828	1	tomboy20	FlyBase	protein_coding
3R	FlyBase	gene	10737592	10751228	FBgn0004841	1	TkR86C	FlyBase	protein_coding
3R	FlyBase	gene	10753331	10755634	FBgn0037829	1	CG14691	FlyBase	protein_coding
3R	FlyBase	gene	10756296	10759398	FBgn0051272	1	CG31272	FlyBase	protein_coding
3R	FlyBase	gene	10756673	10758280	FBgn0266371	1	CR45015	FlyBase	lincRNA
3R	FlyBase	gene	10760071	10761032	FBgn0051390	1	MED7	FlyBase	protein_coding
3R	FlyBase	gene	10761148	10761797	FBgn0266372	1	CR45016	FlyBase	lincRNA
3R	FlyBase	gene	10761310	10766756	FBgn0037831	1	Cap-H2	FlyBase	protein_coding
3R	FlyBase	gene	10766622	10767804	FBgn0010421	1	TfIIFbeta	FlyBase	protein_coding
3R	FlyBase	gene	10768001	10777374	FBgn0266446	1	CG45076	FlyBase	protein_coding
3R	FlyBase	gene	10779569	10780825	FBgn0037832	1	Desi	FlyBase	protein_coding
3R	FlyBase	gene	10780965	10782267	FBgn0261356	1	CG42633	FlyBase	protein_coding
3R	FlyBase	gene	10782563	10784092	FBgn0261380	1	mRpL37	FlyBase	protein_coding
3R	FlyBase	gene	10784383	10786465	FBgn0260944	1	Rbp1	FlyBase	protein_coding
3R	FlyBase	gene	10786481	10788226	FBgn0037834	1	Art1	FlyBase	protein_coding
3R	FlyBase	gene	10788524	10791150	FBgn0017577	1	Mcm5	FlyBase	protein_coding
3R	FlyBase	gene	10792904	10793643	FBgn0037835	1	CG14687	FlyBase	protein_coding
3R	FlyBase	gene	10794058	10803955	FBgn0037836	1	CG14692	FlyBase	protein_coding
3R	FlyBase	gene	10811581	10815047	FBgn0037837	1	CG14693	FlyBase	protein_coding
3R	FlyBase	gene	10815288	10817490	FBgn0037838	1	CG4089	FlyBase	protein_coding
3R	FlyBase	gene	10827079	10849030	FBgn0261053	1	Cad86C	FlyBase	protein_coding
3R	FlyBase	gene	10849825	10851788	FBgn0259740	1	CG42394	FlyBase	protein_coding
3R	FlyBase	gene	10852724	10853644	FBgn0037841	1	CG4565	FlyBase	protein_coding
3R	FlyBase	gene	10853374	10854451	FBgn0037842	1	CG6567	FlyBase	protein_coding
3R	FlyBase	gene	10854501	10856412	FBgn0037843	1	CG4511	FlyBase	protein_coding
3R	FlyBase	gene	10856807	10858066	FBgn0037844	1	CG4570	FlyBase	protein_coding
3R	FlyBase	gene	10858202	10859813	FBgn0037845	1	CG14694	FlyBase	protein_coding
3R	FlyBase	gene	10860531	10862988	FBgn0037846	1	CG6574	FlyBase	protein_coding
3R	FlyBase	gene	10863355	10868642	FBgn0267376	1	SelR	FlyBase	protein_coding
3R	FlyBase	gene	10868708	10870555	FBgn0037848	1	Tsp86D	FlyBase	protein_coding
3R	FlyBase	gene	10870906	10872381	FBgn0011768	1	Fdh	FlyBase	protein_coding
3R	FlyBase	gene	10873038	10875582	FBgn0037849	1	CG4596	FlyBase	protein_coding
3R	FlyBase	gene	10876384	10878257	FBgn0022359	1	Sodh-2	FlyBase	protein_coding
3R	FlyBase	gene	10876834	10877783	FBgn0266705	1	CR45195	FlyBase	lincRNA
3R	FlyBase	gene	10878204	10879319	FBgn0037850	1	CG14695	FlyBase	protein_coding
3R	FlyBase	gene	10879572	10882188	FBgn0037852	1	Tpc1	FlyBase	protein_coding
3R	FlyBase	gene	10882433	10885001	FBgn0037853	1	CG14696	FlyBase	protein_coding
3R	FlyBase	gene	10885540	10896418	FBgn0037856	1	Leash	FlyBase	protein_coding
3R	FlyBase	gene	10887345	10889588	FBgn0042094	1	Adk3	FlyBase	protein_coding
3R	FlyBase	gene	10889768	10893531	FBgn0037855	1	CG6621	FlyBase	protein_coding
3R	FlyBase	gene	10896479	10897181	FBgn0267137	1	CR45577	FlyBase	lincRNA
3R	FlyBase	gene	10897985	10898581	FBgn0267138	1	CR45578	FlyBase	lincRNA
3R	FlyBase	gene	10950284	10951797	FBgn0037857	1	Tengl4	FlyBase	protein_coding
3R	FlyBase	gene	10969667	10970278	FBgn0267121	1	CR45561	FlyBase	lincRNA
3R	FlyBase	gene	10972381	11050175	FBgn0083950	1	CG34114	FlyBase	protein_coding
3R	FlyBase	gene	11033380	11034203	FBgn0267671	1	CR46007	FlyBase	lincRNA
3R	FlyBase	gene	11084528	11085488	FBgn0266245	1	CR44940	FlyBase	lincRNA
3R	FlyBase	gene	11088420	11089356	FBgn0263403	1	CG43449	FlyBase	protein_coding
3R	FlyBase	gene	11101180	11101684	FBgn0267139	1	CR45579	FlyBase	lincRNA
3R	FlyBase	gene	11114671	11115706	FBgn0037860	1	CG6629	FlyBase	protein_coding
3R	FlyBase	gene	11126597	11128328	FBgn0040256	1	Ugt86Dd	FlyBase	protein_coding
3R	FlyBase	gene	11137177	11139742	FBgn0037862	1	CG4706	FlyBase	protein_coding
3R	FlyBase	gene	11144346	11145235	FBgn0261291	1	CheA86a	FlyBase	protein_coding
3R	FlyBase	gene	11151026	11153849	FBgn0040251	1	Ugt86Di	FlyBase	protein_coding
3R	FlyBase	gene	11154626	11156513	FBgn0040257	1	Ugt86Dc	FlyBase	protein_coding
3R	FlyBase	gene	11157098	11159744	FBgn0040259	1	Ugt86Da	FlyBase	protein_coding
3R	FlyBase	gene	11161207	11163498	FBgn0027584	1	CG4757	FlyBase	protein_coding
3R	FlyBase	gene	11164423	11166074	FBgn0040253	1	Ugt86Dg	FlyBase	protein_coding
3R	FlyBase	gene	11166177	11167981	FBgn0040255	1	Ugt86De	FlyBase	protein_coding
3R	FlyBase	gene	11168503	11170246	FBgn0026314	1	Ugt35b	FlyBase	protein_coding
3R	FlyBase	gene	11170817	11172664	FBgn0026315	1	Ugt35a	FlyBase	protein_coding
3R	FlyBase	gene	11173441	11175408	FBgn0040250	1	Ugt86Dj	FlyBase	protein_coding
3R	FlyBase	gene	11175529	11177910	FBgn0040252	1	Ugt86Dh	FlyBase	protein_coding
3R	FlyBase	gene	11196092	11197285	FBgn0037870	1	CG18577	FlyBase	protein_coding
3R	FlyBase	gene	11197592	11208633	FBgn0261808	1	cu	FlyBase	protein_coding
3R	FlyBase	gene	11208887	11209849	FBgn0037873	1	SdhC	FlyBase	protein_coding
3R	FlyBase	gene	11210247	11211898	FBgn0037874	1	Tctp	FlyBase	protein_coding
3R	FlyBase	gene	11212308	11214539	FBgn0037875	1	ZnT86D	FlyBase	protein_coding
3R	FlyBase	gene	11215028	11216287	FBgn0086472	1	RpS25	FlyBase	protein_coding
3R	FlyBase	gene	11216535	11217898	FBgn0037876	1	CG4820	FlyBase	protein_coding
3R	FlyBase	gene	11217898	11220064	FBgn0037877	1	CG6689	FlyBase	protein_coding
3R	FlyBase	gene	11220268	11221639	FBgn0037878	1	CG6693	FlyBase	protein_coding
3R	FlyBase	gene	11222405	11222489	FBgn0086055	1	snoRNA:Me18S-C1096	FlyBase	snoRNA
3R	FlyBase	gene	11222414	11223029	FBgn0051144	1	CR31144	FlyBase	lincRNA
3R	FlyBase	gene	11223571	11223790	FBgn0065064	1	snoRNA:Psi28S-291	FlyBase	snoRNA
3R	FlyBase	gene	11224308	11224400	FBgn0086057	1	snoRNA:Me28S-G2017	FlyBase	snoRNA
3R	FlyBase	gene	11225520	11226681	FBgn0037879	1	scpr-C	FlyBase	protein_coding
3R	FlyBase	gene	11226762	11228227	FBgn0037880	1	CG17726	FlyBase	protein_coding
3R	FlyBase	gene	11228158	11230600	FBgn0037881	1	GCC88	FlyBase	protein_coding
3R	FlyBase	gene	11230617	11231879	FBgn0037882	1	CG17187	FlyBase	protein_coding
3R	FlyBase	gene	11231912	11232539	FBgn0037883	1	CG14701	FlyBase	protein_coding
3R	FlyBase	gene	11232429	11235013	FBgn0037884	1	Arfip	FlyBase	protein_coding
3R	FlyBase	gene	11235140	11236077	FBgn0037885	1	CG17721	FlyBase	protein_coding
3R	FlyBase	gene	11236286	11237624	FBgn0051441	1	CG31441	FlyBase	protein_coding
3R	FlyBase	gene	11237815	11240114	FBgn0051388	1	CG31388	FlyBase	protein_coding
3R	FlyBase	gene	11240041	11240991	FBgn0037888	1	scpr-B	FlyBase	protein_coding
3R	FlyBase	gene	11241183	11242120	FBgn0037889	1	scpr-A	FlyBase	protein_coding
3R	FlyBase	gene	11242208	11243999	FBgn0037890	1	CG17734	FlyBase	protein_coding
3R	FlyBase	gene	11244302	11246862	FBgn0037891	1	CG5214	FlyBase	protein_coding
3R	FlyBase	gene	11247631	11256123	FBgn0262972	1	CR43283	FlyBase	lincRNA
3R	FlyBase	gene	11269415	11305608	FBgn0051386	1	CR31386	FlyBase	lincRNA
3R	FlyBase	gene	11310676	11311182	FBgn0266415	1	CR45055	FlyBase	lincRNA
3R	FlyBase	gene	11328480	11407627	FBgn0004595	1	pros	FlyBase	protein_coding
3R	FlyBase	gene	11335551	11336307	FBgn0267672	1	CR46008	FlyBase	lincRNA
3R	FlyBase	gene	11354348	11355123	FBgn0267673	1	CR46009	FlyBase	lincRNA
3R	FlyBase	gene	11356106	11356601	FBgn0267674	1	CR46010	FlyBase	lincRNA
3R	FlyBase	gene	11407918	11408756	FBgn0037892	1	mRpL40	FlyBase	protein_coding
3R	FlyBase	gene	11408792	11409875	FBgn0264694	1	mgr	FlyBase	protein_coding
3R	FlyBase	gene	11410047	11412440	FBgn0011774	1	Irbp	FlyBase	protein_coding
3R	FlyBase	gene	11410848	11410997	FBgn0263480	1	snoRNA:Irbp-a	FlyBase	snoRNA
3R	FlyBase	gene	11412522	11416142	FBgn0037894	1	Ranbp9	FlyBase	protein_coding
3R	FlyBase	gene	11416218	11418668	FBgn0037895	1	CG6723	FlyBase	protein_coding
3R	FlyBase	gene	11418885	11419295	FBgn0267236	1	CG45676	FlyBase	protein_coding
3R	FlyBase	gene	11419376	11421693	FBgn0037896	1	ninaG	FlyBase	protein_coding
3R	FlyBase	gene	11422092	11429969	FBgn0037897	1	CG5270	FlyBase	protein_coding
3R	FlyBase	gene	11430061	11430762	FBgn0037898	1	CG18643	FlyBase	protein_coding
3R	FlyBase	gene	11430740	11431582	FBgn0037899	1	RpL24-like	FlyBase	protein_coding
3R	FlyBase	gene	11431738	11433543	FBgn0037900	1	CG5276	FlyBase	protein_coding
3R	FlyBase	gene	11433488	11435703	FBgn0037901	1	CG6744	FlyBase	protein_coding
3R	FlyBase	gene	11435850	11437523	FBgn0037902	1	CG5281	FlyBase	protein_coding
3R	FlyBase	gene	11437547	11451791	FBgn0051374	1	sals	FlyBase	protein_coding
3R	FlyBase	gene	11437785	11467372	FBgn0046225	1	CG17230	FlyBase	protein_coding
3R	ensembl	gene	11442192	11442306	FBgn0263520	1	mir-4945	ensembl	pre_miRNA
3R	FlyBase	gene	11452849	11460552	FBgn0037906	1	PGRP-LB	FlyBase	protein_coding
3R	FlyBase	gene	11486788	11487227	FBgn0267141	1	CR45581	FlyBase	lincRNA
3R	FlyBase	gene	11499984	11505951	FBgn0037908	1	dpr5	FlyBase	protein_coding
3R	FlyBase	gene	11533483	11542949	FBgn0053512	1	dpr4	FlyBase	protein_coding
3R	FlyBase	gene	11535495	11536273	FBgn0266416	1	CR45056	FlyBase	lincRNA
3R	FlyBase	gene	11554145	11554869	FBgn0037910	1	CG14708	FlyBase	protein_coding
3R	FlyBase	gene	11557776	11559877	FBgn0037911	1	CG10898	FlyBase	protein_coding
3R	FlyBase	gene	11569250	11575937	FBgn0263316	1	Mrp4	FlyBase	protein_coding
3R	FlyBase	gene	11575901	11578745	FBgn0037915	1	CG6790	FlyBase	protein_coding
3R	FlyBase	gene	11578826	11581476	FBgn0037916	1	CG5342	FlyBase	protein_coding
3R	FlyBase	gene	11581576	11585305	FBgn0037917	1	wkd	FlyBase	protein_coding
3R	FlyBase	gene	11585354	11590146	FBgn0037918	1	CG6791	FlyBase	protein_coding
3R	FlyBase	gene	11590386	11619906	FBgn0051363	1	Jupiter	FlyBase	protein_coding
3R	FlyBase	gene	11620090	11621728	FBgn0037920	1	CG14710	FlyBase	protein_coding
3R	FlyBase	gene	11621466	11625644	FBgn0037921	1	CG6808	FlyBase	protein_coding
3R	FlyBase	gene	11623339	11624948	FBgn0037922	1	CG14711	FlyBase	protein_coding
3R	FlyBase	gene	11625051	11626638	FBgn0037923	1	CG6813	FlyBase	protein_coding
3R	FlyBase	gene	11626889	11628452	FBgn0042205	1	CG18764	FlyBase	protein_coding
3R	FlyBase	gene	11628759	11633206	FBgn0037924	1	CG14712	FlyBase	protein_coding
3R	FlyBase	gene	11633278	11650706	FBgn0262081	1	Csk	FlyBase	protein_coding
3R	FlyBase	gene	11637177	11638553	FBgn0264986	1	CR44137	FlyBase	lincRNA
3R	FlyBase	gene	11650971	11655691	FBgn0037926	1	Elp1	FlyBase	protein_coding
3R	FlyBase	gene	11656149	11673974	FBgn0259227	1	CG42327	FlyBase	protein_coding
3R	FlyBase	gene	11674221	11674923	FBgn0037930	1	CG14715	FlyBase	protein_coding
3R	FlyBase	gene	11674920	11678116	FBgn0037931	1	CG18476	FlyBase	protein_coding
3R	FlyBase	gene	11678386	11679690	FBgn0011290	1	Taf12	FlyBase	protein_coding
3R	FlyBase	gene	11679743	11680976	FBgn0037933	1	Ho	FlyBase	protein_coding
3R	FlyBase	gene	11680972	11684342	FBgn0037934	1	CG6830	FlyBase	protein_coding
3R	FlyBase	gene	11684672	11688133	FBgn0037935	1	CG6834	FlyBase	protein_coding
3R	FlyBase	gene	11688381	11690051	FBgn0037936	1	CG6908	FlyBase	protein_coding
3R	FlyBase	gene	11690386	11691799	FBgn0042110	1	CG18765	FlyBase	protein_coding
3R	FlyBase	gene	11693410	11694311	FBgn0037937	1	Fer3	FlyBase	protein_coding
3R	FlyBase	gene	11696509	11698327	FBgn0265271	1	CG14717	FlyBase	protein_coding
3R	FlyBase	gene	11700614	11702720	FBgn0037939	1	CG14718	FlyBase	protein_coding
3R	FlyBase	gene	11702913	11703708	FBgn0267675	1	CR46011	FlyBase	lincRNA
3R	FlyBase	gene	11704030	11704916	FBgn0025821	1	I-t	FlyBase	protein_coding
3R	FlyBase	gene	11711718	11712371	FBgn0037940	1	CG14720	FlyBase	protein_coding
3R	FlyBase	gene	11721734	11732479	FBgn0037941	1	CG12594	FlyBase	protein_coding
3R	FlyBase	gene	11735447	11736877	FBgn0037942	1	CG14721	FlyBase	protein_coding
3R	FlyBase	gene	11736810	11741783	FBgn0002906	1	Blm	FlyBase	protein_coding
3R	FlyBase	gene	11741890	11744027	FBgn0037943	1	CG14722	FlyBase	protein_coding
3R	FlyBase	gene	11744229	11750029	FBgn0037944	1	CG6923	FlyBase	protein_coding
3R	FlyBase	gene	11750333	11750916	FBgn0262364	1	CG43062	FlyBase	protein_coding
3R	FlyBase	gene	11750931	11764457	FBgn0017581	1	Lk6	FlyBase	protein_coding
3R	FlyBase	gene	11765038	11779128	FBgn0265276	1	l(3)neo38	FlyBase	protein_coding
3R	FlyBase	gene	11780641	11781108	FBgn0267155	1	CR45595	FlyBase	lincRNA
3R	FlyBase	gene	11781131	11787014	FBgn0037949	1	CG17360	FlyBase	protein_coding
3R	FlyBase	gene	11787176	11789393	FBgn0037950	1	HisCl1	FlyBase	protein_coding
3R	FlyBase	gene	11789293	11796948	FBgn0025802	1	Sbf	FlyBase	protein_coding
3R	FlyBase	gene	11797244	11813207	FBgn0051116	1	ClC-a	FlyBase	protein_coding
3R	FlyBase	gene	11815206	11819339	FBgn0259139	1	glo	FlyBase	protein_coding
3R	FlyBase	gene	11819359	11820299	FBgn0019624	1	CoVa	FlyBase	protein_coding
3R	FlyBase	gene	11820381	11822493	FBgn0037955	1	CG6950	FlyBase	protein_coding
3R	FlyBase	gene	11822702	11869460	FBgn0037956	1	CG6959	FlyBase	protein_coding
3R	FlyBase	gene	11877235	11879754	FBgn0003312	1	sad	FlyBase	protein_coding
3R	FlyBase	gene	11879702	11882534	FBgn0037958	1	CG6962	FlyBase	protein_coding
3R	FlyBase	gene	11882790	11892382	FBgn0051368	1	CG31368	FlyBase	protein_coding
3R	FlyBase	gene	11883938	11887168	FBgn0037960	1	mthl5	FlyBase	protein_coding
3R	FlyBase	gene	11892306	11893297	FBgn0037962	1	CG6971	FlyBase	protein_coding
3R	FlyBase	gene	11893512	11949129	FBgn0037963	1	Cad87A	FlyBase	protein_coding
3R	FlyBase	gene	11897582	11898419	FBgn0085336	1	CG34307	FlyBase	protein_coding
3R	FlyBase	gene	11931262	11933640	FBgn0037964	1	CG14731	FlyBase	protein_coding
3R	FlyBase	gene	11949680	11954038	FBgn0051211	1	CG31211	FlyBase	protein_coding
3R	FlyBase	gene	11954163	11956544	FBgn0013275	1	Hsp70Aa	FlyBase	protein_coding
3R	FlyBase	gene	11958535	11960909	FBgn0013276	1	Hsp70Ab	FlyBase	protein_coding
3R	FlyBase	gene	11960883	11962805	FBgn0260741	1	CG3281	FlyBase	protein_coding
3R	FlyBase	gene	11963124	11964826	FBgn0000147	1	aurA	FlyBase	protein_coding
3R	FlyBase	gene	11964674	11967691	FBgn0260742	1	CG12213	FlyBase	protein_coding
3R	FlyBase	gene	11967708	11971686	FBgn0260743	1	GC1	FlyBase	protein_coding
3R	FlyBase	gene	11971007	11974910	FBgn0260744	1	Tango9	FlyBase	protein_coding
3R	FlyBase	gene	11971694	11972896	FBgn0037970	1	GC2	FlyBase	protein_coding
3R	FlyBase	gene	11975156	11977197	FBgn0037972	1	CG10005	FlyBase	protein_coding
3R	FlyBase	gene	11977640	11978178	FBgn0264984	1	CR44135	FlyBase	lincRNA
3R	FlyBase	gene	11978574	11980390	FBgn0037973	1	CG18547	FlyBase	protein_coding
3R	FlyBase	gene	11980704	11982622	FBgn0037974	1	CG12224	FlyBase	protein_coding
3R	FlyBase	gene	11983098	11984541	FBgn0037975	1	CG3397	FlyBase	protein_coding
3R	FlyBase	gene	11984862	11993315	FBgn0260745	1	mfas	FlyBase	protein_coding
3R	FlyBase	gene	11994175	12005473	FBgn0037976	1	Tk	FlyBase	protein_coding
3R	FlyBase	gene	11999278	12003516	FBgn0260746	1	Ect3	FlyBase	protein_coding
3R	FlyBase	gene	12007476	12010434	FBgn0037978	1	KLHL18	FlyBase	protein_coding
3R	FlyBase	gene	12010772	12015059	FBgn0037979	1	GCC185	FlyBase	protein_coding
3R	FlyBase	gene	12014943	12017031	FBgn0037980	1	CG3313	FlyBase	protein_coding
3R	FlyBase	gene	12017156	12018550	FBgn0037981	1	Spt3	FlyBase	protein_coding
3R	FlyBase	gene	12033142	12035525	FBgn0037985	1	ssp5	FlyBase	protein_coding
3R	FlyBase	gene	12040528	12043453	FBgn0037986	1	CG14736	FlyBase	protein_coding
3R	FlyBase	gene	12048253	12049213	FBgn0037987	1	CG14739	FlyBase	protein_coding
3R	FlyBase	gene	12061070	12062944	FBgn0037988	1	CG14740	FlyBase	protein_coding
3R	FlyBase	gene	12068375	12090612	FBgn0037989	1	ATP8B	FlyBase	protein_coding
3R	FlyBase	gene	12094876	12111420	FBgn0051361	1	dpr17	FlyBase	protein_coding
3R	FlyBase	gene	12121583	12128201	FBgn0037992	1	CG4702	FlyBase	protein_coding
3R	FlyBase	gene	12131356	12131427	FBgn0011905	1	tRNA:K5:87BC	FlyBase	tRNA
3R	FlyBase	gene	12138833	12158595	FBgn0037993	1	dpr15	FlyBase	protein_coding
3R	FlyBase	gene	12162887	12166186	FBgn0261714	1	Cpn	FlyBase	protein_coding
3R	FlyBase	gene	12192703	12195011	FBgn0037994	1	CG4810	FlyBase	protein_coding
3R	FlyBase	gene	12195294	12195574	FBgn0263404	1	CG43450	FlyBase	protein_coding
3R	FlyBase	gene	12197941	12199473	FBgn0037995	1	CG3809	FlyBase	protein_coding
3R	FlyBase	gene	12206575	12206646	FBgn0051356	1	tRNA:CR31356	FlyBase	tRNA
3R	FlyBase	gene	12208159	12210360	FBgn0037996	1	CG4830	FlyBase	protein_coding
3R	FlyBase	gene	12213792	12219686	FBgn0037998	1	CG4848	FlyBase	protein_coding
3R	FlyBase	gene	12214501	12215659	FBgn0037997	1	CG14742	FlyBase	protein_coding
3R	FlyBase	gene	12219881	12221464	FBgn0037999	1	CG4860	FlyBase	protein_coding
3R	FlyBase	gene	12221039	12221630	FBgn0267676	1	CR46012	FlyBase	lincRNA
3R	FlyBase	gene	12222387	12224048	FBgn0038000	1	CG10014	FlyBase	protein_coding
3R	FlyBase	gene	12223991	12225019	FBgn0038001	1	CG17404	FlyBase	protein_coding
3R	FlyBase	gene	12225282	12226339	FBgn0038002	1	CG12256	FlyBase	protein_coding
3R	FlyBase	gene	12225324	12226249	FBgn0263454	1	CR43477	FlyBase	lincRNA
3R	FlyBase	gene	12229413	12230425	FBgn0038003	1	CG3916	FlyBase	protein_coding
3R	FlyBase	gene	12231645	12232729	FBgn0011270	1	Pglym87	FlyBase	protein_coding
3R	FlyBase	gene	12232794	12234684	FBgn0038005	1	Cyp313a5	FlyBase	protein_coding
3R	FlyBase	gene	12234980	12236904	FBgn0038006	1	Cyp313a2	FlyBase	protein_coding
3R	FlyBase	gene	12237138	12239266	FBgn0038007	1	Cyp313a3	FlyBase	protein_coding
3R	FlyBase	gene	12239677	12240527	FBgn0264828	1	CR44036	FlyBase	lincRNA
3R	FlyBase	gene	12244989	12245353	FBgn0267142	1	CR45582	FlyBase	lincRNA
3R	FlyBase	gene	12254187	12256592	FBgn0038008	1	CG3942	FlyBase	protein_coding
3R	FlyBase	gene	12258737	12302785	FBgn0003651	1	svp	FlyBase	protein_coding
3R	FlyBase	gene	12258737	12262879	FBgn0264829	1	CG44037	FlyBase	protein_coding
3R	FlyBase	gene	12260969	12261230	FBgn0264830	1	CG44038	FlyBase	protein_coding
3R	FlyBase	gene	12266104	12266610	FBgn0267677	1	CR46013	FlyBase	lincRNA
3R	FlyBase	gene	12268784	12270223	FBgn0264831	1	CR44039	FlyBase	lincRNA
3R	FlyBase	gene	12270890	12271300	FBgn0038009	1	CG17738	FlyBase	protein_coding
3R	FlyBase	gene	12273126	12273521	FBgn0259975	1	Sfp87B	FlyBase	protein_coding
3R	FlyBase	gene	12276604	12276932	FBgn0267678	1	CR46014	FlyBase	lincRNA
3R	FlyBase	gene	12311353	12313119	FBgn0038011	1	CG4066	FlyBase	protein_coding
3R	FlyBase	gene	12322563	12322634	FBgn0051432	1	tRNA:CR31432	FlyBase	tRNA
3R	FlyBase	gene	12323521	12325210	FBgn0038012	1	CG10013	FlyBase	protein_coding
3R	FlyBase	gene	12327347	12328003	FBgn0267144	1	CR45584	FlyBase	lincRNA
3R	FlyBase	gene	12329320	12330223	FBgn0267143	1	CR45583	FlyBase	lincRNA
3R	FlyBase	gene	12335924	12339275	FBgn0266246	1	CR44941	FlyBase	lincRNA
3R	FlyBase	gene	12341674	12342373	FBgn0266261	1	CG44956	FlyBase	protein_coding
3R	FlyBase	gene	12348987	12350644	FBgn0038013	1	CG10038	FlyBase	protein_coding
3R	FlyBase	gene	12350815	12352079	FBgn0038014	1	CG10041	FlyBase	protein_coding
3R	FlyBase	gene	12352143	12356265	FBgn0038016	1	MBD-R2	FlyBase	protein_coding
3R	FlyBase	gene	12363667	12364680	FBgn0038018	1	Tim17a1	FlyBase	protein_coding
3R	FlyBase	gene	12364776	12365735	FBgn0042206	1	GstD10	FlyBase	protein_coding
3R	FlyBase	gene	12366163	12367564	FBgn0038020	1	GstD9	FlyBase	protein_coding
3R	FlyBase	gene	12367817	12369268	FBgn0001149	1	GstD1	FlyBase	protein_coding
3R	FlyBase	gene	12370507	12371099	FBgn0267679	1	CR46015	FlyBase	lincRNA
3R	FlyBase	gene	12371971	12372704	FBgn0010038	1	GstD2	FlyBase	protein_coding
3R	FlyBase	gene	12373068	12373813	FBgn0010039	1	GstD3	FlyBase	protein_coding
3R	FlyBase	gene	12374100	12374824	FBgn0010040	1	GstD4	FlyBase	protein_coding
3R	FlyBase	gene	12375733	12376572	FBgn0010041	1	GstD5	FlyBase	protein_coding
3R	FlyBase	gene	12377128	12377907	FBgn0010042	1	GstD6	FlyBase	protein_coding
3R	FlyBase	gene	12378500	12379255	FBgn0010043	1	GstD7	FlyBase	protein_coding
3R	FlyBase	gene	12380008	12380815	FBgn0010044	1	GstD8	FlyBase	protein_coding
3R	FlyBase	gene	12380869	12382691	FBgn0038028	1	CG10035	FlyBase	protein_coding
3R	FlyBase	gene	12383336	12385624	FBgn0038029	1	GstD11	FlyBase	protein_coding
3R	FlyBase	gene	12386249	12402902	FBgn0085431	1	CG34402	FlyBase	protein_coding
3R	FlyBase	gene	12387188	12388794	FBgn0053098	1	CG33098	FlyBase	protein_coding
3R	FlyBase	gene	12396007	12398929	FBgn0038034	1	Cyp9f3Psi	FlyBase	pseudogene
3R	FlyBase	gene	12399011	12401839	FBgn0038035	1	lig3	FlyBase	protein_coding
3R	FlyBase	gene	12403340	12406028	FBgn0038037	1	Cyp9f2	FlyBase	protein_coding
3R	FlyBase	gene	12406532	12408107	FBgn0038038	1	CG5167	FlyBase	protein_coding
3R	FlyBase	gene	12408316	12411768	FBgn0038039	1	CG5196	FlyBase	protein_coding
3R	FlyBase	gene	12413828	12421251	FBgn0082831	1	pps	FlyBase	protein_coding
3R	FlyBase	gene	12421236	12422429	FBgn0038042	1	Scgbeta	FlyBase	protein_coding
3R	FlyBase	gene	12422768	12423606	FBgn0038043	1	CG17202	FlyBase	protein_coding
3R	FlyBase	gene	12423621	12425917	FBgn0004103	1	Pp1-87B	FlyBase	protein_coding
3R	FlyBase	gene	12426578	12427877	FBgn0038045	1	Sas	FlyBase	protein_coding
3R	FlyBase	gene	12427795	12429282	FBgn0038046	1	CG5641	FlyBase	protein_coding
3R	FlyBase	gene	12429560	12431235	FBgn0038047	1	CG5245	FlyBase	protein_coding
3R	FlyBase	gene	12431321	12432556	FBgn0086134	1	Prosalpha2	FlyBase	protein_coding
3R	FlyBase	gene	12432533	12433822	FBgn0029512	1	Aos1	FlyBase	protein_coding
3R	FlyBase	gene	12434098	12435643	FBgn0038049	1	CG5844	FlyBase	protein_coding
3R	FlyBase	gene	12436248	12437857	FBgn0043043	1	Desat2	FlyBase	protein_coding
3R	FlyBase	gene	12437817	12439139	FBgn0038051	1	CG17207	FlyBase	protein_coding
3R	FlyBase	gene	12439600	12447616	FBgn0086687	1	Desat1	FlyBase	protein_coding
3R	FlyBase	gene	12447653	12449046	FBgn0038052	1	CG5538	FlyBase	protein_coding
3R	FlyBase	gene	12449296	12456355	FBgn0038053	1	CG18549	FlyBase	protein_coding
3R	FlyBase	gene	12452464	12453196	FBgn0038054	1	CG5509	FlyBase	protein_coding
3R	FlyBase	gene	12456573	12458444	FBgn0038055	1	trus	FlyBase	protein_coding
3R	FlyBase	gene	12458421	12460294	FBgn0038056	1	CG5961	FlyBase	protein_coding
3R	FlyBase	gene	12460414	12462418	FBgn0038057	1	CG12267	FlyBase	protein_coding
3R	FlyBase	gene	12462562	12465298	FBgn0038058	1	CG5608	FlyBase	protein_coding
3R	FlyBase	gene	12465453	12467776	FBgn0013277	1	Hsp70Ba	FlyBase	protein_coding
3R	FlyBase	gene	12475336	12478267	FBgn0052865	1	alphagamma-element:CR32865	FlyBase	lincRNA
3R	FlyBase	gene	12502510	12504856	FBgn0051354	1	Hsp70Bbb	FlyBase	protein_coding
3R	FlyBase	gene	12505793	12508139	FBgn0013278	1	Hsp70Bb	FlyBase	protein_coding
3R	FlyBase	gene	12509076	12511461	FBgn0013279	1	Hsp70Bc	FlyBase	protein_coding
3R	FlyBase	gene	12511570	12548229	FBgn0250910	1	Octbeta3R	FlyBase	protein_coding
3R	FlyBase	gene	12526188	12529076	FBgn0028374	1	Hug	FlyBase	protein_coding
3R	FlyBase	gene	12532699	12533786	FBgn0267680	1	CR46016	FlyBase	lincRNA
3R	FlyBase	gene	12614392	12615200	FBgn0267681	1	CR46017	FlyBase	lincRNA
3R	FlyBase	gene	12618876	12619428	FBgn0266247	1	CR44942	FlyBase	lincRNA
3R	FlyBase	gene	12623762	12627829	FBgn0005671	1	Vha55	FlyBase	protein_coding
3R	FlyBase	gene	12628031	12630495	FBgn0038065	1	Snx3	FlyBase	protein_coding
3R	FlyBase	gene	12630647	12633025	FBgn0260444	1	Not10	FlyBase	protein_coding
3R	FlyBase	gene	12633359	12634670	FBgn0042207	1	CG18530	FlyBase	protein_coding
3R	FlyBase	gene	12634192	12634744	FBgn0267682	1	CR46018	FlyBase	lincRNA
3R	FlyBase	gene	12634917	12636283	FBgn0038067	1	CG11598	FlyBase	protein_coding
3R	FlyBase	gene	12636540	12637976	FBgn0038068	1	CG11600	FlyBase	protein_coding
3R	FlyBase	gene	12638481	12640033	FBgn0038069	1	CG11608	FlyBase	protein_coding
3R	FlyBase	gene	12640163	12642482	FBgn0038070	1	CG6753	FlyBase	protein_coding
3R	FlyBase	gene	12648058	12652910	FBgn0038071	1	Dtg	FlyBase	protein_coding
3R	FlyBase	gene	12654577	12660860	FBgn0038072	1	CG6225	FlyBase	protein_coding
3R	FlyBase	gene	12661378	12662138	FBgn0267146	1	CR45586	FlyBase	lincRNA
3R	FlyBase	gene	12662831	12673959	FBgn0038073	1	CG14395	FlyBase	protein_coding
3R	FlyBase	gene	12674608	12676084	FBgn0038074	1	Gnmt	FlyBase	protein_coding
3R	FlyBase	gene	12676010	12676260	FBgn0263621	1	CG43630	FlyBase	protein_coding
3R	FlyBase	gene	12676487	12679052	FBgn0026207	1	mbo	FlyBase	protein_coding
3R	FlyBase	gene	12679279	12681375	FBgn0038076	1	Cyp313a4	FlyBase	protein_coding
3R	FlyBase	gene	12682186	12689367	FBgn0001296	1	kar	FlyBase	protein_coding
3R	FlyBase	gene	12689873	12691468	FBgn0005355	1	Su(fu)	FlyBase	protein_coding
3R	FlyBase	gene	12691733	12692597	FBgn0051347	1	CG31347	FlyBase	protein_coding
3R	FlyBase	gene	12691743	12694232	FBgn0011745	1	Arp1	FlyBase	protein_coding
3R	FlyBase	gene	12694229	12694842	FBgn0038078	1	CG14391	FlyBase	protein_coding
3R	FlyBase	gene	12695129	12697379	FBgn0038079	1	NijC	FlyBase	protein_coding
3R	FlyBase	gene	12697322	12704875	FBgn0016693	1	Past1	FlyBase	protein_coding
3R	FlyBase	gene	12705094	12705818	FBgn0038080	1	CG12279	FlyBase	protein_coding
3R	FlyBase	gene	12705523	12712299	FBgn0002905	1	mus308	FlyBase	protein_coding
3R	FlyBase	gene	12713103	12722442	FBgn0002719	1	Men	FlyBase	protein_coding
3R	FlyBase	gene	12727759	12728459	FBgn0265162	1	CR44231	FlyBase	lincRNA
3R	FlyBase	gene	12739642	12741417	FBgn0038082	1	CG5724	FlyBase	protein_coding
3R	FlyBase	gene	12741958	12743680	FBgn0038083	1	CG5999	FlyBase	protein_coding
3R	FlyBase	gene	12746036	12783192	FBgn0038084	1	beat-Vc	FlyBase	protein_coding
3R	FlyBase	gene	12767178	12767468	FBgn0265164	1	CR44233	FlyBase	lincRNA
3R	FlyBase	gene	12767627	12768357	FBgn0265163	1	CR44232	FlyBase	lincRNA
3R	FlyBase	gene	12811145	12817029	FBgn0051345	1	CG31345	FlyBase	protein_coding
3R	FlyBase	gene	12840560	12848419	FBgn0038087	1	beat-Va	FlyBase	protein_coding
3R	FlyBase	gene	12849090	12849585	FBgn0267147	1	CR45587	FlyBase	lincRNA
3R	FlyBase	gene	12850380	12850668	FBgn0265165	1	CR44234	FlyBase	lincRNA
3R	FlyBase	gene	12855544	12859246	FBgn0038088	1	CG10126	FlyBase	protein_coding
3R	FlyBase	gene	12891911	12892467	FBgn0265166	1	CR44235	FlyBase	lincRNA
3R	FlyBase	gene	12891956	12893158	FBgn0038089	1	d-cup	FlyBase	protein_coding
3R	FlyBase	gene	12893972	12894529	FBgn0053929	1	CR33929	FlyBase	pseudogene
3R	FlyBase	gene	12910120	12911292	FBgn0038090	1	CG10909	FlyBase	protein_coding
3R	FlyBase	gene	12916056	12934813	FBgn0038092	1	beat-Vb	FlyBase	protein_coding
3R	FlyBase	gene	12930734	12931327	FBgn0265167	1	CR44236	FlyBase	lincRNA
3R	FlyBase	gene	12950042	12967712	FBgn0040493	1	grsm	FlyBase	protein_coding
3R	FlyBase	gene	12961745	12963249	FBgn0087021	1	Spc25	FlyBase	protein_coding
3R	FlyBase	gene	12963791	12965923	FBgn0038095	1	Cyp304a1	FlyBase	protein_coding
3R	FlyBase	gene	12965938	12967712	FBgn0038097	1	CG14384	FlyBase	protein_coding
3R	FlyBase	gene	12967775	12977471	FBgn0038098	1	CG7381	FlyBase	protein_coding
3R	FlyBase	gene	12978000	12980535	FBgn0038099	1	CG7091	FlyBase	protein_coding
3R	FlyBase	gene	12980792	12985488	FBgn0038100	1	Paip2	FlyBase	protein_coding
3R	FlyBase	gene	12986041	12991543	FBgn0051342	1	CG31342	FlyBase	protein_coding
3R	FlyBase	gene	12987376	12988511	FBgn0038102	1	CG14383	FlyBase	protein_coding
3R	FlyBase	gene	12991449	12993201	FBgn0041710	1	yellow-f	FlyBase	protein_coding
3R	FlyBase	gene	12993395	12995147	FBgn0038105	1	yellow-f2	FlyBase	protein_coding
3R	FlyBase	gene	12995620	12996925	FBgn0038106	1	CG7488	FlyBase	protein_coding
3R	FlyBase	gene	12998089	13008404	FBgn0038108	1	CG7518	FlyBase	protein_coding
3R	FlyBase	gene	13008384	13011310	FBgn0038110	1	CG8031	FlyBase	protein_coding
3R	FlyBase	gene	13009895	13011086	FBgn0038109	1	CG11656	FlyBase	protein_coding
3R	FlyBase	gene	13011649	13026275	FBgn0020496	1	CtBP	FlyBase	protein_coding
3R	FlyBase	gene	13026283	13030659	FBgn0038111	1	CG12360	FlyBase	protein_coding
3R	FlyBase	gene	13030913	13031598	FBgn0002354	1	l(3)87Df	FlyBase	protein_coding
3R	FlyBase	gene	13032528	13038020	FBgn0003308	1	ry	FlyBase	protein_coding
3R	FlyBase	gene	13038375	13040184	FBgn0038113	1	CG11668	FlyBase	protein_coding
3R	FlyBase	gene	13040165	13042770	FBgn0003450	1	snk	FlyBase	protein_coding
3R	FlyBase	gene	13042050	13044086	FBgn0038114	1	CG11670	FlyBase	protein_coding
3R	FlyBase	gene	13044157	13044529	FBgn0266615	1	CG45122	FlyBase	protein_coding
3R	FlyBase	gene	13044759	13047388	FBgn0001217	1	Hsc70-2	FlyBase	protein_coding
3R	FlyBase	gene	13047731	13049294	FBgn0051157	1	CG31157	FlyBase	protein_coding
3R	FlyBase	gene	13049398	13051453	FBgn0038115	1	CG7966	FlyBase	protein_coding
3R	FlyBase	gene	13052245	13056725	FBgn0260962	1	pic	FlyBase	protein_coding
3R	FlyBase	gene	13057755	13078124	FBgn0004666	1	sim	FlyBase	protein_coding
3R	FlyBase	gene	13085478	13085976	FBgn0266302	1	CR44967	FlyBase	lincRNA
3R	FlyBase	gene	13086224	13086761	FBgn0262365	1	CG43063	FlyBase	protein_coding
3R	FlyBase	gene	13088651	13163876	FBgn0038118	1	timeout	FlyBase	protein_coding
3R	FlyBase	gene	13089242	13090081	FBgn0085337	1	CG34308	FlyBase	protein_coding
3R	FlyBase	gene	13105070	13105491	FBgn0267683	1	CR46019	FlyBase	lincRNA
3R	FlyBase	gene	13181304	13182154	FBgn0038122	1	CG8138	FlyBase	protein_coding
3R	FlyBase	gene	13185526	13186496	FBgn0038123	1	CG8508	FlyBase	protein_coding
3R	FlyBase	gene	13188519	13189568	FBgn0038124	1	CG14380	FlyBase	protein_coding
3R	FlyBase	gene	13191599	13192509	FBgn0038125	1	CG8141	FlyBase	protein_coding
3R	FlyBase	gene	13208754	13214465	FBgn0038126	1	CG8483	FlyBase	protein_coding
3R	FlyBase	gene	13219644	13220578	FBgn0038127	1	CG8476	FlyBase	protein_coding
3R	FlyBase	gene	13222951	13259517	FBgn0000024	1	Ace	FlyBase	protein_coding
3R	FlyBase	gene	13260356	13262227	FBgn0040551	1	CG11686	FlyBase	protein_coding
3R	FlyBase	gene	13262733	13264061	FBgn0038128	1	Ravus	FlyBase	protein_coding
3R	FlyBase	gene	13264364	13270038	FBgn0003598	1	Su(var)3-7	FlyBase	protein_coding
3R	FlyBase	gene	13269137	13272011	FBgn0038129	1	CG8449	FlyBase	protein_coding
3R	FlyBase	gene	13279721	13284527	FBgn0038130	1	CG8630	FlyBase	protein_coding
3R	FlyBase	gene	13284946	13286529	FBgn0038131	1	CG15888	FlyBase	protein_coding
3R	FlyBase	gene	13287655	13288813	FBgn0038132	1	CG15887	FlyBase	protein_coding
3R	FlyBase	gene	13290629	13291846	FBgn0038133	1	Osi22	FlyBase	protein_coding
3R	FlyBase	gene	13292052	13293198	FBgn0038134	1	wntD	FlyBase	protein_coding
3R	FlyBase	gene	13294748	13298288	FBgn0038135	1	CG8773	FlyBase	protein_coding
3R	FlyBase	gene	13298768	13302334	FBgn0038136	1	CG8774	FlyBase	protein_coding
3R	FlyBase	gene	13302648	13312785	FBgn0052473	1	CG32473	FlyBase	protein_coding
3R	FlyBase	gene	13303426	13303856	FBgn0262844	1	CG43208	FlyBase	protein_coding
3R	FlyBase	gene	13312855	13313188	FBgn0264991	1	CG44142	FlyBase	protein_coding
3R	FlyBase	gene	13318991	13319270	FBgn0266455	1	CG45080	FlyBase	protein_coding
3R	FlyBase	gene	13329070	13334166	FBgn0038139	1	PK2-R2	FlyBase	protein_coding
3R	FlyBase	gene	13338330	13345106	FBgn0038140	1	PK2-R1	FlyBase	protein_coding
3R	FlyBase	gene	13353673	13355413	FBgn0045442	1	mthl12	FlyBase	protein_coding
3R	FlyBase	gene	13361816	13366910	FBgn0086371	1	poly	FlyBase	protein_coding
3R	FlyBase	gene	13364938	13369278	FBgn0027610	1	Dic1	FlyBase	protein_coding
3R	FlyBase	gene	13369648	13370346	FBgn0038142	1	CheA87a	FlyBase	protein_coding
3R	FlyBase	gene	13370240	13371904	FBgn0023495	1	Lip3	FlyBase	protein_coding
3R	FlyBase	gene	13372630	13373326	FBgn0259831	1	CG34309	FlyBase	protein_coding
3R	FlyBase	gene	13373104	13379775	FBgn0038143	1	CG9813	FlyBase	protein_coding
3R	FlyBase	gene	13376903	13377395	FBgn0264987	1	CR44138	FlyBase	lincRNA
3R	FlyBase	gene	13379842	13381509	FBgn0038144	1	CG8870	FlyBase	protein_coding
3R	FlyBase	gene	13381276	13381809	FBgn0044511	1	mRpS21	FlyBase	protein_coding
3R	FlyBase	gene	13382106	13385283	FBgn0038145	1	Droj2	FlyBase	protein_coding
3R	FlyBase	gene	13385648	13388709	FBgn0038146	1	CG9799	FlyBase	protein_coding
3R	FlyBase	gene	13389059	13395197	FBgn0038147	1	CCHa2	FlyBase	protein_coding
3R	FlyBase	gene	13396694	13397140	FBgn0040553	1	CG14374	FlyBase	protein_coding
3R	FlyBase	gene	13397835	13398583	FBgn0038148	1	CG14377	FlyBase	protein_coding
3R	FlyBase	gene	13398526	13401862	FBgn0038149	1	GILT1	FlyBase	protein_coding
3R	FlyBase	gene	13402559	13403051	FBgn0053977	1	CG33977	FlyBase	protein_coding
3R	FlyBase	gene	13403423	13404870	FBgn0038150	1	yellow-e3	FlyBase	protein_coding
3R	FlyBase	gene	13405109	13406998	FBgn0038151	1	yellow-e2	FlyBase	protein_coding
3R	FlyBase	gene	13409543	13415286	FBgn0041711	1	yellow-e	FlyBase	protein_coding
3R	FlyBase	gene	13420279	13423140	FBgn0038153	1	Ir87a	FlyBase	protein_coding
3R	FlyBase	gene	13425833	13426178	FBgn0267151	1	CR45591	FlyBase	lincRNA
3R	FlyBase	gene	13425983	13428375	FBgn0000046	1	Act87E	FlyBase	protein_coding
3R	FlyBase	gene	13428867	13434984	FBgn0004049	1	yrt	FlyBase	protein_coding
3R	FlyBase	gene	13438587	13439209	FBgn0261814	1	CR42756	FlyBase	lincRNA
3R	FlyBase	gene	13443070	13444076	FBgn0267239	1	CR45679	FlyBase	lincRNA
3R	FlyBase	gene	13450590	13464184	FBgn0038156	1	CG14372	FlyBase	protein_coding
3R	FlyBase	gene	13466495	13466722	FBgn0267574	1	CR45914	FlyBase	lincRNA
3R	FlyBase	gene	13478265	13478780	FBgn0267149	1	CR45589	FlyBase	lincRNA
3R	FlyBase	gene	13522951	13523535	FBgn0038157	1	CG12538	FlyBase	protein_coding
3R	FlyBase	gene	13528597	13529356	FBgn0261846	1	CG42778	FlyBase	protein_coding
3R	FlyBase	gene	13543966	13545400	FBgn0051337	1	CG31337	FlyBase	protein_coding
3R	FlyBase	gene	13574825	13575479	FBgn0264430	1	CR43848	FlyBase	lincRNA
3R	FlyBase	gene	13587997	13588725	FBgn0038158	1	CG14370	FlyBase	protein_coding
3R	FlyBase	gene	13591632	13592657	FBgn0038159	1	CG14369	FlyBase	protein_coding
3R	FlyBase	gene	13607078	13609246	FBgn0038160	1	CG9759	FlyBase	protein_coding
3R	FlyBase	gene	13611583	13612433	FBgn0003060	1	CG9757	FlyBase	protein_coding
3R	FlyBase	gene	13615917	13616492	FBgn0038161	1	CG9269	FlyBase	protein_coding
3R	FlyBase	gene	13617750	13618559	FBgn0267240	1	CR45680	FlyBase	lincRNA
3R	FlyBase	gene	13630873	13631379	FBgn0267154	1	CR45594	FlyBase	lincRNA
3R	FlyBase	gene	13631942	13634861	FBgn0038163	1	CG10841	FlyBase	protein_coding
3R	FlyBase	gene	13634862	13646304	FBgn0263396	1	sqd	FlyBase	protein_coding
3R	FlyBase	gene	13647004	13654527	FBgn0015778	1	rin	FlyBase	protein_coding
3R	FlyBase	gene	13654556	13656394	FBgn0010258	1	Rbp4	FlyBase	protein_coding
3R	FlyBase	gene	13656846	13660531	FBgn0004237	1	Hrb87F	FlyBase	protein_coding
3R	FlyBase	gene	13661311	13666891	FBgn0004587	1	B52	FlyBase	protein_coding
3R	FlyBase	gene	13667046	13674542	FBgn0038165	1	Task6	FlyBase	protein_coding
3R	FlyBase	gene	13675092	13676681	FBgn0038166	1	CG9588	FlyBase	protein_coding
3R	FlyBase	gene	13676549	13679430	FBgn0038167	1	lkb1	FlyBase	protein_coding
3R	FlyBase	gene	13679440	13687210	FBgn0038168	1	omd	FlyBase	protein_coding
3R	FlyBase	gene	13683921	13693905	FBgn0024555	1	flfl	FlyBase	protein_coding
3R	FlyBase	gene	13694053	13695513	FBgn0038170	1	CG14367	FlyBase	protein_coding
3R	FlyBase	gene	13695263	13700838	FBgn0028487	1	f-cup	FlyBase	protein_coding
3R	FlyBase	gene	13700565	13703164	FBgn0002937	1	ninaB	FlyBase	protein_coding
3R	FlyBase	gene	13703084	13705402	FBgn0038172	1	Adgf-D	FlyBase	protein_coding
3R	FlyBase	gene	13706757	13709129	FBgn0038173	1	Adgf-C	FlyBase	protein_coding
3R	FlyBase	gene	13709159	13709939	FBgn0051469	1	CG31469	FlyBase	protein_coding
3R	FlyBase	gene	13712469	13714204	FBgn0054044	1	CR34044	FlyBase	lincRNA
3R	FlyBase	gene	13715207	13764667	FBgn0085412	1	CG34383	FlyBase	protein_coding
3R	FlyBase	gene	13717454	13718176	FBgn0267383	1	Ubc87F	FlyBase	protein_coding
3R	FlyBase	gene	13765756	13767103	FBgn0038179	1	CG9312	FlyBase	protein_coding
3R	FlyBase	gene	13767549	13770732	FBgn0038180	1	Cht5	FlyBase	protein_coding
3R	FlyBase	gene	13771495	13779317	FBgn0038181	1	CG9297	FlyBase	protein_coding
3R	FlyBase	gene	13780964	13782082	FBgn0038183	1	CG9286	FlyBase	protein_coding
3R	FlyBase	gene	13782288	13785676	FBgn0000454	1	Dip-B	FlyBase	protein_coding
3R	FlyBase	gene	13785806	13786583	FBgn0267150	1	CR45590	FlyBase	lincRNA
3R	FlyBase	gene	13797953	13798025	FBgn0051588	1	tRNA:CR31588	FlyBase	tRNA
3R	FlyBase	gene	13798198	13798270	FBgn0051331	1	tRNA:CR31331	FlyBase	tRNA
3R	FlyBase	gene	13815279	13815778	FBgn0263650	1	CR43641	FlyBase	lincRNA
3R	FlyBase	gene	13816231	13817127	FBgn0263651	1	CR43642	FlyBase	lincRNA
3R	FlyBase	gene	13827151	13828008	FBgn0002862	1	Mst87F	FlyBase	protein_coding
3R	FlyBase	gene	13827968	13828427	FBgn0262992	1	CR43300	FlyBase	lincRNA
3R	FlyBase	gene	13833497	13837991	FBgn0266464	1	Nsf2	FlyBase	protein_coding
3R	FlyBase	gene	13838240	13839934	FBgn0051495	1	CG31495	FlyBase	protein_coding
3R	FlyBase	gene	13854599	13855454	FBgn0038186	1	CG14362	FlyBase	protein_coding
3R	FlyBase	gene	13867345	13874916	FBgn0008646	1	E5	FlyBase	protein_coding
3R	FlyBase	gene	13901853	13904620	FBgn0000576	1	ems	FlyBase	protein_coding
3R	FlyBase	gene	13942238	13943460	FBgn0038188	1	Art9	FlyBase	protein_coding
3R	FlyBase	gene	13944654	13945812	FBgn0038189	1	Art6	FlyBase	protein_coding
3R	FlyBase	gene	13948420	13949742	FBgn0047199	1	CG31517	FlyBase	protein_coding
3R	FlyBase	gene	13949454	13951138	FBgn0038190	1	CG9926	FlyBase	protein_coding
3R	FlyBase	gene	13958789	13960474	FBgn0016672	1	Ipp	FlyBase	protein_coding
3R	FlyBase	gene	13960712	13964174	FBgn0038191	1	CG9925	FlyBase	protein_coding
3R	FlyBase	gene	13964885	13967075	FBgn0015270	1	Orc2	FlyBase	protein_coding
3R	FlyBase	gene	13967061	14032057	FBgn0264493	1	rdx	FlyBase	protein_coding
3R	FlyBase	gene	13971733	13974675	FBgn0263414	1	CR43460	FlyBase	lincRNA
3R	FlyBase	gene	14029228	14031483	FBgn0038194	1	Cyp6d5	FlyBase	protein_coding
3R	FlyBase	gene	14032371	14035041	FBgn0038195	1	CG3061	FlyBase	protein_coding
3R	FlyBase	gene	14035018	14036398	FBgn0038196	1	CG9922	FlyBase	protein_coding
3R	FlyBase	gene	14044525	14044606	FBgn0011971	1	tRNA:S2b:88A	FlyBase	tRNA
3R	FlyBase	gene	14056945	14087978	FBgn0038197	1	foxo	FlyBase	protein_coding
3R	FlyBase	gene	14089517	14092425	FBgn0038198	1	Npc2b	FlyBase	protein_coding
3R	FlyBase	gene	14092504	14096835	FBgn0038199	1	CCHa1	FlyBase	protein_coding
3R	FlyBase	gene	14097293	14098080	FBgn0038200	1	CG9920	FlyBase	protein_coding
3R	FlyBase	gene	14099832	14103122	FBgn0038201	1	PK1-R	FlyBase	protein_coding
3R	FlyBase	gene	14104488	14108321	FBgn0038202	1	CG12402	FlyBase	protein_coding
3R	FlyBase	gene	14109286	14110726	FBgn0265168	1	CR44237	FlyBase	lincRNA
3R	FlyBase	gene	14109445	14110823	FBgn0038203	1	Or88a	FlyBase	protein_coding
3R	FlyBase	gene	14111151	14112166	FBgn0038204	1	CG14357	FlyBase	protein_coding
3R	FlyBase	gene	14112451	14118450	FBgn0038205	1	Kif19A	FlyBase	protein_coding
3R	FlyBase	gene	14119262	14122420	FBgn0020510	1	Abi	FlyBase	protein_coding
3R	FlyBase	gene	14122654	14124474	FBgn0038206	1	twf	FlyBase	protein_coding
3R	FlyBase	gene	14124163	14125548	FBgn0010340	1	140up	FlyBase	protein_coding
3R	FlyBase	gene	14125791	14130111	FBgn0262955	1	RpII140	FlyBase	protein_coding
3R	FlyBase	gene	14130680	14132072	FBgn0038207	1	CG14356	FlyBase	protein_coding
3R	FlyBase	gene	14148508	14151940	FBgn0038208	1	CG14355	FlyBase	protein_coding
3R	FlyBase	gene	14152211	14152650	FBgn0260226	1	CG42500	FlyBase	protein_coding
3R	FlyBase	gene	14152885	14153829	FBgn0038209	1	CG9722	FlyBase	protein_coding
3R	FlyBase	gene	14153990	14154441	FBgn0265146	1	CR44215	FlyBase	pseudogene
3R	FlyBase	gene	14154728	14157431	FBgn0051533	1	CG31533	FlyBase	protein_coding
3R	FlyBase	gene	14157560	14160278	FBgn0051327	1	CG31327	FlyBase	protein_coding
3R	FlyBase	gene	14162709	14163625	FBgn0038210	1	CG3199	FlyBase	protein_coding
3R	FlyBase	gene	14165379	14214810	FBgn0011582	1	Dop1R1	FlyBase	protein_coding
3R	FlyBase	gene	14215459	14217882	FBgn0038211	1	CG9649	FlyBase	protein_coding
3R	FlyBase	gene	14218136	14220205	FBgn0051326	1	CG31326	FlyBase	protein_coding
3R	FlyBase	gene	14220560	14221584	FBgn0053109	1	CG33109	FlyBase	protein_coding
3R	FlyBase	gene	14222074	14224155	FBgn0053329	1	Sp212	FlyBase	protein_coding
3R	FlyBase	gene	14225098	14226762	FBgn0027563	1	CG9631	FlyBase	protein_coding
3R	FlyBase	gene	14228097	14229145	FBgn0038213	1	CG9624	FlyBase	protein_coding
3R	FlyBase	gene	14234984	14244677	FBgn0262983	1	CG43291	FlyBase	protein_coding
3R	FlyBase	gene	14244804	14245471	FBgn0038214	1	CG9616	FlyBase	protein_coding
3R	FlyBase	gene	14249043	14259991	FBgn0027083	1	Aats-met	FlyBase	protein_coding
3R	FlyBase	gene	14256108	14256930	FBgn0262808	1	CG43179	FlyBase	protein_coding
3R	FlyBase	gene	14260208	14261213	FBgn0038217	1	CG14840	FlyBase	protein_coding
3R	FlyBase	gene	14261391	14262418	FBgn0038218	1	CG14841	FlyBase	protein_coding
3R	FlyBase	gene	14262387	14263367	FBgn0038219	1	CG14839	FlyBase	protein_coding
3R	FlyBase	gene	14263358	14286903	FBgn0003862	1	trx	FlyBase	protein_coding
3R	FlyBase	gene	14264829	14265535	FBgn0267684	1	CR46020	FlyBase	lincRNA
3R	FlyBase	gene	14288229	14288665	FBgn0267156	1	CR45596	FlyBase	lincRNA
3R	FlyBase	gene	14289071	14302276	FBgn0038220	1	CG12207	FlyBase	protein_coding
3R	FlyBase	gene	14302428	14304458	FBgn0038221	1	CG3259	FlyBase	protein_coding
3R	FlyBase	gene	14304455	14308589	FBgn0003567	1	su(Hw)	FlyBase	protein_coding
3R	FlyBase	gene	14309089	14310178	FBgn0004855	1	RpII15	FlyBase	protein_coding
3R	FlyBase	gene	14310362	14314412	FBgn0051321	1	CG31321	FlyBase	protein_coding
3R	FlyBase	gene	14314854	14315716	FBgn0013767	1	Crz	FlyBase	protein_coding
3R	FlyBase	gene	14316038	14320494	FBgn0011474	1	pr-set7	FlyBase	protein_coding
3R	FlyBase	gene	14320191	14326689	FBgn0038223	1	Afti	FlyBase	protein_coding
3R	FlyBase	gene	14326947	14327735	FBgn0038224	1	CG3321	FlyBase	protein_coding
3R	FlyBase	gene	14328051	14329608	FBgn0003480	1	spn-B	FlyBase	protein_coding
3R	FlyBase	gene	14329413	14372951	FBgn0024321	1	NK7.1	FlyBase	protein_coding
3R	FlyBase	gene	14358356	14361786	FBgn0051320	1	CG31320	FlyBase	protein_coding
3R	FlyBase	gene	14371675	14371746	FBgn0086058	1	snoRNA:Me18S-G1189	FlyBase	snoRNA
3R	FlyBase	gene	14375399	14377344	FBgn0266248	1	CR44943	FlyBase	lincRNA
3R	FlyBase	gene	14380663	14381699	FBgn0038225	1	soti	FlyBase	protein_coding
3R	FlyBase	gene	14391683	14481713	FBgn0086901	1	cv-c	FlyBase	protein_coding
3R	ensembl	gene	14396399	14396501	FBgn0262327	1	mir-2281	ensembl	pre_miRNA
3R	FlyBase	gene	14418593	14421865	FBgn0085417	1	natalisin	FlyBase	protein_coding
3R	FlyBase	gene	14421751	14422549	FBgn0265065	1	CR44176	FlyBase	lincRNA
3R	FlyBase	gene	14496378	14508987	FBgn0265066	1	CR44177	FlyBase	lincRNA
3R	FlyBase	gene	14509049	14511712	FBgn0038233	1	HtrA2	FlyBase	protein_coding
3R	FlyBase	gene	14511838	14512691	FBgn0038234	1	mRpL11	FlyBase	protein_coding
3R	FlyBase	gene	14512639	14513637	FBgn0038235	1	CG8461	FlyBase	protein_coding
3R	FlyBase	gene	14513901	14558304	FBgn0038237	1	Pde6	FlyBase	protein_coding
3R	FlyBase	gene	14517042	14517487	FBgn0085302	1	CG34273	FlyBase	protein_coding
3R	FlyBase	gene	14521049	14523064	FBgn0038236	1	Cyp313a1	FlyBase	protein_coding
3R	FlyBase	gene	14527185	14527980	FBgn0267685	1	CR46021	FlyBase	lincRNA
3R	FlyBase	gene	14528386	14529056	FBgn0267686	1	CR46022	FlyBase	lincRNA
3R	FlyBase	gene	14535245	14536223	FBgn0267687	1	CR46023	FlyBase	lincRNA
3R	FlyBase	gene	14559166	14560054	FBgn0038238	1	CG14854	FlyBase	protein_coding
3R	FlyBase	gene	14560935	14561521	FBgn0038239	1	CG14850	FlyBase	protein_coding
3R	FlyBase	gene	14562340	14562845	FBgn0038240	1	CG14851	FlyBase	protein_coding
3R	FlyBase	gene	14564323	14564805	FBgn0038241	1	CG8087	FlyBase	protein_coding
3R	FlyBase	gene	14565927	14566513	FBgn0038242	1	CG14852	FlyBase	protein_coding
3R	FlyBase	gene	14566432	14567429	FBgn0051313	1	CG31313	FlyBase	protein_coding
3R	FlyBase	gene	14567611	14568847	FBgn0038243	1	CG8066	FlyBase	protein_coding
3R	FlyBase	gene	14568962	14569871	FBgn0264904	1	CR44095	FlyBase	lincRNA
3R	FlyBase	gene	14569103	14569644	FBgn0004629	1	Cys	FlyBase	protein_coding
3R	FlyBase	gene	14570472	14575887	FBgn0038244	1	CG7987	FlyBase	protein_coding
3R	FlyBase	gene	14576331	14576611	FBgn0264903	1	CG44094	FlyBase	protein_coding
3R	FlyBase	gene	14577217	14608079	FBgn0020299	1	stumps	FlyBase	protein_coding
3R	FlyBase	gene	14609642	14618987	FBgn0038246	1	CG14853	FlyBase	protein_coding
3R	FlyBase	gene	14619030	14625703	FBgn0003169	1	put	FlyBase	protein_coding
3R	FlyBase	gene	14625755	14626614	FBgn0013981	1	His4r	FlyBase	protein_coding
3R	FlyBase	gene	14626676	14642563	FBgn0038248	1	CG7886	FlyBase	protein_coding
3R	FlyBase	gene	14630478	14641776	FBgn0038247	1	Cad88C	FlyBase	protein_coding
3R	FlyBase	gene	14642672	14655716	FBgn0086686	1	l(3)L1231	FlyBase	protein_coding
3R	FlyBase	gene	14657447	14659228	FBgn0038250	1	CG3505	FlyBase	protein_coding
3R	FlyBase	gene	14659438	14661177	FBgn0038251	1	Hexim	FlyBase	protein_coding
3R	FlyBase	gene	14661176	14663197	FBgn0025808	1	Rad17	FlyBase	protein_coding
3R	FlyBase	gene	14663450	14664822	FBgn0038252	1	BigH1	FlyBase	protein_coding
3R	FlyBase	gene	14664907	14697292	FBgn0265140	1	Meltrin	FlyBase	protein_coding
3R	FlyBase	gene	14697689	14724261	FBgn0262127	1	kibra	FlyBase	protein_coding
3R	FlyBase	gene	14724760	14731509	FBgn0038256	1	CG7530	FlyBase	protein_coding
3R	FlyBase	gene	14732414	14741319	FBgn0011217	1	eff	FlyBase	protein_coding
3R	FlyBase	gene	14741582	14795868	FBgn0263929	1	jvl	FlyBase	protein_coding
3R	FlyBase	gene	14745901	14751246	FBgn0038257	1	smp-30	FlyBase	protein_coding
3R	FlyBase	gene	14751748	14754460	FBgn0038258	1	CG7362	FlyBase	protein_coding
3R	FlyBase	gene	14796305	14798474	FBgn0038260	1	CG14855	FlyBase	protein_coding
3R	FlyBase	gene	14798986	14801163	FBgn0038261	1	CG14856	FlyBase	protein_coding
3R	FlyBase	gene	14801773	14804342	FBgn0038262	1	CG14857	FlyBase	protein_coding
3R	FlyBase	gene	14804092	14875488	FBgn0266756	1	btsz	FlyBase	protein_coding
3R	FlyBase	gene	14840749	14841360	FBgn0267688	1	CR46024	FlyBase	lincRNA
3R	FlyBase	gene	14845043	14846737	FBgn0038266	1	CG3610	FlyBase	protein_coding
3R	FlyBase	gene	14879457	14882631	FBgn0038268	1	CG3631	FlyBase	protein_coding
3R	FlyBase	gene	14882498	14886246	FBgn0038269	1	Rrp6	FlyBase	protein_coding
3R	FlyBase	gene	14886456	14887739	FBgn0067628	1	CG33331	FlyBase	protein_coding
3R	FlyBase	gene	14886456	14889146	FBgn0067629	1	CG33332	FlyBase	protein_coding
3R	FlyBase	gene	14889004	14890205	FBgn0004597	1	CycC	FlyBase	protein_coding
3R	FlyBase	gene	14890231	14892387	FBgn0038271	1	CG3731	FlyBase	protein_coding
3R	FlyBase	gene	14892392	14893954	FBgn0038272	1	CG7265	FlyBase	protein_coding
3R	FlyBase	gene	14894784	14896446	FBgn0038273	1	CG14860	FlyBase	protein_coding
3R	FlyBase	gene	14895703	14898372	FBgn0038274	1	Nup93-2	FlyBase	protein_coding
3R	FlyBase	gene	14898739	14899617	FBgn0038275	1	CG3817	FlyBase	protein_coding
3R	FlyBase	gene	14899606	14900277	FBgn0262514	1	VhaPPA1-2	FlyBase	protein_coding
3R	FlyBase	gene	14900432	14901563	FBgn0038277	1	RpS5b	FlyBase	protein_coding
3R	FlyBase	gene	14902330	14904061	FBgn0028662	1	VhaPPA1-1	FlyBase	protein_coding
3R	FlyBase	gene	14918628	14923083	FBgn0038279	1	Sdr	FlyBase	protein_coding
3R	FlyBase	gene	14923203	14923761	FBgn0267158	1	CR45598	FlyBase	lincRNA
3R	FlyBase	gene	15004281	15004942	FBgn0267159	1	CR45599	FlyBase	lincRNA
3R	FlyBase	gene	15014770	15016034	FBgn0038280	1	CG14861	FlyBase	protein_coding
3R	FlyBase	gene	15037366	15038149	FBgn0038281	1	RpL10Aa	FlyBase	protein_coding
3R	FlyBase	gene	15038338	15039812	FBgn0266249	1	CR44944	FlyBase	lincRNA
3R	FlyBase	gene	15054930	15077206	FBgn0038282	1	dpr9	FlyBase	protein_coding
3R	FlyBase	gene	15078530	15079285	FBgn0038285	1	CG6974	FlyBase	protein_coding
3R	FlyBase	gene	15079320	15095631	FBgn0038286	1	CG6966	FlyBase	protein_coding
3R	FlyBase	gene	15095957	15131926	FBgn0261859	1	CG42788	FlyBase	protein_coding
3R	ensembl	gene	15130754	15130859	FBgn0262315	1	mir-2493	ensembl	pre_miRNA
3R	FlyBase	gene	15135138	15137004	FBgn0038290	1	CG6912	FlyBase	protein_coding
3R	FlyBase	gene	15136985	15140121	FBgn0267160	1	CR45600	FlyBase	lincRNA
3R	FlyBase	gene	15137148	15139007	FBgn0038291	1	CG3984	FlyBase	protein_coding
3R	FlyBase	gene	15139958	15141715	FBgn0038292	1	CG3987	FlyBase	protein_coding
3R	FlyBase	gene	15141843	15147531	FBgn0266064	1	GlyS	FlyBase	protein_coding
3R	FlyBase	gene	15150375	15191242	FBgn0038295	1	Gyc88E	FlyBase	protein_coding
3R	FlyBase	gene	15170625	15181510	FBgn0038294	1	Mf	FlyBase	protein_coding
3R	FlyBase	gene	15191058	15196210	FBgn0038296	1	CG6752	FlyBase	protein_coding
3R	ensembl	gene	15192297	15192357	FBgn0263633	1	mir-3644	ensembl	pre_miRNA
3R	FlyBase	gene	15196598	15203074	FBgn0260659	1	CG42542	FlyBase	protein_coding
3R	FlyBase	gene	15203069	15206447	FBgn0028984	1	Spn88Ea	FlyBase	protein_coding
3R	FlyBase	gene	15206703	15208762	FBgn0038299	1	Spn88Eb	FlyBase	protein_coding
3R	FlyBase	gene	15209204	15211347	FBgn0038300	1	CG4203	FlyBase	protein_coding
3R	FlyBase	gene	15211277	15213658	FBgn0038301	1	CG6654	FlyBase	protein_coding
3R	FlyBase	gene	15213974	15214845	FBgn0038302	1	CG4210	FlyBase	protein_coding
3R	FlyBase	gene	15214762	15218874	FBgn0038303	1	SIDL	FlyBase	protein_coding
3R	FlyBase	gene	15219256	15222371	FBgn0038304	1	CG12241	FlyBase	protein_coding
3R	FlyBase	gene	15222251	15223180	FBgn0051155	1	Rpb7	FlyBase	protein_coding
3R	FlyBase	gene	15223378	15225329	FBgn0051344	1	CG31344	FlyBase	protein_coding
3R	FlyBase	gene	15225576	15227564	FBgn0263979	1	Caf1	FlyBase	protein_coding
3R	FlyBase	gene	15227605	15229408	FBgn0038306	1	Art3	FlyBase	protein_coding
3R	FlyBase	gene	15229665	15230516	FBgn0038307	1	mRpS10	FlyBase	protein_coding
3R	FlyBase	gene	15230585	15231686	FBgn0085345	1	CG34316	FlyBase	protein_coding
3R	FlyBase	gene	15230836	15231503	FBgn0263448	1	CR43471	FlyBase	lincRNA
3R	FlyBase	gene	15232212	15242236	FBgn0045035	1	tefu	FlyBase	protein_coding
3R	FlyBase	gene	15242687	15246614	FBgn0266599	1	Hsc70-4	FlyBase	protein_coding
3R	FlyBase	gene	15247163	15249137	FBgn0038309	1	CG6499	FlyBase	protein_coding
3R	FlyBase	gene	15250094	15257765	FBgn0259823	1	CG42404	FlyBase	protein_coding
3R	FlyBase	gene	15257844	15263458	FBgn0263740	1	eIF-2gamma	FlyBase	protein_coding
3R	FlyBase	gene	15259864	15263458	FBgn0263755	1	Su(var)3-9	FlyBase	protein_coding
3R	FlyBase	gene	15263552	15265253	FBgn0014879	1	Set	FlyBase	protein_coding
3R	FlyBase	gene	15265591	15266690	FBgn0016691	1	Oscp	FlyBase	protein_coding
3R	FlyBase	gene	15266684	15268538	FBgn0038311	1	CG14864	FlyBase	protein_coding
3R	FlyBase	gene	15268662	15270532	FBgn0038312	1	Zip88E	FlyBase	protein_coding
3R	FlyBase	gene	15270432	15275241	FBgn0000283	1	Cp190	FlyBase	protein_coding
3R	FlyBase	gene	15275522	15276474	FBgn0038313	1	CG4338	FlyBase	protein_coding
3R	FlyBase	gene	15275601	15276217	FBgn0267750	1	CR46081	FlyBase	lincRNA
3R	FlyBase	gene	15276440	15278109	FBgn0027378	1	MRG15	FlyBase	protein_coding
3R	FlyBase	gene	15277981	15278668	FBgn0011476	1	l(3)neo43	FlyBase	protein_coding
3R	FlyBase	gene	15281371	15308779	FBgn0003721	1	Tm1	FlyBase	protein_coding
3R	FlyBase	gene	15290309	15290799	FBgn0266745	1	CG45218	FlyBase	protein_coding
3R	FlyBase	gene	15310193	15315197	FBgn0004117	1	Tm2	FlyBase	protein_coding
3R	FlyBase	gene	15316471	15318285	FBgn0038315	1	CG14866	FlyBase	protein_coding
3R	FlyBase	gene	15318203	15320069	FBgn0038316	1	CG6276	FlyBase	protein_coding
3R	FlyBase	gene	15320378	15320691	FBgn0264832	1	CG44040	FlyBase	protein_coding
3R	FlyBase	gene	15320756	15325279	FBgn0026441	1	ear	FlyBase	protein_coding
3R	FlyBase	gene	15325325	15328269	FBgn0038318	1	CG6236	FlyBase	protein_coding
3R	FlyBase	gene	15328729	15330408	FBgn0000533	1	ea	FlyBase	protein_coding
3R	FlyBase	gene	15330738	15331588	FBgn0038319	1	mRpL9	FlyBase	protein_coding
3R	FlyBase	gene	15331584	15333133	FBgn0013269	1	FK506-bp1	FlyBase	protein_coding
3R	FlyBase	gene	15333266	15338365	FBgn0038320	1	Sra-1	FlyBase	protein_coding
3R	FlyBase	gene	15337908	15343256	FBgn0038321	1	CG6218	FlyBase	protein_coding
3R	FlyBase	gene	15340667	15343218	FBgn0021750	1	Aats-ser	FlyBase	protein_coding
3R	FlyBase	gene	15343653	15346176	FBgn0019925	1	Surf4	FlyBase	protein_coding
3R	FlyBase	gene	15346205	15348012	FBgn0051301	1	CG31301	FlyBase	protein_coding
3R	FlyBase	gene	15350345	15350995	FBgn0266722	1	Trs33	FlyBase	protein_coding
3R	FlyBase	gene	15351225	15353926	FBgn0038324	1	CG5038	FlyBase	protein_coding
3R	FlyBase	gene	15353720	15356924	FBgn0038325	1	Atg4b	FlyBase	protein_coding
3R	FlyBase	gene	15357229	15359263	FBgn0038326	1	CG5044	FlyBase	protein_coding
3R	FlyBase	gene	15358481	15361657	FBgn0026634	1	ldlCp	FlyBase	protein_coding
3R	FlyBase	gene	15361692	15362818	FBgn0038327	1	Trax	FlyBase	protein_coding
3R	FlyBase	gene	15362796	15363857	FBgn0026737	1	CG6171	FlyBase	protein_coding
3R	FlyBase	gene	15363786	15367665	FBgn0085433	1	CG34404	FlyBase	protein_coding
3R	FlyBase	gene	15367816	15369945	FBgn0038330	1	CG14868	FlyBase	protein_coding
3R	FlyBase	gene	15370036	15372212	FBgn0038332	1	CG6136	FlyBase	protein_coding
3R	FlyBase	gene	15371957	15374237	FBgn0038331	1	Ccm3	FlyBase	protein_coding
3R	FlyBase	gene	15374702	15402543	FBgn0262483	1	Rbp	FlyBase	protein_coding
3R	FlyBase	gene	15381407	15382951	FBgn0038334	1	h-cup	FlyBase	protein_coding
3R	FlyBase	gene	15402598	15407070	FBgn0038337	1	CG6125	FlyBase	protein_coding
3R	FlyBase	gene	15402982	15403707	FBgn0267725	1	CR46058	FlyBase	lincRNA
3R	FlyBase	gene	15408423	15417277	FBgn0041188	1	Atx2	FlyBase	protein_coding
3R	FlyBase	gene	15421108	15434738	FBgn0038339	1	CG6118	FlyBase	protein_coding
3R	FlyBase	gene	15439969	15442177	FBgn0000047	1	Act88F	FlyBase	protein_coding
3R	FlyBase	gene	15442246	15476193	FBgn0038341	1	AdamTS-A	FlyBase	protein_coding
3R	FlyBase	gene	15481906	15482904	FBgn0038342	1	CG14870	FlyBase	protein_coding
3R	FlyBase	gene	15483158	15484699	FBgn0019940	1	Rh6	FlyBase	protein_coding
3R	FlyBase	gene	15484730	15485396	FBgn0038343	1	Trissin	FlyBase	protein_coding
3R	FlyBase	gene	15486050	15493310	FBgn0038344	1	CG5205	FlyBase	protein_coding
3R	FlyBase	gene	15494602	15495620	FBgn0038345	1	CG5213	FlyBase	protein_coding
3R	FlyBase	gene	15507940	15508886	FBgn0264776	1	CG44014	FlyBase	protein_coding
3R	FlyBase	gene	15508896	15509917	FBgn0264775	1	CG44013	FlyBase	protein_coding
3R	FlyBase	gene	15530072	15531473	FBgn0051296	1	CG31296	FlyBase	protein_coding
3R	FlyBase	gene	15532137	15537292	FBgn0267408	1	AOX1	FlyBase	protein_coding
3R	FlyBase	gene	15537713	15542414	FBgn0038348	1	AOX2	FlyBase	protein_coding
3R	FlyBase	gene	15542748	15547736	FBgn0038349	1	AOX3	FlyBase	protein_coding
3R	FlyBase	gene	15548628	15552833	FBgn0038350	1	AOX4	FlyBase	protein_coding
3R	FlyBase	gene	15635468	15636489	FBgn0263040	1	CG43335	FlyBase	protein_coding
3R	FlyBase	gene	15637168	15638181	FBgn0263041	1	CG43336	FlyBase	protein_coding
3R	FlyBase	gene	15666183	15690513	FBgn0053207	1	pxb	FlyBase	protein_coding
3R	FlyBase	gene	15667978	15668676	FBgn0264431	1	CR43849	FlyBase	lincRNA
3R	FlyBase	gene	15693086	15694194	FBgn0051446	1	CG31446	FlyBase	protein_coding
3R	FlyBase	gene	15695241	15697142	FBgn0038353	1	CG5399	FlyBase	protein_coding
3R	FlyBase	gene	15697274	15697874	FBgn0267195	1	CR45635	FlyBase	lincRNA
3R	FlyBase	gene	15698281	15698506	FBgn0267196	1	CR45636	FlyBase	lincRNA
3R	FlyBase	gene	15704676	15708434	FBgn0038354	1	CG5404	FlyBase	protein_coding
3R	FlyBase	gene	15715505	15716585	FBgn0051294	1	CG31294	FlyBase	protein_coding
3R	FlyBase	gene	15731746	15732694	FBgn0085303	1	CG34274	FlyBase	protein_coding
3R	FlyBase	gene	15744654	15746411	FBgn0038355	1	CG4520	FlyBase	protein_coding
3R	FlyBase	gene	15763115	15763551	FBgn0038356	1	CG12784	FlyBase	protein_coding
3R	FlyBase	gene	15766246	15767438	FBgn0038357	1	CG5623	FlyBase	protein_coding
3R	FlyBase	gene	15774076	15774715	FBgn0266733	1	CR45206	FlyBase	lincRNA
3R	FlyBase	gene	15774416	15777640	FBgn0038358	1	CG4525	FlyBase	protein_coding
3R	FlyBase	gene	15774754	15775336	FBgn0266734	1	CR45207	FlyBase	lincRNA
3R	FlyBase	gene	15779805	15781092	FBgn0038359	1	CG5614	FlyBase	protein_coding
3R	FlyBase	gene	15786703	15788339	FBgn0038360	1	CG9590	FlyBase	protein_coding
3R	FlyBase	gene	15788521	15789494	FBgn0038361	1	CG9589	FlyBase	protein_coding
3R	FlyBase	gene	15789473	15792579	FBgn0000246	1	c(3)G	FlyBase	protein_coding
3R	FlyBase	gene	15792688	15793487	FBgn0038363	1	Acyp2	FlyBase	protein_coding
3R	FlyBase	gene	15793782	15802102	FBgn0262527	1	nsl1	FlyBase	protein_coding
3R	FlyBase	gene	15802275	15803653	FBgn0038365	1	CG9593	FlyBase	protein_coding
3R	FlyBase	gene	15802854	15803495	FBgn0267551	1	CR45891	FlyBase	lincRNA
3R	FlyBase	gene	15804248	15824118	FBgn0026616	1	alpha-Man-IIb	FlyBase	protein_coding
3R	FlyBase	gene	15811648	15811908	FBgn0266738	1	CR45211	FlyBase	lincRNA
3R	FlyBase	gene	15823019	15832632	FBgn0003227	1	rec	FlyBase	protein_coding
3R	FlyBase	gene	15825747	15830321	FBgn0038366	1	CG4576	FlyBase	protein_coding
3R	FlyBase	gene	15832708	15833432	FBgn0263023	1	CG43318	FlyBase	protein_coding
3R	FlyBase	gene	15833462	15834425	FBgn0263022	1	CG43317	FlyBase	protein_coding
3R	FlyBase	gene	15834648	15836021	FBgn0038369	1	Arpc3A	FlyBase	protein_coding
3R	FlyBase	gene	15836048	15837117	FBgn0017567	1	ND23	FlyBase	protein_coding
3R	ensembl	gene	15836287	15836354	FBgn0263525	1	mir-4911	ensembl	pre_miRNA
3R	FlyBase	gene	15837419	15844415	FBgn0003483	1	spn-E	FlyBase	protein_coding
3R	FlyBase	gene	15838146	15839515	FBgn0038371	1	Pbp45	FlyBase	protein_coding
3R	FlyBase	gene	15844466	15853581	FBgn0265048	1	cv-d	FlyBase	protein_coding
3R	FlyBase	gene	15846534	15848436	FBgn0038373	1	CG4546	FlyBase	protein_coding
3R	FlyBase	gene	15853868	15857470	FBgn0038376	1	Hmt-1	FlyBase	protein_coding
3R	FlyBase	gene	15857871	15875939	FBgn0051183	1	CG31183	FlyBase	protein_coding
3R	FlyBase	gene	15860196	15861478	FBgn0038377	1	CG9632	FlyBase	protein_coding
3R	FlyBase	gene	15889194	15896078	FBgn0038380	1	CG14877	FlyBase	protein_coding
3R	FlyBase	gene	15896926	15904521	FBgn0027657	1	glob1	FlyBase	protein_coding
3R	FlyBase	gene	15906240	15906750	FBgn0051292	1	CR31292	FlyBase	pseudogene
3R	FlyBase	gene	15908398	15910367	FBgn0038381	1	CG3303	FlyBase	protein_coding
3R	FlyBase	gene	15910372	15918007	FBgn0266566	1	CG45105	FlyBase	protein_coding
3R	FlyBase	gene	15920898	15932887	FBgn0038385	1	CG4221	FlyBase	protein_coding
3R	FlyBase	gene	15922929	15924187	FBgn0267692	1	CR46028	FlyBase	lincRNA
3R	FlyBase	gene	15925629	15927577	FBgn0085305	1	CG34276	FlyBase	protein_coding
3R	FlyBase	gene	15932700	15933734	FBgn0038386	1	CG5478	FlyBase	protein_coding
3R	FlyBase	gene	15933847	15934940	FBgn0038387	1	blp	FlyBase	protein_coding
3R	FlyBase	gene	15935100	15962124	FBgn0013334	1	Sap47	FlyBase	protein_coding
3R	FlyBase	gene	15950201	15951088	FBgn0051088	1	CG31088	FlyBase	protein_coding
3R	FlyBase	gene	15962167	15963867	FBgn0038388	1	CG4287	FlyBase	protein_coding
3R	FlyBase	gene	15963884	15964761	FBgn0038389	1	CG5516	FlyBase	protein_coding
3R	FlyBase	gene	15964678	15965351	FBgn0052856	1	CG32856	FlyBase	protein_coding
3R	FlyBase	gene	15965446	15968138	FBgn0038390	1	Rbf2	FlyBase	protein_coding
3R	FlyBase	gene	15968134	15972913	FBgn0002783	1	mor	FlyBase	protein_coding
3R	FlyBase	gene	15973298	15983451	FBgn0022787	1	Hel89B	FlyBase	protein_coding
3R	FlyBase	gene	16004321	16008073	FBgn0262028	1	CR42839	FlyBase	lincRNA
3R	FlyBase	gene	16009105	16019133	FBgn0038391	1	GATAe	FlyBase	protein_coding
3R	FlyBase	gene	16026079	16041796	FBgn0003117	1	pnr	FlyBase	protein_coding
3R	FlyBase	gene	16043498	16044832	FBgn0038394	1	CG10264	FlyBase	protein_coding
3R	FlyBase	gene	16044747	16046130	FBgn0038395	1	CG10407	FlyBase	protein_coding
3R	FlyBase	gene	16049670	16050693	FBgn0038396	1	CG5013	FlyBase	protein_coding
3R	FlyBase	gene	16050801	16060675	FBgn0027948	1	msps	FlyBase	protein_coding
3R	FlyBase	gene	16060589	16067594	FBgn0038397	1	CG10185	FlyBase	protein_coding
3R	FlyBase	gene	16068523	16098761	FBgn0026059	1	Mhcl	FlyBase	protein_coding
3R	FlyBase	gene	16078980	16080992	FBgn0052855	1	CG32855	FlyBase	protein_coding
3R	FlyBase	gene	16083878	16087222	FBgn0038398	1	sxe2	FlyBase	protein_coding
3R	FlyBase	gene	16099228	16105670	FBgn0010379	1	Akt1	FlyBase	protein_coding
3R	FlyBase	gene	16116161	16145284	FBgn0003319	1	Sb	FlyBase	protein_coding
3R	FlyBase	gene	16144401	16146855	FBgn0038400	1	CG5903	FlyBase	protein_coding
3R	FlyBase	gene	16147029	16149636	FBgn0038401	1	CG5916	FlyBase	protein_coding
3R	FlyBase	gene	16149369	16151312	FBgn0038402	1	Fer2	FlyBase	protein_coding
3R	FlyBase	gene	16154982	16171766	FBgn0063649	1	CG6006	FlyBase	protein_coding
3R	FlyBase	gene	16168348	16169154	FBgn0263449	1	CR43472	FlyBase	lincRNA
3R	FlyBase	gene	16171991	16180475	FBgn0038404	1	CG8925	FlyBase	protein_coding
3R	FlyBase	gene	16181020	16186235	FBgn0038405	1	CG8927	FlyBase	protein_coding
3R	FlyBase	gene	16186156	16189564	FBgn0024491	1	Bin1	FlyBase	protein_coding
3R	FlyBase	gene	16186999	16197584	FBgn0086370	1	sra	FlyBase	protein_coding
3R	FlyBase	gene	16198000	16203083	FBgn0038407	1	CG6126	FlyBase	protein_coding
3R	FlyBase	gene	16203371	16204961	FBgn0051287	1	CG31287	FlyBase	protein_coding
3R	FlyBase	gene	16204194	16205250	FBgn0010438	1	mtSSB	FlyBase	protein_coding
3R	FlyBase	gene	16208192	16208935	FBgn0267199	1	CR45639	FlyBase	lincRNA
3R	FlyBase	gene	16208673	16209054	FBgn0267200	1	CR45640	FlyBase	lincRNA
3R	FlyBase	gene	16209248	16209484	FBgn0267198	1	CR45638	FlyBase	lincRNA
3R	FlyBase	gene	16209425	16209833	FBgn0267197	1	CR45637	FlyBase	lincRNA
3R	FlyBase	gene	16213488	16213787	FBgn0267202	1	CR45642	FlyBase	lincRNA
3R	FlyBase	gene	16214278	16214957	FBgn0267201	1	CR45641	FlyBase	lincRNA
3R	FlyBase	gene	16223395	16223854	FBgn0267203	1	CR45643	FlyBase	lincRNA
3R	FlyBase	gene	16225651	16260329	FBgn0040071	1	tara	FlyBase	protein_coding
3R	FlyBase	gene	16261355	16264115	FBgn0040237	1	bor	FlyBase	protein_coding
3R	FlyBase	gene	16264271	16266891	FBgn0020407	1	asun	FlyBase	protein_coding
3R	FlyBase	gene	16267012	16268433	FBgn0020399	1	Mst89B	FlyBase	protein_coding
3R	FlyBase	gene	16268329	16272415	FBgn0261286	1	Mat89Ba	FlyBase	protein_coding
3R	FlyBase	gene	16272452	16304768	FBgn0250823	1	gish	FlyBase	protein_coding
3R	FlyBase	gene	16305758	16308700	FBgn0038412	1	Zip89B	FlyBase	protein_coding
3R	FlyBase	gene	16310542	16339575	FBgn0040271	1	Sulf1	FlyBase	protein_coding
3R	FlyBase	gene	16321403	16321475	FBgn0011858	1	tRNA:F2:89BC	FlyBase	tRNA
3R	FlyBase	gene	16321690	16321762	FBgn0012011	1	tRNA:V4:89BC	FlyBase	tRNA
3R	FlyBase	gene	16321838	16322189	FBgn0264836	1	CG44044	FlyBase	protein_coding
3R	FlyBase	gene	16323415	16325128	FBgn0038414	1	CG6901	FlyBase	protein_coding
3R	FlyBase	gene	16325492	16327331	FBgn0038415	1	CG17929	FlyBase	protein_coding
3R	FlyBase	gene	16327849	16329622	FBgn0038416	1	CG17930	FlyBase	protein_coding
3R	FlyBase	gene	16338943	16341988	FBgn0040284	1	SF2	FlyBase	protein_coding
3R	FlyBase	gene	16342318	16345829	FBgn0038418	1	pad	FlyBase	protein_coding
3R	FlyBase	gene	16345825	16349226	FBgn0038419	1	CG14879	FlyBase	protein_coding
3R	FlyBase	gene	16349404	16350801	FBgn0027095	1	Manf	FlyBase	protein_coding
3R	FlyBase	gene	16350786	16357015	FBgn0038420	1	CG10311	FlyBase	protein_coding
3R	FlyBase	gene	16360329	16368306	FBgn0038422	1	CG14880	FlyBase	protein_coding
3R	FlyBase	gene	16368855	16370533	FBgn0038423	1	CG10317	FlyBase	protein_coding
3R	FlyBase	gene	16371578	16372778	FBgn0266703	1	CR45193	FlyBase	lincRNA
3R	FlyBase	gene	16374434	16403690	FBgn0003513	1	ss	FlyBase	protein_coding
3R	FlyBase	gene	16406641	16407107	FBgn0267190	1	CR45630	FlyBase	lincRNA
3R	FlyBase	gene	16424987	16425060	FBgn0051497	1	tRNA:CR31497	FlyBase	tRNA
3R	FlyBase	gene	16428304	16428976	FBgn0267191	1	CR45631	FlyBase	lincRNA
3R	FlyBase	gene	16430681	16432897	FBgn0051279	1	CG31279	FlyBase	protein_coding
3R	FlyBase	gene	16431940	16432013	FBgn0051282	1	tRNA:CR31282	FlyBase	tRNA
3R	FlyBase	gene	16432998	16434740	FBgn0038424	1	CG17565	FlyBase	protein_coding
3R	FlyBase	gene	16434899	16436066	FBgn0038425	1	CG14881	FlyBase	protein_coding
3R	FlyBase	gene	16436045	16436597	FBgn0038426	1	mRpS33	FlyBase	protein_coding
3R	FlyBase	gene	16436880	16441661	FBgn0038427	1	ema	FlyBase	protein_coding
3R	FlyBase	gene	16441843	16443007	FBgn0038428	1	CG14894	FlyBase	protein_coding
3R	FlyBase	gene	16443207	16445010	FBgn0038429	1	CG14882	FlyBase	protein_coding
3R	FlyBase	gene	16445007	16453821	FBgn0044826	1	Pak3	FlyBase	protein_coding
3R	FlyBase	gene	16454492	16455797	FBgn0038431	1	CG10405	FlyBase	protein_coding
3R	FlyBase	gene	16456052	16458233	FBgn0038432	1	CG14883	FlyBase	protein_coding
3R	FlyBase	gene	16458280	16469663	FBgn0250754	1	CG42232	FlyBase	protein_coding
3R	FlyBase	gene	16470099	16471406	FBgn0027053	1	CSN5	FlyBase	protein_coding
3R	FlyBase	gene	16472601	16475477	FBgn0038435	1	Gyc-89Da	FlyBase	protein_coding
3R	FlyBase	gene	16473229	16480850	FBgn0267693	1	CR46029	FlyBase	lincRNA
3R	FlyBase	gene	16477110	16481070	FBgn0038436	1	Gyc-89Db	FlyBase	protein_coding
3R	FlyBase	gene	16481167	16481878	FBgn0004087	1	Dhfr	FlyBase	protein_coding
3R	FlyBase	gene	16481861	16482452	FBgn0038437	1	CG14898	FlyBase	protein_coding
3R	FlyBase	gene	16482694	16484223	FBgn0038438	1	Der-2	FlyBase	protein_coding
3R	FlyBase	gene	16484566	16495422	FBgn0038439	1	Cad89D	FlyBase	protein_coding
3R	FlyBase	gene	16497817	16498959	FBgn0038440	1	Gr89a	FlyBase	protein_coding
3R	FlyBase	gene	16499058	16501050	FBgn0028381	1	Decay	FlyBase	protein_coding
3R	FlyBase	gene	16502770	16571363	FBgn0259244	1	CG42342	FlyBase	protein_coding
3R	FlyBase	gene	16526931	16527416	FBgn0267694	1	CR46030	FlyBase	lincRNA
3R	FlyBase	gene	16571515	16573158	FBgn0038445	1	CG14891	FlyBase	protein_coding
3R	FlyBase	gene	16573179	16573752	FBgn0038446	1	CG14903	FlyBase	protein_coding
3R	FlyBase	gene	16574543	16583663	FBgn0020907	1	Scp2	FlyBase	protein_coding
3R	FlyBase	gene	16594414	16597241	FBgn0038447	1	CG14892	FlyBase	protein_coding
3R	FlyBase	gene	16597073	16604861	FBgn0027562	1	CG10345	FlyBase	protein_coding
3R	FlyBase	gene	16609220	16611325	FBgn0027109	1	NPF	FlyBase	protein_coding
3R	FlyBase	gene	16611419	16613400	FBgn0038448	1	CG12783	FlyBase	protein_coding
3R	FlyBase	gene	16613398	16614391	FBgn0022344	1	CG10340	FlyBase	protein_coding
3R	FlyBase	gene	16615309	16617154	FBgn0038449	1	CG17562	FlyBase	protein_coding
3R	FlyBase	gene	16620778	16622702	FBgn0038451	1	CG14893	FlyBase	protein_coding
3R	FlyBase	gene	16622735	16624717	FBgn0038452	1	CG14905	FlyBase	protein_coding
3R	FlyBase	gene	16625238	16639771	FBgn0262742	1	Fas1	FlyBase	protein_coding
3R	FlyBase	gene	16640205	16643112	FBgn0015520	1	nonA-l	FlyBase	protein_coding
3R	FlyBase	gene	16643605	16645171	FBgn0038453	1	CG10326	FlyBase	protein_coding
3R	FlyBase	gene	16645072	16647004	FBgn0038454	1	CG10324	FlyBase	protein_coding
3R	FlyBase	gene	16647605	16649978	FBgn0015019	1	Cctgamma	FlyBase	protein_coding
3R	FlyBase	gene	16649981	16651157	FBgn0015351	1	CG14906	FlyBase	protein_coding
3R	FlyBase	gene	16651217	16652319	FBgn0038455	1	CG14907	FlyBase	protein_coding
3R	FlyBase	gene	16652446	16655662	FBgn0051217	1	modSP	FlyBase	protein_coding
3R	FlyBase	gene	16656623	16734426	FBgn0003944	1	Ubx	FlyBase	protein_coding
3R	FlyBase	gene	16742125	16773189	FBgn0020556	1	bxd	FlyBase	lincRNA
3R	FlyBase	gene	16750741	16751334	FBgn0063261	1	CG31275	FlyBase	protein_coding
3R	FlyBase	gene	16783497	16784672	FBgn0266250	1	CR44945	FlyBase	lincRNA
3R	FlyBase	gene	16788311	16790021	FBgn0015230	1	Glut3	FlyBase	protein_coding
3R	FlyBase	gene	16800600	16801203	FBgn0267314	1	CR45750	FlyBase	lincRNA
3R	FlyBase	gene	16801299	16801877	FBgn0267315	1	CR45751	FlyBase	lincRNA
3R	FlyBase	gene	16807214	16830049	FBgn0000014	1	abd-A	FlyBase	protein_coding
3R	FlyBase	gene	16831116	16923231	FBgn0264857	1	iab-8	FlyBase	lincRNA
3R	ensembl	gene	16856275	16856342	FBgn0262290	1	mir-iab-8	ensembl	pre_miRNA
3R	FlyBase	gene	16892410	16897861	FBgn0263595	1	CR43617	FlyBase	lincRNA
3R	FlyBase	gene	16927210	16972236	FBgn0000015	1	Abd-B	FlyBase	protein_coding
3R	FlyBase	gene	16975204	16975697	FBgn0038458	1	VhaM9.7-d	FlyBase	protein_coding
3R	FlyBase	gene	16975885	16977795	FBgn0015008	1	Actn3	FlyBase	protein_coding
3R	FlyBase	gene	16978439	16982158	FBgn0015011	1	Ahcy89E	FlyBase	protein_coding
3R	FlyBase	gene	16983510	16987732	FBgn0038460	1	CG18622	FlyBase	protein_coding
3R	FlyBase	gene	16988590	16988884	FBgn0267152	1	CR45592	FlyBase	lincRNA
3R	FlyBase	gene	16988814	16990419	FBgn0043069	1	MESK4	FlyBase	protein_coding
3R	FlyBase	gene	16990334	16991878	FBgn0038461	1	CG3678	FlyBase	protein_coding
3R	FlyBase	gene	16991978	16992976	FBgn0266748	1	CR45221	FlyBase	lincRNA
3R	FlyBase	gene	16992778	16994041	FBgn0266740	1	CR45213	FlyBase	lincRNA
3R	FlyBase	gene	16993016	16994532	FBgn0051274	1	CG31274	FlyBase	protein_coding
3R	FlyBase	gene	16994542	16996071	FBgn0038462	1	CG17556	FlyBase	protein_coding
3R	FlyBase	gene	16996446	16999449	FBgn0038463	1	CG3534	FlyBase	protein_coding
3R	FlyBase	gene	16999384	17002355	FBgn0266917	1	CG16941	FlyBase	protein_coding
3R	FlyBase	gene	17002875	17007208	FBgn0038465	1	Irc	FlyBase	protein_coding
3R	FlyBase	gene	17008269	17012533	FBgn0038466	1	CG8907	FlyBase	protein_coding
3R	FlyBase	gene	17014576	17027987	FBgn0004577	1	Pxd	FlyBase	protein_coding
3R	FlyBase	gene	17018780	17021120	FBgn0038467	1	AdSL	FlyBase	protein_coding
3R	FlyBase	gene	17028693	17030701	FBgn0038468	1	CG5225	FlyBase	protein_coding
3R	FlyBase	gene	17031802	17033515	FBgn0051268	1	CG31268	FlyBase	protein_coding
3R	FlyBase	gene	17033588	17036045	FBgn0038469	1	CG4009	FlyBase	protein_coding
3R	FlyBase	gene	17036394	17040203	FBgn0038470	1	CG18213	FlyBase	protein_coding
3R	FlyBase	gene	17040682	17041895	FBgn0038471	1	CG5220	FlyBase	protein_coding
3R	FlyBase	gene	17041896	17043136	FBgn0038472	1	CG3995	FlyBase	protein_coding
3R	FlyBase	gene	17043564	17048421	FBgn0266053	1	Patr-1	FlyBase	protein_coding
3R	FlyBase	gene	17054007	17070408	FBgn0020493	1	Dad	FlyBase	protein_coding
3R	FlyBase	gene	17070523	17072675	FBgn0038473	1	Ns1	FlyBase	protein_coding
3R	FlyBase	gene	17072732	17073795	FBgn0038474	1	mRpS11	FlyBase	protein_coding
3R	FlyBase	gene	17073942	17079945	FBgn0038475	1	Keap1	FlyBase	protein_coding
3R	FlyBase	gene	17080244	17084781	FBgn0038476	1	kuk	FlyBase	protein_coding
3R	FlyBase	gene	17085513	17087988	FBgn0266465	1	GckIII	FlyBase	protein_coding
3R	FlyBase	gene	17088280	17091938	FBgn0038478	1	cal1	FlyBase	protein_coding
3R	FlyBase	gene	17091533	17125389	FBgn0014141	1	cher	FlyBase	protein_coding
3R	FlyBase	gene	17120465	17120808	FBgn0085307	1	CG34278	FlyBase	protein_coding
3R	FlyBase	gene	17121577	17122087	FBgn0261847	1	CG42779	FlyBase	protein_coding
3R	FlyBase	gene	17124477	17124786	FBgn0266454	1	CG45079	FlyBase	protein_coding
3R	FlyBase	gene	17126088	17126938	FBgn0038479	1	CG17477	FlyBase	protein_coding
3R	FlyBase	gene	17126984	17127862	FBgn0265169	1	CR44238	FlyBase	lincRNA
3R	FlyBase	gene	17127126	17128201	FBgn0051269	1	CG31269	FlyBase	protein_coding
3R	FlyBase	gene	17128212	17129120	FBgn0051265	1	CG31265	FlyBase	protein_coding
3R	FlyBase	gene	17129339	17130426	FBgn0038481	1	CG17475	FlyBase	protein_coding
3R	FlyBase	gene	17131211	17132198	FBgn0038482	1	CG4053	FlyBase	protein_coding
3R	FlyBase	gene	17132662	17133719	FBgn0051266	1	CG31266	FlyBase	protein_coding
3R	FlyBase	gene	17134197	17135283	FBgn0051267	1	CG31267	FlyBase	protein_coding
3R	FlyBase	gene	17136111	17137195	FBgn0038484	1	CG5246	FlyBase	protein_coding
3R	FlyBase	gene	17137893	17138865	FBgn0038485	1	CG5255	FlyBase	protein_coding
3R	FlyBase	gene	17138999	17141168	FBgn0038486	1	CG5265	FlyBase	protein_coding
3R	FlyBase	gene	17141208	17142404	FBgn0038487	1	TwdlW	FlyBase	protein_coding
3R	FlyBase	gene	17144475	17149412	FBgn0038488	1	m-cup	FlyBase	protein_coding
3R	FlyBase	gene	17149667	17150455	FBgn0264291	1	Det	FlyBase	protein_coding
3R	FlyBase	gene	17150587	17151630	FBgn0038490	1	CG5285	FlyBase	protein_coding
3R	FlyBase	gene	17151861	17153771	FBgn0038491	1	CG5292	FlyBase	protein_coding
3R	FlyBase	gene	17152995	17202130	FBgn0038492	1	Mur89F	FlyBase	protein_coding
3R	FlyBase	gene	17217116	17223074	FBgn0051262	1	CG31262	FlyBase	protein_coding
3R	FlyBase	gene	17232253	17265049	FBgn0038494	1	beat-IIb	FlyBase	protein_coding
3R	FlyBase	gene	17253581	17254129	FBgn0265199	1	CG44259	FlyBase	protein_coding
3R	FlyBase	gene	17265278	17265821	FBgn0265197	1	CG44257	FlyBase	protein_coding
3R	FlyBase	gene	17270290	17271027	FBgn0265198	1	CR44258	FlyBase	lincRNA
3R	FlyBase	gene	17283795	17284511	FBgn0051418	1	CG31418	FlyBase	protein_coding
3R	FlyBase	gene	17284648	17285421	FBgn0051419	1	CG31419	FlyBase	protein_coding
3R	FlyBase	gene	17286242	17287238	FBgn0263500	1	CR43489	FlyBase	lincRNA
3R	FlyBase	gene	17287788	17288818	FBgn0263501	1	CR43490	FlyBase	lincRNA
3R	FlyBase	gene	17320004	17366119	FBgn0038498	1	beat-IIa	FlyBase	protein_coding
3R	FlyBase	gene	17371271	17371757	FBgn0265196	1	CR44256	FlyBase	lincRNA
3R	FlyBase	gene	17374833	17391337	FBgn0038499	1	Brf	FlyBase	protein_coding
3R	FlyBase	gene	17379944	17390265	FBgn0262871	1	lute	FlyBase	protein_coding
3R	FlyBase	gene	17382129	17382767	FBgn0262825	1	CR43196	FlyBase	lincRNA
3R	FlyBase	gene	17391502	17392173	FBgn0265043	1	CR44160	FlyBase	lincRNA
3R	FlyBase	gene	17391594	17393020	FBgn0028992	1	sds22	FlyBase	protein_coding
3R	FlyBase	gene	17393272	17394640	FBgn0025456	1	CREG	FlyBase	protein_coding
3R	FlyBase	gene	17395199	17402515	FBgn0038504	1	Sur-8	FlyBase	protein_coding
3R	FlyBase	gene	17402362	17403288	FBgn0085308	1	CG34279	FlyBase	protein_coding
3R	FlyBase	gene	17403272	17403718	FBgn0085309	1	CG34280	FlyBase	protein_coding
3R	FlyBase	gene	17404487	17405109	FBgn0262005	1	CG42823	FlyBase	protein_coding
3R	FlyBase	gene	17406048	17406511	FBgn0262006	1	CG42824	FlyBase	protein_coding
3R	FlyBase	gene	17406678	17407534	FBgn0261932	1	CG42798	FlyBase	protein_coding
3R	FlyBase	gene	17407876	17409460	FBgn0038505	1	CG17283	FlyBase	protein_coding
3R	FlyBase	gene	17409619	17410840	FBgn0038506	1	CG5860	FlyBase	protein_coding
3R	FlyBase	gene	17411108	17412680	FBgn0038507	1	CG5863	FlyBase	protein_coding
3R	FlyBase	gene	17413077	17413639	FBgn0262003	1	CG42821	FlyBase	protein_coding
3R	FlyBase	gene	17413901	17414607	FBgn0262004	1	CG42822	FlyBase	protein_coding
3R	FlyBase	gene	17415739	17416505	FBgn0038508	1	CG5866	FlyBase	protein_coding
3R	FlyBase	gene	17417467	17418042	FBgn0053333	1	CG33333	FlyBase	protein_coding
3R	FlyBase	gene	17417502	17418019	FBgn0267701	1	CR46034	FlyBase	lincRNA
3R	FlyBase	gene	17418759	17419294	FBgn0262023	1	CG42834	FlyBase	protein_coding
3R	FlyBase	gene	17420638	17420989	FBgn0262024	1	CG42835	FlyBase	protein_coding
3R	FlyBase	gene	17421690	17422202	FBgn0038509	1	CG14332	FlyBase	protein_coding
3R	FlyBase	gene	17425768	17446499	FBgn0038511	1	CG5873	FlyBase	protein_coding
3R	FlyBase	gene	17429762	17430106	FBgn0267719	1	CR46052	FlyBase	lincRNA
3R	FlyBase	gene	17432381	17432870	FBgn0267720	1	CR46053	FlyBase	lincRNA
3R	FlyBase	gene	17433991	17434430	FBgn0264899	1	CG44090	FlyBase	protein_coding
3R	FlyBase	gene	17438968	17440728	FBgn0038510	1	CG14331	FlyBase	protein_coding
3R	FlyBase	gene	17446642	17448858	FBgn0000564	1	Eh	FlyBase	protein_coding
3R	FlyBase	gene	17455890	17456776	FBgn0038512	1	CG14330	FlyBase	protein_coding
3R	FlyBase	gene	17473935	17505667	FBgn0261046	1	Dscam3	FlyBase	protein_coding
3R	FlyBase	gene	17518210	17519084	FBgn0265449	1	CR44349	FlyBase	lincRNA
3R	FlyBase	gene	17532325	17534587	FBgn0038515	1	CG5823	FlyBase	protein_coding
3R	FlyBase	gene	17534815	17537136	FBgn0038516	1	P5cr-2	FlyBase	protein_coding
3R	FlyBase	gene	17535533	17539963	FBgn0010926	1	l(3)07882	FlyBase	protein_coding
3R	FlyBase	gene	17540421	17545148	FBgn0025571	1	SF1	FlyBase	protein_coding
3R	FlyBase	gene	17545222	17546531	FBgn0038519	1	Prx3	FlyBase	protein_coding
3R	FlyBase	gene	17558930	17569097	FBgn0264005	1	Hmx	FlyBase	protein_coding
3R	FlyBase	gene	17594386	17595057	FBgn0038523	1	CG7587	FlyBase	protein_coding
3R	FlyBase	gene	17595362	17596112	FBgn0003375	1	Sgs5	FlyBase	protein_coding
3R	FlyBase	gene	17596536	17598453	FBgn0040565	1	CG7606	FlyBase	protein_coding
3R	FlyBase	gene	17606106	17608541	FBgn0038524	1	sll	FlyBase	protein_coding
3R	FlyBase	gene	17609359	17610533	FBgn0038525	1	CG14329	FlyBase	protein_coding
3R	FlyBase	gene	17610856	17611511	FBgn0004554	1	Edg91	FlyBase	protein_coding
3R	FlyBase	gene	17612887	17613404	FBgn0085310	1	CG34281	FlyBase	protein_coding
3R	FlyBase	gene	17613709	17614933	FBgn0038526	1	CG14327	FlyBase	protein_coding
3R	FlyBase	gene	17617761	17617833	FBgn0012002	1	tRNA:V3b:90BC	FlyBase	tRNA
3R	FlyBase	gene	17618110	17618181	FBgn0011944	1	tRNA:P:90Ca	FlyBase	tRNA
3R	FlyBase	gene	17618281	17618799	FBgn0038527	1	CG14324	FlyBase	protein_coding
3R	FlyBase	gene	17619100	17619688	FBgn0038528	1	CG14326	FlyBase	protein_coding
3R	FlyBase	gene	17619738	17619810	FBgn0051570	1	tRNA:CR31570	FlyBase	tRNA
3R	FlyBase	gene	17619961	17620032	FBgn0011945	1	tRNA:P:90Cb	FlyBase	tRNA
3R	FlyBase	gene	17620144	17620216	FBgn0011840	1	tRNA:A:90C	FlyBase	tRNA
3R	FlyBase	gene	17621199	17622112	FBgn0038529	1	CG14323	FlyBase	protein_coding
3R	FlyBase	gene	17622546	17622618	FBgn0053534	1	tRNA:CR33534	FlyBase	tRNA
3R	FlyBase	gene	17624565	17624638	FBgn0011993	1	tRNA:T:90Ca	FlyBase	tRNA
3R	FlyBase	gene	17624806	17624879	FBgn0011994	1	tRNA:T:90Cb	FlyBase	tRNA
3R	FlyBase	gene	17625268	17626086	FBgn0038530	1	AttD	FlyBase	protein_coding
3R	FlyBase	gene	17627127	17629012	FBgn0038531	1	CG14325	FlyBase	protein_coding
3R	FlyBase	gene	17629086	17629158	FBgn0051591	1	tRNA:V4:90C	FlyBase	tRNA
3R	FlyBase	gene	17630717	17645262	FBgn0262794	1	CG43175	FlyBase	protein_coding
3R	FlyBase	gene	17631042	17631114	FBgn0051569	1	tRNA:CR31569	FlyBase	tRNA
3R	FlyBase	gene	17631679	17631750	FBgn0051573	1	tRNA:CR31573	FlyBase	tRNA
3R	FlyBase	gene	17638778	17639627	FBgn0266749	1	CR45222	FlyBase	lincRNA
3R	FlyBase	gene	17645307	17645379	FBgn0051568	1	tRNA:CR31568	FlyBase	tRNA
3R	FlyBase	gene	17645610	17645681	FBgn0051578	1	tRNA:CR31578	FlyBase	tRNA
3R	FlyBase	gene	17646368	17646440	FBgn0051579	1	tRNA:CR31579	FlyBase	tRNA
3R	FlyBase	gene	17646683	17646755	FBgn0051580	1	tRNA:CR31580	FlyBase	tRNA
3R	FlyBase	gene	17646903	17653478	FBgn0266750	1	CR45223	FlyBase	lincRNA
3R	FlyBase	gene	17647679	17669985	FBgn0038532	1	CG14322	FlyBase	protein_coding
3R	FlyBase	gene	17657145	17657217	FBgn0051577	1	tRNA:CR31577	FlyBase	tRNA
3R	FlyBase	gene	17658381	17658453	FBgn0051575	1	tRNA:CR31575	FlyBase	tRNA
3R	FlyBase	gene	17667577	17667825	FBgn0266405	1	CR45045	FlyBase	lincRNA
3R	FlyBase	gene	17668187	17668259	FBgn0051576	1	tRNA:CR31576	FlyBase	tRNA
3R	FlyBase	gene	17669144	17670895	FBgn0038533	1	CG7523	FlyBase	protein_coding
3R	FlyBase	gene	17671271	17673828	FBgn0000063	1	ald	FlyBase	protein_coding
3R	FlyBase	gene	17673732	17682515	FBgn0038535	1	alt	FlyBase	protein_coding
3R	FlyBase	gene	17682669	17683773	FBgn0038536	1	CG7655	FlyBase	protein_coding
3R	FlyBase	gene	17683740	17684915	FBgn0051251	1	CG31251	FlyBase	protein_coding
3R	FlyBase	gene	17685097	17685807	FBgn0051360	1	CG31360	FlyBase	protein_coding
3R	FlyBase	gene	17685689	17687071	FBgn0051249	1	CG31249	FlyBase	protein_coding
3R	FlyBase	gene	17687818	17718350	FBgn0261885	1	osa	FlyBase	protein_coding
3R	FlyBase	gene	17700741	17701873	FBgn0267703	1	CR46036	FlyBase	lincRNA
3R	FlyBase	gene	17703695	17705581	FBgn0267702	1	CR46035	FlyBase	lincRNA
3R	FlyBase	gene	17719454	17722955	FBgn0261987	1	Pxt	FlyBase	protein_coding
3R	FlyBase	gene	17724410	17725063	FBgn0038539	1	Atg8b	FlyBase	protein_coding
3R	FlyBase	gene	17725777	17733207	FBgn0016650	1	Lgr1	FlyBase	protein_coding
3R	FlyBase	gene	17733598	17734381	FBgn0038540	1	CG14321	FlyBase	protein_coding
3R	FlyBase	gene	17736611	17747470	FBgn0038541	1	TyrRII	FlyBase	protein_coding
3R	FlyBase	gene	17750129	17763188	FBgn0038542	1	TyrR	FlyBase	protein_coding
3R	FlyBase	gene	17768272	17794490	FBgn0262562	1	CG43102	FlyBase	protein_coding
3R	FlyBase	gene	17795075	17796317	FBgn0038545	1	CG7713	FlyBase	protein_coding
3R	FlyBase	gene	17796376	17798304	FBgn0038546	1	CG7379	FlyBase	protein_coding
3R	FlyBase	gene	17798877	17801512	FBgn0038547	1	CG17803	FlyBase	protein_coding
3R	FlyBase	gene	17801542	17803260	FBgn0038548	1	CG17806	FlyBase	protein_coding
3R	FlyBase	gene	17803225	17805249	FBgn0038549	1	CG17802	FlyBase	protein_coding
3R	FlyBase	gene	17805679	17807085	FBgn0038550	1	CG17801	FlyBase	protein_coding
[truncated: 15,149 more rows]
