# Supplementary material for: The Drosophila transcriptional network is structured by microbiota
Source: BMC Genomics. 2016 Nov 25;17:975. doi: 10.1186/s12864-016-3307-9 (PMC5124311; doi:10.1186/s12864-016-3307-9)
Supplement: Additional file 12: — Data analysis tools. The unzipped folder contains (1) parameters used to align and count reads (align_count_index_reads.txt) and (2) an R script to replicate the data analysis. See README file and R script within folder for instructions. (ZIP 15304 kb) [file 12864_2016_3307_MOESM12_ESM.zip › DobsonEtAlBMCanalysis_submitted/README.txt]

*************************************************************************
*	Transcriptional effects of microbiota on D. melanogaster	*
*	A. Dobson, 6 October 2016.					*
*	a.dobson@ucl.ac.uk						*
*************************************************************************

This folder contains all you need to replicate our analysis of microbiota-dependent transcriptional networks and differential coexpression in Drosophila.

The file <align_count_index_reads.txt> contains commands used to align, index and enumerate reads. Run in a UNIX terminal having installed Tophat2 & SamTools & HTSeq. Fastq files have been deposited with NCBI (GEO).

The file DobsonEtAl_microbiotaTranscriptionalNetwork.R is an R script for downstream analyses. A result of a session using this file (DobsonEtAl_microbiotaTranscriptionalNetwork.Rout) is included as an example. The enumerated reads, file structure and requisite data indices are all included in the folder. Open the script, set the working directory as the path to the enclosing folder, and go. I recommend to run from the terminal (e.g. R CMD BATCH DobsonEtAl_microbiotaTranscriptionalNetwork.R) since some commands require intensive computation which may crash "interactive" R. The script will save images of the R session at appropriate points during the run (after "heavy lifting" e.g. TOM calculation), and these saved images can be reopened in R to interact with the result, calculation already done. The script will populate the folders with results files, plots and Rdata files. When the script is run from the terminal, it will save a number of plots to the working directory as "Rplots.#". The text files deposited into the sub-folder ./cytoscapeInputs/ can be opened in Cytoscape to plot network diagrams.

Flyatlas files were previously published by Chintapalli et al 2007 (PMID: 17534367)

Enjoy yourself.
