# Supplementary material for: The Drosophila transcriptional network is structured by microbiota
Source: BMC Genomics. 2016 Nov 25;17:975. doi: 10.1186/s12864-016-3307-9 (PMC5124311; doi:10.1186/s12864-016-3307-9)
Supplement: Additional file 13: Dataset S1. — Read counts per gene. Each column denotes a different sample. See Table S4 for line name information. Samples suffixed by “a” are axenic, samples suffixed by “g” are gnotobiotic. Reads aligning to genomic regions coding for multiple genes are tabulated to a feature representing the multiple possible genes. (CSV 2506 kb) [file 12864_2016_3307_MOESM13_ESM.csv]

	T29_g	T29_a	T05_g	T05_a	T01_g	T01_a	B17_g	B17_a	B10_g	B10_a	B04_g	B04_a	I38_g	I38_a	I34_g	I34_a	I16_g	I16_a	ZW184_g	ZW184_a	N15_g	N15_a	RAL-555_g	RAL-555_a	CS_g	CS_a	N04_g	N04_a	N01_g	N01_a	RAL-42_g	RAL-42_a	RAL-318_g	RAL-318_a	RAL-306_g	RAL-306_a
FBgn0000003	0	0	0	0	0	0	0	0	0	0	0	0	0	0	0	0	0	0	0	0	0	0	0	0	0	0	0	0	0	0	1	0	0	0	0	0
FBgn0000008	393	399	791	669	1018	984	1081	724	794	503	688	627	1335	1168	782	808	1314	813	999	834	673	669	503	453	445	510	1272	894	516	453	442	507	596	521	653	783
FBgn0000014	461	435	400	492	988	975	285	273	600	520	427	439	449	503	401	484	613	519	428	402	457	452	338	333	290	415	331	410	453	417	613	792	814	825	568	644
FBgn0000015	645	652	447	608	733	708	387	409	633	608	589	670	471	592	530	641	488	444	559	538	458	559	269	343	358	469	442	534	568	591	486	650	583	633	388	465
FBgn0000017	1683	1637	1991	2424	2020	1993	1218	1109	1873	1772	2005	1786	1646	1686	1626	2271	2712	1291	2153	2045	2006	2124	1479	1290	1514	1721	1349	1307	1730	1687	1632	2036	1827	1951	1342	1487
FBgn0000018	366	354	383	530	476	421	509	405	570	493	486	446	305	408	392	532	486	310	583	584	386	456	317	322	379	428	370	364	383	377	501	555	434	484	400	364
FBgn0000022	0	0	0	0	0	0	0	0	0	0	0	0	1	0	0	0	0	0	0	0	3	0	0	0	1	2	0	0	1	0	0	0	0	0	0	0
FBgn0000024	2704	2403	2569	2910	3272	2973	1982	1807	3731	3380	1847	2262	5172	4809	4164	4909	2853	2201	2294	2008	2209	2332	1971	1471	1882	2248	2099	2431	2095	2041	1952	2457	2248	2725	1984	2202
FBgn0000028	244	265	263	330	332	338	394	326	289	238	272	381	240	257	326	429	286	223	340	347	249	271	232	253	320	411	281	242	260	229	293	313	308	324	243	253
FBgn0000032	909	931	1028	1241	1192	948	1111	968	1284	1164	1415	1089	818	841	962	1093	1474	748	1089	996	846	972	683	639	777	907	858	777	1077	951	1228	1343	1084	1183	919	832
FBgn0000036	427	422	398	500	550	627	347	337	367	336	343	521	475	564	500	645	525	529	521	522	391	455	302	321	507	594	364	370	404	288	369	447	559	591	245	297
FBgn0000037	448	406	463	507	462	459	324	259	420	339	396	519	405	437	439	537	428	346	504	444	451	461	377	294	423	493	362	349	364	347	344	471	416	462	286	347
FBgn0000038	2095	2030	1805	2404	1955	1812	1741	2147	1946	1821	1411	2139	1576	1685	2105	2696	1754	1689	2141	2104	2231	2259	1447	1290	1928	2122	1354	1583	1864	1620	1713	2235	1965	2358	1144	1287
FBgn0000039	276	283	305	322	345	303	280	265	286	272	247	280	182	193	290	370	227	208	322	301	282	286	180	167	190	255	225	234	233	222	188	237	309	367	190	201
FBgn0000042	32447	29377	28464	37574	34846	29817	31213	28912	36255	29697	47951	36169	30411	30512	27677	30974	37218	23192	38155	31975	31558	33187	17318	19031	23606	23925	28875	28416	34214	31941	29499	35191	34920	36363	34199	25611
FBgn0000043	5949	5618	5888	7179	6762	6530	6587	5417	7727	6201	7038	5692	4652	5246	5140	6872	6058	5290	7179	7456	5206	5882	4262	3844	5069	5887	5289	5006	6329	6329	6649	7783	6825	7442	5751	4934
FBgn0000045	11117	15747	9108	15239	17857	18867	7690	13724	10867	10426	8124	11958	9779	12319	11265	14815	5009	4257	12063	21244	9815	13716	6815	9265	6920	9074	8813	10946	10672	10501	10482	17376	9428	11227	10275	10110
FBgn0000046	10635	10477	10952	13700	13620	13592	13507	12501	13368	11312	9636	11204	9668	10831	9059	12031	9305	8038	11832	13495	9442	11242	7954	7126	8006	9514	10379	10808	3352	3231	9397	11822	11135	12616	7962	8084
FBgn0000047	1349	1862	727	1190	1447	1318	902	9221	1979	2337	2131	2628	1169	1313	1110	1903	1010	1113	1821	3001	2203	1977	524	838	749	1107	1009	1424	663	760	2029	3727	859	1572	2214	2421
FBgn0000052	4679	3874	11163	4845	6513	5625	8195	2441	4211	3967	6204	5040	11334	2509	3393	3355	4976	8706	4644	2283	4991	3833	16163	2224	8275	4349	2544	1885	4438	3575	4307	4862	4142	4090	4437	5048
FBgn0000053	8276	4548	21361	10256	14181	8981	24872	9036	7492	2958	14187	8235	12109	5195	8962	5319	12549	9388	5288	2048	11639	7570	18919	2622	11979	9507	5194	2166	9608	7728	9710	7299	6477	4015	6513	5312
FBgn0000054	766	840	957	1060	1170	1089	1013	820	1101	1018	1111	905	890	812	795	997	1294	815	1089	960	809	908	708	614	733	845	782	832	828	753	851	1026	803	880	715	678
FBgn0000055+FBgn0000056	217484	188952	171585	177080	248453	244246	283715	235258	487076	466058	292027	336505	146234	186605	121253	139604	103937	73782	260543	194453	207553	231338	112383	121730	197835	249183	187081	205419	224668	241768	238952	324085	199170	212329	111054	143799
FBgn0000057	2078	1842	2000	2178	2345	2067	1977	1689	2662	2180	1776	1827	1568	1680	1871	2299	1605	1229	2274	2067	1632	1821	1425	1272	1608	1951	1464	1310	1957	1842	2196	2485	2014	2151	1851	1749
FBgn0000061	11	17	20	23	27	23	19	25	20	21	20	21	9	14	13	20	14	6	33	14	16	19	9	15	12	26	15	17	14	11	18	23	36	31	17	14
FBgn0000063	180	170	284	386	252	234	282	193	418	303	336	227	176	209	291	320	603	264	273	269	171	240	183	195	247	310	240	208	274	295	314	332	250	252	247	263
FBgn0000064	113696	112942	81606	96947	137048	131049	92888	86912	109514	96210	103529	100319	102478	91116	79638	92028	65242	55532	115764	110492	107195	105399	55664	53906	60758	75842	73473	76919	85174	88985	86867	109964	84943	102917	80961	78218
FBgn0000071	11	8	26	10	25	23	17	17	9	13	7	14	19	6	12	10	4	9	13	15	11	10	28	11	11	12	6	9	10	15	11	12	11	10	5	2
FBgn0000075	118	148	120	172	286	294	134	123	217	217	172	117	131	168	170	208	114	94	189	158	100	138	92	106	106	115	107	119	159	139	511	632	104	128	177	161
FBgn0000077	381	340	400	496	434	344	392	331	429	371	433	370	305	329	296	308	469	257	417	403	375	377	220	235	234	305	303	312	387	335	417	465	361	355	320	286
FBgn0000078	2226	2041	9145	9338	8867	4067	9668	8028	5189	2559	13167	13195	9193	7824	17544	15285	23823	14445	3783	2512	19493	15246	5160	4795	10868	10666	2975	1765	14204	13431	32398	26920	9248	7330	7685	6766
FBgn0000079	4122	3725	13869	11931	20986	13030	33989	28903	17000	8661	6975	7254	6947	6552	9510	8281	52379	32386	43640	29558	17455	13245	16416	8140	16094	14222	10899	6528	10135	9584	28563	24697	28747	22375	16567	13941
FBgn0000083	8401	7703	7010	9420	10873	10044	8553	8177	9882	8618	8942	8799	5498	6517	6755	8150	7810	5676	7993	7008	7659	8636	4959	4597	5750	7294	6781	6543	8298	7646	9972	11921	7847	8497	8095	7278
FBgn0000084	1811	1677	2049	2642	2899	2699	2037	1950	2775	2555	2194	2253	1530	1724	1628	2156	2017	1448	2123	1952	1915	2309	1210	1115	1501	1874	1727	1797	2001	2028	1914	2500	2125	2342	2016	1864
FBgn0000092	64	55	34	40	79	50	52	59	32	20	33	40	14	10	11	21	15	11	85	72	123	138	91	125	29	48	7	12	78	63	95	102	128	157	29	27
FBgn0000094	9651	7894	6848	9415	9365	8943	6705	6308	19198	16575	9125	13019	5609	8493	5876	6045	1742	1902	7184	7862	3754	5929	4311	5475	7644	7694	8141	7760	7820	7440	8349	8038	7358	7532	6112	6593
FBgn0000097	1215	1191	1793	2092	1622	1491	929	806	1399	1203	2076	1937	1447	1470	1299	1419	1664	974	1592	1373	1252	1301	922	768	1050	1216	1154	1120	1212	1114	1276	1509	2178	2274	1054	1114
FBgn0000099	1359	1630	792	1266	1589	1523	821	807	2121	2236	1167	1660	934	1597	1397	1860	1032	1156	1835	1672	848	1218	764	854	945	1300	1238	1475	1444	1477	1414	1830	1193	1432	1438	1607
FBgn0000100	24638	20056	28134	30246	32442	27243	24677	20142	28439	25879	34398	26241	20737	21166	19311	23209	21676	17480	26675	22635	22671	25139	19748	18523	18630	20606	18406	18502	21535	20810	22088	26290	23483	24657	25396	22276
FBgn0000108	4277	4386	4480	5735	4790	5035	2680	2594	3802	3735	3215	4428	4664	4829	5042	6251	4845	4143	5018	4641	4416	5037	3260	3195	3462	4288	3649	4097	3997	3916	3714	5005	4052	4910	2783	3482
FBgn0000109	440	401	502	515	575	553	603	521	536	405	595	537	335	360	454	518	355	242	456	360	406	473	248	256	362	389	296	265	425	347	392	465	398	397	449	350
FBgn0000114	15194	14892	18916	22831	18812	20075	18631	15739	17774	15193	15558	14461	15737	18162	15983	21104	20798	15439	17259	18937	15489	18863	12539	11162	14906	17984	16624	15420	17975	18127	16881	20375	16984	18944	12408	13614
FBgn0000115	1040	1029	935	1299	1251	1060	1318	1127	1905	1718	1364	1354	708	880	714	941	1088	632	1236	1094	856	1080	645	636	732	947	1156	1126	1025	976	1054	1202	1083	1181	1067	951
FBgn0000116	42298	49278	38436	59150	49799	49600	28345	35790	45668	44761	39294	44956	40160	50439	36014	49829	35537	27714	43463	56391	50589	62628	26833	35116	36439	48066	46146	51243	47211	45593	79681	109398	50528	58422	43144	40433
FBgn0000117	5768	5554	6196	7731	7207	6603	5280	4866	6896	6353	7231	6114	5190	5417	5313	6343	8559	4780	7132	6277	6550	7183	4171	4051	4782	5893	5301	5392	6340	6156	6200	7779	6082	6641	5221	5153
FBgn0000119	1318	1180	1209	1392	1281	1237	887	839	1125	1033	944	1028	1048	1059	1266	1531	1119	819	1747	1516	1272	1336	821	797	1050	1197	918	913	1114	1078	1073	1219	1315	1307	1003	1048
FBgn0000120	25667	23749	29700	40121	30026	28585	23410	22071	28646	27607	19855	25264	21179	24101	29497	36628	24444	19752	29785	29390	23276	27941	19936	20767	20817	25417	26625	26178	21132	19546	26550	35776	30900	32211	19605	22952
FBgn0000121	23314	20607	23820	27703	32927	30838	26156	20791	21555	21416	21571	24266	18821	22706	25947	30850	18922	14721	24023	20441	18292	20918	20242	18861	15270	17838	11960	11053	20072	18590	18497	23181	26621	30106	14058	15845
FBgn0000137	3	4	2	2	8	8	2	12	0	3	2	2	1	1	0	1	0	0	0	0	2	0	0	0	2	5	1	1	1	1	5	4	0	3	3	4
FBgn0000139	1209	1143	998	1092	1520	1406	1671	1031	1151	1039	1197	821	879	707	783	1041	1318	855	1355	1103	1061	1182	1019	669	896	967	728	690	721	650	817	902	882	956	1356	1204
FBgn0000140	1035	962	1186	1412	1239	1352	1071	866	1326	1067	1891	969	966	971	1152	1664	3774	992	1550	1458	797	1113	959	824	1364	1596	1140	1116	1093	1120	1570	1671	1349	1379	803	897
FBgn0000146	173	206	208	306	226	182	141	147	272	276	793	220	164	192	214	274	881	340	247	223	237	250	113	103	164	227	205	238	295	361	335	378	262	272	203	191
FBgn0000147	925	909	1117	1265	989	1010	1093	872	1036	834	1047	898	568	730	884	1261	1345	749	1107	1268	774	943	731	662	937	1104	853	867	1008	1045	1232	1160	1037	1214	847	814
FBgn0000150	10539	9204	13739	16193	13804	12026	16952	15340	16017	12848	17275	12414	8569	9279	8805	10961	13585	6585	15473	12536	10856	11498	8676	9034	8532	9225	9066	8708	11384	10461	11274	13703	12958	13310	16349	13167
FBgn0000152	163	177	155	216	247	200	201	181	239	225	210	195	155	177	143	208	192	118	168	156	195	190	111	86	123	142	169	172	151	192	206	252	156	187	171	151
FBgn0000153	2736	3069	1890	3375	3482	3128	2165	3049	3678	3395	2897	3071	1842	2203	1553	2687	1730	1195	2757	2578	2725	3486	960	1643	1809	3212	1845	2132	3102	3635	3124	4133	2904	3237	3168	3302
FBgn0000157	443	426	391	459	610	509	421	339	398	377	359	494	469	459	465	535	370	293	498	433	374	476	272	286	318	338	323	359	416	432	332	408	445	492	328	320
FBgn0000158	37	45	45	52	56	42	43	31	66	64	203	43	26	37	25	55	638	57	64	52	28	54	26	29	47	50	55	46	63	67	47	53	38	43	46	45
FBgn0000163	2309	1953	2064	2541	2578	2575	969	953	2101	2049	1710	1782	1685	1702	2415	2755	2682	2047	2464	2146	1886	2122	1620	1438	1543	1910	1425	1459	1634	1716	2097	2514	1987	2287	2060	2090
FBgn0000166	10	9	10	10	8	22	11	16	26	21	121	9	7	11	4	12	468	32	14	20	6	8	7	11	10	4	7	6	6	5	10	23	13	18	8	11
FBgn0000173	4166	3802	3557	4164	4646	4171	3526	3236	4446	3837	4380	3775	3953	4001	3629	3775	4184	3042	3917	3452	3173	3516	2113	2360	2757	2975	3318	2994	3608	3111	3672	4257	3637	3636	3173	2776
FBgn0000179	161	153	182	179	211	216	106	113	154	151	137	180	196	213	180	253	155	154	194	169	153	186	94	113	160	162	126	143	140	161	134	192	183	198	165	174
FBgn0000180	178	189	82	99	153	131	91	82	190	164	105	100	102	98	190	273	163	129	85	107	98	100	80	64	108	144	100	116	118	99	143	146	92	121	67	96
FBgn0000181	12894	11288	13307	14908	15865	13530	17280	12140	15760	13245	18144	13023	11298	11504	11071	13621	16142	10544	14482	12167	12679	13276	9995	8506	10188	10911	9976	9496	11392	10237	11868	13918	13216	13268	11551	10540
FBgn0000182+FBgn0266459	3457	3355	4494	5300	4299	4594	5142	4009	5210	4392	6890	3684	3525	4125	3574	4943	12339	3934	4322	4904	3417	4546	3185	2881	3564	4236	3725	3320	4393	4534	3959	4850	4975	5400	2979	3263
FBgn0000183	2468	2167	2089	2658	2714	2513	1900	1748	2964	2717	3081	2614	2046	2282	2195	2528	3547	2129	2660	2335	2253	2524	1375	1460	2274	2717	2285	2197	2144	1981	2593	2935	2194	2277	1903	2082
FBgn0000206	1034	1001	991	965	1069	939	799	764	755	689	909	1195	715	727	859	1046	668	518	829	814	621	749	704	641	655	797	691	766	723	663	771	1106	780	885	600	661
FBgn0000210	233	209	204	232	211	217	133	127	208	175	236	211	187	237	254	319	196	173	260	236	209	261	147	144	215	283	167	197	195	194	243	351	323	395	142	167
FBgn0000212	1891	1756	1702	2031	2277	2081	1477	1429	2170	2066	2332	2112	1525	1688	1578	1963	2948	1207	1948	1838	1981	2000	1030	1139	1404	1717	1594	1825	1755	1640	1665	2021	1571	1839	1338	1504
FBgn0000216	0	0	0	0	0	0	0	0	0	0	0	0	0	0	0	0	0	0	0	0	0	0	1	0	0	0	0	0	0	0	0	0	0	0	0	0
FBgn0000221	239	217	301	291	295	242	245	220	247	208	279	245	190	220	244	294	323	185	199	192	183	194	200	167	231	264	235	221	269	269	259	274	250	282	225	184
FBgn0000227	1	0	1	0	1	0	2	0	3	4	0	1	1	0	2	2	1	2	3	2	0	1	0	1	0	0	2	1	0	0	3	2	2	2	0	0
FBgn0000228	1388	1246	1342	1516	1780	1653	1143	986	1671	1502	1607	1442	1415	1243	1267	1352	2007	1237	1437	1340	1391	1474	1110	979	1219	1374	1079	1073	1132	1071	1281	1543	1368	1383	964	1094
FBgn0000229	1809	1768	1976	2281	2381	2111	2312	1976	2448	2181	1965	2072	1656	1695	1832	2056	1603	1471	1821	1842	1558	1842	1075	1142	1412	1678	1533	1583	2007	1607	1709	2061	1944	2010	1499	1431
FBgn0000233	36	24	46	45	44	44	32	31	43	51	36	45	51	55	36	49	45	42	56	83	40	45	36	42	41	44	39	51	49	46	31	51	57	47	47	39
FBgn0000239	3950	3578	3863	4570	4682	4203	3930	3282	4960	4169	3991	3529	3543	3781	3567	4230	4657	2937	4304	3897	3936	4563	2518	2408	3087	3800	3401	3100	4007	3659	3599	4224	3906	4154	3412	3338
FBgn0000241	190	149	201	320	271	219	102	147	173	149	123	198	119	138	211	266	98	74	121	121	170	193	94	92	88	137	131	153	157	142	163	215	233	302	290	281
FBgn0000244	3436	2960	3369	3899	4468	3856	3543	3045	3452	3171	3169	3442	3212	2964	2622	3138	3293	2778	3833	3410	3081	3089	2759	2226	2586	2918	2748	2775	3197	2934	3219	3646	3397	3481	2939	2896
FBgn0000246	155	154	193	291	222	190	223	222	229	211	419	174	196	194	170	252	370	342	209	181	164	174	122	116	123	123	163	174	226	231	139	187	164	226	120	137
FBgn0000247	2163	2160	2299	2734	2634	2547	2070	1733	2828	2518	2505	2328	2178	2151	1975	2684	2494	1575	2796	2698	2253	2370	1833	1576	1952	2188	1860	1931	2072	1959	2570	2861	2471	2588	1832	2058
FBgn0000250	4131	3738	4240	4996	6017	4845	5340	4028	5357	4568	5744	4724	4254	3988	4028	4194	6518	3701	4811	4030	4524	4507	3803	2720	3599	3804	3462	3604	4282	4179	4742	5593	3983	4127	3682	3749
FBgn0000251	1575	1521	1485	1932	1841	1725	1373	1225	1734	1581	2175	1760	1137	1297	1482	1950	2248	1002	1760	1749	1284	1417	1045	1085	1674	1899	1278	1315	1617	1529	1668	1869	1635	1681	1435	1383
FBgn0000253	32156	31448	34673	41611	40046	36566	31106	25965	35823	30319	31306	32804	36639	36785	38782	44535	35389	28674	34035	30424	26458	29212	20864	19581	25255	26326	25945	26886	29393	26630	28545	35689	30170	32520	21130	23194
FBgn0000256	9368	8809	10391	12407	10410	10804	10043	8137	11958	9698	7261	8084	9018	10307	9117	12075	8333	7720	11373	11895	9404	11305	7635	6750	9612	11788	9646	8488	10093	9791	10470	12068	10539	11458	7616	7863
FBgn0000257	714	633	768	933	980	804	700	612	845	766	908	849	685	692	702	910	1087	565	812	783	717	814	531	507	638	734	648	644	754	704	700	858	764	746	661	588
FBgn0000259	3127	3029	3354	4129	4037	3795	3409	2806	3905	3377	4031	3578	3338	3517	3554	4407	4130	2835	3756	3517	2970	3422	1942	2053	2718	3296	2816	2799	3388	3253	3146	3746	3080	3352	2369	2416
FBgn0000261	45315	38893	46990	52208	53750	45305	50040	44208	45127	34960	40953	42404	39203	36874	31208	35064	37394	26321	45342	35486	40436	41215	30083	28212	31786	36592	41581	35427	40467	36593	37267	45456	35668	33236	41184	36450
FBgn0000273	5701	5699	5461	5460	7588	7059	3951	3149	5460	4951	5102	5260	6555	5540	6540	7228	5815	5049	6438	5593	5733	6139	4511	3307	4292	4567	4872	5015	4969	4798	5028	5855	4528	4751	4051	4495
FBgn0000274	1681	1606	2225	2532	2067	2049	2595	2029	2551	1963	1542	1624	1410	1590	1680	2080	1570	1663	1990	2142	1707	2171	1497	1267	1697	1999	1848	1587	2051	1890	1836	2101	2442	2558	1401	1495
FBgn0000276	249	162	115	146	305	304	409	591	883	608	641	558	771	1016	249	262	816	777	8	8	209	290	152	291	211	109	603	497	470	516	681	569	112	85	342	449
FBgn0000277	33	10	54	15	133	123	20	42	106	44	64	50	78	62	23	5	55	44	139	157	0	1	5	7	116	19	64	33	29	21	210	73	16	10	29	23
FBgn0000278	2	1	5	1	17	6	6	12	13	11	33	7	18	25	9	2	32	7	6	31	5	0	3	0	24	2	12	7	7	1	18	5	1	2	5	9
FBgn0000279	57	35	16	4	27	14	8	7	50	6	89	1	12	5	117	92	28	13	51	80	27	1	3	0	39	1	42	1	48	6	55	3	4	3	8	3
FBgn0000280	0	0	0	0	1	0	0	0	0	1	0	0	0	0	0	0	0	0	0	1	0	0	0	0	0	0	0	0	0	0	2	0	0	0	0	0
FBgn0000281	0	0	0	0	1	0	0	0	1	2	0	1	0	0	0	0	2	0	0	0	0	0	0	0	0	0	1	0	3	1	2	3	0	1	0	0
FBgn0000283	1972	1962	2115	2542	2543	2211	1732	1493	2391	2267	2728	2153	1812	1941	1836	2391	3588	1569	2485	2276	2166	2329	1322	1315	1647	2153	1730	1873	2089	1942	2033	2610	1874	1913	1640	1874
FBgn0000286	2323	2200	2586	3203	2614	2486	2265	2195	3157	2608	2683	3094	2609	2683	2493	3015	2561	2083	3269	2775	2624	2583	1781	1560	2171	2442	2269	2326	2289	2204	2656	3205	2359	2457	1707	1878
FBgn0000287	1219	1226	1116	1260	833	888	900	799	1048	940	611	641	908	932	1064	1388	2087	1838	1833	1853	937	1159	755	639	2333	2856	918	823	643	627	683	844	679	877	517	574
FBgn0000289	2815	2904	3272	3861	3720	3507	2841	2384	3916	3724	3619	3339	3006	3283	2705	3443	4597	2539	4018	3756	3383	3563	2101	2124	2455	2964	2738	2945	3158	3146	3257	4081	3141	3612	2397	2604
FBgn0000299	4364	4316	3166	4500	5870	4922	2453	3597	4918	5177	3830	3844	3284	4154	3219	4300	3384	2979	4938	4787	4130	3965	2036	2825	2310	2721	2646	3082	2685	2735	3840	5871	3087	4160	5425	5315
FBgn0000303	520	585	521	679	948	1022	417	477	580	562	423	561	508	512	580	727	585	491	589	586	546	693	326	315	520	592	430	443	498	493	501	615	567	659	318	368
FBgn0000308	11792	10785	11070	13734	14303	12627	12211	10260	14825	12484	13115	11485	11481	12252	11847	14095	13282	9959	12649	11492	10052	10978	6258	6364	8171	9012	9864	9660	11469	10770	11390	13410	10348	11026	9465	8583
FBgn0000316	795	768	730	887	1075	928	840	750	1100	1043	1247	949	706	780	708	814	1484	650	921	751	669	747	474	554	503	698	647	750	793	791	814	968	864	977	729	697
FBgn0000317	1335	1334	1395	1770	2003	1848	1287	1200	2282	2101	1903	1833	1376	1578	1282	1638	1918	1028	1604	1495	1711	2052	803	965	1112	1393	1569	1561	1777	1619	1770	1984	1525	1478	1234	1524
FBgn0000318	2933	2584	3067	3712	3847	3226	3477	2874	3644	2998	2756	2725	2140	2380	2280	2823	2617	1923	3217	2967	2760	3071	2123	1997	2589	2633	2577	2376	3288	2839	2736	3094	2671	2763	3078	2631
FBgn0000319	11464	11003	10787	14005	15652	14145	8986	9102	13691	13057	13139	12612	10871	11546	10658	13006	12674	9336	13349	12087	12084	13620	6815	7369	9133	12028	10709	10589	10687	10941	12590	14887	12084	13022	10750	11009
FBgn0000320	576	538	629	784	677	704	571	509	757	682	580	575	470	474	617	691	540	472	758	723	601	680	395	380	559	673	607	538	535	574	620	769	711	831	612	542
FBgn0000326	630	650	705	1081	941	979	907	825	1007	936	931	940	606	709	594	702	881	702	937	909	596	772	405	504	554	685	538	498	687	643	705	873	782	872	780	789
FBgn0000330	369	391	386	534	429	441	373	353	539	481	504	462	322	341	328	373	526	308	533	454	461	496	215	227	259	362	398	424	412	401	379	398	436	483	393	401
FBgn0000337	5	3	1	5	5	4	1	3	5	4	1	1	3	4	1	2	3	5	6	3	2	2	3	2	2	1	4	3	0	1	8	7	0	1	1	0
FBgn0000339	1816	1727	2050	2431	2518	2136	2183	1841	2266	1955	2182	2022	1552	1742	1690	1852	1898	1465	2169	1905	1560	1793	1129	1170	1453	1694	1680	1694	1970	1800	1730	2026	1863	1892	1770	1525
FBgn0000346	2834	3071	3471	4241	3833	3788	2983	2748	3448	3125	2759	3450	2463	2808	2910	3728	2916	2563	3407	3455	2717	3294	2294	2189	2740	3268	2874	2833	3275	3134	3204	4042	3428	3816	2317	2501
FBgn0000351	45	42	32	33	36	22	54	34	85	60	283	55	45	51	48	63	483	40	32	36	30	39	43	34	26	44	34	27	22	29	33	30	93	110	34	23
FBgn0000352	435	443	537	688	611	552	426	437	577	552	684	540	493	535	512	610	1321	644	654	548	490	548	369	377	458	541	382	386	481	431	517	656	462	533	440	411
FBgn0000355	2	1	84	113	2	0	72	61	141	139	125	74	51	74	99	124	12	1	54	83	57	87	42	45	110	117	80	69	0	1	90	111	85	78	98	94
FBgn0000356	4	0	0	2	2	3	0	0	1	0	68	0	0	0	0	1	0	1	3	1	0	0	0	1	0	0	0	0	2	0	1	0	0	0	1	0
FBgn0000357	27	24	26	34	35	22	25	26	76	49	30	36	20	18	18	29	31	22	40	33	30	26	20	26	18	16	29	16	18	20	25	39	23	34	28	17
FBgn0000358	0	0	1	0	1	0	0	0	3	1	526	0	4	0	0	2	2	0	2	1	3	1	2	0	0	0	1	3	0	0	1	0	1	0	0	0
FBgn0000359	0	0	0	0	1	1	2	2	6	3	9668	2	0	2	0	0	0	1	0	0	1	0	0	0	0	0	0	1	0	0	0	1	0	0	0	2
FBgn0000360	2	1	2	2	1	1	5	7	11	4	18131	5	1	0	0	1	2	0	0	1	0	0	2	0	1	2	1	0	1	0	1	2	1	1	0	1
FBgn0000370	29727	27150	29487	35920	37655	34952	26696	22578	38516	34200	29977	29806	25903	28296	28155	31884	23916	20740	31717	27641	24626	27638	17391	18639	21857	26071	24004	23251	27668	24628	28588	33478	28543	29324	24976	24011
FBgn0000376	424	332	494	500	498	526	478	361	443	414	803	460	433	370	374	419	1274	418	512	391	471	476	373	267	390	401	373	401	371	361	420	513	454	411	348	391
FBgn0000377	673	598	700	836	824	752	715	576	751	654	871	648	520	556	532	692	845	402	725	635	631	657	484	421	464	569	546	573	597	605	640	747	625	738	633	569
FBgn0000382	4061	3536	4352	4835	5524	5170	3327	2762	4070	3876	3970	3928	4780	4310	4370	5241	5334	4049	4797	4422	4770	4941	3623	2777	3906	4182	3656	3618	4058	3783	3734	4486	4364	4642	3253	3677
FBgn0000384	548	510	480	599	737	552	532	443	552	540	716	600	611	566	599	594	822	561	474	479	446	485	286	299	413	431	406	403	441	405	420	481	472	533	342	356
FBgn0000394	692	629	629	780	891	773	791	655	658	667	785	807	507	593	582	602	598	523	752	620	471	569	411	410	485	606	536	535	653	561	497	660	639	670	656	602
FBgn0000395	526	478	388	472	641	583	522	402	607	539	538	518	554	566	651	682	351	267	753	555	397	448	434	339	297	436	593	605	362	351	416	505	537	592	590	548
FBgn0000404	994	1080	1201	1544	1139	1083	1157	1030	1387	1123	5246	1398	853	862	1225	1653	8146	1528	1499	1660	808	1018	790	678	976	1180	1006	928	1150	1161	1571	1569	1023	1033	1060	1070
FBgn0000405	1967	1981	2267	2827	2630	2719	2034	1823	2417	2033	9401	1823	1450	1742	2084	2921	20019	2979	2298	2510	1695	2110	1632	1440	1940	2211	1806	1764	2622	2497	2498	2549	2297	2640	1799	1967
FBgn0000406	29722	22520	35406	33790	41403	33723	48003	38342	40239	25817	38856	28050	26405	21691	18259	18852	20206	13063	35495	19104	35474	31547	16872	18506	23978	30901	24916	18795	25847	23217	25106	27460	33416	27776	33723	28231
FBgn0000409	10062	15395	9096	14819	14451	15086	12298	17805	12811	12161	9592	10822	8100	9438	9044	12481	5247	4687	12340	15813	8843	10716	5718	8386	7410	10343	7695	8531	8349	8247	9657	14011	9140	11635	10250	9796
FBgn0000411	292	287	291	349	408	468	275	237	354	342	224	277	253	286	318	386	203	207	516	566	262	354	180	172	358	430	215	226	367	407	335	402	323	339	201	241
FBgn0000412	3401	3268	3409	4161	3804	3291	2940	2354	3599	3172	3917	3296	2782	3034	3173	4139	4096	2312	3518	3192	2799	3156	2032	2046	2636	3029	2841	2857	3558	3354	3493	4086	2974	3189	2493	2542
FBgn0000413	1830	1781	1833	2246	2274	2102	1527	1462	2271	1987	2193	1983	1740	1895	1909	2378	2867	1497	2342	2154	1811	1921	1332	1261	1651	1970	1562	1519	1927	1826	1952	2253	2022	2154	1633	1691
FBgn0000414	2399	2055	3449	3564	3402	3251	2293	1866	2837	2520	2599	2646	2640	2158	2255	2715	3535	2042	2905	2768	2902	3008	2697	1957	2167	2525	2082	2021	2227	2080	2261	2820	3019	3109	1865	2078
FBgn0000416	46343	39920	45789	49662	63392	52539	48365	37746	50640	39682	38013	33772	44987	41035	40941	42972	42068	30711	48296	37316	44305	42697	29120	25848	30925	36829	38866	34618	40840	37251	39844	46148	44362	41853	42322	38917
FBgn0000422	2262	2268	2667	3413	3249	2904	2769	2794	2883	2605	2486	3164	2365	2349	2782	3464	2220	1915	2697	2598	2900	3093	1843	1825	2235	2935	2336	2387	2234	2116	1772	2392	3042	3298	1941	2055
FBgn0000426	268	257	320	409	409	362	343	305	357	301	464	297	230	264	234	341	508	285	348	319	245	268	182	254	247	253	261	224	358	294	353	340	355	351	299	246
FBgn0000427	79	69	30	49	754	49	23	15	48	39	1075	22	29	24	29	42	29	47	58	84	18	28	37	42	40	40	33	31	22	32	40	51	28	45	31	33
FBgn0000439	116	100	121	117	129	109	122	72	130	113	133	150	132	142	92	125	129	75	151	124	96	121	87	99	90	92	94	88	99	81	78	139	112	129	93	91
FBgn0000442	68	47	74	95	70	64	70	69	66	74	67	65	51	61	38	53	53	29	78	79	64	84	28	62	47	64	66	68	99	70	72	90	60	66	55	53
FBgn0000447	3725	3537	4272	5068	4420	4303	5060	3911	4751	4085	3530	3521	3105	3473	3413	4231	3684	3286	4305	4615	3676	4552	3209	2887	3395	4055	3754	3432	4499	4278	4173	4682	4932	5425	3588	3306
FBgn0000449	1	1	10	22	7	3	2	6	3	4	10	4	7	6	6	2	4	12	5	10	5	1	2	6	4	0	15	7	7	7	5	5	4	2	0	3
FBgn0000451	260	166	356	356	380	295	363	277	217	159	331	334	331	279	270	312	305	192	331	283	352	269	416	293	374	350	340	259	259	242	423	447	106	111	241	241
FBgn0000454	4578	4290	4972	6641	5997	5053	4667	4236	5969	5179	7984	5487	3417	4239	4424	5460	5363	2884	5119	4394	3949	4594	2572	3153	3400	4107	4046	3804	4695	4270	5225	6222	5386	5822	5702	4741
FBgn0000455+FBgn0065087	444	380	2450	2781	796	817	2256	1943	2875	2215	2819	2442	2110	2125	1761	2043	2141	1494	2602	2188	2177	2383	1542	1503	1932	2200	2386	1939	2335	2059	2246	2384	2624	2523	2399	1970
FBgn0000459	314	282	238	353	305	239	280	236	264	255	270	305	244	247	255	281	254	196	223	189	312	251	137	144	202	250	164	190	221	258	226	294	299	294	243	208
FBgn0000463	259	249	256	292	262	212	198	184	298	268	480	342	255	289	226	300	1134	268	215	217	193	208	207	189	133	202	224	193	275	274	293	403	234	245	366	323
FBgn0000464	2076	2092	2175	2725	2358	2330	1636	1641	2155	1982	1941	2324	1952	2066	2216	2863	2404	1759	2611	2438	2478	2674	1742	1626	2070	2649	1931	2021	2186	1954	2172	2584	2387	2612	1402	1588
FBgn0000473	6300	5546	11821	12339	6661	6515	27591	18354	40909	34840	27978	28009	4386	3838	7671	9929	15034	11439	2398	2158	2636	2425	5775	5629	7955	8353	14516	14720	8870	9061	5876	5860	4423	4340	1318	1032
FBgn0000477	3025	2536	2307	3094	4080	3323	2106	2475	3449	2480	1893	2288	1705	2043	1625	1902	866	682	2203	1398	2425	2794	974	1478	993	1589	1858	1477	2154	2134	2883	3518	1637	1741	3364	2688
FBgn0000479	3634	3669	3109	3756	4214	3840	2107	2016	2924	2937	2746	3112	4197	4058	3944	4681	4000	3374	3690	3484	3939	4281	2416	2136	2800	3261	2640	3058	3423	3338	3556	4326	3069	3416	2879	3097
FBgn0000482	590	536	626	737	805	748	620	525	731	677	714	675	475	550	549	630	811	481	803	713	629	680	491	411	498	634	574	563	723	603	691	786	723	726	567	552
FBgn0000489	4867	4862	6199	7003	3668	3167	6153	5029	6788	6159	4566	5300	5987	6519	5923	7547	6069	5641	3253	3138	5122	5896	4235	3307	3369	4394	5845	5504	5891	5445	4945	6077	5310	5886	4172	4685
FBgn0000490	556	546	722	715	769	624	621	454	677	657	592	696	699	616	579	617	641	573	717	640	760	796	533	392	482	612	520	622	647	738	547	697	634	680	583	595
FBgn0000492	267	429	430	390	555	565	382	190	408	508	237	482	412	372	420	269	259	237	457	376	278	352	272	247	249	278	259	322	308	463	347	573	278	366	447	454
FBgn0000497	451	422	310	459	379	441	203	293	402	443	303	381	311	385	270	318	221	216	315	352	289	392	248	255	346	496	348	386	272	294	319	458	264	273	250	269
FBgn0000499	1998	1864	2225	2794	2420	2501	2406	1882	2427	2097	1930	2049	1800	1987	1677	2433	2449	1573	2446	2507	1869	2241	1677	1531	1711	2005	1823	1758	2295	2189	2094	2470	2342	2568	1810	1678
FBgn0000500	296	258	338	410	302	256	419	319	233	232	270	276	236	249	294	357	297	274	204	215	200	281	212	257	203	239	262	235	215	188	257	333	234	258	308	273
FBgn0000504	2761	2522	1502	2544	2956	2663	1198	1814	2185	2398	2709	3355	2089	3115	2458	2625	1627	1734	2938	2477	2391	2316	1076	1454	2224	2461	1326	2167	1878	1854	2353	3029	2243	2859	1842	1788
FBgn0000520	316	282	347	393	389	315	381	322	399	362	474	401	293	317	231	343	646	228	371	349	309	328	301	263	290	291	271	288	303	286	299	414	366	364	298	220
FBgn0000524	391	356	361	478	455	424	321	281	438	395	560	379	365	379	345	411	1138	292	485	417	415	466	236	255	262	346	357	315	370	365	402	490	424	448	333	309
FBgn0000527	545	479	407	540	882	760	428	655	953	787	768	674	455	369	388	488	424	272	446	281	799	721	262	309	212	539	243	346	314	394	443	638	474	677	709	663
FBgn0000529	25	24	23	26	24	24	22	18	33	28	18	20	18	23	30	24	18	20	24	14	18	22	16	17	31	33	17	16	20	15	21	31	13	19	34	38
FBgn0000533	235	163	225	302	527	413	397	408	433	338	623	445	335	324	431	460	653	297	473	407	376	433	255	325	326	378	267	275	420	394	324	437	416	408	374	309
FBgn0000535	689	642	616	904	648	719	284	351	443	428	408	715	715	714	823	1125	750	701	863	947	705	746	476	368	623	725	434	560	518	516	707	756	606	721	297	426
FBgn0000536	6952	5732	5676	6328	7540	6558	7523	5684	8104	7300	7702	7634	6267	6435	5341	5536	5292	4747	6509	5118	5097	5372	4055	3810	5070	5812	4845	5526	5218	5141	6647	8222	5406	6231	6160	6164
FBgn0000541	4480	4498	4575	5724	5027	5085	3427	3280	5368	5015	5240	4725	4616	5005	4853	6163	7877	4278	5745	5472	4351	4974	3367	3269	3970	5108	3799	4070	4298	4311	4891	5629	4718	5288	3374	4112
FBgn0000542	290	322	265	331	283	307	161	134	245	237	276	282	211	251	282	390	252	173	305	280	332	354	205	240	216	319	308	296	338	289	251	329	321	341	278	267
FBgn0000543	637	642	892	900	859	732	807	657	823	707	856	754	632	616	618	737	983	512	933	839	740	682	557	478	687	711	663	609	787	644	709	824	709	709	655	570
FBgn0000546	822	723	798	877	977	941	582	478	735	729	823	770	833	891	817	987	1336	832	906	832	819	868	522	464	615	810	592	668	659	690	711	797	728	749	576	613
FBgn0000547	1820	1850	1723	2153	2687	2467	1298	1244	1901	1870	2118	1840	2008	2078	1935	2287	2500	1304	1826	1784	2125	2295	1080	1109	1248	1718	1773	1911	1588	1689	1881	2422	1534	1765	1229	1353
FBgn0000551	10	11	16	16	16	12	10	3	19	14	8	11	12	11	11	7	9	13	8	17	10	16	12	8	12	7	8	6	11	15	16	21	9	9	10	11
FBgn0000552	0	1	2	1	0	0	0	0	1	2	3	1	1	0	0	1	0	1	0	1	0	0	0	0	0	0	0	0	0	0	1	0	0	0	0	0
FBgn0000556	222240	184545	206821	195465	304636	247639	145180	107520	179972	142156	258516	186788	155082	135339	202774	218041	216295	119864	213577	161672	197710	193087	124610	99069	158242	173085	140702	134300	209716	179255	153272	180621	158935	150019	184385	169058
FBgn0000557	7394	6377	6504	7465	8215	7244	5440	4981	6086	5673	5661	6262	6661	6980	6568	7992	5317	4571	7728	7207	7484	7868	3850	3718	4723	5877	4383	4618	5666	5408	6171	7989	5085	5703	4898	4871
FBgn0000559	99178	88805	100810	106631	146440	125199	73479	60197	90310	81553	110832	86666	76490	71991	83318	96143	104151	66247	104216	88102	88911	89644	65036	56250	68194	77334	65153	64321	86066	80914	78352	94732	84037	86055	90424	81543
FBgn0000560	107	93	104	133	120	103	107	83	114	115	99	104	96	134	117	163	93	116	86	103	140	146	69	58	55	61	54	63	79	85	131	130	115	140	122	110
FBgn0000562	2951	2701	2722	3094	3540	3308	2234	1885	3022	2602	3257	2808	2503	2075	2558	3019	3444	2152	2995	2564	2754	2747	2040	1625	2136	2543	2218	2079	2490	2301	2551	3016	2443	2640	2537	2476
FBgn0000564	60	88	2	10	3	2	1	3	3	0	2	0	0	0	3	3	1	0	1	0	0	0	1	0	0	1	2	1	6	5	1	4	2	1	34	32
FBgn0000565	3068	3682	1613	2129	3430	3154	1431	1431	7592	7280	1743	2932	1030	1703	1413	1783	5956	6166	2410	2157	1362	1793	962	1274	1704	1833	2458	1865	2314	2088	2380	2837	3903	5399	2126	1857
FBgn0000566	2405	1910	3290	3766	4491	3160	4286	2812	2252	1856	4541	3515	4224	3513	4446	3504	3554	2271	2410	2073	3738	3328	2034	1495	2791	2191	4747	2703	4232	2983	6502	5704	2180	1936	1963	1658
FBgn0000567	780	587	679	759	866	801	710	587	866	751	654	703	699	667	689	878	649	531	967	873	758	721	642	481	654	763	571	593	621	556	692	711	664	654	587	600
FBgn0000568	2555	2441	2956	2917	2887	2797	2216	1706	2593	2451	2235	2642	3335	3045	3030	3057	2805	2356	3112	2647	2709	2825	2113	1675	2294	2441	2041	2213	2401	2670	2203	2878	2100	2279	1982	2272
FBgn0000575	2476	2506	2674	2564	3347	2947	2081	1679	2061	2046	1802	1966	2814	2449	2487	2567	2423	2161	2546	2299	2039	2234	1659	1455	1832	2204	1804	1821	2010	2272	2315	2875	1893	2412	1975	2217
FBgn0000576	71	69	59	70	104	70	58	54	63	58	65	73	65	69	37	71	33	21	90	69	70	71	44	45	52	63	48	46	62	39	80	72	85	71	41	45
FBgn0000577	145	155	180	220	217	207	145	142	148	144	153	156	112	152	89	157	103	72	189	196	134	190	129	139	135	174	384	327	155	175	159	206	165	270	118	131
FBgn0000578	1005	932	803	995	1116	1019	653	688	982	866	1006	802	956	1080	922	1085	1322	785	926	809	950	986	516	534	676	872	712	751	934	923	810	964	844	1016	693	718
FBgn0000579	34668	37574	37933	43607	52247	51515	45269	43217	46709	42089	42173	41366	38373	36975	36524	44953	35474	19785	37104	37927	39719	41611	25607	26442	27757	32547	31453	32251	45998	43805	32150	42246	36068	38962	37846	34451
FBgn0000581	2906	2781	3123	3731	3311	3449	2151	1861	3259	3176	3523	2774	2975	3048	2995	3751	5173	2519	3765	3605	3156	3508	2156	2057	2701	3214	2521	2384	2973	2824	3026	3690	2877	3168	2381	2717
FBgn0000588	155	127	167	168	181	171	151	177	150	131	376	233	119	136	282	434	718	169	165	175	189	186	150	116	197	196	167	154	150	158	155	200	184	210	132	149
FBgn0000591	0	2	0	2	0	0	0	0	0	0	0	0	1	2	1	0	0	1	0	1	0	0	0	1	0	0	2	0	0	1	2	0	0	0	0	0
FBgn0000592	41444	35791	26539	37890	41698	34184	14380	16448	64359	60332	35855	51066	22474	34321	27598	32952	17507	16280	55372	45793	15745	21396	10260	18019	22406	27273	31021	31642	36085	32827	40595	39282	27085	30514	38724	42558
FBgn0000594	0	0	0	0	0	0	0	0	0	0	0	0	0	0	0	0	0	0	0	0	0	0	0	0	0	0	0	0	0	0	0	0	0	0	0	0
FBgn0000606	52	34	8	15	1	5	8	8	8	7	1	2	1	1	3	5	1	6	3	0	2	1	13	9	0	2	1	0	12	6	11	9	7	8	9	12
FBgn0000611	3027	3024	2849	3651	4132	3644	2412	2308	3881	3709	3680	3589	2913	3025	3433	3609	3665	3051	3288	3026	2871	3293	1613	1804	2117	2610	2503	2605	3063	2981	3068	3711	2948	3054	1996	2057
FBgn0000615	29724	30536	32484	40317	28581	30975	38961	32115	44376	38556	26026	29202	28160	32841	32090	41160	31923	28160	34941	39794	28333	35947	29313	25827	30327	37163	27683	25691	31419	30979	38045	43183	39192	45276	23783	24334
FBgn0000617	292	270	339	391	327	323	355	261	427	407	434	354	249	288	223	290	451	204	343	353	297	348	215	202	235	275	274	263	337	285	355	374	328	306	244	311
FBgn0000618	201	168	223	333	260	202	264	228	287	262	325	237	150	197	145	191	245	134	285	252	164	239	166	150	135	187	184	198	227	197	206	206	195	237	183	162
FBgn0000625	118	123	111	133	190	167	100	95	128	124	76	115	120	131	98	129	187	153	128	130	104	112	120	78	145	127	99	106	112	112	141	174	138	165	174	199
FBgn0000629	637	567	733	862	955	916	748	619	803	657	906	765	608	625	610	869	1232	589	706	645	653	752	479	433	592	754	522	537	685	590	746	885	778	852	547	564
FBgn0000633	367	368	339	416	478	491	287	283	325	327	226	375	315	328	318	393	307	312	320	357	321	389	301	280	344	352	311	376	355	306	369	476	296	363	268	351
FBgn0000635	2950	2951	2606	3352	3104	2983	1682	1725	2569	2573	2636	3145	2451	2554	2571	3091	2222	2087	3111	2811	2681	3009	1410	1903	2214	2836	2458	2801	2790	2876	2534	3211	2651	2874	2055	2041
FBgn0000636	1552	1367	1536	1761	1776	1651	1345	1283	2104	1702	1615	1477	1374	1451	1374	1566	1641	1290	1593	1474	1579	1772	840	682	1043	1193	1346	1421	1608	1500	1831	2057	1569	1578	1202	1124
FBgn0000639	1	8	163	11	3	1	4	503	6	2	6	3	2	4	2	5	3	4	1	4	5	1	1	4	4	2	3	3	6	6	1	2	2	1	0	1
FBgn0000640	31	33	52	12	10	10	23	215	19	8	11	17	5	12	7	11	20	20	29	26	12	5	16	17	11	10	5	10	12	14	11	31	10	9	21	13
FBgn0000644	25	26	22	18	82	24	44	28	68	37	253	19	14	24	18	32	9	14	26	31	24	37	18	16	17	16	25	18	35	23	24	31	33	27	16	23
FBgn0000658	71	79	74	83	79	51	37	51	58	43	67	77	78	83	28	47	39	29	85	63	116	109	47	46	41	40	37	76	67	53	40	74	76	88	65	50
FBgn0000659	1029	948	1004	1247	1310	1236	942	824	1115	860	1050	1069	1121	1190	1176	1328	1028	918	1157	1086	1138	1208	692	679	896	1136	981	982	1243	1049	1161	1512	994	1077	883	918
FBgn0000662	1755	1701	1695	2068	2091	1829	1712	1567	1920	1803	2050	1950	1532	1654	1611	1945	2461	1369	2026	1752	1752	1720	1096	1015	1336	1543	1423	1456	1666	1366	1696	1981	1687	1809	1307	1323
FBgn0000667	6941	8915	6600	8589	9547	10023	5919	7865	8205	7680	6657	7920	6091	6524	6959	9116	6985	4994	8704	10716	7491	8601	5047	4689	5175	6415	5415	6327	8734	8222	7168	10548	6920	7826	5782	5801
FBgn0000709	916	850	925	1129	1119	972	849	768	1443	1167	1285	1070	927	939	804	1025	1668	855	1137	1032	1021	1071	728	629	888	998	837	909	962	932	957	1298	934	1022	916	845
FBgn0000711	2475	2422	2112	2661	2860	2667	1918	1744	2319	2112	2220	2452	2192	2364	2423	2799	2692	2246	2699	2498	2235	2318	1517	1424	2024	2343	1910	2010	2309	2076	2259	2859	2126	2413	1509	1615
FBgn0000715	495	318	416	420	628	451	364	303	634	524	240	300	249	257	260	306	355	363	317	273	310	359	200	179	425	427	448	469	339	255	463	629	511	512	298	235
FBgn0000719	771	719	840	914	1146	1075	619	546	815	820	958	787	794	820	873	1098	1240	910	787	709	780	798	567	502	610	778	597	670	718	663	706	886	889	1007	684	667
FBgn0000721	6211	6207	6337	7229	7519	7029	5509	4714	7793	6836	7459	6468	6154	5068	5716	6378	6510	3427	7607	6184	6549	7392	4133	3705	5026	5330	5086	5085	5420	5426	4715	6087	5961	6171	6490	6334
FBgn0000723	2450	2435	2807	3204	3832	3510	2571	2001	3296	2928	2534	2924	2930	2848	2738	3527	2657	2409	3358	3321	3642	4133	2674	1960	2540	2861	2484	2721	2983	2942	2936	3432	2527	2657	2227	2461
FBgn0000808	11	16	32	48	19	23	35	31	18	22	49	10	10	5	18	27	109	22	25	25	7	10	15	12	11	23	9	12	19	18	27	46	12	8	7	11
FBgn0000810	597	545	590	717	739	627	533	492	681	632	860	659	475	534	528	616	767	566	712	668	543	607	394	358	445	557	507	508	572	566	573	716	608	648	439	465
FBgn0000826	29	24	26	35	18	14	16	23	37	28	266	33	25	29	17	23	489	41	14	33	20	35	24	20	25	30	32	25	24	18	24	22	23	28	31	29
FBgn0000927	51	28	44	50	50	39	35	28	56	24	1034	34	35	38	28	28	2092	194	57	57	23	30	29	26	27	30	29	45	56	49	42	44	45	22	36	40
FBgn0000928	112	84	116	147	126	109	102	85	131	133	136	109	74	89	128	160	106	76	146	120	77	113	92	78	77	101	86	79	139	109	103	110	112	108	115	92
FBgn0000964	81	74	76	86	103	67	56	50	85	63	344	61	71	80	70	94	79	149	70	73	60	85	49	52	49	60	53	73	65	62	57	63	496	497	54	62
FBgn0000996	320	324	280	398	394	374	281	259	378	348	1146	312	347	420	279	374	2822	272	426	394	287	296	184	200	286	318	293	290	349	344	320	455	382	356	265	246
FBgn0001075	467	393	661	569	210	228	2115	1833	829	675	223	249	236	285	96	118	393	320	391	393	343	412	263	194	147	154	161	134	505	491	306	354	153	148	234	281
FBgn0001077	9	17	34	41	35	28	16	3	27	19	10	8	17	13	11	17	2	7	17	38	14	11	24	14	37	21	17	15	14	11	102	99	83	67	48	43
FBgn0001079	290	245	305	309	351	294	320	232	301	315	393	295	250	241	243	279	621	195	353	300	276	351	239	204	198	286	222	246	282	238	255	325	316	322	215	252
FBgn0001083	343	348	176	273	295	275	221	249	259	261	176	228	220	279	200	244	137	129	176	181	239	281	113	166	142	178	226	196	178	202	320	363	276	262	314	329
FBgn0001084	123	93	139	160	131	113	154	118	164	153	141	143	97	110	122	149	219	87	159	164	111	136	87	92	94	125	101	138	129	100	148	134	115	179	101	108
FBgn0001085	169	161	194	224	230	203	137	158	224	207	406	192	192	238	246	233	768	236	186	195	202	233	150	140	168	208	174	186	163	181	165	235	175	194	134	149
FBgn0001086	655	598	749	885	878	847	716	622	764	673	1059	746	569	607	557	836	2149	605	783	857	671	745	545	503	650	784	687	627	881	899	766	787	717	854	508	500
FBgn0001087	1469	1346	1612	1951	2003	1854	1634	1250	1879	1557	1782	1738	1543	1457	1369	1708	2443	1354	1481	1378	1562	1780	1217	987	1259	1481	1295	1433	1395	1526	1578	1973	1469	1528	1096	1209
FBgn0001089	920	867	1192	2171	1829	1396	945	1230	1514	1345	1858	2070	1533	1791	1777	1889	1525	1415	3133	2410	874	1075	390	825	1207	1739	1407	1417	1159	1245	1155	1548	1263	1291	1859	1759
FBgn0001090	3757	3398	3698	5295	5500	5102	2823	2950	5165	4660	3583	3642	3450	3201	3581	4459	3464	2485	4440	3702	5625	5733	1980	2370	2686	3660	3072	3312	2678	2677	3537	4776	3959	4647	4203	4212
FBgn0001091	19470	31018	18970	26678	30400	32002	22952	29941	25292	24787	22293	23835	20843	21497	21883	30526	18640	12683	28321	38803	22384	28110	14671	15778	13395	17464	17974	22124	29428	28895	24788	39652	23449	30427	27042	25261
FBgn0001092	19510	20497	20178	24235	23687	23043	29489	26127	24752	20820	28353	23036	17759	19086	18800	21514	21366	10119	22486	21925	21904	23512	12020	14622	16549	18903	17533	16946	24790	22302	19411	25170	19409	20224	17477	16569
FBgn0001098	7072	7850	10004	11564	11195	10473	11029	9614	9780	9514	11617	12378	9251	9209	6622	8318	9386	6282	9093	9490	10327	11367	6474	5906	6345	7672	7535	7651	11309	10873	10291	13514	8989	10077	6700	6964
FBgn0001104	1117	929	1216	1515	1614	1467	1303	1036	1537	1247	1750	1301	1258	1169	1065	1211	2240	918	1249	1063	1267	1482	739	670	994	1249	1127	1043	1292	1125	1376	1564	1296	1234	1071	982
FBgn0001105	6285	5881	5765	7105	8260	6687	4407	4229	6111	5580	6179	6195	6968	7064	6463	7586	7650	5789	6592	5945	5320	5996	3445	3768	4752	5626	5242	5351	5806	5373	6415	7713	5756	5895	4686	4899
FBgn0001108	2369	2286	2596	3227	3321	3088	2142	1958	2859	2809	2840	2436	2634	2598	2380	3076	3599	2147	2906	2443	2420	2451	1500	1422	2162	2707	2030	2077	2554	2440	2693	3248	2663	2969	2026	1966
FBgn0001112	7020	5628	2420	3185	5857	5854	2114	2020	10216	9456	4692	6581	1312	2965	3566	4774	2239	2886	8518	6448	2650	4208	1260	2003	4395	4001	6142	5943	4522	4777	5676	5102	4287	4572	3645	4761
FBgn0001114	11212	10248	8959	13414	15881	11977	5618	6714	15145	11702	7463	8635	5949	8625	9677	11268	5081	4044	14087	8204	9854	10266	2717	4957	4299	6536	9838	9311	7288	7013	9564	11199	9710	9621	14881	13791
FBgn0001120	22	30	7	12	21	11	12	11	5	5	791	2	3	3	9	14	1636	252	22	20	9	5	1	3	11	17	1	4	6	1	1	6	3	3	5	4
FBgn0001122	2163	2378	2354	2863	3139	3035	1873	1878	2360	2283	2242	2674	2527	2700	2736	3075	3002	2643	2485	2550	2247	2679	1469	1507	2036	2498	2446	2570	2374	2223	2060	2656	2318	2694	1583	1749
FBgn0001123	1883	1942	2095	2462	2234	1950	1967	1727	2191	1893	2065	2258	1894	1842	1730	1890	1770	1747	2100	1938	1666	1833	1313	1302	1398	1648	1793	1802	2159	1924	2039	2336	1695	1806	1588	1566
FBgn0001124	14632	12894	25557	22639	25633	21547	45165	24795	23152	15790	24243	19286	18190	14557	18506	17720	18535	12945	17376	14262	22745	20215	19936	12747	24780	22148	18792	14005	19914	16916	20180	21944	23879	19669	18221	15590
FBgn0001125	14823	11811	23140	17902	18412	15112	34557	19877	20341	13517	27335	19864	23672	16220	17069	16586	18468	11535	8724	7189	25652	21187	17401	9928	16800	16171	17161	10704	19198	15784	16407	18795	21838	16875	18350	15835
FBgn0001128	26969	30401	14399	24808	17711	15559	18035	25260	24279	23790	20663	24856	14147	17717	21853	29003	10004	7603	29485	27948	18846	24092	8780	13549	13273	19820	21806	23902	14825	16075	9905	12571	15747	17308	22065	17832
FBgn0001133	699	570	660	839	785	733	731	609	783	760	850	747	534	619	536	668	776	452	794	782	644	711	441	405	553	631	576	624	682	607	653	894	698	740	595	550
FBgn0001134	244	196	231	316	192	165	257	214	300	226	231	236	116	122	96	140	117	83	118	108	130	109	150	147	99	120	200	140	65	73	119	119	139	142	109	114
FBgn0001137	595	540	965	1057	803	721	436	342	941	812	714	640	624	618	673	715	747	658	1112	922	573	598	440	430	481	625	552	554	733	667	775	921	694	783	440	438
FBgn0001138	86	97	118	116	114	115	64	70	74	70	85	105	104	80	104	98	70	64	91	113	89	91	78	68	59	78	64	101	89	78	78	100	92	106	90	82
FBgn0001139	2768	2487	2887	3659	3311	3071	2422	2160	2735	2421	3259	2650	2033	2210	2567	3216	4144	2177	3237	3014	2558	2711	1973	1850	2296	2632	1973	2048	2212	2213	2859	3463	2846	3057	1888	1919
FBgn0001142	6352	5883	6912	7229	6871	6787	6551	5008	6323	4586	5891	4894	5401	3175	3768	4387	6537	3752	3883	3489	7272	6927	5713	3477	4317	4388	4554	3839	6724	6848	3697	4137	5386	5217	3488	3258
FBgn0001145	35940	36423	24629	31800	38487	32836	21534	20336	33264	32420	24469	27454	20218	22936	26434	31317	22185	18691	29838	28270	24470	27083	16540	18845	18873	22701	19678	21780	26826	25678	25299	33242	26937	31250	26048	25412
FBgn0001147	147	206	146	172	342	428	122	105	246	250	150	180	167	161	206	260	107	92	184	230	159	195	137	126	131	166	144	153	179	159	247	321	153	196	150	145
FBgn0001148	64	45	50	76	85	80	43	41	73	62	73	95	47	67	53	60	47	39	77	87	54	75	28	33	54	84	53	50	70	76	54	82	67	86	62	49
FBgn0001149	21541	17905	25127	30290	12655	11982	24183	17982	22864	18125	22900	19492	16013	17264	17230	20070	52712	34104	16889	16457	17849	20289	12445	15168	17104	20243	25297	18729	21894	19795	23480	24913	18417	17297	20774	15634
FBgn0001150	28	20	38	53	62	45	22	12	34	28	34	49	35	47	59	94	24	19	99	87	86	69	44	30	28	32	53	77	30	16	87	111	34	49	29	38
FBgn0001168	2054	2213	2175	2578	3625	2859	1785	1281	2976	2658	2169	3030	3046	3131	2720	2753	2510	1960	3079	2245	2291	2841	1812	1888	2455	2756	2254	2285	2816	3317	2786	3244	2341	2334	2351	2407
FBgn0001169	825	853	857	1078	1064	967	571	531	957	942	1271	863	801	867	913	1167	1756	742	1181	1058	822	897	481	498	726	808	742	750	834	820	855	1054	827	794	620	668
FBgn0001170	26	13	41	52	36	40	24	11	34	25	31	34	22	15	21	32	30	21	58	42	31	30	31	25	17	25	19	18	17	21	14	23	33	28	28	32
FBgn0001174	7	2	3	5	18	13	7	3	0	4	1	1	1	1	1	4	3	4	3	4	4	4	4	9	3	4	5	8	5	6	0	2	1	4	2	2
FBgn0001179	457	407	933	1222	515	445	376	363	550	507	561	471	396	423	424	585	678	331	501	448	381	414	304	287	331	432	418	443	471	475	418	490	465	525	383	400
FBgn0001180	147	140	187	196	236	223	138	123	221	183	333	159	164	193	136	192	1312	207	197	175	198	197	161	105	140	169	151	159	142	154	176	208	174	208	131	129
FBgn0001185	476	475	536	589	663	515	557	506	588	550	573	478	438	474	465	483	534	432	603	533	434	456	350	344	361	453	417	430	456	448	512	626	482	548	394	400
FBgn0001186	11940	11272	9780	10769	14950	12826	8050	7738	10191	9355	9558	9392	10475	9572	11257	12879	9834	7834	11744	11091	8622	9116	6875	6249	6338	7773	8403	8585	8579	8376	8071	10487	9380	11006	9890	9905
FBgn0001187	5975	5981	9299	8969	9306	7720	10327	7669	5764	5038	8012	8485	6407	5931	5732	6418	4549	3640	7490	5313	6090	6019	5461	4539	5634	6071	5191	5450	6470	5574	6048	7728	7275	7360	7975	8012
FBgn0001189	1450	1344	1554	1778	1826	1598	1549	1349	1870	1657	1959	1909	1306	1305	1206	1424	1415	1087	1882	1547	1489	1632	915	913	1112	1386	1253	1322	1283	1184	1357	1637	1414	1479	1256	1276
FBgn0001197	1523	1630	1737	2253	2109	1974	2007	1721	2228	1963	3876	2137	1357	1630	1531	1825	4555	1516	1867	1861	1485	1686	1178	1170	1499	1814	1581	1587	1864	1762	1673	1985	1811	1920	1432	1463
FBgn0001202	1394	1499	1605	1903	1828	1561	1717	1579	2005	1727	1713	1769	1280	1243	1346	1494	1623	1248	1858	1621	1388	1527	1130	984	1234	1436	1435	1418	1619	1397	1630	1805	1682	1756	1476	1247
FBgn0001206	239	237	300	343	339	330	263	220	312	294	439	302	247	312	279	384	940	227	328	338	275	304	224	230	259	367	272	271	292	284	297	324	273	278	260	321
FBgn0001208	13916	12045	16523	14496	20455	16382	22560	14333	17249	12783	8815	9190	13018	8453	8163	8521	7160	5926	12559	8615	14861	13990	9793	5688	7680	8816	9673	7672	7621	7145	10294	11594	12062	11106	13251	11970
FBgn0001215	10931	10557	10601	12670	13457	12539	12880	9988	13741	11281	11359	11068	9706	10015	10986	13508	11120	9086	12694	12748	9338	10844	9253	8120	10779	12685	9860	9098	11419	11186	12689	13898	11873	12786	7477	7845
FBgn0001216	5799	5875	6634	7812	9366	9209	9164	7859	11772	10596	5174	6045	5829	6721	5656	7464	5543	5063	7747	8859	6025	7148	4943	4628	5642	7115	6997	6818	7044	6938	6140	7650	6625	7892	3407	3096
FBgn0001217	8990	8663	11704	14193	10244	10718	13218	10427	13185	10778	7815	9004	9042	10636	9249	12218	8829	8232	13253	14550	9191	11871	8325	7336	9180	11391	9738	8675	12194	11997	11720	13094	12526	13669	8683	8494
FBgn0001218	23871	22306	14918	23258	31618	22015	8292	9785	26709	26462	18854	21432	16627	23992	19099	23246	26928	19597	30537	26346	17040	21061	10564	13922	11982	16384	19119	19746	24476	20839	25944	26874	25325	26260	21274	22643
FBgn0001220	15277	13733	14535	18015	15802	14829	14140	12534	17625	15651	15593	15829	11199	13051	12155	15311	12875	10321	17394	17227	13877	16445	8955	9306	12468	15574	13009	12458	14367	14451	15060	17034	13268	14622	13017	13339
FBgn0001222	1612	1413	1683	2013	2199	1843	1792	1496	1828	1523	1878	1578	1370	1499	1445	1779	2953	1352	1950	1701	1559	1654	932	1111	1094	1453	1393	1335	1717	1544	1626	1869	1509	1566	1447	1368
FBgn0001224	1171	1101	1342	1523	920	954	1180	1006	1742	1455	1170	1022	899	1025	1112	1455	823	664	1504	1776	1138	1359	1014	938	1097	1236	869	816	1581	1541	1118	1274	1985	2056	1161	955
FBgn0001225	3084	3259	3039	4085	3315	3358	3775	3386	3228	2761	6286	2484	2378	3068	4038	5519	8491	1865	3539	3589	2266	2774	2086	1928	2509	2967	2987	3082	4816	5104	2933	3296	2873	3035	3367	3024
FBgn0001226	1737	1998	1757	2555	1741	1693	1607	1417	1565	1300	3515	1263	1420	1750	1683	2592	5917	1231	2227	2210	1272	1677	855	848	1893	2190	1624	1680	2224	2269	1377	1561	1858	2157	1616	1587
FBgn0001227	28	19	38	41	29	35	26	23	42	28	28	19	21	20	32	55	29	28	49	29	21	30	22	16	21	39	17	16	36	33	25	28	38	38	25	22
FBgn0001228+FBgn0001223	11012	4240	5792	7123	3811	3228	4275	3292	5893	4503	3949	4101	3664	4186	3745	3897	2986	2341	7010	5057	7280	7590	3585	3409	3815	3447	2909	2230	5147	5258	3527	3507	3102	2877	3250	2885
FBgn0001229	120	84	103	153	274	252	96	82	471	401	102	99	90	98	105	92	110	84	178	128	121	120	48	85	81	98	156	113	204	141	97	112	138	127	130	117
FBgn0001230	1854	1750	1668	1883	1877	1643	3060	2722	2651	2007	1420	1686	1482	1603	2048	2639	1560	1217	2468	2316	1523	1611	1239	1015	2049	2260	1840	1529	2302	1913	2195	1980	2122	2066	1476	1476
FBgn0001233	35608	35706	32824	46669	50466	42792	35094	29555	51697	47909	53257	40312	30586	37946	34960	46758	59718	29414	46329	45818	38591	50780	21804	23812	32051	41534	34294	30899	46272	39020	38240	41001	35722	34229	27104	27798
FBgn0001234+FBgn0263537	4538	4080	4776	6776	12278	11178	7025	5545	5776	4921	5612	5600	4223	4318	3580	3899	3945	3413	5721	4932	4503	4642	3571	4160	3501	4012	3706	3304	3222	2724	3675	4646	4457	5129	2737	2681
FBgn0001235	2703	2574	1904	2518	2952	2818	1631	1590	2442	2471	1984	2596	3006	3005	2969	3398	2275	2552	2796	2320	2266	2537	1444	1495	1788	2216	1899	2209	2204	2216	2353	3109	2131	2456	2441	2822
FBgn0001247	2968	2910	3054	3585	3918	3556	2943	2594	3696	3391	3243	3358	3080	3191	2952	3698	3087	2453	3058	3005	3199	3666	1995	2086	2430	3077	2587	2529	3261	3105	3109	3760	2979	3499	2293	2388
FBgn0001248	29313	26138	28655	33530	31929	25265	28554	29451	57597	42981	23316	23725	20558	24176	25941	27289	25070	17631	29128	23155	24046	26020	16079	19385	22447	28443	22860	21979	23202	22126	25911	30114	26404	25595	19490	17647
FBgn0001250	3587	3466	3281	4376	4705	4512	1968	2552	3859	3352	3261	3832	3300	3601	3584	3989	3599	3137	3532	3243	5516	5934	1987	2393	2856	3599	3395	3266	4236	4115	4071	4708	3766	4114	3316	3463
FBgn0001253	46	51	76	62	152	151	41	29	68	44	46	44	57	31	57	59	49	26	55	47	102	62	53	33	42	65	592	352	314	285	42	63	105	108	90	104
FBgn0001254	2	1	3	2	1	3	0	0	2	2	1	2	2	0	0	1	1	1	2	0	1	1	1	1	0	0	0	0	2	3	2	1	2	1	0	0
FBgn0001255	46	41	33	50	40	30	51	35	51	35	42	36	39	31	50	44	43	24	68	59	41	50	26	27	43	38	49	31	46	37	51	69	31	48	29	32
FBgn0001256	2	7	14	5	32	34	9	12	2	1	3	3	44	59	16	9	3	1	5	2	5	1	18	20	2	3	1	2	2	3	28	31	19	15	4	3
FBgn0001257	5290	4331	3971	4550	4078	3461	5419	3370	2906	3740	4117	4978	3414	3206	3991	4524	5190	4626	3255	2424	3530	4105	1977	1911	2815	4396	2770	3964	2787	3144	4032	6130	2409	3778	3977	3708
FBgn0001258	1832	1756	1788	1817	2506	2540	2644	2050	2926	2147	2603	2421	2154	2372	1789	1583	1391	927	2509	1961	1735	1517	1209	1011	1332	1355	950	982	2856	2281	1975	2503	1873	1951	2537	2118
FBgn0001259	169	127	104	95	144	99	66	61	98	87	115	132	90	86	76	84	83	54	109	122	114	105	104	117	72	86	77	66	101	92	69	80	107	133	109	98
FBgn0001263	3147	2941	2839	3795	3920	3988	2404	2520	1431	1390	2066	2568	1864	2072	2205	2800	2147	1393	3329	3384	2476	2890	1751	1731	1641	1896	1959	2129	2596	2552	1678	2175	2579	3058	947	1296
FBgn0001269	188	226	340	527	424	422	140	141	166	172	319	463	125	166	511	625	185	172	167	189	162	206	147	136	512	735	204	265	238	257	390	452	181	193	179	243
FBgn0001276	181	184	228	268	269	216	275	211	290	266	278	231	172	169	158	185	289	140	230	214	200	239	140	129	152	172	178	160	212	189	195	213	190	195	174	176
FBgn0001280	1678	1644	2197	2713	2265	2115	2408	1837	2289	1977	1896	1955	1530	1766	1599	2042	1809	1520	2002	2123	1622	1979	1184	1087	1541	1879	1694	1591	2089	2084	1906	2302	2109	2365	1775	1637
FBgn0001281	2587	2416	4007	4856	4395	4408	5711	4179	4996	4184	3057	3366	3439	3800	3672	4468	3265	3428	3782	3806	2931	3506	2498	2112	3426	3983	2946	2682	3813	3701	3330	3797	4215	4410	2133	2172
FBgn0001285	155	98	676	650	595	416	75	53	357	331	406	396	522	707	129	114	1846	1139	1477	1257	233	601	395	578	292	570	1729	1028	1616	2108	726	474	380	249	90	70
FBgn0001291	1587	1439	1923	2359	2259	2115	2027	1581	2651	2303	1951	1778	1883	1786	1614	1947	2164	1429	2338	2205	1684	1918	1307	1102	1541	1896	1562	1509	2096	2015	2109	2413	1844	1852	1739	1584
FBgn0001296	1649	1071	935	1377	1262	1270	1690	1349	1360	1233	1493	1020	950	898	1567	2204	1351	1188	1365	1293	1109	1271	816	716	734	988	864	785	980	894	955	927	873	1026	1117	1102
FBgn0001297	8071	8012	8150	10338	12387	12598	4771	4707	8224	7524	7604	8709	6248	6535	7134	8947	6778	5872	9493	9340	9197	10249	4564	4551	6306	7793	6076	6700	7933	7820	6603	8471	6767	8160	5376	5747
FBgn0001301	1593	1442	3069	2696	2155	2192	2361	1445	1271	1169	2272	2040	2027	1377	1572	1916	2296	1916	2027	1949	2115	2104	1908	962	1848	1945	1724	1659	1531	1654	1991	2398	1528	1671	1478	1398
FBgn0001308	3681	3544	3408	4466	4918	4329	3284	3183	4785	4435	4459	4143	3279	3547	3107	3637	5095	2691	4088	3731	3553	3961	2052	2333	2695	3420	3520	3266	3620	3493	4274	4972	3947	4069	3493	3536
FBgn0001311	156	190	207	261	256	192	206	285	253	233	171	208	235	277	138	197	183	141	229	267	170	206	100	111	222	235	134	142	177	190	175	201	241	276	128	150
FBgn0001313	345	347	483	604	450	530	265	249	496	414	276	317	471	542	578	645	477	663	473	492	318	417	314	257	503	593	343	259	495	567	470	509	435	490	270	449
FBgn0001319	88	97	74	109	109	114	59	71	96	89	105	88	93	79	86	91	94	97	84	64	98	95	47	60	61	82	85	96	87	88	98	131	111	154	66	86
FBgn0001320	301	312	270	350	426	401	325	282	343	283	266	307	273	319	332	395	240	188	279	311	309	330	172	205	220	231	241	261	305	300	335	418	255	299	294	327
FBgn0001321	56	42	52	47	51	56	37	20	54	48	34	42	28	43	45	50	40	31	24	25	27	18	25	25	27	27	27	28	37	31	58	44	33	31	34	15
FBgn0001323	196	190	296	359	403	378	238	216	250	250	276	308	290	324	304	343	245	220	273	292	307	346	188	216	271	271	216	242	294	299	286	398	313	316	244	288
FBgn0001324	1864	1585	1739	2180	2259	2272	1901	1510	2146	1853	2110	2023	1630	1796	1509	2006	2194	1436	2448	2445	1659	1939	1456	1225	1667	1972	1702	1574	1878	1762	2011	2409	1828	1947	1539	1654
FBgn0001325	37	39	44	46	47	45	13	22	33	40	33	54	40	49	29	36	30	36	66	87	38	47	28	20	42	30	32	33	38	34	24	24	39	31	36	38
FBgn0001330	212	229	254	303	343	274	244	177	268	244	402	225	218	236	217	239	659	185	304	246	236	234	150	157	176	206	220	219	211	170	218	209	236	287	177	199
FBgn0001332	1278	1311	1823	1571	1927	1575	2089	1249	1813	1643	1925	1493	1611	1224	1182	1156	2749	1465	1868	1675	1466	1534	1717	885	1183	1113	1043	1131	1399	1295	1067	1466	1388	1545	1013	1036
FBgn0001341	349	388	384	498	411	384	330	282	460	450	665	410	375	367	394	476	891	385	489	435	383	418	302	298	372	417	350	351	426	402	366	476	458	475	270	295
FBgn0001404	3444	2961	2619	3283	4299	4051	2047	1875	3249	3068	3645	3535	3628	3647	3401	4188	4164	2561	3983	3675	3077	3565	1832	2078	2612	3425	2984	3035	3031	2733	3224	4084	2940	3122	2504	2496
FBgn0001491	711	779	826	1035	978	881	920	818	1002	879	941	880	691	668	733	932	939	748	848	879	639	785	495	495	501	639	636	699	821	810	884	987	868	906	700	654
FBgn0001565	2354	2090	2256	2350	3162	2850	3399	2363	2621	2306	3511	2428	2883	2053	2131	2454	3743	2270	2333	2177	1796	1767	2792	1742	2139	2246	1780	1847	1702	1522	1785	2295	2380	2308	2078	1917
FBgn0001612	375	370	433	503	443	411	357	303	443	384	678	377	330	395	344	429	1110	379	614	543	388	463	241	213	366	480	371	402	494	477	373	454	436	469	284	310
FBgn0001624	4366	4443	3520	4652	5406	5467	2989	3276	4351	4061	3820	4578	4007	4337	4221	5299	4720	3359	4763	4904	4704	5111	2743	2740	3434	4087	3242	3805	4100	4130	4337	5345	4024	4523	3039	3434
FBgn0001941	2862	2437	3385	3993	3450	3181	3052	2422	3892	2829	3717	3313	2761	2676	3064	3281	3477	2382	2897	2314	2829	2779	2150	1961	2572	2643	2287	2233	2832	2467	2641	3012	2934	2837	2659	2097
FBgn0001942	45896	38995	49495	50916	59974	50024	47540	37778	48361	39944	56874	45641	39655	36606	39566	42719	48229	32527	47333	40013	42590	42312	32763	28184	31967	37563	36296	34208	44481	38733	40308	46994	42194	41769	46366	40117
FBgn0001961	3041	2717	3504	4158	3840	3379	3473	2916	3894	3259	3398	3241	2451	2506	3009	3580	3101	2069	4303	3730	3097	3252	2286	1969	2718	3120	2750	2548	3634	3270	3475	4031	3468	3478	3351	2798
FBgn0001965	1483	1376	1380	1842	1865	1749	1410	1299	1901	1589	1687	1643	1303	1415	1159	1521	1868	1150	1798	1598	1575	1814	1004	1005	1234	1461	1319	1310	1636	1442	1593	1908	1522	1653	1264	1337
FBgn0001967	0	0	0	0	2	0	1	0	0	0	0	0	1	0	2	1	0	0	0	0	0	0	0	0	0	0	0	0	0	0	0	0	0	0	0	0
FBgn0001970	2	2	3	4	1	2	8	3	4	2	13	13	3	5	4	4	11	9	4	5	2	2	3	5	3	4	0	1	1	3	1	8	6	1	5	1
FBgn0001974	420	408	444	555	511	543	491	375	473	418	630	510	369	387	357	423	786	425	614	550	370	447	338	305	385	457	464	435	457	475	385	506	531	529	259	270
FBgn0001977	1171	1148	1284	1546	1509	1364	1328	1094	1365	1188	1253	1209	875	997	1237	1567	1363	785	1540	1416	1020	1226	747	735	1058	1225	1070	1007	1382	1294	1794	1820	1247	1228	1145	969
FBgn0001978	2699	2446	2640	3015	2667	2458	2289	1974	3349	3100	3383	2593	2569	2808	2972	3718	3639	1911	3057	2844	2991	3301	1823	1671	2262	2680	2705	2589	2809	2583	3191	3547	3094	3365	2218	2256
FBgn0001981	139	145	243	263	238	236	207	161	308	246	226	242	148	137	237	283	196	179	990	1003	116	156	461	374	194	225	193	207	297	265	195	265	132	160	174	156
FBgn0001983	10	3	2	7	5	4	2	1	2	1	5	8	2	3	0	5	1	1	0	2	3	3	2	1	3	0	2	1	11	6	1	2	2	0	8	2
FBgn0001986	774	831	986	1153	1121	1047	924	761	933	958	1011	813	698	709	805	1043	1280	762	1095	1024	1072	1238	793	669	921	1126	907	940	946	975	989	1189	1167	1365	620	698
FBgn0001987	1679	1275	1089	1331	1818	1853	1223	1115	1191	936	1486	1467	1364	1325	1154	1258	1764	1103	1569	1281	1568	1643	875	897	925	1154	1278	1264	1341	1230	1680	1793	1249	1277	1268	1095
FBgn0001989	3197	3225	3298	4143	4346	3975	3878	3996	3977	3507	3297	3401	2435	2766	2936	3490	2199	1737	4123	4410	2868	3321	2269	2400	2400	3019	2689	2586	2779	2708	3132	3727	3252	3779	3408	3188
FBgn0001990	319	317	307	371	403	332	300	236	371	337	538	407	230	263	310	437	499	289	466	417	299	352	259	240	269	327	293	324	371	339	321	401	392	402	332	339
FBgn0001991	3894	3790	3329	4505	3048	2966	2754	2833	3536	3264	2584	3429	3535	3537	3073	3859	3632	3473	4534	4901	4097	4781	2461	2451	2981	3534	3608	3828	4439	4195	4133	5103	3686	4230	2417	2901
FBgn0001992	66	76	67	155	97	73	103	100	135	129	99	111	69	69	68	85	134	137	69	103	85	122	104	100	53	91	82	70	156	142	146	169	67	84	92	110
FBgn0001994	1923	1760	2475	2666	2561	2308	1429	1200	1925	1731	2377	1915	2440	2051	1790	2176	2678	1698	2244	1900	2039	2118	1667	1211	2481	2837	1454	1693	1612	1600	1629	2152	1778	1790	1229	1447
FBgn0001995	767	816	712	944	819	725	731	687	939	835	1029	888	523	604	585	792	861	425	747	700	678	705	438	492	477	524	537	593	777	734	717	861	684	722	737	547
FBgn0002021	873	779	1028	1190	1079	1048	935	853	1462	1287	1058	985	893	987	727	991	1104	808	1295	1361	942	1141	753	735	704	850	1020	1054	939	938	997	1187	955	1044	930	832
FBgn0002022	2492	2412	2360	2945	3167	2555	2342	2036	3199	2756	2689	2876	2116	2576	2313	2797	2751	2126	3330	2999	2159	2567	1509	1602	1682	2105	2544	2474	2533	2326	2834	3010	2547	2667	2165	2135
FBgn0002023	376	354	570	634	590	533	470	443	792	684	372	449	386	392	440	605	390	393	460	507	357	428	301	249	493	559	394	379	449	422	537	584	474	529	324	378
FBgn0002031	3622	3634	4248	5309	4260	3866	4920	4279	5985	5191	5320	4475	2652	3265	3684	4498	3882	2513	4517	4553	3920	4631	2530	2506	3484	3839	3673	3463	4163	3874	4251	5153	4547	4849	3938	3606
FBgn0002036	4130	4020	4331	5535	5122	5041	5845	4805	5206	4588	3652	3939	3434	3811	3746	4915	3725	3320	4743	5267	4256	5029	3356	3105	3592	4621	4294	3946	4340	4155	4287	4998	4989	5470	4044	3838
FBgn0002044	2162	2057	2180	2644	2699	2369	1887	1734	2305	2051	2471	2226	2110	2145	2173	2524	3356	1623	2776	2515	2325	2549	1571	1475	1754	2159	1994	1853	2234	2150	2467	2868	2308	2449	1669	1859
FBgn0002069	548	391	559	683	746	650	569	465	935	629	870	629	494	452	544	619	833	421	794	659	562	567	358	307	496	558	454	395	603	498	549	608	674	557	553	472
FBgn0002121	3555	3070	3100	3590	3712	3388	2462	2240	3803	3189	4237	3344	4155	3303	3308	3507	5128	2967	2984	2460	2977	3030	2149	1911	2155	2333	2215	2391	2779	2611	2791	3351	2860	2677	4011	3836
FBgn0002174	3462	3378	4320	5195	4388	4412	5470	4424	5382	4696	3890	3994	3472	3994	3812	4974	4831	3323	4716	4942	3994	4703	3322	3048	7378	8821	3747	3204	8285	8107	4108	4872	4748	5180	3998	3774
FBgn0002183	1330	1270	1885	2127	2006	1688	1231	1033	2228	1946	2757	1458	1321	1318	1498	1986	3446	1370	2057	1783	1768	1856	1264	1056	1478	1634	1422	1518	1680	1705	1857	2169	1659	1771	1563	1528
FBgn0002283	793	875	864	1018	970	921	938	738	995	914	1053	898	679	779	729	946	1088	649	969	1029	689	939	665	572	676	890	744	705	846	812	781	877	859	968	763	767
FBgn0002284	5220	4973	4860	6476	5292	4702	6269	5786	6176	5769	5160	4993	3658	4348	3790	4852	5012	3175	5264	4963	3826	4391	2704	2869	3830	4666	4306	4174	5039	4692	4810	5775	5094	5412	3793	3301
FBgn0002306	1391	1369	1027	1526	1535	1549	1137	1151	1454	1369	1112	1230	951	1073	1320	1738	656	587	841	796	1124	1289	703	794	712	993	970	943	1307	1363	1222	1458	1073	1226	972	1127
FBgn0002354	396	340	418	476	482	434	574	446	519	467	537	459	327	306	323	428	318	257	484	460	383	414	277	290	307	350	391	343	393	399	407	425	482	499	373	373
FBgn0002413	2421	2269	2421	3154	3029	2726	2220	1940	2919	2600	3212	2634	2397	2448	2400	2812	4567	2063	2861	2653	2482	2727	1626	1641	2025	2574	1972	2132	2380	2416	2308	2760	2521	2607	1850	1920
FBgn0002431	6705	6133	6674	8264	8043	7886	5323	4654	8367	7707	7352	6879	6669	6851	6876	8824	8379	5719	8452	7502	7615	8439	4690	4535	6252	7388	6021	5991	7176	7039	7885	9041	6929	7030	5630	6302
FBgn0002440	2	0	4	1	1	2	5	1	10	5	3	1	6	2	1	2	0	3	3	1	3	3	2	4	4	6	4	4	1	0	1	3	1	2	2	1
FBgn0002441	1315	1325	1514	1799	1893	1738	1424	1285	1755	1659	1785	1743	1613	1976	1577	1950	2277	1026	1791	1715	1581	1879	1067	959	1293	1537	1473	1449	1565	1478	1599	1979	1524	1670	1237	1276
FBgn0002466+FBgn0266678	287	308	354	479	362	327	294	295	404	357	564	332	247	268	365	487	1576	324	520	442	321	405	253	259	404	467	331	330	432	463	422	540	482	511	371	398
FBgn0002521	1697	1882	1821	2160	2036	2025	1762	1603	2275	2015	2039	2006	1710	1774	2137	2445	2395	2068	2072	1960	1454	1686	1154	1103	1389	1635	1654	1589	1914	1792	1748	1983	1765	1835	1371	1246
FBgn0002522	73	96	112	124	134	109	216	147	153	141	136	158	78	73	99	129	81	82	133	129	103	130	55	66	87	91	88	99	199	205	113	153	95	128	67	55
FBgn0002524	1676	1334	1933	1834	1877	1605	1513	1134	1884	1475	1812	1392	1476	1124	1292	1256	2083	1067	1373	1230	2019	1682	1095	949	1211	1234	1365	1186	1533	1435	1520	1754	1157	1237	1232	1095
FBgn0002525	1797	1901	2227	2719	2735	2617	1813	1606	2160	2014	2552	1994	1746	1861	2124	2829	2960	1751	2182	2396	1807	1997	1337	1287	1852	2230	1798	1783	2450	2641	2215	2485	2171	2425	1563	1735
FBgn0002526	1724	1640	1101	1347	2075	1891	814	1033	1781	1949	2769	2109	2284	2867	1505	1828	1150	1036	4056	3577	1590	1539	572	762	863	1090	1197	1083	1070	1105	1423	1857	2048	2543	1606	1585
FBgn0002531	38	22	9	13	16	13	11	12	96	19	57	30	6	6	10	7	3	1	16	26	3	8	25	66	4	7	3	7	48	10	6	10	21	23	10	3
FBgn0002533	6	9	5	7	3	1	1	3	7	7	3	4	6	7	3	4	3	1	8	8	4	4	2	5	1	2	2	3	2	3	1	6	2	1	3	1
FBgn0002534	2	2	6	3	2	2	1	1	2	1	3	0	1	2	2	2	1	0	9	5	3	2	0	5	3	7	1	1	5	2	2	3	5	3	4	2
FBgn0002535	1	0	2	2	0	0	1	0	0	2	1	0	0	1	0	3	3	1	2	1	0	1	0	0	0	0	0	1	3	2	1	3	0	0	0	0
FBgn0002542	821	915	1172	1361	1076	1053	926	830	1145	993	1515	879	761	796	988	1355	2765	961	1080	1145	675	856	665	564	828	976	693	683	1159	1100	921	992	989	1146	641	638
FBgn0002552	669	636	665	809	840	775	627	548	706	678	883	700	508	534	598	806	1414	514	782	686	709	659	575	488	609	670	804	761	816	696	782	955	759	740	620	679
FBgn0002561	0	0	0	0	0	0	0	0	0	0	0	0	0	0	0	0	0	0	0	0	0	0	0	0	0	0	0	0	0	0	0	0	0	0	0	0
FBgn0002562	396	89	74	96	784	215	37	64	696	93	26	16	77	335	561	557	9	0	847	133	133	47	14	61	6	9	492	103	148	85	9	16	68	33	646	222
FBgn0002563	101	73	420	2319	2777	8	635	1362	1890	2000	114	140	244	2129	261	670	12	3	2489	1008	297	1102	143	2652	71	620	281	428	518	1001	16	26	3220	2674	13333	8336
FBgn0002564	38	103	69	71	63	43	1	79	32	34	28	46	5	7	9	16	10	3	30	38	19	20	34	28	11	21	44	76	10	22	50	66	42	44	42	49
FBgn0002565	2542	2604	405	2097	1147	718	3331	7361	5529	2599	1927	2050	577	1933	2079	2304	1041	701	796	367	957	1697	40	806	910	2434	1608	787	9043	7408	1707	1323	773	349	1104	895
FBgn0002566	2524	2439	2381	2879	3106	2811	2500	2255	3194	3012	2528	2596	2569	2771	2433	2642	2574	2278	2730	2553	2337	2694	1428	1493	1724	2180	2145	2130	2292	2246	2481	2816	2803	2899	1979	1982
FBgn0002567	2147	2134	2510	3468	3483	3574	2567	2423	2634	2490	2970	2745	1739	1999	2593	3299	3147	2190	2843	2752	2408	2913	1545	1757	2178	2829	2432	2554	2382	2442	2319	2998	2875	3259	2121	2173
FBgn0002569	5516	3956	5907	5400	6029	4128	3830	3275	3992	2396	6526	4507	6921	5282	3976	3409	6129	3646	4198	2473	5811	5036	3750	3694	6076	5962	5134	3410	5426	4339	6371	5845	3352	2583	819	633
FBgn0002570	70367	57647	78036	71564	93960	66929	53669	41796	53270	24534	95408	72910	87217	70246	62773	61675	79451	50264	60491	35490	102420	88859	70114	60661	77671	76004	71404	53182	96207	83258	68197	72277	52572	38257	73093	64405
FBgn0002571	3688	3505	4630	4896	6128	3486	2865	2609	2866	1745	5735	4727	3494	3918	3656	2831	4096	2578	5979	3359	2382	2837	2029	2642	3091	3337	4967	3201	4698	3506	3449	2917	4788	3722	3383	2405
FBgn0002573	76	87	90	128	127	115	67	41	89	70	81	64	54	58	96	117	63	67	117	111	76	73	74	65	111	99	67	70	107	95	90	109	71	68	77	73
FBgn0002576	62	54	77	87	154	111	56	68	65	60	52	65	95	64	70	76	58	61	129	99	100	106	77	54	66	72	67	90	76	91	59	77	101	96	77	100
FBgn0002577	23	26	29	27	53	52	16	16	36	43	29	28	48	51	40	46	45	41	45	43	51	55	27	15	2	11	37	35	71	52	26	22	15	18	43	33
FBgn0002579	16721	12909	18021	21266	20092	16596	21020	15764	21315	17989	20180	16216	13820	15096	13077	14472	17363	12021	20956	17239	13108	14802	14600	13177	13037	13929	14050	12753	16418	14304	15552	17432	17093	15950	20032	16023
FBgn0002590	24280	18416	25018	25917	28765	23747	27801	21232	26223	21606	27377	22863	16971	17054	16663	18609	19308	14060	24528	19895	21162	21241	18586	15908	16400	17052	18110	17320	19772	17668	19694	22617	20985	21524	24389	20962
FBgn0002592	16	11	25	31	40	35	27	23	25	28	13	24	13	13	20	17	13	12	35	27	35	31	28	21	14	15	22	16	23	25	11	15	29	35	17	16
FBgn0002593	21917	18560	25897	29326	29708	24525	29885	22867	30939	26244	28607	21781	17930	18931	16622	19534	23934	17125	23431	20142	20017	22810	19137	17096	15460	16984	16766	16918	22667	20668	19833	23348	21141	21484	24643	22105
FBgn0002607	25904	21642	29186	30900	33825	27742	32525	24729	33103	27372	37187	26125	21536	21131	20507	22675	31072	20335	27054	22541	23016	25017	20757	18319	19167	20639	19089	18192	24006	21709	22835	25989	24843	24368	27854	23694
FBgn0002609	39	37	53	59	87	60	32	26	34	25	99	75	33	42	53	42	58	61	86	75	41	50	18	16	36	43	67	71	27	32	39	58	42	56	36	36
FBgn0002622	27477	21636	31217	31932	32784	26262	34042	25864	33038	27743	37059	26766	22522	22862	21313	24623	31019	18752	26188	22201	24778	26085	21583	18569	19746	20685	20306	19521	24195	21588	22529	26280	25605	25640	27906	23063
FBgn0002626	19157	14688	23328	23881	26491	21665	29285	20925	27437	22236	26665	20033	16764	16535	13961	15780	21464	13822	20252	17005	17241	17833	17383	14341	13967	14609	15716	14552	17978	15930	18198	21093	17317	16798	22702	19248
FBgn0002629	4	2	3	3	3	0	2	2	0	2	1	4	0	2	1	2	1	0	2	2	4	3	2	1	0	1	8	4	0	0	0	0	1	1	1	0
FBgn0002631	0	0	0	1	0	0	0	0	1	0	1	0	2	0	4	5	0	0	0	0	6	3	0	0	0	0	1	1	0	1	1	0	0	1	0	1
FBgn0002632	0	1	0	2	2	3	0	1	0	0	3	3	0	0	0	0	0	0	1	3	10	11	2	0	0	0	9	8	0	1	0	2	0	2	1	2
FBgn0002633	2	4	2	4	5	4	2	4	10	13	3	5	4	3	45	44	1	2	3	1	19	18	2	1	1	1	19	21	3	1	3	6	5	10	1	5
FBgn0002638	1266	1149	1873	2014	2039	1918	1460	1226	1709	1468	3041	1434	1155	1249	1691	2218	5022	1920	1660	1685	1276	1455	1423	1251	1274	1432	1732	1670	1505	1456	2068	2219	1821	1874	1582	1487
FBgn0002641	884	717	933	858	1583	1315	1387	914	1440	941	1171	910	1077	851	1271	1026	1197	710	1103	877	1389	1169	596	558	1260	700	1278	586	1509	821	958	939	1135	857	738	583
FBgn0002643	1518	1493	1778	1964	1831	1916	1054	972	1434	1325	1460	1500	1669	1460	1577	1901	1668	1221	1910	1797	1668	1664	1401	1035	1102	1282	1326	1360	1334	1345	1286	1634	1239	1376	1145	1329
FBgn0002645	3896	3803	3482	4421	5281	4791	2727	2459	3861	3289	4083	3455	3867	3785	4174	5010	5331	4018	4662	4242	3774	4005	2352	2315	3377	3939	3379	2987	3666	3668	3654	4139	3715	3981	3353	3370
FBgn0002673	1565	1652	1965	2370	2164	2155	2071	1704	2147	1773	1885	1724	1267	1365	1900	2579	2395	1487	2933	3215	1458	1694	1447	1413	1598	1830	1654	1562	1996	1974	2027	2105	2421	2647	1342	1309
FBgn0002707	248	198	230	280	290	236	154	189	325	303	419	231	199	266	234	291	585	177	314	278	231	283	140	144	210	295	222	182	213	231	222	246	236	249	174	159
FBgn0002709+FBgn0028581	4112	4376	5034	6228	4570	4983	4389	3618	5442	4631	3815	4197	3743	4336	4546	6058	4150	4188	5278	5770	4037	4847	3485	3056	4232	5432	4571	4316	4764	4975	5083	5693	4930	5727	3041	3705
FBgn0002715	998	1052	1266	1512	1327	1220	1472	1352	1559	1335	1079	1178	910	1056	1014	1434	1152	1049	1351	1470	938	1236	840	779	970	1235	1085	989	1287	1285	1302	1450	1453	1560	1032	1015
FBgn0002716	41	48	47	59	34	36	46	36	54	47	69	55	37	37	37	45	51	43	60	53	50	45	24	47	38	40	40	40	73	58	51	52	48	80	35	38
FBgn0002719	47418	40088	26556	34766	48547	40884	44234	40646	72333	47580	32082	34599	48466	45595	32067	35617	22094	16762	47475	35983	34730	41001	28871	28973	34158	39863	45288	35632	44096	42595	45693	49026	32776	32132	39506	32847
FBgn0002723	744	724	775	844	927	906	733	681	734	733	723	759	791	769	745	894	935	751	831	706	711	788	518	428	627	738	676	673	692	639	719	887	678	731	542	575
FBgn0002732	22	25	16	19	16	17	29	18	47	36	20	25	22	13	7	10	44	39	63	39	24	27	19	12	15	11	61	70	14	15	7	13	14	17	11	13
FBgn0002733	143	153	149	187	236	229	194	155	223	192	203	185	127	107	78	106	167	155	202	162	101	126	83	83	123	114	139	149	143	174	112	164	132	191	157	124
FBgn0002734	1	0	1	1	0	0	0	0	52	44	1	2	0	1	0	0	0	0	0	0	1	0	0	0	0	0	0	0	0	1	0	1	1	0	0	0
FBgn0002735	1	2	8	13	9	11	3	0	9	1	2	2	1	6	4	9	1	5	4	7	3	4	0	1	2	1	4	4	10	4	1	4	2	2	2	1
FBgn0002736	449	436	560	694	602	522	590	475	753	716	649	439	289	322	429	532	713	370	628	497	333	449	347	362	379	458	444	435	431	417	531	628	586	569	424	363
FBgn0002772	11619	15884	11009	13862	18869	19162	13808	19345	13581	13011	9914	11512	11730	12417	10713	14140	8014	6882	13387	18536	10152	11890	7358	8222	7611	9749	8787	10732	12131	11657	9873	14781	9197	11963	9609	9970
FBgn0002773	28814	35868	25623	34397	39918	42869	24421	44180	28292	27185	24813	30142	24382	28317	26622	33674	19378	17356	29402	41865	24411	28146	16706	18670	17553	22525	19215	22495	32385	31096	26048	39567	26245	32761	24324	23913
FBgn0002774	1633	1584	1755	2147	2152	1910	1490	1362	2028	1842	1734	1812	1545	1533	1712	2244	1742	1390	2083	1834	1687	1791	1209	1149	1558	1835	1452	1548	1823	1703	1714	2137	1783	1859	1267	1321
FBgn0002775	488	505	581	654	602	532	552	457	629	569	581	529	400	360	428	542	856	333	579	543	488	458	346	306	416	469	454	388	585	489	497	539	361	409	418	395
FBgn0002778	1736	1672	646	1008	1378	1033	941	1019	1550	1564	1523	1279	931	1442	1197	1063	1222	722	1585	1196	890	947	389	647	616	718	568	968	1080	979	1291	1915	1134	1449	1251	1463
FBgn0002780	2312	2252	2282	2731	3219	2598	2595	1995	2984	2884	6053	2915	2243	2276	2202	2353	6439	2904	2834	2088	1959	2180	1547	1533	1723	1969	1763	2069	2090	1916	2264	2740	2420	2537	2089	2058
FBgn0002783	1618	1553	1627	1963	2131	1983	1545	1385	2043	1790	2516	1696	1380	1516	1419	1642	3734	1115	1865	1608	1611	1796	1059	1088	1333	1616	1412	1424	1741	1652	1545	1945	1659	1661	1420	1415
FBgn0002787	3795	3694	3897	4914	4683	4032	4625	3918	5010	4514	4465	4219	2696	3342	2829	3664	4259	2522	4335	4386	3229	3717	2706	2516	3238	3887	3586	3531	3788	3766	3797	4385	3919	4254	3464	3160
FBgn0002789	8082	8129	8385	10195	9480	9228	8207	7531	9362	8602	8145	8722	5495	6546	7342	8515	7663	6091	9545	9558	7514	9068	4678	5220	5199	6372	4694	5288	12950	12214	6155	7584	8432	8924	6320	6055
FBgn0002791	849	897	1103	1302	914	876	810	787	1290	1147	1036	969	972	1228	957	1245	1205	753	1222	1077	780	945	821	784	778	878	911	894	1314	1259	951	1093	1318	1381	1021	985
FBgn0002838	112	153	132	172	150	145	196	175	213	197	169	187	125	121	144	222	106	94	228	220	129	202	134	123	144	192	174	172	199	205	203	196	166	187	202	203
FBgn0002842	209	217	285	334	237	191	376	309	466	370	290	246	257	323	360	510	261	236	507	515	268	281	167	135	347	299	349	312	492	461	540	496	360	392	275	298
FBgn0002855	13322	14556	4615	12997	16392	15344	6071	9100	41933	39700	14185	21003	6936	16201	6466	8469	11572	16067	12778	14721	7667	13675	4885	5912	12758	12763	11224	12580	6209	7143	17977	16804	7733	10333	11258	13474
FBgn0002856	4319	4273	4009	5255	5418	5018	4824	3772	10194	8679	4524	5238	2626	3103	2746	3108	3120	2927	4427	4813	3460	4672	2969	2524	3229	3699	4381	3912	5223	4530	6123	5742	4404	4786	3107	3266
FBgn0002862	10362	10116	12925	17211	13228	12825	20953	15070	16859	14047	11095	12986	9987	12203	10287	13494	9849	10313	12277	14248	8840	12266	11153	9709	11358	13784	11979	9956	12137	12162	14262	16242	17030	18365	11071	9003
FBgn0002863	0	0	0	0	0	0	0	0	0	0	0	0	0	0	0	0	0	0	0	0	0	0	0	0	0	0	0	0	0	0	0	0	0	0	0	0
FBgn0002865	17004	16619	20323	24835	21331	21568	27644	19244	24619	20622	15263	16505	14592	17623	15924	21409	17240	14128	21193	23251	15816	19294	16692	14154	17142	20750	17085	15518	19440	19706	20694	24219	24803	27895	16981	16461
FBgn0002868	24443	20050	41351	39842	35788	24057	63767	18340	23065	19950	48156	40580	21647	16461	42916	35437	24677	22031	24002	12810	32275	29218	39459	25830	26235	18010	27642	26783	27617	18054	36040	29245	44342	29253	53988	28203
FBgn0002869	276	266	350	644	626	304	187	198	230	208	432	305	116	241	260	184	78	155	640	206	120	173	127	266	210	43	122	47	470	212	328	194	864	450	704	310
FBgn0002872	330	356	354	516	227	162	326	236	452	450	900	395	329	389	413	573	1165	414	489	460	407	498	296	258	375	417	278	339	335	333	358	451	445	470	248	288
FBgn0002873	2974	3284	4016	5067	3756	4160	2219	2046	4356	3997	3046	2648	3392	4030	5267	7295	4993	3860	4231	4435	2630	3528	3034	2872	4996	6307	2534	2596	3863	3997	3848	4048	4049	4714	2363	2990
FBgn0002878	274	288	321	358	267	264	206	202	309	274	316	287	234	260	240	381	1058	236	404	376	238	325	170	177	232	271	284	241	324	294	339	378	310	369	238	240
FBgn0002887	783	810	564	694	743	695	518	452	627	588	675	692	470	498	1047	1527	754	436	924	936	385	496	553	459	712	855	426	453	606	611	784	845	444	468	441	466
FBgn0002891	380	379	416	500	456	454	235	264	501	454	521	376	331	386	435	520	757	353	652	464	463	467	276	273	325	419	390	409	492	470	395	400	443	519	390	362
FBgn0002899	120	125	190	235	212	168	266	222	250	187	393	176	169	164	162	192	751	173	221	202	118	130	78	89	126	163	131	129	169	164	140	177	107	114	173	151
FBgn0002901	329	379	393	539	402	395	300	280	481	390	519	463	215	235	420	568	688	249	574	583	369	504	284	258	371	397	357	409	455	471	470	501	385	402	343	338
FBgn0002905	466	473	381	547	564	500	280	236	423	342	498	428	1238	1298	480	579	667	348	3838	4124	364	411	633	505	378	509	373	359	3555	3778	455	558	402	415	306	322
FBgn0002906	1290	1455	784	1187	1053	1189	275	242	365	344	1182	1231	1071	1213	1282	1961	1607	1041	1522	1804	479	637	649	716	287	353	342	418	1490	1659	1669	1836	261	358	646	754
FBgn0002914	2380	2287	2909	3280	3293	3277	3808	2544	3535	3071	3296	2967	2623	2584	2421	3190	3263	2593	3330	3390	2381	2701	2238	1756	2273	2527	2242	2224	2745	2712	2700	3212	2894	3250	2058	2238
FBgn0002917	794	841	775	973	947	918	649	620	792	742	617	858	708	797	758	974	764	659	989	982	853	969	646	636	738	922	643	616	781	719	765	954	650	796	508	633
FBgn0002921	45222	47093	39174	54134	52434	49422	31574	33549	50978	48403	52980	61958	40406	48595	48588	62749	44217	36504	53238	53227	45964	52106	26454	30557	36911	46027	43006	45437	49372	46447	49579	64303	48589	55567	35697	40074
FBgn0002922	97	89	66	64	91	80	53	51	51	74	61	86	87	115	83	99	70	79	73	77	88	118	55	89	57	69	42	50	118	140	48	66	66	81	55	54
FBgn0002924	468	409	545	685	493	475	383	310	550	515	765	376	349	400	273	395	1332	288	729	630	341	431	309	262	533	599	344	364	444	474	1051	1152	466	532	362	379
FBgn0002926	15	18	15	19	76	20	15	20	40	30	166	28	14	19	12	15	35	41	50	48	11	13	14	8	12	16	15	16	163	171	78	94	20	19	20	17
FBgn0002930	5573	4972	5958	6998	9534	6764	6320	6584	8517	6005	5694	5883	5172	5271	5492	5884	4257	3165	6540	4475	6508	6038	3042	3215	3326	4004	5033	5180	4423	3998	6203	7985	5424	5509	6424	6252
FBgn0002931	300	347	337	354	317	327	500	364	438	391	422	477	301	318	347	431	433	459	735	764	244	299	392	284	390	410	245	233	352	325	346	390	385	432	237	273
FBgn0002932	245	252	266	289	355	293	206	203	317	274	314	262	309	279	328	352	461	278	293	269	275	341	172	151	203	254	258	221	240	215	283	266	242	246	180	153
FBgn0002933	0	0	0	0	0	0	0	0	0	0	0	0	0	0	0	0	0	0	0	0	3	0	0	0	0	0	0	0	0	0	0	0	0	0	0	0
FBgn0002936	0	0	0	0	0	0	0	0	0	0	0	0	0	0	0	0	0	0	0	0	0	0	0	0	0	0	0	0	0	0	0	0	0	0	0	0
FBgn0002937	985	928	1138	1500	1253	1086	898	1022	903	825	1190	1315	614	715	918	1196	1058	810	1103	1092	1012	1186	577	802	879	1119	736	766	680	699	887	1203	1594	1738	1138	1026
FBgn0002938	14047	14718	15180	18297	16737	16730	11169	10151	11593	11473	10278	13322	11793	13071	14251	17614	12136	9980	14742	14730	12074	13754	9851	10189	8847	10328	11112	11711	11384	10675	12298	17734	13908	16569	8523	10718
FBgn0002939	3058	4247	2022	2683	1917	926	2001	3357	2879	2939	3826	3968	3766	5178	2521	2757	1524	1668	1807	692	211	454	712	1745	454	385	369	573	2810	2216	1256	983	3088	2961	5595	4535
FBgn0002940	123600	105968	151902	178624	119333	94966	97309	78512	90094	85712	85406	95295	103856	104668	131916	153586	120248	87478	105941	95572	106923	112110	106589	92804	95766	105730	44599	45367	116192	105506	107706	130632	155267	158946	69396	86098
FBgn0002941	54	38	44	57	51	50	57	51	58	52	47	65	36	45	50	76	41	32	46	32	67	51	31	36	36	49	48	49	56	44	31	56	39	53	44	50
FBgn0002945	526	446	541	538	621	499	472	377	575	514	456	484	540	535	560	663	500	409	584	526	470	501	513	321	376	399	340	391	348	349	527	550	475	496	450	433
FBgn0002948	113	105	186	259	132	105	152	116	139	99	301	117	102	115	123	132	1222	94	120	105	111	105	84	87	79	93	104	99	86	95	116	131	123	118	98	93
FBgn0002962	49	54	40	47	57	44	27	33	50	50	519	33	34	41	39	46	2857	136	36	37	46	48	15	21	20	34	50	57	42	55	35	50	37	31	41	43
FBgn0002973	2791	2374	2329	2873	3269	2992	2318	1924	2813	2611	2521	2648	2338	2466	2399	3122	3043	2263	2801	2678	2457	2717	1804	1695	2368	2707	2628	2554	2657	2416	1862	2342	2335	2548	2240	2019
FBgn0002985	239	235	297	404	571	485	306	328	471	548	310	425	423	423	376	450	263	293	549	489	314	432	166	316	283	401	498	433	442	502	367	432	461	612	415	377
FBgn0002989	170	139	257	323	222	187	179	171	326	227	378	244	170	185	164	197	426	149	299	252	219	236	151	171	155	170	205	193	211	196	209	253	219	257	210	203
FBgn0003002	47	40	39	55	93	102	36	29	53	34	41	44	31	39	49	46	34	31	40	45	44	46	28	36	29	41	37	45	27	32	33	56	59	56	30	38
FBgn0003008	890	829	561	707	625	584	584	447	697	582	590	554	377	426	408	507	493	370	706	669	408	463	293	282	346	446	383	405	547	483	513	580	657	670	463	419
FBgn0003009	596	644	889	1093	885	938	673	575	540	485	768	957	457	547	612	798	522	541	1153	1338	413	578	345	327	275	389	691	694	865	869	784	890	759	855	504	533
FBgn0003011	105	129	140	143	145	121	110	93	101	93	124	183	122	95	118	152	96	106	133	163	110	107	106	80	85	111	89	96	45	30	79	106	127	154	91	69
FBgn0003015	11	12	28	21	17	23	10	8	17	9	3040	11	40	15	7	16	6083	2859	11	12	23	15	13	5	10	5	30	19	2	2	10	11	25	12	4	13
FBgn0003023	58	40	63	59	55	54	44	32	49	51	1132	32	29	29	38	66	2334	293	72	76	37	42	32	26	63	58	37	49	48	76	47	63	57	56	40	54
FBgn0003028	355	300	235	353	392	365	192	193	257	252	1274	289	369	376	349	431	2841	529	289	267	318	358	205	201	226	266	266	316	213	240	278	360	341	300	206	287
FBgn0003034	7332	7318	5346	8924	8500	7649	6786	6178	11632	10320	6303	7787	3526	6088	3017	3821	4219	4018	6700	7364	2996	4743	3589	3948	5542	6581	5830	5680	5817	5835	7129	7028	5937	6852	6363	5786
FBgn0003041	683	684	847	1066	813	838	737	713	1177	987	1218	862	765	899	937	1041	1891	970	1060	1087	1034	1314	494	479	644	810	913	835	971	910	930	1044	849	943	785	767
FBgn0003042	284	245	297	345	322	294	287	242	356	281	323	327	260	292	280	319	577	261	342	313	257	310	184	135	188	250	228	214	257	229	239	315	246	297	189	221
FBgn0003044	808	817	961	1178	1103	1190	936	762	1275	1159	1660	957	761	927	809	1027	2325	944	1271	1313	840	1040	590	620	716	875	798	797	1039	1061	1016	1193	1051	1106	741	894
FBgn0003046	31	19	35	22	555	468	41	21	27	9	31	17	34	21	11	18	34	37	24	29	32	23	26	9	28	13	8	8	25	35	29	18	16	18	17	14
FBgn0003048	1282	1202	1233	1439	1469	1431	941	795	1543	1247	1284	1138	1101	1269	1254	1642	1963	1090	1742	1443	1206	1403	990	893	1170	1447	1078	1078	1311	1243	1403	1665	1493	1545	1160	1295
FBgn0003053	1688	1394	1532	1601	1895	1811	1007	1002	1578	1216	1701	1729	1994	1811	1580	1940	1749	1265	1936	1753	1710	1760	1388	1205	1719	1845	1650	1438	1744	1642	1803	2086	1577	1707	1301	1250
FBgn0003057	0	1	1	0	1	0	0	0	3	1	25	0	1	1	0	0	0	1	0	0	0	0	0	0	0	0	0	1	0	0	0	1	1	0	1	0
FBgn0003060	35	23	5	5	56	72	18	4	94	81	21	39	8	5	9	6	25	5	9	23	3	3	24	7	8	5	7	6	18	10	26	7	2	2	26	37
FBgn0003062	643	658	898	1082	956	817	1083	807	1111	968	1734	930	644	703	627	843	1283	894	1021	906	833	871	741	666	927	931	736	730	771	661	886	954	879	928	793	769
FBgn0003065	3	4	3	1	2	2	5	5	3	2	63	5	1	0	1	2	4	2	3	4	2	4	1	0	1	0	2	3	1	1	0	0	2	8	0	3
FBgn0003068	674	688	1259	1394	2267	2127	770	872	932	882	568	698	1410	1366	1346	1744	1426	921	1713	1453	1148	1213	981	855	1181	1435	939	987	864	927	1304	1700	1260	1356	1368	1442
FBgn0003071	11026	12030	13276	15793	15490	15805	15796	14484	16276	14452	12653	13411	12268	13102	12995	16587	11491	9695	14962	16261	13641	15194	9980	9141	10443	12718	11095	10921	14883	14745	14436	18085	13976	15565	10568	10546
FBgn0003074	25528	24259	24773	25570	23880	22756	37399	29384	27180	21047	24853	22645	25202	20776	24904	27381	19219	12452	21675	19779	27771	27848	19359	15971	19646	19775	19356	16034	27588	24113	19755	24001	23939	23867	19000	17426
FBgn0003076	13412	12117	19343	16472	18279	17825	20871	15027	16301	12580	16800	14365	17422	12690	14133	15769	13018	8063	8839	6639	15514	15624	13864	11055	13877	13891	10486	10563	17632	15013	13267	16363	15935	15130	17886	16433
FBgn0003079	722	653	720	872	837	742	654	599	827	706	1026	734	678	590	615	740	1368	569	867	667	786	795	521	453	608	692	630	579	820	678	732	895	779	770	639	529
FBgn0003082	95	82	283	405	1167	1240	103	73	124	102	209	85	64	65	62	70	356	82	254	240	79	101	87	65	90	95	94	92	84	95	102	134	104	113	113	86
FBgn0003086	0	1	0	0	0	1	0	0	0	1	0	0	0	0	1	0	5	0	0	0	0	0	0	1	0	1	0	0	0	0	0	0	0	0	0	0
FBgn0003087	215	202	426	490	395	338	376	318	461	328	471	301	278	276	409	434	1216	415	343	380	237	287	300	219	334	392	348	333	452	381	421	471	397	409	325	333
FBgn0003089	24	22	82	108	14	20	144	111	226	182	161	141	32	23	29	47	23	35	130	156	122	127	49	36	64	80	103	100	442	414	31	38	26	11	10	8
FBgn0003090	282	252	181	314	289	282	207	227	256	236	255	290	227	245	238	305	189	148	289	278	249	259	135	140	197	253	206	197	194	190	182	254	218	234	235	265
FBgn0003091	1263	1306	1387	1625	1611	1488	1080	1018	1589	1451	1244	1533	1367	1376	1679	1714	1121	1058	1432	1407	1309	1456	954	1020	1044	1241	1177	1199	1651	1476	1444	1761	1359	1421	897	1063
FBgn0003093	2814	2467	2617	3259	3126	2799	1997	1766	2788	2456	2334	2707	2779	2691	2741	3356	2937	2450	3114	2710	3018	3214	1879	1649	2254	2646	2242	2371	2645	2517	2595	3235	2379	2514	1848	1955
FBgn0003114	28	25	14	12	9	3	27	19	30	21	145	24	14	21	5	2	203	31	18	13	13	11	7	7	19	14	9	8	12	18	2	4	4	2	12	14
FBgn0003116	992	970	929	1064	1242	1078	1087	905	1302	1123	1040	1012	803	867	758	849	1015	664	995	826	914	1037	598	603	607	810	701	661	744	762	839	1009	1114	1085	804	795
FBgn0003117	103	88	72	72	146	142	70	94	126	114	76	81	66	67	92	92	60	61	49	59	79	95	45	50	58	71	62	72	42	69	73	121	81	103	220	179
FBgn0003118	614	517	727	810	928	859	418	342	962	887	1264	1413	601	616	1045	1033	692	616	617	571	564	618	398	310	413	518	534	526	518	483	631	838	480	540	451	511
FBgn0003124	2512	2702	3175	3775	3089	3133	2919	2461	3325	2789	4310	2794	2319	2611	2903	4148	5442	2697	3425	3812	2320	2994	2163	2131	2536	3167	2710	2643	3355	3459	3739	3794	3108	3398	2228	2464
FBgn0003129	140	147	202	209	205	168	188	161	159	144	151	193	152	169	137	190	141	119	144	165	186	193	119	102	120	144	153	172	150	148	171	210	172	184	121	135
FBgn0003130	8	12	9	10	19	6	8	15	10	11	12	11	7	8	28	14	13	12	12	14	8	12	8	8	15	8	9	11	110	93	12	9	6	12	11	12
FBgn0003132	2086	2190	2689	3178	2448	2574	3142	2411	2875	2460	1944	2130	2120	2396	2442	2982	2072	2230	2703	3016	1753	2177	1812	1587	2136	2573	2380	1996	2458	2350	2332	2790	2684	2893	1712	1667
FBgn0003134	5712	5922	4980	7665	8126	7379	6394	6022	6916	6179	6307	6576	5999	6177	5847	7626	6577	5554	6104	5474	4892	5216	3272	3358	3378	4745	4590	4774	4846	4418	4552	5745	6122	6212	5570	5321
FBgn0003137	7639	6055	3478	4091	9678	7967	3733	4398	8564	8841	4685	4305	5392	6139	5189	5926	4218	3435	5361	5442	7875	6429	2366	3408	3226	3711	3847	3622	4175	4209	6979	9962	3878	4958	8695	7934
FBgn0003139	712	715	722	856	962	808	792	686	950	855	1177	862	583	632	664	716	1157	655	826	710	770	817	485	431	556	638	565	612	714	618	625	778	763	796	665	618
FBgn0003140	560	571	797	958	720	783	998	752	1100	861	596	718	668	779	729	886	651	707	769	882	559	706	598	482	597	750	790	700	868	800	783	852	664	854	429	482
FBgn0003141	1068	984	1264	1553	1880	1609	1588	1347	1482	1347	1344	1319	826	941	887	951	1145	925	1229	1055	1196	1319	789	714	760	899	1140	1108	1169	1073	1158	1331	993	1053	870	908
FBgn0003145	591	560	760	939	711	639	613	491	709	680	450	511	632	767	549	693	493	428	556	674	564	621	353	380	442	508	449	482	877	812	981	1236	581	735	634	683
FBgn0003149	14990	18709	13965	18782	22136	22785	11576	16350	17550	17302	10984	13122	15645	16011	15629	20101	9789	8150	17141	22147	16490	18725	9332	10316	10407	14551	12139	14572	13518	13533	14840	20769	13288	16503	13749	14363
FBgn0003159	5094	5012	5706	7020	6815	6740	5653	4522	6051	5067	5147	5215	5671	6044	5376	6665	6192	5127	6384	6439	5745	6642	4126	3829	5319	6529	5661	5375	5904	5757	5581	6614	6312	6897	4406	4603
FBgn0003162	1892	1834	1285	1742	2337	2155	1210	1610	1895	1635	1604	1804	1200	1511	1776	1950	1429	1292	2335	1854	1430	1710	702	1145	1633	2176	1211	1417	1562	1335	1662	1865	1405	1548	1386	1324
FBgn0003165	1847	1845	1784	2330	2268	2152	1114	1142	2006	1809	2520	1897	1994	2047	2091	2567	3996	2135	2150	1972	2065	2392	1253	1138	1472	1888	1517	1560	1742	1684	1760	2260	1700	2016	1332	1591
FBgn0003169	1831	1620	1926	2194	2510	2223	1836	1378	2062	1774	1883	1747	1758	1677	1653	1848	2348	1676	2070	1852	1933	2010	1459	1171	1410	1652	1416	1348	1779	1567	1794	2173	1690	1709	1658	1529
FBgn0003174	71	49	59	69	136	92	72	60	98	88	82	85	91	89	72	81	147	90	101	95	113	124	31	42	52	51	55	47	74	65	63	90	122	99	57	71
FBgn0003175	2684	2393	2227	2896	3033	2958	2273	2053	5963	4703	2560	2742	2106	2248	2320	2649	2717	1623	2988	2591	2829	3033	1677	1630	1952	2292	1938	2165	2279	2188	2242	2964	2574	2656	1920	2164
FBgn0003187	3072	2848	4043	4834	4652	4545	4400	3525	4868	4206	3191	3334	4125	4878	4118	5123	4438	3711	4140	4619	3558	4572	3056	2989	4846	6190	3892	3497	4376	4211	4115	4596	4503	4873	2968	3129
FBgn0003189	1257	1093	1324	1686	1668	1388	981	886	1452	1527	2370	1485	1200	1123	1211	1523	1832	1525	1494	1293	1816	1742	1286	1034	1284	1484	933	1029	1074	1099	1123	1279	1512	1738	1143	1195
FBgn0003204	2446	2313	2345	2676	3740	3132	2877	2146	3494	2618	3402	2565	2243	2052	2058	2222	3101	1692	2710	1983	2536	2384	1811	1503	1711	1835	1814	1878	2211	1867	2936	3616	2126	2127	2177	2055
FBgn0003205	1836	1718	1778	2288	2200	1982	1736	1607	2302	2081	2181	1872	1601	1817	1654	1928	2399	1595	1947	1759	1699	1901	990	1063	1297	1668	1497	1487	1665	1521	1641	2033	1776	1768	1648	1540
FBgn0003206	1210	1224	1379	1675	1911	1776	1383	1196	1933	1669	1445	1426	1208	1248	1122	1284	1504	1258	1620	1577	1399	1633	896	857	1038	1175	1202	1150	1570	1438	1702	2060	1402	1514	1206	1192
FBgn0003209	2340	2070	2970	2755	3486	3373	2502	1747	2416	2084	2668	2435	2439	2072	2068	2410	2795	2131	2717	2296	2472	2348	2548	1343	1921	1962	2039	1863	2246	2005	2909	3538	2290	2246	1631	1788
FBgn0003210	1843	1756	1954	2105	2447	2151	1413	1182	1792	1656	1816	1471	1811	1781	1746	2048	2513	1333	2075	1823	1933	1998	1185	1261	1503	1755	1446	1485	1694	1708	1684	1933	1795	1991	1446	1569
FBgn0003218	4201	3857	5077	6011	5031	5097	4709	3782	5081	4239	3717	4128	4221	4473	4410	5650	5239	3992	5384	5710	4441	5191	3686	3393	4008	4990	4323	4052	4404	4265	4805	5799	4600	5093	3414	3539
FBgn0003227	44	37	39	50	31	23	25	19	49	49	73	27	24	31	44	42	131	31	216	203	24	48	25	19	25	33	21	26	36	41	25	44	34	32	30	28
FBgn0003231	18268	16466	15954	20113	23128	20796	18030	14924	22177	21867	16651	17464	15440	16660	14731	16540	18883	13431	14811	13862	14138	15084	10595	9778	16304	21104	11350	10502	13808	11964	21583	24524	16952	15219	14587	13037
FBgn0003248	956	716	1150	1187	1256	814	1573	1108	1034	905	736	617	708	575	984	1081	790	558	288	239	675	603	765	642	607	707	624	528	1118	896	1077	1219	965	987	863	799
FBgn0003249	1700	1588	2804	3070	2093	1471	2128	1723	2067	1898	1271	1394	2655	2558	3765	4711	2745	2131	2898	2605	2388	2747	1864	1776	1904	1903	1855	1756	1419	1104	3090	3951	3485	3687	2022	2018
FBgn0003250	3074	2776	8002	8129	4528	3774	7485	5445	3629	3175	6093	6647	4366	4349	5293	6807	4084	2871	5475	5323	5109	5723	4780	4520	4652	5402	3869	3398	3172	2854	3844	4971	5839	5849	4517	3998
FBgn0003254	451	395	539	694	517	571	590	473	640	503	418	421	400	438	642	824	414	456	708	639	476	580	415	374	523	608	464	456	602	550	612	637	598	733	418	450
FBgn0003255	73	50	95	89	95	75	41	39	77	85	95	119	47	49	67	98	55	51	97	101	86	97	66	51	90	136	52	59	63	67	50	69	56	65	76	77
FBgn0003256	1337	1211	1269	1468	1419	1369	1369	1118	1473	1366	1610	1484	1328	1191	1158	1265	1844	1337	1266	1059	1121	1153	691	673	929	1105	952	990	1176	1048	1114	1355	1159	1168	904	860
FBgn0003257	297	285	257	353	416	339	456	497	458	496	1186	943	242	327	422	438	812	316	407	325	340	420	172	196	235	253	264	302	374	334	266	345	321	395	259	216
FBgn0003261	15263	12763	20141	18406	20461	18423	17313	11326	17446	15081	22291	17307	18519	14996	14896	16285	19638	13544	17041	14165	18732	17603	14948	10433	15981	15956	11795	12010	14948	13978	15000	17708	14526	14662	11906	12240
FBgn0003267	25	26	46	55	21	16	16	10	26	25	10	12	5	3	5	11	25	17	33	34	8	12	7	10	10	9	7	8	51	41	13	4	15	6	7	5
FBgn0003268	274	252	320	422	309	254	246	223	350	303	661	297	259	296	303	405	1138	313	336	334	324	374	265	227	329	344	314	331	405	367	416	426	346	348	269	315
FBgn0003270	0	0	0	1	1	1	0	0	2	1	0	0	2	1	1	1	1	0	0	1	0	0	0	0	1	1	0	0	0	1	6	3	3	1	0	1
FBgn0003274	21238	16673	23485	27651	29072	24739	30829	22503	36145	30468	28593	21904	16969	18505	12479	15568	21557	15845	24633	20439	16713	20836	19421	16947	14328	15910	16857	15497	19112	17402	19608	22527	21895	20988	24282	18433
FBgn0003275	1087	971	1284	1482	1341	1279	1649	1299	1702	1482	1268	1295	958	1075	963	1284	1162	897	1430	1468	1029	1263	939	826	994	1140	1145	1075	1230	1126	1243	1460	1430	1538	1117	1012
FBgn0003277	1536	1517	1993	2216	2122	1880	1374	1131	1934	1730	2291	1675	1809	1675	1573	2036	3823	1411	4313	4227	3695	4075	1288	1004	1560	1828	3371	3268	3568	3420	1736	2100	1749	1731	1237	1479
FBgn0003278	214	242	245	280	277	196	247	193	326	272	536	292	200	204	215	207	518	253	231	165	204	195	165	138	184	217	198	227	267	192	222	292	243	265	162	194
FBgn0003279	32540	25775	34207	36084	40662	33452	37728	28493	36956	30880	43935	31026	24887	24747	24145	28392	35216	20920	33415	27353	31502	31885	26704	22526	24459	25411	24301	23299	28547	26037	25934	31361	28742	29174	33572	29022
FBgn0003285	138	150	144	168	178	165	70	67	103	88	99	105	144	134	145	196	100	85	164	176	113	121	72	82	91	100	116	100	136	120	102	123	151	125	103	98
FBgn0003292	75	88	91	115	70	78	82	98	99	82	193	101	46	53	86	107	495	100	91	83	76	98	53	68	69	83	116	104	73	62	74	92	97	96	64	59
FBgn0003295	63	48	35	51	80	63	58	35	50	46	43	59	38	42	36	41	38	30	25	43	43	48	31	26	48	39	47	50	36	31	41	40	60	62	41	37
FBgn0003300	39	24	23	33	32	30	20	18	33	24	18	23	33	21	39	46	29	23	38	31	29	31	14	16	20	19	42	32	29	23	29	33	22	40	21	32
FBgn0003301	2128	1798	2450	2793	2439	2405	1750	1577	1785	1709	1518	1682	2419	2225	2389	2921	2209	1665	2287	2115	2890	2753	1753	1522	2240	2282	2113	2142	2286	2006	2115	2725	2108	2254	1623	1788
FBgn0003302	1201	1221	1260	1603	1463	1477	1421	1196	1602	1414	1243	1359	1009	1143	933	1328	1119	1038	1630	1692	837	1053	834	771	971	1247	1103	1044	1191	1158	1167	1289	1243	1443	864	821
FBgn0003308	2652	2331	2603	2266	3034	1938	2192	1558	2610	2128	2961	2697	2650	2161	2239	2083	1865	1564	2221	1529	1839	1877	1929	1470	1393	1529	1775	1696	2420	2343	2743	3055	1872	1901	2140	1956
FBgn0003310	1184	1161	1299	1589	1661	1671	1194	1056	1339	1182	1580	1248	937	1044	1194	1492	1938	1264	1729	1669	1268	1375	900	820	1027	1201	903	870	1275	1288	1101	1319	1251	1396	1232	1296
FBgn0003312	28	17	27	31	31	39	43	41	37	40	46	27	15	15	12	23	17	18	39	52	32	30	20	11	30	44	16	15	45	40	38	42	14	17	31	38
FBgn0003313+FBgn0263087	27	30	19	23	94	105	22	21	37	35	38	33	14	14	28	41	13	15	15	14	7	13	9	8	14	29	17	10	8	9	12	11	9	11	26	42
FBgn0003317	1157	1021	1159	1454	1383	1224	1111	941	1346	1243	1194	1121	1032	1139	1125	1479	1621	918	1328	1208	1225	1342	789	730	980	1189	934	886	1202	1246	1233	1440	1080	1196	914	934
FBgn0003319	19	11	3	7	21	25	33	19	18	14	19	12	8	16	9	7	7	7	11	7	7	10	22	5	9	8	5	10	11	16	11	14	7	10	13	20
FBgn0003321	3957	3349	2969	3288	3501	3251	2699	2287	2832	2668	3054	3173	2703	2716	2716	3234	3250	2725	3368	3234	2774	3113	2199	1906	2727	3289	2628	2664	2801	2783	2795	3440	3036	3214	2263	2389
FBgn0003326	125	90	101	122	107	115	77	79	76	93	73	121	91	109	92	118	78	97	92	114	98	96	62	68	86	91	76	64	89	98	81	120	73	108	74	86
FBgn0003328	2068	1593	1739	2015	2609	2293	1593	1486	2725	2167	2617	2026	2294	1976	1525	1649	2587	1881	2104	2062	2345	2367	1294	1223	1665	1818	1592	1319	1882	1791	2675	2947	1656	1751	1854	1367
FBgn0003330	377	310	388	480	433	391	433	330	460	407	491	385	329	313	324	397	559	255	451	426	374	388	275	255	323	396	344	311	433	357	380	442	403	438	334	279
FBgn0003334	1510	1456	1496	1901	1878	1849	1325	1288	1735	1569	1871	1506	1377	1453	1498	1839	2406	1177	1794	1761	1545	1797	980	955	1265	1559	1287	1285	1519	1483	1541	1936	1528	1599	1369	1351
FBgn0003339	190	182	152	234	244	182	129	129	168	146	171	203	230	262	228	271	150	161	227	235	206	254	105	126	159	181	158	179	182	182	185	226	176	203	135	126
FBgn0003345	2288	2087	2173	2674	2957	2801	1700	1649	2224	2042	2220	2245	2504	2377	2236	2833	2357	2192	2552	2448	2474	2718	1613	1517	1530	1850	1935	2090	2206	2227	2384	2767	2000	2326	1872	2011
FBgn0003346	1476	1510	1476	2128	2186	2283	1404	1227	1209	1112	1350	817	647	805	1622	2246	2334	1245	1041	948	1078	1435	1370	1366	656	772	1178	1160	1562	1565	1790	2048	1937	2252	694	711
FBgn0003353	309	308	444	524	499	468	418	363	485	440	380	394	350	322	731	479	444	346	482	445	399	501	333	315	336	438	296	316	345	277	407	549	389	452	355	417
FBgn0003356	2615	3683	1623	2692	7494	5322	1197	1504	7477	8630	3874	6393	1094	2766	2335	4053	2257	1405	7470	7122	2490	4472	1496	2106	2952	5127	3011	2558	5860	5931	4653	3413	3958	4447	1614	1998
FBgn0003357	1846	2577	2730	3595	7616	5549	852	991	6106	6971	3840	5872	1006	2787	4589	7937	1700	1007	7572	6920	2468	4455	1071	1426	2843	4916	2227	1792	5759	5952	3270	2433	5579	6729	1117	1346
FBgn0003358	2927	5684	3145	6509	17524	13720	7213	8547	7412	7959	10192	12379	3020	5143	6793	9103	3578	2724	8458	6722	3549	10259	3779	5251	3866	8776	15672	11986	8035	11218	8181	6446	6046	4766	5619	6320
FBgn0003360	45593	57564	52826	65821	80873	82690	57184	64739	71121	71309	70040	72018	57917	57937	60288	75224	42304	32813	67584	83367	60394	67546	41842	44089	43968	51151	46768	54536	56365	53330	61212	84000	55959	73301	61377	61790
FBgn0003366	3720	3177	3362	4417	4777	4439	3023	2849	3174	3081	2923	3203	2944	3086	2891	3413	2243	1738	3576	3001	4374	4749	2009	2042	2355	3077	3242	2719	3607	3431	3122	3955	3139	3457	3135	3037
FBgn0003372	14	15	38	34	11	5	9	8	4	0	10	15	8	7	10	17	10	5	6	7	22	14	25	12	13	15	12	12	7	8	18	22	14	16	1	5
FBgn0003373	0	0	8	0	0	0	0	1	1	0	0	0	0	0	0	1	0	1	1	0	0	0	1	0	1	0	0	0	0	0	1	0	0	1	0	1
FBgn0003374	0	0	6	2	0	1	0	0	1	1	0	0	0	0	1	0	0	0	0	0	0	1	0	0	0	0	1	3	0	3	0	0	0	0	0	0
FBgn0003375	0	0	7	0	1	2	0	0	0	0	0	0	0	0	0	0	1	0	0	0	0	0	0	0	0	1	0	0	0	1	1	0	0	0	0	0
FBgn0003377	0	0	5	1	0	0	0	0	1	0	0	0	0	0	0	0	2	0	0	3	1	1	0	2	0	0	0	0	0	1	0	0	1	0	1	0
FBgn0003378	0	0	2	0	0	0	0	0	0	1	1	2	3	8	2	2	2	4	3	2	3	0	1	0	4	2	2	0	0	1	2	4	0	2	1	1
FBgn0003380	1722	1715	2564	3090	2631	2739	1432	1851	2173	2163	1624	2991	3691	3608	3810	5064	3313	3044	2771	2677	2927	2968	2318	1875	2860	3070	2167	2457	1942	1628	2425	2853	2279	2866	1212	1723
FBgn0003382	151	107	38	50	37	34	37	21	53	46	24	22	33	31	25	28	26	24	52	33	43	33	21	16	36	41	19	19	33	28	14	35	31	33	12	22
FBgn0003386	765	806	985	1226	1105	1053	919	911	1162	1071	853	1091	907	966	1079	1268	924	963	1122	1182	1105	1178	774	710	1054	1216	861	973	1086	1043	905	1205	1184	1374	668	737
FBgn0003388	79	50	264	340	133	121	138	135	180	157	179	176	413	424	146	166	138	127	158	223	120	132	142	110	172	212	149	150	203	230	175	231	162	217	117	88
FBgn0003390	871	887	431	775	892	726	753	1061	1595	1468	1169	1252	527	916	498	694	458	454	897	745	670	946	372	702	611	976	1125	1319	763	792	777	881	531	644	1412	1295
FBgn0003391	1828	1715	1527	1955	1854	1731	953	931	1386	1324	1644	1422	1410	1578	1824	2231	2360	1190	1736	1641	1611	1960	912	1002	1232	1674	1437	1464	1379	1425	1629	1989	1718	1913	1351	1364
FBgn0003392	7016	7220	7919	9718	8964	8860	6900	6270	8508	7728	6378	7625	7101	7728	7062	8798	8178	7187	8585	8924	7452	8697	5282	5234	6652	8055	6906	6954	7939	7641	7578	9167	7710	8655	5571	5839
FBgn0003396	1942	1952	2220	2603	3129	3513	1317	986	2061	2051	1781	1851	2011	2009	1955	2207	2589	2028	2425	2269	2586	3048	1346	1143	2304	2730	1813	1941	2204	2324	1848	2096	2471	2575	1629	1962
FBgn0003401	33	44	45	55	77	45	33	41	102	76	270	63	32	35	26	50	484	77	75	62	47	54	30	24	29	41	56	72	75	81	68	71	57	76	79	100
FBgn0003410	2118	2026	2985	3469	2979	2923	3009	2238	3528	2903	2562	2463	2276	2501	2399	2993	3145	2178	2969	2937	2441	2797	2050	1656	2271	2729	2277	2177	2749	2601	2739	3214	2892	3217	1991	1889
FBgn0003411	3	3	6	22	9	3	5	4	22	14	7	2	11	5	8	2	1	3	14	22	2	1	2	2	1	0	11	21	3	1	2	3	9	16	3	2
FBgn0003415	2384	2178	2321	2725	2709	2728	1497	1378	2334	2159	2927	2444	2497	2457	2326	3108	4984	2270	3024	2914	2484	2906	1825	1760	2229	2850	2081	2061	2285	2464	2526	3098	2373	2668	1898	2145
FBgn0003416	546	505	494	547	677	631	394	269	497	479	652	510	593	557	602	555	1048	567	541	499	498	555	325	332	434	492	511	474	469	468	561	612	477	488	421	451
FBgn0003423	6140	6686	6429	8560	8458	8327	6737	6968	7856	7027	6551	7581	5640	6541	5802	7807	6665	5458	7136	7838	6756	7855	4603	4917	5402	7203	5643	5803	6826	6926	6172	7707	7004	8566	4943	5237
FBgn0003429	3357	3253	3150	4340	4374	4342	2621	3400	6387	5158	2740	4547	3625	4340	4663	6159	3558	3493	5614	4825	4226	4807	2799	2874	3374	4166	3619	3970	3786	3567	3836	4624	3405	4057	2860	3107
FBgn0003430	96	111	105	120	144	121	134	102	78	66	93	108	71	81	94	99	113	89	143	126	111	107	92	74	103	120	90	81	98	65	112	131	92	157	98	67
FBgn0003435	19793	20211	23501	29539	23910	24253	23609	19085	26648	22816	17099	20334	19150	21617	25188	32805	16933	18040	26043	27869	18459	23424	14923	13608	21749	26123	20100	19248	24709	24089	23847	26209	23486	25924	15239	17272
FBgn0003444	407	355	310	394	420	410	381	334	365	332	480	300	422	414	332	331	739	310	510	419	383	409	217	212	259	297	256	295	391	378	259	351	413	417	252	253
FBgn0003447	884	837	1002	1304	1273	1218	800	791	1024	951	1328	774	1252	948	1083	1283	1890	887	866	760	893	931	522	613	750	983	821	920	704	752	889	1032	954	1137	1012	928
FBgn0003448	0	0	1	2	0	0	1	0	1	0	1	3	0	1	1	1	0	1	0	0	0	0	2	0	1	1	1	1	0	0	1	1	0	0	0	1
FBgn0003449	922	913	929	1160	1082	1047	1000	886	1078	932	1255	873	740	788	758	939	1349	627	1065	904	749	880	586	582	720	868	776	717	922	886	891	1042	952	953	783	761
FBgn0003450	21	25	42	45	23	18	14	9	38	28	45	10	11	16	14	15	93	13	21	19	3	8	41	32	16	7	16	18	12	21	69	71	11	14	55	30
FBgn0003459	469	464	693	761	774	686	471	374	443	406	575	510	489	468	592	808	1028	429	725	668	614	714	410	331	496	535	558	580	529	552	589	693	533	556	454	445
FBgn0003460	337	332	392	479	694	687	347	304	536	433	361	415	300	328	339	438	433	368	881	907	324	341	369	329	444	465	492	494	402	348	484	751	686	775	416	428
FBgn0003462	20215	17690	18063	24300	21139	19140	21855	19663	23126	20523	19701	19482	13074	16300	13936	17564	15569	11038	21556	18028	14534	17872	10755	12077	13057	16122	16005	14908	18016	15755	16214	19337	17731	18277	19527	15703
FBgn0003463	2887	2599	2278	2682	2692	2596	1904	1684	1964	1798	1999	2167	2366	2407	2399	3048	1962	1791	2923	2557	2392	2446	1632	1616	1838	2205	2303	2249	1853	1745	2482	3106	2606	2848	2115	1953
FBgn0003464	1712	1476	2051	2324	2283	2137	1899	1452	2093	1769	2472	1953	1584	1487	1487	1940	2812	1443	2314	1966	2106	2105	1606	1409	1579	1678	1645	1616	1865	1684	1648	2050	1931	2101	1561	1546
FBgn0003475	6174	5666	7247	8972	7989	7797	7658	6202	7236	6178	5575	6137	5926	6601	6486	8313	6462	5063	7023	7347	6770	7942	5158	4619	6308	7352	6869	6167	6885	6782	6687	8041	7272	8129	4864	5050
FBgn0003479	234	260	342	465	398	372	322	256	328	322	351	274	277	276	272	278	572	228	403	336	286	317	200	226	243	288	252	259	334	282	382	392	322	332	292	265
FBgn0003480	65	67	72	109	66	37	71	87	71	62	100	67	47	49	51	52	220	49	59	62	57	67	42	48	33	31	59	76	64	43	81	88	58	59	70	65
FBgn0003482	5	8	21	34	7	5	15	12	19	8	54	40	20	8	12	20	55	7	11	7	7	9	8	9	8	2	21	18	11	12	20	18	4	7	8	5
FBgn0003483	195	190	280	295	266	270	212	191	238	230	545	160	195	223	318	366	1439	237	317	357	223	262	156	153	189	202	220	257	221	250	319	355	250	279	196	162
FBgn0003486	0	1	1	0	4	2	0	2	3	2	30	1	1	2	0	0	0	2	3	0	1	0	0	1	1	1	0	2	1	1	2	0	0	4	1	1
FBgn0003495	1034	924	826	1056	1664	1482	915	917	1931	1406	1086	888	821	976	1230	1458	1445	765	1266	959	997	1128	428	482	566	781	994	954	905	847	1090	1113	807	823	721	751
FBgn0003499	283	247	203	328	326	311	159	181	183	195	203	188	307	300	336	416	282	264	229	210	284	280	218	156	219	270	187	173	231	216	208	276	206	236	184	260
FBgn0003502+FBgn0262374	1166	1209	998	1269	1665	1433	856	839	281	331	1275	1153	1074	1132	1094	1232	2132	962	1080	1078	1184	1416	699	717	681	848	940	1060	969	1047	1065	1420	963	1046	762	854
FBgn0003510+FBgn0003511	291	276	309	438	424	332	340	270	380	346	365	329	262	276	283	323	456	212	373	356	317	341	225	224	258	298	303	276	364	288	329	421	357	338	292	275
FBgn0003512	532	438	604	740	619	597	618	467	699	632	693	566	451	535	493	564	799	335	735	788	495	589	391	418	472	525	531	474	601	506	675	766	629	692	466	509
FBgn0003513	182	182	176	226	208	206	154	107	233	206	214	288	201	202	134	229	148	135	194	183	142	191	134	99	134	157	156	156	127	145	153	193	143	181	186	249
FBgn0003514	3089	2800	2765	3311	3935	3337	3010	2274	4044	3279	2853	2562	2816	2695	2547	2863	3562	2351	3966	3422	2905	2933	1943	1677	2439	2673	2461	2303	2979	2635	3526	3968	3220	3346	2714	2290
FBgn0003515	822	675	1081	1290	1126	903	798	775	808	755	994	1091	728	788	843	968	732	500	998	1122	1003	1127	485	754	740	972	746	773	1119	1013	998	1148	1272	1215	1160	951
FBgn0003517	27254	21993	29778	34154	33293	26444	28115	22551	28641	25678	40821	30002	19882	21311	20509	23957	24297	18158	29696	25676	24281	26077	22617	20508	20274	21857	21455	20983	25451	22959	22009	26790	25431	26320	33675	27395
FBgn0003520	2444	2233	2644	3047	2792	2517	1909	1702	2623	2348	3235	2692	2591	2478	2221	2728	3466	2111	2893	2621	2422	2604	1971	1770	2115	2328	2296	2161	2394	2147	2600	3060	2570	2704	1816	2120
FBgn0003525	47	31	30	35	72	52	27	19	43	49	1129	26	44	49	40	23	2465	135	45	48	41	37	25	17	26	20	33	51	44	48	39	64	49	43	37	47
FBgn0003527	264	265	365	425	365	345	615	442	708	632	400	303	234	272	408	526	604	405	583	640	440	534	297	225	335	385	403	399	526	520	488	537	415	459	343	264
FBgn0003545	673	677	1156	1485	1267	1250	1206	1032	1306	1134	1227	1086	469	542	655	978	1672	940	1213	1376	971	1282	515	517	748	869	928	876	1162	1152	914	982	1129	1230	570	637
FBgn0003557	3537	2855	2815	3360	3831	3067	2406	2153	3489	2958	3532	3019	3001	2883	3055	3291	3670	2280	3882	3253	3381	3595	1643	1859	2330	2883	2823	2325	3382	3742	3519	3914	3420	3215	3107	2737
FBgn0003559	952	881	911	1119	1092	949	1013	802	1187	932	1066	1016	873	920	808	953	914	682	967	836	921	944	593	567	754	835	687	703	933	855	890	988	897	969	646	673
FBgn0003567	970	997	1214	1561	1336	1224	1120	927	1143	1084	1306	1040	882	1024	1145	1484	1892	909	1665	1538	1063	1331	811	804	832	1076	984	1011	1262	1229	1229	1405	1110	1195	970	988
FBgn0003575	1392	1400	1461	1710	1843	1569	1380	1150	1949	1725	1695	1539	1446	1491	1338	1667	2025	1254	1808	1666	1416	1571	1112	1091	1211	1441	1198	1268	1564	1413	1422	1677	1578	1737	1154	1145
FBgn0003598	775	788	794	1051	1119	934	726	569	953	883	1537	865	708	817	683	965	3087	689	1090	1033	775	929	542	559	715	875	737	785	846	796	974	1147	876	1046	590	688
FBgn0003607	1757	1624	1928	2276	2016	1805	2142	1683	2295	1960	2578	1869	1507	1513	1474	1819	2572	1353	1929	1663	1514	1620	1264	1164	1397	1529	1456	1378	1784	1570	1710	1947	1772	1894	1799	1467
FBgn0003612	2123	2122	2747	3504	2662	2694	3026	2596	3559	3072	3274	2914	2545	2881	2210	2975	4386	2436	3443	3527	2441	3026	1872	1717	2277	2840	2701	2602	2692	2564	3126	3727	2830	3103	1920	2137
FBgn0003638	6722	6229	6959	9081	8364	7469	7093	6962	10686	10109	7504	8581	5921	6900	5965	7861	6930	5124	7968	8517	6671	8089	5434	5478	6477	7495	6483	6666	5923	5775	7954	9229	6750	7267	5239	5893
FBgn0003651	1724	2010	1440	1902	2265	2065	1458	1278	2070	1921	1740	2161	2001	2278	1514	1745	1170	1085	2254	2006	1483	1753	1016	973	1329	1430	1399	1790	1517	1714	1436	1670	1639	1857	1471	1690
FBgn0003654	818	764	802	1062	1007	1007	795	627	858	805	920	848	697	673	663	814	936	596	830	703	918	905	566	508	732	959	683	687	840	839	807	1010	805	846	712	715
FBgn0003655	29	33	34	34	75	77	85	54	226	195	1137	92	52	72	81	103	2684	282	83	80	38	46	50	44	73	85	73	67	46	36	69	66	610	721	51	72
FBgn0003656	7291	6913	7686	9590	9264	9038	7001	6076	8920	7585	7330	7527	7049	7495	8181	10283	8473	6413	9583	9356	7253	8226	5856	5046	7074	8654	7268	6961	7353	7515	8235	9752	8495	9472	6352	6580
FBgn0003660	5122	4713	4655	5929	6588	5556	5327	4452	7690	6443	5390	5064	4260	4711	4300	4882	4556	3340	5660	4899	4718	5107	3126	3217	3705	4286	4100	3757	5202	4545	5464	6005	5448	5348	4826	3965
FBgn0003676	1996	1905	1899	2679	2353	2021	1940	1721	2473	2176	4211	2045	1550	1866	1697	1978	4688	1798	2328	1990	2011	2104	1164	1250	1624	1793	1698	1564	2100	2022	2051	2365	2063	2123	1894	1668
FBgn0003683	2	0	0	0	0	0	0	0	0	0	0	0	0	0	0	0	0	0	0	1	0	0	0	1	1	0	0	0	0	0	0	0	0	0	1	0
FBgn0003687	270	270	260	295	390	270	339	298	330	302	481	335	214	241	260	307	612	216	303	309	240	299	187	180	182	200	216	198	263	211	292	317	275	281	231	215
FBgn0003701	354	400	460	500	347	356	332	336	366	325	631	313	336	342	457	669	1783	413	528	578	350	387	272	219	309	366	260	275	484	481	454	573	440	543	298	300
FBgn0003710	320	335	380	430	416	403	327	290	367	381	319	458	314	335	410	503	419	385	454	452	316	362	267	250	311	383	374	413	329	318	314	400	334	370	250	272
FBgn0003714	388	360	407	543	541	452	491	490	528	439	589	448	351	313	348	476	529	256	525	465	371	442	310	308	245	342	375	311	408	381	428	482	408	473	392	400
FBgn0003716	2089	1976	2519	2608	2910	2700	2118	1769	2504	2164	2532	2224	2438	2282	2160	2490	2843	2138	2248	1942	2170	2229	1557	1374	1980	2256	2012	1962	2054	1972	2313	2894	2363	2463	1955	2047
FBgn0003719	84	45	86	107	169	99	103	34	204	144	59	106	184	134	101	118	261	203	192	132	254	194	135	59	121	150	150	89	154	102	151	180	133	133	45	61
FBgn0003720	0	0	13	20	0	1	1	0	2	0	0	0	1	1	0	0	0	0	0	1	3	1	0	1	1	0	0	0	16	9	0	1	0	0	0	1
FBgn0003721	12271	13588	14121	18207	19694	20018	12980	16161	14823	14112	12425	13773	12295	13590	12013	15436	11518	8643	16980	20326	13378	16011	8973	9741	9505	11035	10572	11493	15691	14591	13554	18873	12036	13165	14049	12694
FBgn0003731	3692	3791	2283	3743	3868	3326	2623	2625	4086	3671	3037	3314	2825	3435	3076	3504	2285	2088	4156	3284	3752	4261	1340	1795	1829	3064	3176	3017	3204	3352	3237	4057	3139	3450	3471	3594
FBgn0003732	1785	1960	2258	2725	2433	2101	1335	1317	2372	2181	3712	1932	1615	2025	1825	2332	6010	1941	2267	1938	1946	2213	1092	1189	1710	2064	1722	1847	1984	2268	1982	2477	1959	2056	1458	1525
FBgn0003733	340	328	303	397	201	205	184	207	211	207	473	209	211	230	211	230	1045	238	234	215	304	255	155	145	183	255	156	181	214	241	276	370	286	280	169	162
FBgn0003741	292	276	277	328	307	300	388	333	371	363	336	338	234	245	221	326	375	263	314	322	298	325	212	188	242	260	238	223	284	252	294	335	293	333	225	215
FBgn0003742	860	966	1073	1438	1200	1175	1272	1023	1366	1224	1124	1102	870	950	964	1219	1444	1214	1251	1207	964	1050	735	612	961	1014	880	808	1149	1195	1184	1269	1048	1113	727	803
FBgn0003744	1773	1835	1629	2235	2547	2418	1585	1451	2141	2090	2109	1874	1527	1679	1660	1920	2155	1373	2056	1969	1670	2036	1090	1155	1345	1730	1566	1542	1715	1697	1866	2229	1749	1885	1462	1631
FBgn0003747	2	1	9	2	6	7	1	2	1	7	2	3	6	5	1	4	5	2	2	3	6	7	1	2	3	7	0	1	5	6	5	3	3	0	0	1
FBgn0003748	18606	16578	18655	20467	25061	20848	16527	16532	23285	19447	17151	17404	18986	19927	22108	23529	17766	14621	21004	17747	16869	21199	11335	11191	11956	16356	14118	13806	21109	19943	15946	18956	23805	23096	17625	15319
FBgn0003751	19	14	20	22	23	20	22	20	22	19	28	21	16	14	14	18	46	18	19	21	13	21	11	16	11	20	11	16	18	14	15	13	16	17	13	13
FBgn0003861	10090	10394	14020	15710	15586	14917	9961	8368	9868	9493	9900	11484	10221	10322	13059	16211	10328	7784	14313	13846	10065	10335	13017	13317	7849	8770	9063	9527	8549	7964	10047	13621	13805	15733	6694	8445
FBgn0003862	2476	2185	2476	2727	2866	2870	1457	1209	1992	1926	2437	2319	2864	2588	2466	3180	3344	2213	2460	2376	2580	2850	2171	1621	2347	2992	1921	1911	2119	2008	2356	2948	2142	2418	1964	2376
FBgn0003863	30718	36777	32176	44538	22703	13844	47000	38484	61776	64999	61892	70604	19938	25817	37352	50396	37179	28023	68786	54941	25136	32213	18607	18452	26453	34571	23911	24192	65973	64865	49435	50514	47102	47924	40254	37585
FBgn0003865	0	0	0	0	0	0	0	0	0	0	1	0	0	0	0	0	0	0	0	1	0	0	1	0	0	0	0	0	0	0	0	0	0	1	0	1
FBgn0003866	463	470	456	527	696	591	453	341	476	452	447	482	445	452	425	588	438	332	484	424	494	515	327	291	441	522	343	416	432	405	546	692	437	516	392	445
FBgn0003867	1495	1494	1226	1836	2743	2410	1475	1394	2139	1765	1428	1540	1025	1421	1264	1509	881	709	1705	1225	1082	1377	745	801	875	1194	1335	1263	1186	1160	1954	2195	1599	1744	2298	1816
FBgn0003870	2083	1956	2064	2422	2767	2324	1868	1475	2207	2004	2543	2386	2132	2206	2046	2422	2764	1755	2569	2422	2111	2293	1329	1299	1598	1881	1898	1915	2374	2334	2086	2698	2118	2356	1378	1637
FBgn0003882	1015	951	1036	1262	1376	1177	1288	976	1334	1098	1524	1131	963	905	957	1059	1352	812	1107	949	889	988	729	650	758	817	825	843	1049	880	985	1094	965	975	893	887
FBgn0003884	41230	38432	44459	56560	49587	51004	45247	40118	48419	41198	43139	41303	33923	41916	39886	51479	44524	30643	48314	47961	39610	48840	32535	30869	38372	43867	40540	37701	46191	46031	48098	56265	53081	58937	39208	37131
FBgn0003885	6987	6322	8338	10173	8571	8041	8944	7064	9399	7711	7023	6914	5835	6876	6561	8390	6644	5539	8401	8761	6952	8375	5753	5213	6926	8155	7423	6714	8390	7960	8187	9463	8649	9607	6392	6110
FBgn0003886	689	563	756	751	1209	1176	851	642	633	456	694	808	657	688	410	526	392	389	717	830	674	741	403	313	597	618	618	470	408	346	424	543	988	1113	555	496
FBgn0003887	10027	9152	9500	13315	12643	11718	8807	10491	11491	10147	16907	11208	6426	8596	8176	10419	19518	6693	10983	10124	9602	12292	5423	6973	7250	8669	9414	9649	10766	10974	9384	11701	11862	13164	11704	9985
FBgn0003888	2872	2255	2221	3061	3389	2859	2180	1908	3981	2995	2635	2386	2396	2752	2131	2734	2155	1720	3453	3124	2515	2643	1610	1565	1789	2048	2724	2430	2649	2551	2701	3393	1550	1828	3106	2475
FBgn0003889	26671	25020	34946	42097	35973	36994	37953	29267	35459	29052	24194	26784	24801	29749	32275	40118	24669	24359	33968	38398	24695	31565	26852	22503	29423	34250	29691	25908	33527	32043	33735	37020	35691	40004	24587	23710
FBgn0003890	3588	3262	3463	4418	3776	2979	3677	3814	4888	4080	3684	3972	2496	2955	2746	3451	2142	1848	4734	3959	3461	4078	1986	2382	2074	2759	3229	3158	3496	3548	2935	3640	3246	3567	3397	2902
FBgn0003891	12726	11480	15388	15804	16791	16486	10077	8694	19285	17751	14916	13716	14465	12176	13978	15602	14056	10571	13693	12283	25275	26015	6900	5786	11794	14032	12343	12296	17745	17363	15318	18314	12896	13071	9324	10079
FBgn0003892	682	587	496	583	821	649	424	426	690	545	708	721	548	594	601	609	429	426	786	675	534	619	355	394	567	662	510	457	524	477	683	747	531	583	491	543
FBgn0003896	280	335	327	419	368	412	205	176	250	260	211	233	234	277	232	287	213	230	239	242	239	271	134	166	189	246	190	206	247	275	262	299	263	319	178	161
FBgn0003900	357	308	584	619	266	261	739	558	1198	973	417	474	144	191	242	312	360	244	895	879	271	273	335	272	334	330	505	425	715	711	787	938	379	404	299	227
FBgn0003916	0	0	0	0	0	0	0	0	0	0	2	1	0	0	0	0	0	0	0	0	0	0	0	0	0	0	0	0	0	0	0	0	0	0	0	0
FBgn0003920	0	0	0	0	0	0	0	0	0	0	1	0	1	0	0	0	3	1	0	1	0	0	0	0	0	0	1	0	0	0	0	0	1	0	1	0
FBgn0003922	0	0	0	0	0	0	0	0	0	0	0	0	0	0	0	0	0	0	0	0	0	0	0	0	0	0	0	0	0	0	0	0	0	0	0	0
FBgn0003923	0	0	0	0	0	0	0	0	0	0	0	0	0	0	0	0	0	0	0	0	0	0	0	0	0	0	0	0	0	0	0	0	0	0	0	0
FBgn0003926	0	0	1	0	4	6	1	0	0	0	2	1	0	1	9	4	0	0	3	10	0	1	11	16	0	0	0	1	0	0	1	0	9	10	0	1
FBgn0003930	4	3	5	6	3	5	11	2	8	6	4	3	10	4	3	1	12	8	9	5	6	8	15	5	8	6	9	1	4	6	8	7	6	6	4	2
FBgn0003931	0	1	1	3	0	2	0	0	0	0	0	0	0	0	1	1	2	1	0	0	0	0	0	0	0	0	0	0	0	0	0	0	4	5	0	0
FBgn0003933	0	0	0	0	0	0	0	0	0	0	0	0	0	0	0	0	3	0	0	0	0	0	0	0	0	0	0	0	0	0	0	0	0	0	0	0
FBgn0003934	3	2	4	2	0	3	1	4	3	1	0	3	2	1	2	1	1	0	1	2	5	1	0	0	1	1	5	2	0	0	0	2	2	3	1	1
FBgn0003935	1	0	2	0	4	5	2	2	10	3	3	5	2	2	0	0	0	0	0	0	6	1	0	0	3	6	3	3	0	0	0	0	8	5	0	0
FBgn0003936	0	0	0	0	0	1	0	0	0	0	0	0	0	1	0	0	0	0	0	0	1	0	0	0	0	0	0	0	0	0	0	0	0	1	0	0
FBgn0003938	2	4	0	5	2	0	0	0	0	0	1	0	0	0	0	1	0	1	0	0	0	0	0	0	0	0	0	0	0	0	0	1	1	1	0	0
FBgn0003941	18003	15010	20172	21145	25425	20642	27326	19453	22742	19500	27813	20197	16415	16127	13925	16341	21389	13977	20074	17191	15702	17311	15130	13383	13883	14754	16219	15799	15941	13740	15869	18080	18776	18380	19445	17609
FBgn0003942	23030	20141	27118	30310	31729	26272	29384	22496	32061	27012	33208	24757	18529	18723	18863	22129	25374	17531	24217	20999	18856	21226	17575	16522	15374	17955	16607	16858	22317	20320	19354	23539	20994	21332	21829	20038
FBgn0003943	18308	16651	16610	19210	20341	19905	18684	15817	20914	18272	16240	17457	17152	19126	18350	23252	15464	13386	18268	18015	12631	14354	11234	9222	12875	16567	15775	13565	16000	15361	17203	19250	19259	19320	13188	12908
FBgn0003944	480	511	368	556	479	459	431	398	520	491	417	555	532	601	449	455	390	520	724	553	343	409	239	264	318	420	347	450	359	362	285	374	359	459	339	332
FBgn0003950	207	172	261	283	219	215	213	160	279	254	206	240	144	192	361	490	192	143	296	321	213	226	165	154	203	242	187	180	218	250	247	275	282	276	237	256
FBgn0003961	2185	2771	3048	3621	5921	2738	4500	3162	8336	6680	3512	3682	1460	3224	2424	1302	1553	2165	5677	3600	1508	1923	1266	1589	2286	3039	673	922	7863	3299	5073	10629	4434	5896	5202	3804
FBgn0003963	346	337	328	423	530	501	297	274	439	392	630	422	389	373	304	424	597	330	395	386	451	459	295	238	259	292	281	347	325	328	338	453	314	431	342	335
FBgn0003964	1267	1071	1311	1552	1640	1539	1334	1146	1599	1386	1634	1326	1230	1195	1014	1253	1878	915	1352	1240	1233	1323	1008	865	992	1203	1054	1149	1217	1112	1473	1763	1374	1448	1141	1057
FBgn0003965	1791	1571	1633	1704	1949	1756	1189	912	1993	1662	1180	1322	1085	1265	1181	1219	832	742	1453	861	1260	1574	990	808	844	970	1410	1237	1616	1522	1772	1911	1269	1401	1066	937
FBgn0003969	1049	977	820	1039	1249	1103	837	739	1220	1186	1170	1125	928	1004	912	990	1644	927	1208	1088	1033	1180	607	604	839	1046	837	891	1083	974	1087	1308	1051	1067	827	816
FBgn0003975	256	296	160	201	385	359	241	285	326	316	228	218	258	216	224	257	155	132	494	450	301	248	90	92	195	241	103	164	118	149	195	278	315	455	187	226
FBgn0003977	647	576	656	866	716	660	586	528	897	828	836	767	747	678	531	703	869	434	779	666	734	747	472	448	624	700	638	583	651	620	760	880	690	714	573	517
FBgn0003978	182	176	218	271	233	196	213	183	290	250	334	219	163	167	168	227	293	145	196	171	223	198	144	156	139	168	189	208	268	294	208	247	266	247	218	194
FBgn0003979	1	0	4	5	772	3	0	0	2	0	1136	1	0	1	1	0	3	0	0	1	0	1	4	3	0	0	0	0	0	1	2	0	1	0	0	2
FBgn0003980	4	2	5	4	382	1	2	3	0	0	688	2	2	5	2	4	6	2	14	8	1	0	3	5	2	2	5	1	1	2	1	3	1	3	3	4
FBgn0003983	1	2	2	0	538	3	0	0	0	1	1194	1	0	0	1	2	2	0	0	2	0	0	0	0	2	0	1	0	1	0	1	1	0	0	0	0
FBgn0003984	378	360	324	449	454	469	269	296	414	351	330	405	350	397	394	447	367	285	322	398	374	418	209	219	274	400	309	333	350	363	370	512	339	373	255	296
FBgn0003996	676	658	469	686	606	555	507	613	645	658	556	610	382	544	419	658	367	379	580	653	405	561	341	519	331	478	403	469	512	563	689	882	671	809	483	424
FBgn0003997	452	388	437	457	488	488	241	251	343	322	422	335	533	467	461	487	453	464	338	351	360	371	438	294	398	381	224	300	942	839	392	466	405	398	280	279
FBgn0004003	1181	1103	449	1062	1123	1135	477	698	2255	2306	738	1210	405	1016	770	1102	492	622	1669	1907	476	935	304	516	569	727	1362	1553	1283	1204	1392	1316	773	927	870	861
FBgn0004009	63	57	57	87	57	53	40	27	46	35	45	60	48	63	49	65	44	44	47	51	52	44	39	39	47	51	48	47	54	45	51	81	66	74	45	43
FBgn0004028	11223	13243	11963	14679	16823	16950	11735	14744	12671	12196	10315	12014	11733	12698	11691	14214	9078	9077	13509	16871	10902	12639	8170	8484	8267	9818	9626	11207	12819	12128	10455	13829	11076	12777	10920	10448
FBgn0004034	3	5	7	4	6	2	5	46	4	7	19	4	0	2	10	6	1	1	4	2	7	7	5	2	0	3	2	2	2	4	6	6	1	2	2	6
FBgn0004045	43	27	43	47	237	12	11	9	24	17	15326	22	23	29	12	2	1087	300	160	164	36	23	3	6	3	2	11	5	27	23	7	10	24	15	22	4980
FBgn0004047	271	255	349	436	435	234	323	260	266	317	17707	360	214	296	243	318	2027	363	320	275	356	319	218	254	207	226	286	246	243	234	229	325	360	386	292	18020
FBgn0004049	1281	1232	1385	1709	1771	1705	1360	1205	1720	1581	1606	1548	1227	1234	1529	1807	2012	1144	1817	1748	1500	1681	1050	977	1172	1374	1299	1234	1409	1375	1531	1820	1333	1403	1173	1333
FBgn0004050	874	855	1098	1344	1184	1114	1053	929	1301	1145	1215	1111	874	1021	944	1169	1311	798	1395	1415	915	1165	756	691	855	984	955	898	1119	1030	1061	1228	1065	1112	844	849
FBgn0004052	8	7	8	7	18	18	7	8	5	3	6	13	6	4	8	6	8	9	11	5	11	16	6	7	8	4	5	9	3	5	174	198	6	6	7	13
FBgn0004053	2	0	3	2	3	3	0	2	0	2	8	10	1	1	0	1	0	4	2	4	3	1	1	3	3	2	0	1	5	0	5	2	2	0	0	2
FBgn0004054	1	1	0	0	0	0	0	0	0	0	0	1	0	1	0	0	0	0	0	1	0	0	1	0	2	0	0	0	0	0	0	0	0	0	0	0
FBgn0004055	1878	2015	1716	2359	2643	2412	1411	1528	1972	1980	1810	2101	1310	1646	2112	2555	1491	1430	2084	2056	1662	2051	1030	1202	1420	1883	1585	1828	1740	1724	1529	2045	1725	2152	1765	1865
FBgn0004057	6214	5306	5017	5715	4894	4132	6527	5615	5348	3979	5359	4783	4236	3884	4242	4678	4020	2694	5754	5035	4833	4671	3410	3424	3991	3723	3990	3514	5148	4043	4072	4898	5703	5805	4984	4588
FBgn0004066	3465	3257	3150	4328	3684	3383	3231	3053	3790	3662	3828	3585	2298	3026	2679	3239	4031	2321	3331	3045	2557	3211	1627	2154	2548	3121	2715	2583	3104	3092	2760	3403	3132	3482	2761	2670
FBgn0004087	259	243	259	290	483	392	473	358	397	364	517	451	287	338	478	559	429	235	257	190	248	302	209	218	278	310	195	200	362	290	332	348	261	267	285	265
FBgn0004101	407	433	371	467	450	454	369	334	376	346	472	393	380	369	319	382	591	289	484	397	373	351	275	262	274	360	298	356	348	326	357	474	418	460	291	294
FBgn0004102	347	333	299	317	320	296	176	108	174	165	206	239	309	259	348	441	267	253	208	219	220	243	149	165	286	352	221	222	213	213	233	235	247	224	231	259
FBgn0004103	5624	5297	6062	7268	7683	6587	5852	5012	7386	6668	7013	6210	5714	5575	5520	6314	6290	4718	6398	5665	5699	5834	3942	3623	4560	5205	4850	5150	5802	5403	5407	6779	5677	6095	4858	4925
FBgn0004106	216	249	278	284	286	207	176	134	303	233	1407	790	169	155	249	293	1203	225	309	258	177	204	168	139	225	282	174	196	277	260	300	252	257	254	207	207
FBgn0004107	100	76	79	100	114	101	74	83	109	96	451	82	65	68	78	79	833	93	90	101	69	94	54	66	58	57	70	65	82	66	50	72	69	87	71	74
FBgn0004108	392	393	490	528	561	496	372	334	363	328	543	497	411	387	384	488	627	317	493	412	344	355	251	218	244	338	348	361	403	410	391	475	354	396	299	315
FBgn0004110	3	8	3	3	4	8	4	6	5	5	4	11	7	2	1	4	3	2	7	5	8	2	4	5	2	4	3	4	3	0	2	4	5	6	2	4
FBgn0004117	9968	12459	11552	15004	18864	19879	12702	15842	13006	12711	9106	11378	9562	11098	11202	14006	8747	7583	13442	17034	11565	13491	7972	8550	6764	8185	9943	11232	12169	12167	9150	13262	9846	12056	12190	11745
FBgn0004118	334	357	369	469	382	341	361	314	367	319	271	354	237	289	246	269	340	273	370	355	338	346	201	239	323	395	286	320	345	317	241	361	365	444	219	223
FBgn0004132	675	570	540	729	759	631	685	644	760	666	752	695	371	466	407	526	692	351	712	619	535	638	375	411	429	509	482	491	677	583	589	642	726	698	560	490
FBgn0004133	1327	1110	1669	2204	1650	1570	1122	920	1427	1087	1157	1091	845	973	996	1307	983	631	1146	1192	1127	1279	1080	829	1574	1622	1197	1096	877	915	952	1152	881	1061	910	885
FBgn0004143	1	2	0	2	0	1	3	0	2	0	1	4	1	1	2	6	2	0	3	4	5	3	2	1	3	2	1	2	0	3	0	5	2	2	2	0
FBgn0004167	9790	8742	9129	10868	11186	10112	6379	6427	11319	9544	10763	9268	11582	10745	9585	11144	10646	7982	10300	8764	11512	11504	6280	6661	8040	9337	10215	8580	9385	8915	9921	11109	9132	9135	8231	8143
FBgn0004168	173	205	232	306	253	265	154	175	252	210	205	251	183	182	221	280	219	179	235	282	226	262	230	169	220	257	177	178	188	194	157	242	207	253	158	175
FBgn0004169	15030	19991	16931	21813	28624	28595	15549	20951	17428	16563	14798	17350	16641	18107	15690	20616	12509	10916	20208	25072	14762	18076	11088	11367	11420	13907	14031	16959	20073	19409	13448	19975	15191	18260	17371	17641
FBgn0004170	2	0	0	0	1	1	0	1	3	0	4	1	0	0	0	1	0	0	3	0	0	0	0	0	0	1	1	1	0	0	1	1	0	1	1	0
FBgn0004171	4564	4236	5957	7097	9882	10442	12346	8716	7331	6016	6150	6737	7302	8436	4239	5693	4812	4261	6614	7066	7898	9750	6358	5824	7610	8788	5640	5176	9195	9025	9431	10797	9304	10077	4821	4789
FBgn0004172	1277	1177	1498	1888	1557	1730	2395	1850	2047	1712	1205	1459	1290	1440	1199	1550	1273	1325	1530	1712	1129	1397	1165	1084	1213	1447	1251	1103	1524	1342	1633	1838	1716	1972	1090	1138
FBgn0004173	7204	6660	9185	11893	8873	9185	15567	11439	10193	8334	6109	7007	6630	7700	6000	7885	7092	7310	7689	8925	6589	8379	8104	7169	7977	9517	7474	6215	8792	8528	9389	10950	10970	11904	8667	7258
FBgn0004174	6897	6288	8619	9541	9217	8946	13610	10206	10688	8568	6519	7271	7186	7357	6041	7630	6968	6661	7305	8387	6407	7737	7086	6174	6967	8547	6431	5727	8421	8099	8793	10574	10002	11376	5689	5114
FBgn0004175	4274	4034	5022	5573	6342	6472	7112	5400	5681	4781	3356	3596	4291	4874	3148	3775	4140	3879	3972	4384	4348	5461	5204	4395	4797	5888	3668	3210	7245	6894	5054	5799	6747	7616	3801	3318
FBgn0004177	8919	8676	8638	10891	11436	9613	8557	7300	10670	9513	10596	9486	8236	8760	8137	9603	11088	7133	9875	8475	8103	8788	5453	5304	6477	7840	7414	7404	9309	8368	8766	10382	8432	8846	7774	7670
FBgn0004179	3808	3763	3852	4659	4483	4260	3592	3192	4860	4341	4261	4419	3540	3565	3781	4309	4083	3391	4451	4226	3624	4196	2495	2518	3264	3687	3502	3391	4032	3772	3908	4662	3945	4101	2926	3172
FBgn0004181	103552	122520	73091	152518	177490	182318	49846	71251	253665	224362	153797	235208	54884	126931	100414	143109	77263	81867	146906	175376	62548	115184	34916	58769	83671	103367	101860	126411	106648	120122	123318	123342	106053	142295	118889	134027
FBgn0004183	1	0	3	6	0	3	0	1	0	2	4	3	2	1	0	3	4	1	0	3	1	2	0	1	0	0	3	1	1	0	0	2	1	0	1	2
FBgn0004185	0	0	0	0	0	0	0	0	0	0	0	0	0	0	0	0	0	0	0	0	0	0	0	0	0	0	0	0	0	0	0	0	0	0	0	0
FBgn0004186	0	0	0	1	0	0	0	1	0	0	0	0	0	0	2	0	3	1	2	2	1	1	1	0	0	0	2	0	0	0	1	0	0	0	0	0
FBgn0004187	0	1	6	5	1	1	2	1	1	0	0	2	2	1	1	1	4	1	3	3	2	2	4	4	1	3	0	0	0	0	4	5	2	4	0	1
FBgn0004188	1	0	1	0	0	0	0	0	0	0	1	1	1	0	0	0	0	0	0	0	0	0	2	1	3	2	0	2	0	1	0	1	0	0	0	0
FBgn0004189	0	0	2	0	2	0	0	1	0	0	0	0	0	0	0	0	0	0	0	0	0	1	0	0	0	0	0	0	1	0	0	0	0	0	0	0
FBgn0004190	0	0	0	1	1	1	1	0	1	0	0	0	0	0	0	0	0	0	0	0	0	0	0	0	0	0	0	0	0	0	0	1	0	0	1	0
FBgn0004191	9	20	1	6	15	8	4	6	1	0	1	1	0	1	2	4	9	8	5	11	0	2	0	1	5	11	1	1	3	4	0	0	3	1	1	2
FBgn0004192	0	0	0	0	1	0	1	0	0	0	5	0	2	0	1	0	4	1	0	0	0	0	0	0	1	0	0	0	0	0	0	0	0	1	1	0
FBgn0004197	144	111	392	393	426	394	273	232	381	234	211	206	369	444	156	163	136	115	462	389	336	345	328	237	378	407	263	243	397	322	262	275	119	175	439	397
FBgn0004198	1102	1060	1167	1377	1370	1342	814	784	1036	1013	1087	1284	1290	1317	1449	1720	1133	1168	1377	1419	1323	1426	918	919	1251	1399	1162	1193	1191	1090	1371	1644	1281	1372	1025	1172
FBgn0004227	2068	1888	2046	2665	2200	1931	1488	1419	2513	2203	1948	2340	2175	2337	2275	2710	2399	1693	2205	1917	2089	2302	1222	1283	1945	2295	1889	1989	2130	2160	1975	2415	1820	2104	1340	1369
FBgn0004228	1107	780	734	860	1205	978	889	644	1061	791	998	774	1084	956	736	858	1214	1244	923	875	789	826	565	545	691	635	929	695	913	835	830	769	705	646	935	674
FBgn0004237	3407	3198	3904	4796	3810	3470	3705	3393	4394	3748	4320	3640	2937	3232	3691	4535	5147	3222	4189	3480	3147	3589	2195	2069	3209	3883	2909	3002	3863	3777	3871	4263	3682	3858	2829	2979
FBgn0004240	819	68	147	94	296	81	122	324	5138	67	494	60	149	176	464	105	183	173	4788	221	154	45	36	17	594	81	439	41	311	78	2068	230	113	38	231	80
FBgn0004242	5891	6118	5812	7331	6496	6536	4452	4889	5945	5498	4207	6917	6529	6959	8368	10356	6215	6144	7599	7338	6669	7098	4831	4464	6202	7079	4884	5652	5642	5171	5544	7157	5394	6541	3146	3996
FBgn0004244	1401	1387	1289	1729	1545	1670	951	1184	1406	1319	892	1703	1955	2044	2088	2837	1840	1767	1912	1807	1586	1572	1382	1129	1729	1792	1236	1441	1350	1212	1555	1891	2496	3080	792	1052
FBgn0004359	604	504	518	684	725	684	527	532	580	497	610	711	446	569	467	634	707	343	724	657	532	620	281	402	424	625	636	542	597	518	628	743	585	701	521	556
FBgn0004360	192	178	175	232	238	209	174	146	212	193	154	158	153	180	123	176	142	141	195	164	150	159	110	113	137	174	225	195	303	267	215	258	251	301	156	144
FBgn0004362	1025	973	1879	2050	2150	1927	1751	1240	2080	1596	4098	1238	1551	1337	1378	1557	6379	1367	1450	1236	1064	1201	983	803	898	1177	1306	1444	1229	1198	1214	1651	1155	1259	1035	1000
FBgn0004363	20929	22388	24273	29604	31307	29409	26958	27227	34640	31710	30815	28216	21556	24568	23790	30695	21440	13595	31398	32291	24120	28992	16054	18546	17661	21779	22362	23075	26044	25628	26845	34239	25975	30341	29262	26537
FBgn0004364	1161	1121	1028	1528	1680	1542	871	1008	1387	1365	1209	1318	1082	1390	1557	1812	1113	972	1610	1311	1294	1577	657	909	952	1377	976	1165	979	956	1108	1534	1457	1730	1418	1456
FBgn0004367	186	176	226	328	258	231	173	164	307	265	339	216	227	276	226	277	689	246	304	261	204	244	126	152	224	283	234	276	228	204	222	268	272	282	187	177
FBgn0004368	1780	1571	1698	2135	2081	1766	1400	1309	2164	1909	1688	1785	1443	1591	1645	2000	1845	1247	1888	1676	1606	1921	1161	1145	1706	2014	1526	1548	1530	1351	1650	1983	1698	1960	1371	1438
FBgn0004369	1480	1380	1730	1971	2096	2144	1504	1304	1664	1501	1707	1804	1601	1392	1545	2081	1860	1256	1595	1399	1672	1794	1531	1076	1377	1505	1248	1336	1449	1386	1438	1948	1448	1523	1254	1315
FBgn0004370	2681	2404	2480	3012	3276	3262	1849	1755	2497	2203	2547	2639	2161	2412	2680	3446	2748	2016	2940	3079	2495	3136	1855	1611	2145	3005	2458	2244	2733	2859	2487	2760	2337	2591	1833	1967
FBgn0004372	207	225	259	343	233	226	194	184	267	233	154	180	177	205	251	298	158	157	328	292	218	303	151	144	243	282	218	163	383	362	329	361	232	229	213	185
FBgn0004373	4931	4598	5616	6774	6054	5674	4283	3736	5462	4837	5085	4980	5097	5503	5328	6625	5962	4474	6001	5917	4870	5644	3712	3506	4492	5627	4725	4605	5393	5105	5579	6374	5117	5457	3998	4314
FBgn0004374	994	890	2006	2044	1661	1486	2179	1702	1533	1268	1166	1052	937	910	1002	1432	1703	1126	1510	1669	1056	1139	1316	819	1387	1534	1138	1016	1437	1393	1380	1491	7382	6172	965	907
FBgn0004378	231	311	354	425	349	328	216	167	289	246	443	183	213	246	228	365	902	162	257	258	201	254	144	108	290	388	286	356	197	226	185	189	263	247	186	169
FBgn0004379	1026	1134	1381	1708	1330	1450	1004	912	1299	1091	1244	1103	896	982	1152	1621	2030	975	1404	1527	1078	1281	843	780	1018	1312	1084	1039	1506	1461	1509	1581	1152	1385	859	1063
FBgn0004380	946	975	1159	1273	1147	894	874	690	1348	1228	1213	1225	975	901	973	1119	1283	789	999	913	912	1060	760	670	894	1084	733	762	1058	978	1129	1273	1041	1101	833	759
FBgn0004381	714	686	770	941	819	728	526	462	621	501	848	745	682	639	684	757	1043	453	882	838	697	691	486	500	401	526	528	543	603	555	617	762	638	651	620	548
FBgn0004387	1755	1568	2045	2476	2472	2215	1757	1510	2363	2000	2159	2046	2016	1882	1852	2274	2519	1698	2283	2058	1931	2051	1503	1222	1618	1909	1323	1496	1647	1527	2023	2502	2142	2199	2030	1987
FBgn0004389	1	2	2	0	3	3	0	0	0	1	3	3	0	4	2	0	2	0	0	3	3	3	1	1	2	0	1	2	2	2	4	5	2	4	0	1
FBgn0004390	918	755	836	1041	1051	882	885	767	724	730	1506	1223	953	895	932	1146	1793	759	913	824	1041	1145	593	544	782	1029	825	797	859	780	1092	1306	962	959	774	719
FBgn0004391	787	726	774	943	970	979	703	516	809	739	916	663	748	775	692	930	1517	752	861	771	730	877	662	509	731	783	708	659	865	920	665	779	917	957	604	606
FBgn0004394	79	62	62	78	92	98	82	78	131	113	74	96	66	62	73	89	75	61	60	69	111	108	59	59	63	88	77	74	82	89	67	75	71	97	58	65
FBgn0004395	966	774	1278	1082	1208	1144	806	627	907	764	935	905	1307	1035	952	1130	1691	1287	1004	865	1018	1019	1172	634	678	789	663	790	784	723	886	1084	789	850	644	622
FBgn0004396	1443	1393	984	1358	2028	1546	781	718	1797	1685	1385	1713	1134	1497	1480	1580	1018	1210	1690	1623	1092	1296	539	724	853	959	1039	1231	1271	1153	2529	2843	1279	1266	989	1185
FBgn0004397	2524	2506	2211	2973	3252	3008	1985	1953	2382	2149	2729	2694	1879	2037	2130	2575	2891	1697	2687	2571	2664	2776	1498	1360	1762	2240	2032	1953	2294	2265	2322	3013	2339	2579	1926	1756
FBgn0004400	94	91	25	32	33	22	13	17	48	35	164	21	27	23	23	23	834	69	29	24	14	19	11	11	14	13	17	29	76	58	41	51	21	19	20	15
FBgn0004401	5609	5127	6958	8260	6201	5273	5083	4607	6367	5630	7226	5902	4810	4954	5147	6412	8009	4227	6783	5678	6359	6492	3548	3428	4912	5671	4686	4755	6343	6306	5433	6329	5759	6030	4419	4501
FBgn0004403	8794	7033	9633	10528	11097	9341	10921	8206	9250	9056	12462	9348	6251	6559	5820	7090	8351	5076	9511	6639	7671	8476	6611	5637	6279	7008	7115	6572	7715	6789	7493	8659	8209	8138	8736	7411
FBgn0004404	4089	3226	4425	5065	4513	4237	5012	3607	5168	4166	4856	3381	3477	3477	2907	3251	4214	2509	3803	3601	3579	3085	2684	2491	2792	3591	3535	2710	3658	2804	3481	3810	4176	3812	4257	3345
FBgn0004406	276	331	393	473	313	304	284	206	313	267	343	256	211	205	212	316	597	258	545	541	254	298	229	218	283	352	233	245	364	322	273	289	329	379	266	257
FBgn0004407+FBgn0064115	679	697	768	961	849	783	737	625	966	928	825	866	673	779	568	706	560	505	971	904	650	791	612	525	628	763	611	704	707	641	631	669	772	827	726	702
FBgn0004414	8381	7032	1519	3770	11687	11229	1277	3153	27406	28067	9927	19245	1308	4701	1280	2098	3616	4620	11312	12106	1958	4460	2058	903	5401	3244	5809	6756	4213	5804	11522	4261	4209	4736	7911	10452
FBgn0004419	3188	3321	3148	3997	4101	3594	3357	3119	4319	3833	11038	3324	2739	3218	3109	3540	17840	3327	3338	3370	2672	3190	2011	2012	2515	3242	2691	2749	3371	3426	3182	3793	3115	3385	2618	2752
FBgn0004425	377	792	608	791	475	286	266	174	260	409	161	158	50	75	833	810	395	370	607	866	417	550	412	633	104	128	1455	872	656	1450	732	574	2791	2712	179	193
FBgn0004426	39	50	640	765	721	252	0	0	0	0	0	0	197	360	718	827	722	657	1314	1174	517	926	319	487	3	3	1444	946	2431	7513	569	388	4638	5360	297	172
FBgn0004427	340	782	126	248	303	261	63	36	63	173	37	47	22	51	157	279	235	217	128	297	32	115	109	199	54	53	392	234	248	656	97	115	689	952	76	86
FBgn0004428	763	1051	568	809	843	517	482	316	606	691	322	334	1312	1525	355	472	1049	1157	1029	1931	407	559	310	394	580	691	538	439	990	2671	1566	1590	3104	3654	430	444
FBgn0004429	2700	2865	2286	2883	3583	4170	7012	4667	4504	4100	3866	4146	1941	1684	144	201	3075	2660	3643	3699	799	942	476	632	696	1034	643	949	1598	1806	131	153	4733	4188	1618	1938
FBgn0004430	131	276	46	63	13	3	14	10	19	39	7	9	6	11	79	113	97	117	35	28	13	19	24	61	14	11	140	91	54	154	48	52	81	97	26	29
FBgn0004431	180	138	7	9	31	3	70	39	416	181	241	248	2	4	98	58	181	104	23	11	10	4	6	9	43	38	169	133	0	2	342	213	21	3	10	4
FBgn0004432	27068	23366	23613	29052	31061	26475	25053	21866	31828	25900	32095	24926	21061	23227	19102	20916	24789	15890	22395	17288	20074	21478	12022	14698	14965	18435	18961	16844	22082	20517	21450	23944	24372	22806	19642	16351
FBgn0004436	3879	3941	4165	4212	5371	4778	4660	3553	5291	4486	4128	3985	4187	3706	4027	4351	4118	3538	4609	3995	3651	3692	2851	2363	3269	3551	3275	3184	3794	3238	3892	4509	3625	3806	3277	3295
FBgn0004449	3620	3456	2615	3334	4468	4118	1760	1903	4146	3896	2637	3090	3530	3691	4043	5280	3476	2677	3824	3462	3749	3681	2202	2111	2703	3084	2647	2636	2688	2498	3396	4310	3038	3544	3092	3180
FBgn0004456	1552	1421	1421	1664	1828	1498	1136	1017	1701	1647	1534	1697	1723	1575	1462	1676	1438	1260	1634	1490	1584	1512	1203	1037	1266	1574	1207	1345	1265	1236	1605	2188	1562	1686	1208	1269
FBgn0004462	942	842	1124	1165	1326	1217	1133	834	1269	1030	1245	1022	1067	835	827	986	1363	969	1204	1042	1044	1003	959	664	881	992	766	822	906	788	997	1224	960	1023	1009	924
FBgn0004463	455	447	443	459	501	374	446	296	477	430	658	493	419	422	383	451	595	338	594	448	382	379	347	271	380	380	527	508	401	337	416	420	560	523	292	269
FBgn0004465	999	971	1341	1595	1442	1401	1454	1251	1683	1549	1296	1130	860	924	819	938	1333	795	1106	1061	964	1143	796	795	733	893	876	925	948	920	1143	1435	1301	1347	1281	1096
FBgn0004507	13237	17741	17948	23464	20504	20767	17313	26649	16521	15633	19054	18458	17551	17369	14557	19572	13517	8331	17132	20140	19998	24102	9389	12823	11351	15116	12803	14099	20157	21574	14501	20458	15820	16750	18156	18319
FBgn0004509	3402	3250	3590	3910	5028	4454	2714	2532	4781	3839	4002	3771	3846	3541	4015	4158	4045	3260	4355	3431	3254	3346	2360	2006	2596	3003	2689	2631	3941	3684	3862	4375	3046	3037	2769	2828
FBgn0004510	321	307	403	454	410	386	400	337	527	415	502	394	275	332	332	428	637	300	546	520	308	372	266	277	363	404	337	341	453	412	420	451	419	403	331	303
FBgn0004511	5	4	1	3	28	30	2	1	4	2	1	3	8	1	1	3	4	3	6	27	1	3	5	1	1	0	2	3	12	8	1	5	8	10	3	2
FBgn0004512	3859	3405	4612	5605	5261	3901	4348	3583	4375	3278	7304	7474	3973	4215	5209	5766	3784	2825	6068	4420	5196	5418	2573	2895	4069	4368	3510	2349	7193	6208	4378	4766	3691	3471	4103	3924
FBgn0004513	595	655	705	927	985	920	710	787	786	694	559	701	678	586	762	961	633	496	594	601	741	910	427	597	566	782	569	614	674	705	830	1096	627	710	570	649
FBgn0004514	152	129	96	109	132	138	82	91	117	118	81	109	81	73	104	117	91	78	89	92	100	109	66	68	84	110	74	86	97	77	95	106	100	98	73	55
FBgn0004516	2402	2725	3002	3768	3884	3744	2569	2769	3341	3266	2852	3609	2239	2550	3349	4177	3073	2811	3457	3565	3072	3528	2330	2284	2413	2924	2445	2659	2940	2541	2091	2984	3001	3550	2367	2364
FBgn0004552	496	361	636	595	548	528	790	461	462	336	669	606	434	312	425	397	457	375	512	409	613	554	449	276	399	375	445	355	553	480	542	495	616	595	461	459
FBgn0004554	17	2	8	14	19	17	11	9	47	30	12	18	4	6	11	10	7	2	48	20	10	6	3	1	6	9	8	7	18	8	28	19	14	12	9	7
FBgn0004556	208	222	213	233	286	252	290	208	300	256	455	269	192	219	198	260	589	217	314	251	223	221	126	157	156	191	194	210	239	220	295	302	194	228	178	229
FBgn0004567	59	57	62	74	85	65	60	50	43	68	50	53	63	54	55	68	48	44	51	58	60	57	51	46	40	52	48	40	47	40	50	82	59	80	47	47
FBgn0004569	324	367	394	516	561	494	360	312	434	401	407	382	466	428	407	463	383	429	310	327	362	386	276	241	314	412	241	261	420	365	342	403	637	706	431	456
FBgn0004573	134	143	118	177	171	167	130	114	172	141	130	187	168	152	173	216	144	153	153	172	142	181	106	119	149	156	120	149	155	151	139	178	138	157	94	118
FBgn0004574	3435	3394	3876	5146	5199	4716	3925	3733	4897	4513	3869	4264	3156	3487	3683	4546	4123	3122	4798	4717	3849	4271	2492	2630	3516	4253	3566	3612	4375	3809	4294	5214	4062	4436	3600	3374
FBgn0004575	1729	1782	2079	2719	1865	1782	1644	1621	2036	1875	1669	2309	2097	2186	2502	3094	2123	1955	2664	2666	1936	2167	1572	1463	2230	2566	1705	1966	2219	2081	2007	2559	2095	2431	1045	1355
FBgn0004577	7	7	12	14	15	15	5	42	11	5	23	8	4	10	1	2	14	6	1	6	3	6	9	1	7	3	3	4	5	7	10	4	3	4	3	4
FBgn0004580	1950	2231	2111	2678	2487	2265	1941	1851	2441	2307	1913	2421	2565	2524	1657	1988	2181	2221	2053	2301	2241	2520	1290	1293	1652	2192	1562	1748	2011	1896	1988	2642	2039	2530	1695	1857
FBgn0004581	819	873	1095	1375	961	1009	2107	1729	2552	2252	1666	1916	978	1126	978	1388	829	923	1240	1331	1192	1484	965	909	1184	1461	1009	967	1399	1507	1377	1542	1131	1375	804	994
FBgn0004583	941	970	991	1174	1200	1258	951	751	1194	1141	1149	1110	1044	906	1091	974	922	755	1106	1008	1063	1147	768	625	726	957	879	1095	1014	1311	949	1520	863	1126	886	1025
FBgn0004584	632	656	660	848	736	654	595	612	778	736	1026	684	518	548	733	1106	1359	640	714	665	550	699	475	489	674	709	597	663	779	818	752	786	646	740	588	657
FBgn0004587	5360	4915	5260	6516	6517	5623	5561	5186	7191	5952	6784	6578	4916	5265	4796	6175	6267	3951	6458	5703	6181	6239	3945	3613	4970	5709	4934	5072	4913	4745	5535	6604	4985	5520	3918	4198
FBgn0004588	3	2	6	0	2	1	2	0	1	2	1	1	0	1	0	0	0	0	0	1	3	0	1	0	0	1	0	0	1	0	0	0	1	0	0	1
FBgn0004589	45	42	12	12	6	5	1	8	20	19	3	3	6	3	19	15	15	12	1	2	8	7	9	2	3	1	6	3	3	3	9	22	42	52	3	0
FBgn0004590	0	2	8	0	0	1	0	1	1	0	0	0	1	2	0	2	1	0	0	1	2	1	1	0	2	0	1	3	2	1	0	0	0	1	1	0
FBgn0004591	0	0	16	1	0	0	0	0	0	0	0	0	0	1	0	1	0	1	0	0	0	0	1	0	0	0	1	1	1	0	0	0	1	0	0	0
FBgn0004592	0	1	8	0	1	2	0	1	0	0	1	0	0	0	0	0	0	0	0	0	0	0	1	1	0	0	0	0	2	1	0	0	1	0	0	0
FBgn0004593	0	0	13	9	0	0	0	0	0	0	0	0	0	0	0	0	0	0	9	10	2	2	0	0	6	3	0	0	3	2	2	1	0	0	3	0
FBgn0004594	0	0	8	3	0	0	0	0	0	0	0	0	0	0	0	1	0	0	1	3	0	0	0	0	1	0	0	0	1	1	1	0	0	0	0	0
FBgn0004595	1733	1861	1941	2478	2245	2306	1087	1088	1999	1980	1445	1951	2957	2988	2575	3352	2309	2237	2365	2396	2168	2253	1787	1509	2085	2506	1688	1854	2137	1929	2245	2829	1968	2438	1456	1914
FBgn0004597	427	407	470	584	634	520	610	474	621	522	557	536	402	442	375	515	635	334	533	502	442	513	339	301	436	487	431	443	493	461	519	568	499	556	472	385
FBgn0004598	2654	2450	2257	2854	2975	2897	1950	1937	3027	2573	3895	2627	2133	2450	2298	2824	4685	1844	2884	2258	2866	3185	1498	1544	1503	1924	2294	2165	2024	1947	2294	2684	2537	2582	2195	2229
FBgn0004606	608	599	590	632	908	804	510	392	686	618	744	681	805	699	873	991	937	570	946	831	682	676	447	382	512	573	498	521	530	481	765	949	576	689	670	747
FBgn0004607	682	684	775	954	992	1016	458	415	757	699	647	765	928	876	993	1282	679	629	892	839	969	1093	556	600	731	909	726	789	811	760	701	906	737	904	526	702
FBgn0004611	3670	3039	3072	3712	3576	3363	2479	2389	3791	3230	3054	3380	2762	2994	3241	3846	3092	2271	3436	2867	3411	3506	2103	2047	2446	2954	2532	2692	2916	2821	3124	3585	2893	3056	2224	2437
FBgn0004618	271	208	210	272	286	327	206	177	188	199	174	250	211	263	258	275	196	184	305	286	216	230	167	202	183	215	230	263	205	194	201	300	250	332	161	192
FBgn0004619	228	217	248	264	271	254	201	199	205	214	176	219	166	196	217	247	188	176	198	225	202	206	160	170	161	263	162	175	205	187	174	236	178	282	147	163
FBgn0004620	387	395	438	475	431	445	330	266	362	408	323	332	361	335	337	376	289	276	348	373	322	343	290	286	320	361	276	309	422	380	397	543	242	269	288	304
FBgn0004622	128	117	132	172	168	128	136	125	131	118	98	140	98	123	132	180	162	101	128	116	186	206	104	112	84	108	102	125	165	139	125	155	127	132	109	88
FBgn0004623	4599	5000	5250	7037	6622	6600	4428	4410	4575	4348	4011	4990	3149	3441	4831	6267	4255	3554	6157	6695	4237	5002	4158	4150	3525	4248	4378	4844	4501	4131	4294	6164	5475	6456	3919	4147
FBgn0004629	3	2	0	0	11	4	6	10	2	4	3	3	2	1	1	1	3	0	3	2	1	3	0	1	1	3	0	0	1	1	14	17	2	1	3	3
FBgn0004635	480	481	492	617	668	565	356	330	453	392	409	403	548	477	450	428	410	342	626	509	413	396	250	294	354	511	351	436	587	557	435	596	418	480	367	381
FBgn0004636	3724	3444	3419	4340	4561	3987	3286	3019	4501	3804	4424	4161	4095	4231	3824	4117	4295	3095	4270	3470	3518	3694	1909	1907	2487	3002	3083	3011	3532	3152	3514	4099	3786	3792	2985	3137
FBgn0004638	1682	1596	1672	2110	2200	1870	1517	1243	1969	1573	1826	1760	1725	1634	1985	2036	2016	1559	1884	1659	1708	1791	1093	1016	1423	1589	1424	1516	1903	1711	1541	1918	1449	1550	1131	1114
FBgn0004643	554	509	581	700	679	633	578	480	725	627	1145	759	475	511	470	589	1584	499	693	587	539	596	449	402	445	525	509	573	612	530	590	681	612	603	488	495
FBgn0004644	146	125	118	144	167	134	154	169	404	308	113	130	161	162	197	182	143	131	144	184	147	184	104	74	117	145	89	75	156	144	153	184	243	234	124	143
FBgn0004646	2823	2744	2368	2920	3107	2789	3075	2493	3667	2928	3118	2928	2888	2785	2476	2708	1787	1705	3119	2709	2249	2577	1422	1605	1873	2150	1964	2113	2134	2119	2191	2635	2281	2481	2139	2244
FBgn0004647	657	642	574	725	874	847	340	377	536	502	616	551	655	652	956	1091	1307	608	746	832	689	829	395	435	573	689	578	614	532	615	600	794	628	708	579	663
FBgn0004648	4855	4717	5000	6342	6502	6032	4158	3975	6515	6093	3446	3551	4827	5533	5278	6113	5342	4154	5738	4854	5047	5659	3029	3041	4205	5303	4762	4630	4886	4624	5356	6299	4079	4543	4478	4732
FBgn0004649+FBgn0263530	145	136	52	79	116	164	7	10	46	43	8249	6	11	11	111	158	12493	2796	57	72	10	15	76	63	62	86	57	71	2	1	114	133	33	68	70	79
FBgn0004650	619	624	772	950	874	868	526	425	699	583	1408	579	581	691	853	1163	2734	1324	884	989	606	735	462	415	527	633	854	696	702	725	642	641	716	813	463	450
FBgn0004652	1080	1087	1270	1472	1531	1495	799	789	1484	1289	1010	1304	1119	1251	1246	1698	1156	1189	1678	1529	1210	1284	988	812	1299	1583	1185	1098	1314	1196	1216	1317	1084	1344	972	1067
FBgn0004654	9231	7276	13949	16700	13782	13423	11486	9584	10857	7794	13663	11921	7720	7429	9485	10678	8814	5177	15004	11182	8868	9399	6540	7746	13210	11763	7909	6186	9720	7505	13334	15495	8206	7941	13504	11191
FBgn0004655	1113	1026	2469	3188	1304	1285	801	757	1270	1041	1474	1051	1023	1041	1022	1246	3287	1002	1343	1294	1217	1272	869	736	1005	1198	999	1040	1123	968	1176	1412	1093	1266	1016	1029
FBgn0004656	3290	2941	3465	4005	3418	3193	2242	2138	3311	3171	3624	2936	3967	3980	3577	4574	6008	3305	3426	2916	3018	3233	2320	1923	3331	3928	2771	2966	3020	2891	2994	3679	2947	3052	2693	3139
FBgn0004657	3964	3250	3252	3994	4676	4186	2794	2733	4522	3887	3732	3652	3781	3566	3426	4172	4718	3211	3948	3813	4294	4380	2202	1951	3228	3654	3252	3143	3350	3093	4338	5324	3642	3799	2935	2802
FBgn0004666	114	104	99	110	125	122	100	71	138	118	304	116	78	77	86	109	122	88	95	119	92	115	72	86	94	109	95	108	119	114	85	107	97	126	63	73
FBgn0004687	4158	3510	4141	5146	5530	4939	4461	3521	5178	4483	4889	4163	4268	4164	4037	4473	4274	3388	4600	4206	3930	4130	2930	2652	3521	4040	3586	3362	4321	3696	4038	4683	3798	3985	3327	3052
FBgn0004698	1871	1741	2018	2166	2288	2221	2040	1416	1985	1712	2425	1627	1586	1461	1626	1930	3171	1625	2077	1775	1638	1719	1629	1150	1740	1879	1399	1459	1611	1613	1802	2200	1504	1686	1288	1398
FBgn0004777	19	17	14	24	29	12	23	27	22	16	69	11	7	23	9	15	4	4	22	19	31	24	8	10	18	24	5	9	27	29	16	21	12	17	0	1
FBgn0004778	4	0	1	6	161	160	5	4	12	6	91	96	6	7	2	11	2	0	140	197	1	5	7	3	6	5	109	95	2	6	2	3	87	125	2	1
FBgn0004779	1	3	2	1	15	7	0	0	1	3	5	3	1	1	5	5	1	0	2	2	0	1	9	6	1	1	1	2	0	2	3	4	3	12	0	0
FBgn0004780	2	0	5	10	58	54	1	2	1	1	42	25	0	0	22	33	0	1	4	1	0	1	19	7	37	30	3	1	1	0	12	18	2	2	1	1
FBgn0004781	1	0	17	13	30	59	9	9	4	3	105	46	4	5	32	20	1	0	1	3	7	5	19	12	25	15	0	0	9	1	69	60	0	0	0	1
FBgn0004782	1	0	0	1	0	2	0	1	0	0	4	0	0	1	0	0	0	1	0	2	0	0	0	0	1	4	2	1	0	3	4	4	1	0	0	0
FBgn0004783	1	2	1	0	1	3	1	3	2	0	0	0	0	1	0	1	0	4	1	1	0	0	0	0	3	1	0	0	0	1	1	4	1	0	1	1
FBgn0004784	4408	4484	5167	6268	5384	4750	3781	3557	4359	3916	3633	3967	3554	3498	4836	5434	3845	3288	3747	3511	3410	3651	3255	3456	2730	3392	3761	3835	3808	3328	3975	5414	4317	4604	3593	4206
FBgn0004795	1075	986	1074	1452	1542	1497	777	758	1254	1100	1541	1060	1086	1199	1069	1362	2789	863	1272	1247	1188	1354	728	763	1057	1126	1012	1082	1324	1280	1063	1365	1122	1375	862	1032
FBgn0004797	1419	1524	1849	2250	2386	2324	1742	1679	2269	1810	2053	2134	951	1107	1451	1654	996	867	1659	1107	1606	1772	846	806	741	1271	1654	1490	1833	2000	1114	1387	911	1106	1510	1304
FBgn0004811	831	881	760	1075	1250	1185	918	830	1321	1104	1111	947	839	1069	965	1314	1186	660	1067	901	760	960	635	706	811	968	913	894	957	847	954	1117	911	978	884	927
FBgn0004828	10324	9599	10716	12712	13592	12156	10528	8777	13416	11811	13085	11330	10634	10798	10515	11289	12435	9029	10253	9172	10048	10806	7172	6627	8410	9705	8609	8580	9665	8847	10015	12174	11885	12078	8576	8050
FBgn0004832	443	428	417	581	509	496	430	361	475	385	488	379	361	444	395	470	509	312	451	491	372	470	319	311	362	393	369	411	460	467	406	490	394	475	427	359
FBgn0004837	552	550	587	734	721	740	522	505	655	593	532	561	500	557	523	668	818	506	670	634	454	589	385	420	481	600	460	504	558	581	1199	1236	479	552	529	563
FBgn0004838	12691	12301	13368	16279	17028	14858	9816	8694	12882	11810	15108	13196	15104	14854	14679	16746	18716	12499	15333	12487	12022	12453	8051	7658	10449	11893	11005	11876	12394	11834	13151	15679	12787	13340	10966	11604
FBgn0004839	202	214	578	697	177	176	160	164	175	150	173	176	154	161	134	164	126	104	144	139	157	164	157	204	138	168	195	225	147	158	126	168	176	191	110	94
FBgn0004841	67	55	102	147	71	98	68	69	62	69	29	48	53	65	75	92	48	65	48	63	43	57	49	40	40	78	66	74	53	38	77	104	63	58	46	35
FBgn0004842	57	45	37	34	66	62	70	56	46	55	35	61	52	52	36	49	42	29	71	93	35	58	44	36	66	56	38	35	58	53	45	60	60	85	59	67
FBgn0004852	2860	2587	2635	3510	3213	3044	2261	2372	2996	2652	2380	2625	2081	2198	2190	2948	2251	1723	2679	2414	2741	3208	1481	1612	1796	2396	2101	2188	2832	2676	3088	3596	2328	2413	2158	2221
FBgn0004854	190	176	315	370	282	260	61	69	357	314	187	235	216	260	304	383	74	88	237	290	242	297	186	160	80	106	235	234	291	246	243	292	329	375	192	199
FBgn0004855	487	427	457	569	658	525	663	500	686	504	685	528	379	398	389	457	626	357	441	451	426	464	352	304	372	465	424	453	528	512	459	597	504	518	508	459
FBgn0004856	1083	962	1266	1374	1484	1200	1272	872	1313	1201	1477	1007	1114	989	991	1077	1947	839	1389	1175	1315	1272	972	702	1015	1036	971	878	1069	980	1234	1305	1289	1130	1093	951
FBgn0004858	787	770	911	1026	1040	978	769	695	896	778	807	840	874	814	831	990	774	662	808	815	822	870	798	655	678	752	685	772	779	750	711	992	826	992	722	708
FBgn0004859	1064	1017	894	1159	1546	1351	955	827	1127	1137	1055	1110	1035	1070	1092	1210	792	783	1129	908	966	1066	600	665	733	871	849	915	1018	959	958	1156	1069	1054	703	789
FBgn0004860	272	272	329	346	372	330	186	192	274	261	335	294	309	301	264	332	559	237	346	295	304	358	211	194	287	309	276	267	274	234	255	322	332	307	168	204
FBgn0004861	464	425	456	548	623	522	403	341	542	523	488	555	528	436	489	559	390	333	574	523	532	550	384	382	412	423	437	491	491	424	483	581	530	558	328	372
FBgn0004862	38	33	26	52	39	58	36	33	35	47	45	46	39	33	28	40	24	31	38	42	42	45	30	23	40	41	27	35	26	28	23	50	32	40	24	37
FBgn0004863	73	69	29	52	75	67	62	39	53	53	43	46	45	44	29	34	22	29	67	79	37	47	37	26	80	79	64	63	51	49	56	57	57	61	39	34
FBgn0004864	1109	1052	1131	1301	1325	1212	986	835	1344	1251	1493	1163	1074	1053	928	1142	1822	893	1384	1249	1136	1263	778	736	961	1132	971	1037	1117	1039	1135	1349	1196	1176	899	1042
FBgn0004865	246	261	221	283	317	324	180	143	255	222	265	337	234	230	374	492	216	216	311	326	257	293	176	159	184	224	203	215	204	192	259	289	232	259	192	198
FBgn0004867	22476	18385	26581	30042	31721	26010	28241	22439	28181	24841	35519	26172	19541	22066	18489	22588	23583	16634	28577	23766	24185	26262	20763	18750	18387	19057	21078	20799	22965	21724	25031	29117	26620	27485	29842	24637
FBgn0004868	9069	8359	7671	10165	11488	9656	8395	7213	11308	10381	10810	10294	8225	9158	8145	9374	10554	6924	9885	8593	8672	9333	6136	6662	7150	8304	7764	7387	8731	7938	9286	10457	10254	9946	8740	7812
FBgn0004870	221	213	120	118	179	198	79	69	83	88	121	120	118	130	121	135	142	113	232	247	125	118	99	85	102	128	115	117	119	118	92	132	114	117	84	72
FBgn0004872	57	56	82	104	195	153	68	60	116	107	764	81	83	93	173	221	1501	240	88	82	72	92	130	115	126	127	77	121	102	97	114	136	131	135	64	54
FBgn0004875	3298	3203	3527	4438	3831	4045	2439	2363	3557	3182	3594	3265	3036	3266	3106	4157	4824	2644	4692	4290	3585	3984	2603	2260	2954	3499	2860	2999	3462	3442	3730	4330	3417	3887	2634	3098
FBgn0004876	5084	4949	6156	6826	6677	6189	4829	4403	5520	5075	5759	5314	5562	5840	5297	6930	5622	3999	7308	6970	5765	6320	4256	3852	5465	6372	5168	4741	5679	5317	6370	7282	6269	6763	4593	4791
FBgn0004878	1	0	2	0	4	2	0	5	0	1	4	1	1	1	1	2	10	1	0	2	3	0	0	1	1	0	0	2	1	2	1	2	1	1	0	0
FBgn0004880	742	760	814	1050	962	976	645	674	596	574	594	793	917	926	1065	1265	891	929	844	847	741	810	583	473	778	886	679	762	703	621	681	850	659	782	395	579
FBgn0004882	11516	10978	13745	16470	13925	14520	15404	11827	14440	11769	10837	10317	11642	13656	11119	14982	13506	11961	12700	14138	10946	13684	9722	8643	11841	14660	12734	11517	13518	13440	13279	15539	14124	16194	8777	9607
FBgn0004885	3452	2786	2439	2861	4258	3558	2895	1950	6354	4448	2138	2492	3261	3005	2409	3012	3281	2708	4694	3204	4263	4392	2464	1544	2464	3119	2774	2365	2633	2471	3857	4465	3515	3378	2667	2556
FBgn0004888	9111	9417	10225	11880	12331	11038	12695	12080	15229	12866	11623	10751	9037	8592	9075	10795	8507	6033	10238	9556	10551	11313	8899	7254	6864	8672	8445	8671	8209	7808	8282	10656	10459	11089	11074	9491
FBgn0004889	3863	3513	4477	4563	4590	4298	3672	2932	4228	3682	4664	3716	4104	3615	3913	4445	5815	3521	4086	3483	3839	3980	2859	2215	3039	3528	3042	3201	3566	3513	3712	4362	3250	3413	2754	2980
FBgn0004892	139	115	110	138	137	148	134	109	132	129	118	141	118	133	155	141	115	86	151	168	108	131	86	90	123	153	84	118	121	97	140	157	127	144	100	112
FBgn0004893	991	885	1121	1172	1452	1153	1069	922	1039	898	1249	1138	1105	998	1020	1073	1155	882	1146	960	1054	1094	801	683	1023	1164	933	893	1101	952	943	1199	902	900	1034	986
FBgn0004895	13	13	14	21	17	7	11	22	15	7	8	12	3	13	10	15	8	3	14	15	11	13	9	11	11	10	10	9	16	21	6	17	9	17	6	2
FBgn0004896	30	42	44	55	47	46	38	29	49	35	38	41	27	45	51	65	26	29	37	39	34	44	32	33	42	40	46	35	56	33	31	55	31	38	31	36
FBgn0004897	5	9	4	11	10	8	8	6	6	10	10	8	10	13	9	10	9	4	9	11	11	10	4	4	6	12	5	12	8	4	7	8	6	9	7	6
FBgn0004898	18	15	12	15	14	20	21	13	16	14	22	36	8	8	19	17	18	15	17	18	25	46	9	10	13	12	8	16	18	13	9	18	6	24	10	8
FBgn0004901	287	279	361	380	420	329	435	336	461	348	802	372	275	303	234	283	901	346	328	289	284	329	230	209	253	287	314	270	288	285	308	367	312	345	310	279
FBgn0004903	2189	2142	2480	3034	2488	2407	2511	2045	2891	2613	2311	2473	2147	2339	2477	3272	2144	1979	2777	2746	2111	2469	1705	1648	2404	2699	2165	2113	2721	2709	2692	3059	2382	2587	1784	1996
FBgn0004907	24940	23877	27089	31805	32623	28489	28521	24181	31032	28073	28280	28343	25800	26303	25794	29278	25155	21802	29211	25054	24505	25984	15701	15758	19726	22810	22811	22500	25019	22542	23543	29095	24417	25415	22075	20848
FBgn0004908	335	350	391	512	447	430	363	314	500	458	420	429	302	344	410	437	352	284	434	446	320	410	297	254	297	381	381	342	454	408	385	443	433	508	310	332
FBgn0004910	1586	1446	1971	1946	2152	1950	1908	1390	2591	2239	2126	2176	2122	1680	2153	1955	1872	2257	2073	1849	1860	1915	1295	1132	1422	1495	1622	1671	2021	1643	1720	2102	1380	1360	1191	1208
FBgn0004911	29	25	19	23	33	33	32	22	31	28	28	20	13	20	16	23	21	26	10	14	20	37	20	15	8	11	17	19	15	13	22	24	24	22	15	18
FBgn0004913	1493	1446	1896	2157	1798	1731	1735	1454	1955	1810	2271	1557	1405	1544	1709	2196	3483	1633	2217	2304	1776	2116	1424	1263	1576	1921	1611	1663	1650	1604	1869	2116	2037	2170	1425	1481
FBgn0004914	4397	4295	4255	5302	5066	4678	4015	3512	5595	4991	4510	4757	4212	4282	3869	4502	5677	4293	4692	4077	2831	3072	2667	2371	3091	3492	2724	2817	3195	3004	3608	4418	4208	4235	3901	3908
FBgn0004915	1259	1316	1457	1805	1446	1347	1334	1126	1627	1448	1324	1202	996	1090	1229	1650	1447	925	1598	1528	1074	1219	897	850	1179	1372	1088	1010	1426	1373	1459	1568	1156	1372	1117	1149
FBgn0004919	819	938	1334	1714	2206	2446	950	847	1086	1177	865	1146	1536	1802	1681	2224	1211	1219	1858	1890	1088	1354	1114	1030	1010	1244	1034	1142	1132	1058	1306	1863	1055	1230	634	853
FBgn0004921	9836	9929	11071	12989	13710	12568	12835	10278	13285	11892	11218	11904	10375	10413	10948	12290	9673	9225	11696	10406	9370	10343	7275	6650	8666	9773	9183	9444	9805	8891	9313	11070	10816	11126	8281	8525
FBgn0004924	3477	3419	3189	4093	4219	3873	2962	2686	4056	3719	4443	3715	3376	3713	3456	4315	6384	2832	4081	3982	3388	3828	2104	2171	2829	3468	3069	3170	3360	3203	3413	4075	3563	3953	2548	2905
FBgn0004926	4074	3994	3811	5118	5178	4534	4494	3878	5082	4534	5054	4462	3106	3805	3252	4246	4439	3069	5290	4862	3216	3945	2263	2421	3466	3953	3428	3338	3962	3824	3758	4304	4093	4316	3622	3669
FBgn0004956	231	187	283	313	283	379	268	194	296	246	225	273	199	237	222	273	249	221	292	297	206	268	255	248	252	261	199	169	249	226	236	238	342	367	219	240
FBgn0004957	240	183	278	390	241	277	301	236	275	258	359	272	147	167	201	267	392	186	297	268	267	278	231	195	230	280	232	220	254	249	269	387	301	317	236	236
FBgn0004959	3	4	9	8	14	23	6	10	28	20	48	14	21	24	5	7	14	6	60	50	4	3	12	10	9	12	6	3	4	8	15	10	5	12	18	22
FBgn0005198	1362	1213	1417	1593	1718	1424	1448	1198	1725	1486	1797	1584	1555	1549	1454	1757	1767	1148	2030	1763	1600	1735	1165	1039	1448	1634	1401	1289	1680	1648	1554	1767	1782	1826	1309	1418
FBgn0005278	11088	10524	9686	10040	14739	13133	13946	8568	15648	14636	14022	13685	10199	9143	7968	9130	14676	14282	12413	9693	8669	9648	7885	6257	7628	7439	7317	8811	10334	9770	9754	11638	13663	14939	8997	9392
FBgn0005322	1390	1317	1573	1823	1788	1675	1470	1321	2219	2027	1929	1731	1228	1331	1486	1721	1746	1207	1737	1605	1488	1621	976	987	1148	1438	1375	1358	1457	1413	1656	1936	1311	1517	1450	1320
FBgn0005355	612	631	689	901	818	776	732	560	875	787	948	731	551	675	548	690	917	470	799	756	579	676	477	473	534	643	574	516	650	597	775	860	742	757	717	647
FBgn0005386	2012	2091	2493	3066	2403	2524	2043	1750	2838	2533	2516	2457	2025	2167	2282	3137	3515	2388	2876	3046	2227	2784	1900	1660	2155	2768	2271	2328	2689	2791	2346	2656	2300	2686	1742	2183
FBgn0005390	30	43	24	27	48	46	31	19	126	123	1113	26	41	34	20	20	1054	466	27	44	356	358	12	11	8	13	7	25	194	145	21	18	19	30	15	11
FBgn0005391	37	38	29	49	1002	22	12	10	31	27	16876	47	19	31	13	10	1001	385	546	598	25	15	5	17	12	14	18	14	28	24	16	24	40	36	47	6768
FBgn0005411	1859	1787	2020	2635	2394	2217	2419	1952	2529	2260	2443	2056	1618	1757	1609	2095	2744	1552	2173	2221	1708	1956	1503	1267	1662	1948	1771	1696	2041	1968	1994	2380	2024	2080	1724	1507
FBgn0005427	1234	1060	1385	1538	1584	1460	1285	1060	1524	1407	1383	1383	1298	1231	1271	1499	1306	1169	1543	1443	1243	1316	1001	861	1121	1238	1072	1197	1103	1083	1125	1475	1180	1133	825	891
FBgn0005533	13934	11261	16851	19441	20701	16910	19966	15908	19761	16599	21313	16792	11516	12546	10950	13335	16994	11355	17580	14766	14564	16609	12724	11660	11479	12092	13169	11981	15566	13918	13751	16001	15138	15011	16544	13931
FBgn0005536	5779	5705	5574	6916	6643	6778	6467	5992	7909	7241	5569	6693	5035	5488	5712	7586	5738	4468	6457	6573	7145	7942	4281	3564	4487	5495	4945	4962	6151	5884	6147	7686	5351	5814	4138	4582
FBgn0005558	202	260	231	271	248	276	207	176	205	178	154	236	195	225	240	276	170	138	251	188	332	291	137	181	138	205	150	141	221	219	181	232	217	247	160	180
FBgn0005561	334	355	342	417	350	355	302	242	359	291	228	331	325	309	339	384	229	258	366	300	289	351	213	225	186	285	198	277	214	270	279	303	270	342	173	224
FBgn0005564	664	687	743	870	704	673	654	653	745	729	658	835	735	720	798	921	735	656	747	758	641	703	553	544	686	804	580	597	656	599	609	833	696	819	427	456
FBgn0005585	22703	21070	14846	22928	28020	22393	15942	16737	28406	27304	20890	23513	13920	19943	16493	20124	17758	14075	28151	25873	17407	21391	10253	14408	12625	16337	18057	17862	23190	20979	20902	23445	22555	24376	15915	14784
FBgn0005586	1512	1651	1702	2050	1933	1776	1285	1251	1822	1708	1344	1824	1626	1689	1694	2184	1788	1674	1746	1752	1577	1809	1244	1171	1466	1673	1430	1521	1648	1439	1464	2012	1601	1774	1120	1194
FBgn0005590	2	3	5	4	2	3	0	0	1	3	1	3	2	2	1	1	1	0	5	3	3	2	2	1	4	2	2	4	1	1	5	2	6	0	0	1
FBgn0005592	176	190	227	270	334	267	163	164	324	263	241	269	181	193	235	238	205	165	214	188	189	211	163	173	192	247	177	174	250	202	172	211	253	262	177	196
FBgn0005593	28119	22285	32655	34043	36185	29549	33699	26662	33923	28326	40224	28184	21730	21778	22015	24665	33156	21043	29697	24734	25489	26226	22506	20330	21224	22563	21986	21236	24866	22388	23888	28498	25907	25558	28725	25449
FBgn0005596	669	596	727	858	671	665	627	565	847	694	1337	672	519	600	644	942	2094	719	939	947	710	780	533	431	664	772	585	605	755	792	822	965	821	865	535	587
FBgn0005612	1668	1287	1575	2016	2010	1870	1536	1307	1854	1310	1503	1378	1679	1614	1245	1494	1332	945	1757	1451	1509	1509	1072	934	1295	1492	1418	1216	1240	1072	1561	1773	1617	1379	1473	1331
FBgn0005613	161	129	141	165	214	169	155	121	170	135	98	123	127	142	103	120	118	89	153	124	133	144	85	93	119	132	118	115	139	114	111	146	116	118	118	116
FBgn0005614	8238	7749	5929	7642	8355	8206	5624	6294	5118	5138	3979	6150	3404	5115	7232	9338	3147	2395	4999	5248	4737	5964	2970	2700	4150	5651	3314	3360	4458	4320	5616	8030	3771	3871	3409	4147
FBgn0005617	765	733	701	867	1013	888	507	477	809	759	1170	706	773	776	737	838	2490	693	934	844	807	824	478	453	593	698	613	713	731	638	769	844	718	749	586	563
FBgn0005619	663	627	702	943	888	782	685	614	816	809	567	665	572	527	566	640	478	364	924	846	557	645	490	489	565	595	557	566	645	561	637	788	670	761	569	586
FBgn0005624	256	325	137	171	258	213	152	128	197	174	297	155	196	186	156	201	665	192	199	155	197	238	149	120	173	203	167	179	184	186	210	255	175	220	142	121
FBgn0005626	1615	2172	1086	2007	1271	1246	927	1682	2056	1653	1810	2827	1160	1764	1558	1769	1078	1087	1464	1650	1104	1438	528	936	1147	1540	1322	2040	3020	3040	1682	2388	1874	2054	1986	1462
FBgn0005631	990	1047	901	1137	1186	1209	744	668	1291	1159	867	1050	963	927	913	1277	1013	929	1487	1437	976	1070	676	567	1001	1207	796	824	1122	1108	1062	1347	956	1092	917	932
FBgn0005632	6628	6004	6510	7623	7246	6882	5156	4867	8309	7427	7466	6748	6280	5996	6092	7233	8543	4939	7264	6231	7092	7617	4148	4016	5371	6591	5496	5452	6054	5945	6531	7905	6159	6265	4862	5507
FBgn0005633	68	104	65	76	91	101	97	189	92	110	61	73	80	66	90	86	27	23	66	99	57	61	24	33	33	44	56	72	47	50	57	85	51	70	58	48
FBgn0005636	539	478	535	624	810	759	707	486	530	427	399	463	646	644	425	510	426	365	1019	977	741	859	603	505	464	488	548	488	472	426	903	1075	735	733	328	315
FBgn0005638	107	124	94	113	177	171	142	102	135	121	124	133	35	41	107	116	100	71	149	154	84	110	77	94	97	134	118	109	125	123	100	156	116	136	92	115
FBgn0005640	1957	1877	1873	2412	2172	1985	1681	1555	2033	1739	1868	1823	1685	1723	2115	2626	2083	1486	2160	2127	2010	2213	1293	1225	1608	1773	1731	1688	1938	1969	1891	2275	1818	2055	1560	1666
FBgn0005642	810	772	1108	1174	1081	977	861	776	1168	998	1217	900	742	749	938	1188	1888	733	1064	1044	873	849	705	577	707	830	637	724	736	691	883	1031	919	911	800	729
FBgn0005648	1381	1581	1185	1688	1599	1238	1385	1261	1825	1787	1591	1494	1209	1408	1387	1726	1581	1355	1781	1466	1017	1285	766	806	970	1202	1194	1412	1409	1292	1368	1610	1520	1623	1125	1118
FBgn0005649	3903	3747	3514	4521	4540	3965	3701	3513	4504	3999	4510	3831	3608	4038	3748	4476	5652	3021	4221	3964	3380	3666	2195	2447	3023	3670	3428	3263	3646	3157	3700	4236	3849	3880	2951	3098
FBgn0005654+FBgn0085344	3480	3607	4650	5759	4441	4693	3854	3219	4815	4090	3353	3806	3349	3844	4566	6290	3683	3256	4415	5108	3484	4629	2990	2867	3777	4791	3964	3607	4825	4769	4666	4970	4294	4837	3213	3624
FBgn0005655	222	258	209	294	308	268	225	240	271	224	1635	257	172	154	202	274	2710	224	335	305	190	270	149	141	196	244	215	265	270	278	313	333	276	234	233	219
FBgn0005658	117	131	136	164	177	167	126	123	133	119	113	164	140	129	135	149	138	127	143	136	121	143	79	84	125	140	112	131	110	109	104	154	137	146	101	97
FBgn0005659	1201	1123	924	1403	1309	1236	1213	1234	1854	1442	1317	1176	805	1027	1065	1182	918	809	1368	956	980	1041	568	615	719	954	952	1014	801	754	852	1104	1028	1128	931	1114
FBgn0005660	148	153	87	158	102	93	109	92	184	181	116	84	117	142	94	103	194	131	206	198	143	176	106	105	138	184	85	68	218	207	164	167	107	107	131	103
FBgn0005664	403	183	1019	806	639	630	170	108	534	125	1056	772	459	337	155	168	789	254	233	132	745	425	540	360	622	141	224	182	511	225	418	298	73	59	569	68
FBgn0005666	29703	30950	25072	31738	38240	42028	19323	23128	34233	35020	24745	29974	38516	40125	33372	45360	26306	24055	34644	39374	43052	51201	18564	18547	29230	35715	21011	22725	35418	33477	38193	46043	26572	29726	25013	31703
FBgn0005670	185	232	1243	2382	791	870	550	440	599	762	556	726	372	581	382	513	450	357	847	605	61	148	69	134	485	498	206	252	196	219	940	766	253	271	153	108
FBgn0005671	19181	17231	19706	19911	22864	19539	19110	15390	21747	19331	22427	19781	18130	16929	18156	20376	19148	14801	19732	18354	21913	21488	13398	12102	17880	17975	16898	15140	22312	19907	17784	21339	20555	21331	15885	15047
FBgn0005672	1493	1248	1870	1984	2011	1818	1949	1385	1901	1723	1930	1858	1606	1367	1589	1954	1567	1329	1759	1677	1442	1504	1438	1015	1353	1456	1215	1224	1396	1318	1471	1908	1482	1571	1147	1244
FBgn0005674	1928	1855	1825	2125	2471	2023	1407	1299	2076	2005	2629	2119	1596	1631	1597	1833	2942	1515	2180	1942	1966	1937	1077	1156	1505	1731	1556	1603	1765	1681	1737	1943	1732	1865	1487	1533
FBgn0005677	441	461	395	562	440	468	341	318	502	449	314	392	339	393	395	500	297	275	465	424	413	437	290	299	321	409	309	349	382	359	333	518	450	483	339	345
FBgn0005683	222	210	273	300	125	123	163	149	274	208	362	214	151	157	222	314	459	154	171	171	206	219	161	163	160	186	170	162	242	198	206	243	212	226	164	169
FBgn0005694	1355	1248	1262	1610	1654	1547	1232	1085	1631	1420	1607	1357	1335	1391	1345	1698	2184	1235	1772	1571	1283	1315	786	854	1024	1316	1201	1193	1334	1271	1242	1561	1296	1364	936	1113
FBgn0005695	555	474	609	705	999	815	779	615	788	673	1195	601	813	682	503	559	1974	640	651	572	647	694	575	442	544	564	549	520	547	474	644	709	816	810	565	608
FBgn0005696	68	59	102	112	93	85	112	81	68	76	433	103	44	62	58	70	932	94	99	113	81	63	77	75	72	95	96	80	82	81	107	114	83	85	130	113
FBgn0005771	1017	1099	1161	1451	1493	1301	1089	898	1198	1018	1208	1265	1147	1129	1068	1319	1028	905	1235	1115	1008	1107	793	784	898	1029	883	913	1062	973	984	1329	1066	1363	916	912
FBgn0005775	522	565	501	650	644	610	371	376	448	476	366	618	639	629	626	771	612	595	625	617	529	602	431	389	484	592	464	482	534	462	443	628	492	621	385	476
FBgn0005777	2204	2379	2160	2790	2803	2681	1985	1631	2667	2391	2481	2210	1677	1871	2162	2609	2517	1628	2220	2323	1653	2128	1303	1388	1742	2225	1869	1785	2287	2132	2144	2351	2025	2225	1606	1657
FBgn0005778	630	607	693	870	578	566	610	528	768	607	628	648	481	621	706	962	470	505	603	743	521	640	544	476	563	674	457	449	821	779	676	692	485	521	579	571
FBgn0005779	389	387	655	673	418	407	679	594	700	584	433	562	446	535	491	640	425	500	537	668	447	634	368	338	475	610	472	457	612	598	432	474	621	660	386	391
FBgn0008635	4556	4122	3842	5085	5956	4742	4092	3765	6180	5730	5105	5146	3532	4173	3908	4598	4471	3044	6261	5339	4450	5211	2642	2930	3234	3919	4280	4230	4122	3876	5137	5735	5288	5284	4463	4154
FBgn0008636	29	19	40	50	62	50	37	32	53	46	54	75	22	26	36	53	24	21	43	49	33	50	52	52	32	51	34	32	56	45	22	36	47	40	24	27
FBgn0008646	65	45	58	74	85	83	46	63	53	59	56	63	59	58	60	58	49	26	57	60	78	56	71	55	63	83	50	56	70	54	76	63	78	65	64	48
FBgn0008651	124	122	137	172	230	207	153	123	202	165	136	156	128	166	118	155	116	90	152	168	102	155	112	103	125	143	112	129	113	134	128	157	123	177	96	102
FBgn0010014	518	539	542	662	695	575	452	489	498	466	555	661	526	518	587	638	512	421	624	584	474	532	358	384	439	481	464	501	512	476	418	564	530	606	342	394
FBgn0010015	754	672	584	811	757	767	742	763	770	664	693	748	710	618	556	653	574	518	835	867	887	945	410	548	443	501	531	724	580	678	634	881	625	767	540	614
FBgn0010019	789485	719305	808700	968726	887728	810761	812834	708294	578002	602187	442519	523856	622913	733837	547211	704497	631668	514089	706861	591639	746676	835473	376365	394346	534416	796104	825704	716622	647063	595148	732614	932929	530244	659722	562840	534874
FBgn0010038	226	146	523	987	737	760	165	156	355	300	407	364	215	244	19	30	1117	807	184	105	292	363	100	138	375	330	528	327	197	207	323	199	121	84	567	140
FBgn0010039	461	412	719	799	1543	1537	787	677	1008	914	714	709	837	1130	327	425	1490	1205	867	896	589	691	439	432	489	689	526	441	515	529	465	594	779	775	560	478
FBgn0010040	5	3	25	17	82	47	32	14	5	3	23	16	5	7	6	2	32	24	17	8	19	8	2	10	15	9	17	11	7	16	26	17	7	4	21	7
FBgn0010041	216	130	333	452	582	553	1795	1112	15	14	142	142	558	505	10	4	2615	1711	1434	854	2472	2315	215	460	314	299	152	95	1407	1299	357	273	1352	1017	771	351
FBgn0010042	18	8	6	11	22	37	31	18	8	6	8	6	12	8	10	2	20	15	48	47	10	12	4	3	9	12	7	6	30	69	20	10	9	6	10	4
FBgn0010043	90	67	134	185	245	209	229	239	174	98	171	183	38	58	103	107	93	61	57	49	118	144	33	117	80	73	183	165	103	94	240	177	48	54	175	106
FBgn0010044	173	64	329	244	863	343	884	504	412	85	225	96	266	144	655	361	492	155	152	85	333	238	192	210	278	175	319	105	460	139	410	192	318	113	661	227
FBgn0010051	3353	3079	3155	3746	3841	3903	2576	2385	3840	3828	3362	3313	3174	3338	2720	3455	3634	2710	4210	3607	3552	4102	2512	2330	2553	3131	2799	3011	2690	2614	3644	4199	3429	3884	2700	3064
FBgn0010052	261	254	94	137	141	88	119	113	209	313	318	525	101	157	114	94	42	55	139	102	81	78	35	48	38	39	152	225	294	264	247	328	341	316	88	68
FBgn0010053	14144	12217	9423	11868	5234	4935	5514	5434	24450	24045	10085	10065	4798	6863	6722	9742	19482	16008	7111	5830	6712	7469	4833	6325	4297	6160	6430	6390	5030	5370	4131	4857	6278	7026	5690	4637
FBgn0010078	20019	15905	20239	22932	25087	20540	21125	16385	25544	21261	26077	20301	13374	14710	13213	15854	18299	11210	20616	17225	16225	17486	14741	13418	12525	13701	15079	13794	17626	15310	15957	18310	18012	17609	18929	15426
FBgn0010097	10	6	8	10	14	16	9	7	33	39	351	16	9	4	10	7	896	36	17	12	4	6	5	5	84	76	5	6	4	8	6	6	7	10	12	7
FBgn0010100	37153	38418	43733	52073	71334	70447	36467	38596	48123	46075	46280	42442	42138	38875	34824	44330	23216	16529	45198	48596	53706	52751	21366	23519	35148	47498	28294	30978	30480	33155	27322	35128	39016	53466	37929	38488
FBgn0010105	480	424	356	389	425	347	295	298	357	360	380	405	321	336	365	427	312	286	383	348	346	376	215	224	255	337	346	309	452	358	307	373	380	430	282	262
FBgn0010109	0	1	0	0	0	0	0	0	0	1	2	1	0	1	2	1	1	1	0	0	1	1	0	0	0	0	2	0	0	0	1	0	1	1	2	2
FBgn0010113	1339	1260	1671	2150	1349	1421	990	766	1285	1091	1412	1091	1584	1564	1327	1507	2306	1331	1407	1372	1587	1564	1286	929	1244	1307	1119	1101	1012	1016	1169	1394	1047	1112	809	868
FBgn0010114	2014	1986	3071	3582	3352	3289	2551	2460	2932	2628	2530	3213	2305	2309	3270	4182	2895	2284	3085	2919	2866	3178	2420	2209	2620	3114	2437	2622	2417	2279	2525	3441	2887	3337	2045	2205
FBgn0010173	1943	1904	1622	2045	2173	1871	1517	1218	2394	1984	2930	1897	1679	1873	1555	1789	3174	1033	2005	1661	1194	1295	1180	1154	1599	1969	1519	1455	2020	1913	1852	2017	1133	1252	1675	1558
FBgn0010194	181	195	220	245	222	240	164	133	216	201	237	220	190	203	191	275	410	244	228	216	174	207	137	146	185	231	174	200	200	180	197	250	223	268	138	169
FBgn0010197	31	53	34	43	54	58	54	28	63	60	35	50	99	64	25	34	51	49	110	115	32	39	183	70	45	33	28	24	49	49	63	71	27	39	34	32
FBgn0010198	12867	11213	13339	15676	17149	13785	12784	10694	13871	12298	17994	14127	9696	10851	9095	10617	13830	10031	12178	10207	10870	12329	9294	9329	8616	9997	10027	10066	12509	11796	10937	12846	12283	12377	12675	10690
FBgn0010213	4134	4443	4669	5855	6462	6172	5800	5908	6390	5800	6120	5802	3117	3337	3881	5196	3494	2164	5791	6433	5309	6306	3034	3298	3806	4713	3929	3849	4306	4328	3337	4548	5193	6139	3841	3674
FBgn0010215	3076	2954	2889	3441	3797	3398	2682	2533	3370	3110	3273	3141	3139	3453	3094	3397	4395	3304	3665	3269	2894	3222	1802	2016	2230	2742	2703	2843	2939	2658	3007	3462	2932	3115	2605	2597
FBgn0010217	50531	61172	56161	70942	90467	92141	56074	68050	76567	79449	70623	71213	62804	63473	50013	67179	37685	30831	68478	82698	51523	62173	31113	39117	37704	52405	46540	55414	46797	46215	44583	61784	59166	83982	57268	57968
FBgn0010220	461	404	604	686	620	512	674	365	600	472	664	456	519	441	415	485	595	385	478	417	425	442	454	302	403	449	367	355	489	467	413	486	516	541	415	408
FBgn0010222	655	692	6372	2076	2126	1674	9204	837	822	918	2053	1189	3941	688	822	743	1344	1983	1171	970	1138	1025	6805	627	3416	1475	1206	641	1212	1212	1741	1412	901	958	553	649
FBgn0010223	551	503	495	567	537	348	364	334	611	541	536	556	384	407	368	346	390	413	524	481	270	362	259	284	339	478	517	381	310	367	381	438	432	435	391	431
FBgn0010225	24565	22433	14951	19136	25934	22546	15315	14512	28704	26188	19229	23612	15892	19474	16648	22569	15504	13590	23192	16162	19491	22237	9620	11223	9685	13928	15872	17055	11405	11517	20940	24700	15999	17730	24100	23694
FBgn0010226	17209	15703	15460	18176	17872	16474	16902	15639	17670	14591	11283	12040	12725	14148	14109	17882	11469	9921	17034	18297	13207	15447	11434	10011	12116	14616	13992	13409	13268	13144	16894	19612	19806	21116	16293	15237
FBgn0010228	4345	4292	3997	5065	5134	4329	4393	3713	4666	4050	4161	4130	3846	3757	2793	3493	3131	2716	4211	3649	3653	4112	2453	2322	2502	3468	3074	3452	3381	3157	3300	4205	3696	4202	3406	3543
FBgn0010235	2445	2421	2327	3294	3076	2794	2704	2414	3280	2902	2884	2757	2131	2451	2178	2628	3221	1972	3124	2768	2494	2958	1619	1632	1839	2439	2341	2280	2663	2483	2937	3476	2871	2983	2398	2255
FBgn0010238	2893	2641	2092	2670	2710	2597	2118	1899	2641	2478	2321	2300	2194	2236	2279	2708	2209	1722	2451	2356	2341	2513	1496	1485	1680	2224	2052	2015	2188	2338	2912	3323	2360	2556	1876	1931
FBgn0010240	152	139	180	228	174	217	159	165	146	134	141	182	109	148	157	216	167	125	210	179	131	128	99	107	159	176	130	141	172	136	89	162	134	174	101	126
FBgn0010241	3490	2527	1399	1539	1595	1108	1040	897	2276	2144	1739	1890	1619	1599	1453	1658	1417	1658	3383	2503	785	892	1366	1379	2127	2066	3092	2269	1859	1300	2666	2565	15	25	1816	1825
FBgn0010246	6503	4855	5667	6160	8057	5958	4513	3977	7142	5395	7412	6531	6586	6454	5170	5324	5573	3960	7241	5796	7107	6714	3005	4092	4757	4847	6407	5465	7121	5897	5944	6643	6592	5846	5155	3787
FBgn0010247	1175	1313	1151	1421	1666	1632	1128	974	1296	1229	1563	1243	1338	1506	1257	1389	2415	1591	1356	1184	1190	1263	966	880	1071	1312	1205	1308	1385	1325	1591	1762	1320	1476	888	947
FBgn0010258	609	775	745	914	635	640	638	464	868	769	505	578	438	519	603	922	439	473	928	835	514	599	474	484	729	821	552	585	872	871	790	892	743	837	629	557
FBgn0010263	6838	6871	6760	8119	9782	9448	6123	5572	6812	6465	6503	7743	7857	7534	8438	9516	6605	5793	7226	7291	7382	7735	5524	4946	5567	6370	5080	5151	7047	6286	6288	7979	6253	6641	4760	5339
FBgn0010265	20225	16572	23848	24613	27006	20896	25974	19702	25756	20663	29199	21094	16102	15946	14271	16367	20171	13491	21271	17302	17103	18674	15855	14363	13612	15209	15652	15074	17639	15645	17255	20426	18414	18991	19891	17878
FBgn0010269	704	602	668	750	890	699	766	647	843	789	989	678	580	573	511	622	1040	520	766	641	716	743	459	470	486	592	599	526	723	614	687	839	723	737	616	502
FBgn0010278	761	762	1018	1130	1142	965	647	520	1258	1018	1916	1029	934	855	781	998	2250	721	1016	857	807	833	715	670	818	909	794	788	1115	1132	889	989	852	866	756	776
FBgn0010280	3298	3326	3801	4582	3872	3705	3486	3001	4664	3910	4027	3975	3206	3440	3404	4412	4564	2856	4648	4322	3854	4202	2630	2385	3178	3713	3417	3355	3509	3666	3344	4240	3718	4154	2752	2983
FBgn0010282	1298	1265	1496	1702	1574	1343	1280	1089	1410	1260	1661	1353	994	1076	1074	1611	1794	919	1636	1608	1058	1279	963	875	1061	1242	1147	1164	1466	1394	1164	1384	1391	1446	1117	1128
FBgn0010287	314	324	393	511	427	451	376	305	441	385	473	457	175	229	305	416	387	262	356	383	309	379	313	299	321	429	325	289	387	371	444	522	393	426	300	311
FBgn0010288	4212	4211	4940	6292	5538	5457	6289	4875	6440	5350	4718	4150	3889	4467	3823	4871	5496	3658	5407	5637	4045	4859	3294	3116	3316	4158	4384	3903	4819	4779	4935	5648	5691	5977	3944	3860
FBgn0010292	514	475	531	611	646	532	664	438	643	575	895	645	436	355	427	481	877	426	606	492	437	473	363	323	321	445	421	363	443	409	496	584	473	497	444	406
FBgn0010294	0	0	0	0	0	0	0	0	0	0	0	0	0	0	0	1	0	0	0	0	1	0	0	0	0	0	0	0	0	1	0	0	0	0	0	0
FBgn0010295	0	0	0	0	0	0	0	0	0	0	0	0	0	0	1	0	0	0	0	0	2	2	0	1	0	0	0	0	0	0	1	0	0	0	0	0
FBgn0010296	0	0	0	0	0	0	0	0	0	0	0	0	0	1	1	0	0	0	0	0	1	1	0	0	0	0	0	0	0	0	0	0	0	0	0	0
FBgn0010300	824	761	991	1099	943	923	588	481	826	733	1668	759	939	897	573	641	3971	878	1150	1086	859	874	840	557	829	935	627	593	795	756	886	1111	732	824	572	586
FBgn0010303	1451	1292	1441	1593	1786	1717	1198	987	1658	1415	1706	1425	1295	1237	1207	1587	2221	1225	1728	1401	1520	1562	1104	952	1247	1445	1236	1214	1338	1210	1418	1687	1443	1462	1106	1193
FBgn0010309	817	856	991	1247	1159	1191	1040	949	1161	998	755	695	749	884	973	1342	1157	750	1404	1487	1194	1505	857	738	1098	1315	1171	1155	1247	1251	1169	1181	1164	1246	807	782
FBgn0010313	1771	1573	1535	1909	1952	1788	967	987	1220	1165	1840	1662	1488	1557	1645	1938	2473	1342	1999	1624	1447	1530	1114	1037	1551	1781	1274	1507	1387	1429	1399	1931	1398	1578	1300	1476
FBgn0010314	215	171	225	247	211	217	222	230	207	167	573	231	122	111	168	278	750	142	250	247	127	120	143	135	132	191	196	164	272	254	227	232	253	227	141	136
FBgn0010315	411	364	381	490	458	381	399	357	562	449	740	454	320	370	349	356	1338	307	441	391	396	425	178	249	318	358	343	335	358	354	421	517	366	352	341	337
FBgn0010316	507	383	511	568	557	476	433	353	589	520	650	526	456	398	484	478	1496	553	595	488	426	434	369	260	401	464	352	417	412	363	446	533	382	429	356	330
FBgn0010317	37	39	59	74	52	57	33	24	97	72	180	30	46	28	48	61	419	165	63	52	18	19	49	24	30	39	56	45	49	35	59	89	41	36	43	40
FBgn0010323	17	15	10	15	20	32	11	8	23	20	12	10	12	11	12	11	16	16	11	25	9	23	10	15	4	5	19	16	13	30	6	12	9	12	22	20
FBgn0010328	1529	1423	1533	1929	1915	1705	1326	1178	2005	1736	2385	1644	1359	1536	1415	1664	3124	1167	1852	1575	1650	1853	1008	985	1184	1511	1367	1450	1466	1377	1684	2008	1622	1659	1243	1238
FBgn0010329	261	245	218	286	292	288	193	222	258	251	186	280	217	233	214	303	260	223	219	272	251	290	178	163	254	272	213	203	191	164	185	241	206	245	140	135
FBgn0010333	2501	2350	2022	2413	2417	2065	1533	1459	2247	1933	2454	2105	2082	2344	2083	2343	2242	1651	2503	2239	1856	1945	1243	1276	1798	2048	1764	1632	1929	1695	1819	2038	2516	2570	1618	1488
FBgn0010339	1058	1108	1196	1464	1348	1273	1327	1155	1412	1258	1505	1291	936	1056	1006	1362	1428	918	1418	1271	1087	1275	812	797	1002	1172	1116	1054	1238	1218	1253	1453	1175	1366	1024	975
FBgn0010340	402	391	315	482	440	360	396	361	517	478	450	483	310	371	301	327	319	226	420	401	304	354	187	231	232	306	310	287	387	387	370	408	474	407	318	298
FBgn0010341	3483	3248	3136	3987	4678	3909	3339	2893	4515	3735	4396	3608	3475	3303	3165	3519	3681	2427	3844	3107	2959	3032	1959	1895	2669	3008	3069	2802	3468	3089	3877	4256	3218	3185	3366	2867
FBgn0010342	253	252	286	389	379	345	346	273	353	297	863	318	250	261	237	292	1507	254	310	292	272	315	203	204	205	286	229	243	281	285	268	390	268	306	210	212
FBgn0010348	10804	11020	9439	12903	13341	11797	9751	9052	15230	14479	12790	13644	9003	11058	9707	11328	10512	9018	13028	11245	8423	10296	5474	6289	7458	9273	9199	10004	10438	9886	10525	12096	9882	10543	8408	8669
FBgn0010350	5641	5539	5064	6215	5692	5510	4976	4475	5496	5137	4546	5326	4061	4396	5357	6447	4661	4334	5543	5497	4265	5113	3280	3244	4075	5169	4485	4487	4917	4833	5573	6522	5130	5861	4039	4220
FBgn0010352	47397	42666	39739	47484	63036	60691	36152	37342	55609	49540	44675	42927	32925	29252	33308	38410	28848	20757	42031	39906	59057	59310	22351	22288	29474	38290	35414	32179	35767	36639	38241	45335	38895	42365	38045	36401
FBgn0010355	2557	2298	2525	2923	2672	2379	1998	1739	3045	2610	2711	2442	2194	2365	2261	2779	3101	1638	2966	2562	2457	2639	1567	1538	2004	2454	2174	2074	2545	2215	2683	2889	2494	2787	2091	2086
FBgn0010356	491	444	489	633	660	540	547	486	618	555	800	626	435	400	359	485	1037	352	555	573	449	524	332	324	387	469	548	491	554	497	599	658	526	511	526	475
FBgn0010357	12841	19685	14724	29356	15398	10676	15985	15785	44070	46870	33805	50733	9729	18890	6757	8041	29790	28770	49824	42411	12729	22804	14126	15068	13608	20850	22504	20806	47758	48911	45586	45115	51141	52859	33413	32192
FBgn0010358	63	42	38	48	56	46	74	42	2	7	46	10	18	6	77	71	51	32	8	1	9	9	29	21	36	22	25	22	24	21	7	2	42	10	34	18
FBgn0010359	0	0	0	0	0	0	0	0	0	0	0	0	0	0	0	0	0	0	0	0	0	0	0	0	0	0	0	0	0	0	0	0	0	0	0	0
FBgn0010379	2899	2656	3159	3334	3716	3347	2988	2304	3327	2971	3076	2881	3292	2834	2606	3088	3899	2965	3646	3010	2954	2969	2348	1762	2390	2679	2484	2489	2622	2505	2829	3200	2819	3003	2395	2578
FBgn0010380	2382	2048	2295	2856	3048	2626	2245	1968	3052	2678	2838	2681	1995	2104	1831	2287	2809	1670	2705	2384	2215	2533	1465	1485	1932	2227	2250	2166	2214	2117	2642	3165	2373	2564	2133	2051
FBgn0010381	2287	1430	2048	1358	3947	2019	5339	4459	3482	1446	3272	1130	1181	555	9316	6827	2366	2157	4651	2279	5795	5744	2744	1432	1499	1202	2080	1737	6333	4408	2535	1545	2218	1408	1217	837
FBgn0010382	477	447	543	649	699	697	274	207	525	481	1303	425	378	478	491	640	3491	453	756	853	552	725	467	356	547	571	632	609	698	617	783	758	422	447	452	448
FBgn0010383	384	307	524	532	805	618	668	427	579	516	784	421	456	420	129	143	661	523	908	690	356	306	377	418	414	527	321	415	333	357	376	550	460	566	635	656
FBgn0010385	136	30	56	32	370	194	148	75	127	43	453	74	107	54	129	63	153	75	142	109	230	70	85	45	205	52	115	37	220	54	489	99	57	29	48	22
FBgn0010387	17049	16581	11998	17087	15512	13770	16667	16849	21569	15330	14237	14636	7578	10697	8719	10947	8603	6132	18400	15128	10179	11914	5253	8079	10401	13330	12699	12343	11221	10159	11657	14030	14828	15403	19015	14438
FBgn0010388	1571	52	136	46	626	147	256	79	2760	367	177	52	282	86	306	50	385	773	3669	186	304	45	28	9	1206	142	131	18	213	149	2719	356	133	45	136	49
FBgn0010389	704	687	667	770	774	691	584	478	681	679	632	687	664	609	584	678	602	570	717	620	657	649	464	362	323	378	498	528	1331	1161	733	859	565	680	497	603
FBgn0010391	2549	2252	2426	2744	2906	2408	2221	1830	2964	2864	2836	2591	1913	2084	1970	2301	2656	1715	3423	2921	2141	2468	1748	1547	1980	2167	2095	2089	2283	2054	2638	2951	2429	2453	2309	2031
FBgn0010395	691	582	969	906	1757	1875	749	555	899	665	876	816	1012	629	561	581	891	641	689	615	951	798	857	650	727	630	635	554	776	577	984	1058	564	543	536	425
FBgn0010397	2020	1924	1907	2448	2170	2038	2113	1793	1888	1607	1790	1646	1594	1909	1553	1978	1797	1406	1862	1789	1689	1868	1207	1033	1529	1816	1768	1620	2048	1722	2062	2487	1845	1955	1756	1686
FBgn0010398	266	224	277	376	259	252	246	192	316	222	336	236	173	166	212	294	422	201	295	295	232	253	219	186	235	288	203	205	294	242	286	293	267	268	201	175
FBgn0010399	328	372	366	442	423	400	373	346	1211	953	266	370	308	346	373	461	342	276	375	387	409	420	495	471	316	428	314	299	371	333	351	425	386	427	278	311
FBgn0010401	954	852	1051	1285	1012	798	1410	933	1047	1130	864	1028	736	672	436	650	660	603	1114	1042	635	806	589	591	894	978	821	875	801	781	656	770	808	984	738	702
FBgn0010403	772	792	1060	1365	1320	1206	1140	816	1140	1237	897	1117	875	1001	910	1475	681	626	1149	1265	592	798	709	676	756	890	747	789	927	970	688	850	936	1100	1594	1479
FBgn0010406	1556	1392	1678	1722	2241	1956	2051	1508	1966	1692	1949	1629	1614	1343	1516	1766	1871	1355	1590	1437	1404	1468	1166	893	1275	1565	1242	1267	1632	1491	1666	1948	1642	1652	1302	1223
FBgn0010407	102	109	74	98	100	69	86	87	100	81	97	96	56	66	72	88	68	70	68	68	73	78	57	52	43	61	56	53	78	69	58	101	82	66	62	72
FBgn0010408	7789	6001	10803	11375	12230	10168	12603	10089	10417	8692	14989	10702	6930	7420	7525	8889	11669	7777	9946	8643	8764	9416	8126	7325	7352	7785	6643	6352	9357	8396	8961	10409	9456	9428	10538	8468
FBgn0010409	15739	12291	17117	18086	20573	16813	21075	15014	19932	15677	21603	16560	12251	12797	12571	14577	18336	11561	18171	14398	14868	15301	13194	11391	10598	11013	12072	11817	14309	13269	14365	16896	15392	15747	15955	14410
FBgn0010411	24398	19461	30114	30934	33889	27152	41226	30348	30201	25398	35613	25285	20551	20631	17417	20266	26925	16300	31581	26968	19669	21357	18775	16380	19265	21051	18862	17619	21224	18906	22389	25899	22845	22925	22777	19642
FBgn0010412	9488	7561	10628	11650	12779	10659	12146	9502	11849	9187	13773	10082	6955	7031	6671	7938	10790	6301	10287	8086	9248	9403	7427	6125	7915	8211	7470	7536	9954	9048	6807	8783	8033	8320	8957	8041
FBgn0010414	291	280	300	351	327	298	229	184	362	384	250	311	195	233	219	289	255	175	307	321	205	220	180	138	257	310	202	173	197	217	199	241	238	276	229	215
FBgn0010415	6240	6195	6408	7791	8397	7706	5812	5345	7271	6109	6311	6743	7673	6746	7062	8306	6896	5970	6813	5581	6150	6112	4323	3417	4572	5348	4915	4979	5655	5548	5362	6603	6406	6209	6081	5984
FBgn0010416	828	836	825	900	960	918	954	845	1074	969	1154	911	699	787	673	757	1164	597	879	801	831	914	457	497	654	780	712	683	812	766	903	1086	807	828	640	632
FBgn0010417	641	635	932	987	996	907	1145	812	1003	830	1087	889	752	646	717	839	1238	563	985	947	776	936	866	598	744	762	759	691	897	823	835	1058	942	963	949	799
FBgn0010421	436	441	491	621	515	415	423	404	537	460	534	483	329	385	406	530	702	330	465	414	360	386	270	280	369	430	395	413	511	526	488	544	461	486	336	336
FBgn0010422	1040	1110	1164	1366	1253	1106	1174	1007	1405	1269	1465	1259	828	971	1194	1471	1416	857	1286	1270	1041	1183	807	730	875	1005	997	1030	1218	1153	1253	1380	1042	1113	942	862
FBgn0010423	306	379	439	689	548	515	341	577	528	477	480	455	323	427	395	390	377	358	511	661	431	525	165	330	254	284	361	416	540	612	483	740	406	462	381	328
FBgn0010424	995	1120	843	1064	1043	1036	971	861	868	790	1100	1003	558	589	825	1024	861	631	734	823	958	1018	460	448	444	542	617	700	982	1025	723	1020	741	778	759	781
FBgn0010425	959	1737	422	1365	1444	614	677	807	3078	4889	1971	3856	278	827	2115	2823	2939	2256	4335	3686	552	923	249	409	975	1050	1116	1045	5783	2988	1265	843	6836	6340	2591	2127
FBgn0010431	93	112	114	148	16	23	84	76	61	47	1609	137	46	35	126	193	3545	213	117	149	44	54	32	19	94	113	37	38	39	31	77	86	34	57	97	122
FBgn0010433	0	1	1	1	1	1	0	2	1	1	1	2	0	3	0	0	0	1	0	0	2	0	2	1	3	0	0	0	0	2	0	2	1	0	1	0
FBgn0010434	8167	7336	7161	8901	10265	9929	7472	6580	10550	9367	8002	8058	6039	5943	6503	8304	6921	5002	7743	7225	9790	10289	4560	4264	5905	7097	6175	6279	7267	7118	7814	10167	6517	7161	5941	6369
FBgn0010435	19682	18682	15963	21134	24861	22903	18718	17838	22880	20706	17805	20493	16143	19266	19041	23296	12598	11641	18715	19104	16954	20179	10577	11640	12838	17822	16768	16453	18278	18226	17918	22032	18604	20954	17085	17446
FBgn0010438	44	66	47	87	57	53	55	56	92	63	124	80	43	67	61	80	125	63	41	58	57	71	36	40	49	58	47	50	60	61	35	60	67	63	41	40
FBgn0010441	953	637	744	880	885	680	880	629	793	609	832	660	415	437	802	899	949	512	830	720	760	701	629	376	629	616	799	538	666	551	788	864	623	581	715	614
FBgn0010452	306	335	324	408	408	328	252	229	393	337	289	295	295	363	268	331	276	198	276	243	275	304	332	294	238	257	272	319	294	228	292	351	349	382	185	193
FBgn0010453	165	145	134	170	168	141	119	123	144	126	117	135	94	127	136	182	127	112	142	166	133	153	77	92	92	103	109	115	157	142	139	177	142	142	115	130
FBgn0010470	6615	6424	3806	6044	6433	5000	3639	4067	11360	10542	5738	7443	3658	5484	4632	5725	5402	4714	5331	4344	3472	4276	1975	2485	3554	5064	5705	5962	4117	4016	6769	7029	5308	5118	5222	4717
FBgn0010473	2139	2138	2083	2618	2284	2221	1424	1729	1842	1711	1511	2413	2166	2234	2522	3518	2296	2042	2482	2466	2592	2697	1843	1596	2257	2722	1964	2305	1892	1662	2094	2675	1993	2459	1434	1823
FBgn0010482	6131	7083	4656	7303	7920	8182	3777	5974	6170	6025	4415	6039	5764	7060	6111	8307	6302	5643	6622	7946	6094	7579	2990	3833	4533	6077	4451	5494	6163	6320	8484	11480	6927	7976	4779	6028
FBgn0010488	14554	13202	16349	18572	18012	17221	14139	11285	15363	13576	16629	13709	16062	15388	13743	16811	21315	12191	17285	16369	14996	16337	11840	8944	13517	15633	13216	12687	15096	14729	15187	18204	15890	17182	11774	12872
FBgn0010497	1076	1247	1029	1304	1408	851	928	848	1896	2211	1607	1451	690	1144	1090	1244	1485	924	1904	2016	638	933	432	626	635	901	1181	1515	1453	1483	1317	2148	1623	2472	996	1256
FBgn0010501	396	295	311	380	441	418	201	162	349	301	507	309	303	322	203	259	659	360	291	270	256	286	172	203	232	246	227	221	227	205	363	413	263	270	318	294
FBgn0010504	4177	3669	5586	5849	5172	5164	6537	4819	5566	4501	3870	4189	4230	4438	4085	5036	4337	3660	5007	5254	4149	4733	4039	3014	3951	4500	4381	3759	5033	4657	4699	5363	5574	6105	3541	3356
FBgn0010516	6014	5629	6434	7628	9495	8499	6519	6337	9414	8559	7765	7623	6104	6496	5767	6680	5366	3633	7571	6595	6945	7995	4704	4938	4876	5851	5685	5808	6502	6353	5634	6821	6899	7266	7277	6366
FBgn0010520	227	186	225	317	306	269	324	250	336	285	439	269	152	165	168	194	357	194	294	286	172	177	151	142	160	208	161	160	220	164	216	224	196	230	242	201
FBgn0010531	906	855	792	1025	1198	1037	746	645	917	779	971	827	856	995	528	627	736	542	890	830	620	713	451	515	507	628	796	583	793	695	640	771	723	808	715	573
FBgn0010548	12773	12613	10808	18352	10767	9099	10256	11908	15945	15585	11596	14785	7156	10792	11285	14475	10593	8576	14922	13629	10594	13769	4924	8219	7637	11234	12950	13389	10620	11097	12085	14297	11398	12058	12175	11385
FBgn0010549	152	139	99	106	135	154	170	125	119	125	156	177	87	120	105	159	105	118	173	203	34	58	99	93	106	142	117	95	150	129	136	141	191	235	89	80
FBgn0010551	6047	5804	6322	8223	6785	6310	7358	6409	8164	7037	8178	7413	4556	5952	5740	7010	5716	3726	7165	6928	5376	6378	4031	4202	5232	6064	5555	5513	5992	5740	5814	6926	6140	6583	5574	5080
FBgn0010575	2293	2297	2404	2944	2869	2751	1696	1557	2352	2258	2755	2303	2248	2359	2606	3189	4088	1773	3179	2672	2238	2513	1614	1514	2041	2521	1977	2265	2131	2199	2082	2913	2348	2625	1761	1969
FBgn0010583	1853	1729	1923	2397	2084	2019	1602	1513	2111	1791	2088	1921	1561	1644	1872	2228	2024	1313	2127	2062	1637	2040	1397	1269	1613	2059	1685	1777	1957	1849	1999	2227	2017	2182	1627	1603
FBgn0010590	4509	4178	4357	5356	4672	4410	5393	4400	5233	4750	4455	4247	3181	3588	3296	4385	4272	3080	4956	4589	3296	4116	2788	2679	3055	3462	3482	3343	4245	4116	3892	4524	4191	4535	3545	3247
FBgn0010591	3158	2929	1867	2327	3338	2872	2629	2098	3509	2926	3195	3203	1555	1794	2005	2266	2185	1440	3080	2697	1940	2478	1551	1581	1457	1620	1830	2028	2245	2063	2589	2962	2786	2950	3124	2696
FBgn0010602	1693	1671	1768	2280	1787	1594	1799	1617	2013	1705	2242	1854	1111	1368	1394	1754	2357	1335	1973	1793	1583	1605	1062	1063	1351	1589	1432	1473	1735	1585	1677	2034	1704	1768	1675	1521
FBgn0010607	237	303	311	385	363	308	379	278	382	377	482	360	239	257	253	323	575	255	318	278	219	309	234	205	222	291	262	288	297	274	294	349	280	323	208	210
FBgn0010611	5155	4914	2781	5058	4502	3601	2967	3431	6782	6038	6162	6443	2804	3990	2960	3344	3260	2230	4714	3572	3476	4202	1652	2542	2131	2660	3861	4563	4133	3663	3887	4484	8279	8445	3246	3186
FBgn0010612	6535	7632	7661	10597	9322	9381	10392	11598	9181	8251	7251	8337	5525	6815	6215	8866	4817	3677	10613	11596	8121	10250	5083	6391	5816	8048	5810	6560	5883	5854	7080	9602	8327	10544	8709	7699
FBgn0010620	1952	1782	2605	3205	3267	3081	2335	1977	3736	3163	3085	3066	2170	2255	2100	2693	2335	1928	2181	2118	1942	2312	1699	1616	1835	2310	2129	2156	2652	2501	2631	3109	2074	2283	1903	1901
FBgn0010621	2200	2019	2196	3024	2815	2261	1793	1585	2771	2583	3992	2192	1793	2252	2065	2372	4637	1735	2686	2428	2226	2579	1378	1516	1882	1981	1947	1959	2562	2501	2518	2703	2491	2572	2319	2036
FBgn0010622	472	466	448	537	716	609	496	442	435	358	680	612	328	401	374	458	496	327	649	539	318	332	247	231	260	339	456	429	525	458	487	617	552	571	348	368
FBgn0010638	3837	3620	2954	4219	4196	3370	3038	2796	4702	4681	4164	4412	2311	3503	3274	4018	3338	3145	4919	4372	2667	3517	1766	2167	2238	2827	3116	3238	3447	3180	3386	3920	3486	3855	3128	2913
FBgn0010651	3319	3040	2646	3933	4858	4384	2506	2212	4354	3876	2844	3517	2730	2613	2253	2558	2428	1628	4263	3729	2359	2685	1431	2064	2214	3298	2817	2329	2647	3286	3157	3799	4280	5224	4084	3716
FBgn0010660	1139	1151	1415	1663	1472	1401	1112	941	1616	1437	1775	1184	1185	1193	1474	1890	2549	1201	1906	1715	1475	1581	983	802	1323	1526	1096	1179	1380	1435	1539	1717	1414	1627	1118	1311
FBgn0010741	1032	927	1019	1180	1252	1032	1438	1026	1347	1177	1664	1063	877	840	742	833	1518	909	1138	955	760	886	725	601	735	791	734	759	875	808	945	1018	924	957	828	761
FBgn0010747	3799	3352	3954	4797	4510	4008	3667	3198	4968	4527	3703	3971	2986	3444	3088	3829	3436	2491	4700	4493	3072	3689	2475	2434	3092	3654	3430	3106	3717	3682	3916	4380	4100	4564	3309	3411
FBgn0010750	791	699	871	1044	973	911	1274	1063	1101	1082	1175	888	723	760	713	843	1404	706	1050	998	787	816	663	579	730	800	801	744	898	918	905	1060	1025	1034	798	712
FBgn0010762	1305	1298	1505	1990	1475	1339	1039	978	1661	1495	1836	1515	1300	1473	1226	1585	2163	1180	1710	1775	1255	1380	963	863	1320	1380	1238	1363	1182	1207	1518	1817	1226	1430	1035	1153
FBgn0010768	161	143	171	186	217	205	130	120	157	139	177	174	177	205	121	155	371	101	154	146	144	153	97	89	97	116	141	122	129	133	139	203	142	173	231	209
FBgn0010770	193	222	239	351	246	223	346	214	362	306	518	258	198	231	210	250	559	248	296	245	274	257	184	154	179	235	225	238	216	201	231	286	194	231	228	163
FBgn0010772	2954	2703	3075	3846	3422	3125	3298	3047	3499	3162	3350	4098	2884	3073	2788	3506	3175	2403	3742	3427	3563	3440	2377	2243	2703	3160	2703	2815	2905	2716	3104	3813	3067	3149	2071	2177
FBgn0010774	2151	2096	2534	2977	2732	2470	2693	2268	3316	2875	3360	2713	2070	2189	2162	2583	3727	1938	2780	2356	2090	2270	1652	1631	2107	2340	1861	1949	2162	2155	2168	2548	2106	2209	2057	2085
FBgn0010786	2629	2632	4380	5206	2938	2649	3933	3886	4319	4183	4199	3973	2006	2523	2395	3031	4012	2587	4153	3748	3294	3900	1810	2155	3352	3970	2782	2366	3489	3180	5219	5897	3302	3721	3188	2740
FBgn0010803	1603	1635	1541	2077	1717	1790	1695	1472	2188	1943	1640	1784	1201	1457	1303	1757	1759	1389	1943	1984	1329	1729	1125	1165	1430	1671	1280	1260	1666	1729	1744	1943	1884	2103	1402	1270
FBgn0010808	2825	2908	2804	3261	4098	3843	2739	2445	3242	2891	2555	2468	1998	2067	1739	2271	2013	1320	2858	2914	2855	3007	1851	1866	1880	2216	1819	1757	2385	2230	2296	2823	2464	2675	2741	2377
FBgn0010812	1884	1287	1301	1575	1919	1603	867	854	1513	1316	1450	1321	1138	1104	996	1168	1345	863	1669	1439	1357	1384	809	837	893	1142	994	948	1296	1209	1423	1527	1082	1109	1056	904
FBgn0010825	3152	3093	2660	3512	3386	3199	2186	2041	3576	3264	3687	3276	2873	3089	2768	3608	4699	2414	3796	3392	3319	3569	2210	2123	2876	3415	2709	2741	2600	2551	3123	3852	3221	3446	2457	2561
FBgn0010830	446	348	502	591	589	577	501	385	541	472	684	549	430	447	442	507	829	358	611	515	430	437	367	312	419	473	413	432	429	377	547	594	517	567	459	483
FBgn0010877	1673	1628	1835	2088	2138	2074	1922	1447	2032	1820	1805	1562	1705	1492	1578	1775	2868	1625	1970	1838	1585	1503	1473	1131	1474	1740	1685	1522	1645	1657	2007	2389	1673	1792	1678	1717
FBgn0010894	700	673	755	875	866	830	727	654	853	749	796	791	707	739	722	794	700	619	680	661	609	654	471	472	606	700	622	638	693	645	736	907	766	849	456	445
FBgn0010905	2485	2327	2147	2958	2792	2819	1479	1531	2373	2272	2398	2195	2182	2525	2314	3046	3837	1893	2870	2938	2459	2813	1557	1625	2178	2668	1815	1774	2502	2455	2709	3322	2368	2571	2029	2343
FBgn0010909	3970	3341	3690	4114	5134	4481	3061	2858	4275	3627	4309	4078	3309	3093	3279	3788	5071	3266	4213	3783	4907	4990	2616	2211	3237	3540	3095	2979	3852	3734	3835	4731	3424	3527	2983	3094
FBgn0010926	429	392	431	467	947	813	423	301	513	459	830	470	406	422	316	357	847	338	430	372	345	402	223	250	304	324	346	346	396	335	374	421	352	367	320	375
FBgn0011016	2832	2819	2354	3257	3284	2882	2509	2446	3609	3367	3178	3101	1867	2499	2454	2820	2585	2369	3736	3439	2270	2793	1482	1840	1882	2466	2581	2705	2756	2841	3001	3398	2896	3340	2352	2314
FBgn0011020	177	162	180	208	204	186	200	144	245	201	353	154	148	179	134	147	738	167	214	228	155	203	179	134	162	199	181	187	176	167	203	243	174	199	130	143
FBgn0011202	1958	1737	1718	2161	2263	2114	1655	1432	2424	2029	2020	1917	1440	1513	1711	2063	2162	1400	1848	1639	1577	1636	1294	1069	1636	2065	1372	1360	1702	1628	1680	1992	1756	1791	1607	1634
FBgn0011204	2481	2473	2943	4023	5032	4414	2847	3001	3592	3438	4560	4217	2430	2942	3131	3869	4073	2376	4262	3632	2979	3173	1304	1654	2230	2724	3020	3236	2936	2631	2656	3443	2960	3406	3603	4035
FBgn0011205	2610	2282	1774	2792	2598	2188	2167	1950	2923	2968	2685	2823	1993	2145	2166	2105	1978	1780	2659	2148	1996	2397	1178	1316	1623	2119	1915	2019	2195	2444	2610	3165	2785	2918	2481	2306
FBgn0011206	15377	15435	18476	22638	18983	19628	18775	15018	19703	16556	12356	14443	15821	18221	19351	25241	14657	15251	19076	21355	14027	17505	12676	11205	15728	18544	15159	14501	18279	17973	17673	19801	16948	19130	11805	13442
FBgn0011207	1286	1415	1618	2009	1600	1448	1512	1278	1780	1577	1547	1467	1179	1324	1368	1723	1487	1217	1928	1781	1256	1450	950	876	1265	1410	1384	1418	1554	1400	1574	1783	1296	1492	1253	1302
FBgn0011211	38511	45075	39952	51470	62130	61558	39432	49794	49791	47631	47327	47823	30982	34360	38015	51910	30537	20994	47893	55347	43735	49518	24434	28654	28552	37295	34278	37155	39356	39447	38412	52868	39998	49047	42129	42270
FBgn0011217	15470	15492	17652	21696	19784	18829	19323	15957	21022	18631	17928	17414	16319	18272	16027	19780	18420	15055	18598	18328	13844	16916	9923	9857	13299	15845	15586	15492	16762	15829	15737	18892	15047	16847	12348	12875
FBgn0011224	4804	5213	5906	7859	5461	5495	4704	4284	6088	5632	5245	5793	4955	5436	5622	7736	5569	4328	6086	6173	4789	5733	3780	3517	5051	6074	4788	5003	5748	6007	5915	6915	4897	5560	3978	4397
FBgn0011225	14898	13258	17504	20541	17518	16945	16199	14170	20239	17254	13830	14458	14093	15297	14763	18185	14704	12161	17002	16617	15252	17328	9373	9234	13233	16331	14427	12995	15711	15654	16189	18670	16829	17382	11946	12422
FBgn0011227	3506	3832	4255	5160	5253	4907	5041	4756	4949	4226	3593	3631	2904	2917	2902	3665	2238	1974	3765	4002	3102	3641	2393	2486	2526	3327	2856	3122	3167	3008	3076	3789	3231	4063	3427	3184
FBgn0011230	14009	12622	12707	14752	16751	16402	8990	8020	14744	14424	14636	12102	14586	14976	13835	17794	15711	10524	16203	16168	14045	16281	9871	8658	13244	15843	11508	10516	11659	11545	13301	14880	15660	16370	11105	12287
FBgn0011232	885	984	805	1044	1196	1072	709	633	1044	978	1030	829	896	1018	777	892	1361	579	987	893	850	983	628	628	712	917	651	692	882	819	1034	1111	899	877	968	959
FBgn0011236	934	862	872	1167	1042	1079	772	705	916	809	947	826	680	840	787	986	1293	743	971	918	724	866	535	584	665	869	709	744	1084	1022	878	1082	872	961	657	660
FBgn0011239	894	879	1642	1866	1415	1550	1826	1408	2008	1606	867	980	1140	1385	1347	1763	1182	1391	1427	1674	1071	1393	1114	933	1315	1538	1327	1147	1413	1377	1235	1390	1613	1740	948	955
FBgn0011241	645	634	932	1142	792	688	927	733	882	737	710	685	532	572	482	586	579	494	823	839	532	679	462	327	1112	1206	646	647	1332	1176	717	877	1448	1618	583	510
FBgn0011244	13399	12228	16671	19959	15424	15761	20417	15731	18943	15240	11435	13443	12222	14385	13061	17649	12385	11807	16201	17901	12324	16353	12147	10557	13406	16592	15154	13207	16530	15771	16597	18739	17421	20097	11077	11025
FBgn0011259	791	832	844	1070	870	826	417	437	618	570	632	823	943	970	855	1082	1002	903	851	830	1167	1226	523	478	667	817	616	723	808	807	830	959	776	935	507	576
FBgn0011260	792	678	715	937	1300	1166	393	368	484	411	1346	755	365	396	768	905	1825	720	705	717	1091	1050	206	311	510	657	573	567	781	796	834	942	791	991	695	688
FBgn0011270	5095	4461	6017	7385	6169	6200	9404	6867	7198	5867	4587	5387	4773	5691	4371	5836	4568	4262	5979	6689	4925	6183	5170	4292	4930	5839	5729	4596	5912	5669	6194	7329	8141	8948	6062	5145
FBgn0011272	20065	15967	20554	22228	24189	20020	23123	17544	24537	20214	27139	20032	13844	14104	14940	16608	20957	12284	20185	17012	18784	19274	16584	13712	15638	16069	14804	14088	16373	14497	16310	19314	19009	19207	18568	15834
FBgn0011273+FBgn0039374	4081	3944	5192	6163	5372	5564	7410	5316	5724	4811	3583	3997	4403	5142	3940	5019	4571	4760	4667	5492	4108	5374	3395	3070	3870	4789	5030	4533	4722	4645	4888	5639	5149	5925	3441	3524
FBgn0011274	3260	2925	2899	3674	4022	3101	3137	2752	4276	3186	2808	3117	2954	2667	3159	3669	3010	2386	3327	2529	3000	2946	2185	1875	1910	2534	2438	2722	2591	2336	3427	3819	3284	3415	2660	2752
FBgn0011276	5	3	8	7	10	4	11	10	13	6	10	14	6	6	7	6	8	1	10	10	5	10	4	5	6	9	5	4	7	7	12	8	8	8	5	6
FBgn0011277	8	3	6	15	4	3	6	7	5	4	7	10	5	6	9	8	12	5	15	5	4	9	5	3	4	3	9	3	6	4	3	13	6	2	5	8
FBgn0011278	32	32	54	68	19	40	51	42	47	57	27	33	18	27	21	45	33	37	153	168	28	54	19	20	38	50	27	36	39	59	62	83	48	54	27	35
FBgn0011279	232	283	272	393	510	469	171	206	257	299	182	264	122	147	177	255	130	104	304	353	86	153	124	117	210	181	118	185	146	139	101	134	228	263	305	294
FBgn0011280	11776	7847	10704	10657	12942	9063	10684	8419	10736	8808	11446	10374	6907	6735	6286	7386	5320	3444	10777	8247	9464	9619	4938	4900	7296	8516	9824	9091	7136	6153	7849	7758	8336	8159	9421	8276
FBgn0011281	1899	1806	1776	2130	2132	1743	1881	1503	1459	1446	686	673	1360	1481	1418	1997	940	796	2171	2214	959	1479	1137	1031	1233	1427	1348	1449	1797	1756	1161	1308	1448	1585	1591	1405
FBgn0011282	6	9	3	4	10	5	5	6	4	7	5	5	2	2	4	5	4	4	14	10	0	0	2	6	9	9	7	4	5	3	1	2	5	5	9	3
FBgn0011283	775	528	672	778	684	519	540	412	562	539	469	489	492	433	400	435	429	296	747	537	408	516	451	457	424	441	137	91	616	505	322	298	610	552	634	502
FBgn0011284	24745	21132	27308	29578	37253	30899	29265	23171	31726	25367	36747	26923	17991	18179	17628	20903	26854	17369	25741	21568	22722	23119	20997	18985	18751	20464	18364	18819	23623	21695	21008	25578	23279	23979	26795	23201
FBgn0011286	7002	7036	5394	7455	7603	8528	3991	5147	6537	6698	4582	5570	6739	7334	5412	7974	6506	5126	7045	8388	6475	8002	4253	4296	5201	6771	4734	5401	5900	5671	7907	10572	5579	6848	4761	5752
FBgn0011288	1577	1734	1707	2088	2259	2221	1729	1600	1876	1685	1379	1897	1908	1882	2210	2418	2139	2319	1866	1854	1599	1726	1100	1124	1555	1721	1423	1672	1595	1494	1753	2186	1652	1763	929	1013
FBgn0011289	2451	2245	2740	3324	3373	2919	3167	2692	2880	2522	3189	2719	2364	2334	2132	2737	3050	1870	2971	2576	2567	2691	1971	1520	2086	2463	2245	2135	2502	2348	2504	2956	2377	2390	2250	2142
FBgn0011290	619	558	708	834	834	726	910	750	980	883	953	808	619	620	559	682	843	488	778	738	623	748	449	427	520	640	595	577	647	581	635	783	700	726	535	532
FBgn0011291	349	334	361	471	426	320	391	341	442	347	387	299	254	264	188	252	394	229	401	369	274	317	212	253	204	254	289	243	320	277	358	457	332	348	259	195
FBgn0011293	911	630	1136	1260	999	688	1442	891	1120	1081	901	934	888	790	647	824	632	541	967	802	770	970	637	573	833	825	807	754	964	913	615	646	941	1093	774	737
FBgn0011294	260	269	325	408	388	270	468	289	345	308	270	314	433	404	228	297	211	168	366	279	187	173	182	132	202	243	184	269	358	303	349	339	237	280	189	174
FBgn0011296	4122	3376	4628	4358	3604	3396	7160	5125	4924	4168	4872	4596	3658	3516	4090	4473	4070	2996	3972	3608	3027	3102	2930	1505	2161	2210	2855	2597	4943	3891	2158	2589	3880	3638	3395	2819
FBgn0011297	473	427	566	687	542	450	380	366	609	549	602	511	435	442	385	461	631	298	618	440	486	504	401	373	505	649	395	347	720	684	560	583	365	444	311	253
FBgn0011300	1754	1515	1817	2106	2118	1883	1526	1363	2314	1965	2131	2080	1938	1753	1976	2186	2148	1688	1965	1511	2071	2139	1378	1187	1597	1854	1411	1492	1644	1473	1860	2114	1600	1754	1243	1328
FBgn0011305	920	892	972	1197	1068	977	1037	938	1131	977	996	1039	1006	1038	1025	1282	1138	798	956	885	811	812	658	602	818	907	796	828	939	885	786	970	900	999	781	718
FBgn0011327	3028	3139	4257	5342	3695	3607	5264	4319	5079	4380	3062	3418	3236	4143	3755	4809	3694	2873	4597	4957	3010	3931	2839	2598	3190	4113	3883	3709	4423	4361	4480	4913	4096	4531	3025	2880
FBgn0011335	306	312	353	419	421	334	510	414	444	375	401	307	297	334	336	419	615	273	416	417	303	371	242	278	262	335	312	329	252	239	451	519	301	357	354	389
FBgn0011336	5843	5567	4669	6984	6790	5664	3382	3648	6584	6409	5156	5945	3941	5655	5113	6434	4595	3966	7826	7141	4842	6105	2846	3782	3899	5279	5789	5795	5767	5469	5846	6555	6261	6487	5554	5198
FBgn0011361	4600	5073	5100	6455	6509	6347	6917	6987	6764	6197	6116	5886	3813	4273	4428	5816	4056	2836	6234	6761	4765	5697	3535	3973	3564	4392	4535	4697	4852	4585	4409	5486	4970	6012	5248	4839
FBgn0011455	6039	6349	7114	8217	9036	8578	7666	6774	7478	6925	7643	7187	4756	4675	5330	6618	4089	3248	6742	7050	6505	7549	4766	4882	4526	5714	5119	5555	5252	5078	5758	7280	6659	8425	6393	5927
FBgn0011474	727	666	688	834	788	739	874	689	756	665	1099	620	611	684	566	764	2090	753	901	869	712	777	559	407	549	734	667	608	734	647	991	1093	807	829	646	625
FBgn0011476	357	364	423	505	573	493	511	443	514	469	511	420	352	390	278	356	363	281	424	456	337	427	256	302	262	311	342	333	419	429	394	483	380	448	320	352
FBgn0011481	1713	1709	1700	2045	2247	2076	1227	1280	1754	1758	2246	1962	1997	1996	2066	2399	3576	1919	2128	1858	1866	1900	1017	1042	1590	1904	1520	1581	1647	1614	2015	2510	1702	1789	1464	1562
FBgn0011509	811	786	733	880	1029	830	813	647	1102	1000	953	880	681	798	748	825	942	670	1063	947	614	787	494	523	603	653	751	777	719	700	907	984	963	981	791	765
FBgn0011554	454	405	214	324	438	295	222	230	349	297	359	375	301	366	195	205	357	250	620	450	168	256	158	216	192	239	316	321	248	223	359	360	281	311	367	244
FBgn0011555	1680	2600	1415	2672	1630	944	833	1220	2987	5762	2772	3584	935	1845	1756	2598	1458	1776	3866	3343	1296	2214	299	854	859	1276	2427	2147	1993	2145	2001	2008	2230	3040	1161	1126
FBgn0011556	356	458	514	792	775	537	264	322	378	545	436	590	291	542	316	469	437	432	886	903	339	533	209	374	284	495	608	735	392	520	860	1005	645	704	311	351
FBgn0011559	37906	36421	20419	48638	62798	64810	13983	21771	87839	87551	39248	66659	13374	39922	13230	22051	20573	29386	61666	63910	19395	34708	16161	19761	36119	38740	35773	38413	33641	32248	54828	48372	22747	27852	36223	43772
FBgn0011566	274	285	369	446	464	361	480	388	384	392	609	408	290	252	260	328	548	235	467	395	356	388	334	243	270	300	286	311	304	257	343	436	350	336	294	280
FBgn0011569	273	301	366	413	529	525	271	307	304	291	255	306	355	409	314	427	395	478	464	464	366	434	284	291	573	711	419	387	477	487	632	706	364	438	397	410
FBgn0011570	1096	977	1127	1351	1469	1265	1087	963	1387	1201	1439	1174	1043	1129	1017	1227	1580	963	1293	1167	1139	1228	713	716	861	1153	981	1003	1233	1117	1326	1438	1050	1090	1040	911
FBgn0011571	1117	1068	1071	1448	1286	1172	1162	1025	1535	1460	1477	1417	972	948	1005	1212	1487	905	1298	1166	1134	1197	675	669	861	1084	918	1020	1013	1002	1127	1316	1067	1137	884	989
FBgn0011573	2384	2398	2737	3326	2891	2670	2547	2046	2559	2201	2448	2470	1910	2354	2212	2960	2632	1845	3025	2914	2168	2666	1710	1672	2032	2506	2340	2330	2777	2803	2566	3038	2717	2896	2196	2139
FBgn0011576	0	2	0	0	0	2	2	1	1	2	1	0	0	2	0	3	0	1	2	0	1	0	0	0	0	0	0	1	1	0	1	1	0	2	1	1
FBgn0011581	939	824	982	1192	1164	1078	928	836	1236	1026	825	988	746	879	847	836	714	663	967	894	983	1090	528	507	773	846	764	793	863	785	707	867	906	938	574	510
FBgn0011582	308	310	251	299	351	350	158	195	250	257	268	363	373	343	461	584	213	277	398	385	321	368	146	131	317	394	264	274	260	250	355	411	253	349	194	274
FBgn0011584	6583	6324	6185	7809	9785	8241	6393	5343	9887	9388	5960	6920	5211	6251	5784	6999	6025	5476	8453	7639	4546	5766	4315	3944	4544	5467	5444	5620	6272	5575	7420	7939	6930	7378	5674	5892
FBgn0011586	1252	1194	1418	1693	1741	1457	1480	1227	1737	1510	1761	1464	1136	1283	1296	1511	1970	1108	1634	1483	1162	1295	809	843	1009	1183	1104	1202	1403	1300	1322	1503	1330	1431	1009	934
FBgn0011589	262	265	220	310	315	305	192	186	278	261	188	286	278	319	295	321	273	254	316	303	346	360	300	280	180	241	180	173	209	200	222	276	258	312	192	206
FBgn0011591	488	437	402	541	714	684	490	473	1046	978	567	651	389	381	429	451	487	401	565	486	456	513	402	378	277	409	330	401	437	452	347	526	468	521	322	351
FBgn0011592	897	842	943	1148	1283	1202	1164	1008	1227	1089	860	865	810	941	970	1224	1192	964	1358	1345	930	1062	684	693	810	1042	955	1017	976	946	995	1204	940	1038	957	974
FBgn0011596	2266	2381	3124	3707	2861	2884	2648	2260	2594	2149	1951	2132	2294	2670	2968	4083	2095	2389	3014	3394	1960	2560	1937	1700	2502	3229	2491	2276	3179	3205	3197	3201	3136	3498	1953	2300
FBgn0011603	2122	2071	2676	2784	3052	2696	2280	1887	2731	2544	2773	2988	2014	1954	1662	2012	2087	1512	2409	2208	2354	2594	1890	1721	1994	2552	2185	2407	2596	2473	2148	2709	2165	2335	2061	2052
FBgn0011604	2497	2478	3150	3711	2841	2837	2557	2248	2933	2522	2665	2192	2012	2131	2343	3159	3619	2381	3031	3024	2454	3024	1875	1662	2436	3064	2142	2231	2715	2760	3253	3681	3229	3456	2160	2458
FBgn0011606	3338	3404	4463	5451	4290	4421	4345	3540	4816	3941	3510	3458	3504	3953	3828	5008	4876	3444	4449	4673	3568	4576	3040	2770	3899	4776	4197	3742	4429	4295	4158	4529	4580	5322	2906	3071
FBgn0011638	1451	1451	1573	1973	1819	1618	1774	1400	2088	1849	2890	1882	1217	1375	1170	1274	2827	1293	1868	1527	1290	1427	978	1026	1201	1404	1343	1333	1454	1421	1544	1718	1474	1662	1433	1371
FBgn0011640	1747	1703	1956	2505	2296	1853	2400	1783	2309	2031	2556	1995	1638	1681	1676	2010	2652	1508	2034	1867	2020	2110	1438	1257	1664	1789	1545	1556	2078	1803	2021	2475	2021	2005	1691	1634
FBgn0011642	2502	2229	2038	2709	2762	2462	2281	2050	2768	2385	2329	2451	2223	2466	2500	2621	2343	2218	2622	2304	1904	2009	1289	1465	1656	1943	1766	1788	2075	1936	2034	2398	2383	2524	1730	1720
FBgn0011648	1710	1505	1653	1941	1819	1645	1674	1362	1776	1442	1858	1460	1788	1636	1363	1571	2527	1275	1930	1626	1672	1670	1197	1069	1383	1608	1329	1282	1454	1464	1391	1675	1485	1427	1369	1206
FBgn0011653	103	93	12	13	110	85	0	2	113	77	2	3	111	102	1	2	82	64	15	13	14	13	22	10	113	106	11	6	205	209	191	202	213	241	1	2
FBgn0011655	881	872	911	1174	1072	906	952	835	1103	976	1038	1058	815	905	738	922	1265	633	1077	960	1047	1114	649	587	785	989	875	841	853	848	943	1149	955	1007	812	750
FBgn0011656	2821	2556	2328	2726	3167	2848	1916	1972	2615	2521	2332	2721	2438	2523	2310	2927	2764	2180	3257	2875	2987	2950	1618	1565	1961	2550	2094	2238	2372	2285	2689	3268	2546	2815	2001	2205
FBgn0011659	178	180	198	236	172	184	202	144	143	110	289	123	115	121	124	133	416	173	225	205	135	122	168	144	175	228	146	150	148	131	269	260	208	179	115	126
FBgn0011660	459	543	679	868	596	561	629	562	600	533	681	466	503	536	552	752	1020	470	711	705	607	754	491	486	511	579	515	568	656	672	860	861	692	813	486	522
FBgn0011661	9032	8108	8816	10635	10749	9830	7196	6567	10257	9136	10320	9216	8678	9268	8218	9797	10784	7274	10464	9523	8552	9726	5456	5419	6944	7722	7821	8180	9029	8604	9328	10800	8076	8766	7356	7324
FBgn0011666	1314	1367	1382	1710	1468	1482	839	744	1155	1084	1401	1479	1522	1550	1611	1860	2198	1383	1423	1414	1476	1586	973	856	1163	1334	1073	1215	1146	1137	1231	1561	1299	1441	718	892
FBgn0011668	30793	32013	16779	30605	33442	30164	22978	23854	56650	49916	33017	43907	14350	27394	16575	21415	27191	27861	40416	44123	16259	28157	11803	14096	22058	25179	26458	27162	30913	27343	39643	38334	21528	25372	28116	27638
FBgn0011669	37710	41345	17207	37899	49007	41188	22201	28805	94402	79319	39393	55076	12396	26862	12505	18200	24818	26176	41175	43624	13173	27389	15329	16091	28320	29976	29372	29663	26458	26621	43935	41994	23248	29838	33128	37610
FBgn0011670	7098	7137	2023	4948	5895	5105	4757	4814	13447	12937	4991	6943	3656	7292	2563	3300	3421	4583	7637	8123	2230	4269	2472	3391	3922	4141	5047	5468	3526	2802	11483	10545	4797	5556	8944	8308
FBgn0011672	2454	2396	4363	4855	2940	2230	2835	2245	3679	2980	3309	2842	2425	2297	2470	2659	2959	2143	3588	3075	2505	2650	1684	1503	1920	1941	2217	2290	2663	2440	2388	2771	2625	2759	2159	1981
FBgn0011674	219	187	250	376	281	249	273	257	366	312	307	303	212	224	204	254	418	385	330	273	239	264	187	203	146	221	199	205	233	245	366	492	232	272	238	188
FBgn0011676	199	217	235	310	199	165	274	251	322	296	275	383	214	257	252	309	320	260	333	346	311	289	270	223	223	240	224	206	244	186	189	280	279	275	152	227
FBgn0011692	185	210	206	265	201	167	132	100	162	147	525	136	96	127	163	254	1243	129	232	226	137	186	153	156	203	209	186	201	204	196	181	220	162	209	190	186
FBgn0011693	4051	3646	3082	4389	2308	2082	2592	3394	2540	2368	3571	2974	1765	1763	2525	2814	1650	1352	2065	1698	2700	2950	1146	1926	1422	2139	1996	2569	1858	2199	2068	2498	3363	3637	2850	2752
FBgn0011694	37786	45029	26478	52751	63288	66774	22856	28903	96570	78981	46561	65612	19506	39956	33642	43862	34570	34744	60227	71887	13188	28278	12422	19910	31234	38397	40498	48218	34614	37935	48135	50678	32819	37649	35661	43354
FBgn0011695	37635	33729	31121	55064	59123	56707	40134	44862	42118	41380	32653	40552	32646	43790	39073	51338	25667	20647	47595	44361	32765	45697	17295	21107	28184	41091	30305	32981	43728	38597	40153	45508	35009	38982	60597	55188
FBgn0011701	409	472	487	589	651	630	420	373	455	423	455	529	398	378	399	529	398	335	582	551	512	494	265	333	426	556	308	344	398	429	408	590	482	618	430	445
FBgn0011703	183	181	134	216	186	155	125	116	197	162	1717	159	108	131	158	160	3777	134	188	128	142	158	44	105	81	122	118	172	185	174	109	174	166	155	135	144
FBgn0011704	326	335	692	810	647	1053	987	750	530	446	2121	788	737	662	346	444	4654	492	603	371	576	702	443	418	462	518	411	455	451	404	375	448	489	467	516	462
FBgn0011705	539	467	447	610	647	520	587	478	815	686	1050	730	538	555	563	528	874	542	709	696	539	558	382	323	372	476	339	395	471	521	553	635	570	656	651	643
FBgn0011706	62	49	17	63	32	38	29	33	57	64	26	21	34	46	29	39	27	40	46	46	39	40	21	17	34	35	32	28	24	40	29	43	32	35	34	31
FBgn0011708	2475	2410	2557	3163	3560	3029	3156	2595	3623	3266	3166	3249	2200	2613	2152	2563	3055	2424	3694	3419	2466	2895	1871	1824	2123	2469	2626	2620	3040	2721	2844	2957	3295	3374	2569	2458
FBgn0011710	863	841	972	1318	1302	1079	1025	942	1194	1072	1404	998	792	807	870	1032	1757	908	1220	1179	951	1060	644	638	897	1173	846	867	964	864	1070	1276	1226	1257	814	758
FBgn0011715	527	518	686	740	691	644	624	547	708	604	903	570	491	468	371	502	1219	383	649	607	487	624	430	399	452	552	464	484	602	496	626	685	596	644	533	445
FBgn0011722	1877	2172	1284	2115	1710	1849	857	1228	3129	3387	1295	2160	523	1091	1074	1407	1155	1113	2144	1803	521	867	402	756	606	1289	1407	1979	1595	1737	2271	2526	1220	1632	921	1093
FBgn0011723	253	228	252	238	221	228	243	200	226	197	257	241	171	170	163	191	208	171	200	192	233	252	204	154	162	174	158	131	259	215	219	256	163	189	165	180
FBgn0011725	13694	13107	16263	19334	18293	18533	19519	15146	19126	15448	13269	14188	14473	16569	15891	21638	14642	12428	17757	19342	11838	15106	12624	10692	13212	15548	15217	13793	16473	16520	15122	17094	17011	19294	12504	13196
FBgn0011726	6115	5756	5527	7312	7645	6322	6414	5908	8121	6854	9089	6604	5055	5707	5021	5762	8565	4682	6546	5501	5117	5792	2662	3346	4075	4997	5009	4623	6492	5986	6559	7341	5112	5431	6112	4649
FBgn0011737	2126	2037	2532	2956	2472	2538	2371	1910	2663	2181	2145	2156	1868	2117	2270	2854	2334	1975	2974	3084	2074	2531	1713	1542	2229	2720	2514	2516	2594	2458	2179	2462	2585	2960	1732	1777
FBgn0011739	1791	1716	1978	2277	2165	2004	1413	1329	1956	1765	1933	1920	1799	1794	1862	2245	2347	1432	2102	1863	1822	1963	1270	1122	1549	2035	1520	1549	1743	1738	1713	2266	1849	1967	1434	1628
FBgn0011740	1492	1489	1544	1918	1843	1667	1334	1137	1841	1756	1564	1607	1192	1370	1405	1779	1810	1114	2050	1754	1488	1656	1053	1012	1326	1573	1332	1315	1644	1617	1712	1765	1494	1656	1118	1121
FBgn0011741	520	488	628	781	737	634	631	549	741	713	766	665	480	508	552	647	636	469	617	502	509	598	418	416	463	566	550	539	556	554	559	693	583	607	667	576
FBgn0011742	2529	2245	2517	3195	3102	2882	2670	2375	3251	2793	3021	2785	2259	2546	2423	3047	3396	2250	2624	2538	2578	2911	1583	1669	2122	2492	2417	2257	2767	2522	2757	3323	2432	2716	2157	2117
FBgn0011743	2135	2124	2675	3241	2559	2516	2637	2166	2756	2467	1889	2044	1729	2008	2289	3310	1761	1907	2815	3150	1878	2568	1910	1670	1915	2498	2290	2218	2791	2625	2921	3067	2734	3177	1870	1871
FBgn0011745	2055	2009	2034	2531	2820	2402	2283	2096	2776	2508	2463	2116	1728	1999	1768	2163	2257	1499	2465	2181	1889	2222	1306	1447	1656	2041	1918	1917	2314	2179	2111	2464	2134	2366	2048	1859
FBgn0011746	583	667	840	1192	1021	924	925	806	1118	957	832	838	933	1115	751	1020	624	627	859	1009	592	654	541	508	725	745	459	551	426	413	625	865	777	1075	577	592
FBgn0011747	8787	8294	7629	9485	11426	10186	7135	6859	9756	9390	8894	9536	8503	8868	9301	10628	9249	8091	9967	9097	8091	8776	4961	5410	6738	8360	7017	7683	8162	7824	9107	10494	8384	8897	6461	7171
FBgn0011754	6950	6789	6446	7765	8164	6986	7180	6471	7622	6107	6737	6474	6181	6410	5945	7124	6417	4285	6891	6475	6537	7223	3865	3815	4939	5925	5785	5365	7575	7004	6473	7573	6851	6604	5482	5274
FBgn0011758	57	42	68	93	90	86	74	65	62	60	55	76	83	77	61	100	54	44	60	54	77	87	40	50	45	54	52	56	62	60	40	62	72	83	64	62
FBgn0011760	8516	8533	7592	9813	10490	9350	7391	6691	9650	9020	9858	9558	8056	9206	9338	11135	9132	7053	7913	7218	6307	7575	4151	4827	6562	7493	7432	7729	8263	7859	7018	8719	7329	8011	6353	6595
FBgn0011761	52	52	60	55	60	53	55	63	85	78	11775	76	69	61	68	75	22134	1326	80	75	43	46	49	39	43	56	54	67	75	66	58	66	41	61	50	63
FBgn0011762	83	62	64	59	80	65	76	66	71	61	142	55	71	49	62	78	367	49	56	46	63	53	59	36	27	42	44	67	44	51	61	69	53	61	37	47
FBgn0011763	1660	1586	1691	2130	2250	2011	1660	1469	2145	1925	2605	1979	1589	1641	1496	1777	2898	1669	1940	1631	2017	2066	1122	1068	1447	1827	1399	1489	1739	1652	1694	2098	1730	1754	1367	1352
FBgn0011764	1240	1186	1266	1655	2055	1957	680	657	1042	988	1285	1327	1822	1684	1635	1867	2288	1620	1694	1475	1501	1616	874	807	1210	1481	1180	1364	1270	1195	1356	1689	1275	1392	1098	1181
FBgn0011766	2702	2420	2627	3300	3166	3067	2588	2230	3078	2823	3110	2797	2975	2945	2773	3067	3805	2331	2939	2548	2855	2899	1824	1766	2251	2268	2525	2356	2292	2127	2140	2594	2695	2657	2195	2258
FBgn0011768	6515	5958	6038	8069	4210	3723	5922	5524	7349	6438	7064	5724	3301	3863	3239	4046	4881	3477	5896	4892	7006	8673	3336	3996	3824	5034	5159	4755	3761	3748	5633	6660	6191	6174	6296	5228
FBgn0011769	296	292	257	342	319	288	411	298	340	290	346	345	167	204	200	257	258	199	319	276	221	307	217	220	204	227	268	254	284	257	274	312	240	252	267	279
FBgn0011770	5129	4210	4526	4795	5856	4872	8627	6308	5067	3085	6192	4180	5531	5075	4213	4135	3495	2133	4309	3244	5080	5172	2897	3372	5610	4706	4504	2885	8097	6014	4275	4929	4454	3478	5385	4701
FBgn0011771	788	781	809	984	1119	1023	824	693	986	905	1035	920	755	792	748	901	1176	600	1016	892	853	837	574	498	635	874	729	743	825	801	887	1024	867	917	724	726
FBgn0011774	287	243	343	367	410	340	343	236	424	341	618	329	308	259	261	347	976	260	324	280	492	544	225	185	282	291	253	263	318	303	279	305	278	278	314	236
FBgn0011785	1819	1519	1562	1850	2360	2294	1303	1203	2238	1984	2691	2181	1398	1456	1388	1753	2822	1074	1919	1802	1799	1943	991	1065	1337	1546	1539	1460	1731	1603	1602	2007	1725	1813	1465	1407
FBgn0011787	662	650	662	958	771	762	841	747	1023	874	1079	890	456	584	579	786	850	497	820	801	675	787	372	499	550	626	664	655	785	781	711	872	682	795	661	651
FBgn0011802	1520	1535	882	1121	559	519	341	306	482	437	625	544	202	224	815	1097	2005	1609	1657	1866	427	518	656	563	381	487	426	441	451	509	1567	1803	600	653	202	240
FBgn0011812	3	2	1	2	0	1	0	0	0	0	0	0	0	1	1	1	0	3	2	2	2	0	2	0	0	0	0	0	1	0	0	3	1	0	1	0
FBgn0011817	2246	2409	3414	4260	3743	3977	2903	2622	2927	2838	2524	2783	3024	3505	3118	4374	3379	2640	3890	4332	2811	3575	2218	2007	3108	3765	2730	2683	3061	3307	3485	4081	3323	3807	2229	2554
FBgn0011818	1095	1078	1208	1421	1596	1428	1377	1073	1460	1361	1427	1103	946	1008	1446	1833	1756	999	1573	1525	1056	1258	858	809	1221	1367	911	866	1465	1498	1403	1530	1109	1099	842	847
FBgn0011822	121	114	87	139	135	153	59	89	221	199	196	233	61	114	129	141	83	88	163	180	102	105	30	69	62	88	175	189	107	139	232	326	96	129	75	69
FBgn0011824	346	297	541	497	546	376	607	377	500	504	798	436	416	340	303	259	592	533	372	296	233	247	360	214	287	300	317	357	218	206	384	463	292	302	260	268
FBgn0011826	1497	1416	1413	1750	1857	1640	1117	1016	1603	1429	2052	1663	1312	1494	1435	1721	2300	1170	1888	1710	1400	1493	753	729	1162	1422	1215	1250	1436	1349	1317	1558	1327	1493	1150	1254
FBgn0011828	2351	1937	1304	1625	1830	1746	963	1181	2739	2605	1182	1374	1377	1500	1190	1495	1388	1045	1696	1696	2130	2156	640	753	928	1154	1233	1153	995	990	1475	2133	1549	1887	2418	2340
FBgn0011829	68	61	55	94	64	84	63	76	106	78	58	71	50	59	73	65	66	50	89	85	88	79	67	53	64	96	76	90	72	67	72	107	58	63	48	50
FBgn0011832	0	0	0	0	0	0	0	0	0	0	40	0	0	0	0	0	0	7	0	0	0	0	0	0	0	0	0	0	0	0	0	0	0	0	0	0
FBgn0011834	2602	1834	1121	2024	1917	1695	873	870	311	200	1183	1460	697	1137	879	943	751	706	1955	1323	110	181	474	1066	210	187	1260	1059	293	214	1366	1356	1656	1874	241	118
FBgn0011836	576	530	720	864	812	735	486	437	804	676	753	588	514	596	561	704	967	424	874	792	648	777	397	459	690	774	615	560	747	716	644	775	660	688	543	554
FBgn0011837	3328	2737	3241	3585	3743	3225	2457	1898	2833	2382	3120	2752	4151	3298	3695	3640	4169	3060	3093	2428	2984	2919	2455	1650	2586	2634	2438	1969	2539	2301	2821	3176	2593	2391	2080	2109
FBgn0011840	0	0	0	0	0	0	0	0	0	0	0	0	0	0	0	0	0	0	0	0	0	0	0	0	0	0	0	0	0	0	0	0	0	0	0	0
FBgn0011844	0	0	0	0	0	0	0	0	0	0	0	0	0	0	0	0	0	0	0	0	0	0	0	0	0	0	0	0	0	0	0	0	0	0	0	0
FBgn0011845	0	0	0	1	1	0	0	0	0	0	0	0	1	0	0	1	0	0	0	0	1	0	0	1	0	1	0	2	1	1	0	1	0	0	0	0
FBgn0011848	0	0	0	0	0	0	0	0	0	0	0	0	0	0	0	0	0	0	0	0	0	0	0	0	0	0	0	0	0	0	0	0	0	0	0	0
FBgn0011849	0	0	0	0	0	0	0	0	0	0	0	0	0	0	0	0	0	0	0	0	0	0	0	0	0	0	0	0	0	0	0	0	0	0	0	0
FBgn0011850	0	0	0	0	0	0	0	0	0	0	0	0	0	0	0	0	0	0	0	0	0	0	0	0	0	0	0	0	0	0	0	0	0	0	2	0
FBgn0011851	0	0	0	0	0	0	0	0	0	0	0	0	0	0	0	0	0	0	0	0	0	0	0	0	0	0	0	0	0	0	0	0	0	0	0	0
FBgn0011852	0	0	0	0	0	0	0	0	0	0	0	0	0	0	0	0	0	0	0	0	0	0	0	0	0	0	0	0	0	0	0	0	0	0	0	0
FBgn0011853	0	0	0	0	0	0	0	0	0	0	0	0	0	0	0	0	0	0	0	0	0	0	0	0	0	0	0	0	0	0	0	0	0	0	0	0
FBgn0011855	0	0	0	0	0	0	0	0	0	0	0	0	0	0	0	0	0	0	0	0	0	1	0	0	0	0	0	0	0	0	0	0	0	0	0	0
FBgn0011858	0	0	0	0	0	0	0	0	0	0	0	0	0	0	0	0	0	0	0	0	0	0	0	0	0	0	0	0	0	1	0	0	0	0	0	0
FBgn0011859	1	1	2	3	2	1	1	3	1	1	2	3	3	0	4	3	1	2	3	1	2	2	1	0	0	1	1	3	1	1	3	0	1	0	0	2
FBgn0011860	0	0	0	0	0	0	0	0	0	0	0	1	0	0	0	0	0	0	0	0	0	0	0	0	0	0	0	0	0	0	0	0	0	0	0	0
FBgn0011861	0	0	0	0	0	0	0	0	0	0	0	0	0	0	0	0	0	0	0	0	0	0	0	0	0	0	0	0	0	0	0	0	0	0	0	0
FBgn0011862	0	0	0	0	0	0	0	0	0	0	0	0	0	0	0	0	0	0	0	0	0	0	0	0	0	0	0	0	0	0	0	0	0	0	0	0
FBgn0011863	0	0	0	0	0	0	0	1	1	0	0	0	0	0	0	0	0	0	0	0	0	0	0	0	0	0	0	0	0	0	0	0	0	0	0	0
FBgn0011864	0	0	0	0	0	0	0	0	0	0	0	0	0	0	0	0	0	0	0	0	0	0	0	0	0	0	0	0	0	0	0	0	0	0	0	0
FBgn0011865	0	0	0	0	0	0	0	0	0	0	0	0	0	0	0	0	0	0	0	0	0	0	0	0	0	0	0	0	0	0	0	0	0	0	0	0
FBgn0011866	0	0	0	0	0	0	0	0	0	0	0	0	0	0	0	0	0	0	0	0	0	0	0	0	0	0	0	0	0	0	0	0	0	0	0	0
FBgn0011867	0	0	0	0	0	0	0	0	0	0	0	0	0	0	0	0	0	0	0	0	0	0	0	0	0	0	0	0	0	0	0	0	0	0	0	0
FBgn0011868	0	0	0	0	0	0	0	0	0	0	0	0	0	0	0	0	0	0	0	0	0	0	0	0	0	0	0	0	0	0	0	0	0	1	0	0
FBgn0011869	0	0	0	0	0	0	0	0	0	0	0	0	0	0	0	0	0	0	0	0	0	0	0	0	0	0	0	0	0	0	0	0	0	0	0	0
FBgn0011870	0	0	0	0	0	0	0	0	0	0	0	0	0	0	0	0	0	0	0	0	0	0	0	0	0	1	0	0	0	0	0	0	0	1	0	0
FBgn0011871	0	0	0	1	0	0	0	0	0	0	0	0	0	0	0	0	0	0	0	0	0	0	0	0	0	0	0	0	0	0	0	0	0	0	0	0
FBgn0011872	0	0	0	1	0	0	0	0	0	0	0	0	0	0	0	0	0	0	0	0	0	0	0	0	0	0	0	0	0	0	0	0	0	0	0	0
FBgn0011877	0	0	0	1	0	0	0	0	0	0	0	0	0	1	0	0	0	0	0	0	0	0	0	0	0	0	0	0	0	0	0	0	0	0	0	0
FBgn0011878	0	0	0	0	1	0	0	0	0	0	0	0	0	0	0	0	0	1	0	2	0	0	0	0	0	1	0	0	0	0	0	0	0	0	0	1
FBgn0011879	0	0	0	0	1	0	0	0	0	0	0	0	0	0	0	0	0	0	0	0	0	0	0	0	0	0	0	0	0	0	0	1	0	0	0	0
FBgn0011880	0	0	0	0	0	0	0	0	0	0	0	0	0	0	0	1	0	0	0	0	0	0	0	0	0	0	0	0	0	0	0	0	0	0	0	0
FBgn0011881	0	0	0	0	2	0	0	0	1	0	0	1	1	0	0	0	0	0	0	1	0	0	0	0	0	0	0	0	0	0	0	0	0	0	0	0
FBgn0011882	0	0	0	0	0	0	0	0	0	0	0	0	0	0	0	0	0	0	0	0	0	0	0	0	0	0	0	0	0	0	0	0	0	0	0	0
FBgn0011883	0	0	0	0	0	0	0	0	0	0	0	0	0	0	0	0	0	0	0	0	0	0	0	0	0	0	0	0	0	0	0	0	0	0	0	0
FBgn0011884	0	0	0	0	0	0	0	0	0	0	0	0	0	0	0	0	0	0	0	0	0	0	0	0	0	0	0	1	0	0	0	0	0	0	0	0
FBgn0011885	0	0	0	0	0	0	0	0	0	0	0	0	0	0	0	0	0	0	0	0	1	0	0	0	0	0	0	0	0	0	0	0	0	0	0	0
FBgn0011887	0	0	0	0	0	0	0	0	0	0	0	0	0	0	0	0	0	0	0	1	0	1	0	0	0	1	0	0	0	0	0	0	0	0	0	0
FBgn0011888	0	0	0	0	0	0	0	0	0	0	0	0	0	0	0	0	0	0	0	0	0	0	0	0	0	0	0	0	0	0	0	0	0	0	0	0
FBgn0011889	0	0	0	0	0	0	0	0	0	0	0	0	1	0	0	0	0	0	0	0	0	0	0	0	0	0	0	0	0	0	0	0	0	0	0	0
FBgn0011890	0	0	1	0	0	1	0	0	0	0	1	0	0	0	0	0	0	0	0	0	0	0	1	0	0	0	0	1	1	0	0	0	1	0	1	0
FBgn0011891	0	0	0	0	0	0	0	0	0	0	0	0	0	0	0	0	0	0	0	0	0	0	0	0	0	0	0	0	0	0	0	0	0	0	0	0
FBgn0011892	1	1	0	2	1	0	0	0	0	0	1	2	4	0	1	1	1	1	1	1	1	2	0	1	0	0	1	1	0	1	0	3	0	0	0	0
FBgn0011893	1	0	1	1	0	0	0	0	0	0	0	3	1	0	0	0	0	0	0	0	1	1	0	1	0	0	1	1	0	1	0	1	1	0	0	0
FBgn0011894	0	0	0	0	0	0	1	0	1	0	1	0	0	0	0	2	1	0	0	0	1	0	0	0	0	2	0	0	0	0	0	0	0	0	1	1
FBgn0011895	0	1	1	1	0	0	0	1	0	2	0	0	0	0	1	1	0	1	0	1	0	0	1	0	0	0	1	1	0	1	0	0	0	1	0	0
FBgn0011896	0	0	0	0	0	0	0	0	0	0	0	0	0	0	0	0	0	0	0	0	0	0	0	0	0	0	0	0	0	0	0	0	0	0	0	0
FBgn0011897	0	0	0	0	0	0	0	0	0	1	0	0	0	0	0	0	0	0	0	0	0	0	0	0	0	0	0	0	0	0	0	1	0	0	0	0
FBgn0011902	0	0	0	0	0	0	0	0	0	0	0	0	0	0	0	0	1	0	0	0	0	0	0	0	0	0	0	0	0	0	0	0	0	0	0	0
FBgn0011904	0	0	0	0	0	0	0	0	0	1	0	0	0	0	0	0	0	0	0	0	0	0	0	0	0	0	0	0	0	0	0	0	0	0	0	0
FBgn0011905	0	0	0	0	0	0	0	0	0	0	0	0	0	0	0	0	0	0	0	0	0	0	0	0	0	0	0	0	0	0	0	0	0	0	0	0
FBgn0011906	0	0	0	0	0	0	0	0	0	0	0	0	0	0	0	0	0	0	0	0	0	0	0	0	0	0	0	0	0	0	0	0	0	0	0	0
FBgn0011909	0	0	0	0	0	0	0	0	0	0	0	0	0	0	0	0	0	0	0	0	0	0	0	0	0	0	0	0	0	0	0	0	0	0	0	0
FBgn0011910	0	0	0	0	0	0	0	0	0	0	0	0	0	0	0	0	0	0	0	0	0	0	1	0	0	0	0	0	0	0	0	1	0	0	0	0
FBgn0011915	0	0	0	0	0	0	0	0	0	0	0	0	0	0	0	0	0	0	0	0	0	0	0	0	0	0	0	0	0	0	0	0	0	0	0	0
FBgn0011916	0	1	3	1	0	0	0	0	0	1	2	1	0	1	0	0	0	0	2	0	1	0	1	0	0	1	0	0	0	0	0	1	0	1	0	0
FBgn0011919	0	1	0	0	0	1	0	0	1	0	0	0	0	0	2	1	0	0	0	0	3	3	0	0	1	0	1	3	0	0	0	0	1	1	0	0
FBgn0011921	0	0	0	0	0	0	0	0	0	0	0	0	0	0	0	0	0	0	1	0	0	0	0	0	0	0	0	0	0	0	0	0	0	0	0	0
FBgn0011927	0	0	0	0	0	0	0	0	0	0	0	0	0	0	0	0	0	0	0	0	0	0	0	0	0	0	0	0	0	0	0	0	0	0	0	0
FBgn0011928	0	0	0	0	0	0	0	0	0	0	1	0	0	0	0	0	0	0	0	0	0	0	0	0	0	0	0	0	0	0	0	0	0	0	0	0
FBgn0011931	0	0	0	0	0	0	0	0	0	0	0	0	0	0	0	0	0	0	0	0	0	0	0	0	1	0	0	0	0	0	0	0	0	0	0	0
FBgn0011932	0	0	0	0	0	0	0	0	0	0	0	0	0	0	0	0	0	0	0	0	0	0	0	0	0	0	0	0	0	0	0	0	0	0	1	1
FBgn0011933	0	0	0	0	0	0	0	0	0	0	0	0	0	0	0	0	0	0	0	0	0	0	0	0	0	1	0	0	0	0	0	0	0	0	0	0
FBgn0011934	0	0	0	0	1	0	0	0	0	0	0	0	0	0	0	1	0	0	0	0	0	0	0	0	0	0	0	0	0	0	0	0	0	0	0	0
FBgn0011935	0	0	0	0	0	0	0	0	0	0	0	0	0	0	0	0	0	0	0	0	0	0	0	0	0	0	1	0	0	0	0	0	0	0	0	0
FBgn0011936	0	0	0	0	0	0	0	0	0	0	0	0	0	0	0	0	0	0	0	0	0	0	0	0	0	0	0	0	0	0	0	0	0	0	0	0
FBgn0011937	0	0	0	0	0	0	0	0	0	0	0	0	0	0	0	0	0	0	0	0	0	0	0	0	0	0	0	0	0	0	0	0	0	0	0	0
FBgn0011938	0	0	0	0	0	0	0	0	0	0	0	0	0	0	0	0	0	0	0	0	0	0	0	0	0	0	0	0	0	0	0	0	1	0	0	0
FBgn0011944	0	0	0	0	0	0	0	0	0	0	0	0	0	0	0	0	0	0	0	0	0	0	0	0	0	0	0	0	0	0	0	0	0	0	0	0
FBgn0011945	0	0	0	0	0	0	0	0	0	0	0	0	0	0	0	0	0	0	0	0	0	0	0	0	0	0	0	0	0	0	0	0	0	0	0	0
FBgn0011948	0	0	0	0	0	0	0	0	0	0	0	0	0	0	0	0	0	0	0	0	0	0	0	0	0	0	0	0	0	0	0	0	0	0	0	0
FBgn0011949	0	0	0	0	0	0	0	0	0	0	0	0	0	0	0	0	0	0	0	0	0	0	0	0	0	0	0	0	0	0	0	0	0	0	0	0
FBgn0011950	0	0	0	0	0	0	0	0	0	0	0	0	0	0	0	0	0	0	0	0	0	0	0	0	0	0	0	0	0	0	0	0	0	0	0	0
FBgn0011951	0	0	0	0	0	0	0	0	0	0	0	0	0	0	0	0	0	0	0	0	0	0	0	0	0	0	0	0	0	0	0	0	0	0	0	0
FBgn0011952	0	0	0	0	0	0	0	0	0	0	0	0	0	0	0	0	0	0	0	0	0	0	0	0	0	0	0	0	0	0	0	0	0	0	0	0
FBgn0011953	0	0	0	0	0	0	0	0	0	0	0	0	0	0	0	0	0	0	0	0	0	0	0	0	0	0	0	0	0	0	0	0	0	0	0	0
FBgn0011954	0	0	0	0	0	0	0	0	0	0	0	0	0	0	0	0	0	0	1	0	0	0	0	0	0	0	0	0	0	0	0	0	0	0	0	0
FBgn0011955	1	0	4	1	0	0	1	0	0	0	0	0	0	0	0	1	0	1	0	1	1	0	0	0	1	1	0	0	1	0	1	1	0	0	0	0
FBgn0011956	0	0	0	0	0	0	0	0	0	0	0	0	0	0	0	0	0	0	0	0	0	0	0	0	0	0	0	0	0	0	0	0	0	0	0	0
FBgn0011957	0	0	0	0	0	0	0	0	1	0	0	0	0	0	1	0	0	0	0	0	0	0	0	0	0	0	0	0	0	0	0	0	0	0	0	0
FBgn0011958	0	0	0	0	0	0	0	0	0	0	1	0	0	0	0	0	0	0	1	0	0	0	0	0	0	0	0	0	0	0	0	0	0	0	0	0
FBgn0011959	0	0	0	0	1	0	0	0	0	0	0	0	0	0	0	0	0	1	1	0	0	0	0	0	0	0	0	0	0	0	0	0	0	0	0	0
FBgn0011960	0	0	0	0	0	0	0	0	0	0	0	0	0	0	0	0	0	0	0	0	0	0	0	0	0	0	0	0	0	0	0	0	0	0	0	0
FBgn0011961	0	0	0	0	0	0	0	0	0	0	0	0	0	0	0	0	0	0	0	0	0	0	0	0	0	0	0	0	0	0	0	0	0	0	0	0
FBgn0011962	0	0	0	0	0	0	0	0	0	0	0	0	0	0	0	0	0	0	0	0	0	0	0	0	0	0	0	0	0	0	0	0	0	0	0	0
FBgn0011963	0	0	0	0	0	0	0	0	0	0	0	0	0	0	0	0	0	0	0	0	0	0	0	0	0	0	0	0	0	0	0	0	0	0	0	0
FBgn0011965	0	0	1	1	0	1	0	0	1	2	2	0	0	3	0	0	1	0	3	3	1	0	1	0	2	1	0	0	1	0	1	0	1	3	0	1
FBgn0011966	0	0	0	0	0	0	0	0	0	0	0	0	0	0	0	0	0	0	1	0	0	0	0	0	0	0	0	0	0	0	0	0	0	0	0	0
FBgn0011970	0	0	0	0	0	0	0	0	0	0	0	0	0	0	0	0	0	0	0	0	0	0	0	0	0	0	0	0	0	0	0	0	0	0	0	0
FBgn0011971	0	0	0	0	0	0	0	0	0	0	0	1	0	0	1	0	0	0	0	0	0	0	0	0	0	1	0	0	1	0	0	0	0	0	0	0
FBgn0011974	0	0	0	0	0	0	0	0	0	0	0	0	0	0	0	0	0	0	0	0	0	0	0	0	0	0	0	0	0	0	0	0	0	0	0	0
FBgn0011975	0	0	0	0	0	0	0	1	0	0	0	0	0	0	0	0	0	0	0	0	0	0	0	0	0	0	0	0	0	0	0	0	0	0	0	0
FBgn0011976	0	0	0	0	0	0	0	0	0	0	0	0	0	0	0	0	0	0	0	0	0	0	0	0	0	0	0	0	0	0	0	0	0	0	0	0
FBgn0011977	0	0	0	0	0	0	0	0	0	0	0	0	0	0	0	0	0	0	0	0	0	0	0	0	0	0	0	0	0	0	0	0	0	0	0	0
FBgn0011980	0	0	0	0	1	0	0	0	0	0	0	0	0	0	0	0	0	0	0	0	0	0	0	0	0	0	0	0	0	0	0	0	0	0	0	0
FBgn0011981	0	0	0	0	0	0	0	0	0	0	0	0	0	0	0	0	0	0	1	0	0	0	0	0	0	0	0	0	0	0	1	0	0	0	0	0
FBgn0011982	0	0	0	0	1	1	0	0	0	0	0	0	2	1	0	0	0	0	0	0	0	0	0	0	0	1	0	0	0	0	0	0	1	0	0	0
FBgn0011983	0	0	0	0	0	0	0	0	0	0	0	0	0	0	0	0	0	0	0	0	0	0	0	0	0	0	0	0	0	0	0	0	0	0	0	0
FBgn0011984	0	0	0	0	0	0	0	0	0	0	0	0	0	0	0	0	0	0	0	0	0	0	0	0	0	0	1	0	0	0	0	0	1	0	0	0
FBgn0011985	0	1	0	0	0	0	0	0	1	2	3	0	0	0	0	0	1	0	0	0	0	0	0	0	2	0	1	0	0	0	1	1	0	0	0	0
FBgn0011986	0	0	0	0	0	0	0	0	0	0	0	0	0	0	0	0	0	0	0	0	0	0	0	0	0	0	0	0	0	0	0	0	0	0	0	0
FBgn0011987	0	0	3	3	1	0	3	3	7	5	4	1	1	3	1	3	5	1	2	2	0	1	1	2	3	2	3	0	4	2	5	2	1	1	1	1
FBgn0011993	0	0	0	0	1	1	0	0	0	0	0	0	0	0	0	0	0	0	0	0	0	0	0	0	0	0	0	0	1	0	0	0	0	0	0	0
FBgn0011994	0	0	0	0	0	0	0	0	0	0	0	0	0	0	0	0	0	0	0	0	0	1	0	0	0	0	0	0	0	0	0	0	0	0	0	0
FBgn0011998	0	0	0	0	0	0	0	0	0	0	0	0	0	0	0	0	0	0	0	0	0	0	0	0	0	0	0	0	0	0	0	0	0	0	0	0
FBgn0011999	0	0	0	0	0	0	0	0	0	0	0	0	0	0	0	0	0	0	0	0	0	0	0	0	0	0	0	0	0	0	0	0	0	0	0	0
FBgn0012000	0	0	0	0	0	0	0	0	0	0	0	0	0	0	0	0	0	0	0	0	0	0	0	0	0	0	0	0	0	0	0	0	0	0	0	0
FBgn0012001	0	0	0	0	0	0	0	0	0	0	0	0	0	0	0	0	0	0	0	0	0	0	0	0	0	0	0	0	0	0	0	0	0	0	0	0
FBgn0012002	0	0	0	0	0	0	0	0	0	0	0	0	0	0	0	0	0	0	0	0	0	0	0	0	0	0	0	0	0	0	0	0	0	0	0	0
FBgn0012003	0	0	0	0	0	0	0	0	0	0	0	0	0	0	0	0	0	0	0	0	0	0	0	0	0	0	0	0	0	0	0	0	0	0	0	0
FBgn0012004	0	0	0	0	0	0	0	0	0	0	0	0	0	0	0	0	0	0	0	0	0	0	0	0	0	0	0	0	0	0	0	0	0	0	0	0
FBgn0012009	0	0	0	0	0	0	0	0	0	0	0	0	0	2	0	0	0	0	0	0	1	0	0	0	0	2	0	0	0	0	0	0	1	0	0	0
FBgn0012010	0	0	0	0	0	0	0	0	0	0	0	0	0	0	0	0	0	0	0	0	0	0	0	0	1	0	0	0	0	0	0	0	0	0	0	0
FBgn0012011	0	0	0	0	1	0	1	0	0	0	0	0	0	0	0	1	0	0	0	0	0	0	0	1	0	0	0	0	1	0	0	0	0	0	0	0
FBgn0012016	0	0	0	0	0	1	0	0	0	0	1	0	0	0	0	0	0	0	0	1	0	0	0	0	0	0	0	1	0	0	0	0	0	0	0	0
FBgn0012017	0	0	0	0	0	0	0	0	0	0	0	0	0	0	0	0	0	0	0	0	0	0	0	0	0	0	0	0	0	0	0	0	0	0	0	0
FBgn0012018	1	0	0	0	0	0	0	0	1	1	0	0	0	0	0	0	0	0	0	0	1	0	0	0	0	1	0	0	0	0	2	0	0	0	0	0
FBgn0012024	0	2	0	0	1	1	2	0	0	0	0	2	1	3	0	0	1	0	2	0	1	0	1	0	1	1	0	1	1	1	1	0	1	0	0	0
FBgn0012025	0	0	2	4	1	0	2	2	1	1	4	3	1	2	3	0	0	1	0	0	0	1	1	0	0	2	2	1	3	0	0	0	0	0	1	0
FBgn0012026	1	0	0	0	1	0	2	2	1	1	3	10	2	0	1	2	0	2	0	0	1	1	1	0	0	0	1	1	1	2	3	2	0	1	0	2
FBgn0012027	0	0	0	0	1	1	1	0	2	0	0	1	1	4	1	2	0	0	1	1	1	2	1	2	0	2	1	0	0	1	1	2	0	1	0	1
FBgn0012028	0	0	0	0	0	0	0	0	0	0	0	0	0	0	0	0	0	0	0	0	0	0	0	0	0	0	0	0	0	0	0	0	0	0	0	0
FBgn0012034	41762	31144	40316	35189	34323	27820	53731	35130	48881	36343	32130	32187	38841	26038	29444	28633	24648	16598	30923	20528	33340	32442	27394	20556	29698	26747	25054	20374	34304	31738	30353	33915	43927	39284	30253	25456
FBgn0012036	27572	26962	26857	33039	30238	28417	39005	33305	54378	47296	43161	47172	22416	25137	19322	23665	21365	15928	38306	33051	32979	38730	16981	17645	28338	37661	23979	21784	30086	31046	35786	40840	26909	27953	27655	24736
FBgn0012037	6887	6231	8000	8647	12311	10042	3714	3502	8183	6394	7160	6809	7722	8162	6426	7030	5918	4227	9413	7743	7840	7239	5632	6129	5474	6872	6948	6553	9281	7482	5850	6895	7977	7334	8338	7478
FBgn0012042	1284	164	443	123	1246	323	618	344	2095	743	151	45	1614	326	954	179	806	1315	947	219	820	187	69	64	2268	190	58	18	643	604	2466	350	400	222	189	81
FBgn0012051	1955	1777	2051	2282	2108	1983	2028	1736	2115	1873	2208	2399	1722	1697	1959	2197	1876	1435	1965	1789	1819	1998	1318	1162	1342	1747	1682	1534	1859	1842	1635	2065	1810	1779	1006	1075
FBgn0012058	2472	2441	3004	3643	3092	3092	3222	2763	3893	3409	2908	2992	2635	2962	3037	4060	3230	2268	3911	3910	3049	3445	2412	2218	2894	3598	2703	2486	3634	3486	3239	3824	3549	3872	2335	2488
FBgn0012344	553	547	565	605	677	597	516	459	605	561	432	477	492	504	447	560	486	393	543	473	557	613	267	258	512	480	393	326	517	482	374	423	552	511	319	333
FBgn0013263+FBgn0260233	3105	3153	3591	4181	4139	3891	3334	2886	4207	3682	3851	4054	3224	3265	3162	3958	3743	3001	4246	4152	3439	3843	2363	2374	2787	3218	2977	3239	3428	3294	3804	4612	3313	3786	2698	3001
FBgn0013269	913	934	1132	1303	1276	1009	975	843	1280	1146	3199	1069	762	952	860	1062	3533	1045	1219	947	872	902	584	628	821	900	814	849	957	1001	912	1094	979	1051	882	845
FBgn0013272	24656	21750	26866	27584	29084	25027	18282	15570	25444	21507	26344	23930	23878	21177	24347	25928	26504	21052	22991	19038	26242	25794	17535	14828	18870	24147	20684	17209	21076	20413	21085	25529	23932	22646	18012	18083
FBgn0013275	0	0	0	1	0	0	0	0	2	0	0	0	0	0	0	0	0	0	1	0	0	0	0	0	0	0	1	0	0	0	1	0	0	0	0	0
FBgn0013276	0	0	0	1	1	0	1	0	0	2	0	0	0	1	2	1	4	1	1	0	1	0	0	0	0	0	1	0	0	0	2	2	0	2	2	4
FBgn0013277	0	1	0	2	0	0	7	1	0	0	0	0	0	0	0	0	7	0	4	1	0	1	0	1	0	0	0	4	8	2	0	0	0	0	1	0
FBgn0013278	27	24	15	24	30	33	11	13	27	20	21	12	5	3	14	19	60	30	10	13	8	16	7	4	4	8	11	12	26	13	39	38	17	16	17	14
FBgn0013279	8	10	5	1	5	13	6	3	18	8	10	13	7	10	2	8	18	15	3	13	3	7	2	1	2	4	4	11	5	6	61	64	3	7	13	4
FBgn0013300	1769	1728	2538	3104	2364	2196	2747	2047	2306	1896	1490	1605	1834	2123	2053	2499	1991	2312	1819	2072	1571	2087	1308	1258	1824	2229	1800	1765	2409	2348	2434	2523	1930	2126	1531	1442
FBgn0013301	2738	2576	3015	3619	2844	2823	3467	2779	4264	3530	2761	3028	2049	2371	2684	3305	2077	2274	2668	2952	1948	2609	2038	1799	2292	2695	2347	1978	2379	2202	2928	3161	2857	3216	2113	2053
FBgn0013303	1192	1221	1164	1520	1767	1605	1447	1117	1558	1376	1318	1275	1252	1247	1428	1391	1389	1268	1266	1211	962	1074	833	789	962	1208	1009	1038	1211	1014	1163	1404	1234	1234	1001	986
FBgn0013305	5058	4523	6132	7955	6367	5310	6274	5395	7138	5751	5561	5739	5393	5514	5255	6067	5702	4800	7243	6556	4545	5306	2922	3019	4095	5229	4404	4225	6099	5684	5414	6138	6826	6729	4197	3991
FBgn0013307	932	941	785	806	1572	1346	2687	1906	2614	3272	3475	3316	792	780	978	1154	1531	1274	2226	1711	1057	1360	909	644	751	691	866	1252	1368	1202	1181	1496	943	1363	2075	1873
FBgn0013308	77	49	78	128	123	75	58	48	219	218	25	39	158	140	5	14	119	105	243	199	103	97	71	27	80	70	78	118	84	113	346	352	140	164	13	19
FBgn0013323	58	62	123	163	134	112	265	200	125	133	183	171	59	60	115	158	102	118	171	155	109	143	64	52	78	101	101	99	127	115	168	173	115	139	137	135
FBgn0013325	19382	16929	23559	26369	26846	22687	27870	21802	26092	22413	28972	21133	15624	15988	14628	17280	21017	13665	22012	18319	17622	20061	18826	16740	14033	15879	16015	15251	19483	17706	18709	21547	21818	21931	26574	21707
FBgn0013334	6908	6826	6385	7598	8078	7723	5334	5240	7625	7084	6262	8224	7434	7380	8084	9456	7674	7444	7990	7536	6575	7401	5091	4677	6549	7197	5905	6446	6392	5733	5824	7517	5976	6758	4615	4999
FBgn0013342	5242	5382	6566	7815	7677	7149	5967	5244	6734	6021	5423	7070	5844	5914	5341	6754	6838	5935	6880	5962	6033	6560	4280	3892	5010	5926	4698	4894	5882	5412	4691	6103	6860	7488	4464	5231
FBgn0013343	1115	1117	1067	1356	1406	1428	806	807	1230	1259	1020	1158	1196	1164	1314	1687	1444	1036	1279	1274	1161	1335	704	714	1042	1306	1056	1068	1112	1088	1098	1490	945	1241	978	987
FBgn0013347	1156	1099	1437	1645	1760	1503	1741	1247	1646	1401	1374	1212	1062	928	972	1169	1324	869	1369	1274	1107	1206	1001	796	935	1084	1061	1126	1236	1127	1233	1481	1385	1392	978	972
FBgn0013348	1845	3113	1989	2876	3374	3272	1890	2886	1562	1676	1560	2200	2192	2693	2237	2744	1457	1755	2148	3180	1496	1982	1266	1496	1204	1473	1208	1526	1595	1339	1549	2323	1857	2043	1716	1774
FBgn0013432	606	509	529	680	577	561	754	558	807	642	705	591	507	510	463	554	499	384	670	597	526	620	309	317	411	429	486	493	572	556	437	537	581	604	464	393
FBgn0013433	146	146	115	156	138	158	96	118	90	107	81	132	99	106	95	133	110	94	175	155	100	132	85	75	92	104	89	110	126	124	87	110	131	173	95	107
FBgn0013435	223	235	244	308	309	199	232	227	331	319	307	250	182	190	257	255	258	171	337	291	164	212	152	132	176	202	227	203	264	181	246	253	276	254	267	212
FBgn0013467	1630	1803	1835	2208	2192	2049	1722	1592	1957	1939	1575	2007	1930	1998	2130	2213	1681	1856	1848	1737	1575	1723	1153	1178	1342	1629	1222	1339	1603	1449	1405	1884	1669	1866	1188	1305
FBgn0013469	336	254	419	356	387	367	369	178	207	227	312	331	372	248	349	220	191	251	277	210	295	209	315	197	288	295	190	238	285	246	566	736	258	275	252	268
FBgn0013531	212	203	235	321	295	264	273	192	389	292	285	251	172	196	193	218	294	133	322	274	238	280	153	173	207	279	265	249	298	247	254	303	286	286	223	186
FBgn0013548	170	160	145	151	154	133	175	116	173	128	360	104	155	124	122	143	1201	143	155	131	152	160	145	102	129	122	123	126	144	125	144	179	130	173	111	109
FBgn0013563	531	553	612	814	697	597	561	551	747	666	709	696	459	586	526	593	1072	686	663	624	556	664	342	372	389	510	491	529	740	733	522	674	619	688	560	534
FBgn0013576	11516	11292	11220	13626	14907	13192	10756	10397	15621	13952	12957	14194	12083	12499	11937	13468	13553	10327	13673	12075	11738	12643	7933	7642	9639	11896	10517	10559	11459	10725	11020	13100	12041	12391	9173	9355
FBgn0013672	68132	76561	67256	72090	85797	88566	56622	57492	61083	60295	53131	59262	62753	60713	62155	55032	71808	94416	55507	64976	40370	44470	17867	17296	62620	62162	40089	40864	60044	59573	50095	58249	29498	34086	14394	10212
FBgn0013673	64	88	70	159	66	77	101	122	126	122	92	129	102	99	118	178	206	270	59	56	46	52	452	397	113	690	49	77	70	172	363	344	343	447	735	510
FBgn0013674	610388	539807	461693	459343	790742	668059	336789	303230	391996	369317	404403	440365	352478	336347	510302	428270	370971	429571	741368	589099	392198	393229	159232	148869	332196	341530	342220	326974	469419	427711	487810	558626	369290	352164	157063	131656
FBgn0013675	117930	112009	104492	101923	147745	125360	109890	92763	118046	100657	98023	101803	80872	76272	99583	83397	73718	84017	139039	117424	85460	89815	47888	44004	63135	63600	69347	65163	96358	86656	114623	125771	95844	90753	56317	45571
FBgn0013676	338487	286339	324009	290439	429934	376639	240057	201403	371136	307047	231423	222282	242578	204399	277767	223018	184323	195928	361895	280779	272727	266513	115166	99447	193348	176987	203557	185780	279770	249034	296465	334496	205592	190725	95622	75330
FBgn0013678	212159	206227	171859	118590	276956	228489	115619	105945	164984	148946	118884	115135	180137	141447	171671	122994	116986	144520	224297	185907	125350	116153	39495	35360	107082	88447	117031	102638	159521	142320	133498	144731	83284	72941	31252	19030
FBgn0013679	26494	27441	28777	28479	35303	31145	12827	12775	12945	15777	18239	21201	29996	24409	23851	22339	19570	27191	27952	26805	21274	20849	10657	10132	20110	20270	19383	18549	19657	22219	22596	25408	22711	23062	8175	7102
FBgn0013680	334	461	497	807	463	434	366	421	590	607	445	626	743	538	794	566	444	1006	285	298	181	185	650	526	338	778	330	273	545	698	669	762	3537	3248	1203	819
FBgn0013681	9521	9524	9979	9572	12777	10484	7106	7919	8897	8468	8377	9397	10796	9183	10617	7666	5523	10062	10354	9517	8528	8906	2147	2313	8997	6444	7981	7331	8426	8291	4608	4984	11905	11163	2421	1415
FBgn0013683	114	160	193	109	155	148	79	90	105	102	54	118	191	128	166	139	102	205	66	73	45	63	142	113	79	116	59	71	63	129	198	179	158	185	201	150
FBgn0013684	24145	30391	20554	17536	31415	27051	10089	11099	16506	16288	10691	13972	23705	19861	24865	21411	20055	28726	24430	25098	18481	18811	9168	9382	15202	15385	18785	18392	18978	19015	24923	29050	21087	22626	10168	8039
FBgn0013685	77	96	73	118	68	75	98	105	101	97	75	112	110	109	136	133	137	296	56	44	41	53	238	133	77	295	67	64	66	114	125	120	246	222	264	136
FBgn0013686	945603	1132982	928297	1113052	1216088	1192032	709816	663989	1018104	955621	641037	740862	1117973	1054162	1314803	1236294	1089425	1247502	959360	969145	797439	877002	476320	442094	763840	686371	507534	484705	874623	769412	754557	972274	961940	931348	583394	487762
FBgn0013688	3596	7402	3519	2054	6728	6919	3702	2989	2267	2472	1688	2144	5355	3231	3264	2365	2712	4497	2580	3415	2008	2080	1110	859	2317	1241	1219	1108	3513	3307	2826	3267	2648	2267	1558	942
FBgn0013689	7	13	40	19	16	37	9	7	8	6	5	3	13	12	12	5	26	40	8	12	18	20	3	8	6	10	7	7	9	16	6	8	8	10	4	4
FBgn0013690	7	8	25	16	7	9	7	3	36	28	7	11	5	3	0	6	5	6	13	3	16	13	1	1	2	4	4	3	20	34	7	5	3	5	1	3
FBgn0013691	1	2	7	2	0	4	0	2	0	1	1	1	5	7	0	0	16	17	1	1	5	3	2	1	2	2	0	1	0	4	1	1	4	2	1	2
FBgn0013692	0	0	0	0	1	0	0	0	0	0	0	0	0	0	0	0	0	0	0	0	0	0	0	1	0	0	0	0	0	0	0	0	0	0	0	0
FBgn0013693	0	0	0	0	0	1	0	0	0	0	0	1	0	0	0	0	0	0	0	0	0	0	0	0	0	0	0	0	0	0	0	0	0	0	0	0
FBgn0013694	8	17	44	23	21	49	3	6	15	12	2	6	12	18	10	8	15	60	9	14	16	8	4	15	9	7	9	5	10	24	6	15	14	33	5	3
FBgn0013695	2	6	5	6	0	4	3	0	2	5	1	2	4	5	2	2	3	9	1	0	1	1	1	0	1	1	0	3	1	2	6	8	9	9	3	6
FBgn0013696	7	2	6	4	3	8	1	0	0	0	3	0	0	0	5	1	4	16	0	1	0	1	0	1	2	1	0	1	5	1	0	0	1	1	0	1
FBgn0013697	92	77	222	341	88	174	57	54	75	83	73	112	65	82	34	57	273	381	38	53	103	116	40	64	36	81	42	59	84	181	82	93	181	212	18	15
FBgn0013698	12	25	39	53	16	37	2	15	11	16	7	13	43	31	16	25	104	291	7	7	24	28	13	15	7	17	3	14	28	58	28	45	79	107	6	6
FBgn0013699	2	5	15	17	6	13	1	6	4	6	5	9	14	13	7	6	23	52	0	3	16	12	1	0	2	12	4	5	5	25	3	14	10	13	2	3
FBgn0013700	0	1	0	1	3	1	1	0	1	0	0	0	1	0	1	0	0	1	2	1	1	1	0	0	1	1	0	0	0	4	0	0	1	1	0	0
FBgn0013701	2	0	4	0	6	2	1	1	1	3	1	1	3	1	1	1	5	6	2	0	8	0	0	1	0	0	1	1	3	7	0	1	0	0	0	1
FBgn0013702	0	0	0	1	1	0	0	0	1	1	0	0	0	0	1	1	0	0	0	0	0	0	1	1	1	2	0	0	0	0	0	0	1	2	2	3
FBgn0013703	0	0	6	0	0	8	0	4	0	1	0	1	2	0	2	1	3	8	0	2	1	2	2	1	0	1	0	0	1	3	0	0	1	4	0	0
FBgn0013704	7	19	105	35	43	91	13	15	14	26	26	23	22	14	8	8	43	96	12	21	42	52	3	6	22	44	12	12	18	28	5	21	7	12	4	0
FBgn0013705	0	0	1	0	0	1	0	0	0	1	0	0	1	0	1	0	0	1	0	0	0	0	0	0	1	0	0	0	0	1	1	0	0	0	0	0
FBgn0013706	0	0	0	0	0	0	0	0	0	0	0	0	0	0	0	0	0	1	0	0	0	0	0	0	0	1	0	0	0	1	0	0	0	2	0	0
FBgn0013707	0	0	0	0	0	0	0	0	0	0	0	0	0	0	0	0	1	0	0	0	0	0	0	0	0	0	0	0	0	1	0	0	1	0	0	0
FBgn0013708	5	12	35	72	6	31	3	20	2	10	3	11	14	18	10	12	124	174	8	9	16	40	4	14	4	28	1	5	9	36	5	15	54	69	1	6
FBgn0013709	0	0	0	0	2	0	0	0	0	0	0	0	1	0	0	0	0	0	0	0	1	1	0	0	1	0	0	0	0	1	0	1	0	0	0	0
FBgn0013710	26	27	62	62	25	35	7	4	85	74	21	21	17	10	17	7	20	23	30	13	35	40	6	10	19	29	9	15	61	89	25	27	8	13	6	4
FBgn0013717	571	554	599	707	740	664	426	395	764	673	732	600	385	509	519	631	1083	438	798	626	524	680	300	357	472	586	474	498	576	580	564	692	682	628	508	491
FBgn0013718	4050	3913	3743	4552	5062	4814	3818	3393	4835	4266	1995	1964	4442	3977	3998	4520	4229	3411	4064	3708	3088	3526	2402	2192	2684	3207	3337	3391	3829	3666	3407	4163	3381	3504	2999	3175
FBgn0013720	744	769	849	1036	988	849	986	833	969	836	975	892	690	709	652	836	940	617	815	794	845	861	628	645	646	827	610	746	870	900	868	1044	909	959	679	668
FBgn0013725	153	154	245	438	232	209	632	531	480	471	207	260	123	140	152	163	449	470	163	133	492	611	439	316	435	548	147	131	144	133	545	646	156	203	221	235
FBgn0013726	1165	1058	1191	1389	1572	1437	1010	875	1265	1039	2081	1239	894	891	1129	1387	2777	975	1322	1234	1185	1233	896	800	927	1163	1086	1092	1148	1025	1089	1423	1154	1286	1097	969
FBgn0013732	131	141	181	229	180	193	134	111	216	200	452	193	185	188	299	352	959	207	207	181	141	188	132	126	162	165	176	174	195	180	178	191	131	188	131	165
FBgn0013733	22378	20912	19782	24355	26762	27308	13965	14512	27663	28225	22585	23590	28018	29117	21351	28624	20919	15968	24421	23833	28611	34429	16032	14555	17882	22034	18977	18277	19522	19418	26785	32906	24815	27880	19672	22497
FBgn0013746	1377	1298	1495	1849	1987	1653	1689	1381	1870	1748	1874	1594	1287	1419	1509	1775	1839	1073	1716	1529	1380	1482	783	832	1000	1334	1283	1304	1563	1433	1507	1776	1477	1631	1405	1334
FBgn0013749	3022	2897	2470	3147	3605	3004	2976	2602	3984	3871	3210	3543	2355	2624	2625	2752	3057	2772	3547	3105	2020	2396	1584	1789	1942	2361	2587	2487	2982	2687	3031	3227	2877	3048	2490	2128
FBgn0013750	2388	2231	2295	2802	2920	2456	2543	2272	2842	2561	2533	2659	2233	2328	2264	2439	2183	1949	2368	2184	1952	2144	1318	1334	1588	2078	2037	1997	2358	2186	2110	2629	2335	2413	1876	1719
FBgn0013751	94	118	100	104	112	136	119	79	109	113	131	147	138	120	64	77	96	87	102	163	100	113	135	77	102	95	73	71	126	162	90	160	90	105	66	77
FBgn0013753	320	324	384	456	387	362	356	351	401	378	407	359	283	245	245	324	595	245	364	350	303	360	244	220	300	306	250	263	333	317	248	339	385	369	245	288
FBgn0013755	9	12	8	13	6	6	10	6	16	8	8	10	7	7	10	17	15	8	11	19	8	4	10	9	6	6	6	10	6	8	13	16	9	6	7	2
FBgn0013756	1818	1850	2170	2529	2361	2161	1616	1505	2434	2325	3060	2183	1948	2038	1809	2280	4645	1513	2324	2071	1984	2250	1317	1401	1720	2187	1771	1871	1928	1966	2165	2645	2053	2241	1559	1611
FBgn0013762	622	535	572	647	751	712	688	593	726	628	572	589	573	518	469	515	749	500	804	747	557	629	410	370	409	549	513	459	725	624	550	555	601	575	540	476
FBgn0013763	12904	10483	14503	19137	23277	18075	13309	14352	20386	16545	13517	12588	10828	12731	13362	15125	15816	10105	15727	10466	17289	16825	7198	9556	7130	10181	14386	13171	13460	13394	13231	16285	15791	15359	20617	17395
FBgn0013764	1013	915	1158	1534	1291	1149	1170	1013	1356	1153	1225	1075	821	878	905	1184	1496	705	1359	1205	987	1169	849	681	849	953	922	853	1108	1027	1106	1291	1142	1254	1036	915
FBgn0013765	6494	6457	8481	10182	8526	8469	8344	7087	7998	6715	6064	6409	6369	7143	7644	10222	6689	5635	8654	9209	6412	7425	5417	4850	6600	8010	6612	6374	7462	7288	7783	9102	8140	9003	5633	6071
FBgn0013767	84	90	105	142	171	141	131	102	126	129	135	126	91	103	101	177	107	86	100	112	105	123	78	77	82	89	100	102	97	104	61	72	108	133	117	82
FBgn0013770	23913	20802	24243	25375	40393	38294	30912	20159	34648	30053	25520	24435	17677	16370	14060	16226	23020	16132	21745	18720	18972	18662	16621	11541	17711	20686	15279	15576	16664	15371	16925	20898	21409	21714	24813	23116
FBgn0013771	1291	1029	2662	2585	3605	3159	190	146	2532	1846	1667	1515	2868	2157	1912	2131	615	303	587	567	2241	1901	2062	1019	273	313	1587	1409	1734	1531	2523	3083	2067	1831	1708	1562
FBgn0013772	31936	28839	7067	9030	4480	2484	1559	904	16407	13072	46795	40826	1439	1393	3570	4847	19066	15861	1290	887	486	509	3541	3779	31	58	10849	7713	1360	1188	937	1005	614	924	743	684
FBgn0013773	653	549	1177	1360	1058	886	979	867	1113	885	83	63	678	575	619	727	1293	685	693	521	1185	1066	642	485	519	623	950	768	1228	990	1089	1174	663	646	1269	1023
FBgn0013799	1069	975	1123	1348	1467	1268	1020	858	1176	1046	1228	1109	982	963	1000	1205	1374	839	1275	1204	1038	1132	759	711	962	1037	901	1011	1132	1028	1090	1377	1135	1287	897	924
FBgn0013809	1520	1505	1757	1999	1765	1953	1062	906	1559	1382	1215	1229	1577	1743	1703	2553	1599	1513	1970	2245	1521	1966	1270	1155	1886	2172	1489	1358	1689	1831	1976	2149	2001	2313	1297	1590
FBgn0013810	4406	4224	4310	4913	4452	5098	2549	2205	3793	3673	2589	2678	3818	4476	3658	5200	3805	3939	4334	5004	3590	4944	3602	2976	3616	4539	3609	3037	3808	4026	4204	4787	5544	6391	2868	3507
FBgn0013811	1170	1150	1535	1609	1263	1410	1242	937	1538	1403	786	870	1388	1444	1331	1909	1372	1338	1627	1742	1266	1594	1199	881	1363	1606	1293	1135	1448	1496	1843	1924	1408	1529	947	1061
FBgn0013812	340	314	748	926	358	387	323	242	655	589	574	776	455	506	337	484	357	249	350	385	526	646	193	224	378	445	277	332	229	206	373	493	325	381	427	527
FBgn0013813	2536	2694	2796	3384	982	964	1728	1473	2166	2259	1830	1845	2247	2729	3128	4786	1911	2031	3468	3573	1791	2470	1896	1564	2879	3394	1943	1836	2484	2539	3530	3758	2871	3293	1918	2524
FBgn0013949	1346	1224	821	985	1577	1350	904	911	1262	1342	1014	1281	594	995	653	773	728	596	1711	1189	782	933	471	621	574	653	737	972	1282	1117	1183	1535	785	1043	1733	1643
FBgn0013953	350	309	352	446	513	476	316	249	530	354	578	385	269	307	282	304	282	176	346	352	304	375	211	215	290	312	304	263	407	398	284	361	294	324	308	319
FBgn0013954	7002	6305	6412	7934	6903	5631	7705	6704	9226	7117	7781	5993	4500	5119	4528	5393	5696	3314	6312	5058	4631	5133	3374	3767	3959	4605	5157	4536	6513	5987	5767	6397	6418	6340	6206	5121
FBgn0013972	647	629	758	923	965	782	642	750	788	646	641	823	549	667	657	799	685	500	887	930	745	810	560	531	561	766	564	598	790	678	661	926	938	1042	671	624
FBgn0013973	480	446	485	648	531	535	372	380	490	504	373	509	353	406	528	662	432	427	501	479	1504	1568	383	370	369	521	421	451	478	417	352	460	468	599	308	360
FBgn0013981	11078	9225	13136	13889	14859	12232	16146	11809	13333	11602	13251	11973	9681	10058	9551	11127	10115	7491	11480	10097	9959	10580	7991	7572	7140	8176	8882	8186	10108	8907	9356	10914	10643	10580	10087	9063
FBgn0013983	1087	1002	689	915	1056	790	896	739	1217	1019	1019	1071	807	917	604	683	787	599	923	848	759	897	440	521	599	682	546	530	1045	944	706	800	1163	1181	772	702
FBgn0013984	904	782	1356	1092	1216	1213	1022	567	804	711	1296	811	1723	940	980	1039	1693	1380	1304	927	1027	982	1674	560	1130	1023	609	821	780	777	810	1025	810	961	736	869
FBgn0013987	2779	2481	2604	3263	3516	3152	2357	2183	3124	2841	3030	2669	2216	2246	2216	2593	2935	1970	2902	2576	2525	2881	1524	1642	2066	2418	2197	2049	2478	2287	2712	3021	2455	2518	2471	2255
FBgn0013995	5847	5598	7348	8907	6581	6848	5300	4934	7007	6009	5904	7075	5824	6675	7372	9526	7540	6256	7581	8042	6190	7244	4803	4446	6959	8208	6546	6144	6547	6493	6965	8197	6985	7833	5604	6033
FBgn0013997	2599	2608	2463	3078	3230	3102	2072	1991	2734	2504	2229	2432	2226	2340	2221	2809	2272	1788	2509	2330	2480	2674	1364	1392	2111	2452	2427	2544	2103	2197	2297	2799	2306	2492	1925	2089
FBgn0014000	2373	2118	1425	2410	3002	2618	1579	1394	3262	3061	2274	2433	1918	2174	1684	1990	1375	1320	3458	2746	1674	2008	849	1189	1139	1734	1888	1943	1960	1863	1749	2068	2698	2629	2722	2150
FBgn0014002	22563	20377	16314	23881	26048	21771	12561	13424	28961	27028	19988	21780	15557	21375	18958	22646	18308	14124	27951	23631	18681	22126	11439	14270	13835	18321	18016	18324	20468	19369	25045	27160	24839	25179	19376	18714
FBgn0014006	1983	1768	1950	2339	1862	1705	1504	1427	2297	2017	2197	1846	1897	1970	1664	2035	2381	1433	2269	2045	1989	2145	1222	1195	1496	1843	1616	1601	1700	1723	2005	2323	1843	1935	1575	1595
FBgn0014007	1003	1083	1063	1384	1519	1427	1002	856	1675	1390	1438	1290	1151	1250	1291	1688	2125	1196	1480	1435	1182	1305	671	703	941	1345	1051	1033	1298	1185	1257	1630	1157	1235	967	1111
FBgn0014009	3735	3550	3827	4593	4542	4086	4685	3845	4849	4130	4014	4188	3625	3215	3513	4055	3947	3153	4025	3712	3443	3759	2816	2339	3161	3528	3332	3254	3554	3233	3576	4314	3481	3663	3277	3013
FBgn0014010	8059	7110	7601	9021	10085	8821	7007	5460	9415	7950	7333	6922	8159	7324	6863	7571	8026	6666	7801	6790	7210	7764	5345	4498	5586	6693	6162	5860	7099	6473	7222	8336	6772	6983	6352	6080
FBgn0014011	1730	1551	1694	2424	2557	2348	1565	1512	2000	1812	1719	1604	1892	2045	492	584	1550	1299	2193	1887	1577	1657	932	919	1215	1441	1589	1413	1524	1297	1864	2137	1870	1941	1413	1366
FBgn0014018	2742	2124	4527	3936	6036	4967	5489	3498	5522	3707	4892	3960	4700	3252	3788	3922	5309	3755	4595	3620	3710	3029	3941	1897	3822	3209	2845	2249	3314	2764	3228	3291	3242	3203	2936	3003
FBgn0014019	1100	959	1354	1648	1360	1108	690	584	1182	1079	522	490	1424	1482	2085	2498	1285	1112	1352	1239	1492	1763	1379	1480	955	1061	1305	1304	1200	920	2723	3417	2484	2607	1114	1108
FBgn0014020	11696	10151	12095	13790	16927	14282	12665	10007	14910	11963	11929	12119	12889	11884	10964	13037	13030	8975	11783	9718	10245	10703	6843	5970	9081	10453	10327	9935	11381	9884	10590	12571	10037	9894	8572	8001
FBgn0014022	232	221	262	295	304	253	263	219	288	249	379	237	217	264	259	282	459	174	340	292	238	259	154	188	196	194	212	226	240	236	251	248	233	235	201	190
FBgn0014023	649	567	615	807	711	607	754	649	751	759	768	706	385	487	468	551	670	428	702	631	609	669	394	366	459	548	483	479	614	554	584	675	630	736	579	552
FBgn0014024	837	836	1143	1325	991	940	845	738	1135	946	1131	917	750	782	699	816	1267	572	1178	1018	949	998	511	591	658	888	943	899	907	929	784	950	1124	1218	653	697
FBgn0014026	35280	27161	38721	40257	45789	38177	38065	29875	41939	35618	50872	38215	28481	28839	22863	25935	38877	23704	38346	32256	33046	33366	26993	22881	27028	28591	27590	25981	34402	31294	30329	35406	34317	34787	37176	31397
FBgn0014028	12802	12212	11549	13605	19227	17773	15461	15060	17538	16063	14333	13983	11521	10331	8391	10980	7601	4833	14848	14651	13713	13984	8930	8754	8589	11763	9353	10405	9530	9664	11479	15186	13459	15730	13898	12388
FBgn0014029	1168	1088	1047	1375	1409	1245	1159	1006	1421	1273	1519	1248	927	989	911	1180	1383	759	1303	1156	981	1030	710	737	839	1051	1037	1021	1263	1149	1094	1323	996	987	899	839
FBgn0014031	4170	3113	6168	5745	5752	4297	10953	6609	6410	3660	5172	4627	4016	3538	3287	3736	3170	2210	4535	2774	5029	4369	4491	2991	3692	4346	3601	2929	3645	3002	4082	4402	6316	5165	5415	4337
FBgn0014032	529	508	501	636	622	529	474	471	569	512	742	541	387	368	312	375	620	302	439	448	433	553	272	324	340	399	338	333	592	540	406	505	502	499	478	437
FBgn0014033	757	547	708	754	720	438	563	551	1136	851	657	586	1058	868	1021	1031	720	464	733	629	961	745	427	436	482	507	402	372	509	440	792	1013	793	843	1153	980
FBgn0014037	5827	5494	6299	7042	7362	6949	4545	3848	6294	5536	5773	5082	6400	6342	6483	8146	7866	5201	7805	7314	6105	6983	5188	4310	5770	6392	5759	5473	6874	6446	7309	8180	6039	6032	5222	5548
FBgn0014073	764	719	1060	1183	1270	1137	1101	798	1261	992	1027	1076	1036	966	692	818	879	741	1165	1024	954	968	900	612	953	853	752	867	948	981	807	963	1136	1206	492	660
FBgn0014075	3302	3196	2660	3570	3506	3037	2012	2019	3022	2791	3071	3152	2172	2758	3062	3766	3503	2511	3754	3660	2549	3027	1794	2049	2080	2687	2871	2815	3147	3132	3282	3758	3212	3416	2731	2965
FBgn0014076	0	0	1	0	94	3	1	0	2	1	209	1	1	3	0	1	0	1	2	3	1	0	1	2	1	0	0	0	1	0	0	2	0	1	3	2
FBgn0014092	364	322	450	507	489	389	459	420	472	372	596	463	347	359	395	409	543	318	448	360	350	371	283	306	305	343	372	308	391	373	408	484	413	473	425	330
FBgn0014127	1056	1081	1899	2161	2126	2125	1218	1085	1665	1376	1485	1194	1018	1176	1209	1651	2035	995	1468	1607	914	1119	971	891	1157	1446	1027	981	1424	1391	1482	1560	1271	1374	968	1085
FBgn0014133	3248	2861	2846	3276	3478	3216	2867	2546	3576	2900	4076	2832	2781	2591	2870	3477	6049	2422	3254	2915	3063	3144	2093	1975	2573	2750	2624	2633	2714	2575	2899	3512	2837	2882	2277	2074
FBgn0014135	303	320	346	486	328	283	250	230	775	642	473	519	361	354	399	499	582	517	754	588	285	285	266	205	347	374	254	240	417	404	581	576	378	414	271	282
FBgn0014141	3930	3937	4289	5659	5675	5588	3507	3714	5174	4456	4698	4443	3478	3918	3570	4744	5228	2980	3776	4302	5443	5720	3029	2722	3761	4535	3981	3981	5075	4720	4710	6070	4204	4587	3561	3862
FBgn0014143	63	47	59	65	74	71	46	58	66	54	56	67	57	61	49	71	44	37	55	69	73	59	44	27	45	51	61	54	65	71	58	90	68	76	51	57
FBgn0014163	6002	5641	4986	5387	7444	6863	4467	3779	4561	3933	5416	4968	5929	5407	4522	5178	7353	5290	5832	5586	5541	5565	3589	3184	4079	4452	4519	4907	4829	4767	4560	5832	4564	5142	4381	4745
FBgn0014179	29	36	45	58	44	49	46	41	46	42	37	40	23	38	30	37	32	23	34	43	24	36	35	16	29	25	37	39	46	29	27	32	24	43	19	26
FBgn0014184	60778	48306	61673	62493	88075	69843	63466	44806	76050	57212	65274	54441	72322	56509	59445	54040	54444	42052	64549	47295	58127	55794	44474	36665	36490	37100	49048	42081	54158	45909	59039	62075	65128	55889	49405	42893
FBgn0014189	2473	2193	2518	3381	2608	2194	2347	2091	2796	2413	3425	2258	1930	2157	1847	2135	4388	1604	2618	2056	2275	2520	1238	1373	1719	2167	2123	2069	2271	2141	2158	2513	2524	2585	1881	1707
FBgn0014269	581	526	650	817	807	710	745	624	813	735	888	673	600	597	494	667	1098	475	763	699	636	729	475	445	537	659	567	504	680	626	736	833	741	683	562	536
FBgn0014340	281	277	366	375	385	292	243	171	324	295	341	246	289	298	302	371	709	256	371	358	291	329	225	191	275	333	266	242	362	314	331	426	311	325	261	217
FBgn0014342	461	416	398	582	757	623	570	472	848	625	440	447	413	483	630	704	482	477	651	615	664	613	411	359	575	676	658	551	738	632	597	509	638	532	413	408
FBgn0014343	366	360	394	461	488	373	389	326	369	366	312	341	354	325	389	455	343	320	347	329	376	463	204	232	266	439	264	282	312	276	347	389	254	399	341	321
FBgn0014366	666	627	661	818	812	685	631	622	765	672	837	647	600	609	652	751	987	463	845	711	641	709	478	465	601	667	621	611	742	648	674	780	713	814	590	613
FBgn0014368	3	5	5	2	10	3	3	3	4	3	3	9	2	4	4	4	9	2	0	0	5	10	4	3	3	1	2	4	2	2	4	6	1	0	3	2
FBgn0014380	1395	1194	1248	1518	1713	1476	1677	1380	1762	1521	1413	1387	1251	1363	1267	1423	1246	1134	1363	1330	1144	1346	678	765	947	1074	1066	962	1273	1136	1365	1652	1173	1332	1209	1065
FBgn0014388	1261	1145	973	1056	1434	1412	742	716	984	917	963	1102	1366	1401	1342	1616	1602	1732	1411	1153	1028	999	927	585	879	922	977	765	1054	950	1153	1368	1024	1150	824	862
FBgn0014391	3142	4161	3239	4639	4831	5015	4554	5211	4861	4879	3759	4255	2527	2947	2970	4096	2657	2090	4728	5974	2978	3819	2118	2776	2204	2875	2687	3066	3109	3030	3027	4077	3282	4274	4040	3581
FBgn0014395	510	451	571	688	560	538	557	458	618	534	416	458	383	435	490	669	400	376	602	566	427	481	394	342	454	607	442	425	584	581	565	623	571	639	416	410
FBgn0014396	6147	5901	10887	12316	31462	30062	5360	6079	8972	7356	4852	5058	18003	16933	19187	22738	14534	10585	23151	19945	14291	15421	11995	11131	11266	14006	8708	8570	6728	6628	13430	16786	13209	13462	13856	14765
FBgn0014411	1827	1855	1894	2344	2275	2096	1998	1693	2389	2137	2217	2074	1754	1771	1806	2161	2226	1396	2162	2007	1784	2023	1242	1231	1504	1876	1732	1730	1895	1825	1956	2349	1900	1999	1655	1689
FBgn0014417	580	423	847	909	822	698	895	621	1105	895	1044	837	1013	791	448	598	1278	1012	629	453	621	598	428	369	472	495	513	495	632	503	503	540	579	493	930	977
FBgn0014427	4398	3470	7806	5094	7402	4986	9109	5271	5384	3847	5740	4363	5762	3656	2912	2867	3939	2718	5687	3208	4243	4037	4073	1499	4181	3794	3797	2436	3347	3304	2764	2648	6067	4683	4843	3450
FBgn0014454	5	16	4	8	4	3	9	170	9	8	7	7	0	3	2	4	0	0	3	8	0	2	1	2	0	2	5	3	0	4	8	15	2	2	4	5
FBgn0014455	2278	1714	4091	2298	3793	2710	4504	1561	1827	1376	2941	1741	2958	1897	1580	1630	5414	3389	2001	1351	2339	2034	2844	1135	2610	1552	2627	1725	2540	1898	2115	2168	2451	2140	2532	1731
FBgn0014464	13	12	13	17	16	19	6	8	13	11	1906	30	2	3	18	7	24	17	31	31	6	15	14	18	12	17	15	18	12	10	8	13	19	16	13	7
FBgn0014465	8	10	174	221	8	9	147	116	7	2	909	13	2	2	12	6	17	8	174	183	11	5	12	9	7	9	4	10	127	176	7	7	11	14	6	2
FBgn0014466	5	0	0	0	5	0	0	1	2	0	723	7	1	0	1	4	6	0	0	2	2	1	3	1	1	3	0	0	1	2	2	1	0	4	0	0
FBgn0014469	10367	9457	10584	12644	9491	8720	13484	10218	21177	17199	11916	11035	7081	7254	9759	11882	13324	11402	7588	5896	7748	8740	6026	7060	6207	8675	11109	10283	7234	6905	8155	8669	7075	6942	7463	6549
FBgn0014848	0	0	1	0	0	0	0	0	0	1	0	0	0	0	0	0	0	0	0	0	1	0	0	0	0	0	0	0	0	0	0	0	0	0	0	0
FBgn0014849	0	0	0	1	0	0	0	1	4	0	1	0	0	0	0	0	0	0	0	0	1	0	0	0	0	0	0	0	1	0	0	0	0	0	0	0
FBgn0014850	0	4	3	0	1	1	1	2	1	0	1	1	0	0	1	2	0	0	0	0	1	1	0	0	0	1	0	2	0	0	0	0	0	1	0	0
FBgn0014851	2	0	1	1	0	0	0	0	3	1	1	0	0	0	0	0	0	1	4	0	0	0	0	1	3	1	3	0	1	0	1	0	0	0	0	0
FBgn0014857	2953	2783	2992	3754	3555	3273	3430	2849	3779	3174	3345	3192	2389	2475	2593	3068	2610	1591	3712	3329	2686	2941	2090	2062	2282	2675	2729	2731	2863	2746	2762	3137	2715	2867	2776	2482
FBgn0014859	442	335	284	371	352	356	245	230	418	426	308	272	295	357	250	365	320	277	383	401	355	415	352	171	224	322	260	234	316	259	422	421	297	297	259	382
FBgn0014861	189	168	197	213	221	198	127	114	237	222	1147	241	112	106	130	165	2333	236	187	170	153	170	120	131	142	148	119	137	172	165	200	203	149	170	182	190
FBgn0014863	9473	11970	12562	17607	25638	24901	9381	11067	17169	16258	10938	14664	9078	11219	7303	9604	10052	9212	17895	19547	24736	28436	8389	9783	10385	12373	10892	12716	27124	25356	18072	22443	13170	14228	11320	12193
FBgn0014865	1380	77	177	103	541	139	78	65	2167	338	212	182	324	331	254	45	182	185	4561	336	161	33	31	19	621	107	238	77	120	176	1090	300	59	38	452	350
FBgn0014868	3351	3122	2523	3781	3607	2994	2113	2214	4030	3747	3101	3228	1945	2673	2228	2844	3008	1965	4231	3778	2420	3015	1575	2090	2091	2700	2832	2603	2974	2837	3327	3698	3454	3426	3258	2771
FBgn0014869	6222	7507	5689	7324	7817	8065	9936	10497	9348	8483	8055	7174	5650	6118	5865	7409	6236	3408	8229	8984	7227	7910	3846	4293	4824	6105	5212	5331	8499	7996	6488	9338	7347	7837	5579	5297
FBgn0014870	2165	2055	2126	2691	2125	2117	1761	1704	2167	1929	2166	2319	1948	2109	2122	2696	2528	1922	2473	2382	2170	2265	1386	1397	1961	2250	1876	1942	2124	1903	2260	2632	2018	2122	1430	1533
FBgn0014877	2165	2175	2651	3304	2873	2809	3660	2921	4225	3641	2832	2736	2062	2418	1249	1670	2873	2201	2914	3180	2803	3265	1854	1784	2140	2773	2307	2105	2665	2560	3462	3911	2769	3132	2121	2180
FBgn0014879	847	855	965	1250	1085	965	1069	869	1156	1061	1641	961	757	873	850	1011	1900	768	1037	1044	774	946	589	622	685	817	777	806	1085	994	908	1124	966	1037	751	767
FBgn0014903+FBgn0053082	2684	1829	3152	2564	3270	2378	4633	2933	4180	2286	3176	2470	2662	1915	1861	1325	1530	1180	3240	1910	2340	2421	1550	1297	2433	1717	2154	1718	2660	1834	1976	1923	3112	2548	2967	1966
FBgn0014906	3553	3412	3967	5110	4887	4477	4520	3877	4727	4192	4058	3888	3033	3424	3680	4576	3745	3101	4387	4465	3324	4162	2415	2633	3482	4226	3983	3824	4049	3969	3949	4505	3949	4174	2572	2380
FBgn0014930	1500	1180	1553	1763	1957	1791	1859	1460	1734	1477	1851	1642	1215	1228	767	834	1401	1114	1487	1302	1440	1492	789	830	1192	1213	1340	1172	1383	1305	1300	1431	1497	1369	1371	1114
FBgn0014931	68	70	107	125	180	136	144	125	149	115	246	119	60	42	102	90	279	103	138	108	67	81	80	67	83	102	80	72	88	75	93	88	77	93	76	78
FBgn0014949	1	1	2	1	3	4	2	0	1	3	3	1	1	1	1	1	5	1	195	164	0	1	1	2	1	1	2	2	3	0	1	1	1	3	3	1
FBgn0015000	1557	1465	1129	1586	1899	2018	1095	982	1815	1399	1419	1406	939	1096	1093	1180	1261	845	1310	1055	1039	1128	813	893	831	1016	883	831	1046	1077	1523	1770	1193	1203	1513	1361
FBgn0015001	566	555	884	814	875	591	826	715	554	570	878	733	997	979	571	735	756	543	546	566	573	636	669	552	595	638	601	567	690	561	572	758	628	551	542	633
FBgn0015008	1908	1953	2329	2784	2768	2824	2704	2220	2779	2223	1559	1830	1639	1742	2212	2668	1907	2249	2364	2461	1830	2285	1734	1556	2161	2582	1877	1819	2269	2337	2287	2592	2531	2805	1659	1688
FBgn0015010	5799	4624	4546	4658	7998	5467	6548	3636	6740	5783	3362	4134	3869	4030	5283	5234	4695	4754	4897	3575	3608	4060	4714	2832	3462	3872	4618	3810	4735	3877	7856	8109	5231	4315	2786	2566
FBgn0015011	1396	1075	1370	1438	1735	1435	1289	1084	1312	1099	1623	1668	1077	1095	971	1160	1005	701	1320	1217	1159	1290	868	773	900	1195	1064	923	948	787	1198	1291	1087	1032	1045	972
FBgn0015019	1932	1755	2055	2610	2306	1979	1843	1710	2455	2155	3880	2088	1422	1694	1679	2136	4273	1696	2353	2149	1964	2369	1206	1380	1700	1815	1838	1677	2227	2205	2147	2458	2053	2036	1854	1738
FBgn0015024	7341	7501	7612	8916	10073	8688	7091	5819	8175	7380	7978	7586	8833	7999	7271	8543	8788	6611	8243	7293	6163	6636	4911	4349	5998	6468	6164	6365	6847	6373	6975	8361	7053	7507	6072	6214
FBgn0015025	191	189	165	244	183	197	163	127	213	174	189	166	213	219	207	270	228	129	71	77	175	146	70	100	112	156	161	186	196	193	179	174	133	183	109	129
FBgn0015031	6511	6841	6927	9368	8773	7756	8909	8672	8354	7208	6294	6718	4722	5165	4967	6374	3818	2800	8051	8521	6162	7246	4055	4980	4789	6174	5447	5639	5550	5339	6170	7957	6550	8463	7166	6670
FBgn0015032	94	73	70	89	80	80	78	89	66	61	57	77	103	107	90	117	69	42	107	115	48	68	45	47	69	69	45	59	86	81	60	58	48	63	50	49
FBgn0015033	671	544	905	1138	1223	1024	1459	1477	1062	900	1178	1241	2684	2648	880	999	616	447	604	377	678	717	458	661	730	969	725	603	1163	1100	720	751	670	719	1824	1445
FBgn0015034	1267	942	984	1107	1157	952	1290	1300	1616	1410	436	381	765	660	907	939	797	571	745	622	577	563	552	643	425	496	1108	971	1284	1214	798	1021	991	1043	1259	1101
FBgn0015035	765	757	1174	2302	1494	1523	943	1022	5725	5375	2566	3171	437	446	884	1596	671	547	2515	2150	1078	4793	3099	2257	611	1122	706	762	914	2524	1170	2072	790	930	1571	1576
FBgn0015036	21	16	10	20	33	18	23	14	35	31	24	20	30	15	23	20	24	19	35	12	14	13	14	9	13	12	17	13	21	18	27	19	24	19	16	24
FBgn0015037	1669	1347	1487	1367	4606	5085	2454	1585	2130	1561	112	106	1512	1364	5089	5641	2344	1727	3980	3562	3262	3962	1152	1039	2858	3900	1292	971	2991	2935	3159	3983	1343	1433	3661	3404
FBgn0015038	310	275	498	549	646	710	1470	1266	542	548	641	518	302	260	382	413	352	298	412	413	423	447	302	243	1060	1462	227	249	359	423	322	418	822	830	188	240
FBgn0015039	10876	8497	6992	10035	10395	9306	8787	8448	11292	6901	16979	15373	5188	5876	2626	2694	6120	4008	7703	7200	5844	6797	3540	6139	6627	6807	8990	6296	8558	6449	8098	8856	9258	8244	8695	7267
FBgn0015040	5	3	2	3	3	2	5	10	7	5	7	0	3	3	1	1	1	5	2	2	1	3	0	0	9	6	4	4	1	2	0	2	3	2	1	5
FBgn0015075	925	900	1072	1431	1068	975	888	808	874	912	981	986	668	882	880	1204	983	561	1142	1048	921	1162	598	651	850	1019	866	892	1192	1154	634	694	2410	2592	970	888
FBgn0015218	6128	5990	7602	8964	8457	7723	7490	6440	9225	8408	10507	8360	5998	6592	6337	8126	9569	5755	8422	7827	6227	7591	4693	4719	5492	6671	6482	6326	7190	6802	7123	8046	7196	7744	5899	5933
FBgn0015221	33022	27717	29109	34039	41023	29838	36138	25282	44911	34886	35254	32157	25026	25212	27059	27468	28717	21716	28687	21964	29294	26290	21063	17614	23069	23336	22643	20278	27001	21611	28205	31759	39676	35055	36253	27556
FBgn0015222	34399	28854	34673	40286	52988	40452	45280	30955	41755	31974	43054	38907	26804	27957	27582	29303	32813	23530	38831	29517	32640	31183	21772	18686	23928	25050	24945	21412	29622	23015	33550	36532	42450	37142	38223	29412
FBgn0015229	934	837	937	1068	1357	1222	901	755	1057	965	1379	858	1165	972	896	1026	1962	1569	1187	967	845	838	599	512	865	949	746	818	1038	1041	856	1089	892	907	819	848
FBgn0015230	1246	1196	1611	2091	1404	1453	2194	1670	2158	1930	1424	1769	1175	1606	955	1374	1271	1221	1834	2213	1618	2107	1092	1079	1174	1434	1375	1206	1949	1952	1350	1649	1626	1835	1288	1206
FBgn0015239	1613	1486	1391	1794	1855	1648	1454	1322	1999	1767	1708	1721	1203	1500	1293	1627	1766	1226	1809	1692	1502	1699	952	1014	1129	1342	1334	1270	1494	1389	1701	1904	1855	1940	1321	1354
FBgn0015240	1312	973	1199	1487	1384	1228	1229	933	2069	1538	1624	1516	860	934	1008	1234	1453	911	1556	1225	1156	1274	745	712	1060	1102	841	911	1198	1093	1236	1389	1312	1296	1089	898
FBgn0015245	10288	9119	10337	13126	11687	10813	10673	9181	12745	11726	13911	12001	6938	8872	8617	11057	10173	6564	11520	11044	9902	11722	6573	6978	8543	10049	9108	8297	11213	10400	9471	10857	10992	11234	9573	8655
FBgn0015247	3137	2998	3869	4463	4181	3988	4110	3461	4630	3998	3480	3387	2685	2749	2682	3423	3505	2779	3786	3751	2858	3236	2838	2688	3144	3768	3554	3380	3173	2966	3246	3683	3868	4178	3230	2851
FBgn0015268	151	122	180	178	233	194	230	134	167	126	280	179	102	111	139	167	262	159	178	106	140	129	142	105	130	108	126	117	120	131	142	173	134	153	214	159
FBgn0015269	2454	2438	3067	3576	3157	3341	2215	1925	3132	2791	2621	2674	2907	2827	3298	4386	3061	2647	3813	3837	3064	3526	2197	1948	2592	3143	2477	2493	3068	3103	3433	4152	2827	3103	1858	2295
FBgn0015270	65	62	74	97	145	113	67	66	162	133	367	71	84	64	144	185	785	70	65	67	45	72	53	45	57	58	82	64	70	71	135	168	100	74	66	51
FBgn0015271	140	127	113	166	177	194	160	126	139	118	274	176	117	110	144	191	509	120	204	185	129	120	112	94	129	150	126	122	97	90	34	56	127	144	137	154
FBgn0015277	1032	878	1227	1241	1163	956	1182	808	1192	1013	1115	1004	1239	1059	836	882	1205	717	1180	994	1137	1165	1140	773	898	904	922	883	957	867	1290	1597	943	880	996	836
FBgn0015278	3679	3257	4114	4443	4905	4770	3403	2767	4699	4169	3661	3557	3949	3758	3749	4679	4205	3074	4587	4477	3431	4110	2626	2404	3170	3794	3009	2921	3379	3320	3798	4289	3741	3817	2969	3036
FBgn0015279	1981	1699	2206	2266	2530	2274	2167	1563	2737	2202	2237	1802	2224	1762	1597	1840	2551	1723	2278	1837	2254	2270	1866	1174	1476	1652	1730	1475	1780	1594	1872	2162	1945	1970	1714	1684
FBgn0015282	4952	4638	4674	5973	5526	4902	4770	4186	6100	5343	5446	4986	3350	3941	3861	4626	5258	3140	5041	4697	3795	4473	2913	2869	3595	4331	4072	3801	4641	4776	4650	5425	4972	5225	4269	3867
FBgn0015283	5030	5158	4883	6273	5609	5447	5281	4768	5886	5518	5199	5212	3508	4402	4040	5275	4933	3196	5406	5354	4227	5113	3265	3228	3769	4735	4110	4199	5278	5197	4962	6127	4936	5471	4471	4344
FBgn0015286	2143	1992	1828	2208	2429	2151	1695	1468	2751	2444	2195	2232	2299	2127	2052	2269	2676	1919	2088	1816	1796	1987	1181	1187	1688	1945	1863	1822	1852	1710	1803	2125	1678	1642	1445	1408
FBgn0015295	536	508	566	629	623	593	618	466	689	617	719	556	467	441	472	621	1122	429	515	500	534	526	404	312	422	516	448	452	563	511	489	595	508	498	578	637
FBgn0015296	792	690	869	1013	934	896	1081	844	1027	859	948	765	669	758	715	834	1156	695	893	790	801	856	618	516	709	748	681	638	747	712	855	1001	785	725	732	687
FBgn0015298	909	843	675	895	870	733	830	671	1033	949	926	939	663	796	585	719	742	581	1081	830	571	711	531	551	606	738	809	785	626	639	759	843	697	794	709	624
FBgn0015299	513	504	592	780	647	558	809	593	709	579	747	537	448	453	418	464	979	542	564	513	443	539	425	382	422	445	448	411	575	543	444	469	659	612	637	538
FBgn0015300	533	445	558	544	508	441	550	404	415	371	451	486	421	421	581	763	294	267	590	544	352	419	497	381	543	628	401	326	522	543	610	588	617	651	304	277
FBgn0015316	56	48	93	229	138	220	155	166	216	166	135	94	79	141	99	99	152	78	118	164	117	155	75	187	312	366	84	69	342	328	52	64	140	105	280	221
FBgn0015320	3609	3395	4048	4808	4375	4447	4481	3687	4706	3819	3612	3368	3039	3540	3320	4001	4020	3042	4021	4053	3385	3952	2641	2371	3293	3703	3471	3200	4018	3715	4126	4786	4171	4449	3041	2952
FBgn0015321	3617	3507	4286	4985	4880	4488	5477	4416	5454	4547	4525	4199	3549	4131	3756	5078	5091	3260	4544	4470	3409	4153	3046	2650	3363	4192	3856	3637	4392	4014	4170	4654	4387	4560	2978	2994
FBgn0015323	641	700	842	1024	928	928	445	455	641	640	598	813	904	906	1027	1230	832	952	829	852	725	893	593	544	738	830	619	731	679	597	660	896	736	899	488	630
FBgn0015324	18699	17689	19586	20749	21917	19065	18094	14655	21860	19698	21181	19423	18727	18039	18864	20011	16848	15308	19800	18779	20258	20321	11469	11470	17204	17430	16173	14728	19453	18021	16772	19299	19132	19267	13977	14255
FBgn0015331	761	792	1016	1244	934	885	965	908	1287	1153	876	881	741	788	804	1091	1088	708	1145	1084	930	1210	669	644	811	1028	818	798	1028	961	842	1066	930	1073	809	812
FBgn0015336	509	439	323	326	484	410	280	220	856	595	426	302	321	287	164	193	190	267	388	371	443	448	369	235	370	402	334	297	339	272	518	496	224	216	296	196
FBgn0015338	973	864	947	1118	1207	992	918	806	1410	1346	1227	956	724	844	952	1174	1128	675	1023	899	749	894	587	665	743	945	809	847	1097	987	1053	1282	1148	1148	964	877
FBgn0015351	167	167	152	217	198	179	182	118	249	194	205	153	143	150	126	157	254	133	241	177	169	162	112	111	134	149	147	160	173	149	171	218	170	178	130	130
FBgn0015359	1359	1326	1447	1788	1694	1565	1662	1408	1990	1694	1622	1434	1165	1316	1426	1822	1350	927	1483	1471	1393	1615	1113	981	1372	1520	1334	1244	1596	1485	1736	1894	1591	1879	1346	1314
FBgn0015360	788	787	981	1251	1397	1256	1011	889	1099	1067	1277	1066	848	919	895	1192	1464	789	1352	1226	702	784	714	684	795	1013	1007	913	1143	1121	1134	1377	1088	1185	882	891
FBgn0015371	1212	1115	1318	1685	1511	1538	1032	982	1265	1133	1736	1498	1203	1292	1471	1886	2864	1188	1543	1564	1319	1453	969	924	1176	1408	1059	1045	1191	1071	1134	1481	1155	1420	893	927
FBgn0015372	741	678	821	988	899	800	1053	607	1161	994	958	832	783	813	985	1129	866	628	970	948	796	830	760	598	770	787	921	761	893	792	1073	1162	786	763	682	633
FBgn0015376	102	104	75	115	80	58	100	77	85	74	274	126	58	64	60	73	700	79	105	96	135	142	254	250	54	67	528	580	96	93	102	132	83	75	551	599
FBgn0015379	651	585	591	783	711	644	679	589	782	685	771	596	450	490	418	533	715	372	601	547	530	605	439	397	487	627	635	606	683	608	631	703	660	712	551	454
FBgn0015380	334	315	297	347	370	350	218	225	393	369	283	332	283	343	272	304	263	243	380	412	259	317	216	238	194	278	256	268	326	286	270	375	324	364	223	227
FBgn0015381	44	41	70	63	38	33	25	21	27	28	16	21	62	46	9	12	18	27	37	37	10	22	32	19	45	53	38	40	15	10	48	43	96	83	30	37
FBgn0015391	299	328	296	340	404	344	240	211	300	283	867	288	223	297	270	384	1623	282	435	356	256	302	337	265	248	277	281	315	416	389	334	407	388	402	331	332
FBgn0015393	357	326	357	441	437	331	451	339	440	438	1715	435	270	346	250	307	1474	459	421	291	296	303	178	265	208	280	259	298	323	261	216	232	368	361	364	284
FBgn0015396	420	504	261	264	609	677	371	377	289	246	758	332	237	246	356	527	1530	286	432	553	228	285	203	202	228	296	263	304	619	664	288	394	327	399	281	348
FBgn0015399	503	479	517	563	546	504	327	291	404	409	541	528	614	695	492	596	819	421	426	439	464	450	311	286	341	455	355	380	584	589	392	483	439	521	370	368
FBgn0015400	348	307	321	417	392	345	228	220	292	305	297	326	339	349	378	396	345	329	341	398	341	368	263	238	296	373	285	294	293	268	300	414	296	422	231	256
FBgn0015402	940	995	1103	1275	1197	1088	1042	880	856	682	1151	1204	969	1004	948	1228	1308	828	1295	1273	1169	1336	748	771	898	1123	942	936	1033	1053	1015	1305	1292	1412	883	879
FBgn0015477	2548	2360	2681	3094	3090	2818	2111	1735	3503	3098	3293	2678	2424	2423	2460	3047	3419	2038	3382	2998	2899	3067	1750	1787	2376	2871	2391	2296	2684	2632	2795	3277	2747	2815	2055	2149
FBgn0015509	4403	4321	4478	5491	5170	4739	4939	4158	5180	4765	5831	4757	4052	4266	4255	5234	7251	3724	5208	5113	4460	5240	2919	2939	3580	4568	4258	3874	4321	4061	4797	5916	4607	4877	3747	3728
FBgn0015513	3169	3064	2688	3624	4832	4664	2419	2847	4892	4576	3949	3962	2986	3705	3106	3782	3890	2731	4466	4063	2794	3122	1867	2146	2378	3108	2505	2918	2584	2643	2947	3747	3195	3380	2834	3141
FBgn0015519	170	186	173	227	213	186	102	126	153	131	120	149	217	223	256	321	197	173	159	164	142	168	116	111	134	182	131	160	148	151	162	192	156	205	121	155
FBgn0015520	891	937	1102	1333	1099	1041	852	757	1266	1061	1048	990	791	818	1041	1281	1369	867	1155	1196	865	936	668	657	1123	1190	903	855	1004	1160	1040	1219	1041	1140	811	852
FBgn0015521	10016	7772	11260	11848	12789	10032	14045	9903	14455	11690	15313	10920	7540	7884	6712	7292	10115	6751	10662	8603	8343	8912	7713	6725	6965	7671	7666	7003	8588	7483	8372	9444	9270	8900	9277	7700
FBgn0015522	1182	1131	1619	1155	1160	939	1184	899	781	531	1324	728	1233	921	739	660	1793	872	947	762	921	731	684	535	881	592	594	508	813	994	784	1216	738	661	1170	1129
FBgn0015524	180	146	140	214	148	142	187	124	192	160	156	150	100	97	117	186	111	97	156	153	143	173	112	89	98	119	115	115	163	136	170	203	172	173	92	106
FBgn0015527	505	440	533	628	655	582	557	446	649	606	1350	675	479	505	490	516	1457	624	523	434	517	543	432	374	477	492	405	499	479	472	537	703	476	578	493	436
FBgn0015541	2434	2334	1699	2354	3057	3108	1795	1836	2923	2448	2259	2334	2047	2133	1901	2485	1978	1844	2582	2213	2684	2976	1226	1245	1567	1892	2552	2590	3061	3069	2277	3024	1916	1979	2163	2208
FBgn0015543	23	20	16	32	27	25	14	20	21	19	27	32	26	19	23	33	13	20	21	19	19	23	10	11	15	29	21	15	24	18	18	22	28	18	8	12
FBgn0015544	690	744	957	1130	1039	932	843	635	1133	985	969	772	626	739	706	968	1145	728	1009	1020	763	859	688	651	932	1098	705	665	890	968	939	1055	1051	1230	693	710
FBgn0015546	373	344	549	493	526	468	537	329	572	469	713	419	517	305	349	420	1255	414	366	283	457	393	590	339	300	349	328	382	462	440	385	476	396	440	393	321
FBgn0015550	7	11	16	8	6	4	10	7	8	13	14	10	6	6	6	4	10	15	19	7	14	10	6	12	9	9	13	9	12	8	17	7	11	13	8	9
FBgn0015553	146	119	156	186	146	123	129	111	128	96	473	167	194	136	169	163	1039	168	149	147	151	128	127	90	126	131	100	126	115	106	150	183	125	147	95	86
FBgn0015558	781	815	856	1108	1108	928	639	800	1507	1236	863	1199	777	868	967	1191	881	765	1381	1097	820	842	604	581	894	1056	691	785	610	577	784	1062	813	1030	509	600
FBgn0015561	57	50	59	63	72	58	59	71	51	38	60	84	66	75	59	67	44	42	33	60	67	83	46	50	73	75	30	45	63	46	61	76	112	105	79	61
FBgn0015568	1771	1608	1842	1850	2254	1374	3148	2276	2138	1975	2883	2561	1927	1913	1312	1519	1927	1347	2234	1734	1532	1938	1539	1460	1555	1595	1547	1661	2843	2582	1640	1957	1909	1890	2084	1834
FBgn0015569	2133	2215	2028	3417	2863	2908	1453	1577	3310	3147	1661	2227	1742	2414	2942	3805	2799	2323	4098	3990	1826	2520	826	1416	1704	2680	4968	4498	1606	1601	2113	2514	2204	2440	2239	2213
FBgn0015570	1571	1542	1265	2507	2081	1690	1270	1547	2696	2086	1752	1631	1255	1353	1357	1827	1012	826	1598	1151	1381	1520	301	626	517	1164	1109	1024	1797	1804	646	732	1211	1058	1529	1376
FBgn0015571	5526	4917	6161	7067	7065	6816	7795	6211	7179	5783	4976	5064	5030	5645	4904	6160	5422	4398	6192	6475	5415	6298	4739	4054	5027	5954	6413	5339	5898	5678	5929	6808	7827	8166	4877	4187
FBgn0015572	280	270	242	283	391	331	221	207	403	288	379	424	216	249	111	129	212	169	298	237	219	289	172	136	195	249	315	252	351	279	277	299	274	300	199	165
FBgn0015574	1037	1062	1140	1461	1250	1328	1434	1251	1207	981	917	959	835	1001	1003	1404	707	801	1217	1413	786	1076	874	763	867	1185	955	862	1150	1094	1242	1337	1373	1432	1055	1023
FBgn0015575	10620	10687	9248	11905	10388	9021	12063	12087	14541	12462	9307	10533	8009	11269	3578	4982	4392	3679	11548	7743	9164	10961	5408	6282	4788	7407	8561	9393	8064	7871	8744	10194	9098	9413	10718	9715
FBgn0015576	3363	3233	2355	3422	4656	3925	3045	2659	5241	4948	2742	3931	2398	2840	2424	2735	1540	1367	2476	1836	2531	2945	1727	2018	1582	2364	1763	2060	2647	2551	2382	2813	3011	3162	2728	2928
FBgn0015577	1367	1360	1071	1538	1838	1598	1076	1128	1743	2034	1537	1963	1229	1342	1839	2015	1143	1131	2378	2169	1218	1450	672	827	909	1221	1186	1570	1388	1646	1743	2172	1461	1719	1264	1410
FBgn0015582	478	428	461	565	567	472	461	412	577	533	600	521	643	752	391	452	518	292	550	492	379	455	238	267	273	309	405	426	506	471	374	419	474	467	386	349
FBgn0015583	1258	1228	949	1634	1630	1624	987	1088	2360	2215	1176	1615	827	1238	1053	1191	810	954	2092	2184	811	1245	613	793	851	947	1194	1189	1148	1016	1400	1350	1035	1176	1259	1123
FBgn0015584	14333	14883	7943	16895	15743	14110	9009	10933	35130	32577	14632	21614	5933	11555	6723	9295	9014	11412	19337	20988	6953	12139	5573	7275	12328	13980	9729	10917	10715	9587	15882	15243	9905	12096	12349	13856
FBgn0015585	5617	6401	2487	5425	6520	6134	3925	4868	11454	10805	5230	7324	1622	3791	3007	4069	3338	4507	4988	6235	2278	4361	2258	2811	5309	5910	4611	5357	4295	4091	6392	6538	3360	4657	4930	5287
FBgn0015586	3666	3162	1353	4489	7052	7459	1926	4173	22346	23570	6694	15175	1483	6078	2226	3382	4221	6872	8186	8619	1678	4043	1685	1727	5063	4241	4319	5235	8192	7194	8820	6400	4222	5518	6212	7972
FBgn0015589	1965	1817	1799	2298	2141	2193	1498	1226	2238	1884	1920	1702	1804	1875	2149	2786	2709	1607	2293	2033	1984	2104	1727	1473	1853	2263	1750	1711	1861	1741	2172	2676	1882	1992	1930	1906
FBgn0015591	643	572	703	813	821	751	661	547	945	730	573	620	555	513	606	764	704	564	723	476	556	497	488	414	672	789	627	573	722	652	562	598	624	743	430	371
FBgn0015600	9377	9070	10651	13115	12022	12149	8681	7640	10496	9151	8625	9226	9694	11460	9998	13614	9632	8231	12526	13662	9722	12178	7795	7260	7409	9505	10017	9459	11548	11557	10994	12788	11739	13090	8115	8907
FBgn0015602	530	508	596	809	797	696	729	583	761	672	798	608	493	532	500	582	1011	407	676	552	532	636	425	393	454	526	443	479	571	575	622	713	664	674	575	516
FBgn0015609	1151	1196	1015	1249	1493	1615	1189	1151	1196	1087	1072	1253	1326	1440	1276	1576	1293	1021	1701	1812	1315	1612	1282	1183	1687	2156	1121	1265	1640	1495	1455	1874	1200	1482	1012	1160
FBgn0015614	3784	3335	3407	4311	4629	3997	4337	3739	4752	4161	4057	3821	3676	3723	3433	3688	3734	2775	3439	3172	2980	3243	2033	2052	2427	2983	3378	3045	3381	3096	3373	3851	3396	3413	2880	2671
FBgn0015615	682	655	784	923	987	773	578	476	792	710	955	677	697	698	624	767	1744	527	835	729	828	923	459	438	615	726	606	646	709	632	692	855	726	783	623	673
FBgn0015618	115	100	138	146	171	123	136	129	135	101	210	161	118	116	114	130	315	104	124	106	103	123	81	84	97	117	94	101	155	134	138	162	130	129	131	119
FBgn0015621	201	184	211	243	246	182	212	174	244	195	304	156	134	150	162	194	411	133	212	244	161	193	153	132	205	207	196	190	199	181	223	214	199	204	172	174
FBgn0015622	11644	11687	11670	15586	14392	12757	9880	8975	13527	12024	10025	11719	7141	8963	10989	14020	10433	8904	13398	12934	10221	12575	7416	7501	9229	11648	11552	11300	12666	12049	13715	15620	12041	13075	9081	9394
FBgn0015623	57266	46835	41751	52633	48119	43006	39558	37024	60236	57976	41387	45646	26695	34517	36140	45043	45872	36691	41245	35589	37923	41043	23076	23480	34356	46369	45412	41440	38136	34857	45941	54158	34538	40559	36009	33590
FBgn0015625	652	621	855	1008	618	587	535	434	666	615	1467	530	480	486	671	1009	2989	583	791	874	641	781	568	507	844	916	692	686	913	880	822	852	711	807	607	711
FBgn0015663	361	340	327	358	439	367	597	649	400	331	364	326	325	307	351	406	866	613	401	331	323	304	149	177	213	275	289	242	262	239	441	516	495	511	263	299
FBgn0015664	626	669	864	1009	937	887	953	664	991	867	1163	857	816	745	648	754	1584	619	819	744	716	805	539	487	637	628	688	719	749	713	694	876	736	725	586	637
FBgn0015714	700	435	1797	1823	2431	2193	2188	1862	2703	2201	4768	4269	2306	1897	1961	2379	1312	1079	2197	2003	2077	2228	1935	1183	1218	1525	1971	1809	1537	1397	2419	2938	667	539	1422	1428
FBgn0015721	95	86	277	312	282	243	265	213	306	231	168	213	264	273	207	274	178	189	204	244	254	276	216	194	353	439	215	185	284	273	443	467	254	308	159	161
FBgn0015737	5227	5074	4287	5955	4852	4395	4212	4203	5767	5317	5103	5083	4307	5159	4288	5422	5445	3604	4540	4053	3689	4417	2307	2693	3386	4402	3567	3559	4252	4228	4039	5054	4840	5044	4684	4733
FBgn0015754	4089	4103	4064	4863	4885	4654	3959	3600	4472	4261	4448	4238	3834	3783	3840	4561	4943	3230	4409	4067	3879	4422	2486	2380	2971	3619	3320	3435	4072	3872	3807	4742	4012	4323	3180	3038
FBgn0015756	19153	16484	21650	23775	24868	19984	24293	18818	24275	20649	28434	19561	15485	15825	13943	16598	22786	15230	20066	17382	16585	18329	14904	13884	14213	15953	14830	14322	18261	16068	17302	19952	17247	17209	19793	16411
FBgn0015765	743	692	781	906	886	778	947	718	1008	840	875	728	664	629	642	850	804	642	743	750	662	744	494	370	547	660	705	639	836	662	966	1081	722	760	651	583
FBgn0015766+FBgn0065097	42077	35590	45754	51091	56750	50644	43215	36169	50433	41894	44523	44255	42287	40450	38527	42098	34709	25781	36566	33780	41916	41566	30989	29034	31203	36409	34843	34581	44239	41602	38682	47237	43797	46565	37431	35741
FBgn0015770	13	11	17	20	18	28	15	10	104	88	23	31	38	30	22	28	6	14	94	65	20	27	23	27	41	80	52	54	29	31	67	62	42	40	7	9
FBgn0015772	3173	2909	3122	3474	4038	3856	2915	2257	3224	2764	3116	3230	3470	2909	2895	3544	4063	2724	3308	3133	3387	3576	2733	2152	2918	3280	2566	2644	2924	2715	3107	3893	2792	2991	2136	2407
FBgn0015773	454	351	458	405	541	505	261	243	445	391	430	463	422	373	479	471	450	365	460	456	526	517	226	231	292	359	242	261	411	452	491	670	433	473	417	426
FBgn0015774	726	721	593	636	761	847	404	402	585	641	461	738	720	891	753	883	595	619	471	543	696	773	415	463	543	646	471	495	606	590	575	707	543	708	358	455
FBgn0015776	8834	8388	8615	10387	12508	11196	9266	7630	10993	10424	8483	8228	10790	10811	14409	14900	8897	7635	11624	10789	10118	10952	6347	6543	8016	9135	9883	8725	10010	9256	9344	10618	9997	10130	7831	7873
FBgn0015777	9095	9444	8890	11541	11292	11008	8882	8499	10987	10342	8185	9849	8395	9976	9667	12337	8124	8190	8752	9784	7556	9357	5479	5600	7469	9579	7842	7990	8904	8984	9100	11515	9567	10946	6717	7164
FBgn0015778	9780	9416	11364	13706	12342	12200	9045	7855	12714	10618	11492	9529	10062	11656	10924	14067	12860	8583	12078	12213	10283	11929	7850	7148	9947	11536	10261	9628	11275	11282	11635	13443	10841	12032	8008	8812
FBgn0015781	817	747	624	823	917	702	734	627	1125	879	923	911	549	696	699	751	675	428	820	796	867	816	548	618	766	712	809	605	725	662	892	938	774	788	810	713
FBgn0015789	3894	3540	3833	4722	5190	4416	3575	2964	4636	4131	4474	3789	3530	3415	2998	3626	4054	2823	3720	3213	3662	3875	2584	2254	2719	3312	3189	3145	3132	3029	3764	4407	3421	3714	2801	2607
FBgn0015790	6403	5988	6588	8060	8217	7199	7102	5697	8445	7485	7993	7181	5564	5718	5490	6514	6846	4974	7706	6845	5558	6164	3972	3600	5182	6059	5364	5289	6763	5983	6450	7503	6634	6574	5758	5364
FBgn0015791	3320	3290	3878	4785	4361	4034	4249	3267	4566	3980	3244	3417	2997	3207	3059	3885	3229	2792	3738	3859	3033	3596	2248	2031	2880	3684	2954	2918	3451	3471	3377	3977	3714	3988	2584	2589
FBgn0015793	885	920	1074	1255	1063	1098	1435	1029	1251	1058	991	1040	978	918	924	1166	946	841	1127	1104	866	947	795	688	803	1067	930	870	992	907	1205	1340	991	1017	772	679
FBgn0015794	1295	1115	1381	1579	1685	1508	1628	1229	1687	1437	1016	997	1008	1019	969	1162	1382	933	1472	1355	989	1190	992	800	943	1091	1017	1018	1064	972	1105	1383	1181	1214	1128	1039
FBgn0015795	7157	6683	6997	8537	9558	8977	8320	6426	8963	7741	7574	7273	6784	5846	5509	6098	7243	6384	7423	6848	5944	6254	5406	4237	5621	6582	5324	5281	6131	5569	6357	7472	6895	6934	6158	5779
FBgn0015797	1672	1574	1456	1946	2377	2017	1580	1425	2369	2190	2114	2026	1400	1620	1458	1693	2015	1474	2113	1797	1615	1879	886	1022	1228	1554	1697	1852	1794	1653	1841	2163	1810	1931	1758	1590
FBgn0015799	1216	1170	1366	1703	1506	1482	1215	1047	1676	1540	1870	1429	1101	1231	1183	1518	2957	1155	1666	1553	1304	1462	953	962	1081	1299	1105	1159	1340	1324	1376	1686	1395	1554	1048	1206
FBgn0015801	1494	1435	1628	1771	2085	1838	1986	1365	1605	1553	362	328	1367	1162	1176	1524	1311	1155	1414	1409	1271	1475	1371	929	1167	1303	1162	1196	1371	1307	1259	1655	1232	1393	1224	1223
FBgn0015803	2216	1757	1482	1997	1965	1882	1631	1417	2110	1994	2030	1863	1656	1526	1299	1630	2585	1762	2536	2129	2467	2446	1347	1086	1556	1819	1527	1536	2058	2083	2679	3204	1564	1644	1573	1743
FBgn0015805	938	903	970	1240	1158	965	878	817	1204	1075	1810	1079	790	901	1899	2072	2238	615	976	910	734	941	581	686	559	709	730	710	974	862	981	1146	902	1034	1204	1029
FBgn0015806	3318	2835	2565	3151	4029	3423	2812	2331	3553	3408	3654	3248	3596	3383	2948	2908	3404	2785	3516	2837	2598	2663	2133	1763	2163	2170	2011	2355	2796	2497	2512	3145	2789	2693	2498	2485
FBgn0015808	3326	3281	2920	4594	3464	3092	2840	3032	5104	4311	3035	3383	2384	2954	3080	3693	3198	2548	4345	3784	2447	2953	1936	2609	2313	3303	2608	2600	3132	2957	2790	3138	4360	4297	4276	3593
FBgn0015818	322	306	411	446	454	379	402	298	444	384	548	371	399	384	342	356	622	303	475	404	340	420	255	212	402	428	353	333	390	355	384	490	380	406	326	276
FBgn0015828	699	575	782	977	808	701	737	564	835	713	1143	840	522	591	572	693	1221	482	855	818	607	736	607	527	660	768	623	603	760	644	713	857	741	839	703	569
FBgn0015829	733	695	665	807	803	775	592	502	937	743	596	515	496	474	535	665	622	513	813	735	495	544	572	567	457	584	565	540	695	594	640	728	655	692	621	500
FBgn0015831	1111	1108	1409	1656	1281	1319	1603	1265	1560	1276	883	940	955	1132	1157	1459	971	1109	1389	1491	962	1216	902	769	1067	1383	1122	1052	1524	1456	1465	1484	1202	1308	1130	1023
FBgn0015834	4832	4457	4892	5608	6253	5219	5046	3990	5507	4757	6666	4972	3968	4076	4097	4942	5477	3455	4341	3849	3951	4497	4015	3587	3969	4344	3927	3848	4254	3892	4629	5531	4547	4544	5315	4179
FBgn0015838	481	468	587	567	568	539	507	423	616	522	754	570	508	451	564	630	760	485	648	610	493	494	457	322	384	448	424	406	540	499	508	627	552	559	378	385
FBgn0015872	2602	2687	3378	3963	5045	4916	4511	4182	4547	4145	3067	3290	3681	3859	3300	3669	2943	3063	3265	3096	2454	2765	1984	2203	2365	2933	2711	2869	3879	3552	3581	4575	3315	3611	2606	2507
FBgn0015903	617	641	834	1062	902	847	831	710	897	763	1268	785	564	641	693	901	1624	719	1097	1018	681	764	523	470	760	856	636	678	835	790	867	929	875	1056	776	795
FBgn0015904	159	176	206	186	215	184	142	145	183	134	153	158	164	174	156	189	145	118	162	161	163	187	122	116	130	161	119	114	159	147	144	158	183	204	138	151
FBgn0015905	391	394	545	610	439	436	476	375	888	774	570	458	669	715	809	1025	779	399	643	592	361	469	320	333	457	542	404	403	503	492	933	983	552	573	384	398
FBgn0015919	243	247	282	364	379	351	249	214	364	327	263	307	291	267	236	373	285	222	299	260	259	294	226	198	223	268	293	277	242	238	614	774	275	302	193	247
FBgn0015924	4262	4537	3997	4826	6117	5050	3677	3500	4469	4079	4922	4148	3847	3977	4023	4659	5084	3542	4440	3665	3665	4037	2487	2440	2697	3662	3679	3367	3609	3423	4277	5117	3940	4155	4064	3954
FBgn0015925	260	282	462	523	511	431	489	414	375	319	662	395	405	394	279	363	748	293	372	325	294	347	223	263	351	388	403	454	337	341	406	486	430	450	325	294
FBgn0015926	13	17	16	22	18	18	20	22	29	8	358	14	12	11	20	22	1278	30	20	17	9	16	15	10	19	10	9	9	27	23	12	18	22	23	20	15
FBgn0015929	411	414	476	637	446	393	435	395	481	417	1696	450	377	399	378	511	2478	359	667	694	403	477	311	324	338	366	470	477	477	495	491	604	429	569	401	379
FBgn0015949	2216	2054	2512	2988	3165	2808	2379	1848	2997	2753	2720	2659	2512	2476	2356	3029	2544	1931	3016	2656	2468	2655	1705	1495	1995	2349	1935	2024	2251	2061	2404	3034	2430	2542	1893	2026
FBgn0016013	1744	1501	2596	2161	3343	2683	2146	1252	1673	1288	2204	1846	2714	1785	2085	1952	1514	1176	1173	984	3176	2957	2104	1431	1148	1283	1662	1390	2086	2111	1447	1995	1520	1584	1147	983
FBgn0016031	3718	3524	2177	2729	5824	4631	3196	2696	4747	4730	3667	3344	3630	3981	2797	3130	3961	2750	4488	3585	3641	3913	1681	1894	2417	3311	3380	3889	3478	3492	4616	5445	3926	4334	3553	3477
FBgn0016032	549	566	504	682	718	696	648	617	681	647	463	548	480	518	570	803	491	395	716	725	428	552	361	335	383	535	547	525	423	398	460	598	466	505	597	559
FBgn0016034	528	552	690	985	699	667	600	505	789	723	841	560	473	568	616	933	1127	538	836	840	522	604	427	378	518	620	554	531	682	664	729	898	655	777	537	504
FBgn0016036	201	235	41	47	74	65	26	23	35	30	27	22	11	10	19	15	31	19	42	44	21	28	38	25	10	9	22	21	25	17	23	44	34	43	17	18
FBgn0016038	1746	1691	1950	2390	1982	1952	2170	1823	2045	1886	1859	1713	1368	1596	1512	1922	1798	1388	1859	1967	1560	1829	1292	1229	1544	1844	1631	1518	1883	1786	1798	1993	2031	2186	1592	1399
FBgn0016041	1936	1905	2171	2589	2582	2444	2478	2110	2882	2403	3091	2273	1979	2208	2080	2408	3106	1790	2455	2326	2009	2326	1403	1523	1404	1522	2105	2058	2273	2167	1810	2072	2152	2377	1648	1739
FBgn0016047	157	109	166	221	187	127	252	210	152	142	191	215	156	137	107	132	104	98	254	188	149	169	105	82	69	90	124	102	176	110	149	130	136	174	125	142
FBgn0016053	2	1	2	3	1	2	3	6	2	7	663	2	4	5	8	11	1522	123	3	1	2	5	1	4	2	2	0	0	0	2	4	0	1	1	4	1
FBgn0016054	144	124	177	192	151	146	100	88	148	122	174	85	98	79	126	144	555	116	201	215	115	166	74	78	107	129	146	158	209	156	150	182	123	131	167	146
FBgn0016059	3125	3121	2983	3662	4588	4272	2858	2839	4593	4442	3728	3321	3163	3387	3021	3798	3757	2484	3759	3768	3165	3493	1912	1965	2186	2888	2577	2837	3156	3131	3265	4213	3002	3101	2511	2743
FBgn0016061	655	605	612	748	704	692	478	446	481	478	521	659	539	629	683	807	528	453	798	792	622	707	385	406	503	565	527	557	890	755	459	617	562	659	428	516
FBgn0016070	1817	1622	2089	2311	2106	2053	1454	1175	1853	1679	4920	1924	1897	1787	1965	2405	11183	1884	2388	2161	1605	1842	1161	1023	1642	1814	1598	1642	1823	1728	1899	2282	1588	1857	1424	1544
FBgn0016075	2923	2661	2018	3051	4113	3676	1652	2463	3247	3485	2833	2483	2259	2626	2059	2788	2124	1823	3039	3038	2788	2630	1196	1806	1611	1818	1908	2387	1803	1927	2369	3729	1942	2815	3776	3559
FBgn0016076	3285	2720	4349	4555	9712	8765	2825	2303	3419	2994	2428	2323	5810	4991	5286	5783	5937	3588	6377	5115	4730	4957	3231	2632	4046	4989	3244	3113	2870	3687	4292	6278	3727	5143	6462	6267
FBgn0016078	1233	1234	1352	1552	2184	2075	1431	1248	1419	1293	1712	1642	1492	1483	1031	1307	1372	1003	1448	1381	1303	1422	931	916	951	1156	1759	1859	1110	977	1677	1989	1533	1574	1199	1134
FBgn0016080	3052	2837	3763	4485	3768	3893	4103	3235	4420	3625	2362	2263	2923	3371	2868	4017	2886	2779	4010	4409	3119	3984	2731	2490	3157	3807	3526	3010	3316	3332	4027	4367	4381	4841	2818	2784
FBgn0016081	6822	6508	6532	7509	7717	7540	7080	5989	9783	8120	6680	6818	5210	5205	6837	8787	7330	5471	6163	5779	6367	7427	5487	4596	6242	7385	5502	4937	5680	5319	6300	7138	5735	6127	5788	6001
FBgn0016119	6272	7732	7901	10790	10958	10729	9477	10141	10401	9283	8508	8425	5816	6597	6439	8773	5220	3750	8756	10354	6694	8214	4906	5861	6220	8077	6586	7093	6467	6405	6914	8951	6975	8269	7867	7620
FBgn0016120	9070	9988	9776	12127	13256	12895	11399	11907	12182	10830	10096	10612	6111	6695	6478	8735	6171	4116	10759	11964	8968	10059	6371	6908	5867	7603	7166	7521	8080	7961	8131	11186	8924	12066	9903	8835
FBgn0016122	7662	8584	7380	11404	8450	8174	7511	7863	18401	17343	7895	8103	4743	6848	6545	9097	6529	6438	10057	9123	5638	7695	3865	6531	5080	7421	6881	8033	7100	7401	7174	8809	7311	8354	8183	7980
FBgn0016123	4590	4521	4460	7514	4621	5081	2822	3610	5835	7094	6452	7961	3892	6688	2989	5030	2704	2854	6292	8029	2668	3846	1996	3014	5512	6888	4837	5453	5387	6016	4978	6092	5353	6690	2919	3753
FBgn0016126	12954	11479	10379	12417	13684	11786	13679	10632	16088	13057	11075	11586	10717	10887	6427	7022	9527	9384	12626	9800	8992	9524	6765	6094	7176	9101	8957	8522	9038	8261	9508	10726	10547	10296	8556	8656
FBgn0016131	202	176	207	312	266	294	186	228	250	221	518	277	168	190	200	245	453	290	274	270	240	232	121	173	175	246	191	197	131	106	167	207	279	265	172	212
FBgn0016641	1138	1097	1208	1402	1488	1318	976	905	1417	1240	1386	1326	980	1053	1079	1282	1657	934	1362	1203	1280	1475	852	758	958	1205	980	1073	1251	1163	1212	1363	1443	1479	915	1070
FBgn0016650	620	503	485	612	912	650	869	599	1304	884	706	774	701	606	648	700	549	404	711	577	754	698	428	388	554	714	728	602	888	859	701	831	587	613	606	683
FBgn0016660	60	65	94	112	114	123	42	66	121	115	71	82	95	96	146	204	185	163	114	84	64	66	82	71	105	99	55	71	63	72	141	134	84	117	80	101
FBgn0016672	1521	1500	1667	2238	1963	1667	1449	1338	1994	1805	1482	1555	1667	1835	1565	2030	1569	1121	2033	1922	1624	1813	1265	1269	1218	1423	1210	1187	1358	1222	1860	2374	1766	1903	2026	1825
FBgn0016675	5524	4312	2221	2047	8383	9438	1779	1334	5409	3819	3863	3656	4109	4438	1050	864	880	711	925	690	2408	2035	1531	2189	4225	4994	2343	1526	1490	1009	2673	2875	1319	1028	738	496
FBgn0016684	4312	3307	3961	4344	4228	2510	4511	3631	3427	2658	4047	3672	2681	3082	3186	3683	2883	2531	3556	3727	3702	3945	2590	2988	2924	3221	3956	3393	5131	4401	3738	4109	4388	4616	3024	2522
FBgn0016685	1794	1779	1897	2380	2172	1710	2095	1792	2491	2173	4021	2199	1670	1819	1322	1807	3461	1974	1874	1593	1709	1831	1152	1181	1878	2280	1567	1634	2017	1986	1997	2347	1873	1895	1730	1578
FBgn0016687	9844	8185	11719	11193	11325	9760	14691	11220	13445	11209	13761	11351	7726	7506	6901	7912	8754	5559	10068	7722	9717	10156	7374	7033	5391	6140	8002	7185	10279	9127	7059	8241	9755	9522	10304	9027
FBgn0016691	9475	11714	10879	14792	15414	15340	11670	13238	14557	13453	11424	11764	7596	8542	9126	12440	6970	4932	13630	15732	10886	13674	6902	8527	8181	11443	8333	9260	9666	9738	9975	13057	10662	13901	11834	10190
FBgn0016693	7676	7177	8131	10373	9472	9150	7954	6965	9614	7958	7215	7470	6604	7588	7801	9963	6823	5669	9270	9482	8064	9596	5989	5589	6738	8056	7861	7268	9037	8480	8827	9924	9060	9870	7079	6835
FBgn0016694	7064	6793	9483	11226	19057	18491	5916	6036	7573	7074	6117	6657	16033	14429	14301	16483	11804	10751	15234	13130	10653	10698	6943	6391	10008	11038	7700	7455	7166	7040	9471	11095	8186	8700	7921	9268
FBgn0016696	4213	3673	4225	4984	4688	4116	4308	4383	4033	3538	4562	5409	3714	3860	4167	5159	5568	3596	5289	4734	4935	5105	3591	3311	3044	3329	3667	4109	4042	3650	4576	5477	3930	4276	2786	3138
FBgn0016697	4218	4060	4111	5458	4391	4330	4566	4180	5372	4975	4676	4384	2854	3454	2992	3816	4192	2787	4472	4405	2845	3382	2371	2624	3524	4183	3404	3275	3940	3926	4239	4926	4376	4662	3743	3317
FBgn0016698	674	666	650	787	708	580	679	587	884	771	715	666	465	508	559	695	716	524	807	772	599	622	444	429	495	610	508	539	620	599	634	716	624	726	610	572
FBgn0016700	4340	4077	4264	5023	5794	5069	5276	4072	6161	5420	4392	4608	4354	4064	3970	4443	4349	3921	4756	4035	3904	4313	3039	2475	2910	3464	3669	3621	3983	3582	4320	4860	4123	4097	3405	3232
FBgn0016701	2121	1941	2315	2720	2918	2469	3125	2205	2926	2501	2810	2387	1862	1945	1904	2121	1944	1484	2357	2138	2043	2185	1445	1305	1792	1929	1759	1628	2124	1914	2103	2612	2199	2195	1868	1754
FBgn0016715	1487	1415	2952	2724	2783	2409	3971	2461	3166	2241	3449	2650	2069	1468	1429	1657	1554	1003	1652	1083	2293	2203	2692	1424	1163	1239	1416	1086	1913	1522	1379	1593	1636	1377	1500	1247
FBgn0016726	7659	6414	8728	10014	9453	7471	13143	9381	11450	9186	12243	9095	7020	7024	6554	6979	9219	6899	9045	7335	6864	7358	5575	4982	5305	5974	5714	5163	7728	6880	6672	7586	6710	6644	7495	6652
FBgn0016754	1545	1362	1596	1991	1804	1883	1311	1201	1653	1507	1428	1633	1491	1513	1523	2060	1727	1428	1980	1890	1657	1947	1153	995	1542	1797	1284	1452	1698	1835	1892	2266	1630	1802	1212	1400
FBgn0016756	10864	10192	12389	13703	14138	13933	11510	9223	12659	10953	11184	11475	11143	11625	10824	13876	12206	9933	13311	13222	11555	13154	9653	8167	10301	12164	11642	10566	13630	12975	11581	13394	13046	14493	10236	10754
FBgn0016762	234	213	275	308	285	273	347	267	329	244	297	289	222	222	191	245	314	274	264	245	245	279	237	185	270	307	266	248	272	229	310	361	285	290	227	193
FBgn0016792	661	627	744	812	933	897	537	434	956	771	1187	764	726	706	747	925	1811	674	867	802	605	703	605	488	602	695	596	579	793	804	751	900	653	680	651	624
FBgn0016794	745	619	830	1090	924	836	777	713	1017	864	1187	796	716	770	620	906	1724	672	886	818	833	881	612	601	646	754	710	704	811	710	828	990	845	787	991	769
FBgn0016797	1692	1641	1555	2138	2540	2438	1522	1443	2246	1932	1987	2036	1831	1895	1826	2023	1783	1585	2215	2104	1839	2002	1604	1426	1368	1828	1884	1899	1988	1946	1657	2147	1677	1809	1501	1561
FBgn0016917	12669	11827	8154	12328	12401	10611	7438	8663	15168	12329	9726	9745	7857	9281	10060	11409	8703	6866	12863	10065	8123	9584	4526	5718	5520	8544	8413	8024	8486	8756	9399	11574	9623	9456	9558	8941
FBgn0016919	742	732	302	627	1161	1067	488	523	1271	1147	706	888	436	624	175	289	585	621	619	700	379	651	210	385	444	554	492	486	653	590	840	807	553	670	485	561
FBgn0016920	200	173	189	195	211	190	234	187	240	223	153	235	221	189	205	243	157	153	334	302	182	194	162	144	151	146	167	232	214	152	222	196	202	210	133	118
FBgn0016926	10577	9923	11166	9229	11696	10980	13479	6867	10770	11376	7116	9582	9636	7837	9814	10374	8080	7921	12858	11446	7279	9311	7597	5979	7161	8047	7621	8172	9266	10673	7721	11254	8175	12339	10177	10394
FBgn0016930	1654	1653	1776	2128	2518	2592	1475	1268	7049	5701	1651	1605	1750	1749	2099	2533	2273	1769	1946	2050	1894	2175	1144	1051	1414	1783	1490	1506	1835	1792	1737	2339	1580	1859	1135	1348
FBgn0016970	173	169	190	230	230	219	280	214	138	120	303	301	106	104	158	220	333	210	158	189	196	231	169	129	135	180	217	199	230	177	261	283	256	259	213	193
FBgn0016974	1091	1106	1385	1657	1340	1318	1447	1085	1652	1499	965	1142	885	1031	1106	1418	1008	1031	1413	1511	907	1175	991	915	988	1202	1274	1168	1291	1248	1336	1402	1564	1705	845	920
FBgn0016976+FBgn0016975	2893	2947	3136	3792	3471	3514	2194	2413	2985	2843	2753	3921	2805	3059	3213	4005	3108	2706	3414	3531	3050	3486	2428	2356	3157	3908	2640	2794	2734	2416	2742	3696	3031	3534	2108	2690
FBgn0016977	4877	4750	4997	6099	6509	6714	3683	3613	5529	5093	5731	5355	6456	6318	6172	8141	8099	5067	6474	6216	6126	6840	3784	3441	5180	6220	4654	4563	5033	4816	5879	7086	5894	6453	4303	5500
FBgn0016978	1428	1396	1186	1594	1370	1252	1465	1282	1662	1372	1650	1587	1176	1307	1183	1553	1619	993	1349	1192	1265	1454	888	821	1095	1245	1049	1079	1211	1056	1320	1571	1326	1453	1065	1014
FBgn0016983	1756	1711	1827	2190	2210	1965	2111	1660	2245	2067	2728	1915	1486	1516	1345	1718	2877	1257	1828	1596	1506	1645	1292	1197	1274	1486	1529	1568	1475	1532	1765	2161	1785	1846	1471	1455
FBgn0016984	2291	1958	2116	2552	3038	2581	1973	1708	2638	2298	3058	2309	2077	2163	2138	2539	3010	1583	2868	2460	2295	2466	1440	1376	2088	2657	2089	2100	2331	2195	2353	2749	2267	2267	1919	1745
FBgn0017414	262	288	210	284	250	218	228	202	261	203	286	257	174	174	228	261	277	137	322	269	144	184	139	163	189	248	145	153	163	148	438	411	175	188	180	169
FBgn0017418	2529	2744	2464	2887	3604	3314	2032	2047	3270	3086	2896	3072	3137	3004	1959	2449	3105	2166	3435	3439	2548	2782	1902	1683	2296	2813	2334	2632	2454	2349	2579	3260	2613	2754	2237	2294
FBgn0017424	6	5	7	5	10	7	2	2	12	11	7	5	2	3	10	11	2	2	6	9	5	4	6	6	14	7	3	1	12	7	5	7	0	0	2	7
FBgn0017429	985	853	1005	1149	931	826	1148	873	1087	913	1021	840	691	660	619	769	984	687	1030	958	805	920	730	582	703	778	693	686	864	833	766	941	971	869	807	745
FBgn0017430	621	642	576	775	713	688	759	600	724	585	656	626	469	490	560	724	724	447	677	722	502	582	336	372	494	541	524	450	734	609	676	773	581	594	405	384
FBgn0017448	1279	860	899	1276	1130	1189	1444	1470	1778	1876	1821	1758	151	250	793	842	847	543	1467	1573	731	904	450	1210	867	992	1005	1081	497	453	1353	1484	930	1054	768	608
FBgn0017456	1492	1419	1740	2154	1852	1860	2417	1768	2154	1852	1373	1607	1407	1606	1370	1703	1446	1509	1703	1855	1423	1686	1368	1136	1259	1612	1532	1321	1613	1560	1524	1665	1726	1900	1216	1173
FBgn0017457	820	890	929	1260	1176	983	1017	845	1093	1027	1168	1077	670	783	870	1117	1365	596	1118	1093	799	954	553	549	669	889	761	816	932	983	987	1111	844	942	887	816
FBgn0017482	499	394	383	530	468	354	348	326	585	592	493	523	280	350	164	222	290	301	456	348	493	541	268	295	196	320	385	396	484	462	576	652	330	393	422	329
FBgn0017545	43215	39193	52507	54439	53418	44060	55663	42473	49597	44076	63010	45574	41221	38675	39642	41726	52460	38355	44284	38010	37539	40072	33969	30838	30998	35173	29467	29100	46887	41611	38544	45487	38910	38296	40072	37066
FBgn0017550	1323	1231	1399	1530	1735	1447	1326	1135	1651	1425	1665	1395	1213	1199	1120	1354	1832	1033	1635	1296	1406	1357	1009	847	1077	1315	1116	1128	1315	1187	1304	1477	1254	1320	1181	1206
FBgn0017551	397	383	576	702	387	388	485	400	454	384	865	517	348	397	438	548	1075	346	672	656	340	457	338	330	332	385	369	370	478	450	478	509	525	547	460	453
FBgn0017556	1369	1264	1602	2090	1606	1611	2059	1571	2001	1666	1246	1409	1311	1561	1380	1622	1249	1282	1628	1816	1226	1491	1349	1091	1330	1463	1514	1425	1578	1610	1215	1284	1757	1821	1124	1077
FBgn0017558	10679	9198	8973	10285	11214	9041	8376	6652	10709	8401	7777	7482	9831	7932	6733	7490	9527	7284	8002	6990	8756	9319	8175	5705	2194	2512	7792	6021	7837	7666	6865	7743	9800	8621	9583	8641
FBgn0017561	752	829	511	1082	551	516	474	562	914	834	980	1114	433	878	476	654	1166	550	859	783	521	856	292	600	409	759	639	785	598	730	773	924	936	1425	622	681
FBgn0017566	11644	11785	12593	15208	18836	17869	11131	12248	14676	13795	12276	13132	13132	13647	11434	14405	9538	6512	14248	14700	15600	16780	9055	9363	11152	13972	10912	11321	11631	11709	11966	15078	13648	16768	14949	13370
FBgn0017567	5153	4749	5278	6693	7311	6733	5637	5433	6233	5424	5349	5519	4136	4030	4285	5276	3084	2323	6483	6170	5824	6101	3316	3682	3711	4855	4009	4208	4491	4428	4096	5169	5178	6119	4676	4571
FBgn0017572	2582	2397	2423	2943	3322	2685	2343	2051	3282	2786	3001	2894	2847	3058	2631	3050	2504	1833	3077	2738	2675	2839	1588	1628	2132	2540	2432	2379	2552	2395	2720	2991	2604	2681	2242	2098
FBgn0017577	88	107	127	146	146	96	107	93	129	120	1353	125	91	110	118	153	2839	212	143	141	123	158	75	78	72	94	95	100	128	105	123	145	123	128	107	92
FBgn0017578	619	620	708	793	932	782	833	653	874	841	864	868	621	562	548	652	751	635	826	721	576	604	520	370	518	483	578	588	668	639	567	646	653	658	635	612
FBgn0017579	16253	13309	17131	17481	21093	17094	23417	16960	22422	18366	24475	17624	14305	13980	12668	14538	19083	12771	15394	13198	15596	17047	14870	12619	12911	13309	13559	12865	15651	14165	15166	17264	14528	14717	18533	15897
FBgn0017581	35548	27775	56097	45703	55371	46377	59678	32019	37223	32804	49432	38457	69273	39528	49629	50658	53000	35663	41048	32210	52140	44641	50270	27960	42544	39006	35460	34853	38813	35031	40692	48465	41388	39044	37233	39404
FBgn0017590	571	542	551	686	608	491	394	433	480	484	331	484	412	446	520	635	492	478	573	591	408	529	339	356	385	463	395	398	490	432	480	612	436	535	327	364
FBgn0019624	15673	18168	16297	22152	23977	23397	18382	19621	20041	18629	18381	18857	10604	12381	11329	16338	9469	6741	17720	21009	15152	18349	9856	11424	10316	14282	13169	14300	12975	13106	14609	19049	12160	14702	15926	14357
FBgn0019637	672	565	757	864	754	620	687	532	824	699	950	630	575	565	578	664	1215	462	718	710	645	727	493	418	510	571	597	545	655	669	601	756	642	671	626	530
FBgn0019643	6988	7338	4000	5646	7653	6268	5665	6140	8597	8905	6608	7884	5457	6886	4743	5217	3721	2809	7818	6858	4883	5257	2853	3259	2628	3033	5090	5243	6911	6022	6205	7555	5769	6002	5858	5546
FBgn0019644	12984	15573	12293	17254	18619	19204	15807	17840	17654	16708	15371	16313	10243	11925	11489	16923	9419	7576	14955	17750	12207	15552	9004	10511	10012	13583	10919	12172	12302	12445	13203	17868	14374	17498	14915	13549
FBgn0019650	479	504	490	587	640	586	427	393	471	439	383	489	491	528	522	610	422	406	571	493	414	421	330	345	371	478	407	438	328	347	383	517	586	623	342	395
FBgn0019660	232	232	346	395	300	262	385	307	297	280	234	290	250	256	254	323	322	310	283	242	237	289	177	170	233	256	211	201	321	277	301	339	269	342	223	228
FBgn0019661	15377	14270	16594	18873	15741	13227	15760	12644	14529	12329	10612	13345	15678	15354	18800	20180	17052	16755	12888	11460	16394	15378	11727	10243	14093	13936	11383	10767	1428	1299	14161	16537	14685	14962	9889	9385
FBgn0019662	1313	1255	1371	1816	2015	1686	1355	1127	1746	1550	1636	1620	1276	1262	1203	1476	1487	1127	1568	1433	1315	1375	781	773	998	1175	1244	1152	1284	1192	1202	1443	1293	1323	1046	1049
FBgn0019686	343	254	359	394	424	347	436	279	379	296	1735	291	231	252	285	331	3375	921	320	322	327	310	257	215	226	215	269	267	320	273	301	325	201	209	306	314
FBgn0019809	53	34	11	11	70	69	3	4	4	11	30	26	4	9	9	8	33	21	7	8	10	7	9	8	6	6	58	40	14	16	14	13	59	57	11	14
FBgn0019828	13133	12925	20799	22984	19216	19275	24073	18495	21430	18159	12945	15733	16695	18243	15585	20090	16606	18519	15020	16370	10439	13171	10836	9973	13684	14093	14333	12962	17769	16832	15924	18270	18702	20680	10047	10286
FBgn0019830	4177	4171	3408	5135	4476	3993	3984	4302	5547	5067	4854	4869	2740	3641	3122	3940	3421	2576	4453	3957	4168	5219	2731	2866	2505	3510	3478	3420	3401	3358	3357	4064	3964	4541	4546	3813
FBgn0019886	7817	7240	8374	9981	11042	10160	7910	7040	10422	8923	7774	8189	8252	8657	7624	9410	8931	6654	8449	8308	8957	9982	5752	5204	7531	9357	7048	6819	8015	8209	9098	10616	8415	9034	7391	7399
FBgn0019890	5707	5029	6951	7009	6911	6419	7063	4817	7007	5871	5799	5446	5824	4984	5195	6441	6758	5609	6409	5955	6266	6491	5843	3439	4923	5381	5754	4923	5562	5483	5889	6692	5277	5443	4680	4737
FBgn0019925	4131	3770	3231	4327	5227	4512	3207	3191	6334	6229	4476	4655	2876	3778	3365	4042	3990	3175	5223	4413	3266	3935	1930	2191	2631	3179	3810	4145	3599	3437	4351	4714	3982	4204	3627	3577
FBgn0019928	587	1013	932	1343	1011	790	717	577	1025	585	1236	1566	344	1097	685	655	816	1043	1412	1343	249	995	328	686	1309	1843	1685	636	1768	1300	435	333	647	492	350	407
FBgn0019929	2009	1758	1300	1716	2950	2088	1698	1824	2340	1949	1294	1710	1468	2028	2923	3196	1171	980	2367	1844	1625	1824	689	1250	89	153	1160	1319	1594	1620	1698	2191	1888	2105	2084	2043
FBgn0019932	1817	1820	1460	2143	2924	2573	1687	1554	3341	3151	2259	2368	1432	2405	2009	2327	1317	1252	2704	2092	1436	1876	909	1085	1034	1551	1596	1740	2025	1898	1829	1971	1327	1446	2141	2018
FBgn0019936	14695	12044	15488	15894	17339	13811	19203	14054	15953	13414	16409	11570	10050	9843	9993	11135	14282	9869	14528	11966	11138	11353	10296	9193	8581	9004	10732	10558	12133	10948	11178	13265	12821	13017	14911	12541
FBgn0019938	662	639	548	706	802	604	569	430	730	668	1187	670	599	693	582	643	1164	824	760	648	583	662	398	450	535	563	456	559	572	481	655	759	641	641	518	659
FBgn0019940	1666	1493	3147	3819	2722	2202	3031	2286	2001	1756	2278	2582	1512	1734	2388	3009	1483	1053	3190	3113	1796	2176	2211	2099	1910	2285	1498	1463	1595	1499	1680	2221	2647	2765	2209	1964
FBgn0019947	1395	1282	1555	2061	1974	1751	1617	1386	2271	1956	1773	1656	1492	1731	1502	1929	1580	1225	2091	1973	1586	1723	1031	1024	1323	1613	1544	1466	1688	1673	1581	1895	1794	1891	1467	1198
FBgn0019948	3742	3594	4359	5379	6381	5444	4967	4263	6221	5232	5012	4916	3495	3776	4324	5022	3967	3143	5528	4930	4754	5336	3026	3024	3385	4077	4436	4269	4758	4658	3857	4266	4425	4755	4078	3814
FBgn0019949	456	516	552	711	525	485	574	475	583	560	569	536	359	416	469	594	675	364	597	591	497	579	322	341	399	517	478	449	603	527	472	589	593	625	464	403
FBgn0019952	1232	1011	1002	1150	1720	1425	858	874	1909	1685	1307	1447	1071	1309	1316	1717	738	775	1603	1391	995	1297	445	679	839	1021	1223	1134	932	885	1407	1361	1274	1435	1246	1216
FBgn0019957	6717	7398	6935	8537	9570	8595	6200	6822	8651	7831	6177	6474	5238	5735	5888	7656	5125	3834	8229	8568	6158	7267	4849	4907	4575	5473	5999	6032	6324	6176	6837	8211	7859	9648	7771	6550
FBgn0019960	9740	9217	10408	11438	11798	11137	10217	9028	11438	10102	9591	9741	8244	8743	8899	10637	7113	5848	9699	9910	10238	11453	6989	6647	7466	9119	8717	8245	9427	9161	9048	10530	10074	10884	8573	8572
FBgn0019968	4778	4528	5432	6513	6388	6319	4052	3636	5547	5103	4712	5363	4421	4570	4789	6294	5440	4532	6391	6336	5584	6301	4125	3515	4917	5924	4979	4937	5665	5532	5874	6583	5507	6059	4253	4677
FBgn0019972	672	612	872	938	1021	893	827	595	1167	862	1021	723	758	568	587	645	1274	639	733	659	700	672	559	414	729	793	569	543	651	529	837	940	751	661	718	541
FBgn0019982	2438	2074	2463	2727	2756	2308	2804	2402	3533	2601	3017	2657	1224	1145	2064	2498	2727	1576	2212	1822	2661	2806	1638	1483	1962	2204	1972	1685	2402	2114	2568	2819	2865	2645	1860	1447
FBgn0019985	364	336	430	547	488	476	321	343	475	442	313	455	445	475	538	595	419	460	523	519	494	491	317	259	410	450	342	424	421	358	353	430	404	447	260	329
FBgn0019990	1017	915	1434	1818	2175	2101	1634	1331	1583	1446	1505	1288	1493	1480	763	1037	2198	1409	1836	1831	1614	1794	1012	874	912	1097	850	948	972	911	1153	1541	1017	1004	1280	1245
FBgn0020018	1237	1304	1791	2379	1715	1688	2007	1618	2274	2061	1854	1947	1191	1464	1272	1634	1553	1219	2197	2212	1584	2000	1435	1305	1540	1918	1696	1524	1990	1867	1681	1848	1669	1874	1649	1397
FBgn0020224	1737	1600	1639	1969	2121	1889	1423	1174	1893	1795	2160	1794	1543	1572	1688	2191	2963	1557	1928	1734	1577	1748	1171	1104	1416	1723	1407	1355	1771	1593	1841	2254	1657	1720	1379	1392
FBgn0020235	10789	13325	10596	14041	17076	17404	13343	16232	17919	16697	13730	14214	9234	10106	10687	14766	8557	6361	14473	17444	12861	15287	7129	8603	8145	10425	9651	10768	10838	10673	11718	15739	10469	12532	12495	11558
FBgn0020236	33963	27311	33436	35579	30378	25429	46226	39480	43537	25483	31689	30326	36132	31488	32445	32829	21819	14345	31176	21433	32068	33770	15777	18603	27063	29190	32843	24037	31748	27376	23586	25427	41188	34709	29642	22569
FBgn0020238	16045	15508	16460	20546	19838	17805	16920	14318	19560	16977	18964	17084	15298	17436	16024	19266	19965	14029	17640	16030	14418	16711	9525	10122	12902	15269	14082	13499	16594	15790	16198	19166	16812	17434	12680	12717
FBgn0020248	53	56	20	36	36	27	10	8	17	21	441	44	25	19	75	73	845	268	18	15	23	26	19	18	25	19	20	21	19	18	58	70	27	32	11	20
FBgn0020249	2330	2069	2495	2935	2958	2544	2994	2531	2943	2466	2644	2602	2174	2206	1770	2164	2565	1893	2641	2302	2362	2514	1930	1572	1720	1930	2045	1941	2337	2257	2481	2914	2449	2602	2164	1982
FBgn0020251	1365	1423	1133	1459	1455	1276	736	763	1303	1137	1108	1153	950	1128	1275	1484	1086	968	1354	1179	1101	1288	720	666	971	1233	972	1099	1026	1022	1166	1421	1023	1167	1035	1188
FBgn0020255	5374	5355	5986	7803	7066	6606	6852	5653	7873	6683	8765	5962	4864	5846	5308	6831	10018	5151	7078	7082	5096	6322	3817	3930	4991	5831	5217	5190	6614	6272	5789	6768	6325	6831	5418	5159
FBgn0020257	1420	1182	796	1175	1221	995	616	711	994	877	916	1069	936	1114	962	1223	845	776	998	929	880	972	479	618	779	1047	817	778	772	748	759	996	979	1042	677	651
FBgn0020258	55	44	48	72	104	88	76	57	104	85	67	73	42	40	40	68	46	50	59	53	56	82	320	294	33	41	47	41	91	104	40	33	49	73	49	56
FBgn0020261	1649	1550	1934	2263	2290	2182	1991	1669	2307	1964	2149	1856	1611	1740	1681	2252	2809	1475	2082	2118	1728	2086	1511	1339	1810	2171	1954	1728	2260	2144	1812	2103	2069	2404	1489	1370
FBgn0020269	651	670	615	756	691	689	410	397	866	885	467	558	406	480	560	674	445	432	488	528	523	621	281	293	310	454	362	428	465	510	465	686	478	522	390	407
FBgn0020270	200	194	293	292	297	210	566	346	299	227	577	299	227	178	203	205	652	207	582	454	250	224	286	145	199	196	180	185	216	214	183	235	265	249	207	185
FBgn0020272	173	151	294	335	433	351	187	178	204	165	381	165	159	144	126	169	567	116	98	117	188	134	149	106	170	169	144	149	176	144	139	177	202	199	158	124
FBgn0020277	206	267	247	329	275	248	292	249	269	207	181	209	205	204	232	275	182	150	329	314	175	231	157	177	181	202	271	292	293	318	160	225	227	295	261	254
FBgn0020278	1247	1156	1315	1521	1629	1559	1603	1221	1262	1062	1339	1340	1297	1179	1086	1325	1439	1068	1451	1346	1215	1409	939	840	1040	1147	1211	1056	1235	1307	1614	1942	1652	1837	1113	1087
FBgn0020279	6337	5706	6126	7753	7263	6512	5420	4811	7780	7022	8138	6377	5996	6508	5735	7733	8783	4270	7510	7011	6437	6963	4432	4072	5637	6802	5285	5157	6563	6266	7391	8355	6388	6791	5154	5306
FBgn0020280	780	762	966	1115	730	707	694	529	825	687	566	591	702	778	866	1085	707	790	1002	1074	365	460	690	568	811	1026	832	829	1039	967	1054	1072	809	903	621	655
FBgn0020294	928	969	648	1007	1022	1082	620	631	1091	944	745	778	666	811	706	887	627	590	923	951	760	980	404	524	611	801	760	889	738	806	709	920	796	916	624	786
FBgn0020299	1135	1124	1089	1142	1302	1226	1058	793	917	915	1036	1016	1320	1102	1067	1243	1134	965	1270	1259	1187	1275	994	775	843	1131	899	1046	866	951	847	1232	949	1009	939	1079
FBgn0020300	1714	1700	1778	1994	1060	1016	559	556	2308	1933	1970	2063	811	1172	1088	1420	787	732	1636	1725	1211	1631	1073	1066	1384	1945	1897	1724	2004	1965	1281	1318	1408	1291	842	911
FBgn0020304	4520	3813	5448	5760	6508	5885	5393	3958	4983	4202	4438	4191	4538	3998	3873	4554	4981	3776	4906	4297	5053	4713	4835	2825	3968	4647	3508	3378	3845	3677	4588	5611	4624	4669	4435	4328
FBgn0020305	350	323	419	548	462	434	413	348	568	496	595	461	293	332	356	417	743	319	421	443	387	443	251	274	342	400	400	354	462	376	411	418	413	447	374	369
FBgn0020307	676	551	559	653	847	744	592	578	656	551	716	716	705	688	657	685	592	481	712	594	729	765	414	452	552	618	581	527	635	602	578	764	632	696	540	605
FBgn0020309	4665	4276	4485	5328	5217	5199	3474	2976	4571	4110	4591	4636	4624	4584	4485	5308	5162	3662	4990	4311	4357	4460	2924	2662	3646	4257	3855	3852	3795	3752	4253	5130	4127	4313	3543	3886
FBgn0020312	616	590	536	695	766	707	565	510	655	631	727	608	509	603	453	554	967	468	862	820	525	711	340	416	457	470	530	495	631	536	681	769	576	658	534	547
FBgn0020369	3737	3554	3462	4307	3917	3432	3621	3194	4241	3857	4040	3695	2597	3051	2687	3295	4280	2563	4022	3634	2824	3466	2134	2253	2713	3307	3017	2933	3384	3142	3647	4202	3722	3936	3185	2898
FBgn0020370	4157	3960	3468	4089	3931	3410	3070	2635	4803	4294	4375	3766	2737	3012	2352	3012	4990	2548	3591	3261	3070	3295	2060	1973	2688	3259	2845	2830	3029	2826	2963	3527	3695	3827	2430	2547
FBgn0020371	2159	2196	2529	3023	2724	2542	2737	2191	2462	2004	1795	2033	1714	2031	1832	2369	1585	1742	2467	2855	1679	2241	1682	1442	1702	2014	2182	2026	2332	2251	2365	2516	2116	2459	1801	1818
FBgn0020372	958	1116	1146	1483	1380	1411	1087	1189	1059	1001	861	1155	385	444	470	664	1122	943	1292	1368	943	1155	952	967	934	1101	730	866	1098	984	1066	1538	1093	1307	939	943
FBgn0020376	4	6	27	25	48	42	6	5	27	27	2	7	1	2	11	3	1	2	10	13	4	2	3	1	1	0	1	1	4	1	4	13	3	4	9	2
FBgn0020377	104	146	142	163	70	86	231	210	82	49	106	130	53	50	62	109	57	65	222	290	246	246	67	62	114	162	134	127	70	60	93	104	135	119	49	46
FBgn0020378	388	340	298	404	497	403	281	252	452	417	280	400	372	359	365	446	304	262	408	367	340	378	255	243	289	336	256	416	315	292	382	431	340	420	277	287
FBgn0020379	735	690	971	1018	850	769	617	542	956	792	948	970	764	791	730	979	747	550	794	764	616	637	591	512	685	823	856	767	763	667	816	919	896	975	518	526
FBgn0020381	737	717	720	1008	966	729	936	846	1011	966	925	994	691	887	691	877	968	832	1013	937	798	964	513	594	694	847	748	793	754	703	933	1004	872	880	814	735
FBgn0020385	17883	11177	21768	11873	20099	15148	27561	13667	16125	8951	15141	11982	27373	11633	15394	13328	10101	6742	11761	5457	16237	11090	22971	6880	24376	13024	12587	7774	11332	8010	14683	13966	11791	8563	16531	13545
FBgn0020386	7218	6790	8466	9090	8767	8780	7131	5692	7110	6480	6537	6314	6862	6618	6517	7592	7286	6012	8390	8388	6365	7005	6121	4422	6418	7431	5368	5537	6287	6512	6605	8207	6940	7778	5347	5512
FBgn0020388	1255	1186	1425	1497	1715	1471	1559	1151	1875	1464	1441	1266	1282	1216	1232	1427	1679	955	1763	1354	1445	1342	916	738	1123	1306	1185	1028	1102	953	1329	1473	1591	1520	1325	1155
FBgn0020389	669	611	446	676	858	772	498	520	685	584	668	584	348	384	423	561	619	437	568	517	529	594	363	388	442	503	523	453	567	462	599	666	684	739	516	507
FBgn0020391	119	98	163	187	138	122	148	145	209	193	172	181	136	146	109	146	140	110	154	115	132	153	100	76	157	194	133	146	126	130	143	184	170	182	95	103
FBgn0020392	1065	1116	1017	1324	1237	1138	1044	938	1235	1146	1869	1104	973	1042	803	1011	2435	868	1170	1052	886	987	651	694	928	1020	1024	964	1311	1282	1124	1288	1153	1167	1061	960
FBgn0020399	1874	1867	2408	2948	2341	2382	2693	2004	2674	2181	1715	1871	1900	2090	2097	2664	1642	1753	2504	2751	1868	2409	1738	1445	2157	2649	2184	1991	2229	2193	2342	2508	2767	2907	1599	1660
FBgn0020407	297	295	233	280	434	354	376	219	335	298	382	258	244	227	226	245	449	207	318	284	260	323	209	198	204	216	206	190	276	289	243	306	275	287	244	262
FBgn0020412	3779	3794	4457	5514	4685	4869	3517	3137	4549	4066	3520	3633	3746	4284	4358	5688	4075	3378	5146	5173	3800	4669	2859	2691	3627	4573	3616	3609	4148	4359	3936	4459	4208	4603	3282	3535
FBgn0020414	7776	6942	7217	8241	9127	7891	7216	5767	12371	9612	6904	7500	5018	5536	5400	5848	5092	4585	8070	6778	6387	6778	4295	3825	4703	5560	6253	6128	4833	4716	7812	9677	6721	6762	6306	5981
FBgn0020415	8548	7561	7022	7951	8367	6956	7288	6138	7949	7133	6047	6091	3587	3927	4692	5039	4622	3910	6557	4464	4996	5479	3431	3429	3271	4231	4859	4872	7465	6908	9720	11442	4962	5126	7662	7081
FBgn0020416	1368	1231	2650	2345	3079	2344	4806	1938	3289	2629	1827	1859	2062	1150	1349	1202	1296	1134	1714	1004	1838	1484	1918	671	1785	1188	1142	1029	1461	1059	1967	2551	1034	939	1393	1570
FBgn0020429	16	17	72	83	56	62	60	42	8	5	11	6	10	9	55	73	5	6	14	5	54	56	26	14	12	18	8	19	106	84	12	16	319	352	9	15
FBgn0020440	1521	1462	1298	1658	1809	1530	1239	1119	1597	1513	1584	1563	1254	1410	1246	1535	1795	1146	1632	1444	1564	1777	787	889	1045	1452	1122	1115	1582	1417	1305	1623	1406	1480	1166	1128
FBgn0020443	4852	4688	4554	5713	5370	5063	3816	3422	5915	5364	5195	4540	4106	4653	4620	5824	5904	4191	5474	4955	4108	4893	3037	2881	4008	4683	4051	4002	4925	4529	5479	5693	4535	4929	3944	4333
FBgn0020445	366	316	324	379	496	516	328	309	514	423	784	417	332	329	330	377	1208	395	421	383	348	340	200	232	265	332	347	361	391	397	339	492	345	359	276	337
FBgn0020493	1090	1064	1247	1281	1470	1197	1259	1090	1167	1028	1253	1292	1272	1082	1130	1271	1320	1053	1256	1037	1203	1294	927	798	1067	1049	1050	1118	1182	1121	983	1259	1137	1221	608	677
FBgn0020496	4468	4367	4432	5503	5748	5107	3905	3362	5162	4923	5919	5275	4942	4990	4983	5640	6643	4263	5488	4679	4753	5037	2843	2949	3763	4230	3890	4017	4610	4491	4196	5042	4194	4469	3294	3507
FBgn0020497	2929	2533	3034	3772	3696	3228	2456	2038	3493	3197	3952	3081	2922	2911	2899	3446	4572	2559	3133	2674	3082	3268	2005	1897	2318	2837	2605	2522	2799	2598	2901	3586	2906	2822	2350	2431
FBgn0020503	16146	16307	17053	21052	18317	16849	17593	15142	16902	15684	15184	17287	17166	18583	16673	20180	14403	14102	22383	21338	14489	17443	12648	11705	13328	15756	14679	15008	17151	17051	17717	20757	7899	8507	13596	14893
FBgn0020506	1263	963	3463	5385	4699	3830	1611	1549	3287	1103	4269	3306	1606	1953	794	641	616	207	2120	527	435	750	1002	1064	825	567	212	51	2152	1308	1370	639	2222	1189	1888	1055
FBgn0020508	639	610	523	881	1723	1539	242	364	1692	1560	1049	1101	366	599	346	462	601	464	1727	1540	317	541	227	457	314	641	1108	665	1313	1263	796	729	752	610	479	390
FBgn0020509	8209	8905	4683	8901	6321	6159	4454	6764	23597	26863	10739	18722	3089	7504	2750	4527	5562	7364	12600	15497	3840	8546	3390	3970	5089	5291	8773	10248	4733	4705	11967	11521	5455	7061	8417	9547
FBgn0020510	1134	1142	965	1163	1633	1473	1204	979	1453	1281	1279	1114	1152	1136	1079	1357	1476	976	1585	1415	1197	1371	922	884	972	1238	1083	1136	1337	1258	1267	1557	1051	1132	976	1017
FBgn0020513	14533	12075	18530	15371	18580	14948	32114	17218	16580	9605	13699	10782	21004	12375	11786	11893	12551	11229	15143	8112	16353	14257	20649	7355	11016	10040	12085	7223	10655	9589	12456	13190	15750	13661	13172	12368
FBgn0020518	10	6	7	9	9	9	9	4	9	10	3	9	1	8	8	8	6	5	10	6	5	8	1	2	2	4	7	8	6	8	2	6	6	4	1	0
FBgn0020521	2466	2312	2323	3305	3083	3055	2794	3170	3587	3413	2975	3587	2045	2475	2483	3234	2029	1878	2813	2735	2695	3062	1253	1646	1868	2124	2535	2732	2625	2620	2445	3144	2377	2691	2623	2764
FBgn0020545	2157	1889	3206	4556	3785	3593	3742	3118	6157	6179	3316	3798	1995	2456	2111	2961	3244	2395	4405	4366	2480	3102	2029	1760	2483	2605	2877	3060	3210	3221	2933	3037	3876	4697	3436	2819
FBgn0020546+FBgn0262462	1	5	5	5	3	3	2	3	4	3	1	5	3	4	2	8	4	1	7	4	3	4	1	2	3	6	2	3	6	3	6	6	2	4	1	1
FBgn0020556	4	8	44	58	11	8	5	3	6	4	4	10	9	5	6	6	5	3	8	13	2	5	3	4	1	2	3	5	64	69	7	5	8	6	68	57
FBgn0020616	603	559	1047	1187	853	718	1190	1015	773	729	1317	1277	522	537	501	607	1351	650	721	610	1031	1201	631	591	779	1004	546	608	1098	1089	1019	1267	937	1054	601	638
FBgn0020617	34	24	36	62	34	37	73	60	49	24	23	33	24	32	27	50	35	21	29	41	39	51	43	41	38	47	36	34	22	29	20	34	34	53	51	51
FBgn0020618	24489	20394	28487	30685	29126	24364	26126	20453	27577	23305	33085	24084	18869	19359	17996	21724	25560	16397	25035	22198	18802	20029	20736	17589	18417	19280	15088	15083	18442	17078	22608	27065	22590	22953	22443	20258
FBgn0020620	1779	1599	2050	2175	2327	2037	2093	1604	2254	1957	2013	1845	1791	1706	1811	2062	2706	1750	3197	3074	1837	1983	1675	1205	1711	1883	1790	1746	1750	1777	1929	2258	2005	2176	1471	1472
FBgn0020621	3432	3371	3483	4060	4909	4661	4125	3511	4040	3502	3228	3473	3620	3284	3224	3792	4313	2796	4659	4305	3710	4186	3457	2790	2582	3048	2895	3081	3238	2837	3798	4835	3541	3672	2790	2976
FBgn0020622	1499	1411	1308	1609	1706	1495	1011	1010	1917	1434	1933	1592	1577	1771	1536	1711	2378	1376	1676	1453	1370	1418	759	926	1098	1317	1343	1080	1426	1211	1740	1625	1304	1256	1029	985
FBgn0020626	3690	3266	3485	4265	4305	3953	3751	3094	4708	4287	3658	3810	3111	3336	2926	3554	3597	2626	4493	4198	3465	4027	2479	2401	3040	3534	3319	3250	3538	3421	3783	4461	4012	4264	3424	3205
FBgn0020633	31	29	32	43	56	36	22	19	46	16	195	37	23	32	34	32	345	52	44	38	32	42	10	17	24	27	36	28	27	33	38	40	39	61	31	20
FBgn0020637	28	18	28	29	41	34	36	29	27	24	58	23	29	38	12	18	21	17	26	17	18	21	20	15	11	22	23	13	15	17	25	20	21	24	26	20
FBgn0020638	0	1	1	5	0	0	1	0	1	2	20	0	0	1	0	0	0	0	1	0	1	0	0	0	0	0	0	0	0	0	1	0	2	1	0	1
FBgn0020639	27	14	6	6	14	12	4	3	36	13	5	2	1	2	2	1	2	0	4	7	1	4	1	3	3	0	0	2	0	1	0	1	2	1	0	2
FBgn0020640	6	12	8	6	9	14	3	3	9	4	18	8	6	11	5	4	3	6	10	6	6	6	3	1	0	1	3	1	8	8	1	0	3	5	6	6
FBgn0020641	1	7	7	7	3	3	2	2	2	3	6	4	3	1	0	2	2	2	3	5	1	0	3	1	2	2	0	0	10	8	2	2	1	2	0	2
FBgn0020642	3	2	4	2	4	3	5	3	2	3	5	1	2	3	3	3	0	0	2	2	3	3	1	3	6	1	4	2	0	0	5	3	4	5	2	3
FBgn0020643	0	0	0	0	0	0	0	0	0	0	0	0	0	0	0	0	0	0	0	0	0	0	0	0	0	0	0	0	0	0	0	0	0	0	0	0
FBgn0020644	0	0	0	0	0	0	0	0	0	0	0	0	0	0	0	0	0	0	0	0	0	0	0	0	0	0	0	0	0	0	0	0	0	0	0	0
FBgn0020645	0	0	0	1	0	0	0	0	0	0	0	1	1	1	0	0	0	0	0	0	1	0	0	0	0	0	1	0	3	0	2	0	0	0	1	1
FBgn0020646	0	0	0	0	0	0	0	0	0	0	0	0	0	0	0	0	0	0	0	0	0	0	0	0	0	0	0	0	0	0	0	0	0	0	0	0
FBgn0020647	5380	5368	7078	7790	8790	8148	6063	5715	7192	6440	5192	5686	7302	6893	6682	8218	6044	4677	15284	16016	7743	8419	6324	4735	6032	7199	5663	6094	6357	6158	8188	10170	6524	7366	5585	5893
FBgn0020653	8458	7328	8124	10115	10363	9218	7812	7113	9969	8575	9009	8847	6159	7300	6828	8166	9281	5547	10332	9180	8430	9093	4971	5596	7614	8049	6936	5960	8839	8021	8251	9274	8482	8739	6358	5812
FBgn0020655	1465	1402	1436	1861	2312	1937	1520	1384	2259	2268	2096	2028	1136	1448	1446	1660	2061	1244	2317	2183	1349	1755	1092	1147	1163	1440	1675	1552	1710	1613	1871	1955	1711	1881	1404	1315
FBgn0020660	3	3	5	8	6	7	10	2	6	8	3	3	5	4	8	9	5	7	7	10	4	5	4	2	7	8	6	5	5	3	9	6	7	8	5	5
FBgn0020762	937	1127	1303	1601	1676	1414	1126	1060	1689	1607	1378	1464	1134	1177	991	1319	1073	927	1312	1266	1113	1338	878	671	956	1271	884	992	956	1011	1184	1513	1089	1302	866	1074
FBgn0020764	11109	9365	12295	13220	13082	12094	19412	14532	11387	10160	9197	8764	7642	7694	8513	10024	11326	6971	9702	8790	10818	10764	6628	6470	9372	10859	10436	8353	9335	8403	10867	13242	9024	9680	9187	8345
FBgn0020765	13	7	7	6	15	35	11	538	26	28	101	115	18	11	5	5	11	5	17	20	5	8	6	7	18	14	16	19	4	6	17	23	6	6	13	14
FBgn0020766	1482	1292	1579	1920	1949	1700	1459	1383	1501	1326	1591	1453	1473	1513	1327	1624	1085	773	1636	1510	1508	1600	1142	1142	1074	1281	1269	1146	1255	1157	1063	1220	1380	1601	1658	1455
FBgn0020767	1768	1753	1906	2432	2330	2120	1525	1508	1976	1882	1838	1954	1856	2069	2011	2252	2306	1751	2470	2202	1760	2039	1281	1233	1524	1886	1594	1636	1776	1742	1805	2151	1738	1804	1458	1568
FBgn0020880	11	15	15	19	24	13	12	9	21	11	30	18	16	18	7	18	6	7	27	25	7	6	5	3	8	2	5	2	37	33	16	8	6	12	21	31
FBgn0020887	1318	1237	1079	1378	1345	1259	1249	1084	1338	1223	1496	1241	960	1004	977	1250	2177	920	1498	1396	1266	1302	788	841	1126	1367	1113	1065	1265	1131	1195	1406	1163	1277	849	890
FBgn0020906	3903	19176	138	1420	8058	6647	229	1772	7235	12513	2853	7328	306	2440	3387	6501	5942	7814	8721	11441	1205	10898	1345	5038	150	356	23790	19174	6125	17896	4028	1552	10979	11817	8489	10111
FBgn0020907	1935	1783	1914	2413	3107	2410	2468	2559	1853	1717	1909	1828	1903	1657	1940	2035	1344	1294	1790	1643	1631	1717	1208	1305	1209	1360	1750	1720	2380	2280	1995	2369	2259	2589	2056	1852
FBgn0020908	23685	34366	16086	19729	22279	22238	16383	18919	21166	20416	9826	13912	25653	23368	10728	13984	14342	15333	17490	24308	9500	12720	9328	9535	6828	8514	11744	13784	15504	13663	10489	14885	11026	13100	11479	12819
FBgn0020909	225	244	263	331	308	272	332	235	388	368	486	271	195	237	210	249	584	251	315	297	228	242	217	175	193	211	224	210	257	227	279	339	299	336	273	238
FBgn0020910+FBgn0086056	33605	27876	38056	39423	45644	38477	36720	28202	40837	34828	48810	37212	29019	29526	53300	62489	37530	25522	34822	29608	35041	36778	28091	24483	25969	28390	24400	24670	31210	29192	32710	39673	33896	35477	38267	35653
FBgn0020912	798	764	769	879	925	770	694	588	877	729	929	893	706	678	688	855	578	482	807	806	796	791	520	588	642	633	684	642	748	715	751	952	831	870	616	612
FBgn0020930	1572	1395	1703	1958	2185	1802	1796	1521	1514	1392	1597	1619	1342	1444	1437	1836	1499	1092	1946	1897	1382	1651	1282	1132	984	1163	1461	1334	1671	1545	1681	1895	1869	1901	1331	1247
FBgn0021738	14	22	6	7	86	96	42	36	21	17	38	46	0	0	93	132	0	0	55	68	52	57	24	23	48	51	33	46	0	1	69	73	55	82	35	44
FBgn0021742	9	3	1	6	13	9	2	2	3	2	8	4	5	7	5	10	3	3	9	6	10	8	9	3	3	5	5	4	6	4	7	7	1	15	3	3
FBgn0021750	350	335	391	451	392	355	453	401	495	419	507	449	266	276	244	304	452	221	424	369	331	401	231	253	306	318	308	332	363	336	305	380	367	382	337	325
FBgn0021760	13116	12948	15552	18686	16015	17045	13060	11036	15899	13887	12027	12873	12177	14479	14272	19112	13700	12938	15390	17037	12800	16459	9584	8552	13459	17097	12904	12075	15952	15920	15756	17791	16785	19412	13191	14709
FBgn0021761	681	803	742	887	969	764	697	617	1036	888	1864	898	647	734	744	947	2268	528	855	807	697	779	517	588	513	670	603	621	683	690	723	900	770	785	553	620
FBgn0021764	1136	1086	1054	1289	1483	1377	634	640	1194	1033	1276	966	752	850	1220	1524	2189	1026	1206	1157	998	1173	684	723	943	1145	951	924	945	993	1201	1630	973	1124	880	954
FBgn0021765	5009	5021	3909	6507	4643	4335	4545	5813	6186	5623	6823	6009	2859	3760	3634	4620	2319	956	6538	5356	4481	5697	2711	3329	2768	4156	4169	4402	3459	3694	4728	5701	5038	5480	5372	4155
FBgn0021767	153	137	113	156	202	206	114	133	153	156	119	160	163	186	126	156	157	104	183	172	163	170	83	95	151	148	118	134	163	162	141	165	129	186	114	117
FBgn0021768	2118	2127	2348	2800	2543	2298	2341	1962	2535	2173	2461	2078	1786	2065	1831	2205	2382	1857	2516	2554	1859	2230	1429	1471	1967	2379	1984	1865	2535	2428	2478	2669	1862	1941	1929	1884
FBgn0021776	127	125	149	131	135	132	194	102	63	57	98	103	145	109	81	56	305	241	213	191	114	104	131	105	104	69	129	122	86	71	54	94	178	198	91	68
FBgn0021795	3440	3226	2509	3460	3800	2987	2672	2583	3957	3854	3388	3476	1855	2774	2493	3179	2748	2237	4498	3826	1114	1329	1634	2213	1953	2411	2629	2664	2809	2661	3145	3511	3299	3499	2749	2512
FBgn0021796	1317	1296	1370	1655	1637	1461	1243	1081	1514	1452	1570	1487	1330	1316	1210	1547	1907	974	1502	1412	1437	1579	825	863	1138	1340	1312	1152	1315	1237	1432	1689	1340	1419	1193	1304
FBgn0021800	1403	1341	1326	1627	1614	1617	894	914	1410	1337	1590	1540	1443	1435	1601	1845	1588	1356	1447	1326	1071	1326	940	873	1001	1210	1058	1190	1107	1183	1223	1523	1122	1302	1025	1127
FBgn0021814	2384	2121	2776	3242	2856	2675	3379	2600	3333	2624	2510	2610	2494	2620	1921	2571	2159	1762	2665	2790	2210	2564	1819	1569	1993	2391	2278	2019	2559	2524	2662	2950	2689	2846	2166	1892
FBgn0021818	1035	988	1048	1228	1113	1033	866	739	995	936	1357	1046	865	971	977	1218	1773	863	1143	977	1057	1132	740	728	890	1088	906	871	1031	939	1035	1294	1028	1002	908	980
FBgn0021825	1422	1425	1420	1914	1927	1676	1530	1476	2000	1764	1778	1719	1161	1326	1230	1462	1598	992	1832	1608	1369	1637	957	1001	1228	1378	1414	1343	1645	1382	1582	1906	1686	1777	1641	1292
FBgn0021847	1574	1626	1651	2201	1961	1879	1264	1129	2210	2107	1922	1924	1390	1480	1539	1895	2035	1371	2061	1894	1673	1880	1156	1189	1440	1763	1433	1460	1710	1659	1921	2273	1852	2141	1457	1317
FBgn0021856	676	760	782	916	812	806	980	791	910	815	899	753	576	633	604	804	764	406	853	773	686	737	477	478	534	671	588	624	758	797	643	813	691	783	689	674
FBgn0021872	16099	12862	18923	18135	19116	15482	13783	10932	14449	12157	17992	15508	17622	14512	13142	13562	16521	12330	17622	14065	15274	15207	13045	9150	13770	14123	13655	11707	12746	10917	15716	17724	16739	15610	13567	11412
FBgn0021874	284	235	451	488	521	551	509	333	504	463	659	494	375	397	348	424	377	281	504	478	394	421	362	247	323	421	333	363	371	327	318	371	467	521	296	280
FBgn0021875	233	187	314	301	294	228	318	223	317	213	412	359	229	203	188	238	222	180	341	244	266	300	171	164	256	280	225	223	178	155	219	254	231	277	198	157
FBgn0021895	1488	1469	1493	1787	1624	1371	1343	1139	1881	1642	1920	1498	1285	1274	1570	1757	1622	1263	1591	1340	1379	1506	952	875	1066	1206	1103	1085	1328	1249	1385	1635	1188	1300	1309	1278
FBgn0021906	14368	14711	12746	15740	18945	18153	15366	14656	15518	14081	12054	11688	9232	9824	10469	13263	8957	6372	14689	15791	13386	14624	8605	8727	9662	12380	9591	9897	10847	10557	8621	10759	12663	15269	13232	11969
FBgn0021944	1849	1603	2194	2660	2002	1918	1993	1722	2555	2155	1964	1980	1516	1691	1665	2103	2062	1455	2058	1935	1888	2170	1212	1202	1581	1866	1696	1606	2136	2044	1976	2228	2114	2337	1427	1315
FBgn0021967	4613	4498	4236	5204	5303	4821	4828	4535	5560	5009	5147	4892	2977	3150	3640	4808	2863	2032	5111	5796	4251	4664	2685	2899	2769	3276	3650	3474	3971	3671	3838	5024	4132	4795	4612	3903
FBgn0021979	5477	5062	5071	7450	6612	6356	5488	5414	7431	6355	6856	6911	4172	4866	4716	5894	5258	3569	6645	6405	5925	6872	3488	3829	3908	5021	5378	5100	5297	4726	5054	6055	5632	6021	4118	4027
FBgn0021995	512	519	688	831	711	643	794	585	826	776	1164	713	864	898	497	603	926	540	738	735	640	665	681	613	489	488	510	600	620	592	619	745	1051	1149	461	471
FBgn0022023	4805	4281	5735	6282	6116	5180	6356	4571	6246	5069	6440	4952	4383	4194	3767	4559	5701	3797	5530	4946	4606	4982	4312	3487	4212	4689	3791	3912	5062	4506	4657	5644	4696	4777	4707	4392
FBgn0022027	513	502	685	770	672	544	877	628	884	771	791	716	483	559	496	671	634	456	818	813	605	629	492	474	536	612	597	529	648	613	620	704	684	718	657	560
[truncated: 15,149 more rows]
