# Supplementary material for: The Drosophila transcriptional network is structured by microbiota
Source: BMC Genomics. 2016 Nov 25;17:975. doi: 10.1186/s12864-016-3307-9 (PMC5124311; doi:10.1186/s12864-016-3307-9)
Supplement: Additional file 14: Dataset S2. — Variance-stabilized read counts. Dataset S1 with a variance-stabilising transformation applied using functions provided by the DESeq library. (CSV 7395 kb) [file 12864_2016_3307_MOESM14_ESM.csv]

	T29_g	T29_a	T05_g	T05_a	T01_g	T01_a	B17_g	B17_a	B10_g	B10_a	B04_g	B04_a	I38_g	I38_a	I34_g	I34_a	I16_g	I16_a	ZW184_g	ZW184_a	N15_g	N15_a	RAL.555_g	RAL.555_a	CS_g	CS_a	N04_g	N04_a	N01_g	N01_a	RAL.42_g	RAL.42_a	RAL.318_g	RAL.318_a	RAL.306_g	RAL.306_a
FBgn0000003	5.680803605	5.680803605	5.680803605	5.680803605	5.680803605	5.680803605	5.680803605	5.680803605	5.680803605	5.680803605	5.680803605	5.680803605	5.680803605	5.680803605	5.680803605	5.680803605	5.680803605	5.680803605	5.680803605	5.680803605	5.680803605	5.680803605	5.680803605	5.680803605	5.680803605	5.680803605	5.680803605	5.680803605	5.680803605	5.680803605	5.878420597	5.680803605	5.680803605	5.680803605	5.680803605	5.680803605
FBgn0000008	8.952067774	9.019237802	9.725911922	9.272219136	9.841873667	9.91140561	10.09232776	9.777111438	9.497316372	9.115948593	9.50524399	9.423985113	10.65400319	10.35856544	9.886881458	9.665558251	10.43418162	10.09776467	9.88917095	9.709751799	9.703756762	9.507214847	9.626740337	9.57134521	9.299425774	9.258339196	10.55393312	10.11858907	9.217197729	9.131869748	9.032461259	9.018838788	9.371692975	9.118643562	9.738250605	10.00421658
FBgn0000014	9.141559804	9.122151864	8.89169968	8.905439417	9.803346401	9.899495597	8.478231046	8.604089116	9.153150265	9.15588738	8.92715367	8.992161503	9.243704333	9.277158574	9.055172669	9.034893763	9.44564025	9.520779914	8.84669276	8.821691923	9.221421477	9.028868118	9.135572966	9.190985769	8.791626305	9.010764094	8.851275026	9.133907568	9.06069032	9.03306427	9.429829831	9.564341144	9.764282024	9.687695408	9.561228643	9.751459617
FBgn0000015	9.555130056	9.621641913	9.021968425	9.156221998	9.425716306	9.491821901	8.819299747	9.069039389	9.217883867	9.346391641	9.312582884	9.506729925	9.302146521	9.478517104	9.393842701	9.375224186	9.166051832	9.326927213	9.16179919	9.165009261	9.224076243	9.28476891	8.866216131	9.226861979	9.03704239	9.156740609	9.193369143	9.457456181	9.334537812	9.457441989	9.145794189	9.318505151	9.344490006	9.355492562	9.093108728	9.342155709
FBgn0000017	10.81817972	10.83751283	10.9529998	10.95517181	10.75167113	10.85283827	10.2498014	10.33538279	10.61873233	10.74061706	10.91484957	10.79478161	10.93916125	10.85421831	10.86283633	11.03939177	11.42490447	10.71595781	10.91423381	10.89985844	11.16156487	11.03444472	11.05936391	10.95524093	10.89944281	10.84236457	10.6332753	10.62544581	10.78745266	10.83429011	10.70929712	10.80784224	10.83728912	10.82680375	10.68979037	10.8623166
FBgn0000018	8.869167645	8.879077519	8.841452556	8.992584008	8.905617073	8.864941565	9.14156807	9.057341904	9.091624741	9.091918906	9.079924427	9.010831415	8.786902525	9.02522149	9.028233854	9.147853907	9.161099924	8.896943098	9.212635976	9.264554836	9.018983974	9.039313328	9.058884742	9.150446426	9.104957672	9.047305612	8.981107482	8.992283786	8.863730334	8.914527552	9.182449385	9.126633441	8.988671472	9.03083431	9.129592424	9.045874122
FBgn0000022	5.680803605	5.680803605	5.680803605	5.680803605	5.680803605	5.680803605	5.680803605	5.680803605	5.680803605	5.680803605	5.680803605	5.680803605	5.894858764	5.680803605	5.680803605	5.680803605	5.680803605	5.680803605	5.680803605	5.680803605	6.044318486	5.680803605	5.680803605	5.680803605	5.900767718	5.966349667	5.680803605	5.680803605	5.878340585	5.680803605	5.680803605	5.680803605	5.680803605	5.680803605	5.680803605	5.680803605
FBgn0000024	11.47166762	11.36588668	11.3041996	11.20658786	11.4150578	11.40380357	10.90622168	10.99620968	11.56646176	11.63146584	10.80279898	11.11845739	12.53950202	12.31447159	12.17115711	12.11388483	11.49541168	11.44966951	11.00114791	10.87490598	11.29481151	11.16306551	11.45661476	11.13568409	11.19847618	11.20919942	11.23828864	11.47785256	11.0493486	11.09533329	10.95344548	11.06515079	11.1216049	11.28607274	11.22528318	11.40327341
FBgn0000028	8.417838119	8.552397324	8.423800557	8.45781293	8.500209225	8.616090891	8.839920804	8.80393485	8.328454672	8.277743673	8.422490784	8.827162807	8.519413546	8.500169718	8.813222908	8.893299389	8.549976053	8.525681542	8.586901802	8.654983416	8.520315615	8.450212094	8.697331913	8.865683398	8.90519212	8.999327991	8.665104228	8.528552472	8.432161963	8.360605514	8.5625559	8.472577993	8.596853053	8.571812485	8.556139162	8.62737919
FBgn0000032	9.995134203	10.08123819	10.06526555	10.05623089	10.04696971	9.863160422	10.12831709	10.15512326	10.11498018	10.17724982	10.44270445	10.13156467	10.00205544	9.92601391	10.15760711	10.0556939	10.58869156	9.988697386	10.00130489	9.938386137	9.999016488	9.985113248	10.02062413	10.01313876	10.00615709	9.986272723	10.03078611	9.935209524	10.15184376	10.06655534	10.326789	10.24813551	10.13668825	10.15518913	10.18275386	10.0836706
FBgn0000036	9.049981596	9.085844819	8.885880445	8.924238055	9.075871533	9.34102945	8.695276195	8.842068931	8.585200828	8.648562459	8.676381322	9.196794544	9.312519293	9.418179043	9.321970621	9.382915078	9.254679846	9.544746489	9.077387799	9.128682066	9.034226204	9.036709243	9.001448577	9.14670298	9.460687552	9.44626625	8.961894357	9.011579896	8.925755537	8.608342565	8.821740669	8.871402003	9.292862324	9.271227933	8.565135762	8.808424811
FBgn0000037	9.107239491	9.039843227	9.063710975	8.940483867	8.870962577	8.965661874	8.618649478	8.546149874	8.735999486	8.658488457	8.839729024	9.192139144	9.119077138	9.106977801	9.163585198	9.159119302	9.009412643	9.025857658	9.037933666	8.936881658	9.2053879	9.052262379	9.267855296	9.041703498	9.237513081	9.217090601	8.955431471	8.942858443	8.805156553	8.818594096	8.74166244	8.93223677	8.93894731	8.975918556	8.73782378	8.989301227
FBgn0000038	11.11829148	11.13258598	10.81897673	10.94382343	10.7072523	10.72322747	10.72952434	11.23367681	10.67046755	10.77770679	10.43891111	11.04152972	10.87972206	10.85340854	11.21756791	11.27600183	10.82464193	11.08330628	10.90658895	10.93877452	11.30853911	11.11922009	11.02930346	10.95524093	11.2318429	11.12960864	10.63827928	10.88589671	10.88921457	10.77907973	10.7751168	10.93520613	10.93679958	11.08637805	10.47442079	10.66587515
FBgn0000039	8.551059887	8.624909229	8.584596162	8.431495276	8.542043144	8.496226892	8.459155529	8.571276984	8.317557367	8.417952878	8.320711866	8.483382583	8.227459362	8.199516483	8.680434448	8.72370381	8.303268005	8.450341971	8.527242409	8.498439809	8.657632787	8.508397691	8.419075258	8.404058022	8.328295456	8.460150712	8.422070458	8.49201718	8.316352864	8.328028777	8.099231127	8.182046286	8.600436538	8.710643472	8.293535693	8.37781826
FBgn0000042	15.00848605	14.92579026	14.72041347	14.83896727	14.77835965	14.68043872	14.81032127	14.92757611	14.80296983	14.72512414	15.42041106	15.05453843	15.07462413	14.95549605	14.87645469	14.74325566	15.15319799	14.79885393	14.98850642	14.79332234	15.07611604	14.93349757	14.54493579	14.76793071	14.78884488	14.56391875	14.96304541	14.9771604	15.0126938	14.99946107	14.80065346	14.84051617	15.01620848	14.96894541	15.27399655	14.89284844
FBgn0000043	12.58088642	12.55910342	12.46788255	12.47219984	12.43448032	12.50931575	12.58490405	12.53182352	12.59166654	12.48582963	12.67148828	12.40976958	12.38938222	12.43755303	12.46890964	12.58970988	12.55475191	12.68395001	12.59790703	12.70981271	12.49777489	12.4589342	12.54101046	12.48095762	12.58836509	12.55951079	12.53470637	12.49337863	12.59765446	12.68218771	12.66882579	12.68128166	12.67924115	12.69797929	12.72020764	12.53705709
FBgn0000045	13.4717327	14.03028076	13.08804162	13.54436172	13.81884527	14.02342832	12.80483311	13.85784201	13.07674389	13.22502259	12.87549907	13.4665138	13.44678378	13.65384874	13.58674493	13.68511412	12.28552782	12.37592019	13.33700593	14.20605818	13.40060215	13.66541966	13.2089248	13.73500798	13.03103928	13.17513971	13.26140477	13.60814562	13.34174912	13.40374592	13.31724829	13.82755525	13.1391619	13.28370835	13.54782859	13.55928619
FBgn0000046	13.40837287	13.4468554	13.35118033	13.39215417	13.4312521	13.55375388	13.60859917	13.72415597	13.37238228	13.34148578	13.1186687	13.37342718	13.4304658	13.46970017	13.27523433	13.38739886	13.16536704	13.27985824	13.30938899	13.55590212	13.34524437	13.38095246	13.42966272	13.35955029	13.23896181	13.24271681	13.49510194	13.58999215	11.70150784	11.73338352	13.16127097	13.27668784	13.37673565	13.45036332	13.18346149	13.23969954
FBgn0000047	10.51857541	11.01375739	9.618593502	10.00135717	10.30285074	10.29534016	9.856532227	13.28897567	10.69325819	11.11937744	10.99835224	11.32571871	10.47499947	10.51533703	10.34738291	10.79752612	10.08514172	10.51548515	10.68614393	11.42886798	11.29104482	10.93608217	9.678677839	10.37132649	9.958319864	10.24833573	10.24426961	10.74165118	9.526755853	9.775674786	11.00649619	11.6430033	9.8334562	10.53411464	11.37721829	11.53519846
FBgn0000052	12.24092054	12.03375746	13.37844432	11.91727083	12.38136488	12.29812633	12.89532703	11.41155132	11.73557645	11.85567374	12.49254288	12.23773738	13.65786997	11.40186727	11.88293418	11.57993948	12.27618629	13.393895	11.98233232	11.05079206	12.43802058	11.85492894	14.44579989	11.71002001	13.28614432	12.13122195	11.50513396	11.12552227	12.09562568	11.87521641	12.0545579	12.0158463	11.9731362	11.85233843	12.35240485	12.56945353
FBgn0000053	13.05041291	12.2599838	14.30807225	12.97903674	13.48895689	12.96221632	14.48400692	13.2600379	12.54785469	11.44559245	13.67140965	12.93424525	13.75256228	12.42371848	13.259864	12.2270628	13.59271076	13.5017081	12.16527727	10.9018628	13.64437187	12.81709393	14.67197628	11.94090322	13.81525156	13.24166613	12.50900963	11.31755286	13.19179641	12.96625143	13.20802396	12.59013569	12.60494016	11.82637482	12.89716673	12.64179594
FBgn0000054	9.773649334	9.946878937	9.971749289	9.851184622	10.02260001	10.04350902	10.00725037	9.937910508	9.914129717	10.00129832	10.12143495	9.889877695	10.11257674	9.880536209	9.908239762	9.935759532	10.41364701	10.10099269	10.00130489	9.890636146	9.940778109	9.896599086	10.0676816	9.961102144	9.930250894	9.89426113	9.909999622	10.02433636	9.809276718	9.76380709	9.845625242	9.895145895	9.746852413	9.770188206	9.854833514	9.81752343
FBgn0000055+FBgn0000056	17.74941614	17.60703325	17.30755105	17.07158192	17.60773692	17.70961477	17.98995713	17.9479116	18.54606896	18.69212382	18.02405825	18.26845687	17.33683954	17.56413668	17.00391703	16.91126562	16.6322276	16.4649349	17.75619584	17.39337002	17.78988334	17.73075632	17.23777448	17.44071416	17.85130939	17.93900503	17.65489501	17.82699856	17.72403262	17.91567946	17.81408774	18.03911021	17.52439862	17.51087737	16.97064648	17.37806631
FBgn0000057	11.10706916	10.99893553	10.959179	10.80896026	10.95528119	10.90264308	10.90276755	10.9037085	11.09849393	11.02372018	10.74946137	10.82570718	10.87277018	10.84935282	11.05513727	11.05623405	10.70390698	10.64925219	10.9891342	10.91449271	10.87826122	10.82378663	11.00826702	10.93599636	10.9819237	11.01404197	10.74418366	10.62854564	10.95583886	10.95444534	11.11525249	11.08073832	10.97054208	10.96020081	11.12951537	11.08478207
FBgn0000061	6.347164713	6.522293882	6.543505871	6.520574692	6.603231775	6.571364783	6.510219361	6.703196614	6.469400435	6.547562589	6.529011468	6.561106075	6.318357705	6.43987711	6.428254056	6.515207805	6.417484808	6.223608197	6.72430442	6.382812398	6.511024613	6.520102956	6.382305358	6.607625595	6.434905743	6.691255712	6.489356945	6.550973586	6.412625394	6.350262886	6.508479669	6.548195186	6.826028951	6.710378198	6.559928207	6.490202174
FBgn0000063	8.104970877	8.089894539	8.506528434	8.629248173	8.210397718	8.224270769	8.466817329	8.234598171	8.730594611	8.534440492	8.653309857	8.261889934	8.193375397	8.281084222	8.684298151	8.561924944	9.425184771	8.712936161	8.350470936	8.378078926	8.128304889	8.321577041	8.436738979	8.57173187	8.61093056	8.674725267	8.491452951	8.366135617	8.488587669	8.635004438	8.639107398	8.536552025	8.371375796	8.302874569	8.574074536	8.670630607
FBgn0000064	16.81430122	16.86509425	16.23637996	16.20333628	16.75004727	16.8119823	16.38024595	16.51229354	16.39436946	16.41721539	16.52900172	16.5235266	16.82425655	16.53072524	16.39801356	16.31069049	15.96125459	16.05552265	16.58669661	16.57854334	16.83725232	16.59742778	16.22514214	16.2665931	16.1495688	16.22421329	16.30762612	16.41090344	16.3258417	16.47471724	16.3553706	16.48083848	16.29602013	16.46689916	16.51511224	16.50031325
FBgn0000071	6.347164713	6.262334021	6.660238749	6.238896416	6.569489977	6.571364783	6.466457448	6.529359037	6.213391541	6.366593742	6.187264184	6.403199423	6.599122615	6.180976955	6.399533797	6.274868451	6.077616265	6.343682465	6.344261392	6.406952441	6.372092144	6.293698876	6.894273591	6.478023484	6.403469818	6.374680764	6.19615225	6.318385057	6.301167925	6.460087968	6.331215389	6.311772093	6.32523226	6.273866144	6.1627427	5.990162451
FBgn0000075	7.711036028	7.955860416	7.665389706	7.810987524	8.341107665	8.463655252	7.735749801	7.800470552	8.039302806	8.18336518	7.959768883	7.637568437	7.90584982	8.061342275	8.114910902	8.111475857	7.649535555	7.67851085	7.981286696	7.851772726	7.632780387	7.783620477	7.760905525	7.946924806	7.762357801	7.684605048	7.699837627	7.81742579	7.93665771	7.866787194	9.206370939	9.284083028	7.546148534	7.658941253	8.220654514	8.149383197
FBgn0000077	8.915823466	8.832469803	8.89169968	8.914870054	8.798984537	8.635641183	8.834059858	8.821396831	8.760066818	8.760201658	8.943465925	8.793565696	8.786902525	8.775033253	8.703458188	8.520133315	9.1182962	8.682692345	8.816731777	8.824546951	8.984861467	8.817197253	8.637877931	8.780873069	8.55135675	8.656528386	8.750077807	8.812981296	8.875757038	8.778310828	8.963780854	8.917272353	8.775143227	8.673267768	8.866460985	8.765308638
FBgn0000078	11.20195732	11.140035	13.09382213	12.84554325	12.81916637	11.84131973	13.13085592	13.091277	12.02877699	11.24464175	13.56464177	13.60730795	13.35847334	13.00549094	14.22157797	13.72982778	14.51183055	14.11893055	11.694682	11.18246749	14.38371089	13.81685123	12.81255611	12.79477726	13.67587594	13.40597012	11.72364845	11.03501914	13.75068158	13.755816	14.93542881	14.45553415	13.11166901	12.6764398	13.13294604	12.98589393
FBgn0000079	12.06214488	11.97856786	13.68888065	13.19472272	14.05025979	13.4933617	14.93282206	14.92712842	13.71616118	12.96057073	12.65871928	12.75379072	12.95885119	12.7529864	13.34462323	12.85472454	15.6450112	15.27912434	15.18171386	14.68035202	14.22520128	13.61541111	14.46810554	13.54973931	14.23864736	13.81767574	13.56502116	12.87041111	13.26801604	13.27321872	14.75430455	14.33178299	14.73652348	14.27123824	14.23231727	14.01947616
FBgn0000083	13.07178225	13.00786207	12.71536613	12.85798286	13.10963922	13.12164988	12.95620555	13.11750073	12.9413612	12.95348227	13.01211514	13.02861119	12.62622398	12.74537333	12.85689109	12.83203853	12.91574547	12.78403787	12.75044673	12.62181424	13.04659706	13.00464677	12.75606195	12.73482944	12.76739884	12.86398708	12.88775266	12.87367731	12.98280439	12.95105861	13.24602671	13.28859574	12.87763262	12.88649402	13.20710169	13.08985648
FBgn0000084	10.91828072	10.87046267	10.9923642	11.07339749	11.24726186	11.26973661	10.94368039	11.10088983	11.15578153	11.24247841	11.03835627	11.11296569	10.83928268	10.88465719	10.86451475	10.96807624	11.01580035	10.87222759	10.89504505	10.83629833	11.09758626	11.14939458	10.7846915	10.75625344	10.88765493	10.95881454	10.96969268	11.05971446	10.98631765	11.08653839	10.92652674	11.08901994	11.04417705	11.07700963	11.24740559	11.17253766
FBgn0000092	7.227333728	7.151429129	6.794596878	6.777373976	7.212678112	6.971349977	7.022984837	7.211668255	6.671210171	6.527259532	6.760717488	6.879861511	6.472488687	6.324412968	6.369515332	6.535237948	6.442765549	6.412247981	7.305118986	7.215212346	7.814691953	7.783620477	7.751186117	8.106544229	6.835431372	7.032038722	6.236957869	6.415074261	7.334700629	7.222881725	7.487955655	7.42659098	7.722668811	7.840040473	6.817259091	6.791970286
FBgn0000094	13.2696837	13.04276597	12.68215095	12.85722741	12.89691727	12.95617741	12.61009927	12.74800563	13.89032723	13.88812451	13.04098499	13.5880949	12.65460098	13.12244877	12.65872934	12.40797452	10.81528439	11.24716258	12.598895	12.7851743	12.0357902	12.47020967	12.55722251	12.98353345	13.17292891	12.93998504	13.14821457	13.11670492	12.89831932	12.91217009	12.99268882	12.72708226	12.78610242	12.71505774	12.80675271	12.94900147
FBgn0000097	10.37833515	10.40766269	10.80988645	10.754131	10.45533554	10.46005134	9.894676789	9.915554142	10.22818863	10.22081906	10.96249631	10.90554017	10.76331341	10.66779564	10.55819101	10.40131546	10.75293195	10.33686923	10.50470619	10.36133528	10.51881736	10.36991529	10.41766643	10.25523927	10.40425979	10.37330158	10.42316516	10.41772166	10.30825069	10.27532342	10.3779292	10.40333845	11.07805156	11.03650006	10.36474585	10.47123291
FBgn0000099	10.52851289	10.83166831	9.727526552	10.08238269	10.42779078	10.48855451	9.735602259	9.917162631	10.78740895	11.058573	10.18626641	10.6953603	10.17615633	10.78030429	10.65643909	10.76642007	10.11345174	10.56653233	10.69652814	10.62601938	10.00209818	10.28211893	10.16780957	10.39659478	10.2638809	10.46270351	10.51745706	10.7895107	10.54273889	10.65364764	10.51557439	10.66294293	10.26336129	10.40893251	10.78365013	10.96848681
FBgn0000100	14.6127061	14.37734099	14.70365392	14.52719761	14.67561886	14.55072061	14.47270233	14.40817701	14.45408008	14.52739323	14.94250219	14.59324909	14.52423401	14.42991944	14.35931583	14.32868286	14.37619998	14.39262419	14.47407699	14.29707796	14.60063399	14.53431723	14.73360941	14.72904233	14.44871204	14.34944604	14.31602861	14.36059008	14.34741879	14.38373873	14.38498562	14.42152737	14.44594117	14.41065659	14.84593604	14.69230194
FBgn0000108	12.1141593	12.2087598	12.08170727	12.15468882	11.94790214	12.14166815	11.32173509	11.49610686	11.59276131	11.77117738	11.56754663	12.05515091	12.3930286	12.32033997	12.44164018	12.45542965	12.2384947	12.33751753	12.09138077	12.0390549	12.26486704	12.23955279	12.1618908	12.21936376	12.04927078	12.11130709	12.01026413	12.20991687	11.94831462	12.0032633	11.84632226	12.05665727	11.94224988	12.1093443	11.69597814	12.0444573
FBgn0000109	9.085698876	9.025155746	9.160586331	8.958824416	9.129053459	9.187757064	9.347901416	9.362655583	9.018506032	8.860755501	9.325030533	9.233498713	8.895011366	8.878563883	9.204198995	9.11582655	8.791975956	8.615592686	8.920198827	8.696214948	9.078992317	9.082865413	8.772868242	8.87933446	9.050232183	8.934719719	8.723595953	8.62853767	8.985168455	8.818594096	8.891589536	8.917272353	8.887407285	8.799940302	9.269540152	8.999450516
FBgn0000114	13.91898034	13.95024749	14.13364044	14.12347667	13.89349051	14.11242991	14.06934594	14.05421207	13.7799176	13.76340703	13.8035004	13.73844931	14.12817676	14.21019982	14.08789286	14.19223041	14.31683931	14.21440545	13.84947139	14.04116157	14.05378276	14.12201782	14.08143781	14.00190092	14.12862601	14.1541262	14.16989565	14.09911347	14.08812906	14.18562379	13.99924965	14.05576488	13.98102929	14.03244282	13.8178429	13.98544653
FBgn0000115	10.17181721	10.21312559	9.941490964	10.11618967	10.11035378	10.00822174	10.35474738	10.35684952	10.64163996	10.69860487	10.39357361	10.42078041	9.814834848	9.984985707	9.769661382	9.860870269	10.18309271	9.770717235	10.16748676	10.06085587	10.01435924	10.12311746	9.946005451	10.00699306	9.928478217	10.04265025	10.42548353	10.42487386	10.08674495	10.10061129	10.12448067	10.10171764	10.13547284	10.15295835	10.38111384	10.26009952
FBgn0000116	15.38994565	15.67012767	15.1523124	15.49176998	15.29190343	15.4123972	14.67178869	15.23455257	15.13490752	15.31521172	15.13390163	15.36744918	15.47474989	15.67881976	15.25518709	15.42714312	15.0867112	15.05499551	15.17586671	15.60958736	15.75532312	15.84746467	15.17447832	15.64927916	15.41333472	15.56734889	15.63769686	15.82576867	15.47599857	15.51151207	16.23095724	16.47340192	15.54785944	15.65124451	15.60842853	15.54983596
FBgn0000117	12.53706191	12.54285417	12.54015406	12.57722694	12.52479191	12.52507614	12.2717166	12.37986761	12.43037942	12.52015466	12.70991691	12.51108875	12.54442879	12.48299439	12.51582512	12.47612914	13.04619857	12.5400713	12.58858687	12.46559555	12.8238755	12.74248375	12.51041025	12.55531524	12.50570751	12.56095568	12.53791995	12.59871772	12.60011864	12.64283115	12.56958847	12.68055151	12.51568948	12.53635188	12.58292831	12.59866206
FBgn0000119	10.4873258	10.39525445	10.27930281	10.20739451	10.14154118	10.21121784	9.83489399	9.967704659	9.94212791	10.02040196	9.908655804	10.05585987	10.32888487	10.22833225	10.52353854	10.50317109	10.22024041	10.10742703	10.62997607	10.4940049	10.54014765	10.40538941	10.26303003	10.30447453	10.40425979	10.35228534	10.11944771	10.14627712	10.19643133	10.23175385	10.14800859	10.12018248	10.39304647	10.28714282	10.29867139	10.38943945
FBgn0000120	14.67149923	14.62009437	14.78151021	14.93327002	14.56442248	14.61980435	14.39701173	14.53952829	14.4644955	14.62025393	14.15311117	14.53874053	14.55453047	14.6164487	14.9680322	14.98431302	14.54879521	14.56812775	14.63249687	14.67216089	14.63847457	14.68614922	14.74722769	14.89342938	14.60815249	14.65083554	14.8463969	14.85920341	14.32029985	14.29378175	14.64927412	14.8642194	14.84034176	14.79462141	14.47403728	14.73526725
FBgn0000121	14.53335226	14.41625605	14.46451481	14.40106948	14.69694402	14.72882653	14.5563099	14.45371719	14.05633091	14.25560287	14.27205717	14.48084895	14.38500797	14.53079049	14.78366234	14.7374901	14.18117608	14.14608049	14.32372114	14.1507753	14.292421	14.27039006	14.76912235	14.75503323	14.16323647	14.14243238	13.6979633	13.62206557	14.24643598	14.22181307	14.13035306	14.24085814	14.62610894	14.69748241	13.99676416	14.20310148
FBgn0000137	6.031040296	6.093389757	5.957273629	5.931633403	6.188876748	6.211411036	5.953217983	6.396686629	5.680803605	6.01262514	5.952508682	5.956286235	5.894858764	5.885850079	5.680803605	5.869858136	5.680803605	5.680803605	5.680803605	5.680803605	5.977872949	5.680803605	5.680803605	5.680803605	5.99158001	6.131197637	5.892125207	5.894868079	5.878340585	5.884300302	6.121320869	6.047019734	5.680803605	6.007232598	6.054802087	6.117472987
FBgn0000139	10.37172432	10.35271421	10.02649216	9.889634397	10.36843447	10.38147794	10.67385821	10.23846887	9.971855202	10.0279728	10.21983071	9.764371345	10.09623225	9.702641544	9.888535743	9.991975904	10.4382536	10.16407496	10.28922108	10.07159645	10.29740032	10.24230587	10.55200314	10.07319088	10.19336491	10.07003003	9.817545049	9.781841621	9.63253952	9.576753585	9.793123192	9.72938739	9.867563362	9.876885989	10.70386517	10.57576804
FBgn0000140	10.16545776	10.12428123	10.25380826	10.22627445	10.09768673	10.32923495	10.08012811	10.00900721	10.15736684	10.06278497	10.83488857	9.978632844	10.22069073	10.11383876	10.39697069	10.61544755	11.88665543	10.36128819	10.46879679	10.44166055	9.921370821	10.16277054	10.47039823	10.34884664	10.7571849	10.73970124	10.4068311	10.4129337	10.17129488	10.28245835	10.65680216	10.54019536	10.42719808	10.35854728	10.00555267	10.18271203
FBgn0000146	8.065927588	8.283972927	8.180103552	8.377304168	8.101209719	7.976080491	7.781069752	7.9657575	8.265523548	8.433546502	9.68464507	8.22976626	8.122522858	8.194252378	8.350088079	8.394380478	9.906871881	9.00517218	8.246549656	8.184186026	8.466814456	8.364400615	7.94984699	7.919873608	8.177155133	8.336650496	8.323770666	8.510405147	8.569138664	8.864177408	8.71167734	8.680241215	8.421138536	8.382987945	8.362728208	8.324188921
FBgn0000147	10.01791581	10.04988954	10.17449391	10.08134571	9.804647468	9.945267106	10.10683187	10.01802637	9.835436659	9.743569041	10.04357198	9.879828399	9.534583506	9.743541907	10.04649909	10.2441333	10.46544212	9.990439666	10.02271739	10.25548559	9.883423273	9.945680392	10.1096535	10.05940168	10.25260177	10.24473791	10.02314449	10.07830159	10.06480634	10.1906207	10.33112083	10.05505427	10.0784223	10.18933054	10.07536461	10.05499173
FBgn0000150	13.39541424	13.26178584	13.67539952	13.63123673	13.45043397	13.37874767	13.93394618	14.01739228	13.63090258	13.52347767	13.95350371	13.52002747	13.25808517	13.24874494	13.2346339	13.25436278	13.70624262	12.9954665	13.69302819	13.45048999	13.54472743	13.41312919	13.55390043	13.69885842	13.32982482	13.19868944	13.30181917	13.28118429	13.4340384	13.39829194	13.42131959	13.48766653	13.59352688	13.52693276	14.21330956	13.93759096
FBgn0000152	8.008100683	8.129875069	7.894698178	8.0244509	8.190072749	8.067273026	8.116174198	8.169468001	8.134382553	8.220094991	8.154651244	8.108403466	8.0668287	8.112731208	7.947268311	8.111475857	8.132738522	7.882306563	7.870579213	7.840095513	8.261299113	8.084615266	7.932980146	7.755049981	7.897965806	7.873548624	8.126780828	8.17025547	7.888328267	8.178890396	8.190658306	8.244484969	7.90191858	8.004173206	8.185654104	8.085719974
FBgn0000153	11.48804178	11.7068066	10.88177447	11.4119738	11.50158724	11.47446437	11.02726163	11.72172202	11.54651218	11.63765131	11.42253742	11.5422722	11.09362145	11.22165256	10.80019604	11.27137351	10.80586565	10.61131563	11.25447832	11.21828677	11.58667987	11.72194277	10.47179693	11.28846278	11.14388608	11.70548928	11.06043191	11.29563325	11.59320537	11.89858673	11.60420158	11.78769292	11.47622452	11.52524386	11.87755574	11.96976653
FBgn0000157	9.093815013	9.097115571	8.865321738	8.825129792	9.200310443	9.088112403	8.916744822	8.848892677	8.67536646	8.778477498	8.72772929	9.132621181	9.296931659	9.165999476	9.233261576	9.154623867	8.839477046	8.83171306	9.023741946	8.907611065	8.981718193	9.090413991	8.879059976	9.009036635	8.897899464	8.772473695	8.823097375	8.976000036	8.960011196	9.075073581	8.701537927	8.766570345	9.018219082	9.050286724	8.89509243	8.894518373
FBgn0000158	6.879075453	7.020701872	6.9526375	6.922700494	6.986930573	6.869528701	6.908439675	6.813915801	7.076227581	7.152196379	8.120813279	6.921516179	6.748727428	6.89311795	6.707180098	7.033748136	9.49553206	7.280505084	7.107091866	7.000627757	6.768365098	7.062378045	6.85244408	6.950406249	7.128724987	7.05797812	7.180910612	7.078665884	7.181369083	7.266798934	6.991150145	6.97372856	6.855802032	6.884098797	7.092415853	7.093869075
FBgn0000163	11.25255899	11.07933606	11.00237201	11.01982645	11.08535552	11.20470799	9.949385777	10.13454568	10.7745149	10.93873793	10.69804326	10.79172862	10.97124365	10.86711316	11.40792924	11.30598052	11.40944749	11.34892307	11.099412	10.96585065	11.07658586	11.03315053	11.1848228	11.10442541	10.92539636	10.98489885	10.70752047	10.77466645	10.70985826	10.85754619	11.05177525	11.09670674	10.9520471	11.04433309	11.27727993	11.3308317
FBgn0000166	6.316657767	6.297097276	6.295300083	6.238896416	6.188876748	6.552369831	6.315490855	6.504699459	6.576712769	6.547562589	7.642614384	6.262137814	6.244075501	6.355279151	6.098605661	6.3306682	9.115737662	6.904729159	6.368850072	6.516436735	6.193549394	6.22980688	6.300800738	6.478023484	6.370479251	6.083973004	6.236957869	6.202781753	6.162801653	6.134343451	6.301415786	6.548195186	6.380337272	6.472137252	6.288744122	6.400227888
FBgn0000173	12.07710191	12.00735222	11.7575871	11.70490134	11.90501126	11.87675564	11.70383719	11.80509971	11.81165867	11.80893783	12.00081898	11.83089885	12.15929919	12.05488776	11.97742709	11.74479833	12.03165723	11.90205698	11.7433949	11.62394669	11.7995649	11.73393693	11.5534978	11.79313924	11.72954777	11.59837809	11.87660578	11.7687434	11.80457459	11.68043166	11.83036785	11.82913788	11.79059186	11.68750719	11.87976977	11.7263133
FBgn0000179	7.996228465	7.987527809	8.047681443	7.847353096	8.033941539	8.143431056	7.536384194	7.724892251	7.721882334	7.834506455	7.750721999	8.029969331	8.303820798	8.300736227	8.172046297	8.310558262	7.925398534	8.1387688	8.006335274	7.914200699	8.019185371	8.063735521	7.780127452	8.007975841	8.15233594	7.99776483	7.846001295	7.988858068	7.818828009	8.005304912	7.780023057	7.975264961	8.054307004	8.059605746	8.149726136	8.22790239
FBgn0000180	8.093930931	8.195773565	7.357769417	7.352642762	7.735979569	7.676992192	7.41479751	7.457085594	7.912527866	7.910857864	7.52438247	7.507276154	7.680637277	7.57365266	8.226868202	8.390502752	7.973042281	7.966041017	7.305118986	7.514759616	7.615662777	7.508796456	7.639101415	7.50446657	7.779065701	7.886510203	7.641494672	7.794328499	7.667533248	7.569464566	7.838894014	7.724131227	7.447536959	7.611093107	7.35727453	7.667478815
FBgn0000181	13.68387592	13.55347117	13.62967365	13.51295407	13.64948372	13.54721413	13.96141497	13.68220484	13.60775564	13.56700652	14.02386503	13.58853442	13.65331661	13.55590917	13.56189307	13.56486886	13.95329831	13.66784674	13.59829762	13.40778548	13.76690089	13.61875638	13.75645833	13.61266239	13.58341196	13.43842942	13.4384833	13.40493455	13.43504254	13.36736267	13.49472458	13.50992848	13.62173659	13.52241262	13.71534752	13.61887981
FBgn0000182+FBgn0266459	11.81487796	11.83162604	12.08610353	12.04351878	11.7960925	12.01253136	12.23430302	12.10623583	12.03446277	11.998684	12.64131017	11.79668444	11.99785203	12.09788744	11.95595228	12.12361548	13.56856688	12.2643419	11.88135095	12.11671292	11.90352032	12.09485133	12.12906409	12.07345861	12.09017438	12.09411064	12.03928009	11.91373891	12.08126486	12.20980109	11.93602799	12.0123685	12.23139946	12.24357125	11.79127051	11.95306078
FBgn0000183	11.34479783	11.22272209	11.01889875	11.0817042	11.15618348	11.17105933	10.84850069	10.95070132	11.24678505	11.32759617	11.50821005	11.31831532	11.23853383	11.27037908	11.27547069	11.18705625	11.79962539	11.40344211	11.20496675	11.08176546	11.32213721	11.2723951	10.95928295	11.12533968	11.46075828	11.47195183	11.35588481	11.33725199	11.08114356	11.05428597	11.34496058	11.31056363	11.08812329	11.03831146	11.16771958	11.32551528
FBgn0000206	10.16418248	10.17666236	10.01729237	9.730556103	9.905083854	9.850841192	9.700914491	9.846315123	9.434483609	9.501736553	9.859762216	10.2543155	9.827505364	9.738272853	10.00898813	9.998227002	9.553189003	9.518360997	9.649970624	9.678817044	9.601647617	9.649672699	10.06025526	10.01722133	9.784949415	9.818738208	9.750568502	9.916700117	9.636051274	9.601755164	9.718883399	9.992740318	9.709708572	9.77745722	9.630467498	9.784872206
FBgn0000210	8.368906	8.298962324	8.160558008	8.094285431	8.033941539	8.148051019	7.729143292	7.829508226	7.998373827	7.972174615	8.2734205	8.187317498	8.255224504	8.413077504	8.533695772	8.558489921	8.153347805	8.256667265	8.299496796	8.241830383	8.333275859	8.410014991	8.208116669	8.249216341	8.459416093	8.573516923	8.114950677	8.309206049	8.134716033	8.18935779	8.361244885	8.597708018	8.649661581	8.794160749	8.002374102	8.186188525
FBgn0000212	10.97748632	10.93340471	10.73901856	10.71393492	10.91499534	10.91187495	10.50728731	10.67614081	10.81851995	10.95005334	11.12228663	11.02407906	10.8348179	10.85583649	10.82195629	10.83983697	11.54104387	10.62481945	10.7777102	10.75435405	11.14426939	10.95192232	10.56647479	10.78522471	10.79651503	10.8391902	10.86006248	11.08098107	10.80699169	10.79578316	10.73647668	10.7977696	10.63223592	10.74632625	10.6857436	10.87784153
FBgn0000216	5.680803605	5.680803605	5.680803605	5.680803605	5.680803605	5.680803605	5.680803605	5.680803605	5.680803605	5.680803605	5.680803605	5.680803605	5.680803605	5.680803605	5.680803605	5.680803605	5.680803605	5.680803605	5.680803605	5.680803605	5.680803605	5.680803605	5.916685103	5.680803605	5.680803605	5.680803605	5.680803605	5.680803605	5.680803605	5.680803605	5.680803605	5.680803605	5.680803605	5.680803605	5.680803605	5.680803605
FBgn0000221	8.395811538	8.338149722	8.570060271	8.3244849	8.373715532	8.258711114	8.317685586	8.370676851	8.167358009	8.140818247	8.449691123	8.341183196	8.271616133	8.33446259	8.490028905	8.469729856	8.684925156	8.326192393	8.030921563	8.035912323	8.196430725	8.105175401	8.532783246	8.404058022	8.537238851	8.497610244	8.468710082	8.430511047	8.468698869	8.533290872	8.428908981	8.331180228	8.371375796	8.421359432	8.472433249	8.28535987
FBgn0000227	5.883343399	5.680803605	5.876446762	5.680803605	5.861246658	5.680803605	5.953217983	5.680803605	5.989453445	6.063678627	5.680803605	5.875746976	5.894858764	5.680803605	5.976748568	5.947976482	5.879678438	5.995419919	6.001672566	5.948379758	5.680803605	5.875930105	5.680803605	5.923956527	5.680803605	5.680803605	5.979391523	5.894868079	5.680803605	5.680803605	6.022554331	5.940104156	5.957454997	5.94752067	5.680803605	5.680803605
FBgn0000228	10.55694952	10.46814769	10.41847187	10.3206421	10.58036955	10.59887123	10.16573727	10.17943356	10.46505164	10.51710617	10.6139409	10.50525155	10.73291935	10.44178323	10.52460096	10.33674762	11.00897738	10.65803501	10.36748293	10.32890003	10.66091618	10.53731128	10.66756206	10.58006842	10.60486962	10.53710811	10.33341354	10.36043081	10.21763239	10.22312646	10.38315321	10.43316066	10.44593552	10.36241213	10.24601243	10.44693436
FBgn0000229	10.91676895	10.94272944	10.94264186	10.87199409	10.97616153	10.93146053	11.11762513	11.1191318	10.983336	11.02435	10.88729569	10.99783144	10.94745586	10.86148586	11.02619213	10.90305713	10.70221551	10.89376073	10.68614393	10.75730963	10.81494447	10.83942299	10.62420706	10.78880549	10.8042538	10.80786782	10.80684729	10.88589671	10.99042434	10.76811769	10.77193609	10.82447501	10.92209304	10.86745642	10.84026099	10.80995896
FBgn0000233	6.863632347	6.675082255	6.965834194	6.840608051	6.846535058	6.895972775	6.747608982	6.813915801	6.821607968	7.00498302	6.806481862	6.948353905	7.146954084	7.139779148	6.901824125	6.962558938	6.972386231	7.071001481	7.021237751	7.317775988	6.968512937	6.949475136	7.046143918	7.188876081	7.039818255	6.978162601	6.959426608	7.147013016	7.016431667	7.014165354	6.756833876	6.950586386	7.101836166	6.935670959	7.106549932	7.002776637
FBgn0000239	12.00214118	11.9219676	11.87330533	11.83523834	11.91585416	11.88748611	11.85583149	11.82489164	11.96527481	11.92541616	11.87010878	11.73647051	12.00501863	11.9752929	11.95319603	11.9043978	12.18262166	11.85274347	11.87549183	11.79359434	12.10248014	12.1001117	11.79866447	11.82136791	11.88805306	11.94123911	11.91130274	11.81750693	11.95182728	11.90782984	11.80221051	11.81822396	11.89069444	11.87413031	11.98182186	11.98501734
FBgn0000241	8.158853506	7.962254661	8.145711299	8.42483674	8.2849769	8.157243835	7.505123535	7.9657575	7.825969067	7.822354144	7.656640482	8.12355543	7.817346613	7.874159069	8.335278774	8.363048331	7.523324293	7.479544236	7.582172613	7.616536105	8.122469629	8.100064761	7.780127452	7.815631886	7.601278452	7.840572145	7.881880567	8.054217212	7.924740444	7.886554802	7.960945364	8.084923689	8.297643781	8.495043745	8.75358364	8.745263793
FBgn0000244	11.80633493	11.6562397	11.68159432	11.61299875	11.8501674	11.76663416	11.71056649	11.71988481	11.45820292	11.54240172	11.54745141	11.70153775	11.86717731	11.63402436	11.52234387	11.48675487	11.69558058	11.77470335	11.71305145	11.60685417	11.75833756	11.55304142	11.92694735	11.71127772	11.64000592	11.57138515	11.6126955	11.66245046	11.63532411	11.59859709	11.64603837	11.61231447	11.6950095	11.62662239	11.77232785	11.78558257
FBgn0000246	7.959962153	7.99377168	8.105302788	8.3244849	8.083598734	8.017381781	8.220660163	8.380239237	8.091996542	8.155149762	8.905106418	7.997261129	8.303820798	8.204760252	8.114910902	8.306436075	8.839477046	9.012101003	8.078777894	7.979092103	8.086916985	7.999067654	8.023201245	8.033306811	7.897965806	7.7435271	8.090973957	8.181909245	8.284662157	8.369772964	7.813057819	7.950182434	7.94892378	8.191175348	7.844304291	7.991190822
FBgn0000247	11.16232677	11.21825072	11.15071347	11.12052007	11.11494272	11.18960902	10.96569687	10.93889853	11.18188608	11.22231207	11.2210367	11.15810292	11.32508944	11.1886563	11.12959705	11.26982742	11.30861728	10.98730045	11.27391538	11.28121624	11.32213721	11.18537196	11.3557798	11.23085981	11.24894975	11.17184666	11.07156775	11.15876194	11.03417901	11.03893743	11.33260599	11.27519894	11.25218008	11.2147238	11.1152996	11.30944737
FBgn0000250	12.06521692	11.98346804	12.00418112	11.96040548	12.26934943	12.08744234	12.28768549	12.11290056	12.07364774	12.05399133	12.38343654	12.14634891	12.26290445	12.05030458	12.1243218	11.892394	12.6586167	12.1781328	12.03204643	11.8406529	12.29901498	12.08271046	12.37958519	11.99250235	12.1039468	11.94271787	11.93628105	12.02916675	12.04521782	12.09479669	12.19021129	12.21329356	11.91811416	11.86497699	12.08904039	12.14857827
FBgn0000251	10.72794727	10.73746106	10.55446048	10.64621174	10.62587782	10.65651735	10.40936174	10.46841564	10.51476571	10.58617036	11.0264081	10.77482053	10.43777776	10.49885313	10.73654156	10.83077451	11.16503688	10.37467726	10.64000339	10.68697299	10.55279572	10.48427964	10.58597728	10.71920004	11.0371378	10.97697863	10.5602752	10.63369723	10.695671	10.70053315	10.7389223	10.69151757	10.6863009	10.6245571	10.78080775	10.76351451
FBgn0000253	14.99552948	15.02375876	15.00410724	14.98570828	14.97834181	14.97376749	14.80538481	14.77301395	14.78573835	14.75491721	14.8070801	14.91410185	15.34268271	15.22444343	15.36174664	15.26549589	15.08070807	15.10397837	14.82420354	14.72185305	14.82263863	14.75008285	14.81262853	14.80888503	14.88591946	14.70133182	14.80920336	14.89757274	14.7943126	14.73800338	14.75339847	14.86071886	14.80597148	14.80834582	14.58163994	14.75034251
FBgn0000256	13.22719665	13.1991751	13.27608115	13.25055951	13.04759944	13.22571928	13.185144	13.11050748	13.21321122	13.12174954	12.71579941	12.90789679	13.33101722	13.39881829	13.28434721	13.39261539	13.00806391	13.22223219	13.25289321	13.37547718	13.33948361	13.38893778	13.37116802	13.28212561	13.50016896	13.54897717	13.39040656	13.24465085	13.26208712	13.30373252	13.31561226	13.3060978	13.29815493	13.31279338	13.12008268	13.20013779
FBgn0000257	9.683795229	9.584256289	9.688263892	9.687523683	9.792895129	9.652088852	9.533489688	9.563402794	9.575520699	9.635224579	9.858340465	9.807439391	9.772396438	9.675323838	9.747942254	9.817667889	10.18187826	9.627844183	9.623697296	9.629506558	9.784809517	9.755808154	9.695579793	9.714216993	9.751226913	9.713161676	9.668580182	9.693590616	9.68940948	9.677860311	9.596160815	9.665634498	9.683289113	9.560212361	9.753837364	9.635532653
FBgn0000259	11.67440194	11.68845525	11.67535498	11.69309377	11.70803415	11.74430167	11.65665192	11.60563205	11.63008119	11.63022556	11.88410915	11.75577904	11.92121294	11.8735912	11.94806328	11.96200554	12.01337268	11.80316804	11.68466432	11.65000632	11.70697404	11.69601685	11.43600221	11.59821452	11.70960987	11.74162058	11.64683726	11.67448868	11.71645439	11.74288392	11.61399866	11.65010832	11.55819282	11.57391379	11.47126293	11.53231729
FBgn0000261	15.48911562	15.32945141	15.44146884	15.31208926	15.40178051	15.28204868	15.48931929	15.53857314	15.11776402	14.95969061	15.19339519	15.28334631	15.44003394	15.22792045	15.04912704	14.92156001	15.15998517	14.9808246	15.23676149	14.94311299	15.43281072	15.24512858	15.33898651	15.33416342	15.21673862	15.17481477	15.48773407	15.29439905	15.25416189	15.19504557	15.13680639	15.20864244	15.04669171	14.83965438	15.5414934	15.40055826
FBgn0000273	12.52049588	12.57940987	12.36129248	12.08541172	12.5978617	12.61980881	11.86331064	11.76690782	12.10048304	12.16748436	12.21589022	12.29810732	12.87616088	12.51481717	12.81087715	12.66140277	12.49670831	12.61774472	12.44345832	12.30230902	12.63455527	12.51953983	12.621567	12.2680303	12.3526194	12.20022665	12.41833994	12.49592438	12.25509292	12.28974759	12.27291664	12.27795955	12.0985788	12.06296005	12.22376548	12.40502889
FBgn0000274	10.8165591	10.81144798	11.10562748	11.01495473	10.7829568	10.89068594	11.27709172	11.15561722	11.03991208	10.88009229	10.55822118	10.66564618	10.72811179	10.77432668	10.90748092	10.91893142	10.67401554	11.06196645	10.80675452	10.96329378	10.93971414	11.06452832	11.07600135	10.93060471	11.05589251	11.04742825	11.06266597	10.88934562	11.02018765	10.98971016	10.86964472	10.85069429	11.23585379	11.19861714	10.74819581	10.8696433
FBgn0000276	8.439518445	8.042696515	7.629011114	7.666180162	8.409062265	8.499799124	8.883116879	9.519518081	9.631129709	9.346391641	9.417013293	9.280278537	9.925029918	10.17352528	8.512034199	8.347110346	9.80788993	10.03838429	6.203005653	6.213688811	8.333275859	8.52350982	8.242248465	9.029541626	8.439257014	7.638554339	9.577431442	9.368365094	9.104651921	9.289779369	9.561452074	9.156589293	7.607777175	7.330675741	8.943839602	9.299143767
FBgn0000277	6.815767129	6.329896373	7.065784394	6.362242498	7.614986825	7.623074415	6.531170261	6.988637262	7.413031818	6.916285826	7.155082245	7.012524045	7.458420175	7.222316818	6.666857052	6.102343789	7.099063664	7.101328004	7.700420815	7.84594717	5.680803605	5.875930105	6.205934595	6.319655028	7.843824041	6.549184441	7.288414602	6.877072091	6.722619285	6.598562601	8.210163268	7.180976797	6.455162461	6.273866144	6.817259091	6.709942025
FBgn0000278	5.967003882	5.887623254	6.116947547	5.858278603	6.417252418	6.140964363	6.151253253	6.396686629	6.319311518	6.312535744	6.760717488	6.194253685	6.575394716	6.6864172	6.304823134	5.947976482	6.779925613	6.266532733	6.13365528	6.713568999	6.149280742	5.680803605	6.088460019	5.680803605	6.735784046	5.966349667	6.40584357	6.24409975	6.201022723	5.884300302	6.508479669	6.089973113	5.876575302	5.94752067	6.1627427	6.332749443
FBgn0000279	7.147250769	6.871343496	6.454665123	6.035086577	6.603231775	6.379836021	6.223241328	6.229875279	6.906105049	6.149047243	7.393603943	5.875746976	6.415042925	6.137774745	7.762869819	7.393152225	6.711898195	6.474465436	6.963809627	7.290693365	6.749624194	5.875930105	6.088460019	5.680803605	7.008462633	5.882879667	7.004614771	5.894868079	7.00362157	6.177227331	7.090733786	5.998167968	6.071452946	6.007232598	6.288744122	6.059328905
FBgn0000280	5.680803605	5.680803605	5.680803605	5.680803605	5.861246658	5.680803605	5.680803605	5.680803605	5.680803605	5.872662	5.680803605	5.680803605	5.680803605	5.680803605	5.680803605	5.680803605	5.680803605	5.680803605	5.680803605	5.870143906	5.680803605	5.680803605	5.680803605	5.680803605	5.680803605	5.680803605	5.680803605	5.680803605	5.680803605	5.680803605	5.960058614	5.680803605	5.680803605	5.680803605	5.680803605	5.680803605
FBgn0000281	5.680803605	5.680803605	5.680803605	5.680803605	5.861246658	5.680803605	5.680803605	5.680803605	5.859228975	5.951933159	5.680803605	5.875746976	5.680803605	5.680803605	5.680803605	5.680803605	5.961833299	5.680803605	5.680803605	5.680803605	5.680803605	5.680803605	5.680803605	5.680803605	5.680803605	5.680803605	5.892125207	5.680803605	6.022416389	5.884300302	5.960058614	5.998167968	5.680803605	5.869535141	5.680803605	5.680803605
FBgn0000283	11.03505165	11.08566259	11.03588781	11.02036674	11.06655021	10.99488723	10.72248667	10.73558198	10.95104495	11.0775101	11.3390951	11.05049569	11.07102637	11.0471391	11.02918776	11.1102266	11.81573812	10.98206588	11.11109839	11.04657126	11.26759684	11.16128968	10.9054747	10.98155011	11.01480533	11.14960196	10.97207183	11.11672348	11.04540669	11.0269642	11.00919941	11.14833986	10.87195782	10.79999985	10.96318086	11.17992195
FBgn0000286	11.26092183	11.24361656	11.31333778	11.33936891	11.10444546	11.15615671	11.08934491	11.26425861	11.33414043	11.27088248	11.3160377	11.55267413	11.57619379	11.49511413	11.45211479	11.43113243	11.34536557	11.37311253	11.49089006	11.32019544	11.53401159	11.30439091	11.31587648	11.21675655	11.39632954	11.32374728	11.34613775	11.41645226	11.17131929	11.20128051	11.37826902	11.43270351	11.18807808	11.14302892	11.01810688	11.1828651
FBgn0000287	10.38272555	10.44644621	10.17331163	10.07614955	9.585885012	9.778958997	9.853665927	9.904243941	9.850293394	9.897640448	9.357702114	9.451455373	10.13892752	10.06002532	10.29103582	10.37180064	11.06267737	11.19985638	10.69504926	10.76540631	10.13294011	10.21628008	10.15218084	10.01313876	11.49640718	11.54143902	10.11944771	10.01012542	9.48838436	9.531419725	9.56514556	9.644739218	9.534119631	9.76580903	9.443438987	9.605021888
FBgn0000289	11.5276867	11.62955407	11.64076102	11.59932662	11.59375919	11.63392373	11.40268304	11.37873753	11.63401032	11.76704547	11.73295077	11.65905591	11.77422514	11.77703022	11.5657861	11.61607674	12.16432438	11.64882831	11.77905358	11.74196913	11.88947633	11.75252947	11.54555769	11.64569352	11.56743919	11.59320812	11.60760576	11.74563211	11.61818186	11.69607783	11.66243902	11.76995193	11.58554868	11.67824644	11.4876163	11.63687344
FBgn0000299	12.14255299	12.1860504	11.59477573	11.81359037	12.23440839	12.10966432	11.19928123	11.95358107	11.95331849	12.23049063	11.81234117	11.8563111	11.89830227	12.10776152	11.80907308	11.92745634	11.73372518	11.87267168	12.0687381	12.08268067	12.17032764	11.90246282	11.50177197	12.04581233	11.48261479	11.47399898	11.55991749	11.8093417	11.39222009	11.50067926	11.89315302	12.28181624	11.56135851	11.87615652	12.63732522	12.64259752
FBgn0000303	9.287673762	9.485208992	9.205489236	9.290363907	9.750310664	9.96062998	8.90562439	9.254420782	9.112431204	9.249996758	8.91617312	9.286837562	9.395329789	9.298863387	9.506123771	9.532078295	9.387609125	9.451451816	9.225065979	9.268728742	9.440208129	9.551462228	9.092260388	9.124032525	9.492306335	9.442067972	9.160125945	9.227445819	9.174214165	9.234141832	9.182449385	9.250790583	9.31028034	9.405264324	8.859211257	9.058863056
FBgn0000308	13.55603089	13.48827901	13.36649094	13.39569622	13.50120606	13.44844426	13.46432492	13.4415202	13.52026464	13.48237898	13.55898113	13.40882448	13.67631511	13.64604341	13.65883065	13.6138106	13.67395209	13.58616245	13.40478089	13.32623775	13.43470332	13.347001	13.08729565	13.19806814	13.26808527	13.16535784	13.42234531	13.42940719	13.44467178	13.43989788	13.43595109	13.45676424	13.27203872	13.25791453	13.43041721	13.32522687
FBgn0000316	9.8214159	9.830871551	9.62380797	9.623306246	9.912340468	9.835639179	9.764898345	9.822472031	9.912951184	10.03299794	10.2740862	9.951482006	9.811194033	9.828621387	9.758842977	9.674967382	10.59781915	9.806790584	9.784349698	9.576757391	9.6961557	9.646278861	9.551768352	9.827928268	9.450816111	9.649143105	9.666616478	9.889343721	9.753830611	9.827081521	9.788396983	9.819992587	9.840940128	9.905020177	9.879896256	9.853156885
FBgn0000317	10.50454665	10.55992777	10.47038388	10.52802286	10.74018555	10.74995248	10.32302559	10.44076646	10.88720444	10.97307363	10.84351761	10.83017769	10.6949877	10.76402129	10.54044395	10.59417656	10.94678592	10.40891655	10.51480356	10.4752718	10.94291915	10.98710561	10.23363626	10.56064483	10.4811422	10.55560715	10.8384902	10.8667787	10.82396948	10.77823945	10.81969482	10.77261833	10.59208309	10.45127678	10.57632512	10.89589449
FBgn0000318	11.58494435	11.46679501	11.55046095	11.54443064	11.64063405	11.51741688	11.68426341	11.63907091	11.53356746	11.46427528	11.35325799	11.37599512	11.3007001	11.32862175	11.32810026	11.33977614	11.37537777	11.26235265	11.468573	11.41303337	11.60449147	11.54489389	11.56008132	11.55963128	11.64162571	11.42827629	11.52308684	11.44601682	11.67454755	11.5526809	11.41948572	11.38373647	11.36000475	11.30525298	11.83711069	11.65128571
FBgn0000319	13.51568303	13.51689568	13.32949524	13.42362181	13.63013933	13.61080902	13.02656196	13.27042838	13.40649871	13.54655699	13.56159649	13.54265952	13.5981832	13.5611222	13.50751643	13.49878851	13.6068926	13.49376558	13.48177668	13.39835792	13.69807878	13.65536653	13.2089248	13.40746443	13.42708794	13.57780958	13.5398649	13.56070611	13.34375556	13.46241699	13.57919366	13.606207	13.49364398	13.49564932	13.61248292	13.68118905
FBgn0000320	9.413725748	9.381076155	9.436865552	9.468112799	9.327490985	9.484737742	9.280966431	9.333943319	9.437773978	9.488959499	9.293704984	9.317052997	9.299541477	9.204879185	9.583874225	9.468502377	9.289093499	9.402413829	9.536887494	9.528949417	9.560348831	9.527665124	9.324991927	9.352251788	9.583168665	9.602938423	9.585772911	9.466762704	9.2612019	9.421129219	9.443953245	9.527285566	9.592118644	9.696929041	9.655591738	9.532737115
FBgn0000326	9.525558679	9.617752287	9.579761878	9.876533238	9.740824146	9.904801148	9.86367301	9.945811247	9.798884113	9.892117304	9.890689325	9.939094501	9.616236757	9.706244837	9.536042475	9.488230326	9.906871881	9.90617604	9.806485348	9.820147463	9.549834992	9.688134121	9.355771148	9.706642983	9.571837414	9.625302982	9.43457744	9.370847601	9.571481504	9.563107896	9.605156377	9.687688867	9.71297699	9.758480527	9.967662582	10.01418519
FBgn0000330	8.878623198	8.995315287	8.850450999	9.001452023	8.785734365	8.918847455	8.777127245	8.895754801	9.025111758	9.062534963	9.123430269	9.052602386	8.849180247	8.816018711	8.820244206	8.732839952	9.257000167	8.889423925	9.104590727	8.962974568	9.232010929	9.139736213	8.612338339	8.741471033	8.663749405	8.851158327	9.067470744	9.174345215	8.948684747	8.986835778	8.852536471	8.738380886	8.994089893	9.028383852	9.108424501	9.161708844
FBgn0000337	6.132224558	6.038416321	5.876446762	6.076657095	6.083243517	6.057050818	5.873572518	6.04148864	6.078766249	6.063678627	5.873069854	5.875746976	6.050882685	6.089870108	5.890251412	5.947976482	6.024722795	6.176795705	6.13365528	6.008282527	5.977872949	5.95654463	6.088460019	6.024269205	5.99158001	5.882879667	6.102323822	6.050898732	5.680803605	5.884300302	6.2367399	6.164297926	5.680803605	5.869535141	5.897134137	5.680803605
FBgn0000339	10.92205321	10.91061761	10.99303356	10.95912272	11.052966	10.94758089	11.03863583	11.02179648	10.87759061	10.87451353	11.03082159	10.96433489	10.85876495	10.89885416	10.91559873	10.76055804	10.93243304	10.88817434	10.92436427	10.80307717	10.81669284	10.80267055	10.69056213	10.82180362	10.84327525	10.82080053	10.93189707	10.97866648	10.96491126	10.92286429	10.78855698	10.80113498	10.86391833	10.78497033	11.06791106	10.89679123
FBgn0000346	11.53706111	11.70771806	11.72332061	11.73054262	11.63554085	11.74171666	11.47049078	11.57648477	11.45659016	11.52203788	11.35476722	11.70478552	11.49593535	11.55856465	11.66778838	11.72725912	11.52583377	11.66197646	11.5484939	11.62515987	11.58257757	11.64272328	11.66824273	11.68783067	11.72089077	11.72967712	11.67533271	11.69137259	11.6690091	11.69073253	11.63951273	11.75650148	11.70771775	11.75512958	11.44039132	11.58053101
FBgn0000351	6.994716078	6.978140447	6.762837002	6.680822241	6.740204406	6.552369831	7.046812158	6.864714593	7.248565968	7.108992	8.464997068	7.072992718	7.064409257	7.089703774	7.077936647	7.121799709	9.153639526	7.039795302	6.709018293	6.790129614	6.804742651	6.866632659	7.163223465	7.048500413	6.776935673	6.978162601	6.879346253	6.768211932	6.592797067	6.752746981	6.789435153	6.667102814	7.456065041	7.532008925	6.906226813	6.709942025
FBgn0000352	9.072067825	9.144041316	9.242231864	9.306498768	9.202294739	9.185568386	8.930523201	9.148325367	9.106221263	9.228148433	9.497943673	9.240276479	9.358284049	9.352873291	9.351155838	9.314169307	10.44130004	9.794866745	9.353191414	9.187250602	9.30651378	9.260488384	9.2417058	9.342486429	9.33478355	9.330610509	9.018767583	9.061785508	9.132388039	9.072311396	9.220532931	9.329796734	9.062703396	9.145992665	9.244847145	9.191457552
FBgn0000355	5.967003882	5.887623254	7.376049853	7.454703011	5.935822837	5.680803605	7.240627059	7.235181798	7.645468143	7.759825829	7.670513068	7.276461657	7.146954084	7.351272875	7.617809951	7.634733865	6.363873713	5.90349089	6.998645314	7.317775988	7.198557279	7.398872672	7.147243825	7.23726448	7.795560528	7.699591962	7.458076924	7.363562341	5.680803605	5.884300302	7.445029373	7.493530798	7.386092768	7.267618985	7.664397594	7.649406084
FBgn0000356	6.084893725	5.680803605	5.680803605	5.931633403	5.935822837	6.006872976	5.680803605	5.680803605	5.859228975	5.680803605	7.196736748	5.680803605	5.680803605	5.680803605	5.680803605	5.869858136	5.680803605	5.90349089	6.001672566	5.870143906	5.680803605	5.680803605	5.680803605	5.923956527	5.680803605	5.680803605	5.680803605	5.680803605	5.959945724	5.680803605	5.878420597	5.680803605	5.680803605	5.680803605	5.897134137	5.680803605
FBgn0000357	6.712003418	6.675082255	6.660238749	6.695274285	6.726006448	6.552369831	6.628247784	6.722614735	7.170238459	6.980412562	6.71254163	6.82141437	6.622176282	6.538775251	6.556682332	6.679558034	6.76338975	6.704711736	6.824669801	6.744971803	6.804742651	6.657743056	6.714612002	6.886700142	6.599343338	6.479528875	6.792140845	6.525720472	6.50815294	6.577137279	6.651260911	6.799172233	6.604551406	6.756949871	6.798432681	6.570304776
FBgn0000358	5.680803605	5.680803605	5.876446762	5.680803605	5.861246658	5.680803605	5.680803605	5.680803605	5.989453445	5.872662	9.174853551	5.680803605	6.107747072	5.680803605	5.680803605	5.947976482	5.961833299	5.680803605	5.942971453	5.870143906	6.044318486	5.875930105	6.014020949	5.680803605	5.680803605	5.680803605	5.892125207	6.050898732	5.680803605	5.680803605	5.878420597	5.680803605	5.876575302	5.680803605	5.680803605	5.680803605
FBgn0000359	5.680803605	5.680803605	5.680803605	5.680803605	5.861246658	5.86932663	5.953217983	5.975556364	6.116475959	6.01262514	13.12339702	5.956286235	5.680803605	5.970540083	5.680803605	5.680803605	5.680803605	5.90349089	5.680803605	5.680803605	5.891048562	5.680803605	5.680803605	5.680803605	5.680803605	5.680803605	5.680803605	5.894868079	5.680803605	5.680803605	5.680803605	5.864280006	5.680803605	5.680803605	5.680803605	5.990162451
FBgn0000360	5.967003882	5.887623254	5.957273629	5.931633403	5.861246658	5.86932663	6.110577824	6.229875279	6.268871172	6.063678627	14.02283734	6.115396879	5.894858764	5.680803605	5.680803605	5.869858136	5.961833299	5.680803605	5.680803605	5.870143906	5.680803605	5.680803605	6.014020949	5.680803605	5.900767718	5.966349667	5.892125207	5.680803605	5.878340585	5.680803605	5.878420597	5.940104156	5.876575302	5.869535141	5.680803605	5.899762469
FBgn0000370	14.88258498	14.81244473	14.77116422	14.77425203	14.88981576	14.90885173	14.58566755	14.57215471	14.88994427	14.9280848	14.74472539	14.77631417	14.84389515	14.8470816	14.90107486	14.78487684	14.51742698	14.6382552	14.72281291	14.5840033	14.71949617	14.67048022	14.55097842	14.73801516	14.67820425	14.68734365	14.69743772	14.68876693	14.70738247	14.6256898	14.75556206	14.76878065	14.72628773	14.65966155	14.82196156	14.80010394
FBgn0000376	9.041609636	8.805126785	9.141246626	8.924238055	8.958409972	9.127445306	9.066375933	8.921849743	8.796703127	8.886211955	9.700613575	9.047447932	9.199640039	8.91039958	8.972766733	8.865955868	10.39281504	9.253059248	9.056637308	8.789897809	9.258144608	9.090413991	9.254840635	8.92828668	9.139274773	8.970326343	8.990616965	9.107289891	8.827021167	8.864177408	8.97220087	9.032770414	9.04194362	8.839745116	8.964226604	9.13132342
FBgn0000377	9.60874479	9.512719395	9.570787484	9.548567461	9.572182935	9.567513626	9.560151584	9.487325506	9.42788002	9.436676239	9.804719253	9.464994736	9.424288679	9.400460344	9.398507744	9.470307134	9.852897234	9.205618998	9.481118711	9.367344074	9.621858198	9.484566381	9.578067174	9.479413443	9.350811143	9.392878392	9.452950252	9.545707212	9.396008111	9.48666817	9.483552431	9.490918572	9.430568731	9.546645653	9.698525017	9.593965514
FBgn0000382	12.04114901	11.90537954	12.04087914	11.91436816	12.14866303	12.17899456	11.62263682	11.58357445	11.68792266	11.82311832	11.86270382	11.88665529	12.4278097	12.15974758	12.23932295	12.20620438	12.37443335	12.30506454	12.02794397	11.97103756	12.37390466	12.21237937	12.31099792	12.02168628	12.21942684	12.07603308	12.01296119	12.03462477	11.96960996	11.95466443	11.853858	11.90268054	12.04660877	12.03027769	11.91473966	12.12123262
FBgn0000384	9.352093083	9.315220813	9.106754588	9.138276641	9.432480155	9.185568386	9.194888733	9.164753672	9.053385558	9.201479369	9.555327643	9.369464616	9.62664168	9.422574541	9.5465777	9.281602458	9.817318433	9.618845987	8.965506712	9.026173615	9.191886999	9.112821501	8.937497387	9.061743951	9.208454627	9.055605969	9.091208325	9.11324825	9.028816069	8.998535336	8.97220087	8.956830187	9.088232431	9.145992665	8.943839602	9.019533149
FBgn0000394	9.644014244	9.57625953	9.436865552	9.461732101	9.671171629	9.602273233	9.688089467	9.649266222	9.265033617	9.461188945	9.671740764	9.74234192	9.392889796	9.480625567	9.510436424	9.297979003	9.414845997	9.530414835	9.52690831	9.337874282	9.258144608	9.306488337	9.373924544	9.446393926	9.405529582	9.471199855	9.429947038	9.459788506	9.507698947	9.392723304	9.172766818	9.337275034	9.458144749	9.425809664	9.744115533	9.665406332
FBgn0000395	9.301725333	9.23602824	8.856418157	8.857315854	9.260571071	9.251897452	9.171951439	9.048504947	9.167130337	9.199234191	9.202136958	9.189805711	9.503284611	9.422574541	9.651774638	9.452156068	8.779033036	8.725700412	9.528576355	9.202614892	9.052302818	9.018345237	9.44144723	9.212619986	8.818956666	9.069332695	9.556362325	9.614256994	8.798846533	8.831769298	8.960962992	9.014164261	9.243833608	9.273293297	9.609188248	9.546571879
FBgn0000404	10.11222044	10.27725342	10.27048632	10.34502511	9.987543225	10.03627901	10.18180706	10.23718298	10.21678375	10.1299757	12.25519982	10.46363576	10.05684401	9.958068753	10.47928964	10.60648662	12.97572956	10.94577811	10.42395227	10.61628331	9.939170824	10.04552141	10.2120273	10.09072751	10.30677042	10.33321743	10.24032282	10.16776533	10.23852527	10.33028854	10.65766422	10.45555593	10.06059953	9.977454062	10.37232346	10.41722384
FBgn0000405	11.03156406	11.09892808	11.13138967	11.16663865	11.11284938	11.27995571	10.9416621	11.00830714	10.96586402	10.92800633	13.08346205	10.82271911	10.76613024	10.89885416	11.20371588	11.38712881	14.26204589	11.87267168	11.00353868	11.18136804	10.93005613	11.02536088	11.1950125	11.1063393	11.24042171	11.18627986	11.03106944	11.03424055	11.35926318	11.37410646	11.29323168	11.11574627	11.15132754	11.24222262	11.09027077	11.24684237
FBgn0000406	14.88234312	14.54375449	15.03419533	14.68639332	15.02626891	14.85738465	15.42949845	15.33366639	14.95287243	14.52394774	15.11777632	14.6890417	14.87149157	14.46510541	14.27890538	14.03037303	14.27539019	13.9747238	14.88459072	14.053752	15.24439986	14.86062763	14.50745778	14.72772265	14.81132163	14.93167568	14.75103182	14.38314834	14.60954992	14.54092694	14.56892503	14.4840581	14.95289466	14.58173652	15.25382795	15.03291422
FBgn0000409	13.32924124	13.99786725	13.08616188	13.50439115	13.51592745	13.70299192	13.47447505	14.23114354	13.31158547	13.44490249	13.11214186	13.32387027	13.17775006	13.27300191	13.27286815	13.43988005	12.35116599	12.51221426	13.36944003	13.78279259	13.25164597	13.31249779	12.95870001	13.59233275	13.12857786	13.36202934	13.06786908	13.2518646	12.99153315	13.05886851	13.20021312	13.51945264	13.09491821	13.33468914	13.54434412	13.51415916
FBgn0000411	8.613163432	8.640523123	8.533041535	8.518381206	8.728675789	8.988499737	8.439813156	8.449916715	8.54558108	8.668344422	8.219890165	8.471751984	8.577172487	8.617465469	8.78478156	8.771755999	8.188675267	8.445170444	9.065897296	9.226428086	8.576037941	8.745349611	8.419075258	8.435529036	9.03704239	9.052844586	8.373798664	8.45449213	8.814568773	9.00434901	8.71167734	8.749724756	8.649661581	8.621825896	8.352307737	8.573642297
FBgn0000412	11.7919831	11.79478675	11.69810177	11.70389305	11.62493306	11.54521589	11.450292	11.36116236	11.51625407	11.54284123	11.84384425	11.64094367	11.66585012	11.66664203	11.78889742	11.87385973	12.00174012	11.5181537	11.59321335	11.51472643	11.6240829	11.58297002	11.49903353	11.5934477	11.66676785	11.62349248	11.65918889	11.70317274	11.78501484	11.78571366	11.76032017	11.77166731	11.50938577	11.50443324	11.54231729	11.60322302
FBgn0000413	10.93256393	10.95276359	10.83996691	10.85088276	10.91319181	10.92561277	10.55209583	10.70709642	10.88060183	10.89670011	11.03772988	10.93765602	11.01530735	11.01419319	11.08279181	11.10271885	11.50222784	10.91772115	11.02957862	10.97095081	11.02081123	10.89677054	10.91578221	10.92410798	11.01813577	11.02735002	10.83239161	10.82956072	10.93468193	10.94249595	10.95344548	10.94618993	10.97597679	10.96211065	10.95731963	11.03840923
FBgn0000414	11.3054924	11.14946023	11.71442238	11.48775221	11.46923301	11.52817233	11.10625944	11.04032461	11.18627234	11.22340938	11.27198485	11.33518182	11.59267481	11.19314235	11.31281943	11.28572421	11.79487521	11.34553109	11.32688943	11.31669511	11.67457984	11.51600943	11.89501953	11.53142569	11.39376843	11.3701048	11.22704629	11.22165924	11.1334497	11.12140047	11.15545882	11.2552249	11.5303079	11.46906711	11.13990115	11.3228497
FBgn0000416	15.52140707	15.36696024	15.40420327	15.240147	15.63929698	15.49525617	15.4403122	15.31112109	15.2835979	15.14191817	15.086224	14.95592053	15.63815036	15.38178083	15.43972061	15.21408971	15.32945294	15.20271228	15.32758299	15.0154273	15.56434803	15.29596167	15.29216636	15.20823437	15.1772288	15.18410301	15.390543	15.26115809	15.26736431	15.22068742	15.23300482	15.2303813	15.36052968	15.1712006	15.58073388	15.49482327
FBgn0000422	11.22412352	11.28573976	11.35610023	11.42753293	11.40525735	11.37119857	11.36704337	11.59964973	11.20848489	11.26928956	11.21051621	11.58387817	11.4394432	11.31045124	11.60495011	11.62456819	11.14774943	11.25658482	11.22405379	11.22896766	11.67361596	11.55484574	11.36332849	11.43422694	11.43670039	11.57948869	11.38652092	11.45244045	11.13777547	11.14505105	10.82123418	11.0283019	11.54088532	11.55126453	11.19501122	11.30742623
FBgn0000426	8.518935957	8.51891502	8.637793462	8.69397023	8.731446164	8.692701404	8.682248065	8.728126559	8.554824809	8.527213634	9.024869929	8.547506992	8.47328779	8.529402154	8.444940438	8.632169019	9.214643902	8.799937864	8.612617594	8.561810005	8.502710427	8.438275382	8.430876155	8.870248468	8.61093056	8.451686818	8.583098582	8.444949597	8.786140824	8.63122666	8.77101957	8.562630424	8.756062358	8.660583854	8.788409024	8.596285106
FBgn0000427	7.382176064	7.31196676	6.729936326	6.88835252	9.46087413	6.959169477	6.590817183	6.479194909	6.882699214	6.847767278	10.07815754	6.581181397	6.80585845	6.666862157	6.782724399	6.872706382	6.729391642	7.14529379	7.043355775	7.326666019	6.559922314	6.693202153	7.063663328	7.188876081	7.024256952	6.921319015	6.862525316	6.842146776	6.592797067	6.804303726	6.895428478	6.950586386	6.696423099	6.910217806	6.853829785	6.902960479
FBgn0000439	7.696114876	7.604954436	7.67254177	7.482346517	7.589335102	7.522762092	7.654125133	7.356586754	7.576998678	7.581349481	7.724540024	7.857704594	7.912962481	7.900700892	7.556577175	7.641576051	7.757408587	7.490287667	7.77356399	7.637308771	7.598309018	7.667974775	7.711556728	7.882919566	7.620220079	7.498083533	7.589250196	7.555943652	7.520585324	7.408658178	7.335306594	7.681259873	7.607777175	7.66563131	7.619723117	7.621803495
FBgn0000442	7.270680537	7.048147613	7.281674816	7.321801645	7.129805965	7.128546378	7.220679504	7.324707838	7.076227581	7.253424233	7.18646726	7.184665583	7.146954084	7.210889706	6.933349661	7.010553389	7.074903972	6.849023216	7.24286703	7.281524096	7.280960075	7.372018106	6.894273591	7.478981342	7.128724987	7.224090803	7.311000687	7.352534484	7.520585324	7.298672822	7.276379229	7.331123865	7.135938555	7.150746218	7.213547701	7.204559487
FBgn0000447	11.91967911	11.90577672	12.01476189	11.98052743	11.83501389	11.92051331	12.21160324	12.07136211	11.90477231	11.89682286	11.6981073	11.7332934	11.8196446	11.85592114	11.89118657	11.90472982	11.8527758	12.01053141	11.87581796	12.03114559	12.00623698	12.09671012	12.13965014	12.07638952	12.02175734	12.03260239	12.05019989	11.96036894	12.11486706	12.12780112	12.01006285	11.96277764	12.21914122	12.25009579	12.05260994	11.97146905
FBgn0000449	5.883343399	5.887623254	6.295300083	6.502604319	6.156366269	6.006872976	5.953217983	6.189578213	5.989453445	6.063678627	6.284831479	6.069807535	6.244075501	6.180976955	6.191622014	5.947976482	6.077616265	6.444048961	6.094479343	6.275755191	6.149280742	5.875930105	6.014020949	6.272944253	6.119466329	5.680803605	6.489356945	6.24409975	6.201022723	6.21656774	6.121320869	6.089973113	6.071452946	5.94752067	5.680803605	6.059328905
FBgn0000451	8.486050522	8.066503203	8.757764562	8.540045235	8.64879151	8.467312409	8.746209091	8.620209834	8.039302806	7.882015619	8.63659375	8.677623779	8.881067635	8.590045082	8.600827261	8.534204052	8.62090358	8.365176647	8.557392121	8.432032108	8.910734902	8.442265758	9.388877758	9.037661141	9.089080161	8.812366534	8.882314922	8.60313888	8.428042003	8.419130551	8.980571006	8.871402003	7.561843541	7.539409727	8.547083957	8.573642297
FBgn0000454	12.21010509	12.17752358	12.2286897	12.36190658	12.264645	12.14670117	12.09755753	12.18391608	12.22622624	12.2310361	12.85076352	12.35785773	11.95408802	12.13631932	12.25667125	12.26401956	12.38210648	11.82719648	12.11946864	11.96210535	12.10712776	12.109655	11.82841653	12.20068196	12.02382881	12.05054343	12.15577573	12.10524395	12.17500971	12.12516197	12.32724633	12.36392726	12.34359032	12.349935	12.7080499	12.48049538
FBgn0000455+FBgn0065087	9.096510098	8.961746531	11.23855694	11.14401173	9.528694427	9.6724739	11.08386566	11.09593883	11.20464634	11.04560178	11.38462474	11.2241133	11.28114956	11.17187051	10.97195628	10.89438497	11.09782563	10.91497674	11.1745284	10.99242733	11.27460779	11.19292455	11.11677352	11.16536152	11.23470818	11.17939505	11.41593727	11.16446529	11.19878676	11.10742291	11.14627949	11.02370082	11.33538131	11.17959567	11.48877733	11.2489502
FBgn0000459	8.694276551	8.620978296	8.318371583	8.530802019	8.409062265	8.245897803	8.459155529	8.445379432	8.234874705	8.349637348	8.41461977	8.576688251	8.537442647	8.457309321	8.537987814	8.42122322	8.421663298	8.386966598	8.143035334	8.020654531	8.771733331	8.36861043	8.137164314	8.249216341	8.392792887	8.43889298	8.097008316	8.271706109	8.261567511	8.487911474	8.285501914	8.405502079	8.564179742	8.466039462	8.556139162	8.414151935
FBgn0000463	8.481884415	8.484604612	8.395085605	8.328070134	8.250158098	8.124791479	8.101278868	8.186045918	8.360636596	8.402180931	9.065120569	8.70423059	8.585849311	8.629053931	8.4077794	8.491556255	10.23787617	8.729929445	8.106693113	8.156731792	8.250700073	8.174762434	8.570475741	8.537469805	7.971640926	8.216123735	8.417318663	8.28790362	8.492531374	8.553437334	8.5625559	8.752546441	8.302092514	8.273690337	9.023680118	8.905369717
FBgn0000464	11.10574313	11.17407706	11.07434537	11.11597766	10.96285627	11.06689807	10.64519676	10.86431289	10.80906735	10.8932559	10.87050679	11.15573096	11.17356506	11.13303854	11.28865311	11.359292	11.25773166	11.13923683	11.17929393	11.1412186	11.45430656	11.35238871	11.28520697	11.2740636	11.33022624	11.43669809	11.12314032	11.22165924	11.10784895	11.03542621	11.10011887	11.13453754	11.20437282	11.22748078	10.7491656	10.95218916
FBgn0000473	12.66225534	12.54081008	13.46030134	13.24271393	12.41317072	12.50605588	14.63304682	14.27472599	14.97661993	14.95474602	14.64554662	14.68693959	12.30609282	11.99634054	13.03798096	13.11326857	13.85139312	13.78449867	11.06205398	10.97349414	11.54037086	11.2170582	12.97282798	13.02305617	13.22983975	13.05706816	13.97543427	14.0324882	13.07780244	13.19311921	12.49348507	12.27916587	12.06552169	11.93565563	10.66533736	10.36889013
FBgn0000477	11.62806006	11.44071536	11.15550421	11.29138964	11.72286038	11.55870716	10.98933726	11.43077465	11.45699352	11.20130275	10.83633034	11.13420577	10.98742316	11.1176126	10.86199639	10.7968103	9.884628775	9.868761574	10.94565783	10.38542949	11.42424661	11.4133338	10.49123736	11.14222845	10.32975843	10.73372986	11.07008793	10.79135552	11.08754702	11.15673237	11.49227996	11.5624463	10.68795815	10.67201924	11.96189739	11.68124666
FBgn0000479	11.88494084	11.95726695	11.56942775	11.56086012	11.76810895	11.76080984	10.98998843	11.14675309	11.22799857	11.43568618	11.34821577	11.56076275	12.24384758	12.07481307	12.09461548	12.04687897	11.96837954	12.04773433	11.65987964	11.63683491	12.103554	12.01026952	11.74073428	11.65356593	11.75121571	11.72667573	11.55675191	11.7983823	11.73083873	11.77901298	11.78536368	11.85169443	11.55320408	11.60030463	11.74343897	11.87970655
FBgn0000482	9.443571255	9.376471801	9.430920658	9.391274974	9.542817708	9.560795852	9.382221483	9.372099211	9.394395629	9.479762532	9.551807872	9.516047486	9.312519293	9.387025345	9.437556433	9.35385774	9.799985186	9.425852564	9.609590051	9.511479977	9.617838863	9.527665124	9.596192686	9.449427463	9.438380016	9.527738998	9.515454604	9.523593275	9.636051274	9.482529451	9.579824815	9.554766711	9.613275734	9.526051013	9.559009964	9.555721208
FBgn0000489	12.2965836	12.35437079	12.5408405	12.43703862	11.57411779	11.49171131	12.48825624	12.42651091	12.40802883	12.47619926	12.05936488	12.30881728	12.74725171	12.74580945	12.67004281	12.72275093	12.55732495	12.77524347	11.48406	11.49096624	12.47472274	12.46230207	12.53199881	12.2680303	12.01093751	12.14573897	12.67655907	12.62789599	12.49594873	12.46876331	12.24939922	12.33057145	12.32349147	12.36540237	12.2653382	12.46365981
FBgn0000490	9.369975967	9.399346313	9.609860256	9.353834718	9.485467038	9.335126343	9.384214808	9.194387294	9.299850594	9.442370501	9.318820308	9.554530967	9.798377854	9.528280478	9.503962552	9.328186385	9.501403601	9.645672552	9.467264594	9.377033464	9.859823384	9.727195663	9.700372496	9.390657581	9.39784006	9.483505235	9.392352595	9.649380263	9.496141567	9.738040353	9.289301531	9.404650131	9.448357225	9.44423393	9.59410214	9.650547447
FBgn0000492	8.514867684	9.105510214	8.976224626	8.640721802	9.086668728	9.213761548	8.804383035	8.218606053	8.703252924	9.127812449	8.277787947	9.103140912	9.139650573	8.916681356	9.110414742	8.374881673	8.44251332	8.592489292	8.922754454	8.745348391	8.641691216	8.738924595	8.879059976	8.837977684	8.619873731	8.553940165	8.574626241	8.849280855	8.616761371	9.158136504	8.751516583	9.165033253	8.48481463	8.707566679	9.264089738	9.312725066
FBgn0000497	9.115233589	9.085844819	8.602555159	8.825129792	8.645852319	8.918847455	8.126013698	8.682892559	8.686587848	8.965245279	8.539087388	8.827162807	8.809199293	8.956845077	8.600827261	8.55504639	8.275509907	8.491032382	8.503331355	8.670985942	8.685100194	8.862150165	8.772868242	8.87479879	8.996718935	9.224457261	8.909343317	9.061785508	8.480666406	8.63122666	8.656730834	8.899610818	8.429260412	8.386873556	8.587375943	8.695953093
FBgn0000499	11.05305228	11.01523123	11.10562748	11.15044239	10.99844557	11.16445496	11.17257328	11.0520588	10.97152333	10.97046128	10.862746	10.98251968	11.0618882	11.07934857	10.90503663	11.13421852	11.283399	10.9855577	11.08931912	11.17971728	11.06413147	11.10820073	11.23259489	11.19083725	11.06719006	11.05154767	11.04394209	11.02956016	11.17493183	11.19184971	11.04980736	11.07240883	11.17809421	11.20400605	11.09866211	11.02780736
FBgn0000500	8.628266133	8.523144736	8.699064325	8.696717379	8.39855318	8.316966433	8.911195567	8.779117646	8.109111354	8.251439219	8.41461977	8.467853294	8.501147067	8.465988252	8.69582563	8.683410193	8.591478537	8.755039132	8.055063489	8.147455184	8.287442091	8.489272905	8.596786955	8.883855575	8.398033585	8.390940553	8.587315492	8.496637095	8.233327694	8.157709785	8.420630456	8.539838719	8.302092514	8.32740358	8.82239166	8.712583652
FBgn0000504	11.50070593	11.43301908	10.56980456	11.02144671	11.27420229	11.25115764	10.22786064	11.00151482	10.82791093	11.15489567	11.3294047	11.6657377	11.26730468	11.7034869	11.43245526	11.23907916	10.72238317	11.11950988	11.34255094	11.16310493	11.40462754	11.15356904	10.62546406	11.11966582	11.42984161	11.33449158	10.6100303	11.31819254	10.89944316	10.9633428	11.2105147	11.35427044	11.11853722	11.35260119	11.12279906	11.11514531
FBgn0000520	8.701422272	8.620978296	8.728721832	8.649265548	8.674969575	8.538498091	8.801380599	8.78980733	8.678180261	8.73233352	9.050160356	8.886265673	8.741217645	8.732814955	8.431122044	8.638677936	9.511136182	8.549911703	8.684014515	8.661406437	8.760732418	8.659433073	8.997535303	8.910681873	8.791626305	8.604277931	8.624704022	8.721832619	8.598637133	8.600630285	8.584860427	8.783216099	8.79084817	8.70139273	8.784581931	8.474294918
FBgn0000524	8.946091319	8.885611604	8.773643271	8.871926309	8.853310311	8.873160086	8.608337252	8.636146317	8.783728205	8.831920016	9.250835498	8.821113666	8.995415332	8.938449883	8.878551418	8.843692254	10.24254273	8.827780212	8.992495947	8.863920647	9.105188379	9.065094087	8.716601188	8.87479879	8.676647753	8.799194403	8.939143646	8.823969873	8.823918392	8.87693461	8.92091078	8.978603928	8.961263309	8.939827419	8.912696152	8.853999494
FBgn0000527	9.345328722	9.238570906	8.911879881	9.014650639	9.65826618	9.580855209	8.9359971	9.649266222	9.728231825	9.66956739	9.643926601	9.514188829	9.259882645	8.907248168	9.016094462	9.044658801	8.998327358	8.746719105	8.894384582	8.424452582	9.924623655	9.601410327	8.835783514	9.100993861	8.444324425	9.326056927	8.504921544	8.932762356	8.638203986	8.966125582	9.035140305	9.295649789	9.093283508	9.438731585	9.843956773	9.788752362
FBgn0000529	6.674570696	6.675082255	6.603963877	6.572081463	6.552066263	6.589914958	6.571432556	6.553245886	6.685977724	6.676869333	6.486608667	6.540503873	6.575394716	6.646850205	6.800676209	6.592399675	6.513614786	6.658843684	6.575808462	6.382812398	6.559922314	6.582001995	6.609274699	6.665320928	6.872526649	6.813290308	6.540124583	6.525720472	6.551625838	6.460087968	6.572829252	6.682785625	6.380337272	6.493272942	6.906226813	6.986800546
FBgn0000533	8.377933097	8.04868799	8.260168726	8.363416435	9.025116006	8.842788044	8.848666701	9.066124062	8.770632268	8.655187623	9.381723455	9.008179328	8.895011366	8.757596467	9.141439979	8.974844268	9.524651351	8.84733542	8.963027388	8.835909454	8.987997767	8.9781721	8.804677963	9.16161789	8.926846511	8.901271878	8.60821061	8.669867869	8.971247536	8.966125582	8.674134685	8.84525797	8.93894731	8.831309856	9.049322451	8.853999494
FBgn0000535	9.638502863	9.602087142	9.410923512	9.647375771	9.273832045	9.511124076	8.474436924	8.889154896	8.796703127	8.924918982	8.874217269	9.588478441	9.827505364	9.715213597	9.953189882	10.09354444	9.699862531	9.904328315	9.701113072	9.872994842	9.763155116	9.644578919	9.557066965	9.312782181	9.720797869	9.697423423	9.171293698	9.516891799	9.221894402	9.289779369	9.608738819	9.505908057	9.392270685	9.517381528	8.780744378	9.234944342
FBgn0000536	12.80220458	12.58760161	12.41594608	12.2936321	12.58885728	12.51538121	12.77361341	12.60007128	12.65928538	12.71736721	12.79961322	12.82639372	12.81223827	12.72737809	12.52327694	12.28355361	12.36324768	12.53024801	12.45899441	12.17695549	12.46779024	12.33055687	12.47043796	12.46836925	12.58864497	12.54132656	12.41047175	12.63355873	12.32420336	12.38740923	12.66839855	12.75925006	12.34883327	12.44603917	12.81787868	12.85322671
FBgn0000541	12.17956214	12.24436712	12.11127928	12.15198069	12.01582896	12.15560563	11.66401246	11.82403674	12.07653757	12.18560795	12.25358314	12.14664745	12.37838744	12.37097747	12.38754711	12.43534826	12.92790733	12.38288418	12.28232362	12.27139619	12.24391844	12.22177809	12.20746692	12.25170181	12.24237875	12.35843743	12.06698241	12.20058279	12.05046969	12.13863687	12.23389023	12.22235264	12.15653593	12.2139735	11.96607108	12.27906285
FBgn0000542	8.605550285	8.770182343	8.431896199	8.461067674	8.330063975	8.51046091	7.902466918	7.878818669	8.159189238	8.273394651	8.438099382	8.491082389	8.381168602	8.474613066	8.6491342	8.783516199	8.41323427	8.256667265	8.468440793	8.420647149	8.842949891	8.745349611	8.559810351	8.804949261	8.464410258	8.706894516	8.768691812	8.752878149	8.720827194	8.612182759	8.395492439	8.526645002	8.642734875	8.628360768	8.705762155	8.687563106
FBgn0000543	9.539434839	9.602087142	9.880441015	9.641748674	9.624746898	9.533604497	9.713625656	9.653137135	9.542309017	9.534076468	9.782396271	9.655733104	9.669534433	9.528280478	9.585917998	9.5492475	10.04961718	9.503760847	9.800983406	9.717382172	9.825420861	9.53135211	9.756667633	9.639266663	9.846351628	9.672592546	9.697716982	9.622599206	9.744106326	9.565065273	9.612312311	9.61434934	9.58856183	9.496357549	9.742163224	9.596183638
FBgn0000546	9.864501341	9.753291274	9.737176291	9.608956191	9.788956168	9.85358796	9.304331924	9.256974307	9.401155688	9.57263421	9.732026053	9.682435635	10.02579272	10.00118986	9.943675555	9.922669996	10.45643625	10.12814181	9.763282304	9.706688228	9.95675271	9.838369245	9.673811827	9.601628765	9.704300755	9.839588268	9.554238233	9.740312306	9.519163568	9.652325705	9.615876897	9.572271142	9.62199965	9.565266862	9.578855185	9.68844874
FBgn0000547	10.92506411	11.00488258	10.75568493	10.79323557	11.14239625	11.14557653	10.33436197	10.48907932	10.63879636	10.81386528	10.98995738	10.83537581	11.21262146	11.14102178	11.10141211	11.04904002	11.31194663	10.72956099	10.68986118	10.71384853	11.24116051	11.14100921	10.63048114	10.74891864	10.63664902	10.83998445	11.00574824	11.14440401	10.67114184	10.83590609	10.9027348	11.04542624	10.6000277	10.69057452	10.57084914	10.73370727
FBgn0000551	6.316657767	6.361016285	6.454665123	6.384164717	6.395709359	6.328868771	6.286390212	6.04148864	6.449898043	6.391978582	6.221841166	6.322545716	6.415042925	6.355279151	6.369515332	6.178875634	6.273719079	6.474465436	6.203005653	6.452790811	6.340483012	6.452665901	6.488251583	6.362985075	6.434905743	6.212863406	6.274840506	6.202781753	6.330956012	6.460087968	6.462299816	6.510676157	6.264578574	6.243822426	6.359272441	6.400227888
FBgn0000552	5.680803605	5.887623254	5.957273629	5.858278603	5.680803605	5.680803605	5.680803605	5.680803605	5.859228975	5.951933159	6.013328464	5.875746976	5.894858764	5.680803605	5.680803605	5.869858136	5.680803605	5.90349089	5.680803605	5.870143906	5.680803605	5.680803605	5.680803605	5.680803605	5.680803605	5.680803605	5.680803605	5.680803605	5.680803605	5.680803605	5.878420597	5.680803605	5.680803605	5.680803605	5.680803605	5.680803605
FBgn0000556	17.78061101	17.57300381	17.57685487	17.21398991	17.90171376	17.72950892	17.02389971	16.81896792	17.11035408	16.97988514	17.84828202	17.41960629	17.42154101	17.10101586	17.74531658	17.55409287	17.68876175	17.1643636	17.46957761	17.12719263	17.71982191	17.47013985	17.38667657	17.14372523	17.52930084	17.41353896	17.24411112	17.21422519	17.62472363	17.48427821	17.17381996	17.19613989	17.1990338	17.01005019	17.70164815	17.61140116
FBgn0000557	12.88990081	12.7390258	12.60897671	12.52756963	12.71059355	12.65653566	12.3139136	12.41293145	12.25364356	12.35981804	12.36283992	12.54500146	12.89899266	12.84297211	12.81695345	12.80419347	12.36991626	12.47669645	12.70253557	12.66156692	13.01365708	12.87202594	12.39696979	12.43374529	12.48811202	12.55709943	12.26872864	12.37912386	12.44077483	12.45910344	12.56293801	12.71839349	12.26229165	12.32072688	12.49237134	12.51883665
FBgn0000559	16.61739967	16.51856179	16.54090654	16.340517	16.84558959	16.74615908	16.04254367	15.98313182	16.11657691	16.17907023	16.62723818	16.3127171	16.40271846	16.19125238	16.46310912	16.37372154	16.63519198	16.30970711	16.43525326	16.25223217	16.56770834	16.3641077	16.4493578	16.32792215	16.31591734	16.25228184	16.13447639	16.15318573	16.34085336	16.33770643	16.2067242	16.26599097	16.28056955	16.20906872	16.67442555	16.56030857
FBgn0000560	7.626715641	7.544656309	7.545068239	7.58709887	7.52961626	7.477153886	7.544077357	7.466690177	7.47016223	7.59600895	7.476970326	7.539183024	7.62867219	7.847068778	7.762869819	7.877714933	7.481099443	7.866492823	7.313745946	7.484075371	7.934433204	7.834651101	7.516086997	7.426355575	7.237114284	7.19052379	7.168311656	7.295792575	7.344237444	7.446267598	7.759789817	7.623927207	7.630128129	7.736993192	7.859485172	7.787297802
FBgn0000562	11.5934821	11.52845514	11.38442983	11.29138964	11.52459822	11.55239884	11.07038358	11.05424836	11.27359777	11.26769488	11.58565301	11.41766554	11.51837199	11.13903011	11.48792902	11.43297546	11.75833455	11.41837094	11.36920824	11.21076277	11.60145364	11.38976962	11.50450522	11.2732121	11.37376402	11.37996452	11.31462171	11.26078549	11.28766635	11.26082041	11.32231955	11.34830426	11.23641986	11.24222262	11.56671143	11.56651709
FBgn0000564	7.182272966	7.499719568	5.957273629	6.238896416	5.992934772	5.947226417	5.873572518	6.04148864	5.989453445	5.680803605	5.952508682	5.680803605	5.680803605	5.680803605	6.042945002	6.007789667	5.879678438	5.680803605	5.86631162	5.680803605	5.680803605	5.680803605	5.916685103	5.680803605	5.680803605	5.882879667	5.979391523	5.894868079	6.162801653	6.134343451	5.878420597	6.047019734	5.957454997	5.869535141	6.906226813	6.885320307
FBgn0000565	11.64777823	11.96223992	10.66616222	10.77797661	11.48063976	11.48598522	10.46479375	10.67803597	12.56666092	12.71346912	10.7239818	11.47775902	10.30582254	10.86791527	10.6718616	10.70898233	12.53067173	12.90184112	11.06891878	10.97285873	10.63240541	10.80267055	10.47459027	10.93814739	11.06155236	10.9285206	11.45726939	11.11082764	11.18631216	11.1266898	11.22628115	11.26354043	11.88961551	12.24330965	11.32096168	11.16734605
FBgn0000566	11.30895313	11.04871992	11.64842623	11.56456813	11.85737241	11.48863086	11.97765686	11.60861393	10.86912555	10.80362658	12.05163269	11.73090596	12.25290591	11.87199374	12.26367969	11.64060533	11.80238912	11.49323501	11.06891878	10.91845821	12.02977718	11.6570726	11.5004034	11.15799926	11.74670742	11.17373747	12.38154701	11.6257208	12.02868136	11.62172065	12.6370817	12.24104495	11.07931438	10.81628277	11.21057861	11.01134293
FBgn0000567	9.796907894	9.489476006	9.532467387	9.427757282	9.635031798	9.647343086	9.551319434	9.511004086	9.606518888	9.6101793	9.441968153	9.567131911	9.798377854	9.62860273	9.724035529	9.771662571	9.51694406	9.549491944	9.847090235	9.76821779	9.856420041	9.601410327	9.939945894	9.647204696	9.782987558	9.762728442	9.508887066	9.588934385	9.444949609	9.381645504	9.58164917	9.429335596	9.506100504	9.395826798	9.602742249	9.661176655
FBgn0000568	11.39287659	11.38766555	11.49909921	11.20990698	11.24152546	11.31913206	11.05925819	10.91740673	11.06235917	11.18506073	11.0638065	11.33308427	11.91994963	11.67170124	11.72431168	11.4503677	11.4717943	11.54442514	11.42242849	11.25480615	11.57846356	11.42866796	11.5534978	11.31518299	11.47294167	11.32317957	11.19956605	11.34731493	11.23730418	11.46719928	11.11963669	11.28340036	11.02791783	11.0395178	11.22388919	11.44676799
FBgn0000575	11.34928642	11.42417272	11.35973688	11.03220211	11.44656068	11.39160405	10.97296156	10.89558946	10.74837523	10.93673184	10.76922343	10.92587036	11.68183992	11.36826191	11.44876357	11.2081989	11.26862478	11.42417083	11.14451681	11.06039344	11.18408166	11.10389257	11.21767932	11.12061302	11.16130984	11.18190243	11.02954743	11.07796213	10.9924733	11.24327611	11.18802858	11.28195644	10.88573938	11.11755424	11.21899958	11.41270478
FBgn0000576	7.302154909	7.31196676	7.123810912	7.10772498	7.41572358	7.189527482	7.092929722	7.15064876	7.04636318	7.086733606	7.165642165	7.266617853	7.318754885	7.299267408	6.917710814	7.203305236	6.79617148	6.682081257	7.347633393	7.185568095	7.347203407	7.248018182	7.178977335	7.23726448	7.197682108	7.213011917	7.08955283	7.078665884	7.170375053	6.9147374	7.354309462	7.17149728	7.386092768	7.200917443	7.018820746	7.093869075
FBgn0000577	7.897219068	7.999986383	8.036933397	8.042253943	8.061255163	8.101123668	7.806270825	7.932993717	7.687182882	7.791467105	7.850448663	7.894003173	7.762799709	7.964806623	7.529384565	7.84317536	7.564152399	7.457769669	7.981286696	8.055988863	7.893407818	8.084615266	8.077589837	8.213101798	7.985896428	8.067075052	9.024947915	8.867085414	7.91271457	8.086484442	7.937422891	8.043078822	7.954683571	8.375183652	7.828944834	7.948531126
FBgn0000578	10.12669836	10.08264699	9.745168374	9.769757509	9.960968636	9.956804653	9.446573332	9.711835022	9.766607282	9.791850667	9.99137666	9.734391437	10.20692139	10.25435752	10.10170266	10.04607331	10.44231409	10.05179375	9.791303888	9.670977766	10.15109204	10.0037689	9.659113738	9.780638894	9.82553995	9.935057852	9.788965535	9.891068866	9.965199088	10.02742862	9.782071026	9.814661454	9.810767096	9.955849142	9.814542125	9.891537587
FBgn0000579	15.10371828	15.27980163	15.13336148	15.05309455	15.36096219	15.46692363	15.34509962	15.50593583	15.16733291	15.22664284	15.23563158	15.24768441	15.40923337	15.23185615	15.27542124	15.2789388	15.08415887	14.57052593	14.94833777	15.03878632	15.40706007	15.25888782	15.10719954	15.2409253	15.02176206	15.00630757	15.08604279	15.15925583	15.43853221	15.45392446	14.92437917	15.10328301	15.06273239	15.0682345	15.41982365	15.31938361
FBgn0000581	11.57204219	11.56914745	11.57569497	11.55154816	11.43152518	11.61063488	11.01835253	11.03663799	11.37825458	11.54459795	11.69533076	11.40074111	11.75970367	11.67307795	11.70805333	11.73586879	12.33107561	11.63777919	11.68801129	11.68455301	11.79203505	11.73074823	11.58159609	11.60093135	11.70083197	11.70636015	11.49248782	11.45069139	11.53396874	11.54529543	11.55973269	11.62906593	11.46322712	11.49523327	11.47829424	11.69625431
FBgn0000588	7.959962153	7.813869381	7.964876935	7.789741339	7.88827013	7.91710662	7.843179077	8.147043493	7.698854383	7.707525495	8.780300145	8.288834954	7.817346613	7.86068402	8.6491342	8.906774741	9.644399047	8.232682581	7.853975121	7.947044177	8.229251428	8.063735521	8.22869833	8.033306811	8.366285836	8.185538686	8.114950677	8.060580689	7.882160342	7.98724801	7.913474159	8.014437137	8.059629491	8.117571717	7.932861199	8.072617726
FBgn0000591	5.680803605	5.97304139	5.680803605	5.931633403	5.680803605	5.680803605	5.680803605	5.680803605	5.680803605	5.680803605	5.680803605	5.680803605	5.894858764	5.970540083	5.890251412	5.680803605	5.680803605	5.90349089	5.680803605	5.870143906	5.680803605	5.680803605	5.680803605	5.923956527	5.680803605	5.680803605	5.979391523	5.680803605	5.680803605	5.884300302	5.960058614	5.680803605	5.680803605	5.680803605	5.680803605	5.680803605
FBgn0000592	15.3605904	15.20984887	14.61978593	14.85100765	15.03648046	14.87690585	13.69823887	14.11740636	15.62867208	15.74495661	15.00216111	15.55088005	14.63979918	15.12469458	14.8723449	14.83224059	14.06968539	14.29052561	15.52437641	15.30993369	14.07729142	14.30281934	13.79393532	14.68939565	14.7138559	14.75212433	15.06614953	15.13183046	15.08927445	15.03881273	15.25987337	14.99865341	14.65093819	14.71682834	15.45283434	15.62357914
FBgn0000594	5.680803605	5.680803605	5.680803605	5.680803605	5.680803605	5.680803605	5.680803605	5.680803605	5.680803605	5.680803605	5.680803605	5.680803605	5.680803605	5.680803605	5.680803605	5.680803605	5.680803605	5.680803605	5.680803605	5.680803605	5.680803605	5.680803605	5.680803605	5.680803605	5.680803605	5.680803605	5.680803605	5.680803605	5.680803605	5.680803605	5.680803605	5.680803605	5.680803605	5.680803605	5.680803605	5.680803605
FBgn0000606	7.086294723	6.855104995	6.231245373	6.362242498	5.861246658	6.101165324	6.223241328	6.267288188	6.183245399	6.186199126	5.873069854	5.956286235	5.894858764	5.885850079	6.042945002	6.102343789	5.879678438	6.223608197	6.001672566	5.680803605	5.977872949	5.875930105	6.520338267	6.403544639	5.680803605	5.966349667	5.892125207	5.680803605	6.359354694	6.177227331	6.331215389	6.228312315	6.196415787	6.21199219	6.325037364	6.431528845
FBgn0000611	11.62898319	11.68614483	11.44779379	11.52133921	11.7405885	11.68748457	11.17601049	11.33379061	11.62147121	11.76139191	11.75635508	11.7600783	11.73021455	11.66248943	11.899392	11.68187338	11.84552053	11.90620642	11.49895897	11.44040111	11.65956688	11.64229907	11.17884536	11.41814092	11.36136462	11.41608311	11.48251289	11.57417505	11.57555188	11.62078406	11.57895896	11.63699285	11.4971576	11.44423969	11.23361892	11.30877397
FBgn0000615	14.88243987	14.98143407	14.91032687	14.94027778	14.49357474	14.73519755	15.12918174	15.07868197	15.09362313	15.10050819	14.54163955	14.74688746	14.96402051	15.06128747	15.08921511	15.15210695	14.93246625	15.07795913	14.86197325	15.10790598	14.9210805	15.04838808	15.30167237	15.20706496	15.14913666	15.19709207	14.90242396	14.83220581	14.89014189	14.95548226	15.16653067	15.13484062	15.18222789	15.28431316	14.75160568	14.81931319
FBgn0000617	8.613163432	8.572921321	8.702390799	8.643575531	8.483777089	8.565980434	8.720974142	8.554576141	8.754754105	8.866452385	8.9461664	8.74321603	8.559654801	8.625201799	8.393581711	8.454985276	9.071520842	8.429538659	8.59660094	8.674164574	8.715844875	8.725985522	8.612338339	8.610666221	8.556031019	8.542060393	8.636947327	8.62012271	8.717480248	8.596758077	8.77746079	8.668317655	8.66682952	8.509321269	8.560644739	8.861453797
FBgn0000618	8.215746144	8.078249821	8.250990141	8.467554271	8.242298382	8.077032024	8.39628115	8.408534157	8.321199438	8.378179184	8.616266462	8.306507643	8.034858586	8.220371192	7.960436066	8.027913856	8.383319953	8.002418752	8.395901232	8.309584501	8.086916985	8.317220219	8.333510077	8.291327543	7.985896428	8.138326535	8.2123531	8.314480248	8.2892346	8.20490897	8.190658306	8.043078822	8.116824761	8.239554737	8.254776586	8.155587356
FBgn0000625	7.711036028	7.784982745	7.599133588	7.58709887	7.933678769	7.894991247	7.489190383	7.576442343	7.564137502	7.659939949	7.275715259	7.622925569	7.824955196	7.826375982	7.609243524	7.668580786	8.106526165	8.13227002	7.629482231	7.677857644	7.666335102	7.602216388	8.007246276	7.669565307	8.054971321	7.772004396	7.632936397	7.714213513	7.622960187	7.673878493	7.82603998	7.882648238	7.789563125	7.885847421	8.203267079	8.367258581
FBgn0000629	9.539434839	9.446220899	9.6290035	9.587157487	9.759734773	9.818869223	9.61711413	9.57773663	9.511431847	9.442370501	9.855492728	9.674144483	9.620407812	9.54650375	9.56948542	9.758452927	10.34806055	9.680676462	9.447992955	9.386657444	9.665341326	9.654748411	9.564978239	9.51458469	9.65578438	9.747528403	9.397106449	9.464441755	9.567807358	9.45533133	9.676861136	9.705090949	9.706432678	9.728785741	9.513897357	9.582822991
FBgn0000633	8.872326554	8.924192569	8.702390799	8.713087987	8.910498893	9.045240553	8.485788235	8.644046819	8.452898396	8.618353807	8.228959266	8.80893674	8.823869666	8.771563186	8.78478156	8.792272154	8.628163808	8.904422376	8.520452631	8.686807325	8.804228112	8.853273731	8.997535303	8.984031663	8.989885155	8.818906594	8.779742833	9.030616308	8.776535528	8.675899045	8.821740669	8.944587032	8.553115855	8.698295512	8.664623863	9.002817488
FBgn0000635	11.5930091	11.65198411	11.32401494	11.40247421	11.34188892	11.40846834	10.68274952	10.93256394	11.04957511	11.25218797	11.29155518	11.57547506	11.48913571	11.42656701	11.49498634	11.46575331	11.14899115	11.37577536	11.42198184	11.33806408	11.56397139	11.51647246	10.99374586	11.49245121	11.42357792	11.53164478	11.45726939	11.67548734	11.44552737	11.5707383	11.31305326	11.43530359	11.34957806	11.35986086	11.27391613	11.29795659
FBgn0000636	10.70797853	10.59289052	10.60001058	10.52116339	10.57733454	10.59723653	10.38181722	10.53058679	10.77645638	10.68591771	10.62065201	10.53751654	10.69301529	10.65018131	10.63397573	10.53357705	10.73401851	10.71490607	10.50555035	10.45629159	10.83319736	10.78662782	10.29341832	10.09845337	10.39531565	10.34782146	10.63026454	10.73878577	10.68810313	10.67457399	10.86592069	10.82182664	10.63051323	10.53924371	10.54091335	10.48323003
FBgn0000639	5.883343399	6.262334021	7.941895776	6.265777287	5.992934772	5.86932663	6.065487683	9.319367239	6.116475959	5.951933159	6.150035423	6.0179447	5.983246934	6.089870108	5.976748568	6.102343789	6.024722795	6.124865413	5.86631162	6.058674989	6.149280742	5.875930105	5.916685103	6.165403828	6.119466329	5.966349667	6.046173453	6.050898732	6.162801653	6.177227331	5.878420597	5.940104156	5.957454997	5.869535141	5.680803605	5.899762469
FBgn0000640	6.782462166	6.838589752	7.04167064	6.291414961	6.24812425	6.273219066	6.590817183	8.346475737	6.449898043	6.220705014	6.313859519	6.475116632	6.157710282	6.384700814	6.232077233	6.303432027	6.557358216	6.658843684	6.661492474	6.629747277	6.402218477	6.115802687	6.609274699	6.665320928	6.403469818	6.315222622	6.151662991	6.352278825	6.359354694	6.434257958	6.331215389	6.682785625	6.295698425	6.243822426	6.654497915	6.461469662
FBgn0000644	6.674570696	6.714059026	6.58431677	6.425931515	7.239001267	6.589914958	6.921821341	6.760231813	7.095686752	6.818948101	8.34583503	6.519335558	6.472488687	6.666862157	6.556682332	6.727889183	6.273719079	6.503651908	6.61115955	6.713568999	6.690940343	6.837394189	6.663567143	6.636970421	6.574270716	6.479528875	6.716004851	6.575432513	6.820494485	6.639795289	6.632341059	6.682785625	6.77954267	6.644181782	6.534429928	6.709942025
FBgn0000658	7.302154909	7.41442758	7.281674816	7.224059	7.212678112	6.983388049	6.82409165	7.112363875	6.994642825	6.902957217	7.18646726	7.305501668	7.458420175	7.43950142	6.764418458	6.937695255	6.888212972	6.849023216	7.305118986	7.123815768	7.762002693	7.579510321	7.224957366	7.252947901	7.039818255	6.921319015	6.92815607	7.438031084	7.224302643	7.104975395	6.895428478	7.190376904	7.302133702	7.356695369	7.334516228	7.164331387
FBgn0000659	10.15778907	10.10500199	10.03433106	10.06255089	10.17105885	10.2101479	9.912687063	9.944234576	9.930528323	9.782920922	10.04731767	10.10718037	10.41879946	10.3834789	10.4245575	10.31289512	10.10834579	10.25813382	10.08057377	10.05124077	10.39079987	10.27116989	10.03774301	10.09266288	10.19336491	10.28265812	10.20700452	10.24256652	10.34188517	10.19566968	10.25222104	10.40599483	10.02296192	10.03190783	10.13006241	10.21330419
FBgn0000662	10.87533979	10.88987677	10.73341996	10.73844976	10.79867411	10.73590944	10.70672315	10.80138516	10.65225371	10.76419273	10.94523052	10.9146892	10.84106472	10.82807706	10.8501855	10.8272737	11.29016713	10.79571377	10.83119185	10.68929636	10.9753658	10.74611643	10.65037641	10.62884358	10.72900044	10.69386108	10.70561491	10.77186604	10.73619034	10.5481446	10.76155001	10.77055966	10.72878138	10.7239837	10.65398942	10.70327001
FBgn0000667	12.79995263	13.21624551	12.6297736	12.72665977	12.92431818	13.11866493	12.43332858	13.06203252	12.67687506	12.78949723	12.59248245	12.87872397	12.77173263	12.74689916	12.89923429	12.99150105	12.75692785	12.60220008	12.87164498	13.22641218	13.01498923	12.99886076	12.78106842	12.76299412	12.61773445	12.68142425	12.56809711	12.82591511	13.05577583	13.0545409	12.77562476	13.11397368	12.6988767	12.76947879	12.72784669	12.76690373
FBgn0000709	10.00514567	9.962273915	9.927523381	9.932843898	9.96446292	9.895503516	9.77856908	9.853055234	10.26924905	10.1806486	10.31399303	10.10840947	10.1662277	10.0698338	9.922842168	9.971787454	10.75619603	10.16407496	10.05771018	9.984598087	10.24637608	10.1121103	10.10424795	9.992549938	10.1815163	10.11146327	9.998414343	10.14049223	10.00370554	10.04012171	9.997963179	10.20300684	9.941810052	9.963511602	10.17843596	10.10403267
FBgn0000711	11.34872611	11.37681724	11.03393773	11.08325639	11.22853447	11.25323384	10.86137076	10.94756335	10.90919372	10.98023327	11.0545475	11.22976201	11.33397198	11.31927202	11.41252392	11.32793854	11.41461825	11.47782659	11.22507835	11.17475365	11.31102105	11.15475953	11.09426487	11.09095654	11.29908489	11.26643014	11.10807773	11.21411742	11.18332604	11.11874851	11.15423828	11.27423099	11.04482362	11.11812526	10.84933282	10.97529421
FBgn0000715	9.227584463	8.755957306	8.937408679	8.723896344	9.235610694	8.945046883	8.749331754	8.72068832	9.219800183	9.165123626	8.290807142	8.558521858	8.559654801	8.500169718	8.559251336	8.513044078	8.791975956	9.082876337	8.510205252	8.393710913	8.764408981	8.761284521	8.532783246	8.478417327	9.243254178	9.044527978	9.20970349	9.297038479	8.724166162	8.475272955	9.087683524	9.278264207	9.183623311	9.097780013	8.784581931	8.545975311
FBgn0000719	9.781999366	9.746187566	9.802963532	9.661347462	9.995534441	10.02658203	9.380225368	9.420677411	9.530038104	9.721923111	9.927755936	9.710271694	9.96323993	9.893226477	10.03011487	10.0616742	10.35669326	10.2465255	9.584161698	9.504431944	9.893419827	9.730403201	9.779486277	9.701571294	9.693892697	9.787708884	9.564827271	9.744137842	9.627255672	9.601755164	9.60694872	9.70653162	9.877784804	9.944278186	9.797727213	9.796481297
FBgn0000721	12.64205365	12.70063244	12.57206857	12.48203446	12.58490011	12.61376399	12.33173688	12.33496955	12.60373553	12.62410251	12.75403358	12.59091522	12.78636285	12.38867985	12.61953633	12.4839266	12.6568728	12.0696862	12.68011853	12.44445059	12.82365832	12.78325566	12.49743748	12.42878507	12.5762785	12.41865111	12.47922944	12.51557276	12.37793362	12.46381091	12.18215278	12.33289678	12.4872065	12.43233527	12.89213129	12.89194341
FBgn0000723	11.33464711	11.38424858	11.42714545	11.33980177	11.63517636	11.63511815	11.26423211	11.13645704	11.39392889	11.43141971	11.23694769	11.4739567	11.73836047	11.57829295	11.58270109	11.64974656	11.39643886	11.57544758	11.52830284	11.56995054	11.99316283	11.96077926	11.88299325	11.53356036	11.6149384	11.54387723	11.47190838	11.6349913	11.53864876	11.60239779	11.51764943	11.52794549	11.28319281	11.25110001	11.38534591	11.55804289
FBgn0000808	6.347164713	6.497828846	6.762837002	6.876633474	6.458402629	6.571364783	6.794247861	6.813915801	6.429839545	6.567347604	6.983005804	6.29313129	6.35225007	6.137774745	6.556682332	6.645773988	7.611442866	6.704711736	6.593677389	6.61193895	6.234153716	6.293698876	6.580725544	6.51254082	6.403469818	6.633323623	6.310329058	6.415074261	6.530198963	6.532462677	6.687882641	6.890306416	6.353389615	6.21199219	6.249997917	6.400227888
FBgn0000810	9.458263147	9.397075304	9.357579384	9.357279307	9.435850093	9.34102945	9.197162223	9.292250666	9.307073214	9.394209061	9.788383149	9.486014796	9.312519293	9.350567125	9.389162346	9.326192371	9.728476182	9.630084917	9.458536999	9.430109952	9.433354985	9.386127616	9.321877111	9.279034057	9.299425774	9.366524542	9.36106007	9.395437772	9.343175752	9.403715708	9.346326353	9.438049335	9.396350828	9.384418699	9.242076828	9.342155709
FBgn0000826	6.747916781	6.675082255	6.660238749	6.70949144	6.43813227	6.379836021	6.443538868	6.66301835	6.74268196	6.676869333	8.398741639	6.775098201	6.728862797	6.760563995	6.532706711	6.573801925	9.168521324	7.055512246	6.368850072	6.744971803	6.60594683	6.807236319	6.808723561	6.745198635	6.756591825	6.7629753	6.845408507	6.72890658	6.631968592	6.532462677	6.632341059	6.529666365	6.604551406	6.661214759	6.853829785	6.830408067
FBgn0000927	7.073683408	6.751393467	6.93926787	6.899934065	6.919189198	6.828466144	6.794247861	6.760231813	6.97321644	6.605496977	10.02722678	6.79079305	6.910745829	6.908480564	6.764418458	6.662833073	11.0659681	8.37611477	7.032354529	7.058383235	6.670475987	6.727277251	6.914541436	6.886700142	6.796841512	6.7629753	6.792140845	7.064465343	7.102021436	7.05403113	6.923713552	6.865132472	6.953424055	6.553306807	6.939682812	7.018512084
FBgn0000928	7.66573835	7.462548181	7.636371039	7.672063251	7.569745417	7.522762092	7.505123535	7.485675393	7.5833799	7.720801742	7.744226325	7.577945038	7.417153584	7.494931303	7.844080227	7.860559095	7.588021049	7.500937734	7.743591803	7.609535031	7.420071553	7.609694584	7.760905525	7.669565307	7.491620508	7.574416623	7.51600948	7.468590503	7.812322332	7.65053855	7.553659038	7.486271938	7.607777175	7.517073059	7.805560597	7.631071583
FBgn0000964	7.401365907	7.364301954	7.301167097	7.249281801	7.40823775	7.159454362	7.070118089	7.099299623	7.248565968	7.141552869	8.679646374	7.141343994	7.385249064	7.410807191	7.341492124	7.409733866	7.354408188	8.105957112	7.167309647	7.224923856	7.234601921	7.381036905	7.254609184	7.342834652	7.156822009	7.179109237	7.155568985	7.406680107	7.203039627	7.21163346	7.114250295	7.082319761	9.147689336	9.062310149	7.200719195	7.317371391
FBgn0000996	8.715605196	8.777241149	8.491147341	8.663389983	8.689303843	8.729487963	8.462991735	8.546149874	8.617866315	8.687850276	10.16229609	8.601729285	8.936033809	9.059625852	8.637213378	8.735872143	11.4802031	8.746719105	8.841292557	8.79864052	8.677307283	8.545873889	8.442577016	8.59965274	8.775766851	8.703356463	8.712091551	8.729658714	8.757125457	8.808631034	8.66022899	8.891973334	8.839955922	8.676420842	8.652042536	8.596285106
FBgn0001075	9.157124231	9.00133396	9.498783302	9.076764149	8.029334535	8.197856026	10.99518724	11.0158168	9.551443548	9.476067094	8.215332832	8.358197702	8.501147067	8.613581148	7.59193333	7.592881439	8.909333732	8.933949046	8.743266976	8.795732325	8.880634574	8.919938759	8.840171529	8.566079843	8.068368025	7.949469641	8.078823334	7.927155675	9.191084865	9.22919934	8.610438612	8.607123234	7.883850048	7.786508671	8.514917566	8.745263793
FBgn0001077	6.28450779	6.522293882	6.794596878	6.790365791	6.726006448	6.660169897	6.443538868	6.04148864	6.593236813	6.506399844	6.284831479	6.22929698	6.550936761	6.412852826	6.369515332	6.451650995	5.961833299	6.266532733	6.437496328	6.819059904	6.45870661	6.323139707	6.808723561	6.577187438	6.976139128	6.592351058	6.540124583	6.499598967	6.412625394	6.350262886	7.545634589	7.403429691	7.367943065	7.160962177	7.120503327	7.064359661
FBgn0001079	8.605550285	8.46712535	8.584596162	8.387628718	8.560934049	8.463655252	8.604882819	8.42707976	8.371198483	8.577029585	8.830973272	8.540114938	8.56405495	8.430940645	8.485585596	8.413607052	9.461796121	8.381551382	8.628452306	8.494832911	8.633651642	8.735701009	8.730881106	8.62159336	8.371628266	8.58513209	8.407765669	8.5464656	8.519827501	8.401386307	8.412301949	8.513324659	8.625266204	8.565006192	8.423646087	8.622979412
FBgn0001083	8.794483965	8.85929142	8.015174399	8.258290789	8.373715532	8.392263474	8.211487347	8.503234005	8.215362875	8.374137881	7.981674059	8.266417859	8.425571314	8.590045082	8.279566212	8.273003592	7.8114412	7.966041017	7.913856097	7.979092103	8.475876077	8.489272905	7.94984699	8.397676689	8.034621523	8.08940331	8.426805942	8.303911454	8.044831755	8.230438408	8.66022899	8.634993247	8.477013635	8.343515731	8.84459883	8.926825074
FBgn0001084	7.747595825	7.544656309	7.794879933	7.74617298	7.602226517	7.552256438	7.861248828	7.763234718	7.777707814	7.846546556	7.776382248	7.814042164	7.637482546	7.671445326	7.800414627	7.79565257	8.266130462	7.612410649	7.820120127	7.886191811	7.723005819	7.770542758	7.711556728	7.815631886	7.657270207	7.757844375	7.649995392	7.954934346	7.745403691	7.577811951	7.870486224	7.649729349	7.630128129	7.962359162	7.690465702	7.770849302
FBgn0001085	8.04309608	8.036678079	8.110420599	8.059823109	8.118593153	8.081885038	7.755368043	8.035112859	8.070291911	8.136007086	8.868527574	8.093079034	8.282435553	8.417565022	8.498872994	8.22565451	9.730141665	8.587822275	7.966027759	8.050997896	8.297760821	8.290784084	8.22869833	8.220401802	8.201527821	8.246035712	8.155910257	8.249806065	7.960174751	8.119825904	7.972551806	8.17349985	8.010946868	8.039713491	7.947058515	8.072617726
FBgn0001086	9.574509784	9.512719395	9.656398788	9.620447728	9.652492856	9.718437068	9.561911484	9.583835982	9.449230889	9.472362067	10.05849647	9.642192652	9.536793123	9.509821781	9.45556894	9.708947873	11.10296063	9.714844803	9.577733323	9.744519716	9.699961275	9.642876955	9.728796647	9.704109384	9.775113157	9.797580387	9.743136647	9.659548659	9.889355707	9.993021266	9.710577034	9.55636691	9.602736311	9.731783076	9.421604984	9.431949543
FBgn0001087	10.63352321	10.57200174	10.6653223	10.65945851	10.74018555	10.75435883	10.6435416	10.49554353	10.62305536	10.56553707	10.75404598	10.75771158	10.85082675	10.65576704	10.62904567	10.65074374	11.28000298	10.78071522	10.40778504	10.36618652	10.81843909	10.79276043	10.79254455	10.59105106	10.64852212	10.63831637	10.57809413	10.75021338	10.49629693	10.69786932	10.66368422	10.76505543	10.54163967	10.4959323	10.41696949	10.58135879
FBgn0001089	10.01083532	9.988072227	10.26050272	10.80457463	10.61703832	10.37194539	9.916811363	10.47388228	10.33312818	10.3691533	10.81088865	10.99650642	10.84195492	10.9368073	10.98435786	10.78747214	10.63464869	10.84075891	11.4317763	11.1252978	10.04156965	10.11701279	9.309349273	10.35046405	10.59151151	10.85656332	10.69027894	10.73495632	10.24885892	10.42357843	10.24535073	10.4374946	10.33919402	10.27078187	11.13545926	11.09262871
FBgn0001090	11.93169859	11.84949224	11.81206391	12.04218982	12.14252197	12.16031385	11.39385538	11.67554843	12.02225139	12.08207939	11.71895803	11.78061515	11.9676018	11.7416024	11.95870326	11.97850159	11.76644523	11.61879917	11.91918232	11.7216978	12.60756132	12.42259455	11.4629523	11.79906596	11.69304214	11.88850347	11.76857479	11.91034978	11.3885952	11.4708424	11.77785657	11.99073473	11.90962354	12.0317932	12.27579901	12.31302795
FBgn0001091	14.27463752	15.00395765	14.13772969	14.34693997	14.58220651	14.78208149	14.36864324	14.97786713	14.28570878	14.46547052	14.31931319	14.45511104	14.53155788	14.4522031	14.53887745	14.72231557	14.15963356	13.93240811	14.5600837	15.07163014	14.58233005	14.69481533	14.30674483	14.49858485	13.97535645	14.11203732	14.28193794	14.61737131	14.79602329	14.85534694	14.55061267	15.01213654	14.44386044	14.71272481	14.93623117	14.8730639
FBgn0001092	14.27758314	14.40857057	14.22630288	14.20909553	14.2239357	14.31028463	14.72865173	14.78195449	14.25473401	14.21509993	14.66467895	14.40614767	14.30162765	14.28141441	14.32081655	14.21983944	14.355519	13.60896685	14.22882389	14.25133697	14.55118847	14.43821785	14.02081991	14.38931544	14.27865849	14.2256338	14.2462857	14.23449789	14.54956325	14.48317264	14.1995486	14.35901784	14.17243808	14.1262127	14.30906302	14.26721831
FBgn0001098	12.82654558	13.03479982	13.22189768	13.15014642	13.1512647	13.18131411	13.31884171	13.34858764	12.92658757	13.09443357	13.38557434	13.51587413	13.367459	13.23793509	12.82860023	12.86106796	13.17773308	12.92837536	12.93388329	13.05310817	13.47328757	13.39675343	13.1356871	13.09152966	12.90747883	12.93590759	13.03791905	13.0965326	13.42459048	13.45350408	13.29098521	13.46780891	13.07116716	13.12948577	12.93746753	13.02699133
FBgn0001104	10.26635772	10.07841642	10.28697313	10.31976359	10.44870629	10.43829721	10.33948547	10.24488115	10.35322743	10.26843899	10.72942435	10.36740461	10.57372938	10.35970728	10.29228453	10.19058649	11.16011873	10.25813382	10.18129831	10.02323323	10.53484465	10.54460037	10.12396961	10.07515001	10.33109929	10.4090892	10.39149587	10.32263178	10.39349533	10.2883772	10.4789668	10.45127613	10.37360258	10.21093446	10.3861129	10.30271319
FBgn0001105	12.65887032	12.6240201	12.43797777	12.45752043	12.71835537	12.54300084	12.01682642	12.18158213	12.259435	12.33643597	12.48682056	12.52974778	12.96315005	12.85999249	12.79403415	12.7300753	12.88628056	12.81207068	12.47694667	12.38864432	12.52848211	12.48613235	12.23980595	12.45266569	12.49678748	12.49521497	12.52205046	12.58788707	12.47535251	12.44990579	12.61795997	12.66845032	12.4376283	12.36756423	12.4296867	12.52696305
FBgn0001108	11.28806302	11.29668699	11.31868624	11.34972201	11.43571746	11.45655824	11.01259603	11.10652738	11.19693845	11.37378718	11.39493048	11.22071342	11.5894996	11.45031547	11.38765351	11.45898577	11.82003059	11.41513867	11.32736652	11.14404318	11.42137814	11.23179807	11.07875568	11.0890221	11.39056063	11.46682121	11.19210329	11.25945384	11.32282424	11.34206892	11.39747832	11.45123459	11.35584312	11.40500879	11.25424978	11.24613907
FBgn0001112	12.8160482	12.56162591	11.22152555	11.33155499	12.23127724	12.35455723	10.99453842	11.14948633	12.98870525	13.08571477	12.09771638	12.61549373	10.63049058	11.63449556	11.95280186	12.07458727	11.15950278	11.82816878	12.84090937	12.50368409	11.54775472	11.98607098	10.83986741	11.56381493	12.38617548	12.01373204	12.7469792	12.73689192	12.12205588	12.28354793	12.4444213	12.08369718	12.02154677	12.00889163	12.07481036	12.48646078
FBgn0001114	13.48389893	13.41526691	13.06452605	13.36200988	13.6509264	13.37291397	12.35945129	12.83670317	13.55080905	13.38991386	12.75479564	13.0018021	12.7382021	13.14444638	13.36949337	13.29380419	12.30570174	12.30331769	13.55873438	12.84573722	13.40626944	13.2512398	11.90539626	12.84203761	12.3549248	12.70796898	13.41857303	13.37682056	12.7980784	12.82805992	13.18640426	13.19940871	13.18120754	13.06345639	14.07834497	14.00396582
FBgn0001120	6.615164079	6.787254971	6.196080286	6.291414961	6.49729619	6.301705682	6.343236976	6.366782611	6.078766249	6.108559644	9.681429883	5.956286235	6.050882685	6.035360565	6.304823134	6.38177175	10.72987382	8.660682062	6.538811985	6.516436735	6.307165707	6.115802687	5.916685103	6.10096898	6.403469818	6.503474452	5.892125207	6.10776555	6.162801653	5.884300302	5.878420597	6.128728825	6.019372891	6.007232598	6.1627427	6.117472987
FBgn0001122	11.16232677	11.35137693	11.18333267	11.18410216	11.35744171	11.4324848	10.82897738	11.0491342	10.9331745	11.08718757	11.06810709	11.34977985	11.53166828	11.50390921	11.58168157	11.45853347	11.56635258	11.70495743	11.11109839	11.20319929	11.31844134	11.3549802	11.05003721	11.1690286	11.3072738	11.35518762	11.45046246	11.55530997	11.22167126	11.21313828	11.02731473	11.17244015	11.16388054	11.27023445	10.91474555	11.08478207
FBgn0001123	10.97167405	11.07156573	11.02283712	10.97649052	10.8889265	10.82308637	10.89583434	10.9341502	10.83165024	10.8305296	10.95521679	11.11601922	11.13196612	10.97527562	10.94762014	10.78819261	10.83702484	11.12980158	10.8801586	10.82648254	10.9064451	10.83274247	10.89613446	10.9679293	10.79068354	10.78330148	11.02114747	11.06353516	11.09073811	11.01417728	11.01324477	10.99578153	10.73520702	10.72173026	10.91906002	10.93308496
FBgn0001124	13.86497135	13.74385307	14.56561582	14.11136298	14.33725671	14.21394753	15.34178957	14.70674392	14.1588475	13.81861039	14.43970956	14.15113293	14.33604961	13.89291656	14.2981916	13.94159724	14.1515295	13.96171604	13.85915123	13.63499507	14.60531605	14.22133111	14.74722769	14.19234413	14.85862016	14.4530654	14.3458224	13.96110197	14.2350949	14.08643899	14.25530132	14.16217157	14.46995713	14.0863008	14.36891056	14.17982275
FBgn0001125	13.88355443	13.61826941	14.4229222	13.77487747	13.86269419	13.70545717	14.95665446	14.38916064	13.97321578	13.59608925	14.61213873	14.19349906	14.71443097	14.04798256	14.1821938	13.84682551	14.14633445	13.79646875	12.87491122	12.65801593	14.77816613	14.28872961	14.5518042	13.83399764	14.30026469	14.00172838	14.2155111	13.57615873	14.18255335	13.98712162	13.95842102	13.94004191	14.34166347	13.86666843	14.37903942	14.20219563
FBgn0001128	14.74261325	14.97506204	13.74257446	14.24262884	13.80708535	13.74719474	14.0227239	14.73344763	14.22704502	14.40651566	14.21034169	14.51535346	13.97543829	14.17460667	14.53690678	14.6487661	13.26874583	13.20043718	14.61795128	14.59987247	14.33525021	14.47321459	13.57094614	14.27990593	13.96224055	14.29361898	14.55944833	14.72845315	13.81196818	14.013313	13.23640331	13.36442865	13.87264653	13.90297288	14.64385163	14.37266987
FBgn0001133	9.656792175	9.452793312	9.496888469	9.553073693	9.511240877	9.535319199	9.588053265	9.55721545	9.479872493	9.625259023	9.773368791	9.643892232	9.457347501	9.53438076	9.407792301	9.426350411	9.743396265	9.348905861	9.595342278	9.627887256	9.647712188	9.583771354	9.461379022	9.431128759	9.569560347	9.521787172	9.519816248	9.653456296	9.562278372	9.490794929	9.50871523	9.718005103	9.568839611	9.550049421	9.61986744	9.551153864
FBgn0001134	8.417838119	8.232785352	8.28733981	8.411422476	7.943560763	7.88379253	8.367845239	8.341583914	8.367686863	8.224617174	8.251371144	8.302110826	7.794249933	7.762244325	7.59193333	7.740020202	7.671852322	7.573020492	7.561336662	7.522312561	7.865328839	7.579510321	8.22869833	8.270434308	7.702110798	7.721747766	8.298055201	7.968608086	7.203039627	7.3296983	7.675512731	7.550110288	7.796065874	7.749551492	7.757487974	7.819581507
FBgn0001137	9.454080873	9.385665688	9.982596038	9.847526531	9.539691242	9.51460571	8.95768287	8.859066664	9.712046577	9.709405513	9.551807872	9.449510652	9.653345572	9.532350225	9.694053224	9.511199166	9.694753168	9.822536279	10.02860907	9.838446883	9.500449352	9.367663952	9.458548608	9.50587274	9.395267645	9.509808614	9.4665763	9.503393793	9.653481913	9.609360841	9.725493974	9.756063224	9.561599901	9.621336211	9.244847145	9.268800832
FBgn0001138	7.448041735	7.579468183	7.6509635	7.475494138	7.488140467	7.566744811	7.158637125	7.335430168	7.152066632	7.214012515	7.358567985	7.547032748	7.697497078	7.410807191	7.659790382	7.442227176	7.265197302	7.366525675	7.355955285	7.559400573	7.535600287	7.43376835	7.617615608	7.553907486	7.287663087	7.368974481	7.288414602	7.672198163	7.43562383	7.37965851	7.335306594	7.411199764	7.447536959	7.501954024	7.592137963	7.535153591
FBgn0001139	11.50423205	11.41359667	11.46622418	11.52438874	11.43152518	11.44888027	11.18172102	11.24202365	11.13576209	11.16806378	11.58650958	11.33727633	11.2297214	11.22603723	11.49281853	11.52094722	12.01813543	11.43442448	11.47719742	11.43487672	11.49852524	11.37145632	11.45802551	11.45314584	11.47415436	11.42774829	11.15280129	11.24000539	11.12413624	11.20690951	11.4806434	11.5404772	11.44815822	11.44560499	11.15680267	11.21269093
FBgn0001142	12.67392894	12.62450274	12.69536453	12.48203446	12.45713001	12.56405336	12.57712893	12.42058562	12.30763353	12.05953003	12.41920841	12.19623195	12.60096061	11.73018499	12.03031603	11.95561033	12.66275003	12.19744802	11.73118984	11.63883833	12.97271814	12.69091987	12.95745408	12.33889711	12.36083611	12.14381179	12.32282892	12.11815448	12.68360434	12.79419778	11.83988577	11.78904861	12.34359032	12.19489113	12.01281657	11.95090496
FBgn0001145	15.15555551	15.23503409	14.51248485	14.59917429	14.92124031	14.81906461	14.27709921	14.42194121	14.67921616	14.85123278	14.45303508	14.6581787	14.48782799	14.54526815	14.81039284	14.75908497	14.40952665	14.48881787	14.63505142	14.61633155	14.71036287	14.64133064	14.47891329	14.7538134	14.4673231	14.48848442	14.41196805	14.59485584	14.66296937	14.6856842	14.57992684	14.75861207	14.64306483	14.751084	14.88238176	14.88163281
FBgn0001147	7.910008691	8.283972927	7.839492295	7.810987524	8.532500483	8.884044052	7.654125133	7.661051558	8.163279788	8.32888092	7.832323539	8.029969331	8.140587171	8.019965033	8.31023557	8.339071437	7.595877038	7.659974581	7.955756732	8.215528757	8.056553893	8.110266709	8.137164314	8.114440598	7.957230619	8.021270192	7.970829434	8.054217212	8.050289024	7.993294245	8.37847523	8.499875143	7.883850048	8.049696573	8.055483083	8.046022813
FBgn0001148	7.227333728	7.020701872	7.016997026	7.162928312	7.264732475	7.284373213	6.908439675	6.973949475	7.14286811	7.130805958	7.246733166	7.466191546	7.092624965	7.277799924	7.143490187	7.089615159	6.998968663	7.02384225	7.233692847	7.352940285	7.161323648	7.287594025	6.894273591	7.029602518	7.22412157	7.426003942	7.155568985	7.133679968	7.255471623	7.359926423	7.078781845	7.262897656	7.211656991	7.339412825	7.299531487	7.150594106
FBgn0001149	14.41975346	14.21450275	14.54123999	14.52928574	13.32624941	13.37351032	14.44366122	14.24533904	14.14089013	14.01626424	14.35787856	14.16637537	14.15311776	14.13744852	14.19566377	14.12016072	15.65413589	15.35350772	13.81842531	13.83997331	14.25723402	14.22657448	14.07064604	14.44195793	14.32600715	14.3239315	14.77284495	14.37809764	14.37115488	14.31195195	14.472746	14.34428386	14.09718086	13.90206182	14.55722943	14.18386638
FBgn0001150	6.730139931	6.591333946	6.855069386	6.933892827	7.050514183	6.908934242	6.571432556	6.396686629	6.700498469	6.676869333	6.776224636	7.00000373	6.910745829	7.03720233	7.217355065	7.409733866	6.63819456	6.634953928	7.42051653	7.352940285	7.507723602	7.22770754	7.178977335	6.970780389	6.816332909	6.796818326	7.155568985	7.448303232	6.739676217	6.485012545	7.418525718	7.493530798	6.795295391	6.960499363	6.817259091	6.986800546
FBgn0001168	11.09107563	11.25176527	11.07434537	11.0396834	11.5576713	11.34953012	10.76344418	10.52848707	11.25237358	11.29717523	11.02261431	11.52354144	11.792749	11.71065486	11.57349934	11.30497443	11.31747851	11.28873271	11.4076155	11.02772907	11.34532688	11.43651901	11.33979772	11.48143534	11.56743919	11.4917886	11.33693964	11.39174859	11.45842832	11.77017081	11.44466032	11.44952078	11.17750476	11.07230248	11.46065124	11.52711662
FBgn0001169	9.869209662	9.966860386	9.828756213	9.872939325	9.899008507	9.888825256	9.280966431	9.38614838	9.733586513	9.900394065	10.29941905	9.828497605	9.974669962	9.965596464	10.08881859	10.14175621	10.82619563	9.978199057	10.10753814	10.01707166	9.961510618	9.880820139	9.570228202	9.691373699	9.917795911	9.836400238	9.842093062	9.889343721	9.81857004	9.873557995	9.851677422	9.93006406	9.784610955	9.639015621	9.672099473	9.798407035
FBgn0001170	6.693487538	6.419059831	6.898061796	6.922700494	6.740204406	6.842348805	6.609746386	6.366782611	6.700498469	6.62391944	6.728888816	6.79079305	6.666451104	6.465890749	6.624540476	6.727889183	6.746550079	6.682081257	7.043355775	6.874414348	6.822415295	6.727277251	6.953889641	6.864523449	6.574270716	6.672377418	6.587748635	6.575432513	6.485436419	6.598562601	6.412916071	6.548195186	6.77954267	6.661214759	6.798432681	6.885320307
FBgn0001174	6.214072677	5.97304139	6.019151267	6.076657095	6.43813227	6.354868809	6.188576744	6.04148864	5.680803605	6.063678627	5.873069854	5.875746976	5.894858764	5.885850079	5.890251412	6.058107089	6.024722795	6.124865413	6.001672566	6.058674989	6.100187504	6.070171315	6.151008348	6.403544639	6.0610601	6.083973004	6.151662991	6.282455559	6.121143606	6.177227331	5.680803605	5.940104156	5.876575302	6.0574652	5.986455918	5.990162451
FBgn0001179	9.131087868	9.042762522	9.938708304	10.03603205	8.997894171	8.929385667	8.786271407	8.928298736	9.049072328	9.125447602	9.253009929	9.075568052	9.09217934	9.068097895	9.121775313	9.262950751	9.571902381	8.973565293	9.030855596	8.947376757	9.003575738	8.925589451	9.009242785	9.013161479	8.944641379	9.058361977	9.126085618	9.227445819	9.107195922	9.189028257	8.966593106	8.978603928	9.070410523	9.127818634	9.077625657	9.158699406
FBgn0001180	7.910008691	7.903561695	8.07418004	7.931678935	8.144255073	8.175444158	7.761841603	7.800470552	8.057098569	8.015052648	8.64330423	7.91178307	8.122522858	8.199516483	7.90011953	8.032976245	10.4321413	8.445170444	8.02114135	7.947044177	8.277044875	8.120391945	8.301611284	7.937969138	8.020880807	8.03863137	8.016360678	8.091952891	7.831742607	7.962784076	8.034637215	8.052491268	8.005426453	8.108082601	7.925704921	7.934000426
FBgn0001185	9.180155525	9.228372846	9.239963059	9.118067506	9.301839037	9.10211953	9.250662709	9.326673924	9.128859332	9.223738192	9.278847121	9.093176368	9.213557429	9.204879185	9.233261576	9.032441941	9.275427746	9.293309936	9.253653573	9.15375657	9.158951468	9.039313328	9.177602454	9.230400294	9.046946237	9.11503329	9.123211716	9.191329196	9.068548024	9.118551747	9.208741093	9.272421496	9.113309745	9.179454207	9.111467902	9.158699406
FBgn0001186	13.5738736	13.55144219	13.18957996	13.0485847	13.5644836	13.47079914	12.86991939	13.03882881	12.98521483	13.07040511	13.10707809	13.12159183	13.54509803	13.29313286	13.58572853	13.48475729	13.24427701	13.24315626	13.2987276	13.27551561	13.21551952	13.08174157	13.22143516	13.17204788	12.90590746	12.95453252	13.19340742	13.26087292	13.03025492	13.08099496	12.94445423	13.10570278	13.13188154	13.25532257	13.49321158	13.52998473
FBgn0001187	12.58707369	12.64795638	13.11763575	12.78819807	12.88792166	12.7469466	13.22494018	13.02606382	12.17689374	12.19206588	12.85574468	12.97683756	12.84366567	12.61155235	12.6235039	12.49278667	12.14951758	12.15468535	12.65810614	12.22974104	12.72035271	12.49155807	12.89322353	12.71678661	12.73843024	12.60317519	12.50819065	12.61390156	12.62892634	12.5019452	12.53438502	12.67120952	12.76997332	12.68224091	13.18578934	13.22692941
FBgn0001189	10.61592369	10.56999643	10.61574905	10.53409284	10.61481993	10.55322638	10.5713781	10.59821303	10.61656593	10.64962383	10.88311677	10.88563498	10.62429318	10.50711868	10.45831339	10.40601971	10.53362782	10.48371744	10.73085171	10.52122034	10.75328801	10.67485064	10.40746901	10.48611424	10.4811422	10.54881935	10.5336635	10.64087863	10.38415369	10.35643959	10.46030774	10.51253167	10.49031426	10.45218361	10.60017501	10.65425249
FBgn0001197	10.68239931	10.83166831	10.76668965	10.85512985	10.81035056	10.8397678	10.92336919	10.92938618	10.85449728	10.88009229	11.82908367	11.0402443	10.67613982	10.80815499	10.78077123	10.74059564	12.15137677	10.93498207	10.71998601	10.77126635	10.74963147	10.71899841	10.74823631	10.82180362	10.88583282	10.91426299	10.84888522	10.88934562	10.88921457	10.89368191	10.74298912	10.7733039	10.82529404	10.80497504	10.77795974	10.84011023
FBgn0001202	10.56276347	10.71767579	10.65942911	10.62575504	10.61629924	10.52168469	10.71068024	10.81177826	10.71096379	10.70569257	10.70042071	10.78176149	10.59712512	10.44178323	10.60614736	10.47031339	10.71904145	10.67002458	10.71342702	10.58417852	10.65799284	10.58492757	10.69176254	10.58694238	10.6213948	10.59661577	10.71701065	10.73591464	10.69734737	10.57839593	10.70763327	10.644323	10.72475074	10.68364429	10.81917636	10.62315345
FBgn0001206	8.395811538	8.431489697	8.566402446	8.499538928	8.522891779	8.589589891	8.392254669	8.370676851	8.409246191	8.501619026	8.959591843	8.565816913	8.5508125	8.714841691	8.637213378	8.765838742	9.991161494	8.545099369	8.547414745	8.625708464	8.629614419	8.575143509	8.65797832	8.756376789	8.663749405	8.867011182	8.628797074	8.653482285	8.557913491	8.592875074	8.57746524	8.509974492	8.465229073	8.406138817	8.63081842	8.898144776
FBgn0001208	13.79309748	13.64634492	13.93969753	13.47288043	14.01351189	13.82101799	14.34391171	13.92005936	13.73698099	13.51622397	12.99173467	13.09058716	13.85624403	13.11571606	13.12661092	12.8953832	12.79210838	12.84534259	13.39457649	12.91530744	13.99443656	13.69373355	13.72722241	13.03791566	13.17963273	13.13399089	13.39440085	13.10044101	12.86163375	12.85458873	13.29140144	13.24888385	13.49103834	13.26823605	13.91202357	13.80102723
FBgn0001215	13.44761125	13.45772965	13.30465291	13.28050807	13.41404375	13.43844714	13.54059879	13.40311778	13.41170851	13.3375657	13.35348521	13.35597838	13.43607294	13.35775382	13.55086802	13.55295206	13.41982717	13.45495774	13.40985615	13.47446493	13.32942309	13.32945743	13.64602706	13.54622052	13.66410583	13.65391178	13.4217656	13.34375802	13.43842634	13.49408067	13.59039979	13.50787203	13.46845742	13.46949873	13.09381598	13.19686727
FBgn0001216	12.54466289	12.62257121	12.63706786	12.59201478	12.89706925	12.99792836	13.05451786	13.06094464	13.19083945	13.24810985	12.23567893	12.4950014	12.70924587	12.78919161	12.60455999	12.70703826	12.42884098	12.62167493	12.70602417	12.95507612	12.70510653	12.73554183	12.75146838	12.74438127	12.74044686	12.82863659	12.93239209	12.93228327	12.74966482	12.81276651	12.55579483	12.65680371	12.63700829	12.78141863	11.97975919	11.87925316
FBgn0001217	13.16842202	13.17532732	13.4460816	13.44268177	13.02469007	13.21431277	13.57765378	13.46460147	13.35268898	13.27242401	12.82032789	13.06143677	13.33481369	13.4437275	13.30487475	13.40944002	13.09047433	13.31391567	13.47145727	13.66360851	13.30676015	13.45876328	13.49483721	13.4010502	13.43442478	13.49998108	13.40397163	13.2757629	13.53231762	13.59419637	13.47678151	13.4226771	13.54502077	13.56500192	13.30720942	13.31033932
FBgn0001218	14.56726937	14.53003882	13.79328561	14.15005783	14.63864931	14.24478221	12.91207742	13.37377589	14.36396138	14.55939566	14.07890947	14.30253281	14.20710281	14.60993584	14.34346804	14.33096956	14.68785329	14.55680992	14.66832602	14.515073	14.19067396	14.28016836	13.83576195	14.31888717	13.81561026	14.02049016	14.37058956	14.45402698	14.5312518	14.3857382	14.61609745	14.45307806	14.55440533	14.50111226	14.59139772	14.71578641
FBgn0001220	13.92678814	13.83414309	13.75603624	13.78388935	13.6437891	13.6783945	13.67414558	13.72793067	13.76786109	13.80594471	13.80671915	13.86791923	13.64072027	13.7364822	13.69556989	13.73226131	13.62940864	13.63725195	13.86063469	13.90549373	13.89624191	13.925324	13.59918191	13.74133055	13.87257277	13.94780376	13.81836091	13.79338055	13.76702178	13.86066587	13.83565994	13.79908016	13.62735609	13.66144191	13.88649134	13.95619355
FBgn0001222	10.75950098	10.63761453	10.72377144	10.70185617	10.8673538	10.7462702	10.76876761	10.73830897	10.585889	10.5357908	10.82548173	10.62676331	10.68906235	10.69427198	10.70221972	10.70593502	11.54340602	10.77870356	10.77910663	10.64927989	10.81581892	10.69300046	10.43210992	10.75136773	10.45924154	10.61251163	10.67672466	10.65412122	10.77718663	10.71377889	10.70429979	10.69151757	10.57785017	10.52896722	10.79214377	10.74868801
FBgn0001224	10.329135	10.30284954	10.41847187	10.32677672	9.711981661	9.871314835	10.20782347	10.20597128	10.52095747	10.47438775	10.18965834	10.04819333	10.12581255	10.18517073	10.3497834	10.43484765	9.818883838	9.834233076	10.42841111	10.70774962	10.39079987	10.42823354	10.5453767	10.52242827	10.46291487	10.39509714	10.04745586	9.998974386	10.66515787	10.71113947	10.20224239	10.17834601	10.95066761	10.89837447	10.49423028	10.26566955
FBgn0001225	11.65504693	11.79092152	11.53767637	11.67811145	11.43320355	11.57332011	11.79939474	11.86866193	11.36498956	11.34987226	12.51115432	11.24769054	11.44706563	11.68222258	12.12781786	12.27920706	13.03483008	11.22000333	11.60151996	11.67833304	11.33011257	11.40335353	11.53557067	11.51062601	11.59779589	11.59461995	11.72928281	11.8093417	12.21092426	12.37718689	11.51622528	11.47164294	11.46129157	11.43556261	11.96315076	11.8462283
FBgn0001226	10.86126101	11.11069457	10.78226622	11.02737211	10.55050157	10.63118137	10.62100869	10.66471715	10.37732294	10.3237809	11.692151	10.32787809	10.73771091	10.90511929	10.90992107	11.22159056	12.52135732	10.65145292	10.96050132	11.00615524	10.54014765	10.7117338	10.3169635	10.38717111	11.20652573	11.17310747	10.8855299	10.96728973	11.13159182	11.24144894	10.47994218	10.44870213	10.86024914	10.96401797	10.94298515	10.95132626
FBgn0001227	6.730139931	6.568988581	6.855069386	6.790365791	6.635630384	6.770803906	6.646346284	6.66301835	6.808908683	6.676869333	6.678909263	6.519335558	6.644604692	6.58376089	6.835584734	7.033748136	6.729391642	6.829722102	6.939911967	6.681012149	6.628014937	6.727277251	6.762876222	6.636970421	6.670274897	6.906594575	6.540124583	6.525720472	6.835854298	6.820875586	6.651260911	6.634844933	6.855802032	6.815573157	6.739551072	6.688205848
FBgn0001228+FBgn0001223	13.45816536	12.16098279	12.44459555	12.46110487	11.62750071	11.51828027	11.97404268	11.82915852	12.20813335	12.0338115	11.85526063	11.94720781	12.05229142	12.11857916	12.02169745	11.78935442	11.55889991	11.53552264	12.56410928	12.16003839	12.97428428	12.82084685	12.29609185	12.31096679	12.18615013	11.80437834	11.6922597	11.35793039	12.30483232	12.41926527	11.77388971	11.55807918	11.56811881	11.36130841	11.91344348	11.78024984
FBgn0001229	7.725785182	7.462548181	7.537149209	7.70680208	8.296388682	8.300573751	7.456687846	7.457085594	8.867229344	8.849292107	7.500905126	7.499168667	7.574472948	7.57365266	7.668021926	7.393152225	7.619154049	7.582984863	7.924456544	7.664484884	7.799855183	7.660834894	7.239879286	7.744670954	7.532627433	7.549491113	8.047956422	7.770812218	8.179981041	7.879998644	7.504712801	7.500746948	7.789563125	7.652215714	7.918509627	7.843279069
FBgn0001230	10.95040581	10.92871962	10.71161915	10.61147568	10.65207529	10.5906791	11.50596839	11.563225	11.09279368	10.91039518	10.44743211	10.71644546	10.79583852	10.78540827	11.17965534	11.24643494	10.6653599	10.63597666	11.1016453	11.07052529	10.78399936	10.65730974	10.81695043	10.62884358	11.31609294	11.2165552	11.05670076	10.83850976	11.17913504	11.00630682	11.11462509	10.76987278	11.0422356	10.90500887	10.81917636	10.85218116
FBgn0001233	15.14220427	15.20642782	14.92529892	15.1507141	15.31104969	15.19993736	14.97882977	14.95920676	15.31332528	15.41302788	15.57148539	15.21054765	15.08287782	15.26915552	15.21244838	15.33559108	15.83383384	15.14063259	15.26774744	15.3107191	15.36559464	15.54550228	14.87598421	15.09020431	15.22868442	15.35710374	15.21044927	15.0976488	15.44708082	15.28744653	15.17388584	15.06025485	15.04886764	14.88198056	14.93952431	15.01068374
FBgn0001234+FBgn0263537	12.1977166	12.10674029	12.17191761	12.39038499	13.28305767	13.27430146	12.67628994	12.56494471	12.17982846	12.15890989	12.35054096	12.38670334	12.25257143	12.16236368	11.95831058	11.7900735	11.94891315	12.06391999	12.27640744	12.12473967	12.29243811	12.12430828	12.29056108	12.59298159	12.06504767	12.01759608	12.03208064	11.90695267	11.64620651	11.49506779	11.83151332	11.9519255	12.07630907	12.17088391	11.67267076	11.6776006
FBgn0001235	11.47115292	11.46140052	10.89186003	11.00734359	11.27232807	11.32950013	10.64105529	10.82123983	10.97997082	11.19628168	10.90044951	11.30874046	11.77422514	11.65321839	11.69585592	11.59771063	11.18151281	11.6559651	11.27391538	11.07289894	11.33011257	11.27950628	11.02645288	11.15799926	11.12779135	11.18939848	11.10012452	11.34480577	11.11914435	11.20878097	11.2105147	11.39045163	11.04805211	11.14246768	11.51294546	11.74932201
FBgn0001247	11.60149937	11.63243698	11.54453935	11.49593134	11.66619049	11.65330985	11.45171044	11.49610686	11.55331851	11.63600444	11.57964278	11.66698709	11.80830935	11.73722178	11.68782454	11.7159513	11.60531166	11.60070448	11.39810918	11.43071949	11.81100563	11.79245545	11.47345334	11.62047681	11.55316576	11.64545499	11.52848326	11.53289229	11.66302073	11.67773233	11.59748338	11.65532128	11.5117255	11.63382625	11.42591682	11.51607546
FBgn0001248	14.86242081	14.75784008	14.73002547	14.6752929	14.65271416	14.44245689	14.68234586	14.95413754	15.46886641	15.25681865	14.38372579	14.44846799	14.51178131	14.62091302	14.7833299	14.56124461	14.58512293	14.40497451	14.60044872	14.3296817	14.68524286	14.58380016	14.43831715	14.79442336	14.71648338	14.81250431	14.6272665	14.60792358	14.4544756	14.4717935	14.61426871	14.61659269	14.61434869	14.46427281	14.46558802	14.35769726
FBgn0001250	11.86666596	11.87730161	11.64459872	11.77442624	11.92273913	11.98719042	10.89652917	11.47338496	11.61353331	11.61984817	11.58736563	11.85192363	11.90512864	11.90673532	11.95988065	11.82206649	11.82003059	11.94526596	11.59875641	11.53681269	12.57979539	12.47140402	11.4678623	11.81260566	11.77895495	11.86490855	11.90882233	11.89070621	12.03001128	12.07305139	11.9752488	11.97056483	11.83946419	11.86054902	11.9416938	12.0367534
FBgn0001253	7.008294473	7.101012601	7.301167097	7.029476377	7.730194856	7.802597506	6.881124172	6.778473377	7.095686752	6.916285826	6.944950116	6.935024061	7.223771068	6.795481521	7.193268975	7.078671734	7.024890272	6.789903608	7.010002404	6.93948578	7.649668918	7.153609006	7.311719457	7.029602518	7.055154826	7.235062945	9.554238233	8.952882836	8.638203986	8.596758077	6.923713552	7.082319761	7.554020818	7.517073059	7.592137963	7.737309769
FBgn0001254	5.967003882	5.887623254	6.019151267	5.931633403	5.861246658	6.006872976	5.680803605	5.680803605	5.93297489	5.951933159	5.873069854	5.956286235	5.983246934	5.680803605	5.680803605	5.869858136	5.879678438	5.90349089	5.942971453	5.680803605	5.891048562	5.875930105	5.916685103	5.923956527	5.680803605	5.680803605	5.680803605	5.680803605	5.959945724	6.032689583	5.960058614	5.864280006	5.957454997	5.869535141	5.680803605	5.680803605
FBgn0001255	7.008294473	6.963556203	6.778853131	6.899934065	6.79488133	6.693219485	7.010866493	6.881071949	6.91760456	6.789226037	6.8918797	6.82141437	6.974973218	6.795481521	7.104631924	6.899213484	6.945099478	6.748307416	7.147599158	7.080636093	6.983509801	7.013694872	6.85244408	6.908389064	7.070274467	6.891649342	7.103078134	6.842146776	6.977519494	6.884439138	7.042108094	7.142565719	6.747206931	6.948160852	6.817259091	6.885320307
FBgn0001256	5.967003882	6.225229487	6.405743351	6.076657095	6.681997178	6.755811467	6.255728791	6.396686629	5.93297489	5.872662	6.013328464	6.0179447	7.050018786	7.18768358	6.507955045	6.244775261	6.024722795	5.90349089	6.094479343	5.948379758	6.149280742	5.875930105	6.663567143	6.745198635	5.99158001	6.030240996	5.892125207	5.983260071	5.959945724	6.032689583	6.70562871	6.682785625	6.522806216	6.404662315	6.112260455	6.059328905
FBgn0001257	12.41448693	12.19094689	11.91202691	11.82908629	11.72217416	11.61548422	12.30844512	11.8620139	11.2194641	11.77305161	11.91375746	12.22025748	11.95285319	11.74378773	12.11131221	11.99885981	12.33571578	12.49364586	11.48491553	11.13328018	11.94923707	11.95122214	11.46084288	11.49829211	11.75869834	12.14638079	11.62383007	12.1633424	11.44403135	11.69518832	11.96171226	12.3428532	11.21704784	11.74111542	12.19773746	12.13307005
FBgn0001258	10.93405922	10.93340471	10.80608183	10.56332285	11.04639981	11.18580943	11.30299582	11.16982203	11.22894373	11.0027801	11.27411341	11.21217847	11.30973372	11.32395447	10.99358949	10.54811705	10.51061198	10.27108212	11.12433923	10.84257334	10.96200087	10.5760631	10.78356614	10.62350501	10.72492867	10.51836819	10.16458741	10.24256652	11.47805323	11.24874378	10.96949739	11.09067056	10.8712288	10.82680375	11.56671143	11.34928625
FBgn0001259	8.04309608	7.813869381	7.545068239	7.321801645	7.682951704	7.44577536	7.179700646	7.235181798	7.353051557	7.372976283	7.599575805	7.742317957	7.574472948	7.467531388	7.404046379	7.324416694	7.39198879	7.241601241	7.496643259	7.623498437	7.746545514	7.548578509	7.872186774	8.0416448	7.438352224	7.444428402	7.428044385	7.330165403	7.536894088	7.509407319	7.245754882	7.245194614	7.569617405	7.692044875	7.757487974	7.685297961
FBgn0001263	11.68331651	11.64724089	11.44290428	11.57526774	11.66690387	11.81380786	11.17142572	11.45582945	10.25816656	10.4131381	10.95588008	11.29371867	11.10996887	11.13703568	11.28176307	11.32843372	11.1016786	10.81939125	11.51621847	11.59617065	11.45318353	11.46030028	11.29234269	11.36078374	11.0097952	10.97481099	11.14298197	11.29368307	11.34543919	11.40435924	10.7470445	10.89797664	11.31140488	11.4460598	10.22244077	10.67531531
FBgn0001269	8.148247657	8.380937778	8.705709385	8.9858963	8.772357974	8.867686404	7.774692108	7.926342405	7.788588796	7.955731701	8.595638416	9.055172593	7.862346125	8.049650234	9.348746442	9.344038804	8.095896684	8.250710555	7.865067882	8.020654531	8.074854082	8.165038141	8.208116669	8.190963416	9.472931627	9.714899741	8.318666055	8.62853767	8.338548364	8.48371144	8.88565139	8.884294238	8.04359813	8.034693863	8.23212382	8.582743664
FBgn0001276	8.110457069	8.168704725	8.273821846	8.239319424	8.277315768	8.143431056	8.439813156	8.326802917	8.332067941	8.394226746	8.445838007	8.279912212	8.170167709	8.067150255	8.042985773	7.997129371	8.56141828	8.04479984	8.1740518	8.142792891	8.287442091	8.317220219	8.158843197	8.137855863	8.101286086	8.055769979	8.178770206	8.098140343	8.218985089	8.163036091	8.135525168	8.075737022	8.091128276	8.044714344	8.203267079	8.239589272
FBgn0001280	10.81412476	10.84333373	11.08819323	11.10989874	10.90776764	10.93405194	11.17371993	11.01880974	10.8913904	10.88980344	10.83849028	10.91819264	10.83928268	10.9175684	10.83998423	10.89371571	10.86676957	10.93858975	10.81494645	10.95108631	10.86986581	10.93746651	10.75514232	10.72170015	10.9236214	10.96246572	10.94325938	10.89278629	11.04540669	11.12404756	10.92079497	10.97567285	11.03379231	11.09045766	11.07179102	10.99385039
FBgn0001281	11.41016502	11.37337443	11.92470647	11.92045703	11.82705792	11.95439664	12.38268371	12.16480031	11.97544478	11.93046298	11.49731986	11.67031353	11.96311126	11.98234296	11.99399657	11.98133762	11.68363785	12.07009719	11.69431221	11.76048815	11.6884841	11.72994995	11.78748753	11.63777789	12.03455272	12.00738665	11.7099405	11.61482935	11.88210615	11.92386409	11.69343158	11.66900836	11.9977115	11.95814707	11.32551789	11.38422354
FBgn0001285	7.959962153	7.588021381	9.526908236	9.237093267	9.170208529	8.851136526	7.269912164	7.13803421	8.554824809	8.631860681	8.868527574	8.871720907	9.429058517	9.702641544	7.851217704	7.564182748	10.89443226	10.54656674	10.40416752	10.24393191	8.44851113	9.373845115	9.324991927	9.882690351	8.799489373	9.395052716	10.97127922	10.30335305	10.69483209	11.1398288	9.642331882	8.939659887	8.833910433	8.290443248	7.592137963	7.409258362
FBgn0001291	10.73825685	10.66229199	10.90543561	10.91795796	10.90414015	10.93405194	10.93694176	10.81350317	11.09279368	11.09919374	10.87752596	10.78866915	11.1239394	10.93298002	10.85272457	10.82867505	11.11253972	10.85419331	11.0272307	11.00304672	10.92114572	10.89463398	10.88987381	10.74031389	10.9236214	10.97481099	10.83239161	10.82055574	11.05000454	11.07768949	11.05962005	11.04031027	10.84992539	10.7559014	11.04361931	10.94873446
FBgn0001296	10.79037815	10.26614261	9.941490964	10.19307	10.12186792	10.24608618	10.68918162	10.59821303	10.19078698	10.25345761	10.51474341	10.04562869	10.19859602	10.01140716	10.81242225	10.99827302	10.47141488	10.60337951	10.29899639	10.2814037	10.35633152	10.33879665	10.2549252	10.16249778	9.932021383	10.09822785	10.03990268	9.948522498	10.02792514	9.985748076	9.995233601	9.764385002	9.854313535	9.968597273	10.44238716	10.45670307
FBgn0001297	13.01466709	13.06391507	12.92969172	12.99038118	13.29567892	13.4451574	12.1286258	12.33286783	12.68016017	12.76032101	12.78140424	13.01396061	12.80791987	12.74929364	12.93459328	12.96484524	12.7141754	12.83231959	12.99519887	13.0304006	13.30769217	13.24887384	12.63814793	12.72053817	12.89870219	12.95819227	12.73162468	12.90742704	12.9187429	12.98310872	12.65896715	12.80166984	12.66712039	12.8289111	12.62444525	12.75360922
FBgn0001301	10.7433841	10.66511237	11.55136981	11.10124282	10.83976729	10.98304907	11.14652956	10.69123271	10.10160295	10.18290999	11.0863942	10.97648355	11.22563587	10.57944717	10.81676373	10.80679953	11.19419846	11.25730706	10.83186478	10.83420057	11.2346384	11.02145021	11.41145439	10.55644831	11.17330767	11.00981377	10.96730959	10.95005439	10.62167626	10.80736135	10.98055939	11.03174308	10.59473617	10.61649236	10.82102211	10.77818994
FBgn0001308	11.90298703	11.90855392	11.69769138	11.80295722	11.98498515	11.92897792	11.60447367	11.78195402	11.91478933	12.01239366	12.02597616	11.9615327	11.89616238	11.88551602	11.75944761	11.6926816	12.3095919	11.73014423	11.80326016	11.73261967	11.95836735	11.90104518	11.512674	11.77701438	11.69772109	11.79335541	11.95963629	11.89070621	11.80922971	11.84265187	12.0437269	12.04734133	11.90535941	11.84511561	12.01483253	12.06613054
FBgn0001311	7.966075765	8.201123096	8.17524355	8.212307438	8.226441551	8.027510112	8.140639655	8.651902861	8.191572785	8.255858666	7.954235578	8.172867636	8.496542592	8.582110507	7.913763478	8.05800461	8.085182511	8.051734475	8.16966417	8.370195825	8.122469629	8.165038141	7.836139712	7.990817064	8.494002548	8.373081044	7.902946248	7.982142317	8.039352131	8.168341513	8.029111063	8.019253626	8.332835404	8.398465017	7.904000127	8.079184834
FBgn0001313	8.801137994	8.855966538	9.114216676	9.148274283	8.840564636	9.136543709	8.400295894	8.503234005	8.927346488	8.886211955	8.438099382	8.619344104	9.302146521	9.368912794	9.501798057	9.382915078	9.138600053	9.832290226	8.963027388	9.05795416	8.793479839	8.934023284	9.047582455	8.883855575	9.450816111	9.444168655	8.892511401	8.60313888	9.166922062	9.405904058	9.105622788	9.023497921	8.991383278	9.045448622	8.672948914	9.299143767
FBgn0001319	7.46621958	7.579468183	7.281674816	7.426416071	7.452471637	7.559521717	7.104158013	7.346055804	7.337571436	7.390338914	7.52438247	7.406238119	7.601865235	7.401088474	7.501580267	7.384774518	7.489661398	7.705818834	7.296427833	7.134349612	7.615662777	7.467685121	7.224957366	7.452953401	7.312133977	7.407293849	7.506542106	7.628746195	7.417895422	7.473728017	7.513006448	7.630427349	7.600237676	7.822440223	7.345950164	7.574408887
FBgn0001320	8.646917455	8.734345514	8.451930043	8.521496847	8.777723834	8.808889649	8.622070006	8.640102158	8.511151048	8.460418664	8.398741639	8.583888907	8.661601594	8.739940199	8.83418249	8.798079279	8.3615474	8.343035687	8.373373669	8.534001955	8.760732418	8.666232661	8.37083453	8.627024987	8.484208567	8.354986547	8.495957043	8.611656662	8.605915138	8.653741456	8.71167734	8.794204629	8.392329216	8.48423822	8.769168373	8.919709487
FBgn0001321	7.13532716	6.978140447	7.04167064	6.864772711	6.93079752	7.041578089	6.82409165	6.598942931	6.951335017	6.967905279	6.776224636	6.907824162	6.78720336	6.981965195	7.036610455	6.9747678	6.902740992	6.886509144	6.575808462	6.61193895	6.749624194	6.498305203	6.830833842	6.864523449	6.796841512	6.709734025	6.754867847	6.787249362	6.850971836	6.787434636	7.125821516	6.865132472	6.77954267	6.710378198	6.906226813	6.51785166
FBgn0001323	8.190181338	8.201123096	8.551674157	8.549227343	8.714741136	8.741538541	8.287555038	8.351350189	8.179519484	8.32888092	8.438099382	8.587475315	8.729560048	8.757596467	8.733579017	8.638677936	8.383319953	8.510937792	8.350470936	8.46563446	8.753350259	8.719470898	8.465685587	8.685418372	8.714644054	8.52606097	8.378702714	8.528552472	8.565406998	8.650014115	8.536073518	8.738380886	8.614679025	8.54438509	8.560644739	8.773247066
FBgn0001324	10.9577752	10.7935193	10.76825491	10.81021086	10.90414015	11.03224967	10.84921872	10.75096713	10.80336586	10.80142307	10.98476689	10.96501251	10.92578975	10.94062444	10.76108086	10.869413	11.13150898	10.86086381	11.09044405	11.14517147	10.90068744	10.90952378	11.03782154	10.88450006	11.03138105	11.02874374	10.94971213	10.87810635	10.89944316	10.89368191	10.99426851	11.03803066	10.83803551	10.82400567	10.87621049	11.00802735
FBgn0001325	6.879075453	6.933748848	6.93926787	6.852765796	6.883532358	6.908934242	6.369792746	6.642201148	6.685977724	6.861859568	6.760717488	7.061170248	6.990419339	7.063774206	6.782724399	6.788530758	6.746550079	6.974474208	7.127531897	7.352940285	6.937844823	6.975643786	6.894273591	6.745198635	7.055154826	6.7629753	6.845408507	6.877072091	6.865856629	6.837163317	6.632341059	6.566291848	6.870351633	6.710378198	6.939682812	6.986800546
FBgn0001330	8.270352715	8.394909618	8.386770202	8.366901542	8.535688662	8.388401641	8.313421615	8.147043493	8.250285268	8.303551129	8.857078755	8.252788745	8.415826926	8.408575333	8.364739364	8.251684958	9.53613489	8.326192393	8.464902876	8.284568856	8.462261289	8.295225727	8.22869833	8.338872382	8.24899939	8.23613791	8.398146003	8.420800758	8.21417041	8.05805363	8.248353131	8.057172788	8.310946829	8.440152057	8.220654514	8.367258581
FBgn0001332	10.4459742	10.536499	10.83250548	10.36815216	10.68768755	10.53370082	10.97822206	10.49446818	10.57477256	10.63814323	10.8592045	10.55202873	10.90974819	10.42115233	10.43137233	10.12928487	11.44374263	10.88817434	10.72071295	10.62844314	10.73213499	10.59110038	11.26519817	10.44432401	10.56441757	10.25550445	10.28825867	10.43080698	10.50014479	10.47636551	10.14062027	10.36471457	10.46539902	10.51080489	10.31186867	10.37405504
FBgn0001341	8.814352263	8.986238963	8.844458435	8.919561831	8.736970537	8.75942239	8.639047952	8.640102158	8.839942754	8.983677282	9.462748219	8.912073869	9.027358034	8.900924136	9.034264718	9.015159198	9.921511284	9.153415668	9.002183835	8.912978365	9.009759189	8.936823399	9.001448577	9.057758486	9.08267902	9.016447656	8.916020226	8.949549273	8.987936259	8.989769757	8.812368884	8.944587032	9.052361552	9.008625897	8.672948914	8.800683314
FBgn0001404	11.80959539	11.65671177	11.33091292	11.37359397	11.7960925	11.83578993	10.95038765	11.04693684	11.37398886	11.49639876	11.74297287	11.73884876	12.03838799	11.92456799	11.8862408	11.89038361	12.02491218	11.66088535	11.7667962	11.71145426	11.75651805	11.75331535	11.35502276	11.61511137	11.65398409	11.79540306	11.72787629	11.78780081	11.56090377	11.49966061	11.64820704	11.7709814	11.49337412	11.47487346	11.54845463	11.5777391
FBgn0001491	9.678435219	9.849213661	9.781368341	9.820411479	9.790270358	9.768805315	9.882074327	9.934737991	9.792486646	9.811009657	9.904529622	9.853659283	9.783589062	9.63050116	9.803390543	9.848461187	9.989773331	9.988697386	9.678775147	9.777004472	9.637823557	9.709424626	9.606447898	9.68367755	9.445854669	9.537603945	9.644836007	9.79848994	9.798357796	9.857701222	9.894808075	9.845048191	9.84689927	9.807590708	9.827485361	9.771208316
FBgn0001565	11.27926866	11.17275711	11.12468681	10.91272867	11.3675715	11.34515708	11.65254645	11.36645744	11.07713196	11.10098607	11.69055849	11.21616774	11.71572618	11.12433983	11.23453565	11.14606635	11.87507542	11.49262183	11.02429042	10.98551401	11.00939248	10.78278164	11.94365729	11.36957399	11.37571211	11.2079698	11.01115671	11.09747312	10.76524957	10.69430986	10.83120012	10.97149777	11.20031637	11.05689719	11.28932501	11.21125024
FBgn0001612	8.897346039	8.930521359	8.984405361	8.931223459	8.822524454	8.837194745	8.727325612	8.72068832	8.796703127	8.799502896	9.486922752	8.815038388	8.877560036	8.986981158	8.875187621	8.893299389	10.20955414	9.134522916	9.275719002	9.176173471	9.025100582	9.057409022	8.740320835	8.669733415	9.063300242	9.184719647	8.984284424	9.1102722	9.164483016	9.194112186	8.834140004	8.889418281	8.994089893	8.993624171	8.729876904	8.857731579
FBgn0001624	12.14319919	12.22699121	11.74294423	11.86019088	12.11821454	12.25786306	11.47328685	11.82232544	11.78138371	11.88854812	11.80867564	12.10208647	12.17844241	12.16855798	12.19034316	12.22174318	12.20158721	12.04146038	12.01793197	12.11671292	12.35419089	12.26015505	11.91877534	12.00280971	12.0378364	12.04366942	11.84408589	12.10561443	11.98409165	12.07817744	12.06433417	12.14929088	11.93250432	11.99373044	11.81922599	12.02491491
FBgn0001941	11.55076589	11.38538847	11.68821999	11.64627256	11.48873254	11.49785254	11.50232278	11.40069616	11.62542383	11.38363582	11.77036825	11.64813154	11.65525963	11.49147697	11.73993189	11.54883421	11.77169281	11.55972711	11.32306693	11.069337	11.63897415	11.40585508	11.57770811	11.53427121	11.6324227	11.43354567	11.35709857	11.35979561	11.46631037	11.35733338	11.37040796	11.34646354	11.49052998	11.3418871	11.63226764	11.33546753
FBgn0001942	15.50745467	15.33322065	15.5162297	15.27602965	15.55949849	15.42464877	15.41554841	15.31234057	15.21733921	15.15138542	15.66609038	15.38921342	15.45653475	15.21742486	15.39055109	15.20559369	15.52617185	15.2853757	15.29859878	15.11580095	15.50751611	15.28292728	15.46181373	15.33273441	15.22490852	15.21249549	15.29208859	15.24401458	15.39026383	15.27682339	15.24966435	15.25652052	15.28842366	15.16831022	15.71213017	15.53854071
FBgn0001961	11.63542859	11.536686	11.73656583	11.70288404	11.6380897	11.58201732	11.68265376	11.6593435	11.62614133	11.58057502	11.64482765	11.61744022	11.48913571	11.40020548	11.71457868	11.67059308	11.61162868	11.36375368	11.87516562	11.73224442	11.76559272	11.62479821	11.66335941	11.53994546	11.70960987	11.66484965	11.61371129	11.54332432	11.81464177	11.75018251	11.75308427	11.75268496	11.72395172	11.62541824	11.95645347	11.73736328
FBgn0001965	10.64635498	10.60175089	10.45588084	10.58175258	10.64339566	10.67523096	10.4449693	10.54727514	10.63879636	10.59298291	10.67968454	10.68140502	10.62118444	10.61620399	10.40507163	10.49436435	10.91063201	10.55951723	10.66891987	10.56490375	10.82973841	10.81853657	10.5320316	10.61545986	10.6213948	10.61993173	10.60288059	10.62854564	10.7115182	10.62120792	10.67650008	10.71953618	10.58942512	10.601861	10.60875065	10.71755416
FBgn0001967	5.680803605	5.680803605	5.680803605	5.680803605	5.935822837	5.680803605	5.873572518	5.680803605	5.680803605	5.680803605	5.680803605	5.680803605	5.894858764	5.680803605	5.976748568	5.869858136	5.680803605	5.680803605	5.680803605	5.680803605	5.680803605	5.680803605	5.680803605	5.680803605	5.680803605	5.680803605	5.680803605	5.680803605	5.680803605	5.680803605	5.680803605	5.680803605	5.680803605	5.680803605	5.680803605	5.680803605
FBgn0001970	5.967003882	5.97304139	6.019151267	6.035086577	5.861246658	5.947226417	6.223241328	6.04148864	6.036976596	5.951933159	6.368026787	6.377429372	6.050882685	6.137774745	6.098605661	6.058107089	6.335292352	6.343682465	6.051058337	6.102977381	5.977872949	5.95654463	6.088460019	6.221975414	6.0610601	6.083973004	5.680803605	5.894868079	5.878340585	6.032689583	5.878420597	6.197339668	6.158526817	5.869535141	6.1627427	5.899762469
FBgn0001974	9.030369441	9.045675809	9.014002759	9.047118346	8.988702523	9.165717008	9.098394965	8.966385926	8.872134223	8.897379961	9.395551236	9.170998952	9.008279107	8.96292394	8.918302949	8.876957042	9.759793879	9.273326903	9.275719002	9.19165738	8.969074711	9.015702243	9.135572966	9.085424107	9.123778935	9.125575624	9.252365766	9.205329037	9.071157603	9.189028257	8.870695605	9.016503455	9.230163565	9.136934746	8.626534586	8.700129295
FBgn0001977	10.329135	10.35853694	10.35942996	10.34675104	10.35874134	10.3410096	10.36483274	10.31724579	10.19563681	10.2042176	10.28046138	10.26977149	10.09024239	10.14862607	10.49238196	10.53443642	10.48328652	10.05179375	10.46011321	10.40253079	10.24507698	10.29081853	10.13814447	10.19708183	10.41441403	10.38315047	10.32225705	10.27592108	10.48371982	10.47532853	10.83805945	10.65552383	10.32221003	10.20448731	10.47559364	10.28499646
FBgn0001978	11.46909228	11.39050685	11.34198656	11.25558958	11.13209777	11.14053763	11.1038552	11.11773674	11.41608848	11.51084874	11.63864667	11.30713845	11.55464575	11.55856465	11.69726859	11.72349969	11.83553276	11.25369222	11.39765493	11.35425135	11.71683282	11.64568925	11.34819138	11.31186993	11.45339852	11.45287664	11.59068102	11.56558163	11.45496633	11.42113515	11.63383319	11.57389662	11.56451726	11.57931367	11.37972398	11.43694143
FBgn0001981	7.858085586	7.936490266	8.340114454	8.220080041	8.15270179	8.232962856	8.145479972	8.053418469	8.395531994	8.312046545	8.228959266	8.32828244	8.021853418	7.867438873	8.458621981	8.42879757	8.153347805	8.291871664	9.87746002	9.947489109	7.762002693	7.895754327	9.516840054	9.332653677	8.350132793	8.327389758	8.261221375	8.361056671	8.576572098	8.516960555	8.135525168	8.296375755	7.7498447	7.857406501	8.203267079	8.11792752
FBgn0001983	6.316657767	6.038416321	5.957273629	6.148602394	6.083243517	6.057050818	5.953217983	5.889406195	5.93297489	5.872662	6.109463681	6.22929698	5.983246934	6.035360565	5.680803605	6.102343789	5.879678438	5.90349089	5.680803605	5.948379758	6.044318486	6.018260453	6.014020949	5.923956527	6.0610601	5.680803605	5.979391523	5.894868079	6.330956012	6.177227331	5.878420597	5.940104156	5.957454997	5.680803605	6.288744122	5.990162451
FBgn0001986	9.786986129	9.932880808	10.0106848	9.960191521	9.966787725	9.992117302	9.887689096	9.841239166	9.701153877	9.922234758	9.997844481	9.751824614	9.79653758	9.706244837	9.92445552	9.994479611	10.39909637	10.01289895	10.00847794	9.974456595	10.31112026	10.30377002	10.21704289	10.07319088	10.2297745	10.27091514	10.10359748	10.1847275	9.981828507	10.09926445	10.04094503	10.08743555	10.23414396	10.34493794	9.672099473	9.85500802
FBgn0001987	10.81493666	10.49904463	10.14101677	10.14822949	10.60888748	10.75362537	10.25523466	10.34257403	10.01642002	9.892117304	10.50842367	10.52837154	10.68311251	10.52757723	10.3992899	10.24097614	10.83239371	10.50334964	10.4851526	10.2690213	10.82366518	10.68395415	10.34776915	10.46238293	10.23551539	10.30355679	10.5602752	10.58026547	10.44331779	10.40735711	10.74866346	10.63529917	10.32434403	10.2563117	10.61301939	10.44815908
FBgn0001989	11.70536476	11.77622533	11.65181996	11.69782841	11.81133574	11.80922987	11.83714299	12.10165795	11.6556069	11.68301604	11.60268834	11.68477714	11.48001934	11.53755524	11.68022451	11.6350126	11.13464639	11.12189142	11.81521277	11.96721624	11.65810569	11.65412998	11.65292713	11.81670134	11.53584901	11.61887455	11.58240302	11.56396464	11.44003434	11.48686646	11.60777186	11.6430033	11.63403375	11.74148596	11.98017196	11.92038005
FBgn0001990	8.712072912	8.752378394	8.591807575	8.585361078	8.714741136	8.59626255	8.533930318	8.445379432	8.597167993	8.65187897	9.202136958	8.903523523	8.47328779	8.525263615	8.755752204	8.914798568	9.192982906	8.815915238	8.945549174	8.863920647	8.723426691	8.738924595	8.822536735	8.804949261	8.706289139	8.734881665	8.712091551	8.856429722	8.827021167	8.791867341	8.663718408	8.746897382	8.869799864	8.814286026	8.909192945	8.961874651
FBgn0001991	11.98205377	12.00290396	11.66489571	11.81514747	11.31665008	11.40052922	11.35950622	11.61900221	11.49166065	11.58271391	11.26397461	11.69624447	12.00183787	11.88155202	11.74403849	11.77562333	11.83283188	12.08847164	11.94862473	12.11585025	12.15900952	12.16592078	11.76657902	11.84619525	11.83901305	11.8393342	11.99436495	12.11410932	12.09594319	12.10018217	11.99651027	12.08397332	11.80935137	11.89958762	11.49918474	11.78800003
FBgn0001992	7.249211695	7.384605162	7.210735155	7.718174804	7.36231267	7.218817854	7.513013306	7.61945773	7.608584339	7.694109966	7.476970326	7.593118576	7.363496304	7.299267408	7.319884556	7.333230207	7.791442239	8.023777497	7.157498044	7.484075371	7.498289417	7.675074744	7.872186774	7.892255874	7.210978906	7.489303041	7.477694091	7.374488728	7.918741216	7.886554802	7.857940769	7.855721032	7.211656991	7.321873296	7.610595218	7.787297802
FBgn0001994	11.00050374	10.93651967	11.25259764	11.08583966	11.07625216	11.05385345	10.46291743	10.44076646	10.65577431	10.7088315	11.14863124	10.88992359	11.4828744	11.12299689	10.99435613	10.98073523	11.40737398	11.09062012	10.9709237	10.79949749	11.18408166	11.03055866	11.22432753	10.86879802	11.58213518	11.53213608	10.73487146	10.97785682	10.69147154	10.76218031	10.70680062	10.8834463	10.80023413	10.709652	10.57084914	10.82511349
FBgn0001995	9.775323238	9.90924275	9.592232141	9.702462402	9.564513542	9.521543626	9.588053265	9.709978631	9.709331161	9.745102733	10.02089028	9.865348998	9.43143747	9.503615497	9.51688109	9.640160543	9.877137084	9.273326903	9.51853875	9.488445549	9.713201694	9.573082573	9.452870885	9.675939801	9.384931326	9.291432896	9.432264117	9.588934385	9.727751024	9.731090216	9.626517667	9.67007264	9.543338556	9.519119638	9.894023594	9.544275366
FBgn0002021	9.942513756	9.849213661	10.06526555	10.00135717	9.917157898	9.99336254	9.903017331	9.989269094	10.28662347	10.31040233	10.05725867	9.999989665	10.11700224	10.13534583	9.792824746	9.92792015	10.20238557	10.08966276	10.22913095	10.3496251	10.13994879	10.19557819	10.14868458	10.19708183	9.877932463	9.901904136	10.25864918	10.33660704	9.972151444	10.04852186	10.05149241	10.08522565	9.970738043	9.991262382	10.1984761	10.0836706
FBgn0002022	11.35822189	11.37107465	11.18684687	11.22310756	11.36976425	11.19393918	11.13539043	11.16036773	11.35246886	11.34735815	11.31913341	11.45092976	11.28508094	11.43849014	11.34802607	11.32694767	11.44475393	11.40148343	11.51663686	11.42794133	11.2631175	11.29578403	11.08698722	11.25348732	11.0436889	11.11852566	11.50513396	11.50226173	11.31138231	11.27577528	11.46842128	11.3455423	11.29410905	11.25629658	11.34616485	11.36037662
FBgn0002023	8.900442474	8.879077519	9.315142293	9.206825387	9.160031086	9.143329428	9.046306056	9.164753672	9.494160565	9.492621765	8.768106604	9.018757972	9.061681753	8.978007629	9.166329218	9.304071961	8.900416014	9.178221117	8.930393676	9.093759208	8.927183774	8.96452326	8.997535303	8.847273651	9.425834589	9.370950821	9.055451116	9.040039334	9.050145102	9.047206308	9.26674602	9.187998528	9.093283508	9.136934746	8.880849435	9.090823664
FBgn0002031	11.88029688	11.94379233	12.0068336	12.04590784	11.78332037	11.77026245	12.17200225	12.19817094	12.23000652	12.23430461	12.2749914	12.07002236	11.59900432	11.7693276	11.99858684	11.99075097	11.92628758	11.63444788	11.94334437	12.01210802	12.09673936	12.12096336	11.80532929	11.87734061	12.05819177	11.95559274	12.01949028	11.97301346	12.00554515	11.98809247	12.03612963	12.09771327	12.10448045	12.09172501	12.18382862	12.09374932
FBgn0002036	12.0648759	12.08586163	12.03406901	12.10463787	12.0421835	12.14334778	12.41551377	12.36201685	12.03338149	12.06014413	11.74565926	11.89058207	11.96106548	11.98640888	12.02207324	12.11560678	11.86830862	12.02501924	12.01200994	12.21746204	12.21274335	12.23730779	12.20284739	12.17903078	12.10120282	12.21682129	12.23974724	12.15692195	12.06416555	12.08668057	12.04800337	12.05468618	12.23536813	12.26176609	12.22132339	12.18167935
FBgn0002044	11.16168884	11.15080168	11.07750432	11.07443845	11.1485402	11.08973635	10.8391336	10.9396884	10.90091287	10.94007378	11.20215597	11.09636388	11.28114956	11.18479997	11.26153	11.18487013	11.72209548	11.02850618	11.26398041	11.18411509	11.36576399	11.28603945	11.1424506	11.13942737	11.101346	11.15343981	11.16740596	11.10193839	11.13777547	11.16703687	11.27594192	11.27858165	11.15791656	11.13853287	10.98721223	11.16883127
FBgn0002069	9.352093083	8.995315287	9.29125143	9.297557542	9.447582599	9.385492109	9.276676641	9.223415427	9.703884831	9.388318864	9.803241824	9.427941962	9.360783943	9.147484781	9.426182056	9.332166058	9.834444581	9.261780764	9.595342278	9.413264088	9.476212643	9.302170879	9.204946571	9.093230361	9.433375074	9.368739399	9.225852231	9.089263084	9.408401799	9.24642342	9.293770054	9.236852195	9.524840844	9.199159111	9.527581311	9.36057263
FBgn0002121	11.85408964	11.7072624	11.56538439	11.49787193	11.5907548	11.58572869	11.20433953	11.2923515	11.59312832	11.55029254	11.95413432	11.6611473	12.22964278	11.78554071	11.84732499	11.64180095	12.31872024	11.86700595	11.36410209	11.15360557	11.71026779	11.52616195	11.5770591	11.49829211	11.38605768	11.26051175	11.31274619	11.45476924	11.44003434	11.43612161	11.44715377	11.49467779	11.45498304	11.26147448	12.20975463	12.18094379
FBgn0002174	11.81690458	11.8412099	12.03048893	12.01535008	11.82482236	11.95567183	12.32168993	12.24522688	12.08020719	12.09292317	11.83414087	11.91005718	11.97654115	12.0524217	12.04666163	12.13243069	12.23440771	12.02629062	12.00397642	12.12759558	12.123101	12.14271787	12.18847457	12.1528906	13.12240538	13.1347996	12.04757164	11.86379952	12.98057094	13.03446495	11.98797477	12.01873807	12.16547785	12.18484583	12.20517164	12.1579533
FBgn0002183	10.49950305	10.49376468	10.87815531	10.7766977	10.74221909	10.62718204	10.2638854	10.24103722	10.85449728	10.86821149	11.35376124	10.52009107	10.63973696	10.52044977	10.75113379	10.85573221	11.75914768	10.79670814	10.85190791	10.71308758	10.98783231	10.84975372	10.84419151	10.68245202	10.8665602	10.77169219	10.70466118	10.82866275	10.74756093	10.84876906	10.88518139	10.89420022	10.70606311	10.69517622	10.89735729	10.89947809
FBgn0002283	9.818172277	10.000054	9.839243297	9.799101905	9.779722933	9.825880562	9.907169486	9.801714619	9.783481938	9.861353858	10.05105361	9.879828399	9.761115691	9.826968367	9.796355341	9.867718083	10.18309271	9.804810154	9.849756769	9.98080342	9.733763837	9.940155337	9.985761507	9.869194646	9.82553995	9.961625122	9.845565858	9.809482337	9.836977865	9.860886635	9.735352975	9.693513095	9.8334562	9.893030178	9.938999572	9.97729015
FBgn0002284	12.39562914	12.38631234	12.19652263	12.32631832	12.08817485	12.04524197	12.51472901	12.62531414	12.27438479	12.38356327	12.23185233	12.22450595	12.04998347	12.17213203	12.03851199	12.09742294	12.28637406	11.96219347	12.15885987	12.13357464	12.06254285	12.04598303	11.89865988	12.06757885	12.19168842	12.23050579	12.24368898	12.23620924	12.27485848	12.25817827	12.21030952	12.25851987	12.26479016	12.24670671	12.13090701	11.96934059
FBgn0002306	10.55985943	10.59486421	10.06398983	10.32939785	10.38154798	10.51130469	10.15879482	10.38498235	10.2793335	10.3927791	10.12261868	10.29264834	10.19998694	10.24573468	10.57981599	10.67432259	9.530404657	9.676347505	9.66823028	9.650392391	10.37426307	10.35754851	10.05839267	10.29945871	9.892556767	10.1048608	10.19209618	10.18893694	10.40893117	10.54518303	10.3202667	10.35741289	10.12326184	10.20233182	10.25697264	10.48680974
FBgn0002354	8.960985295	8.832469803	8.943019569	8.867072981	8.920212129	8.900213985	9.287376969	9.172897084	8.980479379	9.027464979	9.199883247	9.044863652	8.866984528	8.692964746	8.802624758	8.890588792	8.667433704	8.682692345	8.990063566	8.978402019	9.009759189	8.925589451	8.90020958	9.025464333	8.857100962	8.812366534	9.046368969	8.922593522	8.893606749	8.980949485	8.935345955	8.81323013	9.113309745	9.067091083	9.046142447	9.074933479
FBgn0002413	11.31814133	11.28635012	11.22209652	11.3179976	11.30798552	11.28351535	11.06173793	11.09381175	11.22563295	11.26663077	11.56624458	11.32887999	11.4581341	11.36769513	11.39927454	11.33436264	12.15508796	11.35972408	11.30573915	11.25793846	11.45655	11.3796243	11.18992666	11.2867762	11.29976908	11.39678865	11.15210212	11.29563325	11.22515992	11.32836347	11.18384787	11.22548647	11.27990176	11.22483237	11.12877066	11.21341074
FBgn0002431	12.75077148	12.68359543	12.64560237	12.67186181	12.68053521	12.77718947	12.28317889	12.31685465	12.70464782	12.79448759	12.73349761	12.67837176	12.90070124	12.81643628	12.88215611	12.9451304	13.01590797	12.79476953	12.82984383	12.71855167	13.03838552	12.9717733	12.67681806	12.71553392	12.88646107	12.88220983	12.71870321	12.74832493	12.77605732	12.83332402	12.91125752	12.89432138	12.70072312	12.61710819	12.68999748	12.8847345
FBgn0002440	5.967003882	5.680803605	6.071197616	5.858278603	5.861246658	5.947226417	6.110577824	5.889406195	6.241851726	6.108559644	6.013328464	5.875746976	6.202759242	5.970540083	5.890251412	5.947976482	5.680803605	6.065749368	6.001672566	5.870143906	6.044318486	6.018260453	6.014020949	6.165403828	6.119466329	6.173789554	6.102323822	6.10776555	5.878340585	5.680803605	5.878420597	5.998167968	5.876575302	5.94752067	5.986455918	5.899762469
FBgn0002441	10.48426531	10.55080535	10.58053804	10.5499058	10.66356733	10.66668407	10.4582159	10.53268344	10.53096261	10.65125647	10.75633282	10.76161786	10.91144521	11.07171154	10.82109216	10.83077451	11.18272579	10.4063115	10.6636366	10.66037601	10.83492373	10.86656643	10.61411131	10.55223952	10.68461371	10.68857847	10.75251347	10.76531049	10.65138611	10.65456383	10.68159466	10.76918557	10.59119765	10.6156834	10.57960074	10.65425249
FBgn0002466+FBgn0266678	8.594051999	8.719750265	8.751362412	8.874346717	8.594914701	8.579520557	8.51191838	8.690533821	8.692164959	8.716608384	9.259513348	8.670892224	8.5508125	8.545834042	8.944194878	9.042223849	10.67918406	8.948483877	9.075097142	8.9316047	8.804228112	8.899981134	8.795662746	8.892854519	9.181784125	9.151593739	8.851275026	8.877661086	9.004430246	9.158136504	8.977786466	9.093820005	9.113309745	9.095442776	9.039760931	9.152661324
FBgn0002521	10.82947326	11.02842834	10.83100855	10.79765582	10.76239805	10.87458712	10.74581305	10.83234215	10.88300628	10.91583696	10.93786301	10.95344941	10.99143981	10.92375285	11.23842307	11.14100063	11.25254288	11.36308286	10.86182585	10.84187747	10.72097404	10.71899841	10.72027625	10.74154629	10.7818918	10.77252454	10.91055489	10.89106698	10.92541655	10.91676957	10.80265237	10.77193243	10.79024108	10.7433672	10.7187942	10.62206899
FBgn0002522	7.322675406	7.570856013	7.606669812	7.529270681	7.62131874	7.522762092	8.188280571	7.9657575	7.716164075	7.772575435	7.744226325	7.905883086	7.458420175	7.341054043	7.617809951	7.668580786	7.373346759	7.562975887	7.662219333	7.671188854	7.658029395	7.730494785	7.339259481	7.529434197	7.591699362	7.489303041	7.534728968	7.654995858	8.155021083	8.245529248	7.631188144	7.765615388	7.472943935	7.658941253	7.35727453	7.23060367
FBgn0002524	10.81249957	10.55992777	10.9125296	10.5758807	10.65207529	10.55911675	10.53968942	10.36511193	10.626648	10.49272102	10.7767526	10.45786647	10.7903147	10.30740526	10.55090988	10.2388675	11.06003937	10.45879442	10.30676907	10.21517282	11.17047716	10.71577422	10.64914098	10.53812067	10.595978	10.39293239	10.64922719	10.49450586	10.62344097	10.61463133	10.61302753	10.60557487	10.22274648	10.21414722	10.57413723	10.44815908
FBgn0002525	10.90766489	11.04222874	11.10686475	11.1129414	11.16681644	11.22706395	10.78462085	10.83489212	10.81222511	10.91515786	11.24673586	10.94523099	11.02003379	10.98934838	11.22998702	11.34272042	11.54670655	11.13295353	10.93254313	11.11727095	11.01777506	10.94986607	10.92090844	10.9520513	11.17629158	11.19809488	11.0249717	11.0489623	11.2652491	11.45200752	11.12712157	11.08073832	11.07362294	11.12495996	10.89735729	11.0737245
FBgn0002526	10.85100674	10.84001038	10.15545973	10.16398539	10.78821498	10.78123737	9.724656112	10.24103722	10.55076662	10.87031524	11.35978662	11.02212699	11.39101967	11.58757017	10.75747168	10.7428274	10.25645219	10.41928985	11.79224469	11.6736504	10.84266688	10.59549338	9.790760756	10.24483871	10.14384688	10.22782802	10.47220501	10.3728129	10.14325039	10.26455419	10.5241099	10.68278561	10.99349934	11.1904958	10.934486	10.94959891
FBgn0002531	6.89427948	6.634258044	6.264199839	6.315960338	6.395709359	6.354868809	6.315490855	6.396686629	7.337571436	6.506399844	7.078187761	6.726334548	6.202759242	6.180976955	6.338019944	6.178875634	6.024722795	5.90349089	6.415385951	6.629747277	6.044318486	6.22980688	6.830833842	7.529434197	6.119466329	6.212863406	6.046173453	6.24409975	7.00362157	6.319618729	6.162995391	6.257549778	6.564739519	6.572320949	6.359272441	6.059328905
FBgn0002533	6.174911796	6.297097276	6.116947547	6.148602394	5.992934772	5.86932663	5.873572518	6.04148864	6.151088704	6.186199126	6.013328464	6.069807535	6.202759242	6.220607964	6.042945002	6.058107089	6.024722795	5.90349089	6.203005653	6.213688811	6.100187504	6.070171315	6.014020949	6.221975414	5.900767718	5.966349667	5.979391523	6.050898732	5.959945724	6.032689583	5.878420597	6.128728825	5.957454997	5.869535141	6.054802087	5.899762469
FBgn0002534	5.967003882	5.97304139	6.158215508	5.987813562	5.935822837	5.947226417	5.873572518	5.889406195	5.93297489	5.872662	6.013328464	5.680803605	5.894858764	5.970540083	5.976748568	5.947976482	5.879678438	5.680803605	6.234310123	6.102977381	6.044318486	5.95654463	5.680803605	6.221975414	6.0610601	6.212863406	5.892125207	5.894868079	6.121143606	5.968353822	5.960058614	5.998167968	6.117232371	6.007232598	6.112260455	5.990162451
FBgn0002535	5.883343399	5.680803605	5.957273629	5.931633403	5.680803605	5.680803605	5.873572518	5.680803605	5.680803605	5.951933159	5.873069854	5.680803605	5.680803605	5.885850079	5.680803605	6.007789667	6.024722795	5.90349089	5.942971453	5.870143906	5.680803605	5.875930105	5.680803605	5.680803605	5.680803605	5.680803605	5.680803605	5.894868079	6.022416389	5.968353822	5.878420597	5.998167968	5.680803605	5.680803605	5.680803605	5.680803605
FBgn0002542	9.862928459	10.05850726	10.23806554	10.17763149	9.913546343	9.999572576	9.89048826	9.953668722	9.965049512	9.968882841	10.53442667	9.852191345	9.908094113	9.85481374	10.19281232	10.33970156	11.45181324	10.31897185	9.990477662	10.12068378	9.707542214	9.820428952	9.985761507	9.851000501	10.08939324	10.08218266	9.75427002	9.768757866	10.24885892	10.25853624	9.948018457	9.851569634	10.01637177	10.1133484	9.714547736	9.739478382
FBgn0002552	9.601207524	9.590224645	9.506337593	9.507358856	9.59645214	9.605540027	9.396116588	9.425218768	9.351403196	9.48160667	9.822330633	9.561745102	9.395329789	9.350567125	9.544476859	9.662408079	10.53267614	9.508644163	9.576121703	9.463216544	9.770409674	9.488366156	9.797483111	9.665557303	9.691801974	9.597292211	9.946021817	9.908207152	9.790507319	9.663324938	9.736989564	9.802593409	9.674932035	9.550049421	9.672099473	9.819421121
FBgn0002561	5.680803605	5.680803605	5.680803605	5.680803605	5.680803605	5.680803605	5.680803605	5.680803605	5.680803605	5.680803605	5.680803605	5.680803605	5.680803605	5.680803605	5.680803605	5.680803605	5.680803605	5.680803605	5.680803605	5.680803605	5.680803605	5.680803605	5.680803605	5.680803605	5.680803605	5.680803605	5.680803605	5.680803605	5.680803605	5.680803605	5.680803605	5.680803605	5.680803605	5.680803605	5.680803605	5.680803605
FBgn0002562	8.960985295	7.508838886	7.281674816	7.32958795	9.509643566	8.138795237	6.82409165	7.269570258	9.333836398	7.424326857	6.643914562	6.451957198	7.44823456	8.795675453	9.464490661	9.203307873	6.273719079	5.680803605	9.677273485	7.697656974	7.886444195	6.975643786	6.551117815	7.466036858	6.217033454	6.283143086	9.324078314	7.689170755	7.869736821	7.446267598	6.270014641	6.40749715	7.222069798	6.741692098	9.72447165	8.484069214
FBgn0002563	7.57823461	7.354018821	8.948608246	10.89456998	11.18784987	6.211411036	9.411832675	10.61116683	10.63094737	10.9056167	7.592257224	7.794871849	8.537442647	11.1744657	8.563465281	9.430065629	6.363873713	6.065749368	11.11331366	9.953956055	8.715844875	10.14967407	8.180180099	11.95689584	7.427412409	9.499749176	8.665104228	9.185690403	9.221894402	10.13387847	6.462299816	6.601291063	11.62022253	11.25992306	13.9208649	13.28352524
FBgn0002564	6.89427948	7.62993353	7.231455975	7.117119872	7.060749864	6.882839554	5.873572518	7.4278074	6.671210171	6.774002896	6.678909263	6.961511476	6.157710282	6.220607964	6.304823134	6.429145104	6.305311782	6.065749368	6.677625685	6.819059904	6.583265311	6.541289556	7.010213546	6.929616451	6.403469818	6.592351058	7.033687943	7.438031084	6.301167925	6.619436454	7.029597867	7.112857361	6.91275059	6.89724428	7.033951903	7.150594106
FBgn0002565	11.38579351	11.47752382	8.906143521	10.75737655	9.99667242	9.509380071	11.62431485	12.96766477	12.11818481	11.26609843	10.86062214	10.98318881	9.554348131	11.04146322	11.20039806	11.05922099	10.1248742	9.904328315	9.598520739	8.717923214	10.160772	10.72782789	7.11457497	10.31941787	10.21386779	11.3191993	10.87200333	9.951831531	13.10534417	12.90603397	10.7703431	10.22825303	9.69821	8.654198455	10.42670544	10.17976423
FBgn0002566	11.37592837	11.38652746	11.19907955	11.19179631	11.34278219	11.32605239	11.22550326	11.30159543	11.35029908	11.47075749	11.23367014	11.30874046	11.55464575	11.54007247	11.41824676	11.2480063	11.35238858	11.49752003	11.2408667	11.20482338	11.37290846	11.36272683	11.01115378	11.1561528	11.07760191	11.16679234	11.26827668	11.29433342	11.17312669	11.22736312	11.28377589	11.25326131	11.42699198	11.37187965	11.22179567	11.25735085
FBgn0002567	11.15208592	11.20152026	11.27202764	11.44975942	11.50198711	11.66036633	11.26207765	11.40126953	11.08393961	11.20686128	11.45713874	11.38614689	11.01451811	11.08763396	11.50685135	11.55646235	11.63219188	11.44270221	11.29699653	11.30866229	11.41447045	11.47132907	11.11945109	11.38147496	11.40080057	11.52820102	11.44248022	11.54660303	11.22632094	11.34320518	11.19041213	11.34000243	11.46225967	11.5346826	11.3176984	11.3848626
FBgn0002569	12.47374055	12.0632528	12.47244721	12.06984412	12.27216474	11.86220968	11.81967443	11.82189729	11.66086835	11.15374492	12.56428626	12.08006057	12.95351099	12.44723932	12.10600443	11.60222177	12.57127943	12.15700863	11.8404967	11.16087542	12.65374146	12.23927236	12.3597266	12.42457459	12.8458274	12.57746865	12.49254104	11.95132768	12.37949936	12.14776744	12.60819182	12.27554387	11.67636043	11.21205182	10.03133327	9.729416889
FBgn0002570	16.12288081	15.8960177	16.1719322	15.76606908	16.20609994	15.84381042	15.59010915	15.4578098	15.35646079	14.45073663	16.41128207	16.06371047	16.59184667	16.155901	16.05516083	15.7341986	16.2451043	15.91195635	15.65167478	14.94327507	16.77157108	16.35143407	16.55770208	16.43670757	16.50342731	16.22728751	16.26646967	15.87925892	16.50136393	16.3788557	16.00675355	15.87625872	15.60495098	15.04196978	16.36778838	16.22032748
FBgn0002571	11.90565555	11.89301242	12.12812681	11.93198423	12.29518374	11.62553493	11.4143698	11.50413582	11.20031573	10.71976417	12.38121733	12.14724433	11.98542543	12.02537241	11.9878534	11.34370051	12.00174012	11.67013358	12.33876922	11.58582283	11.39938925	11.43456025	11.49697629	11.95158465	11.88987137	11.75893266	12.44568805	11.86248476	12.17591105	11.84786384	11.74256789	11.30204092	12.17731483	11.7202115	11.9698171	11.52595837
FBgn0002573	7.352799492	7.490532029	7.429271092	7.55530467	7.576309515	7.566744811	7.190085726	6.973949475	7.28172542	7.214012515	7.322465194	7.173991758	7.186018719	7.175898715	7.59193333	7.585768328	7.190712537	7.401559087	7.55431317	7.544698265	7.409929574	7.267975617	7.573509435	7.517013589	7.803729886	7.557855217	7.322132128	7.374488728	7.584572435	7.535503549	7.445029373	7.478969787	7.252749706	7.171085314	7.464983052	7.441973538
FBgn0002576	7.20502765	7.13903965	7.310792337	7.257567535	7.741738353	7.537597075	7.070118089	7.313886733	7.066364891	7.108992	7.019711666	7.184665583	7.619799847	7.244832909	7.341492124	7.251405148	7.134327812	7.330427964	7.636097817	7.452601882	7.632780387	7.556383833	7.606733649	7.371329743	7.371169063	7.309070869	7.322132128	7.574545391	7.31539199	7.50058431	7.137272249	7.218116253	7.522227092	7.423420908	7.464983052	7.702871296
FBgn0002577	6.635436626	6.714059026	6.713023505	6.588525439	6.953621851	6.995287767	6.443538868	6.504699459	6.72884109	6.902957217	6.695887004	6.692287728	7.106461971	7.089703774	6.963921206	6.925031173	6.972386231	7.055512246	6.890349386	6.887774056	7.122802507	7.074209417	6.873582198	6.607625595	5.99158001	6.34566304	6.92815607	6.910796422	7.265675998	7.092462491	6.669767056	6.529666365	6.431121176	6.472137252	7.048869963	6.902960479
FBgn0002579	14.05626958	13.74551794	14.06412018	14.02163966	13.98784072	13.83961064	14.24242736	14.05648809	14.04027492	14.00546556	14.1764045	13.90253162	13.94191646	13.94502352	13.80026774	13.65158507	14.05784092	13.85558851	14.12772138	13.90649165	13.81456121	13.77451909	14.29978141	14.239951	13.93652531	13.78785791	13.9286642	13.82690443	13.95821894	13.84601707	13.88171908	13.83216475	13.99020045	13.78590985	14.50498377	14.21913116
FBgn0002590	14.5916763	14.25488449	14.53499501	14.30539622	14.50279186	14.35348587	14.64394194	14.48386161	14.33759793	14.26827946	14.61434466	14.39532362	14.23648829	14.11989276	14.14765688	14.01177112	14.21015136	14.08018406	14.35358616	14.11193809	14.50168579	14.29238322	14.64645814	14.51037084	14.26567775	14.0777956	14.29275732	14.26582666	14.22482565	14.14882811	14.22031758	14.20551303	14.28447021	14.21559192	14.7877725	14.60493783
FBgn0002592	6.481319175	6.361016285	6.641898193	6.651170604	6.79488133	6.770803906	6.664064442	6.66301835	6.559838425	6.676869333	6.368026787	6.619887107	6.444355722	6.412852826	6.602547991	6.451650995	6.39122535	6.444048961	6.754115799	6.647182467	6.890022345	6.743838334	6.894273591	6.77031425	6.493830033	6.454766214	6.654301647	6.525720472	6.612616538	6.679094823	6.331215389	6.384875787	6.713675137	6.771956778	6.559928207	6.544522938
FBgn0002593	14.44460297	14.26606287	14.58460233	14.48282976	14.54912692	14.39976996	14.74782427	14.59042748	14.57510411	14.547512	14.67749527	14.32571943	14.31538307	14.26971095	14.14412275	14.0813349	14.51850765	14.3631653	14.28790524	14.12963691	14.42179968	14.39469173	14.68844066	14.61383733	14.18097785	14.07206509	14.1820988	14.23212482	14.42097513	14.37390801	14.23041013	14.25115977	14.29510078	14.21292278	14.80266595	14.68122764
FBgn0002607	14.68470765	14.48663234	14.75641616	14.55792769	14.73561521	14.57679612	14.86951584	14.70291334	14.67224385	14.60797101	15.05462384	14.58688396	14.57854456	14.42754291	14.44559961	14.29527001	14.89361454	14.60991966	14.49433972	14.29110476	14.62233396	14.52732911	14.80523717	14.71312589	14.48952387	14.35174332	14.36833497	14.3363326	14.50340114	14.44446895	14.43274382	14.40499229	14.52680156	14.39372757	14.97877642	14.78099951
FBgn0002609	6.909253587	6.903035507	7.053795549	6.998583647	7.281572951	7.08593551	6.747608982	6.722614735	6.700498469	6.62391944	7.476970326	7.286222484	6.877022737	6.967685601	7.143490187	6.872706382	7.134327812	7.330427964	7.313745946	7.244102215	6.983509801	7.013694872	6.663567143	6.636970421	6.95959055	6.964245576	7.322132128	7.385315785	6.687490057	6.804303726	6.880978046	7.029418468	6.91275059	7.042982513	6.939682812	6.954088466
FBgn0002622	14.76943607	14.48623409	14.85312421	14.60512584	14.6906891	14.49804167	14.93506259	14.76741175	14.66941937	14.62731486	15.04966443	14.62171073	14.64286487	14.54062596	14.50096652	14.41359289	14.8911599	14.49349769	14.44761526	14.26929068	14.72834001	14.58738464	14.86133711	14.7326072	14.53227149	14.3549395	14.45708101	14.43756935	14.51466537	14.43644239	14.413371	14.42098107	14.5702015	14.4667956	14.98145871	14.7422015
FBgn0002626	14.25137798	13.93047738	14.43454178	14.18798222	14.38452562	14.22178444	14.71867463	14.46294352	14.40257234	14.30953275	14.57648487	14.20565491	14.21887757	14.0755658	13.89398359	13.77546791	14.36208896	14.05570055	14.07870897	13.88690675	14.20750004	14.04148607	14.55031744	14.36145523	14.03530882	13.85613818	14.08932472	14.01602963	14.08836841	14.00032175	14.10697687	14.10543411	14.00886655	13.86011566	14.68474936	14.4823977
FBgn0002629	6.084893725	5.97304139	6.019151267	5.987813562	5.992934772	5.680803605	5.953217983	5.975556364	5.680803605	5.951933159	5.873069854	6.069807535	5.680803605	5.970540083	5.890251412	5.947976482	5.879678438	5.680803605	5.942971453	5.948379758	6.100187504	6.018260453	6.014020949	5.923956527	5.680803605	5.882879667	6.274840506	6.10776555	5.680803605	5.680803605	5.680803605	5.680803605	5.876575302	5.869535141	5.897134137	5.680803605
FBgn0002631	5.680803605	5.680803605	5.680803605	5.858278603	5.680803605	5.680803605	5.680803605	5.680803605	5.859228975	5.680803605	5.873069854	5.680803605	5.983246934	5.680803605	6.098605661	6.102343789	5.680803605	5.680803605	5.680803605	5.680803605	6.193549394	6.018260453	5.680803605	5.680803605	5.680803605	5.680803605	5.892125207	5.894868079	5.680803605	5.884300302	5.878420597	5.680803605	5.680803605	5.869535141	5.680803605	5.899762469
FBgn0002632	5.680803605	5.887623254	5.680803605	5.931633403	5.935822837	6.006872976	5.680803605	5.889406195	5.680803605	5.680803605	6.013328464	6.0179447	5.680803605	5.680803605	5.680803605	5.680803605	5.680803605	5.680803605	5.86631162	6.008282527	6.340483012	6.323139707	6.014020949	5.680803605	5.680803605	5.680803605	6.310329058	6.282455559	5.680803605	5.884300302	5.680803605	5.940104156	5.680803605	5.94752067	5.897134137	5.990162451
FBgn0002633	5.967003882	6.093389757	5.957273629	6.035086577	6.083243517	6.057050818	5.953217983	6.096928334	6.241851726	6.366593742	6.013328464	6.115396879	6.107747072	6.035360565	7.036610455	6.899213484	5.879678438	5.995419919	6.001672566	5.870143906	6.583265311	6.498305203	6.014020949	5.923956527	5.900767718	5.882879667	6.587748635	6.644645214	6.022416389	5.884300302	6.022554331	6.128728825	6.117232371	6.273866144	5.897134137	6.168554315
FBgn0002638	10.43333337	10.35969866	10.86943203	10.70252988	10.76440048	10.80053963	10.49172897	10.46951063	10.49524295	10.48633091	11.49001377	10.49777401	10.45883332	10.44823727	10.916408	11.00696251	12.28919127	11.26019242	10.56100996	10.636493	10.54437604	10.5198503	11.0063393	10.91321456	10.66455651	10.59284992	10.97365575	10.95910814	10.59853593	10.63427165	11.03263879	10.92537196	10.83280266	10.77196187	10.91388111	10.8623166
FBgn0002641	9.958797893	9.742622457	9.938708304	9.581287938	10.42272548	10.29231073	10.42293872	10.07962232	10.26648643	9.899017917	10.1907872	9.897012898	10.36528007	9.94136746	10.52884284	9.973057586	10.30967098	9.920872779	10.01798658	9.774081561	10.65896795	10.22765359	9.843676967	9.837201765	10.64959665	9.652775815	10.5602752	9.5739531	10.60212028	9.875134071	9.999326025	9.78088494	10.1973493	9.73626735	9.895779767	9.624710502
FBgn0002643	10.67794281	10.71223229	10.79844232	10.66845237	10.61851534	10.79911867	10.05914786	10.1605612	10.2609452	10.34916429	10.48470435	10.5583321	10.95816795	10.65855181	10.82109216	10.79609412	10.75619603	10.64041545	10.75091757	10.72370449	10.90808593	10.70117536	10.98496239	10.65524346	10.46901634	10.44400811	10.6100303	10.67925041	10.43630507	10.52728446	10.38835832	10.51006503	10.31364222	10.35564181	10.47559364	10.70940915
FBgn0002645	11.98277602	12.00772229	11.72774921	11.78876229	12.0852429	12.07165128	11.34583926	11.4217603	11.61425675	11.59336102	11.90210878	11.70681167	12.12827739	11.97677999	12.1745416	12.14260055	12.37363725	12.29419983	11.98777388	11.91262662	12.04327141	11.91656308	11.70316068	11.76616342	12.01427535	11.99175715	11.90218696	11.76546438	11.82693644	11.91128079	11.82347584	11.78972598	11.82034006	11.81444889	11.95729233	11.99843954
FBgn0002673	10.71929921	10.84995751	10.93499842	10.92432365	10.84545313	10.95971286	10.96635881	10.91580192	10.80400048	10.74138362	10.83055458	10.74671728	10.58334637	10.56764202	11.07628985	11.21464243	11.25254288	10.9085527	11.34018889	11.5247288	10.72470397	10.72542521	11.02930346	11.08028483	10.97337024	10.92627875	10.91055489	10.86765323	10.98288644	11.04942006	11.00514267	10.85329016	11.22391479	11.24588464	10.68979037	10.68884274
FBgn0002707	8.435209537	8.243177767	8.282848666	8.284415123	8.355695688	8.232962856	7.861248828	8.213233282	8.452898396	8.534440492	8.905106418	8.279912212	8.31964323	8.537642401	8.444940438	8.458686186	9.387609125	8.280237397	8.499881582	8.413004642	8.439267756	8.496954521	8.158843197	8.249216341	8.434170942	8.61940741	8.407765669	8.227548387	8.223782779	8.369772964	8.26705391	8.219852602	8.310946829	8.290443248	8.203267079	8.136888761
FBgn0002709+FBgn0028581	12.05872381	12.20553741	12.24619274	12.27111991	11.88184944	12.12702888	12.01106647	11.96176546	12.09582924	12.07328444	11.80683937	11.9797438	12.08233993	12.16823263	12.29511392	12.41101586	12.0201718	12.35279884	12.16260682	12.3463677	12.13820079	12.18526661	12.25611301	12.1565881	12.33270621	12.445496	12.32809806	12.28347426	12.19559935	12.34096935	12.28829187	12.23831852	12.21856853	12.3266654	11.82014857	12.13192873
FBgn0002715	10.11750203	10.24240062	10.34060266	10.31712482	10.18808454	10.19291973	10.50272876	10.60121273	10.37219349	10.35919352	10.08303104	10.23532132	10.14182578	10.22457559	10.22717571	10.41538231	10.2587574	10.43598853	10.28529227	10.45264776	10.13434459	10.30161952	10.29341832	10.27411373	10.29856846	10.39401517	10.34080341	10.25198406	10.38831302	10.46596189	10.40488922	10.35007394	10.52689649	10.52380133	10.33661465	10.34672993
FBgn0002716	6.938545843	7.061609408	6.97886343	6.998583647	6.711579349	6.785556199	6.948062645	6.897161612	6.951335017	6.955243921	7.206913609	7.072992718	6.943367258	6.89311795	6.917710814	6.912205676	7.050190232	7.086270913	7.06502318	7.012434667	7.109656964	6.949475136	6.808723561	7.268420215	6.992426486	6.921319015	6.974709904	6.990472811	7.285818272	7.165485684	7.042108094	6.962222783	6.992538142	7.285986322	6.92309399	6.986800546
FBgn0002719	15.55441918	15.37300431	14.62070602	14.72731676	15.25526383	15.13431586	15.31181499	15.41765124	15.79686237	15.40310988	14.84228032	14.99071211	15.74540707	15.53345514	15.08818375	14.9440615	14.40362468	14.33240733	15.30290945	14.9631137	15.21390183	15.23763804	15.27980886	15.37246955	15.32030106	15.29800884	15.61067504	15.30270205	15.37775245	15.41360657	15.43012406	15.31743448	14.92508639	14.79109152	15.48161289	15.25077589
FBgn0002723	9.736319794	9.75506171	9.699827137	9.560552651	9.721660508	9.804742813	9.591503	9.698789454	9.399468675	9.579534323	9.567579032	9.664131285	9.958313339	9.810332469	9.824291301	9.794849829	9.984207215	9.993917896	9.653030125	9.499123003	9.774023224	9.714293185	9.664029892	9.500035114	9.7289757	9.720101312	9.722497951	9.749857057	9.580625771	9.555251475	9.630047075	9.707970843	9.532268688	9.534668213	9.502393075	9.607222943
FBgn0002732	6.615164079	6.694787798	6.454665123	6.44589006	6.395709359	6.44953075	6.698439935	6.553245886	6.870784621	6.804204474	6.529011468	6.638576574	6.666451104	6.412852826	6.232077233	6.274868451	6.958833801	7.02384225	7.096726727	6.833199973	6.690940343	6.675654876	6.689463479	6.51254082	6.521596825	6.34566304	7.253689441	7.374488728	6.412625394	6.460087968	6.201231508	6.337109183	6.406210577	6.450362572	6.391747721	6.461469662
FBgn0002733	7.884303831	7.987527809	7.858154094	7.887710903	8.144255073	8.202294307	8.081158333	8.016553017	8.065908542	8.061697966	8.120813279	8.056627204	7.877008176	7.647698631	7.424191178	7.504716874	7.996237201	8.14523645	8.045458941	7.874818932	7.641252859	7.703085202	7.670660613	7.723658135	7.897965806	7.677044974	7.937323651	8.028456311	7.838152223	8.080846263	7.62364727	7.828227711	7.7498447	8.024597676	8.100285775	7.896958003
FBgn0002734	5.883343399	5.680803605	5.876446762	5.858278603	5.680803605	5.680803605	5.680803605	5.680803605	6.928973649	6.916285826	5.873069854	5.956286235	5.680803605	5.885850079	5.680803605	5.680803605	5.680803605	5.680803605	5.680803605	5.680803605	5.891048562	5.680803605	5.680803605	5.680803605	5.680803605	5.680803605	5.680803605	5.680803605	5.680803605	5.884300302	5.680803605	5.864280006	5.876575302	5.680803605	5.680803605	5.680803605
FBgn0002735	5.883343399	5.97304139	6.231245373	6.315960338	6.219353303	6.301705682	6.014195264	5.680803605	6.213391541	5.872662	5.952508682	5.956286235	5.894858764	6.180976955	6.098605661	6.244775261	5.879678438	6.176795705	6.051058337	6.17962217	6.044318486	6.070171315	5.680803605	5.923956527	5.99158001	5.882879667	6.102323822	6.10776555	6.301167925	6.086793522	5.878420597	6.047019734	5.957454997	5.94752067	5.986455918	5.899762469
FBgn0002736	9.109909201	9.124906586	9.293439969	9.317154652	9.18433551	9.118288173	9.321087353	9.249299938	9.431185635	9.549976014	9.432421711	8.992161503	8.725652531	8.750560615	9.135849259	9.147853907	9.635535368	9.105703521	9.303316356	9.069989997	8.846417761	9.020983303	9.167211157	9.292629462	9.104957672	9.12819901	9.198834815	9.205329037	9.001694576	9.03306427	9.253039072	9.276319301	9.35081386	9.225014324	9.199860972	9.042608184
FBgn0002772	13.53489055	14.04270196	13.35859642	13.40895355	13.89782596	14.045675	13.64013898	14.35021057	13.39497048	13.54150892	13.15923749	13.41218035	13.70703072	13.66518997	13.51487726	13.61837182	12.95246094	13.05833333	13.48584114	14.01047307	13.44885364	13.46104961	13.31837675	13.56407731	13.16675626	13.27755281	13.25718662	13.57989618	13.52490925	13.55306681	13.23178431	13.59598259	13.10378315	13.3744062	13.45200099	13.53934003
FBgn0002773	14.83773604	15.21294094	14.56932103	14.71198084	14.97373778	15.20252396	14.45772568	15.53766106	14.44663769	14.59812168	14.47308483	14.79242785	14.75690581	14.84814819	14.82058073	14.86340105	14.21534417	14.38240255	14.61390096	15.18089261	14.70689349	14.69665466	14.49325613	14.74040365	14.36320711	14.47730588	14.37778064	14.6412665	14.93368521	14.9609032	14.62184565	15.00905019	14.60567046	14.81896007	14.78393634	14.79422481
FBgn0002774	10.77710701	10.79265996	10.78071613	10.78943596	10.83786701	10.79484736	10.5190724	10.61116683	10.72644699	10.79331457	10.71695386	10.81446982	10.85259458	10.72470566	10.93329851	11.02296241	10.81528439	10.81645277	10.86905585	10.75139241	10.9235813	10.80115035	10.78356614	10.79712616	10.93863937	10.93001322	10.73300177	10.85536127	10.85883471	10.84716746	10.77591088	10.87389041	10.80405923	10.76103101	10.61195339	10.7012178
FBgn0002775	9.210294263	9.303133738	9.338638965	9.244560616	9.18433551	9.141071125	9.239681579	9.202363043	9.210192663	9.265093315	9.295814932	9.215265103	9.104196956	8.878563883	9.133045617	9.170296006	9.869606052	8.980650377	9.204288502	9.176173471	9.301499001	9.044507169	9.163730423	9.089332608	9.217234703	9.156740609	9.225852231	9.067937856	9.370892821	9.224239608	9.172766818	9.091605204	8.775143227	8.834127233	9.182617127	9.143555766
FBgn0002778	10.8604748	10.86638492	9.470093393	9.786417242	10.2379839	9.974569581	9.911309657	10.22296169	10.36446485	10.57158572	10.541518	10.34465342	10.1719096	10.64176186	10.44826951	10.0192794	10.33719627	9.942639398	10.49878317	10.17811939	10.06533124	9.951184255	9.306200017	10.02939983	9.706373318	9.685061822	9.502289193	10.22354428	10.15551096	10.10464427	10.39354466	10.72450795	10.19618415	10.42472703	10.59478917	10.84011023
FBgn0002780	11.25435512	11.27593859	11.14047997	11.11900752	11.39237321	11.21699347	11.27709172	11.13231794	11.25608726	11.41037771	12.45762941	11.46966707	11.36587468	11.26673558	11.27987824	11.08817	12.6413026	11.8368901	11.29260525	10.92832446	11.12887576	11.07021804	11.12123337	11.19263983	11.07680367	11.02665265	10.99798646	11.25411491	11.04606442	11.00845758	11.15728769	11.21543573	11.22334379	11.18723441	11.29663665	11.30944737
FBgn0002783	10.76455327	10.76576292	10.67786993	10.66776253	10.8244944	10.84597386	10.56789139	10.63380339	10.73645578	10.7543531	11.2270926	10.72447363	10.69892443	10.70956922	10.67760271	10.59746955	11.87169599	10.51790001	10.71853104	10.57331582	10.86057399	10.80494785	10.60394426	10.72294858	10.72594769	10.75662713	10.695089	10.74165118	10.79608251	10.80571301	10.63508121	10.74562327	10.70606311	10.60838219	10.76651108	10.79464329
FBgn0002787	11.94584283	11.96681518	11.88560796	11.93714156	11.91615419	11.82919563	12.08481853	12.07388125	11.97938049	12.03724646	12.02786902	11.98709771	11.62197769	11.80199309	11.6283429	11.70302765	12.05667392	11.63944197	11.88556779	11.9595431	11.82409467	11.81182283	11.8996983	11.88293184	11.95515211	11.97306487	11.98576087	12.00036753	11.87287124	11.94833282	11.87734144	11.870706	11.89536047	11.9075343	12.00310054	11.90798686
FBgn0002789	13.01660781	13.0845832	12.97017411	12.97053934	12.91429146	13.00086483	12.89740981	13.00018991	12.86441277	12.95083579	12.87917309	13.01608602	12.62544923	12.75168415	12.97552291	12.89438058	12.88869718	12.88442186	13.00298183	13.06328569	13.01935762	13.07421487	12.67317953	12.91561103	12.6243019	12.67187212	12.36565897	12.57108474	13.61837182	13.61984665	12.55925563	12.6445008	12.98001009	12.95630153	12.85435745	12.82784435
FBgn0002791	9.906329905	10.03249737	10.15785283	10.11922394	9.703633116	9.761508376	9.718363401	9.8846451	10.12111252	10.15783675	10.02975357	9.978632844	10.22888946	10.42552033	10.15073687	10.22721438	10.31853652	9.997387717	10.1524628	10.04034627	9.893419827	9.948434962	10.26303003	10.28261179	10.00783642	9.943968374	10.10938146	10.11858907	10.41607827	10.43855507	9.989758822	9.977325998	10.39609267	10.360481	10.32233997	10.30677085
FBgn0002838	7.66573835	7.987527809	7.748677476	7.810987524	7.718546603	7.766185745	8.09125625	8.135690166	8.021266976	8.086926746	7.943099107	8.067143469	7.862346125	7.754918332	7.953868555	8.176597688	7.588021049	7.67851085	8.165262275	8.17052849	7.85821409	8.145377336	8.115131603	8.090611117	8.048222387	8.164758604	8.155910257	8.17025547	8.155021083	8.245529248	8.175843312	7.9949952	7.960418421	8.004173206	8.357527853	8.3882975
FBgn0002842	8.255675698	8.338149722	8.510347187	8.470786198	8.148485031	8.022455554	8.786271407	8.742885618	8.854891879	8.757132408	8.491381636	8.345456631	8.594472391	8.754082953	8.928068179	9.097195182	8.450765976	8.587822275	9.044976519	9.112491697	8.601021785	8.489272905	8.339801712	8.183502962	9.000123479	8.634374495	8.912685723	8.812981296	9.159592316	9.152921899	9.27355029	8.992935567	8.771981045	8.785446586	8.693547209	8.812279626
FBgn0002855	13.73062672	13.91753905	12.12355151	13.31689779	13.69625918	13.72727028	12.46924522	13.27011461	15.01217578	15.14257058	13.67120784	14.27351096	12.95659429	14.04630182	12.79469406	12.88667056	13.47678339	14.27162315	13.41928246	13.68033306	13.04808506	13.6611347	12.73469297	13.09297746	13.90552132	13.66268584	13.60706009	13.80733926	12.57049545	12.85419039	14.08945207	13.77960921	12.85680756	13.16527178	13.67856559	13.97062823
FBgn0002856	12.1279364	12.17192096	11.92540763	12.03151378	12.12134053	12.13689856	12.14420492	12.02040587	12.98563413	12.96352768	12.04635103	12.29218277	11.58525509	11.69808745	11.58677199	11.47338498	11.62015775	11.8479578	11.91506277	12.09031309	11.92108819	12.13339154	12.03012165	11.88738927	11.95123913	11.90338892	12.26808372	12.14471589	12.32555776	12.20855504	12.55186253	12.25042405	12.05945812	12.07329923	11.85026725	11.95435273
FBgn0002862	13.37121225	13.39673942	13.58799626	13.71850993	13.38951551	13.47068766	14.23784587	13.99193262	13.70423703	13.65112708	13.31989384	13.5844638	13.47687335	13.64030818	13.45685825	13.55146876	13.24645279	13.63614223	13.36212712	13.63358957	13.25116157	13.50556514	13.91350468	13.80204502	13.73901216	13.77287051	13.70023579	13.47255311	13.52561645	13.61374146	13.75767879	13.7308966	13.9849068	13.98793833	13.65459049	13.39348103
FBgn0002863	5.680803605	5.680803605	5.680803605	5.680803605	5.680803605	5.680803605	5.680803605	5.680803605	5.680803605	5.680803605	5.680803605	5.680803605	5.680803605	5.680803605	5.680803605	5.680803605	5.680803605	5.680803605	5.680803605	5.680803605	5.680803605	5.680803605	5.680803605	5.680803605	5.680803605	5.680803605	5.680803605	5.680803605	5.680803605	5.680803605	5.680803605	5.680803605	5.680803605	5.680803605	5.680803605	5.680803605
FBgn0002865	14.08033844	14.10757448	14.23657812	14.24418987	14.07364349	14.21534535	14.63580432	14.34269565	14.24700187	14.20138864	13.77608169	13.92784807	14.01984039	14.16697444	14.08258881	14.21281901	14.04764618	14.0871037	14.14385363	14.3356211	14.08374411	14.15442602	14.49205198	14.3426121	14.32919289	14.35944381	14.20914224	14.10820022	14.20052672	14.30548363	14.29140016	14.30372779	14.52448687	14.58787852	14.26773931	14.25783288
FBgn0002868	14.60128934	14.3769114	15.25749026	14.9232356	14.81670412	14.37210645	15.83835536	14.2736308	14.1534464	14.15385702	15.42655137	15.22008141	14.58593039	14.06913316	15.50753679	14.93677578	14.56242365	14.72503479	14.32246574	13.48140182	15.1084323	14.75037805	15.72954459	15.20723208	14.94066089	14.15619875	14.90029282	14.89205379	14.70473092	14.17983415	15.08864638	14.57452303	15.3598807	14.65617807	15.9313127	15.031487
FBgn0002869	8.551059887	8.556526432	8.73846975	9.225818199	9.231731454	8.499799124	8.045204794	8.260841296	8.096295703	8.140818247	8.940760274	8.576688251	7.794249933	8.430940645	8.559251336	7.991928743	7.34482423	8.14523645	9.326552798	8.104902984	7.79237271	7.993534455	8.062274337	8.923906032	8.434170942	6.964245576	7.816571083	7.092682032	9.104651921	8.280104836	8.687903414	7.985166692	9.840940128	8.945040114	9.834829362	8.857731579
FBgn0002872	8.750446677	8.885611604	8.751362412	8.961100326	8.105576664	7.866813217	8.625482166	8.445379432	8.819760243	8.983677282	9.846915424	8.868793846	8.874043681	8.968976754	9.090312057	9.237695219	10.27365187	9.241346747	9.002183835	8.978402019	9.081927015	9.14457541	8.977804786	8.88836223	9.092269922	9.016447656	8.653106432	8.908920043	8.710762263	8.771483166	8.787067543	8.881725212	9.018219082	8.996135538	8.578522478	8.773247066
FBgn0002873	11.60431838	11.8016328	11.92785901	11.98024987	11.60720203	11.87304852	11.0611184	11.16712712	11.78299307	11.8662472	11.49230091	11.33622946	11.94376534	12.06505959	12.50349865	12.67450603	12.28100615	12.23751645	11.85148272	11.97516593	11.53719473	11.7387068	12.06061637	12.06905104	12.56778561	12.6573117	11.49964926	11.56934755	11.90040043	12.03207822	11.89607568	11.75857896	11.94120886	12.05194887	11.46773437	11.83036639
FBgn0002878	8.543098299	8.644399452	8.641268823	8.546173378	8.269611423	8.349175018	8.140639655	8.281478212	8.398973362	8.425771717	8.585208706	8.51014675	8.491922766	8.512773421	8.472169465	8.756915801	10.14620527	8.587822275	8.780479853	8.745348391	8.471352684	8.649171228	8.358505401	8.466298666	8.541960777	8.52606097	8.676999884	8.524037844	8.673225586	8.63122666	8.725083344	8.680241215	8.60401083	8.716776849	8.533389517	8.569069191
FBgn0002887	9.801843136	9.899677379	9.302160634	9.317154652	9.442566188	9.468668704	9.162671779	9.189045145	9.206331396	9.305280254	9.481380232	9.547280236	9.299541477	9.26495576	10.26964013	10.49965486	9.706646776	9.30460411	9.78852626	9.85789619	9.015915725	9.139736213	9.747437429	9.587942968	9.892556767	9.909506633	9.148869646	9.254616592	9.41455849	9.499012845	9.740257143	9.646241899	9.015558299	8.991108336	9.247612076	9.344801316
FBgn0002891	8.912760659	8.958654905	8.937408679	8.924238055	8.855845654	8.952812813	8.274435914	8.567120539	8.939068407	8.99410292	9.163328944	8.811990875	8.881067635	8.959887779	9.152555775	9.120446393	9.711713947	9.049614636	9.349416254	8.988594202	9.237276225	9.067646537	8.896004972	8.954288822	8.923260452	9.022108474	9.043328595	9.130974594	9.159592316	9.176238258	8.900450109	8.744064294	9.012892502	9.114033673	9.099254906	9.039334694
FBgn0002899	7.725785182	7.799506456	8.089831506	8.106984261	8.038532714	7.900555025	8.404298972	8.380239237	8.179519484	8.035985096	8.830973272	8.008253276	8.152497156	8.037855155	8.067391672	8.032976245	9.701561608	8.256667265	8.134041166	8.085550608	7.777276859	7.730494785	7.617615608	7.785695246	7.920503155	8.003680158	7.881880567	7.891589224	7.994686201	8.023120315	7.81956509	7.898543198	7.569617405	7.561350757	8.197421451	8.085719974
FBgn0002901	8.747001246	8.958654905	8.871226335	9.012459405	8.71193749	8.791628897	8.533930318	8.63217923	8.891584725	8.817277563	9.158692782	9.055172593	8.401079997	8.404058408	9.110414742	9.227038257	9.59037397	8.647307521	9.193784727	9.262463283	8.965896083	9.158994786	8.92929596	8.88836223	9.079467574	8.958556941	8.939143646	9.130974594	9.06593363	9.178805488	9.105622788	9.004768606	8.84897573	8.814286026	8.947257942	8.958408588
FBgn0002905	9.154541983	9.223246253	8.835421465	9.029894977	9.105898793	9.066838664	8.459155529	8.445379432	8.744067919	8.668344422	9.109076141	8.962315588	10.55212542	10.49988893	9.271958766	9.250379039	9.55130412	9.032686152	11.71487559	11.87300981	8.949894749	8.917104902	9.921612145	9.709172107	9.101796364	9.255945645	8.990616965	8.976000036	11.78383278	11.95280507	9.066899545	9.133106003	8.899024515	8.850914035	8.814910656	8.901761874
FBgn0002906	10.45850493	10.67727054	9.71455825	9.998063049	9.885551469	10.15894073	8.439813156	8.472382398	8.579178449	8.674876658	10.20314654	10.29372869	10.35782522	10.4090715	10.54044395	10.83844645	10.70559647	10.42573537	10.44434947	10.72898374	9.278711286	9.446001851	9.954045259	10.16249778	8.779748541	8.82216525	8.889120765	9.157155653	10.58501456	10.81147397	10.73973658	10.6673761	8.417059597	8.682705736	9.72447165	9.955034245
FBgn0002914	11.29447829	11.29729274	11.4767877	11.37232508	11.42394821	11.53927354	11.81159675	11.46901608	11.49126687	11.49775962	11.6022649	11.49427727	11.58366017	11.44280149	11.41137662	11.50963963	11.68278101	11.67824482	11.51663686	11.59864311	11.39880605	11.36632773	11.63370705	11.38068461	11.4601464	11.37120366	11.32953865	11.35419267	11.42292231	11.48892117	11.40108389	11.43573648	11.47142432	11.53082876	11.27593535	11.42580589
FBgn0002917	9.819795006	9.948425889	9.699827137	9.741115154	9.748959288	9.821677875	9.438925954	9.579772639	9.494160565	9.594938898	9.369763384	9.821012278	9.814834848	9.856434983	9.846595104	9.905473077	9.72346808	9.824492385	9.876152883	9.920005081	10.00977361	9.981083867	9.94801963	10.00699306	9.939081574	10.00767459	9.658734607	9.637082035	9.734315573	9.70472261	9.708909963	9.801246222	9.479443962	9.642206718	9.421604984	9.729416889
FBgn0002921	15.48615835	15.60482816	15.17967418	15.36422407	15.36610407	15.40722268	14.82685248	15.14152186	15.2931707	15.42779306	15.56397795	15.82926596	15.4835404	15.62519493	15.68625065	15.75905882	15.40115634	15.45138914	15.46780189	15.52645646	15.61727272	15.58261272	15.1540131	15.44908272	15.43185885	15.50494744	15.53624095	15.6526066	15.54042663	15.53822695	15.54761756	15.70791298	15.49152927	15.57910873	15.33568867	15.53699684
FBgn0002922	7.544836749	7.508838886	7.200231143	7.049580407	7.314538744	7.284373213	7.034965461	7.112363875	6.91760456	7.253424233	7.122785325	7.388546127	7.546465793	7.71006377	7.47313212	7.450215898	7.265197302	7.532345732	7.196238716	7.262964957	7.526377825	7.646433372	7.339259481	7.785695246	7.262665689	7.277930957	7.004614771	7.133679968	7.667533248	7.873409562	7.00412351	7.112857361	7.201147689	7.295062093	7.213547701	7.217656191
FBgn0002924	9.15970179	9.048583114	9.260253176	9.301140773	8.946583801	9.006010873	8.807379069	8.746551228	9.049072328	9.144256915	9.638961604	8.811990875	8.942756402	9.001811599	8.613061778	8.798079279	10.45241547	8.81193789	9.487995685	9.357588366	8.873857397	8.972728376	9.028542458	8.906246122	9.523240213	9.456708232	8.8958939	8.992283786	9.036852166	9.186479454	10.12073026	10.0459915	9.072970276	9.1437336	9.010682576	9.093980432
FBgn0002926	6.456503634	6.545993179	6.430638595	6.44589006	7.185729588	6.512921737	6.419842787	6.598942931	6.782983937	6.710438388	7.926216534	6.692287728	6.472488687	6.561590132	6.399533797	6.405877448	6.827843446	7.055512246	6.95193079	6.952009168	6.372092144	6.378072313	6.551117815	6.362985075	6.434905743	6.479528875	6.489356945	6.525720472	7.960174751	8.063788212	7.335306594	7.363804101	6.5440572	6.493272942	6.631855251	6.570304776
FBgn0002930	12.48830845	12.38602771	12.48462875	12.43602709	12.92237814	12.55923841	12.52621589	12.80889161	12.72989513	12.44032739	12.37106419	12.45651069	12.53950202	12.44428651	12.56281311	12.36976739	12.05601241	11.95775809	12.46572563	11.98779498	12.81472565	12.49602484	12.06432539	12.22817551	11.9928631	12.01478689	12.46438708	12.54181741	12.09085461	12.03243038	12.57027471	12.71768189	12.35353568	12.27180454	12.87758338	12.87339798
FBgn0002931	8.643207076	8.855966538	8.695729925	8.533889933	8.450315765	8.579520557	9.120145776	8.931512213	8.783728205	8.820218277	8.913414575	9.090674249	8.771838893	8.736382105	8.885255014	8.898704996	9.023148183	9.367862959	9.498249448	9.598421914	8.498273978	8.556922333	9.315626968	9.000750681	9.139274773	8.996454456	8.513828448	8.487381807	8.766864053	8.743835345	8.748239558	8.715413907	8.84897573	8.897417733	8.528794527	8.712583652
FBgn0002932	8.42220152	8.497570757	8.435926284	8.317286173	8.573386871	8.459988399	8.140639655	8.286589085	8.426199278	8.425771717	8.578211903	8.412084275	8.801806284	8.590045082	8.820244206	8.66759828	9.097697461	8.771532586	8.4253761	8.378078926	8.629614419	8.703050503	8.37083453	8.298221583	8.398033585	8.455925243	8.570370647	8.430511047	8.347326961	8.294659077	8.524567515	8.300286899	8.337171491	8.277897863	8.237822427	8.098695664
FBgn0002933	5.680803605	5.680803605	5.680803605	5.680803605	5.680803605	5.680803605	5.680803605	5.680803605	5.680803605	5.680803605	5.680803605	5.680803605	5.680803605	5.680803605	5.680803605	5.680803605	5.680803605	5.680803605	5.680803605	5.680803605	6.044318486	5.680803605	5.680803605	5.680803605	5.680803605	5.680803605	5.680803605	5.680803605	5.680803605	5.680803605	5.680803605	5.680803605	5.680803605	5.680803605	5.680803605	5.680803605
FBgn0002936	5.680803605	5.680803605	5.680803605	5.680803605	5.680803605	5.680803605	5.680803605	5.680803605	5.680803605	5.680803605	5.680803605	5.680803605	5.680803605	5.680803605	5.680803605	5.680803605	5.680803605	5.680803605	5.680803605	5.680803605	5.680803605	5.680803605	5.680803605	5.680803605	5.680803605	5.680803605	5.680803605	5.680803605	5.680803605	5.680803605	5.680803605	5.680803605	5.680803605	5.680803605	5.680803605	5.680803605
FBgn0002937	10.10026536	10.07700345	10.1990997	10.30652106	10.11245414	10.03989857	9.850793885	10.2268542	9.659551808	9.729691409	10.21206886	10.38169748	9.632848501	9.717000628	10.09599067	10.17412554	10.14620527	10.09290901	10.01798658	10.05845812	10.2346417	10.24678439	9.801947226	10.31279555	10.16806878	10.26263761	9.831623915	9.916700117	9.558580465	9.668793016	9.899196722	10.1028104	10.65190003	10.66968293	10.46736359	10.36110781
FBgn0002938	13.80651805	13.93340179	13.81822396	13.80613666	13.72607925	13.85113193	13.33685906	13.42625352	13.168977	13.36167529	13.2106879	13.62101468	13.71469958	13.73867483	13.92344725	13.93299763	13.5448373	13.58917616	13.62375939	13.68120795	13.69689359	13.66937975	13.73567769	13.87117632	13.38161974	13.35995586	13.59271075	13.7048347	13.4340384	13.42723368	13.54562499	13.8567724	13.69478393	13.84044981	13.28064988	13.64284604
FBgn0002939	11.64321661	12.16330995	10.9741731	11.09458832	10.68063522	9.832857775	10.91927237	11.85658972	11.20656689	11.43663258	11.81087608	11.90088353	12.09097185	12.41907731	11.46765166	11.3069859	10.63376152	11.06609488	10.67568427	9.474083607	8.343256257	9.034100358	10.07506973	11.37196205	9.323997429	8.922648428	8.977923382	9.545707212	11.45546141	11.20878097	10.35684132	9.839809595	11.56181018	11.40126091	12.68113972	12.41757184
FBgn0002940	16.93469559	16.7732224	17.13188666	17.0840973	16.55055829	16.3478474	16.44724817	16.36582063	16.11312718	16.25073274	16.25170801	16.44948693	16.84350998	16.73056703	17.12542515	17.04886278	16.84233361	16.71033016	16.45891032	16.36949728	16.83359015	16.68639225	17.16146126	17.04954751	16.8052639	16.70298283	15.58860322	15.65038671	16.77338659	16.72015384	16.66524768	16.7290596	17.1653714	17.09337871	16.29300082	16.63864627
FBgn0002941	7.111085769	6.918509748	6.93926787	6.977468793	6.93079752	6.971349977	7.081584092	7.112363875	6.994642825	7.017054705	6.957792995	7.184665583	6.927188588	7.009947649	7.104631924	7.251405148	6.917059869	6.904729159	6.902972442	6.729407965	7.314550054	7.026077011	6.953889641	7.08532226	6.95959055	7.045087437	7.08955283	7.120183773	7.102021436	6.986723361	6.756833876	7.007497317	6.870351633	7.00842643	7.063582153	7.164331387
FBgn0002945	9.301725333	9.152163583	9.251271061	9.010264771	9.221986792	9.064455075	9.051350255	8.972635108	9.10206614	9.141919341	9.004307017	9.108097044	9.471284478	9.352873291	9.462265452	9.417019818	9.195406054	9.226569149	9.214715206	9.137851414	9.255552743	9.151803408	9.651707698	9.14670298	9.095452522	8.9644539	8.882314922	9.077116567	8.753864176	8.825197126	9.243827176	9.115779774	9.095802312	9.059913616	9.27225755	9.254791762
FBgn0002948	7.673400736	7.646315461	8.068922064	8.204490121	7.608622872	7.492545678	7.849230128	7.748034562	7.633293006	7.473580248	8.531853959	7.637568437	7.680637277	7.71006377	7.807794777	7.688463974	10.33719627	7.67851085	7.575265893	7.499513326	7.723005819	7.548578509	7.681008325	7.765346083	7.512294641	7.506801672	7.675160686	7.654995858	7.40893247	7.535503549	7.65354429	7.630427349	7.687867887	7.590016657	7.664397594	7.640272083
FBgn0002962	7.0480082	7.13903965	6.883939076	6.864772711	6.997799118	6.895972775	6.664064442	6.848077933	6.906105049	6.992770356	9.158692782	6.775098201	6.894027858	6.953204798	6.948750159	6.925031173	11.49736245	8.016695861	6.768662315	6.804705958	7.055424876	6.988482814	6.580725544	6.77031425	6.647291516	6.82948029	7.116437672	7.223832581	6.923238537	7.129579333	6.820934191	6.938815603	6.841030748	6.710378198	7.018820746	7.064359661
FBgn0002973	11.51575753	11.34904175	11.16859722	11.18891582	11.41378325	11.41265377	11.12119575	11.082414	11.17454584	11.27247364	11.22983689	11.33622946	11.42348206	11.37786323	11.3986957	11.47963969	11.58527606	11.48832221	11.27638847	11.27091694	11.44247088	11.37452474	11.3336624	11.33163506	11.51714566	11.46682121	11.55039983	11.54660303	11.37766551	11.32836347	10.88885603	10.99930117	11.17396301	11.193208	11.39342796	11.28294888
FBgn0002985	8.395811538	8.42243524	8.555370884	8.680152973	9.120677252	9.030656573	8.555598728	8.810945696	8.867229344	9.219314227	8.564111858	8.954065163	9.171389464	9.068097895	8.979038311	8.949050631	8.458969643	8.83171306	9.140068044	9.050683253	8.779019657	8.975452859	8.333510077	9.127836179	8.763753559	8.970326343	9.338986403	9.199745642	9.031499841	9.256172897	8.815499759	8.832001555	9.060125007	9.31398342	9.173916064	9.087659848
FBgn0002989	8.048840561	7.89687606	8.399224553	8.434812537	8.083598734	8.002043581	8.002895622	8.112692844	8.456199795	8.229124372	8.786357428	8.336896411	8.158413023	8.156819905	8.079429969	8.05800461	9.003880862	8.105957112	8.447076223	8.309584501	8.382468008	8.30406598	8.235490255	8.429292002	8.120656973	8.044368667	8.323770666	8.28790362	8.21417041	8.199745016	8.205313234	8.248547388	8.233790536	8.323345789	8.398590275	8.3882975
FBgn0003002	7.021699076	6.948761586	6.86961086	6.955913082	7.330679546	7.469384708	6.809287759	6.778473377	6.940215973	6.774002896	6.878158105	6.935024061	6.842098715	6.9236102	7.091366385	6.925031173	6.812140137	6.886509144	6.824669801	6.913963998	7.027245015	6.962642953	6.894273591	7.08532226	6.835431372	6.935830697	6.92815607	7.064465343	6.687490057	6.804303726	6.789435153	7.007497317	7.12468841	7.042982513	6.83571887	6.986800546
FBgn0003008	9.967602875	9.929751479	9.295625149	9.339972486	9.229787857	9.253986422	9.308539301	9.175601209	9.335602857	9.29271179	9.314665063	9.27148588	9.033660931	9.07651957	9.075776413	9.090144807	9.17835657	9.105703521	9.447992955	9.431969495	9.084855649	9.057409022	8.965832885	8.992415888	8.996718935	9.096393495	9.021861124	9.11918168	9.28830863	9.209255728	9.2111073	9.179690422	9.492834426	9.425809664	9.307119547	9.214815964
FBgn0003009	9.456173542	9.606019542	9.876083162	9.890819499	9.662580939	9.849465832	9.484207465	9.485153313	9.027306831	9.072397476	9.643926601	9.962404058	9.265234784	9.380260076	9.573611305	9.649737585	9.247696088	9.572985737	10.07603008	10.32691055	9.099408725	9.325756526	9.160241136	9.169016993	8.731205822	8.934719719	9.750568502	9.789264762	9.865648679	9.948818765	9.740257143	9.712279853	9.674932035	9.733279394	9.411792685	9.51173052
FBgn0003011	7.610762418	7.828075367	7.801347646	7.648365433	7.688953544	7.609227437	7.566874851	7.558813122	7.375899014	7.424326857	7.66359573	8.046027719	7.840040328	7.547964125	7.770466486	7.813677681	7.506608004	7.784417054	7.662219333	7.880517693	7.715062302	7.564140459	7.889844937	7.691478362	7.572318344	7.654091134	7.543983521	7.628746195	6.964217286	6.770254164	7.344846235	7.456797586	7.715783965	7.822440223	7.601400535	7.398152741
FBgn0003015	6.347164713	6.390678632	6.695781495	6.4841885	6.417252418	6.571364783	6.286390212	6.267288188	6.409178712	6.253044383	11.48955591	6.322545716	6.990419339	6.465890749	6.232077233	6.429145104	12.56059309	11.8149871	6.291909123	6.331635589	6.670475987	6.428698703	6.520338267	6.221975414	6.370479251	6.131197637	6.810231616	6.599161351	5.959945724	5.968353822	6.301415786	6.285304324	6.642508198	6.329574718	6.112260455	6.461469662
FBgn0003023	7.159047493	6.948761586	7.168118545	6.998583647	6.975946924	7.018687483	6.921821341	6.831149487	6.894471277	7.00498302	10.14609082	6.759132013	6.80585845	6.760563995	6.933349661	7.153067567	11.21687343	8.83171306	7.186678249	7.253572269	6.922156249	6.908913593	6.973007449	6.886700142	7.336103668	7.155925049	6.92815607	7.120183773	7.00362157	7.359926423	6.991150145	7.082319761	7.101836166	7.042982513	7.003468829	7.217656191
FBgn0003028	8.83394365	8.690095311	8.305158315	8.530802019	8.683587755	8.701989064	8.070983901	8.234598171	8.20747906	8.33722121	10.3025545	8.517699691	9.008279107	8.929161605	8.89192687	8.898704996	11.48954351	9.544746489	8.410717438	8.370195825	8.793479839	8.75811199	8.559810351	8.605170361	8.513385257	8.505798762	8.604056583	8.827613731	8.223782779	8.410286979	8.505176248	8.625764987	8.71050383	8.487849436	8.378212264	8.769283465
FBgn0003034	12.87791634	12.93483013	12.33118626	12.78104619	12.75906078	12.73381527	12.62714304	12.71841213	13.17376864	13.21043772	12.51498292	12.85462449	11.99825111	12.6486402	11.71829424	11.76176025	12.04338571	12.29419983	12.49997665	12.69217436	11.71917024	12.15466342	12.29766819	12.51879506	12.7150342	12.71771769	12.67290964	12.67258743	12.47803453	12.5668328	12.76786847	12.53646859	12.48148953	12.58071554	12.86400586	12.76322309
FBgn0003041	9.627416	9.682479504	9.813640315	9.858472923	9.555255623	9.704802385	9.598377603	9.757479578	10.00097922	9.96099296	10.24286791	9.827003663	9.914892446	10.01286085	10.12292258	9.991975904	10.92737556	10.33138603	9.96612068	10.05244618	10.2631584	10.38319373	9.603890981	9.64191757	9.763219815	9.839588268	10.11226474	10.02904226	10.01586642	10.00889374	9.960668529	9.917690627	9.818370104	9.859188896	9.975985068	9.97729015
FBgn0003042	8.582457993	8.46712535	8.555370884	8.505848181	8.4671476	8.463655252	8.485788235	8.472382398	8.551750393	8.452794079	8.609424316	8.653920094	8.607307732	8.640546923	8.641198307	8.558489921	9.370585661	8.70005448	8.593375394	8.541006322	8.554869865	8.596698568	8.442577016	8.183502962	8.317244988	8.43889298	8.436228441	8.396221621	8.419764996	8.360605514	8.343795742	8.479452897	8.354380114	8.476987408	8.288065553	8.479190693
FBgn0003044	9.842322422	9.910830796	9.97718291	9.988135078	9.945727639	10.16004946	9.904402718	9.842933149	10.1057323	10.17156727	10.65783	9.962404058	9.908094113	10.05297801	9.930890849	9.974326595	11.21153519	10.29522635	10.20437349	10.30180696	9.989731501	10.07353783	9.830629918	9.973764069	9.89981338	9.93952003	9.936286934	9.9682632	10.10456378	10.21071109	10.07623625	10.09184518	10.09602661	10.06670072	9.901035423	10.17828807
FBgn0003046	6.782462166	6.568988581	6.810079898	6.502604319	9.086668728	8.988499737	6.881124172	6.620855144	6.593236813	6.253044383	6.728888816	6.475116632	6.894027858	6.605334353	6.369515332	6.473460385	6.812140137	6.991191531	6.575808462	6.681012149	6.839765466	6.601601999	6.85244408	6.403544639	6.816332909	6.402448071	6.274840506	6.282455559	6.650881563	6.853179078	6.723024463	6.450588565	6.455162461	6.472137252	6.559928207	6.490202174
FBgn0003048	10.45016325	10.41996483	10.30543246	10.25137527	10.32293244	10.40503655	9.911309657	9.897740704	10.35842484	10.26843899	10.31295691	10.18961347	10.39471902	10.469544	10.51072787	10.59746955	10.97856647	10.48741893	10.62610073	10.42780749	10.46852365	10.4709498	10.5131381	10.45638844	10.54952593	10.60692134	10.3321782	10.36663518	10.41301958	10.42142613	10.50507288	10.53535201	10.5634751	10.51080489	10.49307254	10.67426945
FBgn0003053	10.8222233	10.61930969	10.59648966	10.39342016	10.66499741	10.72247799	9.999495768	10.20070279	10.38837439	10.23505351	10.69088726	10.75065346	11.20295613	10.95201556	10.82368299	10.82376437	10.82075034	10.68835975	10.7693031	10.69006999	10.94211856	10.77737967	10.97217988	10.86201582	11.07360625	10.93745324	10.90724323	10.75494825	10.79842715	10.79744289	10.84488627	10.8409179	10.63739164	10.6453164	10.64776173	10.62640192
FBgn0003057	5.680803605	5.887623254	5.876446762	5.680803605	5.861246658	5.680803605	5.680803605	5.680803605	5.989453445	5.872662	6.625858506	5.680803605	5.894858764	5.885850079	5.680803605	5.680803605	5.680803605	5.90349089	5.680803605	5.680803605	5.680803605	5.680803605	5.680803605	5.680803605	5.680803605	5.680803605	5.680803605	5.894868079	5.680803605	5.680803605	5.680803605	5.864280006	5.876575302	5.680803605	5.897134137	5.680803605
FBgn0003060	6.847940374	6.654915581	6.116947547	6.076657095	6.986930573	7.209138374	6.488665113	6.096928334	7.32188535	7.319309956	6.549354141	6.865576761	6.282429704	6.137774745	6.304823134	6.142252607	6.657222472	6.176795705	6.234310123	6.575112039	6.044318486	6.018260453	6.808723561	6.319655028	6.298822539	6.131197637	6.236957869	6.202781753	6.50815294	6.319618729	6.669767056	6.164297926	5.957454997	5.94752067	6.759600814	6.970574477
FBgn0003062	9.551222381	9.633247736	9.889117196	9.87772921	9.761076027	9.6724739	10.0947553	9.917162631	9.925862102	9.935718246	10.71695386	9.925204002	9.693479503	9.695407639	9.604181694	9.719592886	10.40222678	10.22302378	9.917401476	9.815891138	9.978822554	9.842819457	10.12752646	10.06729743	10.23837726	10.0203642	9.831623915	9.854397725	9.717847435	9.597937104	9.897735331	9.801246222	9.863160342	9.838494021	9.989201473	9.980683709
FBgn0003065	6.031040296	6.093389757	6.019151267	5.858278603	5.935822837	5.947226417	6.110577824	6.145646259	5.989453445	5.951933159	7.14442106	6.115396879	5.894858764	5.680803605	5.890251412	5.947976482	6.077616265	5.995419919	6.001672566	6.058674989	5.977872949	6.070171315	5.916685103	5.680803605	5.900767718	5.680803605	5.979391523	6.050898732	5.878340585	5.884300302	5.680803605	5.680803605	5.957454997	6.21199219	5.680803605	6.059328905
FBgn0003068	9.610622916	9.689905541	10.33321385	10.2092937	10.90897478	10.94179832	9.653866665	10.01802637	9.699786445	9.815394827	9.268138585	9.558142586	10.72811179	10.56862949	10.60614736	10.67899238	10.54405498	10.26246289	10.6034157	10.43705767	10.40249655	10.27665483	10.50085997	10.39815941	10.56213655	10.59567523	10.14923007	10.24929963	9.864153896	10.03308385	10.40694229	10.56337785	10.33602476	10.33612058	10.71582075	10.8203948
FBgn0003071	13.45998173	13.64456151	13.62633599	13.5954459	13.61525105	13.76965951	13.83273956	13.93507961	13.65385987	13.691813	13.50768861	13.63054316	13.77124414	13.74206684	13.791258	13.84691188	13.46674062	13.54772877	13.64495844	13.82280915	13.87166298	13.81195715	13.75430759	13.7157157	13.61878405	13.65763039	13.59052019	13.60487384	13.81756147	13.88952463	13.7750452	13.88485503	13.70176637	13.75091723	13.5880513	13.61969418
FBgn0003074	14.66369589	14.65062436	14.52085866	14.2860486	14.2355807	14.29229471	15.07032297	14.95086233	14.38905952	14.23066075	14.47539821	14.3815674	14.80445393	14.40321429	14.72469143	14.56607969	14.20352197	13.9060646	14.17611647	14.10355056	14.89227265	14.681358	14.70501625	14.51604806	14.52497838	14.29035644	14.38827798	14.15512299	14.703221	14.59532627	14.22475538	14.29074932	14.47356129	14.36390094	14.42902167	14.33960495
FBgn0003076	13.74026763	13.65487476	14.16566367	13.65568537	13.85230703	13.94198321	14.23221879	13.98783613	13.65605661	13.49333238	13.91354214	13.72891209	14.27412897	13.69632121	13.9115311	13.77446922	13.64521624	13.28429248	12.89354995	12.54507121	14.05609548	13.851937	14.22554514	13.98809144	14.02603935	13.78394521	13.5097687	13.55718942	14.06049824	13.91533757	13.65414282	13.74152438	13.88965251	13.71033113	14.3422699	14.25538962
FBgn0003079	9.697991245	9.623582767	9.606351972	9.601726812	9.591932929	9.550659621	9.448478791	9.536395356	9.548405187	9.532298882	10.01707491	9.621638637	9.759226901	9.474290813	9.579777893	9.554358297	10.48820428	9.636786137	9.707011455	9.428247982	9.903347191	9.725589196	9.671372604	9.57134521	9.689708195	9.63818931	9.632814519	9.558813166	9.796791137	9.630070301	9.652778416	9.719432846	9.708071562	9.600156698	9.710558834	9.502294178
FBgn0003082	7.527794784	7.443528749	8.502699135	8.682927367	10.01924459	10.21442287	7.513013306	7.367024959	7.538009267	7.49747987	8.149868846	7.379601041	7.3072985	7.25592708	7.252554216	7.193435879	8.795193133	7.562975887	8.275314486	8.259086763	7.440103202	7.516856051	7.711556728	7.517013589	7.620220079	7.524054857	7.589250196	7.592873894	7.390803334	7.535503549	7.545634589	7.649729349	7.546148534	7.554080063	7.789733927	7.574408887
FBgn0003086	5.680803605	5.887623254	5.680803605	5.680803605	5.680803605	5.86932663	5.680803605	5.680803605	5.680803605	5.872662	5.680803605	5.680803605	5.680803605	5.680803605	5.890251412	5.680803605	6.124107383	5.680803605	5.680803605	5.680803605	5.680803605	5.680803605	5.680803605	5.923956527	5.680803605	5.882879667	5.680803605	5.680803605	5.680803605	5.680803605	5.680803605	5.680803605	5.680803605	5.680803605	5.680803605	5.680803605
FBgn0003087	8.284873618	8.263727802	8.96524278	8.900700341	8.69215315	8.616090891	8.786271407	8.775536255	8.842445329	8.621742808	9.042620559	8.56217417	8.681934346	8.578126194	9.078695495	8.906774741	10.33063809	9.244283928	8.59660094	8.757367223	8.466814456	8.512191187	8.99361117	8.700929374	8.955211613	8.943705908	8.909343317	8.888157958	9.058061368	8.926839064	8.974996428	8.93223677	8.884487953	8.834127233	8.884423702	8.940949501
FBgn0003089	6.655229136	6.634258044	7.357769417	7.419239715	6.350374275	6.512921737	7.800016324	7.709228832	8.079015912	8.00976782	7.897589721	7.80129346	6.859717632	6.646850205	6.782724399	6.937695255	6.618724395	6.957481352	7.642678925	7.840095513	7.807294752	7.709992807	7.254609184	7.08532226	7.347907933	7.388287712	7.666827573	7.663626157	9.031499841	9.02451072	6.756833876	6.785410732	6.660859553	6.302382955	6.359272441	6.296034934
FBgn0003090	8.574674658	8.497570757	8.042318217	8.404666085	8.352063187	8.418997373	8.145479972	8.403858516	8.20351993	8.269031734	8.354108229	8.521460796	8.459145018	8.448575563	8.463152569	8.509485824	8.117072366	8.099297771	8.410717438	8.413004642	8.520315615	8.401833073	8.122515913	8.220401802	8.366285836	8.451686818	8.328856336	8.309206049	8.1295917	8.168341513	8.067323103	8.252597734	8.229113086	8.226530157	8.519558658	8.679122488
FBgn0003091	10.43015574	10.53135493	10.46266712	10.41331977	10.44621242	10.45735	10.09111245	10.22166184	10.39765975	10.4706929	10.27088798	10.58768171	10.6860905	10.5784671	10.90666662	10.6554905	10.22260438	10.44743666	10.36283087	10.39400555	10.5787942	10.5207746	10.46338424	10.63548907	10.3965968	10.40049482	10.44960352	10.50915872	10.72390711	10.65273086	10.54383142	10.61095539	10.43709031	10.39861934	10.15078375	10.40844142
FBgn0003093	11.52719161	11.40237954	11.32985384	11.36341149	11.35168453	11.32012272	10.91653466	10.96473822	11.16222843	11.18787417	11.12346778	11.36679701	11.66434195	11.49925968	11.58422903	11.58035526	11.53583348	11.5989964	11.42332137	11.28736068	11.72941015	11.60838601	11.39018108	11.29351069	11.44847105	11.43512274	11.32953865	11.44308749	11.37138257	11.38518106	11.3460299	11.44565725	11.19973595	11.17466359	11.12728008	11.23838007
FBgn0003114	6.730139931	6.694787798	6.405743351	6.291414961	6.219353303	6.006872976	6.664064442	6.576422404	6.640888126	6.547562589	7.80154311	6.619887107	6.472488687	6.605334353	6.147516758	5.947976482	8.188675267	6.886509144	6.458923937	6.357742744	6.431041426	6.323139707	6.300800738	6.319655028	6.623664461	6.429104774	6.310329058	6.282455559	6.359354694	6.532462677	5.960058614	6.047019734	6.071452946	5.94752067	6.422695261	6.490202174
FBgn0003116	10.10957234	10.13518288	9.933126742	9.856047603	10.10086398	10.03022608	10.09959812	10.06664379	10.13329923	10.1299757	10.03479384	10.03532408	9.977919035	9.965596464	9.846595104	9.728654623	10.09162499	9.834233076	9.883977894	9.697457989	10.10025235	10.06974944	9.847999731	9.937594405	9.687611348	9.839588268	9.768981189	9.726841889	9.672413538	9.77904758	9.827313885	9.873523271	10.17268055	10.04159038	10.00717759	10.02408505
FBgn0003117	7.594604079	7.499719568	7.261849324	7.126434918	7.694927259	7.747587703	7.220679504	7.567658908	7.551142099	7.588700682	7.275715259	7.343132569	7.330100427	7.277799924	7.556577175	7.393152225	7.157225272	7.330427964	6.939911967	7.080636093	7.440103202	7.467685121	7.194512938	7.31363478	7.275231866	7.298783138	7.265380843	7.396045579	6.923238537	7.288145137	7.286409596	7.563860113	7.349511983	7.47892062	8.448254979	8.256933707
FBgn0003118	9.493326336	9.331972205	9.618593502	9.508906486	9.723037876	9.73641703	8.908412729	8.859066664	9.740251843	9.822673763	10.29207629	10.47795858	9.605755593	9.528280478	10.26710193	9.981917175	9.597696307	9.73787135	9.281677932	9.237121786	9.480650024	9.40837438	9.334295714	9.104859725	9.208454627	9.277344012	9.425301559	9.438659095	9.221894402	9.209255728	9.4658686	9.635689843	9.108329641	9.161706243	9.274969768	9.459041618
FBgn0003124	11.3693139	11.52897095	11.59873762	11.5678972	11.33517173	11.47668708	11.44032367	11.42289018	11.40609613	11.3638708	11.97815511	11.4107207	11.41214327	11.45725785	11.66442179	11.87690896	12.40280442	11.73326187	11.55584058	11.76269454	11.36277664	11.50951131	11.58611884	11.65029098	11.61273788	11.68575426	11.59325818	11.59438148	11.70275932	11.82893083	11.8557358	11.66790343	11.57081408	11.5929309	11.38596922	11.55974172
FBgn0003129	7.864689499	7.949435154	8.150678341	7.992712256	8.006057922	7.900555025	8.050400466	8.053418469	7.750097592	7.791467105	7.83839326	8.098206599	8.04773841	8.067150255	7.906959177	8.022832202	7.83763674	7.890142526	7.731404803	7.891841517	8.212940158	8.100064761	7.999196589	7.910731908	7.875035484	7.886510203	8.029088793	8.17025547	7.882160342	7.925219808	8.006774779	8.061838003	7.994316501	7.988646693	7.85191677	7.977122739
FBgn0003130	6.250435818	6.390678632	6.264199839	6.238896416	6.458402629	6.140964363	6.223241328	6.479194909	6.241851726	6.312535744	6.341536711	6.322545716	6.244075501	6.25740553	6.764418458	6.38177175	6.39122535	6.444048961	6.318657107	6.382812398	6.271850435	6.35120878	6.342895063	6.362985075	6.521596825	6.249146119	6.310329058	6.384432038	7.607745653	7.518167529	6.359625002	6.228312315	6.158526817	6.329574718	6.391747721	6.431528845
FBgn0003132	11.11236114	11.23731683	11.36749896	11.32850477	11.01423446	11.20417145	11.54281386	11.39437404	11.20464634	11.19012097	10.87261614	11.03573629	11.28769591	11.33791122	11.42337797	11.41583688	11.05275988	11.46787806	11.2271253	11.43579892	10.97614812	11.06832396	11.33979772	11.24047637	11.37376402	11.39624899	11.41243883	11.2044613	11.26976053	11.28998745	11.19813155	11.24043238	11.36674189	11.36900427	11.0221231	11.01877521
FBgn0003134	12.52322876	12.63388206	12.23096012	12.56506449	12.69511832	12.68275824	12.54272214	12.68207944	12.43448068	12.48079317	12.51588229	12.61441499	12.75009773	12.66924863	12.65170416	12.73754904	12.67141326	12.75314799	12.3680404	12.27191256	12.40965078	12.28889203	12.16707442	12.2896583	12.01469203	12.25422007	12.33396441	12.42615456	12.21969204	12.17322136	12.13252294	12.25116191	12.52498298	12.44171367	12.67477928	12.64419934
FBgn0003137	12.93630813	12.66541698	11.72614038	11.68016369	12.94372358	12.79171949	11.78371408	12.23690144	12.73771589	12.98987097	12.09561228	12.01549032	12.59859399	12.66048552	12.48235345	12.37983245	12.04305193	12.07297086	12.18462318	12.26362825	13.08624389	12.58500261	11.71146397	12.31055199	11.94993244	11.90793832	12.0846711	12.03618042	12.00959559	12.10487803	12.73764177	13.03248746	11.88059294	12.12305891	13.30918182	13.21296634
FBgn0003139	9.68022412	9.739048453	9.609860256	9.578344103	9.769097293	9.658392157	9.689698892	9.708119829	9.72420263	9.775436722	10.19754183	9.827003663	9.567374323	9.560518483	9.676908102	9.512950796	10.26450432	9.816651895	9.645369072	9.506197215	9.876719983	9.760521828	9.580670642	9.508782631	9.576380697	9.535636396	9.495660702	9.628824094	9.620180047	9.513281396	9.453956502	9.541900211	9.681621596	9.642206718	9.761567603	9.698801193
FBgn0003140	9.378833972	9.454977408	9.735572509	9.72125264	9.403509664	9.618533098	9.987784753	9.825902562	9.912951184	9.784413082	9.327094605	9.593765648	9.740200751	9.826968367	9.796355341	9.7833031	9.520802903	9.915379131	9.55500362	9.78137769	9.469530605	9.574869595	9.847999731	9.649840951	9.666472198	9.740720711	9.923203485	9.800327871	9.870123701	9.841667136	9.738624285	9.65671671	9.506100504	9.731783076	9.214072688	9.38647644
FBgn0003141	10.20691926	10.15406396	10.33849544	10.35277552	10.65423704	10.56247188	10.6049381	10.59620975	10.30468832	10.371137	10.37383908	10.38575521	10.01476415	10.07262397	10.05093525	9.874533351	10.25067293	10.26821478	10.15999442	10.01336198	10.45735368	10.38826836	10.21035153	10.15880846	9.977303652	9.974726561	10.4068311	10.40330971	10.26025431	10.22559672	10.24878999	10.23623905	10.0216463	10.00246212	10.11054983	10.19881767
FBgn0003145	9.445679379	9.430766524	9.674933366	9.695691392	9.387930756	9.364400324	9.368189625	9.289759719	9.35663128	9.485287817	8.988686219	9.173363461	9.669534433	9.806981994	9.437556433	9.472109611	9.17835657	9.281925438	9.155314708	9.441231034	9.480650024	9.414381934	9.187918274	9.352251788	9.291140079	9.253548059	9.21240772	9.330599032	9.883465588	9.860886635	10.0303196	10.138413	9.340258457	9.541524751	9.70053769	9.826986863
FBgn0003149	13.89960861	14.27753893	13.6987557	13.84361432	14.12677513	14.29412273	13.38799525	14.1088346	13.76175404	13.94964556	13.30553324	13.59936994	14.11976634	14.02938587	14.05577204	14.1223746	13.23772989	13.29961824	13.83964258	14.26579553	14.14360327	14.11148539	13.65819482	13.88892634	13.61384262	13.8504387	13.71923187	14.01799886	13.6798088	13.76665062	13.81457881	14.08323217	13.62951161	13.8347318	13.96490232	14.06223813
FBgn0003159	12.36105109	12.39736921	12.42341015	12.44047252	12.4455379	12.55419693	12.36823864	12.27618247	12.24549629	12.2001675	12.22828995	12.28596279	12.67021153	12.63834196	12.5325379	12.54632402	12.58578779	12.63950651	12.43152909	12.50170431	12.63752365	12.63125955	12.49503499	12.47541746	12.65669803	12.70644657	12.63114183	12.59423683	12.49907297	12.54774506	12.42051816	12.45042234	12.56832743	12.590003	12.34248698	12.4386477
FBgn0003162	10.97821121	10.99296383	10.36046873	10.50657402	10.95059973	10.95971286	10.24106524	10.83828506	10.6345204	10.63154155	10.61141614	10.80844052	10.51016247	10.70508687	10.98358588	10.83077451	10.54688569	10.71700878	11.02546725	10.76614012	10.69838923	10.73819341	10.05652765	10.79237738	11.00308782	11.16425852	10.48781745	10.73495632	10.64878917	10.51724378	10.7340269	10.6886128	10.48173849	10.51341359	10.73357004	10.70429502
FBgn0003165	10.94522471	11.00116855	10.80303089	10.90103962	10.90957797	10.95780406	10.13186693	10.37449692	10.71164044	10.76871152	11.22928845	10.87701926	11.20295613	11.12030726	11.20834803	11.2081989	11.96697262	11.40735152	10.9123264	10.85020586	11.20157768	11.19813017	10.83226885	10.78402914	10.86100604	10.96901462	10.79255751	10.86590364	10.79686448	10.83186274	10.81197324	10.95043889	10.73920854	10.87152704	10.67965204	10.95477476
FBgn0003169	10.93331177	10.82327764	10.90756748	10.81893472	11.04859186	11.00231417	10.80178602	10.62695161	10.74903454	10.74214977	10.82910702	10.76473528	11.02944039	10.84691391	10.88533156	10.75761805	11.22513825	11.07267587	10.8605074	10.76467213	11.11046873	10.9587554	11.04064974	10.82296825	10.802323	10.7866013	10.69892551	10.66724312	10.82550303	10.73385529	10.83805945	10.89671893	10.73119436	10.64690094	10.978144	10.9003726
FBgn0003174	7.302154909	7.074904229	7.123810912	7.098248562	7.633887887	7.388825735	7.240627059	7.223485726	7.353051557	7.381689177	7.331595064	7.379601041	7.583670522	7.494931303	7.362711209	7.297571562	7.875969947	7.641163373	7.436128461	7.420291155	7.738746772	7.689156904	6.953889641	7.188876081	7.197682108	7.070715384	7.180910612	7.092682032	7.295759762	7.245050591	7.18192828	7.331123865	7.680792388	7.447517831	7.238778254	7.4202623
FBgn0003175	11.46133853	11.36010029	11.10686475	11.1999266	11.30981397	11.39677799	11.09419793	11.17183991	12.22480608	12.09502224	11.25106492	11.38462867	11.27852267	11.24960975	11.35221758	11.25166617	11.4274646	11.02850618	11.36596096	11.22523835	11.63897415	11.52754086	11.23259489	11.27746461	11.24894975	11.23598904	11.1281264	11.3169129	11.1652782	11.19121879	11.14382176	11.32418954	11.30871605	11.25057932	11.17999292	11.37910077
FBgn0003187	11.64959884	11.60236526	11.93727552	11.91407757	11.90682408	11.9974422	12.01458917	11.92516237	11.93895432	11.93783318	11.55709712	11.65696149	12.21941016	12.3346174	12.15548536	12.17406463	12.11468321	12.18194054	11.82098277	12.03236524	11.96034457	12.10288884	12.07079332	12.12532481	12.52455454	12.63072674	12.10105951	11.98675535	12.07580222	12.10554762	11.99036981	11.9367163	12.09077651	12.09868289	11.78608604	11.89414045
FBgn0003189	10.42377933	10.29315229	10.4004065	10.46269278	10.49287219	10.3642736	9.965399806	10.03885332	10.27750522	10.53932244	11.14456468	10.54479093	10.51016247	10.30622111	10.46386317	10.49613002	10.88402767	10.94308667	10.41947957	10.2814037	11.02459745	10.76339513	10.86774479	10.6539349	10.67514775	10.64105393	10.14078364	10.30464637	10.14816718	10.25732963	10.20814395	10.1835187	10.58052958	10.66968293	10.47324699	10.56564964
FBgn0003204	11.33238166	11.31295353	11.17804525	11.09099236	11.60124291	11.47624281	11.42017784	11.23303273	11.47502883	11.27617954	11.64647145	11.29209987	11.36587468	11.12366852	11.18637921	11.00943562	11.61162868	11.08574835	11.23070048	10.85779815	11.48649967	11.19350388	11.33903223	11.16536152	11.06719006	10.93001322	11.03714148	11.12039618	11.1235132	10.9729201	11.51764943	11.60078041	11.04482362	10.94483022	11.35383185	11.30742623
FBgn0003205	10.93704516	10.90347183	10.79844232	10.87617948	10.86797467	10.84528562	10.72561877	10.8357411	10.8991322	10.95996425	11.03019192	10.85890262	10.90123296	10.95654691	10.88615801	10.81530693	11.25485131	11.00461293	10.77701148	10.69470303	10.93328267	10.88246658	10.5131381	10.69140848	10.68880091	10.79972551	10.77449358	10.80054434	10.73537471	10.69341862	10.71676074	10.80583334	10.79870125	10.69287721	10.96985034	10.91017572
FBgn0003206	10.37282824	10.44425795	10.45490875	10.45391375	10.67638717	10.6959971	10.41907264	10.43629286	10.66138943	10.659392	10.47084015	10.49025741	10.51909902	10.4471636	10.36172614	10.26811062	10.6159025	10.68083823	10.52815745	10.54707674	10.66868288	10.67568061	10.37942029	10.40128357	10.38889277	10.32756077	10.47780035	10.4531323	10.65570395	10.61745355	10.7663529	10.82381338	10.4788685	10.48356781	10.54538776	10.56226098
FBgn0003209	11.2710119	11.15949076	11.505679	11.1310637	11.50318605	11.57953775	11.22660857	10.94991747	10.96529687	10.96193827	11.30826921	11.22014599	11.48230384	11.13703568	11.19307186	11.12112959	11.46682493	11.40474643	11.23426682	11.05859805	11.45093484	11.17249981	11.81526911	11.01045707	11.22681492	11.02176161	11.19821206	11.1093499	11.145161	11.07084547	11.50478115	11.57035279	11.1471188	11.01948288	10.9556406	11.11514531
FBgn0003210	10.9422557	10.93340471	10.92731422	10.76255425	11.01367354	10.95716724	10.44781814	10.42052482	10.5590639	10.64880681	10.77975328	10.53203652	11.07026707	10.92914254	10.96023205	10.8977266	11.31913395	10.75945132	10.86380127	10.74321632	11.11046873	10.95055181	10.75629011	10.92410798	10.88947474	10.86906799	10.7273781	10.79871126	10.75884245	10.85116813	10.75189592	10.73721426	10.81319822	10.8544897	10.7912025	10.93570504
FBgn0003218	12.08888978	12.02756634	12.25820841	12.22102531	12.01694839	12.15893068	12.110185	12.0241325	11.99917642	11.94881835	11.77036825	11.95643299	12.25190223	12.21213604	12.25219354	12.31236744	12.34900749	12.28502396	12.1906651	12.33158283	12.27284387	12.28210164	12.33537618	12.3043156	12.25583562	12.32537857	12.24925472	12.19432634	12.08478851	12.12351004	12.20884121	12.26437933	12.12081643	12.16094643	11.9826461	12.06732512
FBgn0003227	6.980958201	6.903035507	6.86961086	6.899934065	6.66681987	6.571364783	6.628247784	6.576422404	6.894471277	6.980412562	7.246733166	6.674755102	6.708547573	6.795481521	7.022470732	6.872706382	7.771129788	6.886509144	8.111289841	8.09041488	6.690940343	6.988482814	6.830833842	6.719366512	6.756591825	6.813290308	6.632705613	6.74877197	6.835854298	6.944145289	6.651260911	6.865132472	6.795295391	6.726172239	6.83571887	6.81138468
FBgn0003231	14.18319331	14.09430871	13.88947486	13.94172772	14.18966716	14.16304705	14.02232633	13.97797606	14.09712959	14.28551346	13.90077527	14.00880902	14.1008475	14.08636702	13.97093003	13.84284659	14.17821589	14.01455313	13.63044177	13.5942885	13.92294562	13.80154926	13.83995981	13.81218885	14.25725202	14.3837311	13.62303432	13.54890491	13.71019546	13.59025537	14.35177971	14.321692	13.97832573	13.71872837	14.04972862	13.92336996
FBgn0003248	10.06105226	9.74083657	10.21297328	9.998063049	10.11559892	9.667795363	10.59212283	10.33418075	9.832945499	9.848576091	9.590056764	9.404034546	9.814834848	9.442188409	10.18745196	10.04123873	9.76630073	9.612059999	8.407028294	8.254793103	9.707542214	9.377951051	10.16953565	10.01925827	9.687611348	9.665418169	9.620691164	9.443381627	10.20116978	9.988661776	10.15291313	10.12018248	9.984310983	9.918225903	10.09993223	10.03064724
FBgn0003249	10.83188183	10.79609425	11.42565919	11.28060739	10.79997618	10.44194582	11.00359551	10.93097594	10.75232655	10.8341269	10.29941905	10.45979214	11.60058237	11.4287422	12.02919479	12.05587542	11.4417179	11.40474643	11.3235453	11.23268736	11.40288356	11.38976962	11.37905322	11.39640984	11.21453058	10.97986375	11.06786535	11.02799664	10.5192313	10.26335261	11.58892847	11.72462043	11.7307962	11.70699099	11.251516	11.28226299
FBgn0003250	11.65050829	11.56663755	12.9036008	12.64847313	11.86888807	11.73653271	12.76641416	12.53913405	11.5278194	11.54415897	12.4669606	12.62965794	12.29963167	12.17245651	12.51047872	12.57622632	11.997612	11.82086051	12.21432497	12.23239661	12.471122	12.42012255	12.70381836	12.71082662	12.46664923	12.43765217	12.09270648	11.94637209	11.62435896	11.56002875	11.89461509	12.04705809	12.45790716	12.35648054	12.37768865	12.23934118
FBgn0003254	9.115233589	9.007327124	9.246758643	9.317154652	9.002467684	9.226587506	9.321087353	9.244160591	9.231244145	9.115948593	8.902326119	8.942989072	9.104196956	9.109714554	9.6341123	9.690513114	8.970227792	9.359769345	9.451516298	9.375100848	9.271033576	9.330003175	9.385899635	9.332653677	9.499504614	9.475313444	9.252365766	9.26266763	9.406343649	9.368237516	9.427800741	9.293728511	9.375832346	9.538100594	9.182617127	9.30187041
FBgn0003255	7.322675406	7.088037049	7.471896656	7.273962361	7.346601932	7.237933267	6.881124172	6.943929123	7.179214668	7.355356675	7.444309423	7.652043498	7.092624965	7.063774206	7.308929818	7.442227176	7.099063664	7.201329083	7.404699717	7.468440173	7.507723602	7.484295641	7.480306099	7.328325351	7.620220079	7.833875792	7.142678593	7.248322726	7.181369083	7.266798934	7.029597867	7.142565719	7.090228025	7.140435362	7.454634645	7.484264476
FBgn0003256	10.50655915	10.42995255	10.34375771	10.27785602	10.27687978	10.3458874	10.40545895	10.34615621	10.29658721	10.38984701	10.61646123	10.54388364	10.64688775	10.38460114	10.40391714	10.2483321	10.89295048	10.76352587	10.19916157	10.01830609	10.3706946	10.20941253	10.03585096	10.08101139	10.24123345	10.24593818	10.16736211	10.25332441	10.26817768	10.1944091	10.19750364	10.25993432	10.22503322	10.13837326	10.16103342	10.12717421
FBgn0003257	8.632016393	8.632738016	8.399224553	8.530802019	8.75068696	8.619368363	9.010484171	9.304640436	8.834924211	9.099170672	10.20761462	9.943235563	8.528457368	8.768084518	9.116106402	8.917463064	9.801569626	8.919262963	8.788929103	8.582307016	8.870456542	8.942407017	8.37083453	8.577361028	8.556031019	8.451686818	8.59571119	8.77571941	8.836288632	8.774901148	8.457499073	8.578684465	8.642734875	8.794160749	8.626534586	8.454536711
FBgn0003261	13.92547412	13.72923099	14.22366916	13.81464469	14.0139324	13.98928482	13.96414986	13.58288064	13.7532426	13.7528111	14.3191844	13.99586185	14.36178342	13.9354973	13.98689785	13.82058825	14.23446975	14.0265659	13.83126034	13.62522871	14.32654028	14.0228723	14.33359508	13.90508767	14.22853611	13.98253971	13.67807653	13.74093163	13.82380416	13.81298997	13.82994102	13.85467029	13.75703326	13.66535212	13.75869164	13.83297968
FBgn0003267	6.674570696	6.714059026	6.965834194	6.955913082	6.49729619	6.427084041	6.443538868	6.335407898	6.576712769	6.62391944	6.284831479	6.350589723	6.157710282	6.035360565	6.147516758	6.303432027	6.657222472	6.585006551	6.72430442	6.760272649	6.271850435	6.35120878	6.300800738	6.441778654	6.370479251	6.283143086	6.236957869	6.282455559	7.041593655	6.944145289	6.386813011	6.047019734	6.431121176	6.141469753	6.249997917	6.168554315
FBgn0003268	8.543098299	8.497570757	8.637793462	8.729269407	8.422950906	8.308794626	8.321936328	8.384995621	8.533159647	8.534440492	9.455226788	8.547506992	8.60304241	8.655725177	8.729849145	8.826760306	10.24254273	8.908147189	8.573863601	8.61249756	8.814894795	8.808031649	8.848906719	8.741471033	8.937550332	8.792561739	8.790707544	8.881168739	8.928642144	8.883270146	8.960962992	8.815927155	8.726945293	8.650994774	8.668792588	8.876245053
FBgn0003270	5.680803605	5.680803605	5.680803605	5.858278603	5.861246658	5.86932663	5.680803605	5.680803605	5.93297489	5.872662	5.680803605	5.680803605	5.983246934	5.885850079	5.890251412	5.869858136	5.879678438	5.680803605	5.680803605	5.870143906	5.680803605	5.680803605	5.680803605	5.680803605	5.900767718	5.882879667	5.680803605	5.680803605	5.680803605	5.884300302	6.162995391	5.998167968	6.019372891	5.869535141	5.680803605	5.899762469
FBgn0003274	14.39941226	14.11222754	14.44417416	14.39837175	14.51804053	14.41224491	14.79252638	14.56737457	14.79860168	14.7619637	14.67679181	14.33380322	14.23631916	14.23704751	13.73323374	13.75609753	14.36829617	14.2516548	14.35971884	14.15063493	14.16287378	14.26475289	14.70961165	14.60126022	14.07190243	13.97840087	14.1898652	14.10625787	14.1761118	14.1270667	14.21403772	14.19979186	14.34540567	14.17940853	14.78145216	14.42026527
FBgn0003275	10.23025945	10.13653979	10.35942996	10.29046735	10.20195581	10.25545075	10.65590916	10.54727514	10.48972877	10.49908288	10.29627675	10.36123534	10.20968583	10.24820363	10.15897723	10.26811062	10.27022836	10.22745972	10.36096582	10.45082237	10.25672682	10.33038336	10.44213477	10.35207964	10.33109929	10.28732859	10.412686	10.36291577	10.32787603	10.28955805	10.34296651	10.35924179	10.50543502	10.50469949	10.44238716	10.34278362
FBgn0003277	10.69392208	10.7338839	10.95437524	10.83253777	10.81872506	10.77329872	10.41033579	10.36157671	10.66208978	10.70804741	11.09785715	10.70756246	11.06874726	10.84528566	10.81763046	10.88969362	11.90477177	10.83689738	11.87842437	11.90765056	12.01349183	11.9409116	10.86986702	10.61411462	10.94039594	10.92478225	11.89885779	11.89156587	11.78894807	11.81302953	10.79327079	10.85004459	10.77784599	10.66421674	10.57960074	10.85495245
FBgn0003278	8.280050447	8.453869429	8.348716013	8.284415123	8.307706045	8.047539258	8.326173925	8.234598171	8.456199795	8.417952878	9.197625956	8.52895256	8.32487702	8.256114874	8.354989224	8.106701782	9.238330743	8.665111936	8.178425263	7.891841517	8.3080023	8.110266709	8.327189447	8.205762369	8.294872917	8.289707827	8.287632176	8.459238804	8.460662611	8.178890396	8.26705391	8.398247995	8.341493916	8.355476906	8.131397726	8.340498834
FBgn0003279	15.01260239	14.73773885	14.98464742	14.78079999	15.00029549	14.84578455	15.08292143	14.90658496	14.83050042	14.78127071	15.29452896	14.83398205	14.78637338	14.65445582	14.68020992	14.61817218	15.07365907	14.65067232	14.7977748	14.56895588	15.07356129	14.87595004	15.16754513	15.01034852	14.83987466	14.65049629	14.71511061	14.69173068	14.7523332	14.7056373	14.61554353	14.67489607	14.73627347	14.65229219	15.24737057	15.07266077
FBgn0003285	7.851448168	7.968618209	7.826901196	7.789741339	7.872778702	7.88379253	7.220679504	7.302964698	7.390890657	7.381689177	7.476970326	7.547032748	7.995456385	7.847068778	7.960436066	8.053036244	7.539817252	7.592870428	7.848393258	7.952439612	7.738746772	7.667974775	7.550858359	7.713021239	7.629585027	7.566163442	7.771137145	7.663626157	7.7926075	7.734105591	7.545634589	7.577459757	7.871664735	7.638656489	7.707552845	7.685297961
FBgn0003292	7.342843362	7.499719568	7.437916883	7.468603097	7.129805965	7.266021064	7.335498892	7.602428224	7.360716327	7.328425578	8.07094965	7.51533056	7.078609303	7.115027666	7.501580267	7.512308523	9.183248768	7.732555656	7.355955285	7.317775988	7.409929574	7.492517063	7.311719457	7.553907486	7.405230549	7.416685236	7.771137145	7.697573017	7.285818272	7.21163346	7.296354084	7.347576898	7.489592605	7.423420908	7.32297022	7.280978382
FBgn0003295	7.216235446	7.061609408	6.810079898	6.911382118	7.221520269	7.11804833	7.092929722	6.881071949	6.906105049	6.942423662	6.905413512	7.119031611	6.959292228	6.967685601	6.901824125	6.859179328	6.873467912	6.867946122	6.593677389	6.887774056	7.012868622	6.988482814	6.953889641	6.886700142	7.142862656	6.906594575	7.075856665	7.133679968	6.835854298	6.787434636	6.909671187	6.812734672	7.135938555	7.108911469	7.018820746	6.970574477
FBgn0003300	6.909253587	6.675082255	6.603963877	6.680822241	6.681997178	6.693219485	6.531170261	6.553245886	6.685977724	6.605496977	6.486608667	6.600764697	6.877022737	6.605334353	6.948750159	6.925031173	6.729391642	6.72677519	6.797084796	6.713568999	6.786731662	6.743838334	6.551117815	6.636970421	6.647291516	6.549184441	7.004614771	6.859766347	6.722619285	6.639795289	6.723024463	6.71332781	6.584892585	6.843569965	6.654497915	6.885320307
FBgn0003301	11.13982963	10.9657806	11.23855694	11.14994874	11.00917831	11.11050134	10.73652779	10.81005128	10.55378935	10.6914821	10.53709001	10.71322161	11.47084496	11.23538828	11.39289457	11.38712881	11.14090079	11.06361924	10.9969545	10.94591521	11.6687869	11.39279935	11.29392362	11.18269763	11.43980726	11.22994406	11.24748166	11.30211487	11.16950962	11.07153133	11.06352649	11.20785141	11.03314077	11.02436547	10.94890486	11.11514531
FBgn0003302	10.36286236	10.4409693	10.33427172	10.39508901	10.31748337	10.44740144	10.45538759	10.43629286	10.40855665	10.4360581	10.26982032	10.42571512	10.2784405	10.32972077	10.11729451	10.31289512	10.22024041	10.42187152	10.53644114	10.64210124	9.985066386	10.08983967	10.28389122	10.26041147	10.29993871	10.40694541	10.36274787	10.32390788	10.2850107	10.32684221	10.25905868	10.19380855	10.3179325	10.41917228	10.10145384	10.06621278
FBgn0003308	11.44465651	11.32369679	11.3224184	10.86298424	11.31027072	10.81467265	11.04428945	10.79354082	11.07134641	10.99058419	11.45291743	11.36166148	11.59795133	11.19506068	11.302954	10.92090346	10.90843365	10.97768916	10.95680476	10.50548055	11.0418871	10.86511222	11.42666557	11.13474676	10.78580587	10.6815047	11.00729559	10.98028442	11.24820437	11.28585669	11.42303674	11.36612922	10.87049942	10.79143077	11.33005975	11.23908716
FBgn0003310	10.3438474	10.37356665	10.37493328	10.38336616	10.48722288	10.6135006	10.22343201	10.27024801	10.17023707	10.19752295	10.59105708	10.31197148	10.18039055	10.20944998	10.44490592	10.46851575	10.96099722	10.68728765	10.61597576	10.62359153	10.53590681	10.44391385	10.3853709	10.34235876	10.37466064	10.3567354	10.09779012	10.08283419	10.37579877	10.46909088	10.18199388	10.22424332	10.32647487	10.37490164	10.57413723	10.67531531
FBgn0003312	6.730139931	6.522293882	6.678192909	6.651170604	6.66681987	6.828466144	6.908439675	6.973949475	6.74268196	6.861859568	6.944950116	6.674755102	6.499564201	6.465890749	6.399533797	6.573801925	6.490755978	6.610360943	6.810978011	7.000627757	6.839765466	6.727277251	6.714612002	6.478023484	6.854156591	6.978162601	6.515169074	6.499598967	6.964217286	6.929548526	6.866312045	6.839290924	6.406210577	6.450362572	6.853829785	6.986800546
FBgn0003313+FBgn0263087	6.712003418	6.787254971	6.52226771	6.520574692	7.33866761	7.492545678	6.571432556	6.620855144	6.74268196	6.789226037	6.835797047	6.775098201	6.472488687	6.43987711	6.764418458	6.859179328	6.39122535	6.53173586	6.392528802	6.382812398	6.234153716	6.378072313	6.382305358	6.362985075	6.493830033	6.745574994	6.540124583	6.352278825	6.236517205	6.287323464	6.359625002	6.285304324	6.264578574	6.302382955	6.759600814	7.049295592
FBgn0003317	10.31312073	10.20280158	10.2232913	10.26513309	10.24278403	10.19724618	10.12831709	10.11786874	10.17711974	10.2641745	10.21650933	10.16973864	10.30840336	10.32505146	10.36528971	10.45677598	10.71736768	10.25813382	10.26249088	10.19130643	10.48951063	10.41138381	10.21035153	10.18806115	10.31221252	10.34334369	10.14219483	10.10676939	10.29723086	10.42465338	10.33220175	10.34084728	10.13182042	10.16960538	10.17555013	10.23618313
FBgn0003319	6.551122154	6.361016285	6.019151267	6.148602394	6.49729619	6.608047343	6.763419546	6.576422404	6.429839545	6.391978582	6.50811091	6.350589723	6.282429704	6.490991691	6.304823134	6.178875634	6.204513432	6.266532733	6.291909123	6.17962217	6.234153716	6.293698876	6.762876222	6.221975414	6.33569799	6.249146119	6.151662991	6.352278825	6.330956012	6.485012545	6.331215389	6.361442257	6.196415787	6.273866144	6.452299806	6.643023497
FBgn0003321	12.00463255	11.82911539	11.50521001	11.37570629	11.50916585	11.52817233	11.33152791	11.32111991	11.18383717	11.30237671	11.49595279	11.58784157	11.62559903	11.51213821	11.57144651	11.52872393	11.67719904	11.7477224	11.53244649	11.53293962	11.61155496	11.56383366	11.60915727	11.49464433	11.71423545	11.73864397	11.55039983	11.60542789	11.45099956	11.52491327	11.44914543	11.53118992	11.53813346	11.51530958	11.40761691	11.51665868
FBgn0003326	7.761933524	7.517891124	7.521157483	7.516045338	7.437906095	7.566744811	7.28903082	7.4278074	7.170238459	7.424326857	7.246733166	7.666354985	7.583670522	7.663579051	7.556577175	7.592881439	7.34482423	7.705818834	7.364219144	7.566687043	7.615662777	7.476018615	7.430906942	7.553907486	7.582046423	7.489303041	7.417865506	7.307362744	7.43562383	7.561060907	7.363697684	7.557004207	7.272756781	7.517073059	7.433669452	7.574408887
FBgn0003328	11.10042675	10.80037562	10.76825491	10.70320327	11.10180915	11.04489121	10.60918462	10.72919883	11.13071348	11.01550735	11.28153874	10.96704346	11.39708663	11.07171154	10.77542777	10.60321422	11.35937754	11.23181073	10.88275863	10.91117977	11.37765185	11.18362342	10.87621502	10.88226736	11.02973204	10.91727634	10.85834854	10.63780527	10.90235233	10.91600591	11.38816522	11.31621756	10.70360762	10.67977969	11.1317472	10.74769413
FBgn0003330	8.903532124	8.727066895	8.856418157	8.876762972	8.796344483	8.780002753	8.949589689	8.817921745	8.839942754	8.866452385	9.092143916	8.839183592	8.874043681	8.718454841	8.806166362	8.803862499	9.331522771	8.673929778	8.907350774	8.88866296	8.981718193	8.850302438	8.891787786	8.87479879	8.91606087	8.955599204	8.8958939	8.809299266	9.007160636	8.851303574	8.855579305	8.858390672	8.901913924	8.913471159	8.916190678	8.737164931
FBgn0003334	10.67078359	10.67820155	10.56440766	10.62433346	10.65279623	10.75068781	10.36181455	10.53582271	10.51554114	10.57589068	10.82039095	10.56371309	10.69597289	10.65204563	10.75113379	10.75098105	11.25888218	10.59081939	10.66590323	10.69624408	10.80352804	10.80570616	10.49948925	10.54660859	10.65495732	10.70785403	10.56973622	10.60250748	10.61104231	10.65913608	10.63157525	10.73932112	10.59473617	10.55705287	10.71681258	10.73169802
FBgn0003339	8.158853506	8.15772388	7.876553422	8.102764621	8.177729982	7.976080491	7.702371434	7.843787791	7.799379136	7.803910213	7.954235578	8.148436453	8.47328779	8.521112698	8.417163916	8.382714378	7.894724023	8.1834059	8.160846017	8.237481924	8.318167732	8.381163094	7.881045557	8.114440598	8.146059325	8.10590932	8.060388625	8.210612911	8.066528643	8.125303429	8.083371872	8.134358504	8.016444513	8.08406287	7.954100438	7.911900145
FBgn0003345	11.23992306	11.17077493	11.07307985	11.0899633	11.27467046	11.32111269	10.69718155	10.8709541	10.85204473	10.93405269	11.0545475	11.10806654	11.51892846	11.32687329	11.3010967	11.34467993	11.23042644	11.4439715	11.14776239	11.14686224	11.45205962	11.37503551	11.17884536	11.17815567	10.9138198	10.94115889	11.12599162	11.26808765	11.12039394	11.21562227	11.22860232	11.22898774	10.96098173	11.06757991	11.14506611	11.27745256
FBgn0003346	10.63995339	10.7276024	10.54627043	10.7773373	10.85925809	11.03888526	10.43925463	10.47060479	10.03603153	10.11702322	10.37978792	9.758111715	9.699403709	9.869339358	10.85947363	11.02418584	11.21687343	10.66676459	9.942592252	9.874359596	10.31854906	10.50123854	10.95429168	11.03377577	9.78690859	9.777768907	10.45074207	10.46474479	10.64878917	10.73212059	10.83501489	10.81584995	10.9171573	11.02314638	9.81639833	9.878857809
FBgn0003353	8.676250903	8.719750265	9.014002759	8.979176799	8.960763368	8.988499737	8.908412729	8.928298736	8.901210224	8.957271633	8.792388694	8.865860688	8.946105731	8.750560615	9.799877259	9.022591952	9.052905122	9.025857658	8.985186214	8.939512757	9.058277431	9.151803408	9.117686534	9.124032525	8.962214735	9.074786355	8.723595953	8.827613731	8.744034581	8.565386494	8.935345955	9.113599038	8.860912922	8.950233634	8.98764543	9.209012258
FBgn0003356	11.42512417	11.96262174	10.67453458	11.09919855	12.58017498	12.2198967	10.22675476	10.74555582	12.54501249	12.95546395	11.82835976	12.57436773	10.38619472	11.53755524	11.36115855	11.84439284	11.17054981	10.83108561	12.65430949	12.64472098	11.46102644	12.07172709	11.07508207	11.63380372	11.82530074	12.36369035	11.74048591	11.5487847	12.48847119	12.58998389	12.16347586	11.52021059	11.90926868	11.9698952	10.94128933	11.2684761
FBgn0003357	10.94448303	11.46302098	11.38850451	11.49980991	12.60308844	12.27889942	9.783097159	10.18611407	12.25827857	12.65186525	11.81599742	12.4538595	10.27448587	11.54809821	12.30842283	12.79437306	10.78204577	10.38132534	12.67356876	12.60387968	11.44868264	12.06636199	10.61916803	11.09288839	11.77256288	12.3042534	11.32023367	11.05588361	12.46383647	12.59499904	11.66800722	11.05165453	12.39340661	12.55502039	10.44238716	10.72666257
FBgn0003358	11.58208717	12.57567092	11.58548876	12.33350656	13.79188159	13.56716225	12.71380616	13.1806301	12.53263116	12.84025023	13.19869655	13.51598966	11.78073559	12.4094747	12.86487333	12.989468	11.81182475	11.74720844	12.83085331	12.56269256	11.95678363	13.25026605	12.37062648	12.92404106	12.20489419	13.12750481	14.08530372	13.73806732	12.93693329	13.49816549	12.96373312	12.41398622	12.50727382	12.06740021	12.68721947	12.88879394
FBgn0003360	15.49791968	15.89394251	15.60999613	15.6456145	15.9900279	16.14841244	15.68144741	16.08791511	15.77252825	15.98570278	15.96596546	16.04597805	16.00198156	15.87840019	15.99697707	16.02021706	15.33750376	15.29797317	15.8113345	16.17264144	16.0104705	15.95634456	15.81398699	15.97698366	15.68372498	15.65691091	15.65697442	15.91546886	15.73114815	15.73718776	15.85111606	16.09276823	15.69484695	15.97798225	16.1160871	16.16061015
FBgn0003366	11.91779198	11.75521943	11.67868599	11.78749373	11.944082	11.96424996	11.48902962	11.62686716	11.34158717	11.50228654	11.43495661	11.60097475	11.74503449	11.69040345	11.65863214	11.6038587	11.161965	11.12268439	11.61603999	11.42886798	12.25136585	12.15644675	11.48318578	11.59071671	11.50947758	11.64545499	11.84408589	11.63396418	11.80418598	11.8175323	11.60330763	11.7260367	11.58465995	11.61696091	11.86285726	11.85224734
FBgn0003372	6.430787143	6.472526466	6.855069386	6.695274285	6.275437623	6.101165324	6.255728791	6.267288188	6.036976596	5.680803605	6.284831479	6.428011037	6.282429704	6.220607964	6.338019944	6.451650995	6.305311782	6.176795705	6.13365528	6.17962217	6.649512083	6.403865198	6.830833842	6.51254082	6.464974963	6.454766214	6.40584357	6.415074261	6.201022723	6.253096785	6.508479669	6.529666365	6.406210577	6.427892642	5.897134137	6.168554315
FBgn0003373	5.680803605	5.680803605	6.231245373	5.680803605	5.680803605	5.680803605	5.680803605	5.889406195	5.859228975	5.680803605	5.680803605	5.680803605	5.680803605	5.680803605	5.680803605	5.869858136	5.680803605	5.90349089	5.86631162	5.680803605	5.680803605	5.680803605	5.916685103	5.680803605	5.900767718	5.680803605	5.680803605	5.680803605	5.680803605	5.680803605	5.878420597	5.680803605	5.680803605	5.869535141	5.680803605	5.899762469
FBgn0003374	5.680803605	5.680803605	6.158215508	5.931633403	5.680803605	5.86932663	5.680803605	5.680803605	5.859228975	5.872662	5.680803605	5.680803605	5.680803605	5.680803605	5.890251412	5.680803605	5.680803605	5.680803605	5.680803605	5.680803605	5.680803605	5.875930105	5.680803605	5.680803605	5.680803605	5.680803605	5.892125207	6.050898732	5.680803605	6.032689583	5.680803605	5.680803605	5.680803605	5.680803605	5.680803605	5.680803605
FBgn0003375	5.680803605	5.680803605	6.196080286	5.680803605	5.861246658	5.947226417	5.680803605	5.680803605	5.680803605	5.680803605	5.680803605	5.680803605	5.680803605	5.680803605	5.680803605	5.680803605	5.879678438	5.680803605	5.680803605	5.680803605	5.680803605	5.680803605	5.680803605	5.680803605	5.680803605	5.882879667	5.680803605	5.680803605	5.680803605	5.884300302	5.878420597	5.680803605	5.680803605	5.680803605	5.680803605	5.680803605
FBgn0003377	5.680803605	5.680803605	6.116947547	5.858278603	5.680803605	5.680803605	5.680803605	5.680803605	5.859228975	5.680803605	5.680803605	5.680803605	5.680803605	5.680803605	5.680803605	5.680803605	5.961833299	5.680803605	5.680803605	6.008282527	5.891048562	5.875930105	5.680803605	6.024269205	5.680803605	5.680803605	5.680803605	5.680803605	5.680803605	5.884300302	5.680803605	5.680803605	5.876575302	5.680803605	5.897134137	5.680803605
FBgn0003378	5.680803605	5.680803605	5.957273629	5.680803605	5.680803605	5.680803605	5.680803605	5.680803605	5.680803605	5.872662	5.873069854	5.956286235	6.050882685	6.25740553	5.976748568	5.947976482	5.961833299	6.124865413	6.001672566	5.948379758	6.044318486	5.680803605	5.916685103	5.680803605	6.119466329	5.966349667	5.979391523	5.680803605	5.680803605	5.884300302	5.960058614	6.047019734	5.680803605	5.94752067	5.897134137	5.899762469
FBgn0003380	10.84942266	10.90108201	11.30150084	11.28959819	11.113373	11.29010288	10.46573099	11.02923634	10.82040305	11.01297087	10.62816481	11.50549568	12.06263173	11.90946325	12.04592265	12.15772214	11.70405095	11.90298011	11.26148592	11.27040004	11.68657423	11.49736513	11.68279422	11.47181969	11.78091606	11.64227289	11.2824012	11.49266093	10.94529923	10.78578437	11.25218127	11.27132324	11.14048012	11.35599358	10.55207341	11.06417857
FBgn0003382	7.935221485	7.662487977	6.855069386	6.899934065	6.754182492	6.755811467	6.82409165	6.620855144	6.940215973	6.942423662	6.607400672	6.581181397	6.877022737	6.795481521	6.707180098	6.662833073	6.675833866	6.748307416	6.97555248	6.744971803	7.012868622	6.776081003	6.739066946	6.636970421	6.95959055	6.935830697	6.587748635	6.599161351	6.789006463	6.734896442	6.412916071	6.742852009	6.747206931	6.741692098	6.422695261	6.688205848
FBgn0003386	9.771973472	9.893264843	10.00935963	10.04030811	9.94808297	9.999572576	9.880667193	10.07530916	9.984249096	10.06768995	9.777889641	10.13398049	10.1374762	10.10705123	10.30965356	10.25147317	9.968788152	10.32173983	10.04032038	10.16257999	10.35151178	10.23781336	10.18497777	10.15140128	10.40934587	10.37330158	10.03535163	10.23036687	10.1628174	10.18808953	9.925250331	10.10499343	10.25331465	10.35370157	9.767338032	9.925399597
FBgn0003388	7.382176064	7.088037049	8.427854314	8.49002086	7.614986825	7.609227437	7.761841603	7.885713838	7.862306288	7.870299007	7.997869081	8.008253276	9.142565433	9.070910686	7.966971192	7.894649275	7.818039671	7.951206082	7.814391113	8.184186026	7.79237271	7.743983016	8.17310509	7.982153964	8.225470671	8.265618258	8.003509922	8.034943219	8.175025724	8.365196882	8.029111063	8.156243425	7.937328431	8.150267446	7.821196695	7.593582329
FBgn0003390	9.939533047	10.01784121	8.978956803	9.453715912	9.672598411	9.523272853	9.625550269	10.2765204	10.40269935	10.48633091	10.18852858	10.31623047	9.440913816	10.03735111	9.31704775	9.473909816	9.089895116	9.354347955	9.750491549	9.566646578	9.698059752	9.949810267	9.25156828	10.13647138	9.69598037	10.08218266	10.38912203	10.63780527	9.704535197	9.828709492	9.728787855	9.699313725	9.230163565	9.376762273	10.75882776	10.67426945
FBgn0003391	10.93106709	10.90108201	10.59207635	10.66223184	10.6353931	10.6612186	9.927751881	10.10382186	10.21582924	10.34815751	10.64472087	10.48648434	10.72811179	10.76402129	11.02018211	11.01498467	11.23218487	10.60565144	10.62143651	10.60073194	10.86057399	10.92426127	10.40307646	10.61142036	10.61920237	10.80461642	10.7189012	10.77932173	10.48080174	10.60518377	10.70680062	10.77604293	10.75352262	10.79999985	10.69885423	10.74470836
FBgn0003392	12.81523754	12.91563443	12.88875952	12.90230788	12.83464286	12.94289858	12.65079446	12.73941784	12.72839269	12.79835708	12.53175353	12.82471575	12.99008262	12.98790185	12.92015036	12.94092831	12.98131436	13.12016287	12.85205641	12.96548787	13.00755158	13.01467582	12.84579737	12.91942424	12.97476324	13.00529677	12.91375377	12.96040975	12.9198193	12.95012703	12.85473685	12.91402323	12.85256932	12.91271977	12.67503423	12.77618622
FBgn0003396	11.01399837	11.0786314	11.10252965	11.05294701	11.35301515	11.63631159	10.35373494	10.17943356	10.74837523	10.94007378	10.75328289	10.84350657	11.21468419	11.09450226	11.11557348	11.00013947	11.36044977	11.33599086	11.07745405	11.04233805	11.51368685	11.53441571	10.93008995	10.7899971	11.47899497	11.47859446	11.03638388	11.16588761	11.11914435	11.27458458	10.87854333	10.84744286	11.25218008	11.20776633	10.95395962	11.24332245
FBgn0003401	6.815767129	7.00670659	6.9526375	6.955913082	7.194784107	6.908934242	6.763419546	6.973949475	7.383418368	7.272633707	8.41461977	7.163215172	6.859717632	6.861656036	6.726667703	6.9747678	9.156130685	7.511496263	7.215120221	7.113179968	7.069240526	7.062378045	6.934406955	6.841830137	6.835431372	6.935830697	7.193369677	7.396045579	7.305617117	7.408658178	7.235362709	7.161936727	7.101836166	7.248954777	7.485420058	7.702871296
FBgn0003410	11.13333684	11.12986767	11.51269561	11.45016038	11.28493199	11.38025058	11.48256811	11.29111448	11.48850744	11.41950173	11.25214515	11.23595013	11.38614764	11.39743156	11.3986957	11.42095345	11.6313039	11.43506292	11.35710988	11.39891576	11.43338754	11.4148249	11.51131574	11.29937767	11.45892186	11.47808458	11.35101952	11.32457373	11.42494607	11.43078717	11.42100866	11.43660187	11.47046236	11.51660924	11.23015155	11.19092793
FBgn0003411	6.031040296	6.038416321	6.158215508	6.502604319	6.219353303	6.006872976	6.110577824	6.096928334	6.506894337	6.391978582	6.187264184	5.956286235	6.384401958	6.137774745	6.26963623	5.947976482	5.879678438	6.065749368	6.368850072	6.556041901	5.977872949	5.875930105	6.014020949	6.024269205	5.900767718	5.680803605	6.375571657	6.644645214	6.022416389	5.884300302	5.960058614	5.998167968	6.264578574	6.427892642	6.054802087	5.990162451
FBgn0003415	11.29680406	11.22972062	11.16384987	11.11597766	11.15364022	11.28453078	10.52537847	10.62695161	10.91801355	11.01042993	11.43685779	11.22524482	11.51502867	11.37278815	11.35580062	11.47338498	12.27845647	11.49262183	11.38258385	11.38799784	11.45767042	11.4679814	11.34971227	11.38384341	11.43296328	11.53850773	11.22638223	11.24875612	11.16890589	11.35564529	11.30867196	11.38553024	11.19624848	11.25681521	11.16408979	11.36686073
FBgn0003416	9.347587079	9.303133738	9.141246626	9.029894977	9.327490985	9.348862407	8.839920804	8.587779708	8.929698674	9.057577835	9.438157236	9.170998952	9.588824307	9.402687256	9.552861758	9.198950362	10.13369597	9.632322146	9.122440299	9.074775844	9.326398142	9.275987488	9.088590568	9.187347822	9.268806148	9.21462654	9.370761905	9.310040153	9.102103348	9.171089833	9.320290615	9.244833707	9.100826534	9.04059393	9.191265213	9.304591842
FBgn0003423	12.62573233	12.80629761	12.59251791	12.72185382	12.75201975	12.85458337	12.61685669	12.88954257	12.61516249	12.66322667	12.56970994	12.81648416	12.66242737	12.75059805	12.64073484	12.77089193	12.69029118	12.72836745	12.58938243	12.78082725	12.86793165	12.86967271	12.6502284	12.83051154	12.67868716	12.84612387	12.62662108	12.70301853	12.70499138	12.81030444	12.56316785	12.66734516	12.71601876	12.89800572	12.50533366	12.62161038
FBgn0003429	11.77373577	11.78833894	11.58770538	11.7628539	11.82034082	11.93319166	11.2908947	11.87445392	12.32187309	12.22529834	11.34518195	12.09251087	12.03722329	12.1695336	12.3310429	12.43442879	11.80396602	12.09656353	12.24973182	12.09382217	12.20275692	12.17357287	11.94717707	12.07003167	12.01302456	12.07063296	11.99864782	12.16547622	11.87212988	11.87207156	11.89168947	11.9452532	11.69829978	11.84097199	11.73416884	11.88423268
FBgn0003430	7.53634509	7.694227997	7.552937028	7.502676548	7.682951704	7.609227437	7.735749801	7.636259932	7.188119602	7.173182569	7.427643417	7.570288597	7.385249064	7.420447978	7.574380477	7.450215898	7.64200842	7.631651792	7.725267659	7.650969734	7.723005819	7.564140459	7.760905525	7.624569985	7.736882917	7.721747766	7.553169514	7.48854576	7.512349431	7.245050591	7.62364727	7.630427349	7.447536959	7.840040473	7.664397594	7.375627594
FBgn0003435	14.29825337	14.38839458	14.4451522	14.49322394	14.23738239	14.38375664	14.40916604	14.33078533	14.3606787	14.34649649	13.93882567	14.22705482	14.4098905	14.46019751	14.740989	14.82581297	14.02188198	14.43790521	14.43964183	14.59580552	14.30546601	14.43283303	14.33119218	14.28614242	14.6710859	14.69020717	14.44243773	14.41734532	14.5448618	14.59389556	14.49502141	14.41709634	14.44612462	14.48261623	14.11244129	14.32686215
FBgn0003444	8.993209577	8.882348349	8.602555159	8.652101885	8.76156431	8.834389734	8.801380599	8.831770857	8.579178449	8.635217065	9.065120569	8.558521858	9.168533253	9.042528184	8.83418249	8.599160834	9.681038375	8.896943098	9.05198451	8.869456619	9.009759189	8.911420051	8.622610364	8.664465739	8.663749405	8.626911027	8.5618202	8.749034851	8.887681932	8.917615518	8.428908981	8.597708018	8.930487017	8.856465433	8.596173464	8.62737919
FBgn0003447	9.958797893	9.942228051	10.03172284	10.12124323	10.13329052	10.19075162	9.702509572	9.891207848	9.820424349	9.912720344	10.35785416	9.689034154	10.56728217	10.08234707	10.31457785	10.2670764	10.92665162	10.21261971	9.705539136	9.591790798	10.0697431	9.929040989	9.673811827	9.958980919	9.960056077	10.09156412	9.973250663	10.15634495	9.602336328	9.762103651	9.902115045	9.902700244	9.969373663	10.10298397	10.31055438	10.22764615
FBgn0003448	5.680803605	5.680803605	5.876446762	5.931633403	5.680803605	5.680803605	5.873572518	5.680803605	5.859228975	5.680803605	5.873069854	6.0179447	5.680803605	5.885850079	5.890251412	5.869858136	5.680803605	5.90349089	5.680803605	5.680803605	5.680803605	5.680803605	6.014020949	5.680803605	5.900767718	5.882879667	5.892125207	5.894868079	5.680803605	5.680803605	5.878420597	5.864280006	5.680803605	5.680803605	5.680803605	5.899762469
FBgn0003449	10.01367171	10.05564043	9.933126742	9.968070716	9.920760383	9.992117302	9.990395471	10.03885332	9.886775422	9.88657281	10.28258017	9.843352016	9.871864436	9.841777376	9.846595104	9.858121961	10.46942671	9.76053356	9.972248787	9.81304655	9.841004232	9.856087811	9.821865447	9.891617447	9.907033466	9.929086611	9.900016352	9.831217413	9.948374714	9.974033763	9.905027443	9.915203083	9.966641004	9.872821386	9.972661862	9.967061064
FBgn0003450	6.594379092	6.694787798	6.911986319	6.840608051	6.534243742	6.471283017	6.395291386	6.302338919	6.756314142	6.676869333	6.931942877	6.29313129	6.384401958	6.490991691	6.455821163	6.405877448	7.481099443	6.474465436	6.519628331	6.495829826	6.044318486	6.22980688	7.131030467	7.010360675	6.548380656	6.212863406	6.515169074	6.575432513	6.359354694	6.598562601	7.245754882	7.161936727	6.32523226	6.380595446	7.213547701	6.84906004
FBgn0003459	9.162274678	9.199944986	9.558127928	9.431028053	9.493571439	9.452416738	9.048830402	8.963250937	8.796703127	8.863606824	9.283108075	9.170998952	9.348240389	9.189454763	9.531806541	9.665558251	10.10834579	9.28478011	9.481118711	9.430109952	9.587328333	9.589085929	9.370914988	9.183700534	9.433375074	9.316905856	9.480073521	9.560985855	9.247452381	9.372720872	9.380316809	9.397517956	9.234734863	9.196983126	9.283075545	9.28818467
FBgn0003460	8.774330607	8.805126785	8.868277131	8.874346717	9.358031245	9.454231676	8.695276195	8.724412376	9.018506032	8.938489481	8.734017381	8.926210258	8.76804759	8.771563186	8.858247063	8.917463064	9.023148183	9.099218892	9.72746654	9.817311318	8.814894795	8.703050503	9.2417058	9.17637774	9.296669231	9.146428139	9.324078314	9.360891526	8.919964546	8.821899487	9.140834529	9.497599994	9.547009538	9.608339821	9.176822345	9.240643353
FBgn0003462	14.32853628	14.19716865	14.0674586	14.21293891	14.06067675	14.04402771	14.29833703	14.37361896	14.15723549	14.19448381	14.141941	14.16563915	13.86239421	14.05503794	13.89141521	13.92892335	13.90149751	13.73339614	14.16821798	13.97063438	13.96254056	14.04461864	13.8614341	14.11488583	13.93872243	13.99737755	14.11546043	14.0506862	14.09139673	13.98448524	13.94145992	13.98079384	14.04274243	13.98105244	14.46831188	14.1901848
FBgn0003463	11.56289319	11.47484909	11.13806149	11.09407516	11.14495941	11.21592931	10.85137066	10.8996547	10.6829435	10.76041621	10.91074993	11.05940622	11.44003098	11.34426318	11.3986957	11.44626741	10.9778678	11.1640996	11.33545316	11.20698599	11.4052084	11.22897516	11.1950125	11.26552582	11.16582074	11.18252859	11.36677205	11.36970294	10.88112656	10.88043277	11.28433383	11.3891111	11.32583854	11.3472541	11.31377269	11.23696484
FBgn0003464	10.84147602	10.69669635	10.9937026	10.89751433	10.91859564	10.94822197	10.84778231	10.69778601	10.76932479	10.73831493	11.20271483	10.91679229	10.88664056	10.68337524	10.74111753	10.82376437	11.47526269	10.86750357	11.01306229	10.84604768	11.22874316	11.02210273	11.17284303	11.07638453	10.95697742	10.80786782	10.90309293	10.91410627	10.8899476	10.83186274	10.72253916	10.81718024	10.91291317	10.92799159	10.89560687	10.9154949
FBgn0003475	12.63357122	12.57117135	12.76262102	12.7886736	12.67096762	12.7610538	12.79890299	12.72392144	12.49856288	12.48056382	12.341184	12.51641158	12.732697	12.76357763	12.7990858	12.86021237	12.64636489	12.62167493	12.56673741	12.68889136	12.87087748	12.88534862	12.81200474	12.74161467	12.89915357	12.87525808	12.90610616	12.78948738	12.71721909	12.78042718	12.67691936	12.72761253	12.76938695	12.82349687	12.48249975	12.57001545
FBgn0003479	8.373426955	8.531565689	8.712323049	8.840076437	8.700666422	8.723423588	8.611783144	8.533413863	8.462779037	8.601284107	8.702290776	8.460022793	8.677891387	8.578126194	8.608995528	8.409783136	9.359841827	8.549911703	8.7776521	8.619118657	8.673394478	8.621431689	8.532783246	8.736467022	8.59287019	8.592822039	8.544559911	8.60313888	8.707391144	8.585076434	8.861645312	8.721191048	8.646202523	8.598709579	8.761397647	8.679122488
FBgn0003480	7.238325005	7.290361369	7.261849324	7.426416071	7.090884543	6.800078056	7.230696863	7.504370673	7.124238218	7.130805958	7.485000675	7.205714131	7.092624965	7.063774206	7.117738061	6.998761037	8.270828239	7.173662108	7.054244395	7.113179968	7.198557279	7.207028496	7.147243825	7.283688013	6.908266631	6.780051339	7.229943353	7.438031084	7.19225646	6.972725741	7.363697684	7.314437537	7.113321933	7.076450784	7.390613915	7.352668323
FBgn0003482	6.132224558	6.262334021	6.564175763	6.695274285	6.156366269	6.101165324	6.419842787	6.396686629	6.449898043	6.220705014	7.043488642	6.879861511	6.622176282	6.25740553	6.399533797	6.515207805	7.099063664	6.266532733	6.291909123	6.17962217	6.234153716	6.262677455	6.342895063	6.403544639	6.298822539	5.966349667	6.632705613	6.575432513	6.330956012	6.379473915	6.55196876	6.450588565	6.071452946	6.178031818	6.288744122	6.168554315
FBgn0003483	8.185010077	8.201123096	8.491147341	8.338769932	8.265742886	8.372845025	8.169424947	8.223957675	8.13020344	8.242557102	9.217813648	7.917656751	8.298505752	8.348666573	8.78478156	8.71142885	10.55628138	8.592489292	8.510205252	8.686807325	8.401662509	8.414087809	8.268951093	8.311906324	8.322781359	8.216123735	8.398146003	8.594568706	8.261567511	8.453948798	8.656730834	8.610247555	8.371375796	8.409959752	8.325905162	8.155587356
FBgn0003486	5.680803605	5.887623254	5.876446762	5.680803605	6.040988814	5.947226417	5.680803605	5.975556364	5.989453445	5.951933159	6.71254163	5.875746976	5.894858764	5.970540083	5.680803605	5.680803605	5.680803605	5.995419919	6.001672566	5.680803605	5.891048562	5.680803605	5.680803605	5.923956527	5.900767718	5.882879667	5.680803605	5.983260071	5.878340585	5.884300302	5.960058614	5.680803605	5.680803605	6.0574652	5.897134137	5.899762469
FBgn0003495	10.16418248	10.07133765	9.781368341	9.846305091	10.48964673	10.45193204	9.875024812	10.08392256	10.6599877	10.4284586	10.09152007	9.865348998	10.0068344	10.12059438	10.48475926	10.43760704	10.56188949	10.01803234	10.19916157	9.8892868	10.214869	10.18043916	9.424138428	9.649840951	9.598883055	9.792653135	10.22442639	10.20426693	9.924197359	9.915515703	10.16873821	10.00097228	9.753215016	9.684604248	9.865628369	9.949848877
FBgn0003499	8.578571767	8.475892575	8.155627197	8.451280363	8.480467136	8.524550304	7.89082177	8.169468001	7.877575518	8.076892078	8.120813279	8.072370827	8.794374171	8.670740265	8.84798402	8.85764822	8.534571692	8.712936161	8.16966417	8.12398103	8.665535856	8.485416062	8.62771814	8.33218043	8.479285478	8.522032135	8.228838214	8.176094889	8.307373012	8.299476267	8.200445817	8.338795967	8.171690534	8.235227042	8.260381434	8.657795249
FBgn0003502+FBgn0262374	10.32343607	10.42773904	10.02649216	10.08548914	10.49045377	10.40690468	9.789112426	9.967704659	8.299200289	8.631860681	10.30359814	10.2069247	10.36155747	10.3168435	10.32803333	10.21331959	11.0920268	10.3203565	9.990477662	10.04156086	10.44383424	10.48333159	10.05091801	10.16433889	9.835037272	9.898851819	10.150633	10.34417305	10.01317289	10.19314741	10.13814902	10.32221447	9.981606644	9.993758776	9.937295548	10.11796228
FBgn0003510+FBgn0003511	8.609362057	8.597157048	8.598981837	8.771528243	8.772357974	8.59626255	8.672396695	8.591875	8.623724108	8.681378513	8.746509555	8.660733707	8.615799414	8.578126194	8.653085296	8.572179397	9.084669589	8.470836754	8.690053908	8.683657337	8.789878729	8.703050503	8.662958538	8.726405078	8.659423364	8.630647752	8.750077807	8.673934419	8.805156553	8.608342565	8.691324519	8.802389979	8.762451522	8.618546942	8.761397647	8.720825433
FBgn0003512	9.315639578	9.130400035	9.386550889	9.396305125	9.218070147	9.28086755	9.378226454	9.228630163	9.339129217	9.394209061	9.514317228	9.29770255	9.249117575	9.352873291	9.304665601	9.218454796	9.780833991	8.987700118	9.498249448	9.637575691	9.318974003	9.34895798	9.31249158	9.470483596	9.371904652	9.293767545	9.418304856	9.310040153	9.404282524	9.26585601	9.550314004	9.52238061	9.438502116	9.466033604	9.31504482	9.454153884
FBgn0003513	8.115921001	8.15772388	8.015174399	8.068522023	8.02007257	8.09633976	7.861248828	7.677314027	8.109111354	8.131178716	8.173613527	8.513928362	8.330090902	8.245997749	7.886332585	8.208020044	7.882251121	8.009576425	8.006335274	7.989605036	7.947829725	8.089784854	8.115131603	7.882919566	7.978787803	7.967786925	8.047956422	8.073217715	7.731593172	7.906029249	7.901334655	7.980225053	7.821755906	7.972936723	8.271522523	8.609696166
FBgn0003514	11.65731091	11.57864542	11.40619707	11.38538332	11.67224301	11.56457012	11.48303061	11.31321996	11.67896084	11.58911161	11.40127349	11.29047924	11.68283342	11.50132799	11.48193035	11.359292	11.8055412	11.54146375	11.7608048	11.61175846	11.67602444	11.48085121	11.43671792	11.31683667	11.55832049	11.44923925	11.45896611	11.40264626	11.53677857	11.44884431	11.77349243	11.73063001	11.62022253	11.57141471	11.66087426	11.45774341
FBgn0003515	9.864501341	9.665628711	10.13130683	10.10704821	9.972583314	9.800477596	9.699317632	9.864774723	9.519213923	9.616901033	9.975733933	10.13398049	9.850743277	9.841777376	9.984456308	9.897465966	9.668929186	9.474105029	9.887874448	10.09401063	10.22281075	10.17926799	9.580670642	10.23085319	9.942598685	10.07679418	9.849030263	9.928506427	10.20235195	10.14957717	10.0528054	10.04143857	10.34866011	10.19041848	10.49307254	10.26009952
FBgn0003517	14.75772285	14.50974025	14.7852804	14.70179181	14.71283068	14.50796137	14.66008077	14.57043568	14.4642448	14.51619315	15.18875033	14.78573567	14.46375921	14.43972356	14.44573966	14.37422169	14.5401303	14.44726794	14.62819696	14.47807411	14.6992195	14.58694395	14.9286223	14.87538468	14.57017946	14.43407203	14.53613714	14.54129954	14.58736735	14.5248748	14.3798412	14.44858221	14.56040567	14.50439031	15.25177841	14.98968111
FBgn0003520	11.3312476	11.26421248	11.34408621	11.27019817	11.19528804	11.17325408	10.8549501	10.91419532	11.07818139	11.1258474	11.57619708	11.35908683	11.566537	11.38460234	11.29177409	11.29233879	11.76725379	11.39164989	11.32115188	11.24115364	11.42252622	11.31561002	11.45661476	11.39171026	11.36005319	11.25754341	11.36254789	11.31435022	11.23326745	11.16511038	11.34869975	11.36839861	11.30656137	11.27536262	11.10321869	11.35059544
FBgn0003525	7.021699076	6.804678605	6.729936326	6.70949144	7.148761494	6.995287767	6.664064442	6.576422404	6.821607968	6.980412562	10.14259435	6.656858299	7.050018786	7.063774206	6.963921206	6.573801925	11.29241613	8.009576425	6.890349386	6.952009168	6.983509801	6.837394189	6.830833842	6.665320928	6.776935673	6.571061803	6.862525316	7.147013016	6.950740345	7.040908361	6.880978046	7.092594581	7.005254615	6.884098797	6.95600453	7.122597787
FBgn0003527	8.502590764	8.552397324	8.786218151	8.737290568	8.604039997	8.638873095	9.372212841	9.16202879	9.354890716	9.394209061	8.851319242	8.569450141	8.491922766	8.562073858	9.075776413	9.134216327	9.427243566	9.214635471	9.212635976	9.377033464	9.175514709	9.228974168	8.981772984	8.731445082	8.958717515	8.922648428	9.082353266	9.101306389	9.240527456	9.299237246	9.150736576	9.087165191	8.936132844	8.968261998	8.947257942	8.674882996
FBgn0003545	9.60874479	9.669390513	10.21986018	10.29315544	10.12707127	10.22505499	10.23667717	10.23975362	10.1373386	10.14281245	10.25262909	10.1279333	9.296931659	9.368912794	9.659555127	9.910786427	10.75945274	10.28958172	10.14272093	10.36424798	10.17993845	10.35028514	9.656649314	9.739178235	9.956581547	9.930581753	10.13370681	10.09185669	10.25228703	10.31992467	9.938101828	9.838496949	10.19034419	10.20663958	9.565655695	9.73747173
FBgn0003557	11.84696697	11.60579203	11.43110133	11.40578552	11.63481178	11.44706773	11.17257328	11.2375352	11.47303602	11.44559245	11.69889962	11.51847443	11.77189283	11.59533653	11.73581357	11.55307705	11.84743335	11.49874198	11.7308293	11.54110394	11.88864594	11.76505244	11.2042902	11.45989632	11.49461564	11.5545566	11.6503064	11.41585474	11.71397403	11.93934648	11.77070835	11.71145352	11.70444891	11.51574293	11.85026725	11.70651415
FBgn0003559	10.05555854	10.00897516	9.907737458	9.921293403	9.932703752	9.864522715	10.00725037	9.909102094	10.01202528	9.88657281	10.06713133	10.04048563	10.08723806	10.04305331	9.929284721	9.877250416	9.954625601	9.868761574	9.847090235	9.712808829	10.11027977	9.947058338	9.837168284	9.857850387	9.96698	9.87885184	9.743136647	9.805827564	9.963804566	9.927715535	9.903571983	9.846354854	9.889377939	9.894367361	9.72447165	9.807997103
FBgn0003567	10.08011643	10.17137697	10.28478578	10.35962989	10.19701714	10.19724618	10.13894039	10.09816442	9.962773757	10.08351643	10.33558073	10.07107126	10.10070832	10.18388144	10.38882386	10.46130262	10.92809915	10.24506784	10.5650643	10.51337197	10.29990461	10.40037492	10.24677441	10.31611052	10.09572201	10.21071683	10.21104373	10.28118673	10.36211767	10.40626915	10.32787318	10.30807969	10.16793335	10.16850155	10.25424042	10.3108171
FBgn0003575	10.5608281	10.62511535	10.53251593	10.48166311	10.62734581	10.52856333	10.41616625	10.38382107	10.6725544	10.70412054	10.68609676	10.5929543	10.76237324	10.68701665	10.59809658	10.6178818	11.02123555	10.67652251	10.67643392	10.62115957	10.6850493	10.6232955	10.6700005	10.72668738	10.595978	10.60130927	10.47332582	10.58452863	10.65052098	10.59376425	10.52316401	10.54502247	10.63824913	10.66890332	10.48610643	10.50810303
FBgn0003598	9.788644534	9.864048251	9.730750361	9.840182231	9.96446292	9.843951162	9.579392339	9.472050302	9.728231825	9.816853575	10.55384437	9.831480826	9.814834848	9.888480775	9.712865603	9.893445586	11.60531166	9.881967947	10.00250289	9.98586075	9.885094211	9.926248897	9.721743327	9.839510797	9.898002666	9.93952003	9.83337409	9.948522498	9.836977865	9.835202953	10.0209574	10.04029808	9.858743761	9.993758776	9.609188248	9.836388233
FBgn0003607	10.87689564	10.82663978	10.90898697	10.86899706	10.74897687	10.71797285	11.01259603	10.89884257	10.89496871	10.87800279	11.26075801	10.85671324	10.81862912	10.70688149	10.72918962	10.73612172	11.35131034	10.77970974	10.76437619	10.61872351	10.77593341	10.66485345	10.84419151	10.81479595	10.78970933	10.6815047	10.73673873	10.69707566	10.8293298	10.73645344	10.77273193	10.74702001	10.79563057	10.78640849	11.09027077	10.84383515
FBgn0003612	11.13658689	11.19373252	11.39712516	11.4641243	11.12951161	11.26717047	11.49041048	11.49717997	11.50068789	11.49821295	11.59291763	11.46918966	11.54156064	11.59436802	11.28489899	11.4125714	12.09807043	11.59099851	11.56315002	11.65397402	11.43338754	11.52432135	11.38499877	11.34951807	11.46259236	11.53360896	11.58861597	11.57256768	11.3958359	11.41087632	11.60509498	11.6430033	11.44031867	11.46637935	11.17999292	11.36167577
FBgn0003638	12.75437078	12.70565893	12.70499175	12.80584585	12.73613558	12.69997882	12.68997254	12.88831646	13.05280052	13.18095916	12.76258363	12.99286456	12.73149745	12.82657336	12.68007819	12.78069208	12.74569153	12.63867556	12.74599418	12.89902098	12.84991589	12.91145444	12.88616896	12.98431381	12.93679433	12.90267641	12.82380746	12.90018487	12.50362704	12.55217239	12.92366174	12.9236199	12.66354837	12.66418098	12.58781141	12.78927521
FBgn0003651	10.85100674	11.11894287	10.51303608	10.62504442	10.90776764	10.9013194	10.48988746	10.52533174	10.75429816	10.85055977	10.72164296	11.05559417	11.20779689	11.26795111	10.76557964	10.6797692	10.27933968	10.48124447	10.97701947	10.8735448	10.74779971	10.77195736	10.54803094	10.5717761	10.72186728	10.59096329	10.68254927	11.05434841	10.60926232	10.85595432	10.53635029	10.53938927	10.6896135	10.75956727	10.81455162	11.03759646
FBgn0003654	9.858199436	9.824143077	9.743573521	9.853618174	9.827866944	9.94140055	9.69451634	9.593944105	9.594789148	9.698362124	9.875309138	9.805923328	9.794694939	9.639955705	9.674990351	9.674967382	9.985600769	9.695725546	9.651501192	9.493794254	10.10599087	9.892312924	9.777220697	9.716732786	9.928478217	10.05914068	9.735666032	9.77624892	9.827803499	9.903211231	9.777308163	9.874804255	9.750037247	9.719755912	9.849405457	9.886117117
FBgn0003655	6.747916781	6.838589752	6.794596878	6.695274285	7.176601538	7.2567345	7.36252326	7.15064876	8.079015912	8.076892078	10.15189942	7.440859947	7.160128215	7.330745953	7.453791826	7.481656224	11.41048313	8.787834461	7.287671354	7.290693365	6.937844823	6.962642953	7.269152811	7.221363	7.449194064	7.435251249	7.386801392	7.341402937	6.977519494	6.868934173	7.245754882	7.112857361	9.400419331	9.517381528	7.161333067	7.431166676
FBgn0003656	12.86993607	12.85379223	12.84626171	12.88343556	12.88148366	12.97122755	12.67142963	12.69475996	12.79561601	12.77180002	12.72923878	12.80631712	12.97961238	12.94429793	13.12975245	13.16323757	13.03180572	12.95776542	13.00864295	13.03283984	12.96899171	12.93536626	12.9926695	12.86735741	13.06241076	13.10754022	12.98651235	12.9618427	12.81070601	12.92645019	12.97310385	13.0021282	12.99061415	13.04120895	12.8615438	12.94619071
FBgn0003660	12.36880705	12.31035112	12.13572021	12.20163321	12.39757035	12.28068107	12.28424053	12.25413934	12.58485616	12.54010025	12.29346647	12.24444732	12.26489587	12.28536627	12.21651931	12.10611051	12.1516864	12.03347401	12.26126035	12.11527486	12.35839517	12.25904891	12.1027049	12.22905373	12.14487288	12.11064947	12.17448075	12.08772315	12.3198607	12.21322218	12.39052459	12.31371749	12.35978182	12.22990493	12.47138626	12.22763564
FBgn0003676	11.05167557	11.04511732	10.88826615	11.09253459	10.95994749	10.8718864	10.87694628	10.92938618	10.99727359	11.02119814	11.94548142	10.97984008	10.85700468	10.993029	10.9212541	10.8502233	12.19198508	11.16948162	11.02134412	10.86260886	11.1649992	11.02145021	10.73199232	10.91212068	10.9955045	10.89833866	10.94648937	10.86940069	11.05262532	11.08246103	11.02130156	11.01271403	11.00351241	10.94225244	11.16117936	11.01959866
FBgn0003683	5.967003882	5.680803605	5.680803605	5.680803605	5.680803605	5.680803605	5.680803605	5.680803605	5.680803605	5.680803605	5.680803605	5.680803605	5.680803605	5.680803605	5.680803605	5.680803605	5.680803605	5.680803605	5.680803605	5.870143906	5.680803605	5.680803605	5.680803605	5.923956527	5.900767718	5.680803605	5.680803605	5.680803605	5.680803605	5.680803605	5.680803605	5.680803605	5.680803605	5.680803605	5.897134137	5.680803605
FBgn0003687	8.527036892	8.572921321	8.411567316	8.338769932	8.677848208	8.372845025	8.669097416	8.701918023	8.469327127	8.530831765	9.067598646	8.680977441	8.396129076	8.430940645	8.559251336	8.516593225	9.443607846	8.491032382	8.461355887	8.526962075	8.480384734	8.556922333	8.459944558	8.484437097	8.283548176	8.206005076	8.378702714	8.314480248	8.44444859	8.27521877	8.558803457	8.486293826	8.473096589	8.417569999	8.500900366	8.449552727
FBgn0003701	8.830697314	9.022199868	9.055977416	8.924238055	8.548368688	8.673939012	8.645781713	8.838644608	8.582192895	8.611550992	9.397515733	8.605270104	8.89847585	8.81938081	9.212184267	9.428209229	10.84700815	9.238403488	9.093319552	9.251959139	8.904101262	8.84732486	8.879059976	8.700929374	8.864607308	8.863854858	8.578868859	8.669867869	9.139859255	9.204225791	9.064279977	9.165033253	9.004864833	9.168387751	8.784581931	8.819957687
FBgn0003710	8.715605196	8.815442837	8.832396196	8.750558002	8.75068696	8.814596438	8.628885998	8.6713518	8.585200828	8.790530526	8.595638416	9.042274645	8.820216399	8.795675453	9.081608575	9.080689417	8.984347405	9.153415668	8.915073641	8.957794415	8.786268361	8.770759301	8.857588027	8.851898708	8.872073852	8.916573831	8.99377263	9.142670289	8.690412668	8.719188009	8.639107398	8.744064294	8.687156475	8.719833493	8.587375943	8.708444499
FBgn0003714	8.93707893	8.898589582	8.911879881	9.021204049	9.056226766	8.947640275	9.098394965	9.287264406	9.000738453	8.954603717	9.312582884	9.016120718	8.949447133	8.718454841	8.88859489	9.015159198	9.263938508	8.678317926	9.086513577	8.991130805	8.972246204	9.002412681	9.032371002	9.097117425	8.601929639	8.785897605	8.996921266	8.809299266	8.937266703	8.926839064	8.994412009	8.959266132	8.91627282	9.003642984	9.105374554	9.158699406
FBgn0003716	11.11434063	11.09544898	11.27698188	11.05558514	11.25250025	11.27024929	10.99713197	10.96706447	11.01437104	11.01360541	11.235856	11.09512648	11.48173305	11.27037908	11.2532285	11.16615303	11.4905232	11.40930225	10.9733651	10.82929389	11.27015022	11.1008074	11.13011188	11.04179896	11.26865448	11.21410744	11.17980752	11.18073784	11.02219475	11.04802677	11.18683533	11.29107695	11.19041721	11.14639177	11.20493718	11.30202263
FBgn0003719	7.429587429	7.020701872	7.394054048	7.41202036	7.825173	7.44577536	7.513013306	6.864714593	7.979771566	7.791467105	7.10071483	7.554833124	8.238633431	7.847068778	7.634769919	7.592881439	8.450765976	8.424288481	7.996372359	7.691091307	8.542012557	8.105175401	8.122515913	7.439727509	7.882723507	7.92464536	8.009950789	7.565279248	7.906660231	7.594341245	7.8890821	7.914248353	7.756549895	7.692044875	7.078095298	7.305366085
FBgn0003720	5.680803605	5.680803605	6.379886064	6.465295614	5.680803605	5.86932663	5.873572518	5.680803605	5.93297489	5.680803605	5.680803605	5.680803605	5.894858764	5.885850079	5.680803605	5.680803605	5.680803605	5.680803605	5.680803605	5.870143906	6.044318486	5.875930105	5.680803605	5.923956527	5.900767718	5.680803605	5.680803605	5.680803605	6.46199043	6.287323464	5.680803605	5.864280006	5.680803605	5.680803605	5.680803605	5.899762469
FBgn0003721	13.61299749	13.81893716	13.71465988	13.79907366	13.95915922	14.10835149	13.55166129	14.09215812	13.52007169	13.65773472	13.48168712	13.66866363	13.77439264	13.79443871	13.67874783	13.743904	13.47009598	13.38351689	13.82612315	14.14268176	13.84376946	13.88699541	13.60205507	13.80675828	13.4841621	13.45458357	13.5214498	13.67793529	13.89330723	13.87448015	13.68477714	13.94597796	13.48795285	13.51126721	13.99584602	13.88516132
FBgn0003731	11.9071782	12.00327517	11.14108396	11.55602541	11.64824028	11.55996552	11.29195101	11.51265104	11.69341007	11.74696957	11.48818145	11.64855324	11.68729572	11.84048444	11.74540476	11.64060533	11.18756752	11.3764403	11.82639235	11.55432621	12.03503995	12.00368006	10.92397545	11.41119159	11.15904909	11.63953977	11.81523748	11.77946514	11.63837947	11.78487778	11.65383036	11.76168958	11.58465995	11.61413074	12.00594115	12.08905208
FBgn0003732	10.89850292	11.08425909	11.12590784	11.11597766	11.00579765	10.92496155	10.37185066	10.56582111	10.94011841	11.02435	11.76848252	10.90200578	10.91314023	11.10542389	11.02093474	11.07583442	12.54347012	11.27524651	10.98490562	10.82648254	11.11970163	11.09089026	10.64542831	10.84377227	11.06638602	11.09144011	10.96571867	11.09747312	10.97461806	11.24083937	10.97434747	11.07630192	10.93261301	10.89837447	10.80245733	10.89679123
FBgn0003733	8.784443442	8.791253172	8.577347196	8.660576498	7.987139353	8.091538773	8.029495558	8.306843664	8.012156847	8.136007086	9.047651549	8.177701398	8.381168602	8.381248904	8.335278774	8.212450156	10.12992184	8.597140722	8.191461607	8.147455184	8.742203646	8.385321992	8.262324288	8.256325734	8.289222273	8.460150712	8.047956422	8.221926632	8.228563606	8.414715854	8.497343168	8.656291489	8.515586604	8.413770126	8.173783731	8.155587356
FBgn0003741	8.613163432	8.597157048	8.479498402	8.451280363	8.41602407	8.485454598	8.822264189	8.828321344	8.597167993	8.735457479	8.653309857	8.69099044	8.491922766	8.448575563	8.384034615	8.582358818	8.854960796	8.708655424	8.499881582	8.572096259	8.719640913	8.649171228	8.596786955	8.53167641	8.58831827	8.481086577	8.482400588	8.440153501	8.527528729	8.462517954	8.566298243	8.546388869	8.541963189	8.602035479	8.472433249	8.449552727
FBgn0003742	9.923027529	10.1297424	10.12153083	10.25045338	10.05572987	10.14332798	10.30742145	10.22814936	10.19660482	10.24374362	10.13674793	10.14719537	10.08271976	10.08511306	10.16034604	10.19928917	10.56095633	10.63263857	10.18341143	10.19021212	10.17038718	10.0860941	10.11682939	9.956856554	10.28617712	10.13238952	10.06393431	9.986123361	10.23737248	10.3687805	10.27825724	10.17315464	10.09227238	10.0749742	9.87634257	10.03717956
FBgn0003744	10.88928231	10.99371165	10.67953472	10.84418336	11.06871185	11.11792688	10.60238415	10.69685165	10.80018859	10.96587823	10.98411676	10.86036037	10.83660547	10.84854031	10.89110677	10.80964091	11.10679991	10.79968715	10.85124428	10.84812827	10.9097249	10.9763712	10.64294786	10.80422011	10.73812002	10.84948144	10.83587968	10.85006101	10.77560073	10.84235193	10.89178901	10.93152618	10.77784599	10.77992544	10.80618948	10.98881327
FBgn0003747	5.967003882	5.887623254	6.264199839	5.931633403	6.121371271	6.17748707	5.873572518	5.975556364	5.859228975	6.186199126	5.952508682	6.0179447	6.202759242	6.137774745	5.890251412	6.058107089	6.124107383	5.995419919	5.942971453	6.008282527	6.193549394	6.194731709	5.916685103	6.024269205	6.0610601	6.212863406	5.680803605	5.894868079	6.121143606	6.177227331	6.121320869	5.998167968	6.019372891	5.680803605	5.680803605	5.899762469
FBgn0003748	14.20949839	14.10403155	14.11371062	13.96673691	14.30486115	14.16662991	13.89755793	14.12471327	14.16706546	14.11722531	13.94317793	14.00387476	14.3975407	14.34331121	14.55357228	14.34834091	14.09074727	14.13630248	14.13100327	13.9481157	14.17620309	14.28954232	13.93670372	14.00562102	13.81249857	14.01803771	13.93558423	13.94058871	14.31873664	14.32264446	13.91757204	13.95226783	14.46549957	14.31676046	14.32116764	14.15466464
FBgn0003751	6.551122154	6.446303068	6.543505871	6.502604319	6.534243742	6.512921737	6.571432556	6.598942931	6.506894337	6.506399844	6.678909263	6.561106075	6.525684657	6.43987711	6.455821163	6.473460385	6.985762659	6.610360943	6.479724045	6.536494738	6.431041426	6.561909477	6.454693791	6.636970421	6.403469818	6.571061803	6.375571657	6.525720472	6.50815294	6.434257958	6.438046908	6.337109183	6.455162461	6.450362572	6.452299806	6.461469662
FBgn0003861	13.33321061	13.43548605	13.70438298	13.58790675	13.62409227	13.68686426	13.1734463	13.15043391	12.93934238	13.09128284	13.15722151	13.40870004	13.5099905	13.40089653	13.79829481	13.81406415	13.31426162	13.23401638	13.58150319	13.59263611	13.43655073	13.2608032	14.13509985	14.25511795	13.21069362	13.12652938	13.30134652	13.40959241	13.02526281	13.00910481	13.25672357	13.4790846	13.68414281	13.76629122	12.93619179	13.30207675
FBgn0003862	11.34928642	11.23415661	11.25315643	11.11698832	11.23143149	11.35485701	10.48896583	10.45078148	10.7021382	10.85410746	11.18302462	11.15276051	11.70647435	11.44495234	11.43697256	11.50526683	11.71708247	11.45723199	11.09717524	11.10572592	11.51045133	11.44091651	11.5912704	11.26980103	11.5047384	11.60633175	11.11598729	11.14440401	11.06500931	11.07290209	11.21227507	11.31668773	11.05512944	11.12097699	11.21128224	11.50905827
FBgn0003863	14.92973757	15.24895124	14.89662849	15.08348071	14.16305746	13.58003384	15.39910612	15.33898635	15.56969865	15.85225737	15.78784345	16.01741421	14.46779866	14.71528611	15.30767934	15.44342897	15.15168968	15.07094409	15.83672278	15.57208364	14.74895784	14.89066515	14.6480808	14.72352269	14.95256072	15.09308241	14.69185897	14.74578661	15.95782827	16.01919912	15.54343022	15.36046406	15.44678916	15.36611028	15.50861321	15.44469324
FBgn0003865	5.680803605	5.680803605	5.680803605	5.680803605	5.680803605	5.680803605	5.680803605	5.680803605	5.680803605	5.680803605	5.873069854	5.680803605	5.680803605	5.680803605	5.680803605	5.680803605	5.680803605	5.680803605	5.680803605	5.870143906	5.680803605	5.680803605	5.916685103	5.680803605	5.680803605	5.680803605	5.680803605	5.680803605	5.680803605	5.680803605	5.680803605	5.680803605	5.680803605	5.869535141	5.680803605	5.899762469
FBgn0003866	9.146766934	9.215521532	9.045599865	8.9858963	9.361581561	9.268523949	9.002688612	8.855683498	8.879459664	8.988899713	8.980810612	9.103140912	9.232815638	9.147484781	9.124601294	9.269195191	9.036751662	8.977112276	8.990063566	8.883202098	9.316490665	9.185055862	9.095920732	9.029541626	9.288367429	9.28675208	8.892511401	9.151379235	9.004430246	8.998535336	9.287061998	9.395729325	8.996791335	9.107090621	9.105374554	9.28818467
FBgn0003867	10.65726334	10.71314097	10.29786024	10.57735092	11.17084655	11.11336184	10.50546562	10.64256519	10.79891572	10.73523968	10.4549642	10.59383119	10.29935015	10.62192285	10.52141133	10.48372463	9.906871881	9.919043899	10.59709434	10.20978333	10.32348036	10.44586193	10.13461384	10.31113519	10.16205148	10.34893873	10.61917092	10.57919771	10.27942156	10.32914068	10.95484842	10.91049367	10.65613953	10.67435177	11.42894435	11.13655668
FBgn0003870	11.11037893	11.08144799	11.00237201	10.95404099	11.18286968	11.06335215	10.82533273	10.71911065	10.84157455	10.9083492	11.24185009	11.1920648	11.29551249	11.22353334	11.17830679	11.12797343	11.45131015	11.1360986	11.15691872	11.13214254	11.23202127	11.13980731	10.91269769	10.96476767	10.97337024	10.96392361	11.09939932	11.14728706	11.22167126	11.28052825	11.04454648	11.19409826	11.03964293	11.08521032	10.72570846	10.99385039
FBgn0003882	10.13973468	10.1091551	10.07543072	10.07823027	10.23605935	10.14556879	10.32405987	10.16597864	10.16530061	10.10036753	10.54240196	10.18146298	10.21657376	10.02155225	10.15073687	10.0143536	10.47240793	10.09614794	10.02271739	9.875723053	10.0638576	10.00641431	10.10605206	10.03545056	9.973870679	9.850690876	9.979583063	10.04151641	10.11715752	9.965184853	10.03564214	9.97851761	9.984310983	9.902364381	10.1448938	10.16791223
FBgn0003884	15.35313984	15.31229202	15.36177969	15.42732085	15.28576436	15.45257415	15.34440005	15.39883199	15.21906377	15.19585729	15.26821886	15.24549133	15.23185113	15.41235414	15.4021447	15.47403397	15.41111485	15.19952303	15.32811924	15.37650383	15.40310483	15.48942788	15.45176177	15.46370515	15.48773464	15.43575962	15.45123833	15.38393064	15.44455894	15.5252754	15.50396034	15.51565929	15.61882346	15.66388129	15.47071372	15.42720093
FBgn0003885	12.80934656	12.72671588	12.96216801	12.96746238	12.77088589	12.80486711	13.01988587	12.90901995	12.87002567	12.79522544	12.66845828	12.68558008	12.71070757	12.82161716	12.81543677	12.87333251	12.68580861	12.74930398	12.82123468	12.93923495	12.90863582	12.96093033	12.96739146	12.91370063	13.0322744	13.02287765	13.0165778	12.91039858	12.99851229	13.00838899	12.96477733	12.9592751	13.01621171	13.06138057	12.87047669	12.84070778
FBgn0003886	9.638502863	9.437410333	9.668221258	9.414598695	10.06552159	10.14444882	9.781589389	9.623846759	9.217883867	8.999287048	9.51612498	9.743926735	9.718975884	9.667950204	9.081608575	9.134216327	8.906367422	9.165872562	9.467264594	9.703618088	9.705650739	9.636048781	9.349668266	9.116394481	9.666472198	9.495705479	9.608464186	9.29964833	8.937266703	8.815280915	8.983350071	9.100443722	10.0150501	10.0749742	9.532113659	9.421968943
FBgn0003887	13.32426412	13.25369709	13.1481373	13.35142682	13.32489435	13.34168059	12.99789182	13.47335002	13.15636925	13.18631276	13.92264109	13.3739372	12.84787854	13.13964224	13.12888049	13.1819837	14.22567406	13.01864539	13.20308798	13.14532294	13.36925096	13.50859316	12.88328496	13.32854473	13.09744791	13.11000983	13.35562163	13.42777866	13.354277	13.46672261	13.15929599	13.26199897	13.46713224	13.51115858	13.73418812	13.54149036
FBgn0003888	11.55562906	11.27778139	11.10314975	11.27654317	11.46390618	11.34953012	11.03674636	11.07092538	11.65701183	11.46288244	11.29102973	11.1920648	11.45755366	11.53048352	11.23453565	11.29538146	11.10679991	11.10834369	11.56719487	11.48474173	11.47492639	11.33621665	11.176276	11.22117866	11.12856185	11.08073049	11.60044982	11.47727995	11.37347993	11.40381482	11.40159824	11.5120235	10.6140441	10.73817418	11.84981557	11.56595369
FBgn0003889	14.72664335	14.69501137	15.01538677	15.00240816	14.82411635	14.99050284	15.09147449	14.94512505	14.77105773	14.69356553	14.43680409	14.62267667	14.78139748	14.91907976	15.09748411	15.11521908	14.56195785	14.86943324	14.82137075	15.05653837	14.72351753	14.86144773	15.17549668	15.00887929	15.10560318	15.07966369	15.00312298	14.84429799	14.98352202	15.00404646	14.99358329	14.9133657	15.0476189	15.10619897	14.79939554	14.78196986
FBgn0003890	11.86705721	11.79221108	11.72009124	11.78781097	11.61461648	11.40660424	11.76253772	12.03599341	11.94471717	11.89510286	11.7578766	11.90229867	11.5144707	11.62977662	11.58677199	11.61931748	11.09846851	11.20735109	12.00933707	11.81572261	11.92149421	11.94194597	11.46716189	11.80614601	11.33290266	11.49330327	11.83844908	11.84350699	11.76038641	11.86457493	11.51717487	11.61001503	11.6314542	11.6607206	11.97562498	11.78848304
FBgn0003891	13.66510295	13.57759887	13.83771988	13.59644212	13.73069145	13.8300836	13.18996658	13.20496398	13.89680653	13.98637115	13.74314836	13.66272765	14.00730707	13.63713818	13.89572747	13.75922166	13.75504442	13.67150739	13.51815992	13.42134694	14.75688433	14.58352406	13.22661595	13.0622642	13.79295766	13.79841033	13.74309467	13.77463399	14.06965968	14.12384834	13.85999618	13.90288642	13.58666479	13.50101997	13.4089655	13.55489325
FBgn0003892	9.625559807	9.489476006	9.146106313	9.105802355	9.567586238	9.383587516	8.925027986	9.117703802	9.323191397	9.212652355	9.541196249	9.599033378	9.489657977	9.482730922	9.550770141	9.312155558	9.012170442	9.276198858	9.582557311	9.443076151	9.412595812	9.410379711	9.194754103	9.396959152	9.601113938	9.582125744	9.36834263	9.265341216	9.235892034	9.194112186	9.56514556	9.490918572	9.230163565	9.254596194	9.379428321	9.53505223
FBgn0003896	8.566847539	8.815442837	8.661941262	8.721202064	8.613105921	8.839994174	8.135781926	8.14137876	8.179519484	8.370084668	8.159416786	8.288834954	8.491922766	8.582110507	8.435743557	8.443822712	8.237598846	8.559486666	8.212914312	8.267633752	8.475876077	8.450212094	8.115131603	8.397676689	8.322781359	8.421648026	8.245126	8.355958882	8.377617601	8.557431809	8.441234408	8.423472012	8.42520545	8.554733881	8.226401254	8.149383197
FBgn0003900	8.840413935	8.719750265	9.344980453	9.177851546	8.265742886	8.337185256	9.601802552	9.44771124	10.02407858	9.942412769	8.899540326	9.083141279	7.995456385	8.188967771	8.481127984	8.534204052	8.807988672	8.624727876	9.747633583	9.777004472	8.613347646	8.458112998	9.124868192	8.949988254	8.955211613	8.745234379	9.356184275	9.17719002	9.621952237	9.690458799	9.745144577	9.779517179	8.830877917	8.819983568	8.788409024	8.508207369
FBgn0003916	5.680803605	5.680803605	5.680803605	5.680803605	5.680803605	5.680803605	5.680803605	5.680803605	5.680803605	5.680803605	5.952508682	5.875746976	5.680803605	5.680803605	5.680803605	5.680803605	5.680803605	5.680803605	5.680803605	5.680803605	5.680803605	5.680803605	5.680803605	5.680803605	5.680803605	5.680803605	5.680803605	5.680803605	5.680803605	5.680803605	5.680803605	5.680803605	5.680803605	5.680803605	5.680803605	5.680803605
FBgn0003920	5.680803605	5.680803605	5.680803605	5.680803605	5.680803605	5.680803605	5.680803605	5.680803605	5.680803605	5.680803605	5.873069854	5.680803605	5.894858764	5.680803605	5.680803605	5.680803605	6.024722795	5.90349089	5.680803605	5.870143906	5.680803605	5.680803605	5.680803605	5.680803605	5.680803605	5.680803605	5.892125207	5.680803605	5.680803605	5.680803605	5.680803605	5.680803605	5.876575302	5.680803605	5.897134137	5.680803605
FBgn0003922	5.680803605	5.680803605	5.680803605	5.680803605	5.680803605	5.680803605	5.680803605	5.680803605	5.680803605	5.680803605	5.680803605	5.680803605	5.680803605	5.680803605	5.680803605	5.680803605	5.680803605	5.680803605	5.680803605	5.680803605	5.680803605	5.680803605	5.680803605	5.680803605	5.680803605	5.680803605	5.680803605	5.680803605	5.680803605	5.680803605	5.680803605	5.680803605	5.680803605	5.680803605	5.680803605	5.680803605
FBgn0003923	5.680803605	5.680803605	5.680803605	5.680803605	5.680803605	5.680803605	5.680803605	5.680803605	5.680803605	5.680803605	5.680803605	5.680803605	5.680803605	5.680803605	5.680803605	5.680803605	5.680803605	5.680803605	5.680803605	5.680803605	5.680803605	5.680803605	5.680803605	5.680803605	5.680803605	5.680803605	5.680803605	5.680803605	5.680803605	5.680803605	5.680803605	5.680803605	5.680803605	5.680803605	5.680803605	5.680803605
FBgn0003926	5.680803605	5.680803605	5.876446762	5.680803605	6.040988814	6.140964363	5.873572518	5.680803605	5.680803605	5.680803605	5.952508682	5.875746976	5.680803605	5.885850079	6.304823134	6.058107089	5.680803605	5.680803605	6.001672566	6.275755191	5.680803605	5.875930105	6.454693791	6.636970421	5.680803605	5.680803605	5.680803605	5.894868079	5.680803605	5.680803605	5.878420597	5.680803605	6.264578574	6.273866144	5.680803605	5.899762469
FBgn0003930	6.084893725	6.038416321	6.116947547	6.114169802	5.992934772	6.101165324	6.315490855	5.975556364	6.183245399	6.149047243	6.064488983	6.0179447	6.35225007	6.089870108	6.042945002	5.869858136	6.363873713	6.306371535	6.234310123	6.102977381	6.193549394	6.22980688	6.580725544	6.221975414	6.298822539	6.173789554	6.310329058	5.894868079	6.07495924	6.177227331	6.2367399	6.164297926	6.158526817	6.141469753	6.112260455	5.990162451
FBgn0003931	5.680803605	5.887623254	5.876446762	5.987813562	5.680803605	5.947226417	5.680803605	5.680803605	5.680803605	5.680803605	5.680803605	5.680803605	5.680803605	5.680803605	5.890251412	5.869858136	5.961833299	5.90349089	5.680803605	5.680803605	5.680803605	5.680803605	5.680803605	5.680803605	5.680803605	5.680803605	5.680803605	5.680803605	5.680803605	5.680803605	5.680803605	5.680803605	6.071452946	6.101627645	5.680803605	5.680803605
FBgn0003933	5.680803605	5.680803605	5.680803605	5.680803605	5.680803605	5.680803605	5.680803605	5.680803605	5.680803605	5.680803605	5.680803605	5.680803605	5.680803605	5.680803605	5.680803605	5.680803605	6.024722795	5.680803605	5.680803605	5.680803605	5.680803605	5.680803605	5.680803605	5.680803605	5.680803605	5.680803605	5.680803605	5.680803605	5.680803605	5.680803605	5.680803605	5.680803605	5.680803605	5.680803605	5.680803605	5.680803605
FBgn0003934	6.031040296	5.97304139	6.071197616	5.931633403	5.680803605	6.006872976	5.873572518	6.096928334	5.989453445	5.872662	5.680803605	6.0179447	5.983246934	5.885850079	5.976748568	5.869858136	5.879678438	5.680803605	5.86631162	5.948379758	6.149280742	5.875930105	5.680803605	5.680803605	5.900767718	5.882879667	6.151662991	5.983260071	5.680803605	5.680803605	5.680803605	5.940104156	5.957454997	6.007232598	5.897134137	5.899762469
FBgn0003935	5.883343399	5.680803605	5.957273629	5.680803605	6.040988814	6.101165324	5.953217983	5.975556364	6.241851726	6.01262514	6.013328464	6.115396879	5.983246934	5.970540083	5.680803605	5.680803605	5.680803605	5.680803605	5.680803605	5.680803605	6.193549394	5.875930105	5.680803605	5.680803605	6.0610601	6.173789554	6.046173453	6.050898732	5.680803605	5.680803605	5.680803605	5.680803605	6.231603241	6.101627645	5.680803605	5.680803605
FBgn0003936	5.680803605	5.680803605	5.680803605	5.680803605	5.680803605	5.86932663	5.680803605	5.680803605	5.680803605	5.680803605	5.680803605	5.680803605	5.680803605	5.885850079	5.680803605	5.680803605	5.680803605	5.680803605	5.680803605	5.680803605	5.891048562	5.680803605	5.680803605	5.680803605	5.680803605	5.680803605	5.680803605	5.680803605	5.680803605	5.680803605	5.680803605	5.680803605	5.680803605	5.869535141	5.680803605	5.680803605
FBgn0003938	5.967003882	6.093389757	5.680803605	6.076657095	5.935822837	5.680803605	5.680803605	5.680803605	5.680803605	5.680803605	5.873069854	5.680803605	5.680803605	5.680803605	5.680803605	5.869858136	5.680803605	5.90349089	5.680803605	5.680803605	5.680803605	5.680803605	5.680803605	5.680803605	5.680803605	5.680803605	5.680803605	5.680803605	5.680803605	5.680803605	5.680803605	5.864280006	5.876575302	5.869535141	5.680803605	5.680803605
FBgn0003941	14.16222874	13.96156067	14.22587611	14.01345829	14.3255605	14.15238377	14.61917975	14.35820325	14.13321527	14.12112924	14.63704734	14.217354	14.18869047	14.03973706	13.89028368	13.82550587	14.35706362	14.0716928	14.06604832	13.90249585	14.07336937	13.99888956	14.35096857	14.26221316	14.02665917	13.87028913	14.13451291	14.13394219	13.91596001	13.78839151	13.91063494	13.88445881	14.12487151	13.98910878	14.46226827	14.35460247
FBgn0003942	14.51574693	14.38341312	14.65079742	14.53023389	14.64368499	14.49858848	14.72352508	14.56692761	14.62628518	14.58894945	14.8918765	14.50962103	14.36255846	14.25385498	14.32561894	14.26028689	14.6024399	14.39680733	14.33526729	14.1894145	14.33601174	14.29136926	14.56609779	14.56477151	14.17297456	14.15181098	14.16842777	14.22702648	14.39863034	14.34952872	14.19532903	14.2628524	14.28508565	14.20273477	14.6284003	14.54017327
FBgn0003943	14.18633148	14.11033366	13.94722477	13.87589757	14.00549897	14.10023195	14.07341983	14.0613014	14.01304281	14.02784616	13.86496214	14.00823422	14.25171281	14.2844193	14.28604086	14.33134004	13.89180022	14.0097413	13.93088912	13.96960031	13.76146899	13.73050819	13.92387562	13.7283471	13.9186042	14.03641683	14.09469899	13.91534906	13.92125459	13.94818108	14.02634078	13.97432954	14.16130735	14.06062553	13.90519384	13.90911841
FBgn0003944	9.190272977	9.317625965	8.795575958	9.049256607	8.91293348	8.965661874	8.944168348	9.036635878	8.982744779	9.087063701	8.899540326	9.273689143	9.452671438	9.497382129	9.190789673	8.962006327	8.900416014	9.523194743	9.479394281	9.198242022	8.880634574	8.911420051	8.730881106	8.915103716	8.897899464	9.024930413	8.905992971	9.246519727	8.789328043	8.867377558	8.53224877	8.668317655	8.768811722	8.968261998	8.933534634	8.937431624
FBgn0003950	8.245802529	8.101439224	8.415657131	8.295460124	8.070237299	8.138795237	8.174163512	8.047344387	8.291787952	8.345511102	8.135419244	8.319614007	7.995456385	8.194252378	8.931308295	9.049516176	8.132738522	8.065496929	8.436268791	8.568675953	8.353164603	8.259281614	8.327189447	8.318697743	8.398033585	8.404184768	8.228838214	8.216281542	8.247520751	8.453948798	8.37847523	8.334993383	8.50028602	8.398465017	8.528794527	8.640495881
FBgn0003961	11.17629017	11.56412327	11.54179808	11.50984565	12.24662692	11.28959721	12.04622513	11.77267933	12.69937449	12.59134119	11.69095678	11.79592328	10.77548007	11.75162761	11.41309723	10.28660046	10.65926984	11.42674109	12.26549768	11.68261215	10.77053089	10.89819315	10.8463487	11.24221797	11.46808066	11.62809567	9.716817212	10.15920857	12.90612524	11.76254841	12.28550854	13.12488357	12.06902056	12.36780424	12.57775593	12.1691235
FBgn0003963	8.804453228	8.822278384	8.665357117	8.731948232	9.031840402	9.069218248	8.522967995	8.608136809	8.786332797	8.823152853	9.395551236	8.945766251	9.070900156	8.919811784	8.733579017	8.879693963	9.41276922	8.970009385	8.754822588	8.775204574	9.2053879	9.047096962	8.973825412	8.795368248	8.663749405	8.608075725	8.665104228	8.936135749	8.676679945	8.754267245	8.721743854	8.886858588	8.618217024	8.8947243	8.943839602	8.947959063
FBgn0003964	10.43439103	10.26614261	10.38721673	10.35191643	10.47014063	10.50259713	10.37085019	10.37916655	10.4060493	10.40928234	10.63646664	10.3928288	10.54339222	10.38908137	10.22717571	10.23569873	10.91793574	10.25379168	10.28627548	10.22589154	10.4982565	10.39231521	10.5373845	10.41371279	10.32841632	10.35895528	10.30220704	10.45196588	10.31372909	10.27293722	10.57062913	10.612489	10.45180227	10.42380273	10.47089652	10.40087072
FBgn0003965	10.90309119	10.78144165	10.68285853	10.47694392	10.70308217	10.6806436	10.21787697	10.07674832	10.70281901	10.65370196	10.20090728	10.38879101	10.37516015	10.46530782	10.43023877	10.19928917	9.832896086	9.978199057	10.38226922	9.750481088	10.52738745	10.62587463	10.5131381	10.32271763	10.11454271	10.07409234	10.6931669	10.55115414	10.69483209	10.69430986	10.82123418	10.72166904	10.34551166	10.37967657	10.37986136	10.24043269
FBgn0003969	10.18319379	10.14465444	9.772012696	9.825379788	10.10825035	10.06023878	9.760312293	9.803455931	10.0478858	10.20198951	10.18965834	10.17443986	10.16765028	10.15784974	10.08737987	9.926609411	10.73649961	10.27108212	10.13728009	10.05365059	10.26187438	10.24006137	9.867292499	9.939747457	10.1067307	10.17334926	9.998414343	10.11416808	10.15916882	10.09791634	10.16510171	10.21315859	10.09602661	10.0197121	10.04405202	10.0582067
FBgn0003975	8.469310333	8.675028754	7.924394013	7.955487098	8.66339539	8.683351673	8.30054945	8.651902861	8.456199795	8.580520495	8.237968324	8.220447131	8.598763991	8.315292172	8.39833055	8.326924057	7.925398534	7.987986913	9.014201102	8.952595193	8.730967692	8.355942099	7.741392801	7.815631886	8.355538272	8.399784163	7.666827573	8.12260954	7.667533248	7.93155511	8.135525168	8.346369666	8.621746068	8.957988271	8.277059156	8.503413256
FBgn0003977	9.559027077	9.465848039	9.4892839	9.593003041	9.396606707	9.404399414	9.312734282	9.379141101	9.651084297	9.734332242	9.752080804	9.677466709	9.884042964	9.649348186	9.39617713	9.490010334	9.889105077	9.298968222	9.571275915	9.426383579	9.814937033	9.646278861	9.546450022	9.557365012	9.722846709	9.652775815	9.648820829	9.56748418	9.503856869	9.517332083	9.700545371	9.697865769	9.554323336	9.505155176	9.572270673	9.473605204
FBgn0003978	8.115921001	8.124235699	8.227769492	8.250733901	8.131485121	8.047539258	8.174163512	8.180542451	8.332067941	8.32888092	8.646647412	8.225114676	8.116447248	8.055509014	8.103187605	8.199116235	8.576529579	8.079119536	8.016224235	7.925239556	8.401662509	8.125426178	8.187218363	8.33218043	8.013957035	8.032869345	8.239718356	8.366135617	8.464686577	8.63122666	8.200445817	8.223989085	8.437334773	8.282092468	8.438463989	8.340498834
FBgn0003979	5.883343399	5.680803605	6.071197616	6.076657095	9.490335195	6.006872976	5.680803605	5.680803605	5.93297489	5.680803605	10.15073958	5.875746976	5.680803605	5.885850079	5.890251412	5.680803605	6.024722795	5.680803605	5.680803605	5.870143906	5.680803605	5.875930105	6.151008348	6.10096898	5.680803605	5.680803605	5.680803605	5.680803605	5.680803605	5.884300302	5.960058614	5.680803605	5.876575302	5.680803605	5.680803605	5.990162451
FBgn0003980	6.084893725	5.97304139	6.116947547	6.035086577	8.654651398	5.86932663	5.953217983	6.04148864	5.680803605	5.680803605	9.50524399	5.956286235	5.983246934	6.137774745	5.976748568	6.058107089	6.166040839	5.995419919	6.368850072	6.213688811	5.891048562	5.680803605	6.088460019	6.221975414	5.99158001	5.966349667	6.151662991	5.894868079	5.878340585	5.968353822	5.878420597	5.998167968	5.876575302	6.007232598	6.054802087	6.117472987
FBgn0003983	5.883343399	5.97304139	5.957273629	5.680803605	9.049617488	6.006872976	5.680803605	5.680803605	5.680803605	5.872662	10.21650933	5.875746976	5.680803605	5.680803605	5.890251412	5.947976482	5.961833299	5.680803605	5.680803605	5.948379758	5.680803605	5.680803605	5.680803605	5.680803605	5.99158001	5.680803605	5.892125207	5.680803605	5.878340585	5.680803605	5.878420597	5.864280006	5.680803605	5.680803605	5.680803605	5.680803605
FBgn0003984	8.906615017	8.898589582	8.651643294	8.799860127	8.850770394	8.991014645	8.416238917	8.694338856	8.719721906	8.697502123	8.633226371	8.897794351	8.946105731	8.992932016	9.034264718	8.941219768	8.830104343	8.799937864	8.527242409	8.810213479	8.981718193	8.936823399	8.581059982	8.700929374	8.727083701	8.967393173	8.772385162	8.888157958	8.760379173	8.870570453	8.824850767	9.030457981	8.703872807	8.728963606	8.609266435	8.804559394
FBgn0003996	9.614371787	9.633247736	9.079052568	9.302929013	9.19234543	9.19212433	9.136835435	9.565459305	9.240710917	9.44426355	9.24210438	9.389901227	9.049296466	9.373462551	9.107560322	9.407627794	8.830104343	9.134522916	9.206379972	9.401921966	9.076051527	9.289139387	9.146197582	9.744118701	8.944641379	9.179673379	9.082353266	9.297038479	9.207757567	9.397130438	9.576169107	9.700760218	9.519244509	9.662777178	9.35914036	9.229222398
FBgn0003997	9.117888306	8.986238963	8.99523987	8.820112068	8.934657731	9.037967346	8.30054945	8.511924031	8.511151048	8.601284107	8.913414575	8.680977441	9.455011384	9.186867666	9.222761985	9.042223849	9.076794992	9.381251023	8.580397969	8.667800065	8.936961829	8.798805876	9.452870885	9.041703498	9.163721458	8.91047296	8.417318663	8.768146895	9.976306749	9.903211231	8.891589536	8.919777471	8.907675039	8.802821186	8.713846632	8.737164931
FBgn0004003	10.34046556	10.30526367	9.027254062	9.853618174	9.96910877	10.09776188	9.063882697	9.730267767	10.87094369	11.10098607	9.593483727	10.27086916	9.119077138	10.17352528	9.866879749	10.06644058	9.175904137	9.750276978	10.56829957	10.80450655	9.271033576	9.934608925	9.009242785	9.736701596	9.605565291	9.700935793	10.64624964	10.85976331	10.38415369	10.37879943	10.49449417	10.22122868	9.69821	9.837103684	10.11054983	10.1287038
FBgn0004009	7.216235446	7.175801476	7.100970528	7.257567535	6.997799118	7.007053011	6.867177192	6.741619042	6.858723034	6.789226037	6.931942877	7.130244295	7.106461971	7.233630337	7.091366385	7.14274292	6.958833801	7.101328004	6.91543733	6.98868575	7.135792588	6.936134874	7.09786839	7.138312326	7.128724987	7.070715384	7.08955283	7.092682032	7.078255475	7.000534553	7.042108094	7.254080202	7.201147689	7.229982105	7.078095298	7.064359661
FBgn0004028	13.48530105	13.78209985	13.47737329	13.49081768	13.73341766	13.8698502	13.40749006	13.96058139	13.2958928	13.44901076	13.21581646	13.47319357	13.70739683	13.69722342	13.63985931	13.62584128	13.13013593	13.45354101	13.49881332	13.87557057	13.55077559	13.5484086	13.46796516	13.60895667	13.28476316	13.28762351	13.38744067	13.64186703	13.60382323	13.60973559	13.3135646	13.5007547	13.36914482	13.46849201	13.63493588	13.60633492
FBgn0004034	6.031040296	6.141700031	6.196080286	6.035086577	6.121371271	5.947226417	6.110577824	7.045406448	6.036976596	6.186199126	6.50811091	6.069807535	5.680803605	5.970540083	6.338019944	6.142252607	5.879678438	5.90349089	6.051058337	5.948379758	6.234153716	6.194731709	6.205934595	6.024269205	5.680803605	6.030240996	5.979391523	5.983260071	5.959945724	6.086793522	6.162995391	6.128728825	5.876575302	5.94752067	5.986455918	6.214605833
FBgn0004045	6.967014834	6.732920223	6.925719516	6.864772711	8.148485031	6.328868771	6.315490855	6.302338919	6.542592975	6.462829635	13.78198113	6.581181397	6.687753952	6.760563995	6.399533797	5.947976482	10.18187826	8.858939422	7.825824029	7.886191811	6.90621882	6.601601999	6.088460019	6.272944253	6.0610601	5.966349667	6.375571657	6.157730886	6.687490057	6.639795289	6.201231508	6.257549778	6.623747253	6.404662315	6.676551976	12.55021703
FBgn0004047	8.531069695	8.510416701	8.735227972	8.766314994	8.801619639	8.224270769	8.615220538	8.550369394	8.242601778	8.584002671	13.98891089	8.762309495	8.396129076	8.655725177	8.485585596	8.55504639	11.02259116	9.082876337	8.520452631	8.401460853	8.923909307	8.628418446	8.62771814	8.870248468	8.418799303	8.332027944	8.684874457	8.5464656	8.360390505	8.383410551	8.299176304	8.513324659	8.771981045	8.76785431	8.761397647	14.38772774
FBgn0004049	10.44911713	10.45299109	10.46073145	10.48087765	10.57353175	10.64073469	10.39663878	10.44633896	10.50386561	10.58617036	10.6130998	10.60082715	10.54010356	10.43204757	10.77899228	10.72713197	11.0123929	10.55246777	10.6831632	10.68619769	10.76329588	10.71496704	10.59241983	10.57730962	10.551827	10.53710811	10.58225496	10.5478829	10.50971969	10.55699293	10.6227728	10.65552383	10.41122768	10.38158211	10.50805107	10.71348741
FBgn0004050	9.944001792	9.969909911	10.15186257	10.16104429	10.03815578	10.07324822	10.05790414	10.10099593	10.13228761	10.15553552	10.2395994	10.15791786	10.08874101	10.18000662	10.13271895	10.14401214	10.43112005	10.07332052	10.32792982	10.40158603	10.10168913	10.22311498	10.15392578	10.11568609	10.13158106	10.09289934	10.17151413	10.12446265	10.20235195	10.17152742	10.13319375	10.12986274	10.11341776	10.07379519	10.07071102	10.11024029
FBgn0004052	6.250435818	6.225229487	6.231245373	6.148602394	6.43813227	6.471283017	6.188576744	6.267288188	6.078766249	6.01262514	6.150035423	6.377429372	6.202759242	6.089870108	6.26963623	6.142252607	6.240240423	6.343682465	6.291909123	6.102977381	6.372092144	6.452665901	6.255430784	6.319655028	6.298822539	6.083973004	6.151662991	6.318385057	6.022416389	6.134343451	8.023561951	8.00475164	6.158526817	6.141469753	6.249997917	6.461469662
FBgn0004053	5.967003882	5.680803605	6.019151267	5.931633403	5.992934772	6.006872976	5.680803605	5.975556364	5.680803605	5.951933159	6.221841166	6.29313129	5.894858764	5.885850079	5.680803605	5.869858136	5.680803605	6.124865413	5.942971453	6.058674989	6.044318486	5.875930105	5.916685103	6.10096898	6.0610601	5.966349667	5.680803605	5.894868079	6.121143606	5.680803605	6.121320869	5.940104156	5.957454997	5.680803605	5.680803605	5.990162451
FBgn0004054	5.883343399	5.887623254	5.680803605	5.680803605	5.680803605	5.680803605	5.680803605	5.680803605	5.680803605	5.680803605	5.680803605	5.875746976	5.680803605	5.885850079	5.680803605	5.680803605	5.680803605	5.680803605	5.680803605	5.870143906	5.680803605	5.680803605	5.916685103	5.680803605	5.99158001	5.680803605	5.680803605	5.680803605	5.680803605	5.680803605	5.680803605	5.680803605	5.680803605	5.680803605	5.680803605	5.680803605
FBgn0004055	10.96802944	11.12236577	10.75015088	10.91795796	11.11964166	11.11450446	10.44591954	10.7670801	10.68845386	10.89187591	10.77524991	11.0169085	10.62842775	10.82146694	11.22215583	11.20172644	10.60417419	10.85514813	10.86971133	10.90719416	10.90315783	10.98643704	10.56647479	10.85861271	10.81195121	10.96538002	10.85233362	11.08324113	10.79530011	10.86389614	10.62100583	10.81385219	10.75905102	10.96083771	11.06402063	11.17327779
FBgn0004057	12.64273923	12.47810043	12.24141462	12.14976116	11.97810433	11.863569	12.57192214	12.58274126	12.07127901	11.85991243	12.28531383	12.16385742	12.25691365	12.0131052	12.19734786	12.04597623	11.97539358	11.73170389	12.28453594	12.15388813	12.39247431	12.13308969	12.22538446	12.31717455	12.24983096	11.91247342	12.13611825	11.9935775	12.30510697	12.04818953	11.97559423	12.02622966	12.42452839	12.34579845	12.51704321	12.43402501
FBgn0004066	11.81811918	11.79006117	11.58770538	11.75897572	11.58018985	11.583668	11.58176708	11.7235569	11.58834987	11.74353252	11.81160881	11.75851642	11.39950628	11.66295142	11.55231795	11.5308767	11.97923681	11.52356649	11.51705513	11.44910499	11.49798079	11.60708232	11.19077554	11.66529455	11.61932939	11.6652976	11.59583074	11.56234584	11.59410488	11.67186639	11.43162441	11.51612285	11.58154506	11.62702355	11.68487813	11.67185239
FBgn0004087	8.481884415	8.458302205	8.407465331	8.320890264	8.922630024	8.782918326	9.053865632	8.912120636	8.672546984	8.738574489	9.154041429	9.024017776	8.717804646	8.805883894	9.266859558	9.207652063	9.012170442	8.583139561	8.287459115	8.025759857	8.515935225	8.567883659	8.581059982	8.695778123	8.743499934	8.674725267	8.271847071	8.324968115	8.798846533	8.616012403	8.701537927	8.588228732	8.417059597	8.363393543	8.733855975	8.679122488
FBgn0004101	8.993209577	9.116626316	8.80487184	8.845023571	8.840564636	8.952812813	8.764841623	8.831770857	8.611983808	8.681378513	9.045138289	8.862921409	9.04306296	8.907248168	8.78836838	8.759896425	9.400244656	8.815915238	8.990063566	8.807329162	8.978567912	8.735701009	8.891787786	8.906246122	8.727083701	8.844766856	8.731213396	8.966138952	8.753864176	8.747321275	8.783872589	8.939659887	8.944559464	8.970818797	8.757496085	8.796796512
FBgn0004102	8.807760659	8.808573889	8.562734974	8.414788293	8.460439434	8.470959924	7.986676942	7.685367926	7.83122246	7.916551227	8.135419244	8.31525914	8.801806284	8.508584904	8.88859489	8.92542649	8.475232403	8.665111936	8.07406844	8.165945201	8.387291779	8.334565023	8.221872334	8.391265655	8.775766851	8.818906594	8.402964231	8.435340691	8.223782779	8.284973489	8.317198808	8.17349985	8.358648782	8.182190875	8.500900366	8.653490457
FBgn0004103	12.50121933	12.47569495	12.50915524	12.48965918	12.61551893	12.52163651	12.41720841	12.42171613	12.52764872	12.58879	12.66643473	12.53317682	12.68093984	12.52374559	12.5700267	12.46963631	12.60807025	12.52155984	12.43463134	12.32039387	12.62611153	12.44732712	12.43040446	12.39709813	12.43835465	12.38505673	12.41193206	12.5335811	12.47437599	12.45779307	12.37568327	12.48533373	12.41805826	12.41478798	12.48075067	12.53446822
FBgn0004106	8.289679827	8.484604612	8.48339228	8.299122056	8.341107665	8.101123668	7.986676942	7.878818669	8.378194935	8.255858666	10.43510774	9.715128251	8.152497156	7.983448145	8.512034199	8.466058422	10.31632526	8.535424397	8.482502688	8.334151283	8.162796519	8.155243472	8.346064629	8.213101798	8.508564926	8.569623555	8.155910257	8.303911454	8.500385267	8.496273526	8.588543339	8.244484969	8.40062209	8.311099814	8.38333512	8.40901971
FBgn0004107	7.569968744	7.384605162	7.329808676	7.360228863	7.488140467	7.461565721	7.26023302	7.466690177	7.434772814	7.449203371	8.9913017	7.35235537	7.318754885	7.28858323	7.424191178	7.279325291	9.834444581	7.669276523	7.347633393	7.468440173	7.336419267	7.45929427	7.325570157	7.529434197	7.275231866	7.144149414	7.354908013	7.318819497	7.372395186	7.255976147	7.029597867	7.17149728	7.232388192	7.348085671	7.401523289	7.452684865
FBgn0004108	8.949082709	9.00133396	9.131477036	8.988129054	9.099517712	9.057280146	8.774065907	8.831770857	8.573129895	8.621742808	9.21335221	9.139896505	9.136729713	8.96292394	9.003849997	9.044658801	9.47379415	8.922948839	9.011805803	8.849984734	8.884010976	8.748551111	8.786589299	8.695778123	8.597407279	8.772473695	8.909343317	8.982536066	8.922863013	9.013024954	8.88862359	8.942125609	8.75285683	8.797053498	8.788409024	8.876245053
FBgn0004110	6.031040296	6.262334021	6.019151267	5.987813562	6.040988814	6.211411036	6.065487683	6.189578213	6.078766249	6.108559644	6.064488983	6.322545716	6.244075501	5.970540083	5.890251412	6.058107089	6.024722795	5.995419919	6.169608506	6.102977381	6.271850435	5.95654463	6.151008348	6.221975414	5.99158001	6.083973004	6.046173453	6.10776555	6.022416389	5.680803605	5.960058614	6.047019734	6.117232371	6.141469753	5.986455918	6.117472987
FBgn0004117	13.31583505	13.69471668	13.42739627	13.52213385	13.89744618	14.09835726	13.52069518	14.06356627	13.33316251	13.50814629	13.03801431	13.39544798	13.41470866	13.5045209	13.57872132	13.60474684	13.07717072	13.19667836	13.4917037	13.88934842	13.6352437	13.64174636	13.43289372	13.6200454	12.99854916	13.02811041	13.43374709	13.64505607	13.52938234	13.61432962	13.12327609	13.4408996	13.20105506	13.38547129	13.79245307	13.77384872
FBgn0004118	8.764144382	8.888867319	8.798681424	8.849953374	8.654651398	8.625900289	8.739942823	8.761118596	8.585200828	8.590941001	8.418560892	8.74321603	8.505736296	8.629053931	8.498872994	8.374881673	8.742811973	8.750885289	8.680985009	8.680500238	8.863630097	8.719470898	8.538230897	8.800166922	8.91606087	8.952635258	8.684874457	8.842095491	8.744034581	8.715631295	8.352548026	8.628847861	8.787721202	8.929343917	8.443368159	8.488930607
FBgn0004132	9.61249858	9.452793312	9.249016641	9.377773833	9.469118925	9.348862407	9.506320843	9.627786962	9.442695349	9.459318226	9.617245258	9.55272173	9.014667382	9.184275849	9.072851305	9.134216327	9.597696307	9.042867516	9.458536999	9.335887788	9.414917361	9.447955023	9.261362847	9.449427463	9.25466731	9.255945645	9.298879393	9.353378562	9.553015605	9.44046867	9.380316809	9.303309078	9.618516465	9.476809861	9.543382032	9.40686589
FBgn0004133	10.49646838	10.31368134	10.7124325	10.82513385	10.47830033	10.52942085	10.1412905	10.08820997	10.25445333	10.08714406	10.17490183	10.13398049	10.04450396	10.11654482	10.20347345	10.29169461	10.04961718	9.768686282	10.06804386	10.17369668	10.37782271	10.34716101	10.63048114	10.35691555	10.95263234	10.76166635	10.47220501	10.38875191	9.883465588	10.01605088	9.991129476	10.0459915	9.86609719	10.01234462	10.16976103	10.16493389
FBgn0004143	5.883343399	5.97304139	5.680803605	5.931633403	5.680803605	5.86932663	6.014195264	5.680803605	5.93297489	5.680803605	5.873069854	6.069807535	5.894858764	5.885850079	5.976748568	6.142252607	5.961833299	5.680803605	6.001672566	6.058674989	6.149280742	6.018260453	6.014020949	5.923956527	6.0610601	5.966349667	5.892125207	5.983260071	5.680803605	6.032689583	5.680803605	6.089973113	5.957454997	5.94752067	5.986455918	5.680803605
FBgn0004167	13.29010241	13.18828018	13.09132529	13.06162869	13.15011743	13.13127327	12.53939151	12.77457292	13.13485635	13.0989227	13.27650859	13.10263837	13.68885299	13.45830315	13.35584552	13.27800304	13.35758021	13.26987581	13.11149473	12.93972247	13.62867027	13.41387479	13.09229932	13.26317439	13.24501129	13.21591177	13.47232858	13.26004118	13.15829075	13.16994111	13.23870728	13.18789454	13.09366964	12.98958824	13.23088108	13.25008033
FBgn0004168	8.065927588	8.278939711	8.291816246	8.377304168	8.214426463	8.353148447	7.861248828	8.135690166	8.187566912	8.150389457	8.13056814	8.366626569	8.233057863	8.140454923	8.384034615	8.417420394	8.266130462	8.291871664	8.195779355	8.428247549	8.415884896	8.414087809	8.68759686	8.416732725	8.484208567	8.468563112	8.173091302	8.204920531	8.098429743	8.18935779	7.925502849	8.203179628	8.17656968	8.306993369	8.106565923	8.233758372
FBgn0004169	13.90342755	14.37268029	13.97466279	14.05805666	14.49573402	14.62030691	13.81016265	14.46472688	13.75176435	13.8870867	13.73177561	13.99941946	14.20831049	14.20584793	14.06135823	14.15866502	13.58814297	13.71748264	14.07558969	14.44388661	13.98485419	14.06089446	13.90512805	14.02799469	13.74680744	13.78559395	13.92672472	14.23559835	14.24650748	14.28368603	13.67353834	14.02733383	13.82114623	13.97971841	14.30033065	14.35720905
FBgn0004170	5.967003882	5.680803605	5.680803605	5.680803605	5.861246658	5.86932663	5.680803605	5.889406195	5.989453445	5.680803605	6.064488983	5.875746976	5.680803605	5.680803605	5.680803605	5.869858136	5.680803605	5.680803605	6.001672566	5.680803605	5.680803605	5.680803605	5.680803605	5.680803605	5.680803605	5.882879667	5.892125207	5.894868079	5.680803605	5.680803605	5.878420597	5.864280006	5.680803605	5.869535141	5.897134137	5.680803605
FBgn0004171	12.20578121	12.15965129	12.48439088	12.45592448	12.97343231	13.17708445	13.48004471	13.20857073	12.51705189	12.44291947	12.48015411	12.64875133	13.02985432	13.11284511	12.19634927	12.32308804	12.2288425	12.37724926	12.48166788	12.633514	13.09040206	13.17763861	13.10990105	13.07159599	13.16656879	13.1294537	12.62586624	12.54072195	13.12911621	13.18743856	13.16642355	13.14725182	13.12027864	13.12948577	12.46991756	12.4947711
FBgn0004172	10.44492503	10.39185172	10.56620888	10.61505882	10.40056742	10.66043612	11.16625037	11.02849408	10.73911309	10.69386027	10.22865038	10.52101348	10.60763514	10.63988416	10.45050755	10.51975684	10.39176548	10.75126748	10.45137691	10.65800546	10.38019092	10.465199	10.7331587	10.71794835	10.59820606	10.60692134	10.53151316	10.39726185	10.61548267	10.5242796	10.71012832	10.6688508	10.75193918	10.84140521	10.40962405	10.49985971
FBgn0004173	12.85285468	12.80075653	13.10004538	13.19017059	12.82012851	12.99421056	13.81181992	13.59708447	12.98549438	12.90576986	12.47067624	12.70456044	12.89235275	12.98273104	12.688388	12.78502642	12.77853997	13.14436643	12.69534822	12.96564747	12.83232013	12.96161041	13.45636916	13.36814564	13.23378183	13.24316686	13.02633486	12.80051261	13.06521069	13.10663825	13.16005592	13.16732548	13.3554059	13.36734216	13.30457537	13.08593299
FBgn0004174	12.79090952	12.71905324	13.0093861	12.87614515	12.874245	12.95665509	13.61946965	13.43397709	13.05306727	12.94519584	12.56276397	12.75711804	13.00703549	12.91783695	12.69806186	12.73829429	12.75346414	13.01181631	12.62259989	12.8771288	12.7924819	12.84813523	13.26458781	13.15482174	13.04068623	13.08979993	12.81235287	12.68429149	13.00376688	13.03305791	13.06652922	13.11748462	13.22349007	13.30253582	12.7048071	12.5878821
FBgn0004175	12.11317016	12.09076042	12.24282159	12.11428216	12.34372113	12.49666987	12.69377253	12.52736684	12.15643011	12.1182076	11.6274537	11.76280754	12.27514129	12.33345718	11.77781283	11.74479833	12.01677625	12.24445181	11.76292226	11.95890182	12.2429442	12.35379891	12.82463326	12.67098997	12.51014693	12.55975171	12.01757303	11.86642544	12.78966359	12.80371832	12.28020536	12.26437933	12.66291709	12.73081723	12.13387799	11.97656459
FBgn0004177	13.15711013	13.17746682	13.01252368	13.0646423	13.1816517	13.05911461	12.95687145	12.95581287	13.05066473	13.09428369	13.25418194	13.13579565	13.20150964	13.16660227	13.12206103	13.06566895	13.41570834	13.10940728	13.0514184	12.89198439	13.12694391	13.02950877	12.89113688	12.93834057	12.93679433	12.96675631	13.01484909	13.04974946	13.14669164	13.07963261	13.06214525	13.09135397	12.98001009	12.9437994	13.1493703	13.16467804
FBgn0004179	11.95064998	11.99284493	11.86930249	11.86230111	11.8548704	11.90640421	11.72978882	11.7859107	11.93664272	11.98225295	11.9620758	12.05228561	12.00382667	11.89262387	12.03516473	11.93039444	11.99726746	12.05481196	11.92265892	11.90731821	11.98619294	11.98205399	11.78580349	11.88404749	11.96639699	11.89882512	11.95242851	11.94347345	11.96057168	11.95057068	11.91780886	11.95675876	11.9046475	11.85610742	11.76611752	11.91331128
FBgn0004181	16.67960089	16.98243254	16.07762168	16.85633314	17.12279786	17.2879713	15.48372774	16.2259962	17.60520225	17.63781901	17.0994827	17.75196788	15.92450485	17.0085524	16.73209061	16.94701035	16.20487055	16.61478651	16.93008457	17.24449335	16.06095187	16.72538018	15.55343253	16.39104732	16.61066476	16.67040542	16.7784193	17.12694862	16.64985095	16.90716244	16.86035223	16.64629588	16.6158726	16.93385077	17.06892444	17.27659966
FBgn0004183	5.883343399	5.680803605	6.019151267	6.114169802	5.680803605	6.006872976	5.680803605	5.889406195	5.680803605	5.951933159	6.064488983	6.0179447	5.983246934	5.885850079	5.680803605	6.007789667	6.077616265	5.90349089	5.680803605	6.008282527	5.891048562	5.95654463	5.680803605	5.923956527	5.680803605	5.680803605	6.046173453	5.894868079	5.878340585	5.680803605	5.680803605	5.940104156	5.876575302	5.680803605	5.897134137	5.990162451
FBgn0004185	5.680803605	5.680803605	5.680803605	5.680803605	5.680803605	5.680803605	5.680803605	5.680803605	5.680803605	5.680803605	5.680803605	5.680803605	5.680803605	5.680803605	5.680803605	5.680803605	5.680803605	5.680803605	5.680803605	5.680803605	5.680803605	5.680803605	5.680803605	5.680803605	5.680803605	5.680803605	5.680803605	5.680803605	5.680803605	5.680803605	5.680803605	5.680803605	5.680803605	5.680803605	5.680803605	5.680803605
FBgn0004186	5.680803605	5.680803605	5.680803605	5.858278603	5.680803605	5.680803605	5.680803605	5.889406195	5.680803605	5.680803605	5.680803605	5.680803605	5.680803605	5.680803605	5.976748568	5.680803605	6.024722795	5.90349089	5.942971453	5.948379758	5.891048562	5.875930105	5.916685103	5.680803605	5.680803605	5.680803605	5.979391523	5.680803605	5.680803605	5.680803605	5.878420597	5.680803605	5.680803605	5.680803605	5.680803605	5.680803605
FBgn0004187	5.680803605	5.887623254	6.158215508	6.076657095	5.861246658	5.86932663	5.953217983	5.889406195	5.859228975	5.680803605	5.680803605	5.956286235	5.983246934	5.885850079	5.890251412	5.869858136	6.077616265	5.90349089	6.001672566	6.008282527	5.977872949	5.95654463	6.151008348	6.165403828	5.900767718	6.030240996	5.680803605	5.680803605	5.680803605	5.680803605	6.075118154	6.089973113	5.957454997	6.0574652	5.680803605	5.899762469
FBgn0004188	5.883343399	5.680803605	5.876446762	5.680803605	5.680803605	5.680803605	5.680803605	5.680803605	5.680803605	5.680803605	5.873069854	5.875746976	5.894858764	5.680803605	5.680803605	5.680803605	5.680803605	5.680803605	5.680803605	5.680803605	5.680803605	5.680803605	6.014020949	5.923956527	6.0610601	5.966349667	5.680803605	5.983260071	5.680803605	5.884300302	5.680803605	5.864280006	5.680803605	5.680803605	5.680803605	5.680803605
FBgn0004189	5.680803605	5.680803605	5.957273629	5.680803605	5.935822837	5.680803605	5.680803605	5.889406195	5.680803605	5.680803605	5.680803605	5.680803605	5.680803605	5.680803605	5.680803605	5.680803605	5.680803605	5.680803605	5.680803605	5.680803605	5.680803605	5.875930105	5.680803605	5.680803605	5.680803605	5.680803605	5.680803605	5.680803605	5.878340585	5.680803605	5.680803605	5.680803605	5.680803605	5.680803605	5.680803605	5.680803605
FBgn0004190	5.680803605	5.680803605	5.680803605	5.858278603	5.861246658	5.86932663	5.873572518	5.680803605	5.859228975	5.680803605	5.680803605	5.680803605	5.680803605	5.680803605	5.680803605	5.680803605	5.680803605	5.680803605	5.680803605	5.680803605	5.680803605	5.680803605	5.680803605	5.680803605	5.680803605	5.680803605	5.680803605	5.680803605	5.680803605	5.680803605	5.680803605	5.864280006	5.680803605	5.680803605	5.897134137	5.680803605
FBgn0004191	6.28450779	6.591333946	5.876446762	6.114169802	6.373440883	6.211411036	6.065487683	6.189578213	5.859228975	5.680803605	5.873069854	5.875746976	5.680803605	5.885850079	5.976748568	6.058107089	6.273719079	6.306371535	6.094479343	6.304360134	5.680803605	5.95654463	5.680803605	5.923956527	6.170776653	6.34566304	5.892125207	5.894868079	6.022416389	6.086793522	5.680803605	5.680803605	6.019372891	5.869535141	5.897134137	5.990162451
FBgn0004192	5.680803605	5.680803605	5.680803605	5.680803605	5.861246658	5.680803605	5.873572518	5.680803605	5.680803605	5.680803605	6.109463681	5.680803605	5.983246934	5.680803605	5.890251412	5.680803605	6.077616265	5.90349089	5.680803605	5.680803605	5.680803605	5.680803605	5.680803605	5.680803605	5.900767718	5.680803605	5.680803605	5.680803605	5.680803605	5.680803605	5.680803605	5.680803605	5.680803605	5.869535141	5.897134137	5.680803605
FBgn0004197	7.890777319	7.694227997	8.868277131	8.649265548	8.777723834	8.788731372	8.431999731	8.42707976	8.626643804	8.260263836	8.159416786	8.163148039	9.008279107	9.126025083	8.030613836	7.877714933	7.804809058	7.858513796	8.935463612	8.784038953	8.856770396	8.716202188	9.099571649	8.790553126	9.101796364	8.987798641	8.591519668	8.533052464	8.905382192	8.73332524	8.441234408	8.334993383	7.659326613	7.9409473	9.242076828	9.149632624
FBgn0004198	10.24842189	10.25244508	10.23240109	10.19307	10.2302702	10.31934856	9.724656112	9.879703256	9.835436659	9.994873526	10.09272871	10.34985584	10.60763514	10.51942868	10.70596987	10.66022167	10.23670716	10.58046079	10.31063972	10.40536134	10.59315083	10.49278408	10.41184819	10.49491354	10.63989686	10.5613999	10.43241632	10.5024144	10.2850107	10.24642425	10.47407993	10.51827076	10.35806429	10.35175871	10.32754717	10.53946365
FBgn0004227	11.10042675	11.03280066	10.99035427	11.08532338	10.86797467	10.80974185	10.51726558	10.6666274	11.01929705	11.03813689	10.8754238	11.16519548	11.3231789	11.30335554	11.32505702	11.28317204	11.25485131	11.08656146	10.94690064	10.81163228	11.21754149	11.145208	10.79812776	10.94778745	11.24398119	11.2377976	11.09285604	11.19960888	11.07213065	11.17343998	10.96949739	11.04144872	10.83205356	10.92994458	10.68776841	10.74968121
FBgn0004228	10.2544254	9.850869548	9.630731159	9.584225724	10.06117795	9.903476599	9.837798026	9.627786962	9.866216351	9.676016462	9.980967141	9.689034154	10.37392884	10.09337919	9.808644375	9.742140624	10.32844536	10.66567628	9.787135425	9.771152675	9.908285228	9.774570506	9.774951529	9.806840916	9.85384523	9.529717444	10.13512497	9.791114555	9.935625703	9.897019188	9.813425217	9.527285566	9.581421551	9.380595625	10.2055661	9.80990744
FBgn0004237	11.79445358	11.76444718	11.88812788	11.90299161	11.62713419	11.61911055	11.77316477	11.87156083	11.7951659	11.77604532	11.98141469	11.77984546	11.74170134	11.75509837	12.00125776	12.00227679	12.32394986	11.98285898	11.83748593	11.63523017	11.78803268	11.76271265	11.60661554	11.60905129	11.94250543	11.97161692	11.6922597	11.77248175	11.90040043	11.95243291	11.90444549	11.83111339	11.80782909	11.7704621	11.71891479	11.82519701
FBgn0004240	9.85977751	7.301214078	7.845742563	7.31396334	8.377291332	7.293441514	7.654125133	8.796888849	12.01487462	7.183529719	9.099425361	7.130244295	8.028371833	8.107117372	9.230643938	7.497078058	8.085182511	8.256667265	12.02530049	8.175096317	8.025486483	6.949475136	7.046143918	6.665320928	9.66006909	7.397828461	9.185131005	7.005693158	8.627523879	7.37965851	11.03263879	8.151894704	7.615271687	6.815573157	8.500900366	7.515049613
FBgn0004242	12.56698764	12.68011732	12.44947811	12.50189154	12.3776662	12.51061764	12.03112644	12.38654129	12.22053718	12.31550032	11.94414559	12.68619627	12.870505	12.83868545	13.1619911	13.17333011	12.59104835	12.89675323	12.67862406	12.68715027	12.84948927	12.7255665	12.71889715	12.69311569	12.87503333	12.82142115	12.42182318	12.6655694	12.4347631	12.39564475	12.41110027	12.56226406	12.34568978	12.51484018	11.86777341	12.23863445
FBgn0004244	10.56951686	10.61250669	10.36461632	10.49650591	10.39022437	10.61269174	9.925024563	10.422788	10.23479993	10.34311301	9.83539861	10.73006683	11.17568441	11.11828674	11.20636464	11.34663679	10.88998235	11.14549284	10.75234021	10.73124036	10.83923062	10.62415573	10.96624179	10.77322409	11.08158653	10.89757595	10.51528234	10.75778172	10.45228422	10.38764695	10.64380895	10.70738991	11.26610756	11.45602959	9.987556062	10.39453123
FBgn0004359	9.472805362	9.300703961	9.198492987	9.299350285	9.412091641	9.448779922	9.183466385	9.388476507	9.112431204	9.101579707	9.355681941	9.581398284	9.235545639	9.4291425	9.238482438	9.361664466	9.624825955	9.015552728	9.479394281	9.409493393	9.40794135	9.412382226	8.916903741	9.42189065	9.240386526	9.509808614	9.644836007	9.47600895	9.396008111	9.294516162	9.459924976	9.484205744	9.348709026	9.482167641	9.45303678	9.564812343
FBgn0004360	8.169376841	8.135490964	8.009678753	8.094285431	8.15270179	8.11064076	7.975753524	7.959269281	8.01671969	8.066781822	7.856434905	7.905883086	8.054132121	8.129433725	7.807794777	7.949573975	7.844104178	8.051734475	8.011288925	7.886191811	8.000101398	7.913543945	7.924465294	8.007975841	8.000000661	8.067075052	8.422070458	8.298596297	8.598637133	8.525149733	8.234157219	8.268679884	8.375592086	8.491451261	8.093976171	8.039290714
FBgn0004362	10.15265378	10.13924977	10.87380027	10.72657574	10.83659876	10.80691666	10.73730385	10.48475367	10.76085075	10.59891757	11.90725951	10.30126848	10.85788508	10.5397142	10.63790767	10.52581952	12.62801238	10.79372297	10.37950835	10.22161363	10.30115512	10.26345564	10.50359751	10.31445399	10.19631186	10.32982611	10.58950759	10.76060962	10.32679274	10.3721279	10.31152402	10.52398707	10.2204561	10.23749058	10.34048328	10.32688917
FBgn0004363	14.37836861	14.53530978	14.4915719	14.49638101	14.62444599	14.66063939	14.59969904	14.84123913	14.73746973	14.81939849	14.78435582	14.69752151	14.57987814	14.64402432	14.65892469	14.73025059	14.36048276	14.031955	14.70828476	14.80745918	14.68965864	14.73921726	14.43608262	14.73082587	14.37201367	14.42893824	14.59562029	14.67784748	14.62045943	14.6828832	14.66515249	14.80109024	14.59081319	14.70865695	15.04970004	14.94392064
FBgn0004364	10.31771446	10.32681036	10.06526555	10.33114262	10.50250543	10.50521493	9.811447448	10.20859829	10.21678375	10.38886832	10.23304	10.38474185	10.37146307	10.59212777	10.80369984	10.73088452	10.21312507	10.33413025	10.5198258	10.29977962	10.56325153	10.62844915	9.969990995	10.48021801	10.27367807	10.54004486	10.20024716	10.47051608	10.02659028	10.07343144	10.19036608	10.42532651	10.53059647	10.66343416	10.76459409	10.83356836
FBgn0004367	8.137557911	8.124235699	8.264734959	8.451280363	8.234393054	8.211127586	7.970257933	8.071477185	8.392082005	8.39023236	8.66324431	8.211063693	8.459145018	8.578126194	8.4077794	8.405948582	9.592208072	8.633803624	8.464902876	8.346271565	8.3080023	8.338867159	8.054550466	8.305081056	8.50372778	8.573516923	8.464116313	8.673934419	8.293791801	8.240517525	8.26705391	8.308075808	8.461278471	8.421359432	8.277059156	8.245395313
FBgn0004368	10.89466817	10.78144165	10.73582203	10.78180653	10.79214606	10.68834081	10.43543221	10.55760795	10.81474635	10.8420095	10.68048763	10.79401897	10.75954905	10.77518215	10.87870285	10.86532239	10.89369156	10.66893874	10.73517514	10.62925015	10.85633054	10.89677054	10.7284875	10.79237738	11.06316538	11.0577048	10.80061295	10.85536127	10.62079309	10.53327541	10.72418589	10.77193243	10.73760926	10.83307965	10.7187942	10.8166087
FBgn0004369	10.64361492	10.6056714	10.7611978	10.67327205	10.80192708	10.95270155	10.53165703	10.55245081	10.45942032	10.51621035	10.69566188	10.80844052	10.90123296	10.59406876	10.79316274	10.91958907	10.90476225	10.67868199	10.50723718	10.38638492	10.91136199	10.80343005	11.106913	10.70789552	10.77008537	10.66007246	10.52828161	10.65513486	10.54739468	10.56773421	10.53822422	10.74771787	10.5222581	10.49152859	10.59802309	10.69504356
FBgn0004370	11.45978277	11.36646405	11.25538944	11.25421241	11.41675544	11.53287943	10.81139835	10.95617638	11.01052802	11.03813689	11.24402359	11.3315091	11.3142294	11.34714121	11.55283828	11.61729287	11.44323671	11.32776297	11.34349468	11.46455042	11.46381717	11.57410097	11.37233504	11.26123789	11.3796004	11.6123845	11.45726939	11.36661421	11.41683396	11.56246973	11.28712031	11.22548647	11.17514456	11.21632461	11.1160513	11.24684237
FBgn0004372	8.245802529	8.376248798	8.407465331	8.499538928	8.131485121	8.188935679	8.081158333	8.186045918	8.246448939	8.255858666	7.856434905	8.029969331	8.199115786	8.261145424	8.520739449	8.484318954	7.943466564	8.158079612	8.547414745	8.46563446	8.377627269	8.57151832	8.235490255	8.249216341	8.59287019	8.569623555	8.388458685	8.116533791	8.863730334	8.867377558	8.691324519	8.628847861	8.293180534	8.204541471	8.413678338	8.290974798
FBgn0004373	12.31505301	12.2754332	12.40090106	12.38996717	12.27801238	12.31038811	11.97667207	12.00690972	12.10099921	12.13462661	12.211178	12.22082466	12.51879073	12.50531807	12.51982195	12.53778771	12.5320994	12.44630971	12.34396421	12.38196278	12.40326988	12.40044337	12.34531817	12.35064601	12.41707867	12.49546686	12.37497321	12.37513453	12.37086669	12.37746412	12.42001065	12.39808451	12.27115563	12.25840436	12.20517164	12.34686757
FBgn0004374	10.11222044	10.02225379	10.9632838	10.72259588	10.48722288	10.45554628	11.03611598	10.91419532	10.34975203	10.29062237	10.18513399	10.08612322	10.18039055	10.02875511	10.21141771	10.41351466	10.78444557	10.53110984	10.43374354	10.62359153	10.29112044	10.19325946	10.8992546	10.34073221	10.77993077	10.68592987	10.40448244	10.28774178	10.53619537	10.57452807	10.48286438	10.38729633	12.79073285	12.43256474	10.24738704	10.19736096
FBgn0004378	8.359819241	8.730710931	8.751362412	8.737290568	8.554665567	8.582885101	8.188280571	8.089296017	8.328454672	8.312046545	8.970241062	8.046027719	8.391160293	8.452949341	8.417163916	8.708343224	9.937443946	8.189664183	8.287459115	8.334151283	8.292611189	8.381163094	8.187218363	7.964656383	8.791626305	8.931711563	8.684874457	8.966138952	8.144906707	8.346738617	8.083371872	7.960272472	8.42520545	8.282092468	8.271522523	8.198238096
FBgn0004379	10.15393932	10.34217351	10.45685227	10.48009176	10.19106825	10.42268657	9.995602703	10.07674832	10.13026223	10.09196669	10.27088798	10.14839071	10.12141415	10.1286594	10.39697069	10.58009672	11.02462218	10.33823677	10.33649754	10.50372101	10.31854906	10.34924452	10.2981583	10.27581736	10.36291051	10.47503352	10.3395744	10.317516	10.59943286	10.63890869	10.60321585	10.4657758	10.21701367	10.36434066	10.09382961	10.40844142
FBgn0004380	10.04727836	10.14195464	10.2232913	10.08962065	9.99667242	9.78760525	9.815872987	9.715540601	10.17908018	10.24806905	10.23741626	10.2872344	10.23297136	10.01576384	10.17260701	10.08652303	10.40222678	10.0584518	9.88917095	9.825802975	10.09737447	10.09854155	10.16088445	10.07515001	10.1904119	10.22051958	9.826360531	9.909909773	10.12839826	10.1033012	10.21519397	10.17730924	10.08347416	10.06076177	10.05351769	9.963635103
FBgn0004381	9.683795229	9.686197337	9.691577217	9.69840364	9.564513542	9.526725042	9.181170853	9.21555728	9.194684243	9.111175124	9.770346948	9.64049105	9.766767167	9.574397143	9.714733319	9.582979317	10.12740024	9.351629506	9.728916498	9.715859346	9.748534857	9.547826829	9.583269379	9.696481576	9.17278151	9.296098371	9.411273668	9.478311186	9.408401799	9.379419579	9.437917462	9.515814364	9.456192606	9.390134157	9.672099473	9.546571879
FBgn0004387	10.87533979	10.77884035	10.98968367	10.98426595	11.02763145	10.99736714	10.74195146	10.75096713	10.93491362	10.9056167	11.01626906	10.98051045	11.21811554	11.00474422	11.04110841	11.04120574	11.32243912	11.09062012	10.99455277	10.90852392	11.10904301	10.98643704	11.08150475	10.88114971	10.99042669	10.98418063	10.60697048	10.80876445	10.72061381	10.69875781	11.00243181	11.09012057	11.05512944	10.99045864	11.25697839	11.26083673
FBgn0004389	5.883343399	5.97304139	5.957273629	5.680803605	5.992934772	6.006872976	5.680803605	5.680803605	5.680803605	5.872662	6.013328464	6.0179447	5.680803605	6.089870108	5.976748568	5.680803605	5.961833299	5.680803605	5.680803605	6.008282527	6.044318486	6.018260453	5.916685103	5.923956527	5.99158001	5.680803605	5.892125207	5.983260071	5.959945724	5.968353822	6.075118154	6.089973113	5.957454997	6.0574652	5.680803605	5.899762469
FBgn0004390	10.00799331	9.808887533	9.796826612	9.8278575	9.883091111	9.770260254	9.831984059	9.851373174	9.382487859	9.574362363	10.52640693	10.2850631	10.20276473	10.00703722	10.11588404	10.11785257	10.85464081	10.00774714	9.773152315	9.694367972	10.27211454	10.20020445	9.837168284	9.804478611	10.01453418	10.15173486	9.979583063	9.9682632	9.85665652	9.809050736	10.17115744	10.21113397	9.980252562	9.880939105	9.957611471	9.893339868
FBgn0004391	9.808397133	9.758596032	9.698180952	9.701110759	9.779722933	9.904801148	9.538862008	9.350762369	9.520765264	9.589822457	9.869675194	9.49358238	9.885774342	9.820337159	9.729587989	9.845688967	10.62753604	9.995653855	9.698154743	9.609952893	9.80790497	9.851678655	9.979867854	9.719244167	9.926703347	9.795939851	9.781730707	9.722969813	9.865648679	10.02317253	9.531555465	9.543514872	9.917957339	9.878238301	9.638891358	9.67382837
FBgn0004394	7.382176064	7.234517001	7.157206399	7.18073567	7.322636884	7.437802458	7.335498892	7.417888345	7.5833799	7.581349481	7.256475108	7.474519588	7.330100427	7.222316818	7.373180072	7.367840571	7.315595948	7.330427964	7.06502318	7.185568095	7.723005819	7.571849067	7.39248671	7.439727509	7.336103668	7.462577052	7.428044385	7.417221299	7.372395186	7.482745734	7.224875184	7.199699176	7.252749706	7.431506681	7.251187652	7.352668323
FBgn0004395	10.0746953	9.840905417	10.35318154	9.87772921	10.06443691	10.108141	9.712042917	9.593944105	9.665169109	9.631910434	9.89624148	9.889877695	10.62532793	10.1980004	10.14383361	10.09936951	10.7748223	10.71174623	9.895635941	9.756417755	10.24247525	10.04680681	10.74129702	10.00288126	9.829346433	9.805755014	9.697716982	9.956780817	9.739219315	9.711801579	9.897735331	9.966556733	9.724358059	9.725782119	9.720510333	9.707029595
FBgn0004396	10.60938504	10.6183398	10.00803324	10.17471821	10.75704458	10.50869795	9.671894905	9.766436512	10.56281964	10.67231399	10.41400756	10.73801963	10.43423834	10.69246157	10.73470709	10.54556182	10.09550095	10.6281757	10.58516644	10.58584246	10.33573512	10.36477538	9.714655096	10.17716106	10.12849817	10.05914068	10.2831528	10.54460421	10.37160305	10.3210799	11.31031651	11.26646391	10.35597978	10.24483921	10.2799893	10.55432292
FBgn0004397	11.37592837	11.42417272	11.09693672	11.23618834	11.40653945	11.42006466	10.90829019	11.1030065	10.94587955	11.00405789	11.33960332	11.36011724	11.12100947	11.11356114	11.23388672	11.21249779	11.51383823	11.0898093	11.21892	11.21452968	11.55510097	11.40435467	11.07692005	11.02772891	11.10761223	11.20427463	11.19346303	11.17439218	11.17433037	11.2390091	11.19219721	11.34692394	11.17632514	11.20991067	11.18429985	11.0902792
FBgn0004400	7.519184903	7.526877391	6.641898193	6.666124792	6.69691316	6.552369831	6.369792746	6.529359037	6.882699214	6.789226037	7.914840333	6.561106075	6.76816665	6.646850205	6.666857052	6.573801925	9.835991406	7.424358274	6.661492474	6.593735352	6.45870661	6.520102956	6.454693791	6.478023484	6.493830033	6.402448071	6.540124583	6.805905154	7.31539199	7.165485684	6.909671187	6.950586386	6.564739519	6.493272942	6.631855251	6.51785166
FBgn0004401	12.49743399	12.42948791	12.70478759	12.67117424	12.31192508	12.2068374	12.21800639	12.302504	12.31743831	12.34905407	12.70893416	12.46107856	12.43666996	12.35648613	12.47083787	12.49146113	12.95157213	12.36591294	12.51742907	12.32363516	12.78178915	12.5988394	12.28142852	12.31882545	12.54373602	12.50650691	12.3632455	12.4205078	12.60078996	12.67701681	12.38247195	12.38805618	12.43836626	12.39960919	12.34665439	12.4069173
FBgn0004403	13.13697671	12.87828165	13.16797108	13.01632922	13.13872274	13.01820673	13.30478721	13.12254972	12.84728802	13.02410601	13.48593864	13.11489487	12.80860258	12.7545042	12.64513258	12.63403299	13.01113841	12.62531486	12.99789773	12.54507121	13.04882848	12.97800491	13.16555931	13.02508001	12.89259461	12.80708404	12.95620732	12.87997109	12.87907893	12.78189394	12.83868825	12.83289099	12.94183611	12.82507084	13.31590055	13.11567972
FBgn0004404	12.05082442	11.77665971	12.06430536	11.9796946	11.86423064	11.89880043	12.19814789	11.95748419	12.02306871	11.92440467	12.14615385	11.67652999	11.97856512	11.85753649	11.66634652	11.53603028	12.04171604	11.63222272	11.70205788	11.68300053	11.96861941	11.55123483	11.88823439	11.86891291	11.74720904	11.8617853	11.96561539	11.62933308	11.82387258	11.5353889	11.75550027	11.67378666	11.98463435	11.7536608	12.29384183	11.98796414
FBgn0004406	8.551059887	8.801671204	8.871226335	8.859761482	8.436701124	8.499799124	8.474436924	8.301808063	8.412653522	8.39820958	8.676381322	8.387475419	8.381168602	8.261145424	8.340232987	8.548133627	9.41276922	8.687053123	9.131281549	9.171718314	8.542012557	8.553249269	8.682703808	8.695778123	8.763753559	8.818906594	8.459507234	8.542008931	8.805156553	8.73332524	8.485509888	8.38729473	8.670237938	8.747047287	8.656248915	8.644840859
FBgn0004407+FBgn0064115	9.619976735	9.706474614	9.688263892	9.725247241	9.609924716	9.618533098	9.598377603	9.589909426	9.745561865	9.881006798	9.735129735	9.832970111	9.749745414	9.826968367	9.479970755	9.495337085	9.333721256	9.486536548	9.852418354	9.81304655	9.659489043	9.719145247	9.877899597	9.75883868	9.731012883	9.762728442	9.594066002	9.807656116	9.607712856	9.559185083	9.4658686	9.353959058	9.696559782	9.690779907	9.874562419	9.862388754
FBgn0004414	13.06838436	12.87807928	10.5849868	11.56604867	13.21263351	13.28080133	10.31264167	11.76868613	14.40094908	14.64399854	13.16110696	14.14807993	10.62636195	12.28236305	10.5383416	10.93072339	11.82663939	12.49180648	13.2452157	13.40060255	11.12817213	12.06794203	11.5167411	10.4713281	12.67842421	11.71936054	12.66778489	12.91927663	12.02234746	12.55927686	13.45242219	11.83045519	11.99570733	12.05850618	13.17429269	13.60688262
FBgn0004419	11.70142088	11.81734089	11.58681914	11.64767158	11.73004607	11.66816658	11.63517465	11.75350012	11.77104102	11.80747551	13.31253733	11.65276349	11.64408076	11.74901905	11.76034892	11.65488782	14.09670891	12.02798405	11.51997964	11.59038502	11.55928208	11.59792333	11.48457078	11.57006773	11.60112974	11.71849749	11.58344037	11.64929464	11.7094156	11.81548733	11.62988805	11.66753493	11.57395221	11.58758188	11.6105673	11.71416141
FBgn0004425	8.903532124	9.870592459	9.394721467	9.479210857	8.90316981	8.434044363	8.404298972	8.129977497	8.219287698	8.872126316	7.897589721	7.905883086	7.133621491	7.361404229	9.96890824	9.668701506	8.915247701	9.105703521	9.261717016	9.757898085	9.110944568	9.264933954	9.37692776	10.00082094	7.745430682	7.779026615	10.7358054	10.08584799	9.513442759	10.62868742	9.652778416	9.16713642	11.42102923	11.27945205	8.23212382	8.335083718
FBgn0004426	6.909253587	7.088037049	9.458454042	9.437547187	9.405230195	8.300573751	5.680803605	5.680803605	5.680803605	5.680803605	5.680803605	5.680803605	8.309115282	8.878563883	9.776828535	9.695144104	9.651450669	9.820577501	10.24843262	10.15362429	9.372540065	9.922050544	9.066369798	9.662949867	6.0610601	6.030240996	10.72549865	10.19313409	11.25447753	12.92607122	9.337700535	8.709612834	12.13241617	12.23307021	8.780744378	8.216114255
FBgn0004427	8.784443442	9.854175597	7.707711583	8.160670623	8.402065122	8.337185256	7.147954192	6.897161612	7.04636318	7.961235364	6.821252498	6.974502233	6.666451104	7.089703774	8.036814118	8.413607052	8.339424315	8.496035602	7.629482231	8.483955528	6.839765466	7.624518828	7.915895139	8.594113178	7.22412157	7.09574702	9.049402829	8.49201718	8.381890867	9.588347117	7.504712801	7.522144749	9.552498393	9.871463954	7.454634645	7.574408887
FBgn0004428	9.768615857	10.24114012	9.31082821	9.507358856	9.600957115	9.106757985	9.076305225	8.768345941	9.165141593	9.505366244	8.605990607	8.677623779	10.63049058	10.71760245	8.911755037	9.005187715	10.13495181	10.5676982	9.927530924	10.82154945	9.081927015	9.28476891	9.032371002	9.396959152	9.629803149	9.636355497	9.43457744	9.216430444	10.04120601	11.46772029	10.65334875	10.47339335	11.56901779	11.69441392	9.216898056	9.285431661
FBgn0004429	11.46960772	11.61067333	11.1428944	11.19371345	11.54142411	11.87641902	12.67365931	12.32079889	11.82983464	11.90197056	11.8254605	11.96255049	11.16576732	10.85259831	7.953868555	8.077695919	11.59987496	11.71392815	11.64196659	11.72056321	9.924623655	9.944301121	9.557066965	9.998757652	9.863157494	10.15812586	9.658734607	10.19731902	10.67964746	10.92741848	7.759789817	7.765615388	12.16101382	11.88557469	10.94467898	11.22630612
FBgn0004430	7.804015918	8.597157048	6.965834194	7.039575968	6.326423637	6.006872976	6.395291386	6.335407898	6.449898043	6.847767278	6.187264184	6.262137814	6.202759242	6.355279151	7.434138716	7.556903678	7.514994493	7.874423535	6.754115799	6.66426464	6.431041426	6.520102956	6.808723561	7.466036858	6.493830033	6.34566304	7.944092996	7.583743232	7.078255475	7.962784076	7.00412351	6.962222783	7.349511983	7.431506681	6.759600814	6.830408067
FBgn0004431	8.104970877	7.89015626	6.196080286	6.210582731	6.66681987	6.006872976	7.220679504	6.943929123	8.725168807	8.004461951	8.295119465	8.353963798	5.983246934	6.089870108	7.609243524	7.067616227	8.074382193	7.767360546	6.55752884	6.304360134	6.340483012	6.070171315	6.255430784	6.403544639	7.070274467	6.891649342	8.126780828	7.920118773	5.680803605	5.968353822	8.73505432	8.075737022	6.564739519	6.007232598	6.359272441	6.117472987
FBgn0004432	14.7478798	14.59673453	14.45198	14.46934777	14.61311131	14.50964422	14.4944212	14.52612376	14.61580501	14.52855838	14.84286276	14.51939298	14.54650433	14.56337977	14.34369352	14.17939179	14.56892913	14.25572484	14.22300475	13.91055931	14.42588292	14.30831	14.02105847	14.39675906	14.13429264	14.18966159	14.35867563	14.22583427	14.38343084	14.3633802	14.34290573	14.28733652	14.49930771	14.29862288	14.47674525	14.24821047
FBgn0004436	11.97662537	12.0579022	11.97907395	11.72093896	12.10905821	12.06782377	12.09544216	11.93628073	12.05618605	12.02848678	11.91750609	11.90688829	12.24047815	11.94712222	12.12397173	11.94402698	12.00927778	12.11460596	11.97169239	11.82841718	11.99663519	11.80236152	11.97305849	11.79491982	11.96854945	11.84606679	11.85829653	11.85501175	11.87509301	11.73641317	11.91204529	11.90986383	11.78596025	11.75145483	11.92506739	11.96678228
FBgn0004449	11.87952143	11.87324548	11.32879398	11.39499583	11.8501674	11.85880577	10.74426965	11.06731632	11.71380387	11.83033664	11.29208043	11.55087048	11.99984632	11.94142145	12.12956271	12.2166713	11.77128983	11.72284341	11.70976217	11.62798665	12.03391382	11.79817879	11.61106062	11.63711628	11.70186744	11.64863009	11.56044442	11.59068046	11.39377083	11.37466221	11.72089018	11.84649526	11.53905133	11.65168001	11.84347712	11.91685
FBgn0004456	10.70797853	10.64525275	10.49518133	10.44508083	10.61629924	10.46633484	10.15763447	10.22036082	10.48893931	10.64143275	10.55121187	10.72527399	11.00183099	10.76143338	10.71809086	10.62515992	10.55534457	10.68299125	10.53974132	10.47077536	10.83750941	10.57161031	10.77679541	10.65785702	10.65602706	10.72085006	10.48337401	10.66422559	10.36528642	10.4138676	10.68667127	10.90612507	10.62446755	10.62857259	10.54761976	10.6468071
FBgn0004462	10.04173159	9.949971174	10.18274274	9.973672344	10.18708859	10.18966633	10.15414781	9.959923871	10.09953381	10.01660152	10.27195484	10.04819333	10.35283376	9.916722289	9.9594979	9.92135445	10.48328652	10.33001196	10.13291254	9.997175009	10.27593587	10.02610101	10.47039823	10.06335498	10.17106801	10.10353666	9.883221591	10.00853771	9.92563089	9.822186484	10.05149241	10.12556845	9.977540558	9.96478471	10.30660428	10.22192652
FBgn0004463	9.125822773	9.15486071	9.011337538	8.825129792	8.96545843	8.729487963	8.984330075	8.694338856	8.881893037	8.930362851	9.449559591	9.130187759	9.159929985	9.065279507	9.000772245	8.951651296	9.408606573	8.998209242	9.235341934	8.947376757	9.006670843	8.823274625	9.167211157	8.945674548	9.108111948	8.907412599	9.408922215	9.395437772	8.917060112	8.785105444	8.960962992	8.799666824	9.295051266	9.123238516	8.761397647	8.695953093
FBgn0004465	10.11881941	10.13653979	10.41747417	10.38840194	10.29824734	10.37671956	10.48619738	10.49661808	10.47465434	10.55859305	10.32534128	10.18029484	10.06755525	10.04873297	9.946854012	9.856745829	10.45342172	10.06838137	10.02153615	10.02077177	10.17038718	10.19789318	10.22204105	10.30113259	9.930250894	9.966005571	10.057964	10.16349332	9.98458144	10.02317253	10.2315108	10.33621166	10.37874493	10.32724882	10.62680602	10.44938276
FBgn0004507	13.72146188	14.20129934	14.05829924	14.16270849	14.01694242	14.16104504	13.96414986	14.81039167	13.67524506	13.80429639	14.09404322	14.08818907	14.28471718	14.14614694	13.95389755	14.08412216	13.69905854	13.33099049	13.83889017	14.12949447	14.42043602	14.4738106	13.66691078	14.20087348	13.73812939	13.9050235	13.795497	13.97069115	14.25250051	14.43551081	13.78147938	14.06159477	13.87927374	13.85601571	14.3637798	14.41135704
FBgn0004509	11.79239514	11.7870459	11.77052268	11.61693239	12.0161089	11.96899363	11.33921237	11.46243785	11.91361446	11.80966844	11.87397245	11.82941186	12.12059984	11.88313893	12.11976422	11.88028944	11.98411343	11.99935345	11.89203126	11.61542576	11.83491218	11.66461188	11.70791127	11.56590221	11.64539818	11.61145496	11.58240302	11.58803104	11.92848403	11.9173955	11.90117613	11.86750129	11.54271697	11.43647845	11.68892439	11.75229626
FBgn0004510	8.719128592	8.716077568	8.900383731	8.812551745	8.734211073	8.765333357	8.857358585	8.842068931	8.998501728	8.889012264	9.118661683	8.865860688	8.669770223	8.785392283	8.83418249	8.890588792	9.493569503	8.858939422	9.133483279	9.124075073	8.757046195	8.801887869	8.853254066	8.971361325	9.05351052	8.979089495	8.872044115	8.915773351	9.06069032	9.018779493	8.97220087	8.881725212	8.947357197	8.817137683	8.905681014	8.831396731
FBgn0004511	6.132224558	6.093389757	5.876446762	5.987813562	6.619590042	6.693219485	5.953217983	5.889406195	6.036976596	5.951933159	5.873069854	6.0179447	6.282429704	5.885850079	5.890251412	6.007789667	6.077616265	6.065749368	6.13365528	6.647182467	5.891048562	6.018260453	6.205934595	5.923956527	5.900767718	5.680803605	5.979391523	6.050898732	6.359354694	6.253096785	5.878420597	6.089973113	6.231603241	6.273866144	6.054802087	5.990162451
FBgn0004512	11.96935556	11.85237985	12.12263471	12.12235395	12.07989678	11.78289007	11.99786007	11.9480989	11.78909233	11.58868598	12.72418936	12.79626819	12.16641893	12.12831307	12.48780492	12.34110763	11.89037117	11.7982147	12.35967103	11.97040138	12.49504982	12.34261636	11.82896174	12.08028816	12.2771783	12.13736919	11.95563642	11.43012729	12.77942152	12.65477415	12.07758881	11.9877862	11.81125195	11.62260464	12.24177846	12.21295881
FBgn0004513	9.454080873	9.627456593	9.579761878	9.679309106	9.7994361	9.824481035	9.551319434	9.8846451	9.484651086	9.510793544	9.248657738	9.563542962	9.759226901	9.465800515	9.853388587	9.888067489	9.485692194	9.464081288	9.235341934	9.299648826	9.827160736	9.899449429	9.421233103	9.924607797	9.598883055	9.794297435	9.504491872	9.632959023	9.547428993	9.679666898	9.813425217	9.98089787	9.434540937	9.498121415	9.565655695	9.761367995
FBgn0004514	7.941450163	7.828075367	7.480245506	7.426416071	7.608622872	7.722364623	7.335498892	7.540930438	7.490912777	7.617681694	7.322465194	7.577945038	7.488475867	7.341054043	7.659790382	7.585768328	7.463793457	7.521965024	7.33925251	7.395477005	7.632780387	7.579510321	7.480306099	7.553907486	7.562513794	7.646346586	7.397245762	7.537059318	7.504058092	7.369833382	7.487955655	7.456797586	7.514149248	7.439538718	7.42304907	7.23060367
FBgn0004516	11.30722381	11.54078387	11.5206067	11.56530859	11.6540087	11.72536108	11.26315528	11.58710626	11.41276539	11.58356858	11.40078656	11.76786245	11.36339786	11.42438853	11.86461099	11.88669062	11.59896685	11.79125132	11.56880963	11.6689525	11.75424043	11.7387068	11.69001528	11.74728209	11.54337849	11.57425042	11.44989377	11.60280546	11.51841601	11.39835926	11.04783678	11.33351223	11.52197544	11.65404389	11.4700877	11.50200676
FBgn0004552	9.230037414	8.901815492	9.450641413	9.1302275	9.071529512	9.132001801	9.68647823	9.212928214	8.844943461	8.648562459	9.470230227	9.381761702	9.202434443	8.714841691	9.124601294	8.803862499	9.087284761	9.121786532	9.056637308	8.841556473	9.585270965	9.273783639	9.483822565	8.967112505	9.166747903	8.892010354	9.201559787	8.962836568	9.301670826	9.201704131	9.278068461	8.990557029	9.412555664	9.279471463	9.301811419	9.326178059
FBgn0004554	6.505315653	5.97304139	6.231245373	6.339535857	6.458402629	6.44953075	6.315490855	6.302338919	6.870784621	6.710438388	6.341536711	6.497556695	6.107747072	6.180976955	6.369515332	6.274868451	6.204513432	5.995419919	6.927748954	6.516436735	6.340483012	6.156964182	6.088460019	5.923956527	6.217033454	6.283143086	6.274840506	6.24409975	6.50815294	6.253096785	6.70562871	6.471176545	6.406210577	6.329574718	6.325037364	6.256836514
FBgn0004556	8.250748053	8.362085162	8.204145655	8.098531707	8.341107665	8.300573751	8.497047254	8.311860809	8.367686863	8.35375123	9.001715505	8.440250263	8.282435553	8.329695059	8.269188238	8.339071437	9.39604524	8.496035602	8.499881582	8.30544686	8.401662509	8.236326011	8.054550466	8.338872382	8.127052538	8.159513367	8.266544564	8.376237563	8.342944681	8.31857725	8.570030544	8.434142673	8.111724557	8.200100706	8.226401254	8.517746154
FBgn0004567	7.170720536	7.175801476	7.157206399	7.144831913	7.264732475	7.138945258	7.115271872	7.099299623	6.821607968	7.193782414	6.995385165	7.049215899	7.295728705	7.127472999	7.168656812	7.173433732	7.012009528	7.101328004	6.963809627	7.069567221	7.234601921	7.097489996	7.283515634	7.252947901	7.024256952	7.083303623	7.08955283	6.990472811	6.990652506	6.929548526	7.029597867	7.262897656	7.12468841	7.285986322	7.106549932	7.122597787
FBgn0004569	8.729645913	8.921017497	8.874169377	8.961100326	9.099517712	9.052476586	8.736799154	8.753853825	8.773261248	8.849292107	8.871375295	8.830177647	9.289073372	9.082106339	9.072851305	8.982491414	8.879385952	9.28478011	8.485995955	8.589072808	8.943443099	8.844340968	8.896004972	8.80971538	8.88319998	9.002195699	8.495957043	8.611656662	8.971247536	8.87693461	8.73505432	8.752546441	9.454237789	9.491052843	9.21971782	9.318121522
FBgn0004573	7.824555884	7.923417318	7.6509635	7.837066045	7.835903043	7.894991247	7.709117074	7.73265277	7.820694398	7.772575435	7.70454679	8.067143469	8.146555286	7.964806623	8.132306789	8.14907178	7.856943766	8.13227002	7.78536073	7.930724542	7.947829725	8.037169883	7.889844937	8.058166466	8.08163222	7.961709253	7.801602606	8.028456311	7.91271457	7.944135289	7.813057819	7.903799095	7.789563125	7.840040473	7.62878531	7.851083556
FBgn0004574	11.80592685	11.84783957	11.87802168	12.002014	12.06319675	12.04942843	11.854045	12.00577931	11.94730296	12.03693452	11.82654841	12.002024	11.84249588	11.86156695	11.99820487	12.0056857	12.0109854	11.93852897	12.02823739	12.0619288	12.07098531	12.00697855	11.78411749	11.94518529	12.07107005	12.09975514	11.97789418	12.03228815	12.07548025	11.96429462	12.05030085	12.11430068	11.94571454	11.9664125	12.0573122	12.00010857
FBgn0004575	10.85495933	10.95353256	11.01231078	11.1129414	10.64339566	10.7005714	10.65179843	10.84757467	10.73179367	10.8175044	10.66515177	11.14680117	11.27259461	11.21094821	11.45712707	11.46710302	11.08620454	11.28519593	11.20704245	11.26470185	11.11260465	11.06199232	11.14332791	11.12816826	11.43358681	11.3924657	10.95212448	11.18354919	11.12849002	11.1220627	10.9915371	11.12114026	11.02464386	11.12836519	10.35330406	10.73571373
FBgn0004577	6.214072677	6.225229487	6.352955163	6.339535857	6.373440883	6.403877818	6.110577824	6.988637262	6.268871172	6.108559644	6.588516221	6.22929698	6.107747072	6.324412968	5.890251412	5.947976482	6.417484808	6.223608197	5.86631162	6.142945214	6.044318486	6.156964182	6.382305358	5.923956527	6.259451332	6.030240996	6.046173453	6.10776555	6.121143606	6.21656774	6.301415786	6.047019734	6.019372891	6.0574652	6.054802087	6.117472987
FBgn0004580	11.01964272	11.26297258	11.03328711	11.0920207	11.03594176	11.02801106	10.87765027	11.02923634	10.97940919	11.10158302	10.8506692	11.21217847	11.55247313	11.41014763	10.88863452	10.85710615	11.12331961	11.4622517	10.84925155	11.06158913	11.31473597	11.27019997	10.87198613	10.95842351	11.01896717	11.17436719	10.83239161	11.02172556	10.99315564	10.99405819	10.97849172	11.16514784	10.98745792	11.1834201	11.00842205	11.16734605
FBgn0004581	9.85977751	9.997067922	10.14825639	10.19114923	9.76776353	9.943979411	10.98998843	10.93573472	11.04045062	11.06837805	10.66271531	10.89063712	10.2370417	10.30977063	10.17937373	10.37180064	9.828240539	10.26534171	10.17175062	10.31992561	10.4528613	10.54641688	10.47877013	10.48021801	10.56555672	10.61993173	10.24426961	10.22217587	10.50014479	10.68088298	10.47994218	10.4322923	10.19268302	10.35467202	10.00717759	10.31887559
FBgn0004583	10.04034154	10.13518288	10.01729237	9.983700508	10.05572987	10.23350443	9.925024563	9.824188323	10.01970726	10.15092197	10.165745	10.15673042	10.32379177	10.02299572	10.32437612	9.905473077	9.965966801	10.00084917	10.02153615	9.953956055	10.29990461	10.202512	10.17470148	9.984231003	9.917795911	10.05640539	10.06244406	10.38753208	10.0725877	10.49285642	9.987013582	10.41305463	9.839446465	10.09021392	10.13452793	10.35980665
FBgn0004584	9.529537065	9.62938958	9.496888469	9.566507771	9.430792196	9.39308514	9.331460269	9.563402794	9.47187246	9.584687643	10.01707491	9.532667473	9.41950284	9.382518734	9.803390543	10.07119119	10.47934018	9.786862044	9.462034443	9.424516736	9.449294758	9.562313275	9.554420114	9.668159997	9.821723333	9.669009852	9.564827271	9.730703525	9.73103706	9.870400636	9.68705954	9.554766711	9.471735509	9.550049421	9.604894145	9.777080231
FBgn0004587	12.43310137	12.36971042	12.30825411	12.33502674	12.38223379	12.29762363	12.34502487	12.47005477	12.48972152	12.42777261	12.6193014	12.61484658	12.46754741	12.44267334	12.37082704	12.43810315	12.60287152	12.27043467	12.44785164	12.32984802	12.74143023	12.54245035	12.43148178	12.39318581	12.56038445	12.51597397	12.43624684	12.51194395	12.2390831	12.2740493	12.4088001	12.4482791	12.23423534	12.27462331	12.17664351	12.30832071
FBgn0004588	6.031040296	5.97304139	6.158215508	5.680803605	5.935822837	5.86932663	5.953217983	5.680803605	5.859228975	5.951933159	5.873069854	5.875746976	5.680803605	5.885850079	5.680803605	5.680803605	5.680803605	5.680803605	5.680803605	5.870143906	6.044318486	5.680803605	5.916685103	5.680803605	5.680803605	5.882879667	5.680803605	5.680803605	5.878340585	5.680803605	5.680803605	5.680803605	5.876575302	5.680803605	5.680803605	5.899762469
FBgn0004589	6.994716078	6.978140447	6.352955163	6.291414961	6.121371271	6.101165324	5.873572518	6.267288188	6.469400435	6.506399844	6.013328464	6.0179447	6.202759242	6.035360565	6.579944569	6.405877448	6.442765549	6.444048961	5.86631162	5.948379758	6.271850435	6.194731709	6.382305358	6.024269205	6.0610601	5.882879667	6.19615225	6.050898732	6.022416389	6.032689583	6.270014641	6.529666365	6.91275059	6.996650546	6.054802087	5.680803605
FBgn0004590	5.680803605	5.97304139	6.231245373	5.680803605	5.680803605	5.86932663	5.680803605	5.889406195	5.859228975	5.680803605	5.680803605	5.680803605	5.894858764	5.970540083	5.680803605	5.947976482	5.879678438	5.680803605	5.680803605	5.870143906	5.977872949	5.875930105	5.916685103	5.680803605	5.99158001	5.680803605	5.892125207	6.050898732	5.959945724	5.884300302	5.680803605	5.680803605	5.680803605	5.869535141	5.897134137	5.680803605
FBgn0004591	5.680803605	5.680803605	6.454665123	5.858278603	5.680803605	5.680803605	5.680803605	5.680803605	5.680803605	5.680803605	5.680803605	5.680803605	5.680803605	5.885850079	5.680803605	5.869858136	5.680803605	5.90349089	5.680803605	5.680803605	5.680803605	5.680803605	5.916685103	5.680803605	5.680803605	5.680803605	5.892125207	5.894868079	5.878340585	5.680803605	5.680803605	5.680803605	5.876575302	5.680803605	5.680803605	5.680803605
FBgn0004592	5.680803605	5.887623254	6.231245373	5.680803605	5.861246658	5.947226417	5.680803605	5.889406195	5.680803605	5.680803605	5.873069854	5.680803605	5.680803605	5.680803605	5.680803605	5.680803605	5.680803605	5.680803605	5.680803605	5.680803605	5.680803605	5.680803605	5.916685103	5.923956527	5.680803605	5.680803605	5.680803605	5.680803605	5.959945724	5.884300302	5.680803605	5.680803605	5.876575302	5.680803605	5.680803605	5.680803605
FBgn0004593	5.680803605	5.680803605	6.379886064	6.210582731	5.680803605	5.680803605	5.680803605	5.680803605	5.680803605	5.680803605	5.680803605	5.680803605	5.680803605	5.680803605	5.680803605	5.680803605	5.680803605	5.680803605	6.234310123	6.275755191	5.977872949	5.95654463	5.680803605	5.680803605	6.217033454	6.030240996	5.680803605	5.680803605	6.022416389	5.968353822	5.960058614	5.864280006	5.680803605	5.680803605	6.054802087	5.680803605
FBgn0004594	5.680803605	5.680803605	6.231245373	5.987813562	5.680803605	5.680803605	5.680803605	5.680803605	5.680803605	5.680803605	5.680803605	5.680803605	5.680803605	5.680803605	5.680803605	5.869858136	5.680803605	5.680803605	5.86631162	6.008282527	5.680803605	5.680803605	5.680803605	5.680803605	5.900767718	5.680803605	5.680803605	5.680803605	5.878340585	5.884300302	5.878420597	5.680803605	5.680803605	5.680803605	5.680803605	5.680803605
FBgn0004595	10.85811362	11.01301991	10.91817974	10.98537331	10.89564031	11.0526617	10.09959812	10.30992645	10.70689716	10.89187591	10.47084015	10.91539057	11.75120426	11.64529087	11.49715089	11.57869142	11.2019959	11.47223899	11.0430054	11.11727095	11.2688741	11.11555632	11.32053748	11.17085864	11.34023729	11.35962364	10.93840079	11.10268126	11.07664415	11.0177406	11.14566545	11.25963322	10.93888832	11.13232782	10.80058762	11.20908651
FBgn0004597	9.049981596	9.042762522	9.081593427	9.107853928	9.247185323	9.113687341	9.36213343	9.246732586	9.194684243	9.160513014	9.24429219	9.23123226	9.110167779	9.120609054	8.975906001	9.108868444	9.48963628	8.984179643	9.104590727	9.081924439	9.180993134	9.180352918	9.13912335	9.069681396	9.274422576	9.202241741	9.162926129	9.227445819	9.162039772	9.152921899	9.225222411	9.154470432	9.154949259	9.196983126	9.330764271	9.112774839
FBgn0004598	11.44570481	11.39277586	11.12529745	11.17975608	11.28307169	11.36784924	10.88397076	11.09168152	11.27588602	11.25218797	11.83594273	11.32519116	11.29616196	11.36882847	11.33900301	11.34026727	12.19108159	11.20435788	11.31683368	11.03566065	11.65713073	11.59573402	11.07692005	11.20251392	10.88947474	10.99491658	11.36133871	11.3169129	11.00199679	11.03049608	11.17544987	11.18691499	11.28866126	11.21151683	11.36525643	11.4202057
FBgn0004606	9.481049174	9.514813794	9.357579384	9.202996177	9.695235607	9.652088852	9.143928482	9.018643536	9.316050272	9.366510861	9.603715618	9.52714893	9.981160769	9.688136998	10.03011487	9.92792015	9.986992971	9.63901292	9.818788037	9.705153981	9.720713041	9.520262485	9.478244668	9.358725046	9.472931627	9.401555867	9.338986403	9.42678393	9.249753217	9.204225791	9.708909963	9.794491221	9.329624268	9.460614818	9.771172113	9.942905776
FBgn0004607	9.625559807	9.682479504	9.699827137	9.715909113	9.808543596	9.952969102	9.015657443	9.086406487	9.437773978	9.519793474	9.428585179	9.674144483	10.16765028	9.979047637	10.19948479	10.26604144	9.573760315	9.76461572	9.743335913	9.717382172	10.17721599	10.13886927	9.754365652	9.931115794	9.926703347	9.989144809	9.814003621	9.955132951	9.782613598	9.775674786	9.597964459	9.73504479	9.637569873	9.804747996	9.46494397	9.862388754
FBgn0004611	11.89878365	11.69306503	11.55273203	11.54443064	11.53869836	11.57539564	11.21384595	11.381646	11.588718	11.56810649	11.49595279	11.67611639	11.6557657	11.6480938	11.81862344	11.77089568	11.60757092	11.49323501	11.56031186	11.36542686	11.90105189	11.72994995	11.54688409	11.59412964	11.56231702	11.58849202	11.49854982	11.62002602	11.50699863	11.54381378	11.60420158	11.58876416	11.47094342	11.44515003	11.38347437	11.54437971
FBgn0004618	8.531069695	8.293984092	8.189771587	8.25451758	8.341107665	8.579520557	8.140639655	8.147043493	7.902635913	8.096887021	7.970766674	8.362418597	8.381168602	8.525263615	8.550784932	8.398247316	8.153347805	8.320531668	8.468440793	8.443323938	8.367894381	8.277371901	8.339801712	8.610666221	8.289222273	8.280122916	8.445587075	8.62012271	8.184918305	8.18935779	8.165875878	8.427038074	8.371375796	8.598709579	8.125232529	8.329647141
FBgn0004619	8.346075412	8.338149722	8.361518158	8.223949743	8.2849769	8.308794626	8.116174198	8.266029847	7.98444659	8.169330971	7.981674059	8.225114676	8.134592563	8.215187445	8.364739364	8.285636782	8.111809589	8.274382905	8.026040412	8.193215193	8.297760821	8.165038141	8.295141369	8.423026655	8.158583548	8.493497769	8.084912384	8.187698766	8.184918305	8.152362421	8.023561951	8.177779807	8.027372297	8.421359432	8.035813816	8.16176318
FBgn0004620	8.934061968	9.007327124	8.997935573	8.86464003	8.791049443	8.929385667	8.639047952	8.575421048	8.57009573	8.869292207	8.609424316	8.670892224	8.982433441	8.795675453	8.851413355	8.741916916	8.56141828	8.763310095	8.612617594	8.736266171	8.807792675	8.709641789	8.953758656	9.009036635	8.90519212	8.84796622	8.645050259	8.801906139	8.976832371	8.923771244	8.906326369	9.100443722	8.337171491	8.371264838	8.745725853	8.835189164
FBgn0004622	7.783145754	7.740406066	7.748677476	7.810987524	7.819774649	7.657041037	7.748861801	7.815070441	7.5833799	7.617681694	7.468886845	7.794871849	7.646231874	7.769528952	7.872399352	7.970920348	7.9671797	7.741345513	7.629482231	7.581133432	8.212940158	8.165038141	7.872186774	7.999424098	7.562513794	7.630713732	7.658439413	7.862426475	7.971778534	7.866787194	7.71834424	7.777226814	7.715783965	7.685492686	7.757487974	7.593582329
FBgn0004623	12.2165667	12.39397612	12.30556377	12.44389826	12.40485727	12.52443184	12.02351741	12.24074992	11.85177713	11.9845193	11.87712596	12.22365726	11.83938078	11.84293283	12.38111669	12.45905097	12.05535059	12.12096704	12.38027428	12.55698391	12.20642665	12.22970501	12.50598532	12.58956665	12.07467144	12.09809729	12.26711581	12.44676974	12.1154936	12.07851853	12.05030085	12.35067735	12.36677654	12.49629957	12.17700362	12.29104182
FBgn0004629	6.031040296	5.97304139	5.680803605	5.680803605	6.275437623	6.057050818	6.151253253	6.335407898	5.93297489	6.063678627	6.013328464	6.0179447	5.983246934	5.885850079	5.890251412	5.869858136	6.024722795	5.680803605	6.001672566	5.948379758	5.891048562	6.018260453	5.680803605	5.923956527	5.900767718	6.030240996	5.680803605	5.680803605	5.878340585	5.884300302	6.412916071	6.429380315	5.957454997	5.869535141	6.054802087	6.059328905
FBgn0004635	9.190272977	9.243642641	9.136370239	9.173943328	9.311053582	9.213761548	8.724153477	8.817921745	8.822298953	8.823152853	8.877053521	8.892041799	9.489657977	9.212529061	9.193481681	8.890588792	8.958829618	9.012101003	9.299406483	9.098465586	9.099408725	8.873899032	8.782030497	9.041703498	9.02372853	9.260728728	8.919346864	9.208112529	9.375109548	9.38386796	9.013564564	9.212635257	8.944559464	9.021006917	9.026910932	9.100272958
FBgn0004636	11.91930188	11.86836301	11.70219927	11.7628539	11.87908179	11.81345623	11.60532356	11.7078855	11.8289001	11.79682908	12.01488468	11.96762866	12.20910443	12.13365551	12.05108756	11.86637881	12.06852953	11.9263225	11.86435921	11.63121048	11.9444504	11.80312071	11.41218238	11.49537462	11.58550539	11.61098996	11.77358228	11.77667584	11.77473795	11.69874306	11.76871643	11.77611777	11.84689516	11.74629439	11.79409057	11.89772646
FBgn0004638	10.81736964	10.80293834	10.7148698	10.76578089	10.86797467	10.76604359	10.54324503	10.48799913	10.68638995	10.5793254	10.78722774	10.77482053	11.003423	10.81149453	11.13655799	10.88969362	11.0151195	10.97329911	10.73229429	10.61546899	10.94051606	10.80115035	10.64666693	10.63017514	10.81482717	10.73372986	10.70656801	10.82686513	10.9175298	10.85356322	10.63157525	10.72663347	10.52318698	10.51515009	10.45908619	10.47123291
FBgn0004643	9.365526237	9.312811592	9.338638965	9.327731397	9.331118122	9.352762797	9.295879688	9.262067648	9.384195069	9.384378504	10.16114462	9.664131285	9.312519293	9.29646802	9.246277968	9.271270595	10.68604668	9.471605684	9.424876713	9.270811112	9.424165957	9.363528235	9.483822565	9.42189065	9.299425774	9.293767545	9.365919242	9.545707212	9.426792727	9.322610677	9.38241454	9.375904868	9.404476261	9.295816651	9.371854133	9.419462846
FBgn0004644	7.903629415	7.799506456	7.6509635	7.654331541	7.814353809	7.696635264	7.861248828	8.10104529	8.692164959	8.552344798	7.584895618	7.728837655	8.1042132	8.025955077	8.263969517	7.981466072	7.85053974	7.980711835	7.731404803	7.994830491	7.980739877	8.053172443	7.872186774	7.624569985	7.851697001	7.892943317	7.543983521	7.427671023	7.918741216	7.899569758	7.901334655	7.934901652	8.341493916	8.226530157	7.874491942	8.032524546
FBgn0004646	11.53164125	11.5504699	11.19151919	11.21132712	11.34322861	11.31516262	11.51277916	11.44084888	11.54233689	11.43141971	11.52483956	11.47585912	11.71815104	11.54709743	11.44259935	11.28214991	10.85006607	11.09628312	11.42555116	11.28684965	11.31967435	11.30116935	11.00537447	11.25607548	11.19185658	11.1476792	11.14649656	11.2832373	11.07471152	11.14700452	11.11211273	11.16148781	11.14168943	11.15643351	11.32941179	11.4295273
FBgn0004647	9.578354402	9.602087142	9.323731451	9.370975013	9.646696146	9.718437068	8.672396695	8.972635108	9.018506032	9.113563867	9.367760246	9.264855549	9.715082792	9.599819739	10.14935887	10.05329479	10.4270278	9.721161577	9.516858938	9.706688228	9.733763837	9.779222954	9.324991927	9.52036328	9.614426649	9.632680804	9.524164617	9.632959023	9.254343753	9.507183747	9.403223839	9.567518424	9.436522901	9.494591502	9.585409512	9.788752362
FBgn0004648	12.29309411	12.31155057	12.23662061	12.29675595	12.3789727	12.39694465	11.93502971	12.09423208	12.3499373	12.46093471	11.6644306	11.74517164	12.44166672	12.51302483	12.50645588	12.42381258	12.37655416	12.34126794	12.28060057	12.10226737	12.45382447	12.40420063	12.05829337	12.1496475	12.32365479	12.41146068	12.38601204	12.38279655	12.23130013	12.23755628	12.36227351	12.38133168	11.95158543	11.99993794	12.36541815	12.47780288
FBgn0004649+FBgn0263530	7.897219068	7.87661263	7.04167064	7.189534371	7.502121703	7.87815715	6.188576744	6.335407898	6.858723034	6.902957217	12.89723157	6.156520633	6.384401958	6.355279151	7.716323851	7.848995667	13.5863118	11.78375305	7.032354529	7.215212346	6.340483012	6.428698703	7.595756568	7.49179018	7.32417997	7.444428402	7.205692511	7.385315785	5.959945724	5.884300302	7.638684215	7.643328044	6.77954267	7.171085314	7.390613915	7.50487337
FBgn0004650	9.503477292	9.566200269	9.694882892	9.710545572	9.646696146	9.749755412	9.181170853	9.114886967	9.339129217	9.294814255	10.43605952	9.325569512	9.563045435	9.673483987	9.999837755	10.13723369	11.43613518	10.75024123	9.731812018	9.929225045	9.570785902	9.625745027	9.519557369	9.461497543	9.509046232	9.52575781	10.02467607	9.792961963	9.598740714	9.715327984	9.487452605	9.301398115	9.600972165	9.669047522	9.307119547	9.30187041
FBgn0004652	10.22170447	10.28583619	10.34480786	10.28147056	10.37806272	10.46364527	9.700914491	9.887930227	10.30648239	10.31246869	9.996553246	10.37047934	10.41640948	10.4503822	10.50212363	10.64279753	10.26335677	10.60451593	10.57555244	10.50548055	10.47296747	10.35236414	10.51041866	10.32929453	10.69088996	10.72859176	10.45868676	10.39118846	10.41607827	10.36989716	10.31371468	10.22223426	10.13668825	10.32427937	10.25697264	10.41346651
FBgn0004654	13.20617035	12.92663466	13.69711455	13.67536176	13.44815387	13.53585757	13.37684256	13.34412294	13.07543137	12.81045121	13.61754768	13.46208334	13.10921062	12.93170322	13.34086298	13.21702408	13.08804989	12.65328565	13.64897035	13.28718355	13.25567629	13.12533676	13.15015532	13.47878697	13.95542061	13.54594038	13.10697929	12.79386162	13.20833527	12.92455432	13.66135281	13.66349277	12.94131561	12.79021958	13.93912982	13.70466203
FBgn0004655	10.26159667	10.20926277	11.24924032	11.33286025	10.1650013	10.26166008	9.704102877	9.834443145	10.10056875	10.03048757	10.49752485	10.0848749	10.29675301	10.20564358	10.23758589	10.22827767	11.69302974	10.37467726	10.2774023	10.28243077	10.48071129	10.33984486	10.33859654	10.1988792	10.34576683	10.35339914	10.23107128	10.31879665	10.20707095	10.08980099	10.26925455	10.31469321	10.14758092	10.24483921	10.31580435	10.36500423
FBgn0004656	11.74549887	11.64724089	11.72089926	11.65046555	11.4757622	11.50309571	11.07530076	11.22786977	11.40023511	11.54240172	11.73488352	11.47965643	12.1642867	12.0474769	11.95713191	12.01432673	12.54299813	12.01864549	11.55624764	11.38895052	11.72941015	11.61661546	11.68400025	11.50700933	11.99497645	11.98782317	11.62433415	11.75558234	11.55583392	11.57799492	11.54491008	11.62489627	11.49668521	11.44332876	11.65001861	11.89862158
FBgn0004657	12.00711962	11.7870459	11.63219606	11.64662244	11.91405266	11.88179549	11.37951835	11.56884979	11.8354292	11.82709287	11.7760107	11.78445744	12.09657366	11.89301772	11.8965254	11.88500885	12.20098895	11.97804885	11.75443373	11.76306194	12.22529436	12.04245121	11.61106062	11.52714686	11.9508037	11.8861997	11.84840695	11.83682765	11.70067292	11.67231846	12.06465891	12.14373858	11.79251731	11.74887692	11.77041982	11.7393633
FBgn0004666	7.681017217	7.63815105	7.50495578	7.433550013	7.563146573	7.616169977	7.489190383	7.346055804	7.627161127	7.617681694	8.542690023	7.63026825	7.458420175	7.38141133	7.501580267	7.527352932	7.708198299	7.622067964	7.388671718	7.602494728	7.562862931	7.624518828	7.550858359	7.755049981	7.657270207	7.638554339	7.598109862	7.730640483	7.674812009	7.68920366	7.400527263	7.464233225	7.489592605	7.645454269	7.311309541	7.441973538
FBgn0004687	12.07439396	11.8950143	11.97094646	12.002014	12.15019422	12.11452467	12.03396951	11.92356702	12.02578976	12.02754508	12.15570686	11.9683044	12.26754682	12.11115075	12.12746863	11.98291078	12.06162561	12.05356548	11.96894368	11.90065509	12.10033002	11.9597583	12.01151045	11.95689584	12.07307193	12.02738535	11.98576087	11.93140232	12.05798591	11.92196457	11.96380309	11.96307793	11.85133544	11.81585707	11.94634885	11.85916132
FBgn0004698	10.96291144	10.92166329	10.97145848	10.80143383	10.92158903	11.001079	10.94569584	10.66376108	10.69736346	10.69386027	11.17621129	10.66814591	10.88836501	10.65947887	10.86283633	10.81671995	11.64280521	11.03019777	10.86511671	10.70698544	10.88327509	10.74532608	11.19247182	10.79831092	11.09031409	10.96246572	10.68254927	10.77466645	10.69063017	10.77318746	10.84412933	10.91360601	10.57337336	10.62857259	10.63417527	10.77818994
FBgn0004777	6.551122154	6.522293882	6.405743351	6.53812786	6.635630384	6.328868771	6.590817183	6.741619042	6.506894337	6.44001207	7.206913609	6.322545716	6.244075501	6.646850205	6.304823134	6.405877448	6.077616265	6.124865413	6.538811985	6.495829826	6.822415295	6.620740652	6.342895063	6.441778654	6.599343338	6.653075445	6.151662991	6.318385057	6.687490057	6.752746981	6.462299816	6.510676157	6.353389615	6.450362572	5.680803605	5.899762469
FBgn0004778	6.084893725	5.680803605	5.876446762	6.114169802	7.781344756	7.855370174	6.110577824	6.096928334	6.294640528	6.149047243	7.410744143	7.474519588	6.202759242	6.220607964	5.976748568	6.303432027	5.961833299	5.680803605	7.706677908	8.060961301	5.891048562	6.115802687	6.300800738	6.10096898	6.217033454	6.131197637	7.71602782	7.619873598	5.959945724	6.177227331	5.960058614	5.998167968	7.403970851	7.638656489	5.986455918	5.899762469
FBgn0004779	5.883343399	6.038416321	5.957273629	5.858278603	6.373440883	6.17748707	5.680803605	5.680803605	5.859228975	6.01262514	6.109463681	6.0179447	5.894858764	5.885850079	6.147516758	6.102343789	5.879678438	5.680803605	5.942971453	5.948379758	5.680803605	5.875930105	6.382305358	6.272944253	5.900767718	5.882879667	5.892125207	5.983260071	5.680803605	5.968353822	6.022554331	6.047019734	6.019372891	6.329574718	5.680803605	5.680803605
FBgn0004780	5.967003882	5.680803605	6.116947547	6.238896416	7.008555503	7.018687483	5.873572518	5.975556364	5.859228975	5.872662	6.8918797	6.638576574	5.680803605	5.680803605	6.645964307	6.743432383	5.680803605	5.90349089	6.051058337	5.870143906	5.680803605	5.875930105	6.689463479	6.319655028	6.976139128	6.7629753	6.046173453	5.894868079	5.878340585	5.680803605	6.359625002	6.450588565	5.957454997	5.94752067	5.897134137	5.899762469
FBgn0004781	5.883343399	5.680803605	6.47790195	6.315960338	6.651368772	7.07501664	6.255728791	6.302338919	6.036976596	6.01262514	7.52438247	6.961511476	6.107747072	6.137774745	6.835584734	6.515207805	5.879678438	5.680803605	5.86631162	6.008282527	6.234153716	6.115802687	6.689463479	6.51254082	6.756591825	6.454766214	5.680803605	5.680803605	6.269778971	5.884300302	7.245754882	7.050894277	5.680803605	5.680803605	5.680803605	5.899762469
FBgn0004782	5.883343399	5.680803605	5.680803605	5.858278603	5.680803605	5.947226417	5.680803605	5.889406195	5.680803605	5.680803605	6.064488983	5.680803605	5.680803605	5.885850079	5.680803605	5.680803605	5.680803605	5.90349089	5.680803605	5.948379758	5.680803605	5.680803605	5.680803605	5.680803605	5.900767718	6.083973004	5.979391523	5.894868079	5.680803605	6.032689583	6.075118154	6.047019734	5.876575302	5.680803605	5.680803605	5.680803605
FBgn0004783	5.883343399	5.97304139	5.876446762	5.680803605	5.861246658	6.006872976	5.873572518	6.04148864	5.93297489	5.680803605	5.680803605	5.680803605	5.680803605	5.885850079	5.680803605	5.869858136	5.680803605	6.124865413	5.86631162	5.870143906	5.680803605	5.680803605	5.680803605	5.680803605	6.0610601	5.882879667	5.680803605	5.680803605	5.680803605	5.884300302	5.878420597	6.047019734	5.876575302	5.680803605	5.897134137	5.899762469
FBgn0004784	12.15670296	12.23996398	12.28303807	12.28016699	12.11246592	12.05954524	11.80162098	11.93786209	11.78395783	11.837519	11.73835594	11.90052953	12.00938076	11.86598749	12.38258067	12.25727566	11.91283219	12.01138768	11.68130957	11.64762045	11.90064007	11.78670931	12.15972544	12.33032915	11.71577402	11.78183451	12.05282337	12.11668482	11.88026389	11.77480918	11.94169669	12.1673851	12.03136303	12.01870748	12.05457108	12.31101244
FBgn0004795	10.21556244	10.15674111	10.12275647	10.26330631	10.38762694	10.46543887	9.665365426	9.836145173	10.08391953	10.10275877	10.55734688	10.09607093	10.3763904	10.39354769	10.29726856	10.34657058	11.46383507	10.17636575	10.20541361	10.23334736	10.44835485	10.42329819	10.10424795	10.24657737	10.41314866	10.27091514	10.2482056	10.37157948	10.42622722	10.46073173	10.13567352	10.26969324	10.18212817	10.35467202	10.098409	10.36889013
FBgn0004797	10.5867386	10.74013811	10.85182538	10.85331121	10.97903779	11.06335215	10.73030419	10.89558946	10.8793981	10.76946327	10.94723332	11.03831402	10.19998694	10.28714089	10.70784129	10.60730356	10.06683131	10.18247194	10.56019772	10.07634439	10.85633054	10.78662782	10.30288271	10.31941787	9.944354012	10.43246238	10.91055489	10.80328959	10.86630372	11.06741123	10.19750364	10.29093249	9.909443146	10.06670072	10.85023687	10.68365491
FBgn0004811	9.878580179	10.00897516	9.674933366	9.869336383	10.10930245	10.15449723	9.879258678	9.953668722	10.15238589	10.10752934	10.12143495	9.948738454	10.03517882	10.24078402	10.16171355	10.29879623	10.29739092	9.826445826	9.974692722	9.808769055	9.859823384	9.968927403	9.925706606	10.14395572	10.06218044	10.07138541	10.11226474	10.11858907	9.996904715	9.915515703	9.993866862	10.00565515	9.909443146	9.906346234	10.13155246	10.22621837
FBgn0004828	13.36596297	13.32179189	13.32006283	13.28523367	13.42831063	13.39411148	13.25245674	13.21852435	13.37750354	13.40316319	13.55570525	13.38940678	13.56664779	13.46533754	13.48820061	13.29646314	13.57965424	13.44596148	13.10497271	13.00453641	13.43413441	13.32444331	13.2818124	13.25586836	13.30925414	13.27109401	13.22797249	13.26004118	13.2002372	13.15901738	13.25216928	13.31858786	13.46990168	13.38807648	13.289502	13.23368329
FBgn0004832	9.093815013	9.102717519	8.940216912	9.101690283	8.984084189	9.057280146	8.941449851	8.921849743	8.87702208	8.802480997	9.084824873	8.821113666	8.982433441	9.126025083	9.037270541	9.000175485	9.217030426	8.904422376	8.907350774	9.05553467	8.975410593	9.075276409	9.066369798	9.108715078	9.050232183	8.946688637	8.977923382	9.136834492	9.078957621	9.168508603	8.932470709	8.978603928	8.87569349	9.008625897	9.208405045	9.029468555
FBgn0004837	9.361062573	9.408394359	9.351293842	9.386227016	9.405230195	9.54726484	9.171951439	9.324242525	9.259457486	9.315669884	9.188560755	9.286837562	9.375691926	9.402687256	9.377393799	9.426350411	9.811039661	9.489009917	9.383038024	9.365398267	9.213427297	9.34895798	9.293532869	9.476443028	9.395267645	9.458787493	9.241819596	9.385652536	9.312710983	9.43619361	10.29498683	10.138413	9.105833014	9.188245704	9.472040901	9.580584029
FBgn0004838	13.66116097	13.67644683	13.63621886	13.63881714	13.7507613	13.68119117	13.15252629	13.20496398	13.31947914	13.40304219	13.76146367	13.60741639	14.06929225	13.92186106	13.9658609	13.86058038	14.16547108	13.91146365	13.68001689	13.44489147	13.69071483	13.52720333	13.44698926	13.46245143	13.61960598	13.56166231	13.57886738	13.72486599	13.5555873	13.57462464	13.64157401	13.68039021	13.5745211	13.53015277	13.64095179	13.75655213
FBgn0004839	8.220801878	8.323585465	9.332269123	9.322452842	7.867573959	7.944239231	7.896657236	8.071477185	7.836454763	7.828444468	7.96527918	8.008253276	8.060495448	8.019965033	7.886332585	7.883384017	7.736548903	7.767360546	7.731404803	7.73635852	8.044213396	7.942670046	8.275545882	8.62159336	8.006997122	8.032869345	8.271847071	8.4497291	7.863480619	7.98724801	7.725345372	7.850268481	8.016444513	8.024597676	7.765625234	7.649406084
FBgn0004841	7.259996125	7.151429129	7.529179207	7.672063251	7.139324363	7.437802458	7.200375876	7.324707838	7.036219871	7.203942692	6.695887004	6.987331347	7.173148342	7.25592708	7.393845865	7.393152225	7.012009528	7.378318118	6.927748954	7.123815768	7.012868622	7.097489996	7.254609184	7.155423162	7.024256952	7.368974481	7.311000687	7.417221299	7.066173639	6.899703813	7.325689082	7.441788416	7.169018801	7.065410399	7.092415853	6.937331868
FBgn0004842	7.147250769	7.020701872	6.840306385	6.695274285	7.090884543	7.107448794	7.220679504	7.175456375	6.858723034	7.052462539	6.79147588	7.141343994	7.160128215	7.102439277	6.901824125	6.962558938	6.931177033	6.849023216	7.177035794	7.403805483	6.890022345	7.108945765	7.178977335	7.08532226	7.371169063	7.132247203	6.943911658	6.910796422	7.12528004	7.104975395	6.964706105	7.050894277	7.135938555	7.330675741	7.263464439	7.375627594
FBgn0004852	11.54979129	11.46840943	11.33935768	11.46650459	11.38978251	11.43660118	11.08691226	11.37173315	11.26163991	11.2940453	11.15037054	11.32413547	11.26199527	11.21851246	11.27231417	11.39990623	11.16687687	11.11074374	11.21479977	11.12758299	11.59484963	11.60577745	11.06122203	11.2620965	11.13394389	11.29739825	11.23960553	11.33156057	11.46631037	11.47032252	11.588025	11.59303946	11.16981994	11.11812526	11.34167353	11.41520943
FBgn0004854	8.158853506	8.124235699	8.620285616	8.58238552	8.326362893	8.333165273	7.126274087	7.324707838	8.554824809	8.573529895	8.040117367	8.297699837	8.406013192	8.512773421	8.733579017	8.762870729	7.305689182	7.622067964	8.204373859	8.458237555	8.489358237	8.549566472	8.454179592	8.358754663	7.522502904	7.614884719	8.468710082	8.49201718	8.554151537	8.436649419	8.361244885	8.398247995	8.670237938	8.735017461	8.304410777	8.367258581
FBgn0004855	9.207806975	9.099919312	9.048201392	9.076764149	9.292564467	9.125161559	9.46551441	9.312022875	9.316050272	9.118329316	9.499772254	9.212969369	9.039935884	8.995898077	9.019139089	8.967155511	9.471801468	9.063013188	8.881298007	8.955197197	9.136562174	9.059975346	9.184487985	9.081504796	9.08267902	9.146428139	9.143207843	9.254616592	9.245147817	9.28025823	9.077329643	9.214669167	9.166967228	9.111723098	9.421604984	9.326178059
FBgn0004856	10.22537712	10.12428123	10.34060266	10.19018788	10.33646548	10.17108997	10.30742145	10.01802637	10.14438028	10.21861658	10.5002573	10.02884594	10.41041708	10.13801172	10.19681952	10.03638782	10.96734686	10.13917343	10.32218952	10.15474681	10.58496459	10.33984486	10.48847619	10.13647138	10.35897238	10.16067432	10.19345789	10.09485164	10.14201856	10.10598609	10.33328186	10.21012059	10.36637226	10.09487072	10.41330146	10.26009952
FBgn0004858	9.808397133	9.834223982	9.907737458	9.809169416	9.869483176	9.903476599	9.652216417	9.724762812	9.649668161	9.654949845	9.706951439	9.793736741	10.08874101	9.883719318	9.965778311	9.926609411	9.740094096	9.830344738	9.61744458	9.680379761	9.961510618	9.841337587	10.22536352	10.04547879	9.829346433	9.744128601	9.73940621	9.926825748	9.73103706	9.758690686	9.615876897	9.851569634	9.78305739	9.924783458	9.867419638	9.873389112
FBgn0004859	10.20195687	10.19761163	9.883338911	9.966947761	10.39108913	10.32824936	9.930474024	9.948959402	9.944436617	10.14629356	10.05353885	10.15673042	10.31226593	10.24202328	10.32559622	10.18949494	9.769543107	10.0484531	10.04846183	9.818730092	10.1731226	10.10595857	9.852309502	10.06532756	9.930250894	9.93356737	10.01700178	10.14916085	10.07775195	10.07754136	9.999326025	10.05053003	10.11834823	10.00370116	9.832996886	10.01418519
FBgn0004860	8.535090818	8.581046871	8.668764643	8.508992073	8.625102831	8.589589891	8.039988866	8.229288323	8.27307934	8.374137881	8.649982608	8.536404107	8.801806284	8.674468963	8.576031047	8.602497049	9.331522771	8.592489292	8.606233007	8.476656179	8.742203646	8.75811199	8.591564342	8.566079843	8.779748541	8.671104797	8.645050259	8.636902174	8.488587669	8.383410551	8.412301949	8.503249775	8.680413606	8.512867793	8.167809309	8.393507353
FBgn0004861	9.149363352	9.094306273	9.045599865	9.032059394	9.225892675	9.118288173	8.865997134	8.855683498	9.031686789	9.162820192	9.084824873	9.273689143	9.443273103	9.104235756	9.294681765	9.207652063	8.900416014	8.980650377	9.193784727	9.130979965	9.40794135	9.264933954	9.290348392	9.358725046	9.20551584	9.033362619	9.179612249	9.353378562	9.157140634	9.052823803	9.138348184	9.181772008	9.227872392	9.20133177	8.89509243	9.071733946
FBgn0004862	6.89427948	6.838589752	6.660238749	6.922700494	6.781513114	7.063986025	6.809287759	6.848077933	6.71478298	6.955243921	6.931942877	6.961511476	6.974973218	6.829142156	6.764418458	6.845461232	6.63819456	6.886509144	6.797084796	6.874414348	6.998292553	6.949475136	6.934406955	6.818588364	7.024256952	6.935830697	6.754867847	6.910796422	6.669381005	6.734896442	6.612981935	6.938815603	6.763517375	6.843569965	6.719045607	6.970574477
FBgn0004863	7.322675406	7.31196676	6.713023505	6.922700494	7.176601538	7.159454362	7.137167337	6.943929123	6.940215973	7.028989367	6.905413512	6.961511476	7.064409257	6.996050398	6.782724399	6.758713016	6.598783442	6.849023216	7.137611097	7.281524096	6.922156249	6.975643786	7.063663328	6.886700142	7.522502904	7.3786702	7.288414602	7.295792575	7.041593655	7.05403113	7.102555469	7.018514982	7.101836166	7.098198649	6.987888015	6.920293282
FBgn0004864	10.2568198	10.24240062	10.19094449	10.11821323	10.18609196	10.18422758	9.972019934	9.961483407	10.17515663	10.27269087	10.51474341	10.21835076	10.36155747	10.22080908	10.11022828	10.11325405	10.87654954	10.22154209	10.31738837	10.23547052	10.38844908	10.33038336	10.19178803	10.1988792	10.28617712	10.27797243	10.19345789	10.31495127	10.19998663	10.1830138	10.22220959	10.25404702	10.26669462	10.14736621	10.15371969	10.38176781
FBgn0004865	8.426551163	8.535757087	8.241749334	8.295460124	8.450315765	8.56937784	8.008258233	7.939611704	8.199549221	8.206437476	8.394743351	8.687660732	8.491922766	8.381248904	8.972766733	9.054356945	8.251939296	8.491032382	8.489480432	8.585694022	8.554869865	8.53473688	8.395166104	8.352159173	8.294872917	8.322735827	8.313542354	8.401172642	8.179981041	8.178890396	8.428908981	8.38729473	8.293180534	8.331449397	8.304410777	8.361948172
FBgn0004867	14.48077321	14.25246666	14.62205803	14.51747658	14.64332264	14.48419312	14.66650644	14.56328296	14.44099238	14.46859591	14.98862035	14.58946632	14.43891466	14.489723	14.29687243	14.28975228	14.49728703	14.32140324	14.57301119	14.36707268	14.69352625	14.59710056	14.80565264	14.74654929	14.42985775	14.23727734	14.51067241	14.52864754	14.43973109	14.44546087	14.56462698	14.56822137	14.62605497	14.56660592	15.07793119	14.83710344
FBgn0004868	13.1809051	13.12436948	12.84348243	12.96634186	13.18812512	13.06547678	12.92965355	12.93873906	13.13346955	13.2188489	13.28273033	13.25244323	13.19960238	13.23000801	13.12346252	13.03126771	13.34518094	13.06700653	13.05286109	12.91166727	13.22377247	13.11528685	13.05922858	13.26338871	13.07764495	13.04868203	13.08059557	13.04647308	13.05528614	13.0044456	13.14432004	13.10161767	13.25901001	13.11082419	13.31655436	13.190852
FBgn0004870	8.31346077	8.318696124	7.665389706	7.489160726	7.877962862	8.057442481	7.307840096	7.324707838	7.231620618	7.381689177	7.642614384	7.659219431	7.809693263	7.819404724	7.792992261	7.708041758	7.844104178	7.842408198	8.182784655	8.288770035	7.829361338	7.646433372	7.8269703	7.744670954	7.728277909	7.779026615	7.763407319	7.802073339	7.674812009	7.719312581	7.462381787	7.636894169	7.62272181	7.582911638	7.535070988	7.431166676
FBgn0004872	7.147250769	7.163681879	7.357769417	7.390098252	7.958246708	7.814510994	7.200375876	7.223485726	7.48403497	7.536307805	9.637302769	7.343132569	7.508110667	7.530538365	8.132306789	8.172048736	10.61320444	8.606397244	7.330811654	7.308818027	7.368481248	7.442336832	8.085182534	8.024916464	7.920503155	7.772004396	7.428044385	7.832599157	7.544968568	7.552600111	7.638684215	7.662435701	7.743104406	7.705049167	7.32297022	7.217656191
[truncated: 16,250 more rows]
